# Supplementary material for: Large-deviations of disease spreading dynamics with vaccination
Source: PLoS One. 2023 Jul 10;18(7):e0287932. doi: 10.1371/journal.pone.0287932 (PMC10332629; doi:10.1371/journal.pone.0287932)
Supplement: S1 Data — (GZ) [file pone.0287932.s002.gz › DATA/fig11/random/randomI640.dat]

#v0.2.1
# sir_printer -f v0.5.6_EN_LDR_N3200r0.14t0.4v530Gsw0.1GS56229289SS264107022_NI1_1-end_0_x3._0_i.curves.gz -e 640
# "/run/media/zapp2389/CompPhys/Yannick/Doktorarbeit/sirv/5_patient_zeros/ld/lambda0.4/N3200_other_doses/rand/530/entropic_3"
# curves: 743
5 5 5 5 5 5 5 5 5 5 5 5 5 5 5 5 5 5 5 5 5 5 5 5 5 5 5 5 5 5 5 5 5 5 5 5 5 5 5 5 5 5 5 5 5 5 5 5 5 5 5 5 5 5 5 5 5 5 5 5 5 5 5 5 5 5 5 5 5 5 5 5 5 5 5 5 5 5 5 5 5 5 5 5 5 5 5 5 5 5 5 5 5 5 5 5 5 5 5 5 5 5 5 5 5 5 5 5 5 5 5 5 5 5 5 5 5 5 5 5 5 5 5 5 5 5 5 5 5 5 5 5 5 5 5 5 5 5 5 5 5 5 5 5 5 5 5 5 5 5 5 5 5 5 5 5 5 5 5 5 5 5 5 5 5 5 5 5 5 5 5 5 5 5 5 5 5 5 5 5 5 5 5 5 5 5 5 5 5 5 5 5 5 5 5 5 5 5 5 5 5 5 5 5 5 5 5 5 5 5 5 5 5 5 5 5 5 5 5 5 5 5 5 5 5 5 5 5 5 5 5 5 5 5 5 5 5 5 5 5 5 5 5 5 5 5 5 5 5 5 5 5 5 5 5 5 5 5 5 5 5 5 5 5 5 5 5 5 5 5 5 5 5 5 5 5 5 5 5 5 5 5 5 5 5 5 5 5 5 5 5 5 5 5 5 5 5 5 5 5 5 5 5 5 5 5 5 5 5 5 5 5 5 5 5 5 5 5 5 5 5 5 5 5 5 5 5 5 5 5 5 5 5 5 5 5 5 5 5 5 5 5 5 5 5 5 5 5 5 5 5 5 5 5 5 5 5 5 5 5 5 5 5 5 5 5 5 5 5 5 5 5 5 5 5 5 5 5 5 5 5 5 5 5 5 5 5 5 5 5 5 5 5 5 5 5 5 5 5 5 5 5 5 5 5 5 5 5 5 5 5 5 5 5 5 5 5 5 5 5 5 5 5 5 5 5 5 5 5 5 5 5 5 5 5 5 5 5 5 5 5 5 5 5 5 5 5 5 5 5 5 5 5 5 5 5 5 5 5 5 5 5 5 5 5 5 5 5 5 5 5 5 5 5 5 5 5 5 5 5 5 5 5 5 5 5 5 5 5 5 5 5 5 5 5 5 5 5 5 5 5 5 5 5 5 5 5 5 5 5 5 5 5 5 5 5 5 5 5 5 5 5 5 5 5 5 5 5 5 5 5 5 5 5 5 5 5 5 5 5 5 5 5 5 5 5 5 5 5 5 5 5 5 5 5 5 5 5 5 5 5 5 5 5 5 5 5 5 5 5 5 5 5 5 5 5 5 5 5 5 5 5 5 5 5 5 5 5 5 5 5 5 5 5 5 5 5 5 5 5 5 5 5 5 5 5 5 5 5 5 5 5 5 5 5 5 5 5 5 5 5 5 5 5 5 5 5 5 5 5 5 5 5 5 5 5 5 5 5 5 5 5 5 5 5 5 5 5 5 5 5 5 5 5 5 5 5 5 5 5 5 5 5 5 5 5 5 5 5 5 5 5 5 5 5 5 5 5 5 5 5 5 5 5 5 5 5 5 5 5 5 5 5 5 5 5 5 5 5 5 5 5 5 5 5 5 5 5 5 5 5 5 5 5 5 5 5 5 5 5 5 5 5 5 5 5 5 5 5 5 5 5 5 5 5 5 5 5 5 5 5 5 5 5.0
12 12 13 11 10 12 9 6 9 13 8 11 7 8 11 9 10 13 8 13 10 11 6 10 9 10 13 9 7 8 11 9 9 6 10 10 14 9 13 11 11 7 14 9 8 7 8 13 9 12 12 10 9 11 10 5 15 11 8 7 9 8 7 6 13 9 11 6 12 13 10 12 11 10 10 9 9 12 11 9 8 7 12 14 11 10 12 12 6 7 10 14 10 11 11 5 10 7 12 10 11 10 9 15 10 11 12 11 11 7 16 10 12 9 9 10 9 12 11 6 11 10 13 13 11 6 9 12 11 11 7 9 10 9 11 12 8 8 16 12 9 8 9 12 10 10 15 9 12 9 11 10 10 6 11 8 9 11 11 10 10 9 10 9 11 14 10 14 11 9 12 11 10 9 10 12 10 9 16 10 13 11 10 10 13 12 11 9 10 10 7 15 9 8 10 7 9 9 8 11 12 7 11 6 13 11 8 11 7 8 9 14 12 13 8 12 8 10 7 10 11 9 12 7 14 10 9 11 12 6 8 10 12 12 10 6 8 10 8 12 8 7 11 13 9 9 8 10 10 10 9 10 9 9 11 9 13 12 10 8 10 10 9 12 8 11 8 12 13 9 9 8 8 9 10 9 11 8 9 8 6 10 9 11 7 13 9 9 8 13 11 12 12 13 9 16 14 10 7 13 10 8 10 11 13 9 9 10 13 9 10 14 8 7 13 6 9 10 7 12 10 11 7 10 8 13 6 8 7 9 13 9 10 11 7 9 14 8 10 9 7 10 15 8 9 8 6 8 8 7 11 13 9 7 10 9 8 9 11 13 11 11 11 9 8 9 12 11 11 4 12 10 10 12 14 11 13 9 11 13 10 8 8 8 10 8 11 6 8 9 13 9 10 9 11 9 8 9 13 8 9 13 11 8 5 9 11 17 10 13 11 10 5 14 9 7 8 14 11 11 6 13 11 8 8 10 13 13 11 12 11 9 6 10 11 11 7 10 12 8 14 8 12 6 8 10 12 12 12 8 10 8 13 8 10 9 12 12 11 7 9 6 12 9 9 12 8 12 13 9 7 12 7 10 7 6 10 10 10 12 7 7 9 12 8 7 11 9 6 10 8 9 11 6 5 11 13 10 10 11 7 7 13 9 13 12 10 11 7 7 10 8 7 6 10 8 10 9 8 8 8 14 10 9 8 11 10 13 15 12 10 14 8 10 12 8 12 11 13 10 12 9 10 11 13 11 11 7 11 8 8 8 8 8 7 8 9 8 12 16 12 10 14 13 9 9 7 12 11 13 12 11 12 6 7 8 8 10 9 8 10 6 10 9 7 7 10 12 9 12 10 6 12 10 13 8 6 12 10 5 5 9 10 10 8 10 8 12 12 8 12 11 12 8 11 12 9 8 11 15 15 11 3 7 10 9 9 11 14 11 13 10 7 10 11 15 11 11 12 8 13 13 12 6 10 11 12 10 7 11 9 8 12 9 7 13 13 11 11 11 15 9 6 14 11 9 10 13 11 12 10 12 11 9 9 10 11 9 11 8 8 11 10 8 10 14 11 10 10 10 14 8 14 11 12 11 10 9 9 13 8 5 15 10 8 6 10 8 10 12 11 14 10 8 10 14 11 8 15 10 13 8 11 12 8 11 14 13 11 12 10 11 7 7 15 6 13 7 9 7 8 7 12 9.99192462987887
21 16 16 16 14 20 16 9 11 23 11 20 10 13 17 17 19 20 13 20 17 16 12 17 14 12 21 14 13 15 18 15 12 12 19 16 19 14 19 16 12 12 20 13 11 12 11 19 19 20 13 18 16 17 15 8 23 14 12 12 11 13 11 12 21 14 22 9 18 14 16 22 18 14 15 12 12 14 19 12 11 9 21 21 15 15 20 17 10 11 18 20 15 14 22 9 12 12 20 18 22 21 15 24 15 19 17 19 16 9 29 14 19 13 17 15 13 15 11 13 22 15 22 21 15 10 15 23 23 14 14 12 13 14 12 18 13 11 24 23 18 11 13 19 14 20 23 14 19 14 16 16 10 9 17 13 16 15 21 19 17 15 14 10 20 15 16 20 17 17 20 18 15 15 13 20 14 14 24 15 14 14 14 15 22 20 19 13 17 17 13 18 13 14 15 16 17 20 11 20 22 9 14 9 19 15 11 14 11 12 12 21 20 19 14 24 10 18 15 13 18 16 17 12 22 17 19 17 16 9 11 16 20 16 15 14 13 19 15 14 14 12 16 18 10 11 13 15 13 15 14 15 16 16 19 16 20 15 20 14 17 14 13 23 17 20 14 11 24 17 14 13 12 12 15 14 13 14 9 10 9 14 16 14 7 19 8 10 12 17 14 21 19 20 14 21 18 14 9 22 19 14 13 20 19 16 16 15 15 13 14 20 12 11 19 12 14 13 10 15 8 16 15 15 12 23 7 13 13 11 25 13 17 15 8 14 19 17 19 14 13 16 18 12 12 13 9 15 15 13 12 15 12 11 15 14 15 19 16 14 19 13 15 7 11 15 20 12 20 6 17 13 12 20 22 16 21 19 17 16 15 14 15 8 16 14 21 12 14 15 16 13 13 15 16 14 16 10 13 10 14 23 16 9 7 13 20 23 17 22 14 18 11 20 17 12 15 19 18 17 11 15 18 15 11 15 19 19 14 17 18 12 9 14 15 14 13 19 19 13 17 16 18 13 12 16 14 17 19 12 12 15 16 16 17 10 19 19 15 12 15 12 19 15 15 15 8 22 21 16 14 17 12 20 7 9 18 13 15 11 10 14 9 18 15 15 20 15 12 15 12 11 15 9 7 21 21 13 17 12 12 17 24 8 27 18 15 20 8 10 17 15 11 11 11 10 15 10 10 11 16 17 20 18 16 14 11 24 23 15 12 20 11 15 18 12 12 16 21 17 17 15 11 19 17 15 11 10 12 18 12 11 15 16 14 11 19 14 17 25 15 16 19 18 14 13 12 17 17 24 19 15 14 12 9 13 11 23 20 11 15 10 9 16 14 13 17 18 17 17 14 10 19 13 21 14 9 15 18 10 11 13 14 14 12 17 13 16 21 11 14 21 16 13 18 21 10 12 13 26 25 16 6 10 16 20 12 18 23 10 18 11 10 20 16 23 20 18 19 14 17 21 20 11 18 14 12 16 12 17 15 16 19 17 8 19 19 21 18 22 21 18 9 16 18 13 16 26 18 15 17 18 18 14 15 17 13 17 20 10 11 20 15 12 13 19 16 18 16 13 20 11 21 16 18 22 19 17 12 24 15 8 22 15 13 8 13 12 13 22 12 18 16 17 14 21 14 15 24 16 21 11 17 19 12 13 26 17 14 16 20 17 9 12 24 8 23 11 12 14 11 11 22 15.425302826379543
31 20 22 21 15 22 26 12 18 27 20 23 15 17 17 22 27 24 15 24 19 24 16 21 16 16 29 18 17 16 23 25 21 18 23 22 26 20 21 20 19 14 24 18 19 14 15 25 26 24 17 22 22 15 20 15 31 17 14 13 16 21 17 21 27 22 39 16 22 17 24 27 16 20 21 19 20 22 31 13 15 11 23 29 15 18 28 24 11 14 20 27 19 15 30 16 17 18 23 29 30 33 21 29 20 23 21 32 24 11 36 19 31 18 20 22 19 22 14 23 25 24 27 18 26 13 23 31 30 19 18 11 15 21 14 24 21 16 41 30 20 15 15 24 17 31 32 23 18 15 27 24 16 13 25 19 21 25 25 26 25 17 21 15 21 15 20 27 21 27 30 28 18 19 16 23 20 20 27 15 15 21 15 19 26 26 22 16 26 20 24 26 18 20 17 17 25 25 19 26 30 13 19 13 29 20 11 17 19 15 18 25 20 23 17 29 11 24 20 23 28 20 21 13 28 26 24 21 27 11 10 24 28 17 20 25 20 19 18 14 25 14 22 21 11 12 19 20 17 22 17 23 22 19 20 17 27 17 25 25 21 20 20 31 22 21 21 12 31 20 18 17 11 19 19 15 19 24 14 16 10 21 23 18 7 21 11 12 9 22 21 22 25 26 21 31 24 15 13 30 24 18 16 33 21 17 20 21 17 14 24 26 24 17 27 17 18 17 12 22 12 16 25 23 18 28 16 18 19 18 31 18 22 25 11 18 19 25 26 17 16 20 23 16 13 19 11 17 17 20 19 19 16 16 21 21 21 22 23 21 25 16 19 12 19 25 29 21 20 11 24 16 19 26 28 23 29 31 29 24 19 19 17 11 21 16 22 15 16 20 22 18 21 19 20 17 22 15 20 16 16 35 22 14 10 16 26 28 17 27 21 29 18 25 26 14 19 29 26 22 12 20 20 21 17 16 24 20 23 24 24 15 12 19 20 21 14 26 21 18 20 20 21 18 17 25 19 23 29 18 17 19 24 23 21 15 21 24 21 14 15 17 26 18 18 21 13 28 28 22 17 24 18 27 10 11 20 14 21 14 15 19 12 22 19 14 22 24 15 19 18 16 22 13 9 28 25 18 21 13 13 24 34 11 36 25 20 26 11 16 23 17 19 13 14 15 18 19 17 17 22 21 21 21 21 17 11 28 27 18 15 26 13 24 22 16 19 18 26 21 23 21 18 21 20 15 17 11 14 21 19 16 26 25 20 19 22 20 23 35 17 22 22 23 19 12 11 18 23 25 26 21 20 11 11 18 13 30 25 21 14 12 16 23 21 18 26 30 26 23 15 13 24 20 19 17 14 24 24 13 17 20 20 22 16 25 13 19 27 18 15 29 18 16 22 26 13 18 14 34 31 24 10 12 25 25 13 26 27 15 30 17 17 30 25 28 21 20 23 17 23 26 30 18 23 15 13 23 18 19 19 26 27 26 7 24 25 27 25 32 29 28 14 18 22 19 21 37 27 20 19 24 20 16 17 20 15 21 22 18 16 29 24 14 19 18 26 20 20 19 25 19 31 24 19 31 21 16 15 35 21 16 31 24 16 15 18 10 20 28 21 20 15 26 18 28 18 22 33 14 27 14 25 21 17 12 35 23 20 24 27 24 14 16 29 15 35 12 15 17 15 16 30 20.4885598923284
38 23 34 24 21 23 32 16 21 27 27 30 15 25 22 22 32 29 20 21 23 31 20 29 19 21 29 21 22 19 27 34 23 27 24 29 25 21 30 27 27 21 29 22 21 17 17 30 30 30 21 26 30 19 27 24 43 16 20 16 14 26 21 24 33 35 53 21 30 18 32 27 19 27 29 25 31 30 43 17 20 15 28 33 17 19 29 23 15 17 22 32 24 16 32 17 21 26 26 32 39 39 22 29 24 29 26 45 35 13 41 19 43 23 25 24 24 26 16 28 26 27 34 24 31 14 34 35 36 18 21 10 20 22 15 25 29 19 48 33 23 19 20 32 24 36 42 26 27 21 38 30 22 17 28 24 26 29 28 31 30 21 19 18 27 11 18 28 26 30 30 30 23 20 26 25 27 26 29 18 17 24 18 26 37 29 26 18 32 26 31 28 23 30 19 18 29 33 25 35 32 12 20 17 26 21 11 23 21 22 28 35 23 29 23 41 13 28 23 23 35 27 28 17 31 35 31 27 28 15 12 28 31 19 24 31 26 20 24 19 33 19 26 23 16 13 26 22 21 25 24 28 29 21 21 24 30 25 26 29 21 30 23 35 34 21 22 11 42 21 22 20 14 19 21 19 26 28 14 21 12 26 27 19 9 24 10 18 11 30 31 23 29 34 23 38 31 15 15 34 29 18 18 44 27 21 23 26 14 17 33 31 26 24 29 27 25 22 17 23 21 17 33 26 26 34 20 26 25 22 39 16 29 30 14 20 19 30 30 21 17 22 22 17 18 27 12 18 17 26 23 22 22 21 21 29 27 28 21 28 33 16 26 18 25 34 35 29 25 9 26 15 25 32 36 28 34 38 36 31 27 28 20 14 27 24 31 20 18 26 27 21 24 26 21 15 29 20 25 22 18 42 24 21 12 24 31 34 21 28 27 37 24 33 32 17 18 32 35 25 13 20 23 27 20 19 32 28 24 25 30 19 12 25 16 23 15 35 21 23 21 33 26 21 19 31 24 34 30 30 18 22 24 36 23 17 28 27 23 20 17 20 29 21 25 20 15 32 43 25 20 27 21 38 10 11 24 14 24 18 16 20 17 30 19 18 27 29 25 23 22 19 28 14 13 27 29 22 31 13 16 29 38 14 39 31 20 36 14 22 30 17 22 18 17 20 23 23 20 19 20 24 28 18 25 23 17 31 29 24 19 34 14 34 31 19 19 22 31 26 25 29 15 23 25 15 17 12 22 28 29 22 35 35 22 22 22 26 29 40 20 24 28 24 23 17 15 23 30 26 20 25 22 13 17 25 18 28 29 28 16 17 19 28 34 24 31 28 30 32 16 15 35 25 20 24 21 26 31 20 22 29 22 22 20 32 18 24 32 19 20 32 20 18 20 31 21 24 19 34 43 33 12 13 26 20 14 32 37 17 39 21 22 39 29 30 30 22 27 21 26 31 33 17 34 18 22 25 22 20 26 34 37 29 10 27 28 30 23 35 36 33 18 20 25 22 24 54 37 23 22 32 23 20 23 23 18 23 29 23 22 39 29 21 20 23 38 22 24 25 35 21 33 27 20 37 23 21 17 50 28 26 42 32 21 15 25 11 22 37 30 24 16 29 22 32 22 29 41 15 33 16 31 23 26 14 45 26 27 35 30 29 20 19 38 20 49 13 15 17 21 16 39 24.885598923283984
45 23 37 27 23 29 32 20 25 29 33 41 22 29 23 25 41 34 25 27 25 34 26 30 21 26 33 29 29 19 31 41 28 31 30 31 31 21 31 34 36 26 32 27 24 18 17 29 33 30 24 32 34 23 35 27 45 17 26 19 16 30 25 28 30 38 60 25 32 19 38 26 19 35 39 34 33 37 47 28 26 18 27 36 19 20 31 31 18 21 25 37 24 16 39 16 26 25 32 37 44 46 28 32 23 31 29 49 51 18 45 21 54 26 30 25 26 32 22 37 33 33 46 25 29 18 43 37 42 23 24 14 26 27 16 32 34 22 52 33 23 23 29 33 28 47 50 36 32 33 48 32 25 21 32 28 29 33 34 38 35 27 21 22 35 11 16 31 36 36 30 36 26 23 29 29 33 31 32 22 20 23 23 31 46 35 27 25 38 23 34 29 28 32 20 16 37 36 28 43 38 20 21 21 29 23 13 27 22 25 38 48 25 28 31 49 16 33 26 24 42 33 35 21 37 41 37 25 26 16 21 31 32 21 26 38 37 25 32 26 41 22 36 33 17 18 35 27 20 30 27 29 36 23 25 31 31 28 32 31 27 32 29 37 46 21 23 15 47 26 26 26 19 23 23 21 26 37 17 20 15 26 35 26 11 20 12 18 9 31 35 27 41 38 27 46 39 19 18 37 34 18 18 48 26 24 32 26 18 23 40 33 29 27 31 31 33 19 21 23 23 22 38 29 32 41 24 29 28 22 45 18 33 33 15 22 23 33 36 20 20 29 26 21 27 37 17 18 21 31 26 25 30 25 27 32 25 34 27 29 33 19 31 19 25 30 39 33 31 11 32 16 31 34 38 34 42 45 41 32 32 35 21 16 27 27 38 23 21 30 34 25 23 33 20 17 31 25 30 30 17 44 26 27 15 23 35 47 25 38 33 43 29 36 33 22 22 40 36 29 17 20 18 29 22 19 39 32 26 27 34 17 16 31 16 23 17 33 21 24 28 43 33 21 23 33 29 38 38 32 25 26 27 48 27 18 28 33 29 21 21 22 34 24 28 23 20 40 53 31 25 28 23 54 12 14 27 12 24 22 19 23 22 31 18 24 28 38 31 29 22 19 34 15 16 34 41 31 38 19 17 37 45 13 43 37 22 38 16 25 33 21 33 20 25 22 22 22 24 21 20 23 29 23 26 27 22 32 30 33 24 41 15 43 37 20 21 33 43 28 27 32 21 28 25 21 17 12 27 29 36 28 43 40 21 24 24 30 34 51 28 23 34 23 29 20 18 23 38 30 23 25 23 13 24 31 25 34 35 30 23 20 28 30 37 29 36 31 30 42 20 18 39 29 22 28 26 32 39 28 29 37 25 26 23 46 18 31 34 24 28 39 22 20 23 38 25 28 17 39 50 45 18 11 27 20 14 35 45 22 41 27 28 40 36 30 30 27 31 23 30 40 33 24 36 20 24 28 26 18 32 38 41 34 11 33 27 37 32 45 39 43 25 21 22 30 31 61 48 30 27 40 29 21 22 26 20 24 30 26 22 43 40 21 26 26 42 24 27 28 42 22 38 37 22 36 21 22 20 65 35 31 49 35 24 19 29 12 24 44 39 24 17 34 28 36 26 34 45 19 38 16 33 26 35 16 50 31 33 42 38 37 22 22 42 19 54 15 15 22 28 18 47 28.886944818304174
50 26 44 31 25 35 37 20 25 30 29 48 22 33 30 25 44 39 26 28 28 45 24 34 27 28 35 35 30 20 37 51 27 33 38 28 38 24 37 44 43 29 39 33 30 26 21 34 42 33 28 29 37 27 36 29 47 17 30 26 17 35 27 35 35 39 69 28 35 19 44 27 18 44 39 38 42 41 53 38 27 22 27 38 23 20 37 45 23 26 26 43 33 20 54 18 27 27 37 50 47 46 34 32 20 41 36 59 60 23 56 23 60 31 37 29 29 43 26 36 42 37 49 26 32 25 45 38 38 25 25 16 33 31 14 37 40 22 55 33 31 29 40 41 31 54 56 43 40 41 51 36 35 23 33 27 38 36 37 36 38 30 22 25 33 13 15 36 39 43 36 43 32 27 33 26 45 30 32 25 21 26 22 43 52 38 27 29 40 28 40 33 34 33 19 17 48 45 36 50 38 19 20 23 28 30 16 30 24 30 39 55 32 31 47 54 14 29 31 23 49 37 36 24 38 54 48 30 27 19 20 38 36 25 27 46 40 26 32 34 50 23 49 45 22 21 41 31 21 32 34 34 37 23 26 34 40 31 36 34 28 35 31 47 48 21 23 18 50 30 35 28 19 25 22 20 28 40 23 21 17 25 39 19 14 22 14 22 12 33 39 35 46 49 34 55 43 19 20 44 41 18 22 51 28 22 41 27 25 27 49 34 30 31 33 37 36 21 24 29 25 24 44 32 37 47 25 37 28 26 44 19 45 38 19 25 21 42 42 23 28 36 24 20 38 40 16 17 25 35 27 34 29 26 33 34 26 35 26 34 44 25 33 22 30 30 40 39 36 14 30 14 37 39 39 43 49 55 47 35 34 44 29 16 30 33 41 28 23 33 35 31 22 33 22 18 32 31 32 38 18 47 24 34 16 19 42 52 35 50 42 45 29 43 43 24 24 47 43 30 19 23 18 31 28 19 47 37 23 31 35 16 18 31 19 25 19 35 22 31 32 43 40 24 25 36 42 46 48 36 25 30 34 55 29 21 28 43 31 29 24 28 33 28 32 35 26 48 57 30 27 32 28 69 11 13 25 14 28 23 22 26 24 41 20 24 30 47 28 34 28 23 43 19 21 39 54 42 49 31 19 39 51 14 46 42 27 45 21 20 37 22 34 24 27 25 24 22 28 26 21 22 37 25 27 31 24 40 36 39 27 47 15 58 37 24 26 37 44 30 26 35 25 33 29 19 18 14 34 41 44 37 48 45 28 27 25 29 36 56 32 25 36 33 32 26 19 23 41 38 23 26 24 19 28 37 26 42 38 32 26 27 32 29 40 36 43 34 35 51 17 20 44 32 19 35 32 35 47 33 34 44 28 34 21 50 16 34 38 28 30 52 27 26 33 45 28 32 19 43 56 58 23 13 31 16 18 36 48 27 48 33 30 45 37 33 36 33 34 25 35 43 30 31 41 23 28 31 31 21 38 42 42 47 18 35 27 46 33 45 50 46 22 30 25 32 36 68 55 29 27 50 30 18 23 25 26 25 33 29 24 52 45 25 32 30 45 22 26 34 51 26 48 46 23 42 23 23 21 75 38 43 66 39 27 26 31 17 25 48 50 27 17 37 34 38 33 40 45 22 43 19 37 32 39 22 53 39 36 47 43 39 25 25 47 21 58 20 15 25 29 20 56 32.780619111709288
64 28 48 36 21 44 50 23 26 33 32 52 23 41 41 34 46 47 32 28 30 56 27 34 33 38 37 39 32 23 44 62 30 39 41 31 40 28 38 49 50 32 40 37 36 30 21 39 46 36 31 32 43 30 37 35 53 15 34 25 20 37 30 37 36 44 79 30 42 19 47 27 18 49 42 42 53 45 60 47 35 28 24 44 33 20 44 54 23 30 24 53 43 24 64 21 33 27 42 59 53 52 43 33 19 53 38 62 67 24 61 26 63 34 36 30 36 44 26 42 51 36 59 33 34 26 50 41 35 31 30 20 36 32 18 36 44 28 64 40 30 30 50 45 37 61 61 56 43 46 55 36 37 28 42 34 43 41 40 41 48 39 22 34 38 12 19 37 43 45 43 53 37 29 38 28 62 28 35 23 19 33 25 54 64 50 26 26 41 36 44 44 41 36 19 20 46 59 44 59 39 24 22 30 31 32 18 32 28 35 37 50 37 36 45 57 14 32 35 27 53 46 36 27 47 56 48 33 27 18 23 44 42 29 35 41 48 27 34 33 53 23 61 49 26 20 55 33 22 38 41 45 44 27 34 40 44 33 41 35 32 42 41 57 50 26 20 22 51 35 37 33 18 31 31 23 31 48 24 26 23 26 42 15 15 22 17 25 15 34 38 39 46 65 36 58 53 17 27 39 41 24 21 54 28 24 48 31 27 32 54 34 38 39 35 37 39 22 25 28 27 28 49 32 36 51 28 46 34 29 55 19 50 45 23 30 24 43 50 20 30 37 26 22 46 47 17 20 25 42 33 41 27 24 33 42 31 38 29 41 52 32 41 24 36 32 43 40 35 16 26 14 38 42 40 49 55 62 48 41 42 53 37 17 30 38 47 30 24 35 33 33 19 33 25 18 37 35 38 42 18 51 27 43 16 21 54 58 38 46 53 48 32 43 51 29 24 51 51 32 23 22 20 30 30 19 45 45 24 40 38 21 22 33 22 33 20 41 23 31 40 49 45 23 22 38 46 47 51 36 20 32 41 55 29 27 33 55 35 30 26 39 35 27 35 44 30 48 60 35 30 34 34 77 13 14 29 16 30 26 24 26 24 45 22 27 36 51 30 39 32 26 59 21 20 40 60 48 53 38 23 43 53 17 49 44 30 54 23 23 38 24 38 33 29 24 24 25 33 29 22 20 36 28 29 35 22 47 44 39 31 46 13 61 40 30 33 42 51 30 31 35 27 32 33 19 25 16 36 48 51 40 49 50 31 34 31 33 40 59 32 27 39 35 38 31 21 20 41 44 29 22 25 26 32 40 27 50 35 32 30 32 41 36 46 41 48 38 38 56 20 21 53 41 24 39 39 36 45 38 37 52 33 38 23 51 17 42 43 35 39 55 27 32 39 48 36 32 19 50 62 70 28 15 32 14 20 44 57 33 49 39 28 51 34 41 36 37 42 27 36 40 35 38 49 22 31 33 27 27 36 48 42 52 16 37 31 52 35 49 51 52 29 34 31 38 44 69 63 34 25 60 31 20 28 23 32 33 38 28 25 52 45 27 33 33 52 22 33 37 54 29 53 48 26 58 23 26 33 82 44 48 79 45 27 30 39 16 23 55 57 26 19 37 39 44 40 52 44 25 52 21 41 36 45 22 60 35 35 47 48 43 25 25 50 23 65 23 17 22 29 24 64 36.47779273216689
74 36 52 41 26 49 54 30 25 37 37 58 25 38 47 42 52 53 32 28 36 65 32 36 40 43 33 42 34 29 53 71 27 43 45 35 40 29 41 61 58 35 48 50 42 33 25 46 46 38 30 30 53 34 43 37 53 15 34 37 25 45 29 40 38 47 81 33 48 18 47 26 13 58 47 43 60 47 65 54 35 31 25 40 40 23 44 56 30 32 26 56 50 25 81 27 37 32 44 66 55 57 48 39 18 58 50 64 75 26 65 30 68 31 32 28 36 45 30 42 60 40 75 39 43 31 54 48 38 34 31 23 41 33 23 40 57 33 69 48 35 35 58 48 42 63 71 63 54 52 58 44 41 30 48 38 45 43 46 43 59 43 23 41 34 17 24 34 50 48 50 60 39 37 43 32 68 30 39 19 19 37 25 52 66 57 30 28 52 39 50 51 51 38 24 22 50 67 50 63 39 30 23 35 37 38 17 32 29 35 36 54 39 42 43 67 16 34 33 30 60 50 39 28 56 58 51 40 30 15 22 54 46 38 43 47 48 28 39 32 61 24 69 58 26 19 67 39 26 39 43 47 46 28 38 47 49 36 47 38 39 48 44 64 55 26 21 24 53 36 38 36 22 34 36 28 27 47 28 28 24 28 45 18 15 23 23 31 18 34 39 44 53 71 41 72 64 19 35 39 43 26 20 53 24 26 59 32 28 36 63 38 42 38 33 37 40 28 29 32 31 27 55 34 33 53 26 48 41 37 55 22 58 45 19 31 28 47 61 26 35 39 21 21 53 54 25 23 27 47 40 38 28 26 35 42 32 39 32 40 54 39 48 24 41 37 48 42 29 20 30 12 40 49 44 57 62 77 53 48 54 64 44 17 38 45 58 29 24 37 33 32 18 35 25 18 38 43 36 41 20 54 23 48 19 20 57 67 41 41 58 45 29 39 60 36 20 62 54 36 21 24 23 30 32 22 50 49 29 53 39 23 30 33 23 36 25 42 25 37 45 59 51 22 24 37 48 54 55 34 22 31 44 69 27 32 40 51 43 32 26 46 29 25 38 49 42 56 60 41 33 39 35 85 11 12 32 21 29 28 25 26 22 52 24 30 46 58 30 47 36 29 65 21 22 46 67 59 61 42 27 55 57 19 53 52 31 64 28 27 37 29 43 40 34 22 28 24 36 32 20 24 37 32 33 34 23 55 50 40 42 43 15 64 44 38 35 40 54 35 36 39 35 32 34 23 24 18 42 58 66 48 59 54 31 32 32 41 37 61 36 25 44 42 43 35 21 22 47 47 31 21 34 29 42 46 35 59 34 33 34 38 43 35 45 45 65 37 42 60 24 23 56 46 26 41 45 38 52 40 45 60 32 44 26 56 25 37 40 40 44 55 37 38 51 50 47 30 21 63 63 73 32 14 34 16 22 45 60 36 58 35 30 60 39 47 37 31 37 31 46 45 40 42 55 23 35 40 31 27 39 47 47 58 19 36 37 53 37 53 62 56 35 32 31 37 50 68 67 34 26 73 31 22 34 31 31 35 41 32 30 54 43 29 40 40 66 23 29 38 64 35 61 53 35 72 30 38 48 82 56 55 80 49 31 33 45 20 26 60 69 29 20 40 38 47 41 57 51 29 62 23 44 41 54 22 67 34 32 55 57 42 28 24 57 23 66 20 18 22 35 28 73 40.13728129205922
79 42 53 52 27 52 54 34 25 41 38 62 21 36 49 38 58 57 32 29 34 56 38 36 44 49 35 43 33 35 66 79 34 40 45 42 45 33 44 68 69 36 48 56 52 39 27 55 48 43 29 32 51 42 47 44 55 13 37 42 28 58 31 44 41 53 85 33 56 18 49 25 12 63 54 43 62 51 73 53 38 37 23 41 40 22 53 61 29 39 26 65 51 23 88 34 41 37 54 72 64 62 50 51 22 66 57 65 74 35 74 29 71 40 35 30 36 46 37 45 79 41 86 47 58 35 52 54 40 40 34 31 39 33 27 39 69 36 72 46 36 42 67 43 53 70 74 74 55 57 60 47 43 31 52 39 43 43 48 49 71 47 23 38 35 17 21 35 54 48 67 60 43 40 51 39 71 35 39 17 23 42 26 58 72 66 35 27 56 44 59 48 44 44 20 26 51 78 55 68 49 33 21 38 41 38 18 32 35 43 34 56 40 48 45 76 17 41 36 32 64 62 42 34 56 68 61 41 31 18 26 68 48 43 50 39 56 34 32 33 66 24 74 65 24 23 75 42 28 42 49 47 49 29 40 56 55 45 50 41 40 50 44 62 56 28 22 28 57 35 40 33 24 39 40 33 30 48 33 24 28 27 44 20 10 27 31 35 24 33 38 42 76 91 44 76 68 18 39 40 49 30 21 49 23 22 66 31 32 30 70 42 41 38 34 42 37 34 29 35 35 26 59 32 39 54 26 53 42 42 61 21 63 56 22 31 30 54 76 28 38 40 22 24 57 59 25 26 33 55 46 43 26 25 43 44 35 43 32 42 57 45 47 25 50 45 54 45 26 23 32 18 50 47 36 67 66 87 56 51 61 69 47 19 42 44 63 26 25 33 30 37 18 38 25 21 40 52 34 48 21 58 25 50 21 19 68 76 41 50 59 44 35 38 66 44 20 70 55 42 26 28 30 33 31 18 54 54 31 58 38 20 38 36 22 43 24 42 27 41 47 71 57 22 24 35 53 65 55 39 26 30 47 66 30 32 41 51 44 35 31 50 35 21 38 60 41 56 67 46 34 42 39 89 14 14 33 24 35 27 29 29 20 62 32 37 50 69 36 52 38 32 71 21 21 51 72 67 67 42 28 61 58 20 52 57 40 70 28 31 38 39 54 41 36 21 28 25 35 36 16 27 41 35 45 41 25 60 58 48 49 41 12 71 43 44 33 47 54 36 39 50 40 34 32 28 28 17 45 60 70 48 64 50 34 32 35 53 29 61 45 27 46 44 52 33 24 26 45 49 29 19 39 38 46 50 36 72 36 35 31 41 50 36 50 49 62 39 46 59 27 24 52 46 31 47 65 39 53 43 52 61 28 43 26 58 24 42 42 51 47 60 43 46 63 58 53 33 21 76 69 87 36 14 36 15 25 49 70 43 66 39 27 68 37 46 40 33 39 33 50 48 45 47 59 23 39 48 33 30 38 50 58 60 21 36 41 57 39 64 70 56 40 31 37 40 47 68 75 34 26 77 35 18 35 36 37 44 45 29 30 59 49 33 35 43 79 25 30 43 65 41 66 62 44 78 40 50 53 83 57 56 91 55 37 33 51 24 33 66 68 30 16 45 41 50 45 65 58 34 70 26 53 42 63 26 74 42 26 59 57 47 30 28 59 27 70 22 16 21 43 29 73 43.47510094212652
90 57 54 51 31 59 62 39 25 43 40 71 29 40 58 44 71 63 35 27 38 60 47 37 50 54 33 44 38 39 76 82 38 39 48 47 50 39 46 80 74 38 50 62 59 42 30 58 54 47 29 32 45 41 45 48 55 15 35 43 30 56 34 43 44 64 91 35 56 23 55 28 11 71 55 42 77 59 80 61 38 38 25 44 40 24 56 69 31 42 31 69 60 20 88 42 41 35 52 73 64 62 52 55 26 74 64 61 70 37 83 30 67 50 37 29 46 41 40 42 84 46 88 47 59 45 55 59 43 46 39 36 36 34 35 37 76 40 70 51 41 46 63 40 65 74 67 80 60 62 66 52 43 35 46 42 43 47 51 59 73 52 29 45 37 17 23 35 57 55 74 69 46 43 57 46 69 38 37 17 21 47 29 63 72 68 35 32 55 44 54 52 43 44 24 27 54 80 56 78 50 36 21 39 42 43 20 35 30 44 37 56 45 53 48 84 21 54 36 32 63 68 44 39 66 77 66 42 27 17 30 69 46 47 55 40 60 40 31 35 79 26 79 61 28 26 89 45 28 48 53 45 59 33 41 61 57 48 54 44 43 63 52 65 52 29 25 36 67 36 44 35 30 44 53 31 33 50 36 27 27 28 47 20 12 27 37 38 25 36 34 47 89 111 41 89 67 21 42 40 46 32 19 45 23 23 75 27 35 27 77 41 50 40 34 43 36 43 38 43 46 31 74 35 37 52 27 55 38 47 57 20 76 64 26 32 34 53 72 29 49 44 23 24 63 58 28 28 40 55 48 41 32 33 47 41 38 49 35 39 57 52 52 30 59 57 53 51 32 28 35 16 56 49 38 71 72 100 57 56 72 81 50 23 43 47 70 27 21 38 31 38 21 47 27 23 44 56 35 54 20 55 20 57 25 22 79 81 49 54 62 44 37 37 76 46 17 79 51 52 27 32 31 29 32 16 60 61 33 62 36 23 48 50 26 46 24 47 33 49 54 73 59 24 24 36 55 64 59 34 27 37 48 63 35 35 40 55 50 38 34 59 34 21 44 71 48 71 76 46 32 41 44 98 14 14 35 21 39 29 36 32 21 74 38 40 66 77 42 65 45 38 71 21 19 51 68 74 66 44 30 64 58 19 52 54 50 66 31 27 46 47 54 46 37 16 32 25 40 38 18 29 37 36 54 43 27 65 64 51 58 47 9 80 46 49 34 55 59 33 44 59 47 33 29 33 33 19 46 67 71 52 69 50 35 33 41 58 34 69 50 28 47 49 66 33 24 33 45 49 33 21 43 52 56 55 39 82 39 45 27 39 45 34 50 51 63 43 46 65 33 22 54 51 37 46 82 38 51 43 59 66 30 52 24 54 29 42 47 52 55 61 39 51 72 65 62 34 28 76 83 91 41 14 34 13 25 55 82 48 68 46 33 68 41 50 39 35 41 34 61 57 50 47 68 27 33 59 36 30 42 60 67 68 22 40 40 53 42 73 78 62 37 39 35 39 48 78 86 35 25 91 38 17 32 45 38 44 46 28 34 57 63 34 32 49 84 29 36 35 76 44 75 62 56 86 46 52 61 83 60 60 98 65 43 37 55 30 40 68 77 27 13 47 47 58 53 76 57 35 78 23 51 39 68 34 78 46 26 60 64 51 26 31 62 26 77 23 17 19 48 32 80 46.78196500672947
95 63 53 55 37 65 64 45 28 47 43 77 34 45 63 50 77 71 35 36 39 63 50 40 64 57 41 39 40 47 87 87 36 35 62 49 50 36 53 89 88 50 48 79 71 43 31 63 59 52 26 31 41 44 43 50 61 14 36 47 28 56 33 52 51 70 91 34 58 25 62 31 10 83 54 44 92 55 84 60 40 38 25 49 46 23 55 76 30 48 35 71 64 22 90 45 48 41 54 77 74 61 56 58 30 87 71 66 70 40 92 33 67 49 45 33 50 37 44 47 96 49 91 49 62 50 61 75 55 47 46 38 37 41 36 40 78 43 73 47 43 53 65 43 75 76 73 78 62 65 64 54 46 41 43 47 47 53 53 59 71 58 30 49 40 16 23 38 57 61 73 78 50 49 60 52 67 36 30 15 19 57 30 67 73 74 39 39 58 51 51 57 51 48 25 31 61 85 66 81 66 42 24 31 45 51 24 34 36 53 44 60 47 65 55 90 20 57 32 33 61 70 48 43 78 82 69 38 27 20 36 78 51 51 55 37 53 40 33 35 93 28 81 62 31 27 99 48 27 52 61 44 71 40 39 60 58 45 57 49 47 65 56 68 49 28 28 42 72 40 46 41 40 41 63 39 38 63 40 30 30 30 46 25 10 23 42 41 29 39 42 54 100 113 39 101 66 24 46 37 53 34 22 46 22 25 77 27 33 29 90 45 51 49 37 43 36 43 43 44 43 37 82 32 35 54 29 58 43 51 64 21 96 71 30 29 38 56 69 29 52 44 22 29 67 57 32 29 45 61 54 46 28 43 51 42 40 52 39 39 58 64 46 34 58 67 56 56 39 29 37 18 66 51 40 72 77 93 60 57 74 93 58 32 47 49 75 28 23 42 33 35 25 52 31 27 51 54 39 57 23 59 22 63 27 23 81 89 60 55 62 45 36 41 86 44 19 88 47 58 27 34 31 30 32 17 66 62 39 66 35 25 58 52 33 51 25 51 33 65 60 77 60 27 24 37 59 65 75 45 25 46 51 71 33 41 42 57 51 42 38 60 33 23 41 80 55 78 81 51 33 40 49 98 15 13 33 20 43 31 44 33 17 76 35 44 79 89 50 70 54 39 74 22 21 58 68 75 70 45 28 74 57 18 55 61 55 72 34 33 49 58 57 47 40 18 38 27 37 37 14 31 40 44 65 45 26 74 75 59 64 55 10 81 45 54 31 59 68 37 46 67 45 33 26 35 42 22 52 72 74 55 65 50 39 38 46 66 36 68 57 30 45 47 65 42 26 35 41 48 43 23 56 57 57 61 42 97 43 45 23 39 50 42 51 58 65 50 52 62 40 20 57 50 39 47 98 37 52 47 67 66 33 54 25 58 33 45 52 62 56 65 41 49 83 77 68 36 34 82 94 109 44 15 38 15 30 60 88 59 73 40 41 76 39 54 46 34 45 44 62 62 54 46 69 30 37 63 38 27 42 63 82 69 22 42 41 55 41 84 82 58 40 38 39 36 48 84 92 42 28 94 41 17 36 48 42 48 58 32 29 55 66 35 33 56 91 37 46 38 94 46 80 69 59 87 46 61 70 78 62 60 111 72 45 43 67 25 44 80 77 27 16 51 47 65 65 82 62 33 81 22 60 33 74 39 87 51 25 64 68 52 23 32 61 24 100 24 17 17 58 29 93 50.23418573351279
89 69 60 66 40 68 63 43 32 53 48 80 38 51 68 51 77 79 40 40 40 65 58 45 69 61 37 43 39 50 90 96 36 37 74 58 51 37 56 109 97 53 54 93 81 44 29 70 63 53 25 30 40 49 46 52 63 13 30 51 28 61 44 56 56 69 92 37 64 26 64 36 10 96 58 48 90 51 92 62 45 40 33 46 50 27 62 79 27 56 37 73 69 24 93 40 43 43 56 72 78 77 57 56 27 85 77 61 72 39 91 38 67 50 48 36 52 37 49 45 99 51 89 55 62 53 68 94 61 50 47 46 36 42 40 42 81 44 73 53 47 61 66 44 78 77 70 78 61 67 73 59 51 40 44 52 46 50 54 66 72 66 26 52 45 12 23 38 59 66 79 84 59 53 60 57 68 35 24 17 23 65 34 66 84 83 45 36 61 60 60 58 51 59 27 31 59 99 74 84 77 44 22 33 48 49 25 33 36 48 44 67 51 66 61 96 27 60 26 31 60 73 57 41 87 84 74 40 26 18 35 85 55 48 62 39 47 42 31 40 92 32 82 70 37 26 102 53 29 52 66 45 74 45 41 57 64 51 67 52 44 69 64 73 42 24 26 44 79 46 54 35 45 46 70 40 38 69 42 42 38 30 47 30 8 23 49 44 32 43 46 56 97 113 32 104 69 24 50 36 51 41 19 47 22 23 77 29 31 26 92 51 54 42 42 44 39 50 51 46 48 44 90 35 34 57 30 61 43 53 65 17 100 78 33 31 43 62 73 35 57 44 18 31 74 58 32 32 49 70 62 44 28 46 56 41 50 60 38 46 60 73 47 38 71 71 69 59 37 37 42 21 75 51 43 78 77 94 66 60 86 98 59 33 48 53 81 28 28 43 33 34 25 53 32 32 49 61 41 59 28 62 27 72 31 22 81 95 59 61 62 52 34 49 98 50 20 94 44 71 32 37 31 35 30 20 72 74 42 70 36 27 60 59 39 57 29 55 37 72 63 81 61 26 25 36 65 62 83 57 26 57 43 76 38 49 44 61 53 44 38 66 30 28 53 85 60 77 81 56 36 35 53 99 18 12 34 27 53 33 50 32 16 86 33 47 75 86 57 76 65 33 75 29 27 65 71 74 70 47 34 78 59 19 55 75 60 67 35 38 58 56 59 51 40 16 46 27 36 47 12 36 42 40 70 49 26 76 72 66 74 56 8 83 47 50 36 68 67 36 51 78 45 33 29 39 54 22 43 76 80 54 69 56 39 42 45 73 42 68 74 31 47 45 71 44 30 38 46 53 44 21 58 58 63 65 47 101 41 42 22 44 49 45 47 65 68 48 53 59 46 19 56 53 47 49 102 37 52 52 80 63 35 61 27 70 34 50 56 68 72 62 48 52 92 88 83 38 40 85 106 120 43 16 37 18 34 67 94 70 80 38 47 79 36 62 55 33 45 48 68 58 55 51 72 32 39 69 42 28 45 63 99 77 25 38 41 58 49 92 90 57 35 38 39 40 57 100 105 45 30 107 40 21 40 56 43 61 68 36 29 55 79 33 32 63 96 37 44 33 91 50 78 65 66 88 52 73 71 87 70 59 121 77 52 46 59 21 48 80 79 28 12 55 56 66 76 84 65 41 87 24 69 34 76 46 92 62 23 68 75 54 24 32 71 25 113 28 17 19 74 32 99 53.360699865410499
92 81 69 75 46 77 70 45 33 58 52 75 40 47 74 61 73 89 33 45 38 59 71 45 77 64 40 43 37 53 90 103 36 36 85 63 58 44 61 124 99 63 59 101 95 50 24 84 73 62 26 29 41 55 50 53 66 17 29 50 25 64 58 62 62 75 96 45 67 28 69 37 8 114 55 47 101 53 102 72 41 41 36 46 48 31 65 85 31 64 37 71 79 21 99 46 40 44 62 69 69 76 53 57 27 83 78 64 74 46 96 45 73 47 57 35 60 36 55 49 94 51 86 59 70 57 70 104 65 58 47 52 35 42 40 40 91 48 82 55 53 64 61 39 77 78 68 79 62 72 75 55 60 50 44 51 47 54 46 69 74 67 31 50 44 16 26 39 57 72 77 91 67 56 68 58 64 40 22 16 23 61 40 78 96 82 42 41 66 69 66 55 45 74 30 34 69 97 81 81 86 48 18 31 53 53 31 33 26 59 56 66 51 72 63 106 29 55 27 34 62 73 64 42 94 98 71 42 26 17 41 92 56 49 63 40 48 45 32 42 87 35 88 69 42 26 106 52 30 56 70 49 70 50 39 56 66 63 69 50 43 80 67 73 43 26 27 50 86 57 55 40 52 49 75 41 40 73 37 39 43 31 50 29 8 24 56 46 39 48 47 63 98 113 31 111 81 26 56 36 53 44 21 47 26 23 85 34 29 28 96 45 57 43 41 50 41 57 61 46 52 46 89 40 34 56 33 66 44 50 77 14 108 89 34 33 40 68 78 36 62 42 17 31 81 60 32 37 54 76 62 46 31 53 62 38 60 62 46 52 59 81 47 46 79 74 76 62 42 47 47 18 74 50 48 84 82 98 78 59 87 98 64 37 49 61 82 25 28 48 30 38 27 59 34 32 56 65 42 62 29 65 30 77 35 24 88 99 65 58 65 63 39 50 102 55 17 98 42 82 33 38 33 32 35 19 90 77 47 63 36 28 61 73 44 62 30 50 37 81 65 89 63 30 29 32 60 66 97 56 27 65 43 77 39 55 47 71 61 40 40 65 34 26 56 98 59 86 92 64 35 34 55 107 19 12 37 24 62 38 59 42 13 92 38 52 74 91 63 81 75 31 75 31 28 74 70 77 76 46 38 79 60 24 65 78 71 67 37 36 58 61 66 47 37 18 51 30 37 54 9 35 38 37 73 54 37 81 75 72 79 54 7 83 49 53 40 79 69 35 47 86 49 35 34 49 66 15 41 78 90 58 76 55 36 51 49 71 41 58 88 29 43 44 77 55 26 33 51 53 44 22 52 62 61 76 53 108 40 46 22 38 50 44 41 68 77 51 46 70 49 17 53 60 59 51 115 39 61 55 84 60 43 58 27 78 44 52 49 73 87 67 49 56 99 96 93 32 46 100 108 125 42 21 42 19 38 62 94 71 88 39 55 85 30 61 58 37 49 47 68 61 48 57 83 34 43 74 47 33 46 66 105 81 23 42 45 61 53 94 99 54 36 44 44 47 70 116 123 50 33 129 42 21 42 62 39 66 63 38 27 58 83 41 38 66 89 37 48 32 96 49 81 62 71 89 61 85 68 97 76 59 130 81 58 43 59 21 54 75 72 28 12 55 61 73 72 79 71 47 94 20 77 26 75 56 97 68 20 72 80 62 21 34 69 26 122 28 19 17 79 36 101 56.337819650067299
82 89 71 82 52 84 85 47 34 59 53 86 42 52 82 70 66 93 33 46 37 61 75 44 83 67 42 39 35 57 84 101 38 36 95 63 64 56 60 131 105 62 68 110 105 53 26 99 71 55 26 31 45 65 53 53 74 18 33 55 31 72 60 69 60 79 96 49 74 28 77 30 9 125 52 43 103 57 108 77 42 43 40 52 50 36 72 95 33 74 35 77 77 21 104 46 43 48 66 65 67 74 53 57 27 82 77 70 78 51 94 56 76 53 58 33 63 34 63 49 96 49 95 71 73 61 71 92 77 62 55 54 32 46 38 42 93 55 87 55 53 72 66 42 77 74 76 84 65 74 75 62 67 52 55 52 50 61 51 73 81 69 35 49 51 16 29 43 56 78 77 90 70 61 72 57 68 40 26 17 23 65 40 83 101 86 41 52 72 71 61 63 38 88 32 30 74 107 84 84 88 46 18 35 53 61 31 26 24 66 57 70 49 72 60 114 33 50 27 37 66 78 76 46 101 99 65 42 22 22 37 95 55 64 68 38 55 46 27 45 90 34 93 70 44 29 114 54 33 60 71 49 70 52 39 60 57 66 71 57 45 86 77 81 50 27 24 51 90 70 55 43 65 55 86 38 45 75 45 36 55 32 56 28 9 27 62 48 41 54 44 73 98 121 29 110 92 27 57 38 57 51 21 48 29 23 88 30 32 29 103 47 57 41 40 57 44 68 68 51 56 42 90 32 42 62 31 73 47 56 82 14 114 87 33 39 44 74 73 36 71 43 17 31 79 59 32 40 60 73 62 43 30 54 63 38 68 64 48 58 65 95 52 51 91 79 88 55 44 52 39 17 75 51 48 91 85 99 88 56 98 105 68 42 46 62 86 23 32 55 33 41 26 67 41 36 64 71 42 64 26 65 32 74 36 22 92 108 71 63 70 67 43 50 113 60 17 97 41 86 32 55 34 37 38 18 97 75 43 66 37 27 67 75 50 73 28 48 43 88 68 97 62 30 30 39 60 70 113 55 27 70 48 88 45 61 46 88 70 44 47 63 32 26 57 107 60 96 102 72 33 35 61 106 22 12 41 19 62 46 67 44 13 97 43 58 79 93 61 87 76 29 84 34 26 68 68 83 74 56 36 82 71 32 73 72 70 75 39 42 57 73 63 54 36 22 51 33 41 52 8 33 39 39 74 62 38 72 82 75 80 66 7 77 45 54 42 90 67 36 46 83 52 38 38 51 63 16 40 78 93 63 71 55 42 53 56 65 48 51 95 32 41 46 83 58 30 34 47 64 47 20 47 73 67 92 68 116 42 46 25 35 51 42 41 76 73 51 42 69 49 18 59 70 69 52 121 46 61 57 88 58 48 69 32 79 48 63 48 80 92 76 47 58 95 101 101 29 53 107 115 128 41 26 46 16 39 65 104 74 91 41 64 84 32 66 61 34 37 49 71 63 61 58 79 37 47 78 53 42 48 76 110 89 27 42 52 61 62 93 99 60 38 43 48 61 74 127 127 50 31 131 41 18 40 76 40 73 66 47 26 60 88 48 41 74 91 35 56 33 105 52 76 61 77 87 68 91 69 97 79 64 134 79 64 42 60 21 64 76 72 27 14 58 66 81 80 80 73 58 96 23 81 24 81 69 108 69 17 69 93 59 23 34 63 31 122 29 21 16 92 37 109 59.24360699865411
80 97 83 85 52 83 88 48 41 60 54 99 45 61 82 71 63 99 33 42 35 68 82 44 87 70 44 38 36 61 80 97 35 30 108 67 71 61 59 141 112 63 71 127 107 58 29 105 77 61 30 32 43 79 52 51 80 21 30 57 27 78 70 74 68 85 97 60 85 28 84 32 10 139 57 35 105 56 110 82 46 44 47 54 52 41 83 102 39 82 37 88 88 20 100 53 46 44 67 68 71 79 56 61 25 85 87 74 75 61 95 53 79 55 64 35 64 38 70 53 99 57 101 77 80 66 69 96 84 70 48 56 41 47 38 46 101 56 87 57 57 78 64 51 81 79 76 87 64 84 82 66 70 54 54 50 50 68 50 79 77 71 38 50 54 17 34 45 63 81 78 96 76 65 75 60 71 38 26 19 25 66 43 88 102 103 36 58 72 79 73 65 39 96 39 29 84 112 92 94 101 44 21 38 56 62 29 25 22 72 67 71 47 80 61 116 40 49 29 36 65 76 81 53 112 102 71 40 23 25 44 100 57 74 71 38 53 46 25 43 93 33 101 76 50 25 117 56 39 61 68 45 64 61 40 70 61 73 83 62 55 97 77 82 57 32 26 53 98 87 60 48 78 49 89 41 54 79 49 44 63 36 68 29 8 28 60 50 40 61 42 84 104 116 27 115 91 28 65 45 58 62 24 47 32 25 91 33 34 30 105 57 62 43 43 60 41 74 72 53 52 41 95 28 44 64 30 76 49 65 86 14 119 87 36 38 45 71 71 36 81 46 17 34 75 59 32 40 61 81 60 43 32 56 73 42 72 71 57 60 68 96 59 49 102 87 91 46 48 60 43 18 82 56 53 91 79 110 88 56 104 115 68 42 47 68 90 22 24 61 35 49 28 67 48 38 71 83 48 67 27 58 29 77 42 25 96 115 68 67 71 66 41 51 129 63 15 100 39 82 31 61 35 34 39 15 106 82 43 81 39 28 67 77 51 85 30 49 47 86 69 97 63 27 25 42 66 73 121 59 28 71 54 85 48 68 51 81 74 46 52 63 35 27 70 119 65 101 102 77 28 34 65 99 22 11 39 19 64 48 77 54 14 99 48 57 85 97 71 91 77 27 84 39 28 71 60 84 78 62 32 82 67 33 77 71 78 81 41 38 57 82 71 55 34 24 55 28 40 49 9 37 44 40 76 68 37 74 86 86 92 68 7 74 45 52 45 103 71 33 49 89 54 49 46 56 68 18 35 82 100 67 75 56 47 57 65 62 49 45 113 36 34 47 90 57 34 35 47 72 48 20 48 81 70 100 65 120 37 54 23 37 57 36 43 81 83 56 43 71 53 20 65 85 84 54 124 49 66 57 91 65 54 68 34 90 48 66 49 81 97 87 49 64 105 103 118 30 53 111 124 141 44 26 54 18 41 67 113 80 90 47 65 104 34 78 66 31 36 57 69 62 63 64 83 38 51 87 45 41 57 83 131 91 37 45 51 62 60 94 100 67 35 45 57 62 77 141 140 60 34 133 42 19 41 88 48 81 73 47 29 61 101 55 44 82 96 40 61 36 108 59 77 59 80 78 75 96 74 88 79 68 132 80 68 48 69 23 68 77 77 27 17 64 63 89 71 90 72 61 101 26 82 22 79 73 117 71 17 74 92 60 27 35 66 30 125 28 18 20 97 36 108 62.382234185733519
76 108 76 94 56 94 98 56 43 60 56 109 46 68 82 74 61 105 36 47 33 79 85 45 98 79 49 39 38 64 82 100 32 29 113 65 75 64 59 154 120 66 75 136 113 57 25 113 86 70 32 32 47 82 58 58 85 24 35 58 29 79 78 78 64 86 100 63 90 28 89 35 9 144 56 38 110 56 121 97 52 46 45 57 56 41 81 94 39 86 32 92 93 20 98 56 53 43 66 65 75 71 51 63 25 90 83 76 79 70 100 63 82 53 65 38 70 49 77 56 91 69 115 91 89 69 71 97 80 77 57 55 46 47 37 48 104 64 91 63 63 83 64 53 86 79 81 90 72 91 86 80 65 60 62 49 47 68 55 87 78 76 42 55 63 18 35 52 70 73 76 99 83 71 79 62 66 40 26 20 25 69 42 100 105 106 37 59 75 80 78 62 35 95 36 35 86 108 97 98 114 40 20 39 59 62 27 24 20 79 70 71 47 86 63 116 50 51 31 40 70 81 85 56 120 105 78 40 25 33 49 96 49 79 79 37 57 43 24 50 100 36 98 76 55 26 114 62 42 59 69 47 63 66 37 82 68 80 89 67 51 99 75 85 57 36 30 58 91 98 61 48 73 47 88 49 56 82 51 46 70 37 77 29 9 24 65 56 44 63 45 87 102 119 30 113 82 30 70 51 66 68 29 51 28 23 90 36 34 30 112 59 65 39 52 67 43 72 68 51 54 39 97 30 52 65 26 77 51 68 85 15 119 94 35 38 49 73 75 36 91 50 18 31 75 59 34 45 64 79 59 36 34 57 69 44 76 76 56 68 71 105 60 52 104 85 97 43 53 61 42 21 86 60 54 97 77 113 99 59 103 114 67 45 47 76 90 24 25 62 36 50 26 77 57 41 74 90 57 76 25 60 34 75 46 30 101 113 69 69 70 72 42 48 128 70 16 107 38 86 32 69 38 28 38 15 112 82 39 76 43 32 70 84 58 85 30 46 54 87 72 98 60 28 28 39 69 73 125 67 29 83 58 84 52 77 62 81 73 43 59 67 35 32 77 124 74 110 111 78 33 32 66 102 23 12 41 18 69 53 74 49 14 109 55 55 86 99 71 91 85 27 96 45 28 75 58 93 89 64 42 87 64 37 76 72 71 89 41 38 61 97 70 59 34 25 64 28 44 51 10 35 45 35 81 72 41 75 85 84 92 77 7 78 45 51 49 110 67 30 53 98 52 52 53 65 74 16 39 83 116 73 77 59 45 63 62 62 52 41 125 32 37 43 101 57 37 37 46 84 52 22 53 86 79 92 74 120 43 52 24 44 59 35 47 83 90 57 46 77 50 19 66 93 99 51 130 42 69 56 91 69 62 72 42 96 57 72 58 81 102 87 49 74 109 107 115 34 53 121 127 137 49 24 51 17 50 62 112 90 98 54 61 107 38 80 72 33 37 64 77 63 63 64 91 38 49 84 51 44 59 85 137 101 38 45 54 64 54 97 97 67 39 48 63 64 80 136 140 70 30 144 40 19 42 100 45 82 77 47 31 70 105 69 39 86 102 42 72 40 118 62 85 59 84 71 89 108 77 87 81 65 120 84 62 45 66 20 75 74 78 25 20 60 69 93 71 97 77 67 102 33 77 24 79 76 128 62 15 71 103 58 26 38 73 27 129 24 19 21 95 37 110 64.96769851951548
75 122 85 100 63 107 97 61 43 62 66 107 47 69 83 78 59 119 34 51 28 73 89 49 104 91 52 43 39 66 84 112 33 28 123 72 79 71 62 160 113 59 83 133 119 54 27 114 88 71 28 29 53 85 54 58 88 29 40 60 30 88 86 81 63 87 103 63 87 28 90 38 10 151 60 42 107 54 122 104 59 43 51 67 58 46 79 104 40 99 31 105 97 20 107 60 50 39 70 63 78 69 44 63 23 103 86 82 83 75 102 74 80 58 68 40 76 50 84 56 91 76 112 84 86 64 69 107 84 89 65 57 48 52 33 57 103 70 92 65 58 81 62 58 89 79 71 99 70 85 87 89 77 54 65 53 51 77 56 94 71 87 46 59 63 22 37 53 69 70 78 105 85 68 85 61 71 43 29 18 22 67 38 107 101 110 40 63 76 84 80 63 32 107 35 40 98 109 97 96 111 39 23 41 71 71 25 22 26 84 80 77 55 96 66 116 55 50 32 42 72 82 84 66 119 100 73 44 20 37 52 89 51 70 85 41 60 40 24 55 98 39 90 79 66 30 128 58 46 66 80 52 73 76 38 79 67 85 100 68 46 104 72 87 53 35 31 62 94 101 56 52 83 46 90 52 58 86 51 51 75 40 85 30 12 24 60 66 46 67 46 88 109 122 32 119 82 32 79 57 72 82 31 51 27 25 92 33 31 30 107 63 67 39 59 68 40 76 70 52 61 36 99 33 62 64 28 82 46 66 82 16 119 101 38 38 50 78 77 39 98 53 23 32 72 55 31 46 68 75 62 32 43 64 72 47 77 84 65 74 75 120 65 60 102 84 108 46 55 68 41 23 94 67 61 98 75 108 90 59 113 117 64 49 45 80 80 24 20 63 38 55 25 86 56 40 74 94 60 81 29 61 37 81 49 31 99 124 69 75 73 82 42 55 135 69 17 110 40 87 36 78 40 32 43 15 114 86 44 83 42 35 70 90 62 92 29 53 61 81 80 96 55 29 30 41 66 81 127 73 36 88 71 79 57 88 73 85 74 48 60 74 43 33 76 128 70 118 123 84 36 31 65 106 25 17 40 21 68 54 66 58 14 113 64 53 85 105 69 91 92 23 103 55 31 80 68 103 93 74 37 93 66 42 72 75 80 98 46 39 62 107 79 64 32 28 72 32 48 43 8 40 48 34 92 70 38 69 82 87 93 77 8 71 50 52 53 111 77 30 52 96 61 60 51 73 87 16 36 76 121 73 83 65 44 78 63 66 51 43 135 32 36 44 103 63 36 36 48 96 58 22 57 87 84 102 78 123 42 52 27 45 67 32 44 82 88 56 49 89 49 19 67 98 100 56 136 40 72 54 101 74 67 69 45 106 59 73 70 77 102 87 44 77 118 111 121 35 53 129 136 141 52 31 52 16 53 66 110 91 83 50 70 116 37 75 74 37 40 69 78 66 55 62 95 35 52 85 54 44 59 92 138 112 43 50 58 69 60 96 101 73 41 51 58 69 81 129 151 75 30 146 41 20 44 106 55 86 84 45 33 73 105 76 40 87 107 49 75 44 115 72 87 66 90 78 100 121 77 98 86 68 127 90 58 50 72 21 70 75 80 22 24 60 70 101 65 98 84 77 102 45 86 24 89 84 137 63 12 76 111 58 29 37 70 33 139 22 23 18 99 36 111 67.6271870794078
78 136 74 102 63 110 93 62 47 71 72 110 48 73 80 90 58 121 38 50 32 74 83 54 107 104 50 47 38 69 86 118 31 36 129 80 72 68 69 156 129 59 86 138 125 64 31 116 95 74 31 29 51 94 55 61 93 36 41 58 30 96 94 76 66 90 116 63 92 29 91 45 14 149 61 46 105 58 130 103 66 44 53 67 55 49 80 103 40 97 29 112 100 19 110 64 48 38 69 68 77 66 46 64 21 113 84 91 80 82 98 72 82 49 69 39 80 58 90 61 93 86 112 92 82 62 72 105 94 89 64 51 51 57 38 62 117 80 98 73 57 79 59 60 90 89 66 99 72 85 89 88 80 58 68 52 56 84 57 102 72 91 48 61 66 23 35 61 68 70 76 107 85 75 86 62 70 40 29 19 21 65 32 109 110 111 38 74 77 88 91 64 28 97 31 45 101 114 109 95 125 44 27 43 82 76 25 25 34 88 89 79 65 105 71 113 56 54 30 43 74 87 91 70 128 98 73 43 18 44 62 95 58 72 84 37 64 39 22 52 100 43 89 74 75 33 130 53 51 68 75 49 80 87 34 79 62 97 110 71 45 112 79 91 53 37 35 58 97 101 62 62 100 45 94 60 72 90 54 48 83 42 86 32 12 21 63 70 45 63 43 93 97 124 35 130 83 35 83 67 77 89 33 47 28 30 100 33 35 30 102 64 63 41 69 70 47 81 78 52 62 38 101 34 68 64 30 83 45 60 93 15 121 101 40 43 51 83 81 38 106 57 31 31 83 53 28 49 73 88 66 33 46 67 77 49 85 94 74 84 75 117 64 70 89 82 110 47 56 74 41 26 102 73 66 101 78 109 95 69 111 120 63 44 51 81 82 27 23 68 40 60 26 88 61 42 74 97 63 87 29 61 42 89 57 34 98 133 72 73 76 86 45 61 145 76 13 120 40 86 33 82 38 35 44 12 120 88 44 94 43 37 73 92 68 101 24 50 74 80 82 95 54 34 33 46 67 91 130 75 39 93 72 92 52 92 77 85 79 56 68 75 56 40 81 142 80 118 128 83 45 29 69 103 30 21 33 19 71 54 77 62 15 112 65 45 88 107 72 96 90 21 109 62 34 78 74 105 98 71 41 94 70 42 72 76 79 98 40 38 70 99 82 73 33 31 75 32 54 47 7 44 50 28 96 81 39 72 81 86 101 82 10 67 49 54 50 117 79 28 62 91 65 61 55 82 92 16 34 78 124 69 94 71 44 80 67 67 49 43 147 31 31 46 109 75 41 35 45 103 61 25 56 89 95 111 87 122 47 55 26 58 64 33 42 92 89 56 49 100 53 17 69 98 119 55 133 40 71 54 104 82 73 70 50 115 57 86 74 73 103 91 43 82 121 110 122 36 50 137 136 148 53 31 55 16 59 67 104 93 87 53 74 107 39 80 75 36 41 71 81 76 57 62 102 36 52 85 56 51 66 105 137 120 48 56 63 81 66 100 107 70 48 55 56 77 90 136 156 85 24 153 40 17 41 116 48 85 92 42 31 80 107 84 41 86 111 55 78 47 117 83 95 64 93 80 107 135 87 97 88 69 133 88 63 48 72 24 70 78 83 20 31 57 63 103 67 105 95 84 110 50 87 23 92 90 151 70 10 87 122 60 37 41 67 36 147 20 28 16 103 39 119 70.36473755047106
74 147 75 105 67 117 100 69 51 79 78 111 48 71 73 95 54 116 43 55 32 70 93 49 110 117 48 54 39 67 88 117 32 39 135 82 74 70 74 155 127 62 90 147 127 67 34 125 89 77 33 30 50 113 45 63 96 42 46 60 32 105 105 69 66 86 109 66 95 28 84 52 15 154 58 49 104 65 130 113 67 41 59 76 51 46 84 104 45 107 31 114 105 19 101 68 52 36 71 76 87 63 49 67 20 112 85 97 87 88 114 75 82 55 76 38 87 70 102 57 92 87 112 90 88 61 72 108 102 94 74 50 57 58 41 64 123 90 88 80 56 80 66 72 94 92 70 97 76 91 89 91 89 72 79 61 57 87 59 111 75 100 56 63 67 24 35 57 71 65 81 105 89 69 89 62 72 42 27 21 22 69 28 119 107 115 34 75 76 89 90 62 26 95 35 47 104 110 106 92 134 47 28 48 87 78 22 27 40 95 86 80 70 110 75 111 52 59 26 52 76 94 91 68 125 102 71 46 14 50 74 97 55 72 92 39 65 29 23 54 92 50 91 73 73 35 127 53 54 70 77 43 85 87 31 85 57 100 122 72 52 109 87 92 50 36 35 60 98 107 62 68 124 48 97 64 82 87 56 48 81 44 92 33 13 22 84 75 54 65 46 97 93 125 35 130 86 37 88 70 77 93 36 52 23 33 101 36 33 28 91 64 71 43 77 81 48 82 87 48 60 40 105 34 64 69 32 79 48 61 94 16 118 102 43 44 57 88 88 32 109 60 41 26 81 55 31 52 80 92 63 29 53 71 79 52 97 102 78 91 76 112 65 76 86 78 99 49 52 73 41 33 112 77 70 103 78 110 89 72 115 116 65 46 58 88 80 29 20 69 45 63 29 93 55 41 73 102 70 86 32 67 45 90 62 39 104 145 72 76 76 92 46 62 140 77 15 135 35 84 30 82 38 37 43 13 122 94 38 108 46 32 83 93 73 107 26 49 79 79 89 97 55 37 33 48 72 90 131 72 42 93 69 98 55 98 77 88 76 54 64 80 56 42 88 145 93 121 132 90 48 29 71 114 27 19 34 24 71 55 79 61 16 113 71 42 99 112 71 107 94 20 110 72 32 76 77 104 107 73 45 95 79 46 66 76 73 105 45 34 64 98 86 79 27 32 78 37 57 46 9 49 48 30 104 83 37 73 81 85 99 88 10 64 53 54 50 123 81 29 57 95 63 69 59 85 93 19 41 69 122 77 101 73 51 84 76 67 47 42 149 28 31 51 106 89 40 35 40 101 65 22 59 93 100 114 90 130 49 63 26 64 65 34 43 96 91 59 58 106 55 18 63 100 129 55 139 41 69 57 103 79 75 71 55 112 58 87 68 69 110 102 44 93 114 108 141 34 47 140 137 161 57 29 56 15 56 66 96 90 84 54 81 106 43 72 76 39 43 69 81 79 63 61 103 41 51 89 61 58 66 105 134 130 50 58 67 89 74 97 113 67 61 67 59 76 93 146 152 83 26 147 39 16 34 127 56 90 98 37 34 91 111 84 38 95 104 57 90 51 117 86 93 60 92 80 116 131 85 93 98 73 134 91 64 46 72 20 75 77 85 12 29 53 59 100 65 115 97 93 113 62 96 24 96 88 154 70 10 86 119 63 34 45 76 41 144 19 37 18 108 46 118 72.4764468371467
74 164 68 99 65 121 88 68 52 92 87 118 49 74 73 99 57 121 51 50 34 67 91 51 105 123 46 60 45 79 96 109 34 37 129 76 69 69 71 157 141 63 90 156 142 79 40 122 92 76 36 32 53 122 49 60 101 50 50 63 35 109 100 73 69 87 110 68 98 29 85 48 18 136 62 49 108 71 129 126 66 39 64 82 56 51 87 108 49 111 31 118 107 18 100 71 53 35 70 84 96 64 49 65 20 118 86 95 97 97 122 80 88 58 80 45 82 78 117 60 89 86 122 97 83 64 62 108 111 95 81 46 53 62 44 66 130 95 85 93 63 84 68 66 93 99 71 89 78 89 87 87 93 75 79 64 59 94 62 127 81 109 62 60 72 33 37 63 76 61 75 108 83 67 90 62 70 38 28 21 24 74 31 121 116 110 34 80 77 90 101 55 29 97 35 49 106 113 104 94 146 49 31 58 90 74 18 26 42 104 97 77 71 108 80 112 56 54 23 55 72 97 86 71 123 104 75 52 15 52 69 104 55 72 98 42 61 30 22 59 92 54 93 72 78 34 133 49 63 70 70 47 90 98 33 91 49 110 127 69 60 115 85 92 48 36 33 58 100 113 65 85 126 40 110 63 83 85 61 47 77 49 88 34 13 23 92 84 71 65 47 93 90 115 36 131 96 40 86 73 81 104 34 55 24 38 100 38 30 31 95 64 65 46 81 87 49 91 106 45 63 40 103 37 57 73 33 77 43 56 101 23 124 101 53 45 59 93 94 33 110 62 40 27 83 58 31 52 94 94 68 33 58 76 85 57 105 108 94 91 82 115 59 81 80 72 102 52 51 76 39 39 118 72 68 105 80 113 92 70 124 119 62 44 59 88 86 33 16 77 43 63 30 104 60 46 77 103 66 87 32 73 49 99 63 46 121 148 73 79 74 96 50 64 137 75 14 135 35 88 33 86 39 41 37 12 119 98 37 113 45 33 82 92 87 111 25 49 92 87 93 90 56 36 33 53 82 90 138 74 48 94 79 104 62 100 71 90 64 54 71 71 61 44 80 144 92 121 137 94 52 33 69 124 29 22 39 23 70 52 77 67 13 116 80 47 94 111 75 103 95 17 113 76 31 73 80 99 112 75 43 91 83 46 69 80 77 105 42 33 66 104 82 87 27 30 85 36 53 49 11 51 56 34 116 75 40 79 82 86 108 89 11 67 57 55 50 125 89 27 54 81 53 77 61 79 86 21 48 72 120 87 105 85 54 94 82 70 55 40 150 29 30 48 114 96 38 33 39 107 66 25 71 92 108 112 95 136 55 69 21 71 64 36 43 103 92 65 57 112 52 17 74 105 133 53 138 43 67 56 103 86 86 78 61 109 60 85 75 63 110 101 48 98 117 114 146 36 55 143 130 154 57 35 66 19 58 62 90 95 85 55 85 102 50 73 92 40 46 62 84 83 61 67 101 40 51 89 64 68 68 108 126 144 49 64 74 89 83 98 117 72 61 76 63 78 88 152 158 92 22 143 41 18 39 138 51 93 101 37 35 91 104 92 39 100 108 62 91 63 125 84 96 64 91 81 113 131 82 100 101 75 134 95 67 46 71 21 84 83 93 15 30 57 57 108 61 112 93 97 103 62 101 21 94 93 156 70 11 101 113 58 32 41 76 47 145 24 40 19 107 52 120 74.56796769851951
75 177 64 98 70 125 88 66 56 96 89 124 50 83 66 106 55 121 54 54 32 66 93 52 107 126 42 69 49 92 106 100 37 38 126 74 72 72 73 158 137 67 81 150 128 77 44 131 94 75 42 31 50 138 49 51 104 55 54 63 37 107 106 72 61 84 100 75 108 27 84 52 20 142 73 54 119 74 131 128 68 38 65 96 64 53 86 101 55 109 31 108 112 21 94 77 54 34 74 91 97 66 48 62 21 121 90 101 103 94 130 78 95 50 87 46 82 88 121 61 87 78 123 104 87 54 67 97 106 97 88 44 49 62 50 67 143 92 83 94 57 86 78 65 94 94 73 86 84 100 87 84 88 78 88 62 65 97 75 124 86 118 69 58 70 40 41 69 86 63 74 117 79 76 91 64 73 38 27 24 24 79 28 117 110 114 29 79 80 84 107 55 31 98 38 49 113 111 105 97 147 47 31 64 96 75 21 32 46 115 107 75 75 118 81 111 63 58 24 58 69 101 91 70 125 105 82 58 17 62 71 109 53 80 102 52 62 30 18 61 92 60 94 73 83 38 131 46 61 69 65 45 96 95 30 83 45 120 131 78 67 125 90 92 51 41 32 64 100 120 62 99 127 42 99 68 95 84 57 47 84 52 93 34 14 25 97 92 77 65 51 93 94 112 40 123 98 41 93 82 83 106 39 61 20 38 102 35 30 33 97 59 66 48 82 89 51 102 123 46 66 42 109 40 59 78 37 70 41 51 98 24 122 100 52 46 58 92 94 36 111 57 41 28 89 58 27 54 95 95 77 35 59 84 91 59 115 121 100 99 92 119 63 82 79 71 98 51 55 85 44 39 126 74 65 112 93 109 98 81 123 115 61 47 66 92 95 39 17 79 38 64 39 109 65 57 70 110 64 83 34 82 49 106 65 48 130 151 78 85 74 100 53 68 127 79 14 138 42 94 36 86 40 47 39 12 119 99 35 111 41 34 90 92 83 112 24 51 102 94 91 89 51 35 31 62 83 94 128 79 50 95 80 115 74 101 78 93 60 56 69 63 65 50 82 143 91 127 139 88 54 33 74 130 28 22 42 26 71 50 70 68 13 121 80 49 100 109 78 107 101 15 123 83 31 71 76 102 107 85 51 101 90 40 66 80 82 105 41 37 70 109 80 93 29 29 81 39 57 54 12 56 56 33 110 78 41 86 75 89 106 98 13 62 61 58 57 139 88 29 56 83 59 74 67 81 91 20 48 74 108 89 104 85 59 100 97 76 59 39 148 28 31 53 125 94 39 30 37 107 62 28 76 91 119 115 102 149 58 74 21 76 69 34 49 102 83 69 61 126 56 18 77 117 131 49 144 42 69 60 111 77 86 87 73 117 65 85 76 61 108 98 53 105 113 122 146 32 63 132 134 157 64 37 75 17 62 57 88 93 92 52 82 99 51 74 105 48 49 61 81 83 61 69 113 47 54 92 69 73 67 102 120 151 50 68 88 86 84 92 111 75 69 84 74 78 87 160 151 97 23 138 43 17 41 144 49 94 105 36 35 88 98 95 41 106 102 62 101 70 126 90 100 66 87 77 106 142 84 94 100 76 129 88 72 39 70 22 88 88 97 9 36 56 60 115 59 118 89 96 102 62 96 18 90 94 159 69 15 102 120 53 30 44 74 58 134 22 45 20 114 51 115 76.46702557200539
71 180 63 103 75 129 81 66 61 92 96 126 50 81 67 107 55 126 56 58 28 70 90 55 107 128 42 73 55 101 106 96 40 37 132 77 75 69 77 153 135 72 83 144 127 69 45 118 96 78 43 41 50 135 52 51 101 60 63 58 33 112 116 64 68 80 102 86 108 25 88 56 24 151 76 61 122 82 123 131 81 39 70 105 64 50 97 104 67 112 32 111 111 19 88 72 52 33 75 88 100 73 49 63 26 126 96 102 101 81 135 85 100 55 96 50 79 101 126 64 80 79 120 109 87 51 86 94 109 92 101 39 52 65 51 66 144 93 85 96 60 94 68 73 89 98 70 91 91 108 80 83 94 85 85 65 75 101 84 126 94 120 68 63 66 47 47 71 93 59 78 110 83 75 89 68 78 41 32 25 21 84 29 106 110 112 26 75 79 87 100 54 32 97 41 52 107 110 107 99 154 49 32 78 108 74 21 36 47 129 112 75 66 112 85 116 71 63 30 59 65 102 93 68 126 105 92 70 16 69 68 112 58 88 105 53 58 30 19 64 93 73 92 70 88 42 130 45 69 74 64 46 97 101 31 81 38 121 129 79 74 130 90 108 52 42 30 57 108 124 62 101 122 44 92 64 103 87 55 52 83 56 86 33 18 24 113 89 81 68 48 94 101 102 44 124 102 45 103 85 85 106 41 61 20 45 108 30 32 32 91 60 66 54 77 90 55 102 118 47 78 43 113 40 60 77 35 70 38 48 103 24 121 97 60 50 59 95 94 39 119 62 50 26 95 57 26 62 96 101 80 38 64 94 90 60 113 130 116 102 88 126 71 92 77 74 93 54 55 80 47 35 125 78 67 117 105 111 97 85 126 126 56 51 72 100 95 41 17 77 39 62 42 114 73 69 66 112 62 85 34 86 47 110 64 58 139 145 84 86 75 98 46 81 127 82 14 131 43 99 40 101 48 54 40 13 125 100 27 116 40 33 86 97 83 116 22 45 108 97 91 85 49 28 33 65 89 93 127 81 56 104 82 118 87 102 83 85 51 55 70 63 60 47 76 139 89 125 144 90 57 36 75 128 31 19 40 24 70 45 74 77 12 129 86 49 104 109 74 109 110 16 127 90 33 70 75 119 114 82 50 100 90 41 67 82 85 113 47 44 72 125 76 82 40 35 86 42 56 55 16 66 55 34 117 73 41 84 71 84 114 103 8 55 60 64 58 144 82 29 56 86 67 85 80 84 88 22 50 79 110 83 115 87 45 104 96 73 68 40 158 30 32 59 124 109 36 32 35 111 63 26 87 85 120 114 108 152 63 78 23 77 78 34 46 104 84 81 75 134 61 17 80 108 138 53 140 40 59 60 117 73 90 90 79 114 65 91 68 61 108 93 51 114 114 120 145 28 70 127 135 148 61 38 81 17 62 55 74 98 97 59 83 93 59 77 103 51 47 65 76 77 60 81 123 57 53 98 78 76 71 106 122 140 48 72 95 94 94 85 122 75 69 81 78 74 84 162 144 90 23 136 40 17 42 146 49 92 108 29 37 78 96 112 48 107 95 64 109 70 125 97 98 65 85 82 100 139 89 94 103 80 117 91 75 36 65 23 84 76 99 10 37 65 55 117 62 127 89 102 93 69 93 18 92 97 154 73 15 112 121 51 23 41 67 58 127 21 48 21 107 49 118 78.04441453566622
74 175 61 108 87 134 82 73 72 99 99 131 46 83 64 113 64 129 65 69 30 65 92 58 114 140 45 76 59 107 111 93 45 40 134 77 71 73 75 157 134 84 94 148 129 69 39 127 93 80 45 46 52 142 55 52 101 71 70 49 35 114 129 59 66 82 103 93 107 27 91 56 27 147 79 71 125 87 114 127 92 37 76 107 66 46 100 101 68 115 36 116 110 19 87 68 51 34 76 95 107 69 56 70 28 118 91 101 100 84 134 91 115 55 104 44 82 107 127 63 85 82 113 114 92 45 80 84 115 98 115 46 57 69 48 67 134 103 89 93 60 95 67 76 90 102 74 89 86 117 74 84 93 95 88 63 82 105 95 119 99 121 74 70 64 51 47 67 101 55 78 106 86 83 85 75 83 44 32 22 20 89 31 100 108 115 28 80 81 88 106 55 33 92 46 58 103 105 110 90 152 50 29 77 113 78 22 42 45 130 115 71 67 121 94 118 79 66 26 51 60 101 108 59 128 103 103 70 17 68 70 103 63 92 111 56 51 29 19 60 96 73 90 66 94 40 128 46 68 73 62 46 87 110 39 81 35 127 135 81 76 149 88 113 50 49 26 64 107 123 64 103 129 45 93 66 105 90 57 50 84 55 102 38 20 23 117 92 85 69 46 88 106 93 48 126 109 53 107 94 83 110 47 60 17 50 118 27 31 37 90 61 70 55 84 93 56 107 125 50 69 50 111 43 59 79 34 67 34 45 99 26 122 95 67 45 62 88 106 38 134 64 56 20 92 51 26 66 96 113 81 41 64 102 93 67 102 138 124 104 92 128 73 92 86 76 87 51 52 89 60 34 124 84 56 121 113 104 99 81 127 123 54 53 75 103 90 41 16 73 41 62 39 118 73 67 67 120 57 86 36 100 47 101 67 60 136 142 95 95 74 103 41 90 123 84 14 130 44 104 47 95 46 54 43 12 119 104 30 120 40 34 86 95 84 126 18 49 108 106 88 79 52 23 34 67 77 94 125 75 55 110 80 109 88 113 82 81 50 53 66 60 56 42 79 142 92 128 145 91 57 29 77 134 34 22 39 30 73 46 65 84 15 126 91 51 105 110 82 109 118 14 129 93 32 76 78 112 120 75 49 103 93 41 74 91 86 110 53 41 76 125 72 88 44 36 90 48 57 60 20 68 54 39 121 69 44 90 72 83 117 109 9 54 58 69 56 144 70 33 61 94 66 85 83 91 89 21 44 79 101 81 126 97 43 108 97 70 68 46 159 25 37 58 127 117 40 35 28 117 68 27 105 78 128 119 117 166 67 82 26 73 84 29 42 97 89 89 85 135 64 20 95 105 143 61 139 44 60 60 110 70 95 88 73 103 64 91 66 72 110 98 54 123 115 119 145 26 72 134 141 145 69 45 86 18 60 55 72 100 100 61 77 101 63 80 113 49 49 64 75 81 62 84 133 61 48 100 92 74 72 106 119 139 51 75 98 97 95 82 115 84 66 86 78 85 82 164 136 90 21 135 35 17 47 134 45 91 115 22 39 75 101 105 56 111 94 68 124 82 112 101 92 62 87 83 105 144 96 82 106 95 118 92 78 30 63 24 89 77 113 10 42 78 54 130 68 129 98 99 93 68 88 17 97 106 156 69 18 116 131 45 24 36 63 58 122 28 54 24 101 52 118 79.65006729475101
76 172 61 112 87 146 83 71 82 98 101 117 45 84 62 118 64 136 62 80 28 73 83 59 119 141 47 70 67 114 107 101 42 43 136 73 73 78 85 151 132 84 90 138 139 67 38 130 90 84 46 42 58 145 61 57 106 75 78 48 33 114 128 59 66 75 100 94 107 25 78 58 30 143 79 82 133 89 116 120 87 35 79 114 57 52 116 104 71 112 40 118 101 22 87 70 56 28 72 96 107 79 64 69 29 114 87 98 100 83 128 97 111 61 120 43 76 122 123 66 90 82 108 110 96 43 73 79 115 102 122 40 59 66 49 76 130 114 91 92 55 100 66 77 88 107 81 92 91 127 74 83 97 102 100 62 85 102 99 118 107 118 68 76 64 63 46 66 95 50 85 108 73 98 84 77 80 43 35 21 22 87 35 101 111 114 26 85 86 90 115 49 32 95 47 62 99 108 113 91 162 56 34 81 108 73 23 40 46 130 110 74 69 127 100 120 89 69 23 53 57 98 110 60 137 94 102 66 18 77 78 107 69 101 106 59 46 27 20 59 102 78 98 64 93 42 127 42 81 74 54 49 85 108 40 83 32 124 134 84 76 159 90 113 45 50 25 70 103 116 74 107 134 47 94 75 97 92 60 54 90 58 102 41 18 23 127 91 86 65 46 86 108 84 48 132 112 54 105 97 81 111 45 53 22 55 119 28 30 33 87 62 71 60 86 96 58 107 135 51 79 55 110 41 58 81 37 59 33 48 101 31 115 94 66 46 60 88 107 34 143 66 58 21 97 54 29 62 105 122 78 47 65 106 98 64 99 143 147 97 96 127 69 97 92 82 85 51 61 93 69 32 123 89 52 128 117 99 100 81 127 124 62 53 69 105 93 47 15 69 52 63 35 114 72 72 67 125 55 91 36 101 41 103 69 56 135 135 93 104 64 110 43 94 134 91 13 136 39 115 47 94 44 54 41 13 117 109 30 113 42 35 83 98 82 133 22 47 115 110 96 71 57 21 38 68 74 100 124 76 53 108 79 103 98 112 82 84 58 55 66 57 46 45 84 145 87 125 138 93 66 25 77 131 34 24 41 37 72 45 60 92 16 123 97 49 108 120 74 110 121 12 126 97 34 73 91 113 122 77 58 98 99 45 76 94 84 111 59 40 76 123 73 84 44 45 96 54 58 63 20 68 61 38 115 70 40 88 69 82 111 112 9 48 68 80 51 144 72 31 61 96 76 87 80 93 95 24 39 84 105 85 134 104 45 107 97 76 71 48 159 25 35 52 120 126 39 40 27 113 62 25 112 80 124 113 133 155 76 75 22 75 79 30 44 95 87 91 91 131 68 21 98 100 138 62 141 44 61 64 109 69 104 85 74 88 62 89 72 73 103 93 57 123 116 118 150 24 77 132 148 145 77 46 94 18 63 56 66 107 101 57 75 105 62 97 121 46 57 67 79 76 61 78 140 64 42 101 91 84 79 116 115 137 53 90 99 97 102 74 113 89 68 94 72 84 81 168 137 89 24 136 37 18 47 139 39 92 127 21 39 80 94 106 67 106 100 72 135 85 107 100 85 61 90 83 104 137 101 75 118 104 123 94 82 26 59 26 84 75 120 10 42 84 58 138 71 135 101 103 91 72 93 13 98 118 150 68 18 114 132 49 27 34 71 66 127 28 57 23 98 52 112 80.85733512786003
84 167 68 109 91 134 84 68 86 100 100 105 42 80 62 123 72 131 66 84 32 73 89 61 128 149 56 70 68 121 103 89 47 44 133 79 73 79 95 134 134 96 96 138 147 65 38 135 93 87 50 52 61 151 64 56 99 77 88 51 35 122 118 56 69 76 103 98 113 25 79 67 34 137 84 82 125 88 113 123 92 32 82 129 60 46 115 98 76 110 41 120 94 23 87 68 53 26 62 107 109 75 74 69 32 114 85 102 93 69 125 102 114 62 120 45 80 121 117 62 88 82 107 111 105 45 81 92 118 108 111 36 61 65 46 81 117 115 104 94 55 91 72 85 83 97 81 100 83 142 76 92 93 106 97 68 91 98 91 118 121 118 75 81 66 67 55 71 93 48 91 106 63 104 74 82 81 43 34 23 26 86 34 92 111 109 29 83 83 86 118 42 29 95 53 67 95 103 113 86 158 64 34 90 115 67 23 41 54 126 107 83 78 122 105 115 97 72 18 57 49 117 116 58 137 99 98 67 17 76 83 108 74 112 101 51 51 27 19 58 98 81 92 69 86 41 128 38 89 78 56 51 89 111 41 78 26 135 129 90 70 158 89 121 47 57 28 72 98 117 81 107 136 55 97 82 102 95 60 54 86 57 100 43 19 22 125 80 95 66 42 92 114 82 51 131 101 57 109 100 88 119 44 50 21 59 123 28 27 35 84 60 77 64 88 108 57 115 138 50 82 58 101 42 61 74 34 60 27 43 101 36 121 99 72 50 62 88 104 32 149 70 62 23 94 56 27 64 112 124 84 43 63 113 104 65 101 144 154 92 95 132 72 91 98 83 79 59 65 111 72 25 120 96 51 132 113 96 96 80 120 115 66 58 70 101 95 48 14 69 55 61 34 114 74 81 76 128 54 93 34 92 48 107 73 52 129 133 95 105 60 118 46 104 135 96 12 124 38 112 48 100 47 56 48 13 111 110 29 114 46 40 83 101 86 129 21 46 123 110 100 64 61 25 45 68 69 105 120 77 56 103 76 99 92 114 85 89 51 50 62 55 46 50 90 130 91 126 131 95 77 26 79 127 35 28 41 38 74 46 68 86 16 130 103 45 113 114 83 115 134 14 131 105 38 72 103 118 120 76 56 97 93 42 75 100 89 121 66 43 74 124 73 89 41 54 113 56 62 62 20 71 69 35 115 68 42 90 77 80 103 118 7 40 82 79 56 146 67 34 60 108 81 89 84 104 89 25 35 91 96 91 134 116 42 111 104 80 73 56 163 22 38 55 124 124 47 41 27 104 52 25 121 82 121 114 128 152 84 73 22 74 81 33 46 105 85 101 93 139 69 22 106 98 135 57 138 50 59 66 123 65 100 87 66 81 59 94 73 69 115 95 53 120 102 111 145 23 86 140 146 130 82 47 102 18 67 55 67 102 98 58 68 96 63 105 127 54 59 72 80 83 56 81 149 76 41 98 103 80 82 110 115 131 55 91 102 101 101 72 114 96 62 95 66 88 82 150 133 85 26 136 38 19 53 133 35 87 133 20 40 76 100 106 70 102 113 78 141 80 109 99 84 69 86 82 103 139 92 73 119 103 119 93 82 22 55 26 85 86 129 11 43 88 58 129 74 128 108 99 93 76 91 12 99 122 130 71 16 112 138 51 28 29 70 66 125 31 62 24 97 56 108 81.82772543741588
80 162 70 101 93 131 86 72 95 100 108 92 39 83 64 130 75 120 63 86 38 77 87 59 130 141 54 80 81 136 104 90 48 49 134 80 75 81 105 120 131 89 93 140 141 61 36 136 106 95 50 49 58 155 63 55 96 88 102 53 39 126 119 50 70 80 90 105 117 28 77 72 38 129 93 84 129 93 113 119 97 30 88 134 58 44 113 91 84 109 46 110 100 21 85 64 54 23 60 110 105 73 78 70 33 110 92 95 97 66 126 113 119 60 131 44 78 121 123 55 82 81 104 109 99 48 80 93 112 115 106 32 54 68 43 84 121 123 110 98 57 91 76 86 77 98 96 97 80 145 77 91 94 110 97 72 104 101 87 119 122 119 75 86 74 72 57 68 100 56 87 113 70 92 71 71 79 47 34 26 23 92 37 85 109 104 30 85 78 88 110 41 29 92 54 71 95 104 115 100 155 73 36 86 123 62 24 49 60 134 111 83 78 118 113 120 95 69 19 61 42 134 112 61 129 108 104 65 20 71 89 104 83 117 103 49 53 26 19 60 100 85 91 68 85 44 115 37 87 78 59 55 90 115 46 72 23 136 122 82 65 156 92 118 48 56 29 78 99 115 78 114 121 57 108 80 97 93 60 52 87 65 100 42 22 23 122 83 96 78 48 94 127 74 47 130 98 61 105 100 85 111 53 54 23 62 127 28 29 37 76 62 66 66 90 111 59 114 135 52 81 69 97 43 61 73 30 61 27 42 109 40 131 100 82 46 57 87 103 25 144 74 55 29 102 56 26 67 110 118 86 50 62 116 105 74 103 146 148 88 101 125 74 82 96 76 81 60 63 112 67 24 119 111 46 132 116 100 99 82 110 107 73 55 71 112 96 50 11 72 54 61 32 109 77 98 73 130 50 93 27 97 49 110 74 47 121 127 91 113 63 133 42 109 140 95 12 129 34 123 50 107 47 59 50 14 109 114 26 108 49 39 86 98 87 122 21 43 129 109 99 65 63 29 50 65 72 101 112 71 58 102 73 99 99 123 81 99 54 45 62 56 55 54 91 122 94 120 126 102 88 24 78 124 39 35 39 43 75 50 64 75 8 136 109 52 113 115 80 109 138 14 137 112 41 73 102 115 114 78 57 89 89 40 71 102 92 112 70 45 80 112 73 91 48 66 119 59 64 57 27 70 68 33 104 69 47 93 76 79 103 127 8 38 93 84 64 136 62 35 56 106 89 90 78 107 87 24 34 80 99 92 144 120 46 109 106 80 77 63 148 21 33 55 118 128 56 43 24 104 55 25 135 69 116 125 127 150 84 75 30 78 80 38 50 112 85 104 98 138 75 26 109 100 129 55 131 44 59 62 124 57 105 90 60 78 58 103 71 70 110 99 48 126 109 122 136 24 87 146 145 129 84 46 100 20 71 54 59 102 100 62 69 98 72 104 129 60 58 74 86 91 55 84 142 86 47 91 98 86 88 116 109 123 50 91 97 103 101 62 113 98 58 93 67 90 83 144 126 88 26 126 41 24 53 132 34 90 134 18 42 72 87 99 71 102 111 73 146 86 105 94 85 64 83 79 104 127 95 66 122 109 119 95 92 20 52 28 91 87 133 14 35 92 58 135 87 129 114 91 88 73 92 15 106 119 128 73 13 112 141 54 29 30 72 68 116 42 70 20 100 49 107 82.41722745625842
76 156 66 97 98 125 88 69 97 109 108 91 39 86 60 133 81 121 62 90 42 76 87 55 121 139 54 80 84 132 98 91 64 49 137 85 77 78 113 107 125 90 96 137 144 65 42 143 120 85 47 49 60 151 58 54 96 82 112 55 41 123 129 50 66 86 83 119 117 33 75 65 39 117 93 86 124 90 107 126 105 35 88 134 56 44 112 99 83 108 44 114 101 24 85 62 44 22 60 116 102 72 87 73 32 111 95 94 98 57 124 112 118 65 131 39 81 124 139 59 85 75 99 112 89 51 75 101 108 119 98 32 53 71 41 89 118 111 111 103 67 90 82 89 75 91 98 91 76 146 74 88 92 114 96 70 113 100 83 130 121 107 76 91 69 74 64 77 97 57 81 117 72 95 75 72 80 53 35 26 21 87 38 84 114 105 30 81 81 86 99 40 30 84 59 74 102 98 113 102 151 82 45 99 123 55 24 54 57 138 118 87 79 117 114 119 98 70 21 67 38 127 113 59 134 111 106 58 23 75 92 102 85 115 103 52 54 28 20 59 101 91 91 70 82 41 112 34 88 76 59 54 87 125 54 73 17 134 133 78 68 152 78 122 47 54 35 81 105 118 73 119 117 58 117 77 95 91 57 53 84 65 92 46 26 26 123 77 99 83 50 91 128 73 48 130 103 61 110 97 83 124 49 56 30 64 126 36 29 41 75 65 68 68 89 105 58 115 139 55 81 76 102 44 69 70 32 68 26 42 107 47 137 102 89 47 54 89 101 26 136 79 59 34 93 58 26 73 113 118 90 51 61 120 104 70 99 146 159 88 92 126 70 84 97 78 78 57 74 119 57 25 114 115 51 129 117 101 101 79 113 109 75 52 71 106 95 51 9 74 54 53 38 112 80 98 65 119 55 92 29 98 51 117 78 45 111 117 97 106 65 132 41 111 137 99 12 130 26 119 49 110 51 64 49 12 107 110 26 102 47 40 89 101 76 128 20 40 138 112 106 71 62 31 55 70 74 102 105 67 64 99 72 95 102 124 90 107 53 41 60 64 53 56 94 119 98 117 120 108 102 28 76 129 38 40 41 51 75 48 66 81 9 136 106 53 114 109 85 107 141 15 124 114 38 69 98 119 107 75 59 84 90 40 66 110 89 117 74 47 90 114 82 95 52 70 128 57 59 61 29 63 66 33 96 78 48 88 79 84 95 137 10 35 100 91 65 126 56 30 63 101 93 88 80 107 89 24 34 71 99 91 147 129 48 103 103 72 73 73 143 25 34 54 106 137 59 49 28 101 56 23 148 69 114 127 129 150 84 77 36 88 85 45 49 116 79 102 104 132 65 28 119 97 134 55 122 40 62 60 127 55 105 89 59 75 57 100 66 67 119 98 53 125 101 115 134 27 88 148 144 128 81 42 94 27 74 54 56 92 97 58 76 97 71 108 122 65 61 75 89 101 56 78 136 85 50 90 93 94 99 117 107 106 46 93 98 113 93 59 114 103 54 95 60 86 86 128 121 95 31 124 36 22 57 129 36 88 137 20 46 72 84 100 80 108 105 75 143 87 106 87 92 72 81 75 105 131 101 60 119 110 122 100 99 17 46 31 98 85 144 11 34 97 51 134 87 121 116 99 90 72 95 18 103 115 127 73 12 115 142 60 30 29 74 70 120 59 68 24 94 49 101 82.8707940780619
72 148 65 102 97 127 103 69 105 113 105 88 43 83 64 131 91 115 60 88 40 79 94 56 111 139 52 82 84 140 94 95 59 52 132 86 78 73 117 102 119 88 91 132 148 72 42 144 122 83 51 47 62 149 56 55 98 81 110 55 44 135 131 53 67 87 82 123 114 36 76 65 39 113 101 85 126 97 108 132 106 33 95 134 54 44 109 106 85 104 42 113 95 21 79 65 41 22 60 119 98 80 90 72 35 118 99 90 96 55 121 114 116 70 131 38 77 120 143 61 96 82 97 114 83 48 74 108 104 123 96 28 49 78 42 99 113 105 119 92 72 92 74 93 73 93 90 85 81 143 80 91 94 116 97 72 114 100 87 121 119 109 83 96 71 77 81 83 114 53 67 121 77 93 68 71 77 55 33 27 19 93 32 81 105 106 32 80 81 76 95 36 33 73 62 68 117 94 106 102 152 83 43 99 118 55 26 53 58 135 121 96 80 113 118 110 102 76 24 64 37 128 110 60 127 108 107 64 25 76 94 102 96 109 101 50 52 30 20 56 92 77 92 70 76 40 104 30 94 81 59 57 88 124 55 73 16 129 130 79 74 149 81 117 53 52 31 81 110 115 67 121 115 57 125 77 105 93 53 52 78 70 93 51 31 27 126 71 107 86 52 78 128 72 53 129 95 56 106 97 85 127 55 51 28 61 119 38 32 39 76 67 67 66 86 105 63 111 137 50 82 77 100 49 73 73 32 69 25 45 105 48 147 98 90 49 56 91 106 26 128 84 59 38 80 56 25 79 99 123 94 50 63 124 111 75 98 148 154 92 85 120 74 94 93 85 75 50 87 113 56 24 113 120 54 134 109 103 94 84 105 116 79 49 71 107 96 52 11 80 52 51 44 112 86 109 67 119 52 91 33 94 46 116 82 49 107 103 89 110 65 136 42 115 130 93 12 133 27 121 48 112 51 69 57 11 102 101 27 91 46 41 85 96 75 124 18 35 128 115 117 80 64 37 53 79 73 97 96 73 76 96 75 91 107 135 89 104 46 40 65 66 62 57 100 112 101 110 109 104 102 29 79 128 38 42 46 57 71 53 63 82 11 128 98 49 109 110 88 100 137 18 109 114 38 71 102 119 101 72 62 76 97 40 59 119 92 117 77 55 95 110 85 106 59 74 133 56 60 63 29 59 65 30 91 81 44 92 70 85 100 131 14 33 110 97 71 119 54 30 62 109 85 86 77 104 93 25 28 72 98 87 149 133 48 100 108 71 74 76 134 27 41 53 108 144 63 53 30 99 49 26 154 72 111 122 131 149 86 75 45 93 87 47 54 98 74 101 109 127 67 31 116 86 130 57 122 38 66 59 120 51 104 92 58 73 57 98 72 66 127 96 57 128 100 104 126 27 91 140 149 128 87 44 100 32 83 58 50 95 96 65 71 102 69 105 122 61 62 70 96 108 57 79 133 88 55 93 97 97 110 121 104 102 51 94 108 117 94 54 118 111 51 88 56 88 78 123 122 89 35 120 40 24 66 127 38 98 144 18 52 70 89 101 82 110 104 80 145 91 114 88 95 75 80 75 105 132 99 52 112 116 119 111 105 16 51 33 95 88 133 12 31 95 54 134 82 115 120 102 81 79 93 20 105 118 116 68 16 112 143 64 32 27 77 75 112 77 77 27 93 55 99 83.16958277254375
73 155 60 102 95 125 105 72 117 112 98 87 42 90 66 135 95 110 63 95 44 87 92 58 116 133 45 78 91 147 95 85 69 57 129 94 73 69 115 94 111 80 86 129 141 80 49 134 127 80 55 47 64 142 63 55 93 86 111 56 45 124 125 49 64 93 85 118 105 35 70 66 42 113 103 81 125 106 102 128 104 34 94 134 60 43 111 98 86 110 38 107 100 19 75 64 45 22 59 122 104 79 93 68 40 116 100 84 94 55 112 122 106 73 126 39 71 119 137 56 97 89 99 112 78 47 69 105 97 126 88 32 50 81 51 97 108 106 125 82 73 83 80 89 67 95 89 74 77 131 84 95 102 116 94 74 108 103 90 124 124 102 84 96 69 83 84 88 113 48 57 117 75 91 70 67 73 53 39 29 17 88 33 82 101 100 42 79 78 69 88 34 35 68 59 73 114 90 103 101 137 79 46 97 115 55 28 56 63 134 131 95 87 105 127 98 104 75 26 72 36 129 108 58 121 112 105 71 23 78 102 107 98 113 102 45 51 28 14 45 90 80 86 69 81 43 98 27 97 77 61 66 88 125 47 68 14 125 115 72 73 145 76 116 47 51 30 80 106 118 66 134 108 60 136 80 108 98 49 51 74 73 95 51 37 26 129 74 103 95 47 80 131 80 55 127 95 54 116 93 91 127 55 42 29 66 109 41 36 39 67 62 64 62 86 94 63 112 128 55 84 81 98 56 76 76 30 68 21 40 100 47 138 85 83 54 56 97 104 23 117 90 66 33 79 53 26 83 105 126 96 53 64 140 101 81 97 146 153 102 90 116 70 92 83 84 73 49 95 116 56 26 112 121 56 133 106 99 98 84 100 122 72 57 72 103 100 52 10 76 57 56 50 110 82 114 68 127 52 91 33 96 48 120 79 45 114 100 97 119 69 137 37 126 127 90 13 136 32 116 52 114 48 69 66 11 109 92 27 89 45 45 85 98 77 126 14 32 130 114 113 88 63 44 54 76 79 95 90 72 80 98 81 86 108 133 93 103 40 36 62 60 63 59 113 104 96 103 115 101 117 29 80 117 39 48 44 67 72 53 62 76 13 131 84 51 112 114 90 112 133 17 109 107 44 69 94 117 95 77 64 67 93 40 61 114 91 130 81 61 96 120 89 109 61 69 123 62 62 56 28 57 77 33 77 88 44 91 64 93 99 124 17 38 117 112 76 115 53 35 63 104 83 84 80 108 94 25 24 72 99 85 147 138 43 100 116 69 70 79 127 28 41 51 111 146 66 54 30 95 48 27 149 73 110 117 140 141 82 73 50 102 82 40 50 96 77 102 110 121 68 32 121 84 121 50 123 44 63 63 124 47 111 94 53 66 59 90 80 59 119 101 60 135 98 110 119 29 100 133 143 113 96 46 98 27 88 50 51 88 104 69 75 105 64 105 111 66 66 69 92 103 68 77 124 83 63 101 99 99 116 127 96 95 56 94 107 127 91 51 109 114 47 81 52 90 79 124 120 84 42 102 43 24 66 112 36 95 139 16 58 77 86 108 87 119 92 79 150 90 106 82 91 77 76 79 113 124 110 51 104 128 111 123 89 15 50 35 97 81 132 11 34 90 51 130 89 103 109 107 81 78 89 19 100 108 107 67 16 108 136 69 36 29 84 86 113 89 84 28 92 63 91 82.9528936742934
72 141 54 101 94 124 110 70 126 109 92 80 40 101 62 138 101 111 64 94 45 88 94 66 122 132 45 86 88 145 93 73 67 60 128 98 72 75 124 89 111 84 86 126 138 84 50 136 124 79 54 52 64 138 72 50 91 98 108 57 50 122 122 44 58 94 76 121 99 34 68 69 44 118 101 88 112 98 92 127 105 36 94 141 65 47 112 97 95 107 38 107 99 18 69 67 47 23 51 115 112 78 90 64 39 113 95 82 81 51 116 125 104 79 119 38 66 121 138 63 92 90 106 119 81 44 66 100 96 122 87 34 52 87 56 88 105 96 140 79 75 79 82 90 63 107 85 63 79 131 86 94 108 113 87 74 110 101 96 113 117 101 91 94 63 85 85 89 118 49 53 109 77 87 62 66 75 55 44 26 17 86 31 89 91 99 49 80 81 62 89 33 35 67 61 72 115 87 105 95 132 80 50 101 107 57 25 63 62 134 124 96 84 103 126 92 95 74 24 74 33 131 105 58 113 111 106 68 25 87 105 105 104 110 103 48 52 31 13 44 88 83 85 70 82 42 95 28 98 76 74 71 83 126 47 66 14 122 112 71 75 144 74 118 47 50 35 85 105 123 71 124 108 63 134 74 110 106 54 54 73 81 91 59 42 25 128 68 104 104 47 78 117 77 55 112 97 52 122 87 89 125 56 40 35 68 108 35 41 51 64 64 61 61 85 93 62 113 124 56 85 83 99 56 80 80 29 64 19 41 99 49 126 86 84 52 56 96 107 22 109 92 71 39 78 59 28 84 104 116 90 58 66 135 94 82 96 139 154 100 83 119 78 90 87 80 69 43 94 118 55 26 108 126 63 131 107 94 108 78 92 117 69 61 65 95 105 57 9 77 61 57 60 104 76 119 68 128 49 95 34 93 50 113 88 51 109 92 98 115 69 135 33 128 126 91 13 143 36 111 54 111 54 70 68 6 109 83 25 89 45 45 89 88 78 128 12 35 143 113 106 90 66 55 59 71 83 92 93 70 83 94 90 68 121 136 101 98 41 35 68 58 65 58 110 108 97 95 103 99 120 39 84 109 44 55 46 74 72 55 64 71 15 115 80 51 111 102 90 112 127 17 109 110 45 66 97 116 91 73 63 59 96 41 62 113 100 127 85 67 106 119 94 109 58 71 121 60 64 58 31 62 87 32 73 85 40 92 59 102 94 128 20 41 120 106 78 102 56 41 64 105 75 77 80 111 86 24 25 68 101 89 132 139 46 96 117 67 66 83 113 28 42 47 103 140 65 52 31 99 43 29 149 73 113 107 135 129 78 74 60 106 81 37 51 99 77 97 110 119 65 33 124 91 113 49 117 43 56 64 121 45 116 98 57 65 67 86 77 58 112 97 57 134 100 111 109 25 105 125 129 105 92 49 100 39 90 47 49 87 93 69 75 101 67 104 110 69 65 64 96 107 69 85 118 95 72 105 104 104 114 121 99 90 55 94 106 126 88 48 90 110 48 80 49 86 79 110 113 77 44 99 48 27 73 107 40 89 132 16 60 75 86 111 93 104 81 79 149 101 105 84 86 85 70 90 121 117 109 54 102 127 107 120 87 16 50 37 91 87 135 9 37 102 43 127 79 102 96 113 91 88 87 24 96 108 98 62 17 99 127 72 34 29 87 86 105 106 82 30 91 64 92 82.57200538358008
75 130 55 96 97 128 119 69 133 107 88 71 37 91 65 136 98 99 68 101 51 91 100 70 126 126 44 76 98 145 94 68 73 59 125 105 70 73 120 82 106 94 82 120 134 83 51 125 128 93 46 58 62 125 71 50 85 102 117 54 49 123 116 40 57 84 78 120 106 38 68 65 43 111 101 89 116 100 89 134 102 39 91 124 70 55 111 90 96 98 36 98 102 17 63 67 46 23 48 119 118 85 90 67 35 98 96 87 83 47 110 116 116 85 113 45 56 120 137 61 95 102 104 125 81 49 62 100 86 122 89 37 54 89 58 96 98 100 138 74 75 77 86 79 63 106 84 55 83 128 88 102 101 116 90 77 101 108 99 115 117 97 94 100 65 91 91 86 120 48 53 110 78 87 58 63 81 50 45 21 17 78 31 100 83 91 61 82 84 60 83 29 35 65 64 74 114 95 103 91 119 82 51 101 97 62 25 66 59 136 128 93 87 99 123 96 94 70 24 75 32 138 108 55 108 117 111 61 25 94 103 110 112 122 104 45 52 30 15 48 83 75 81 72 71 45 93 26 95 76 76 79 87 134 42 64 14 122 96 66 76 135 72 123 46 53 37 84 102 125 73 118 110 60 138 68 103 105 50 57 73 79 87 62 45 26 125 63 105 112 47 80 107 82 65 106 90 53 130 97 92 119 63 36 40 74 107 37 44 56 59 58 61 70 87 96 60 119 114 56 73 90 95 63 86 76 25 66 20 42 108 50 120 89 78 49 58 101 103 22 98 93 71 42 71 61 32 84 107 111 92 60 68 134 86 79 98 130 158 99 82 123 85 82 88 83 71 37 101 111 60 24 114 127 70 132 103 85 109 83 94 113 68 65 61 99 112 55 11 69 60 52 59 96 77 107 66 131 46 95 33 101 50 117 93 55 110 87 112 117 74 140 31 123 115 95 16 133 35 115 65 102 59 69 75 5 112 79 23 88 46 44 88 87 70 124 13 32 145 110 108 90 70 61 64 75 88 88 97 69 79 89 95 58 121 134 103 92 43 38 71 65 73 61 117 105 104 82 96 95 134 39 73 105 52 62 50 84 69 61 58 75 17 114 77 49 107 98 88 108 131 19 101 113 38 66 96 124 90 69 68 56 97 42 65 115 104 123 82 63 110 115 102 106 58 73 116 57 67 56 36 69 92 34 71 76 38 87 59 100 88 125 25 44 118 105 71 95 51 49 62 98 72 76 76 110 78 25 24 72 106 90 123 133 46 86 113 66 67 89 113 30 48 50 93 143 67 53 29 97 47 30 137 69 123 95 128 116 76 77 68 115 85 39 50 98 84 100 114 114 59 39 131 85 103 41 115 50 53 61 109 45 112 99 52 66 68 82 72 61 114 95 58 133 96 122 100 31 113 122 122 102 87 53 98 45 85 43 48 84 94 65 74 96 74 114 109 64 64 65 96 104 72 87 112 96 68 109 102 99 113 109 98 86 61 100 108 125 88 54 86 117 53 81 50 83 78 100 103 71 51 97 52 23 73 108 44 92 126 14 66 79 84 111 102 103 75 73 153 110 97 82 87 87 68 95 123 117 116 57 98 122 102 122 101 14 43 38 96 92 125 12 42 98 43 116 77 97 86 113 91 84 86 28 97 111 94 70 18 101 118 66 32 30 96 91 99 113 85 32 91 64 89 82.3257065948856
76 117 56 98 92 115 112 78 127 108 84 69 41 98 63 129 98 99 75 99 61 89 90 79 120 113 47 83 107 147 91 67 80 61 120 111 71 66 119 83 93 101 74 121 126 91 50 116 121 99 41 65 63 115 77 56 84 98 132 57 55 122 118 36 56 88 75 122 100 38 71 60 54 110 114 91 123 91 88 143 99 44 93 107 70 58 103 86 95 87 30 104 96 17 55 60 42 25 50 115 120 80 97 71 29 92 95 91 86 44 103 121 112 93 108 52 47 120 121 62 91 99 100 112 75 50 60 100 86 112 87 37 54 86 57 94 101 101 130 73 74 81 83 80 63 104 89 56 84 122 92 109 102 124 101 84 100 104 109 120 123 96 95 94 70 87 89 90 121 46 59 109 75 90 52 67 78 45 44 20 17 83 31 104 72 84 79 88 79 51 83 24 31 66 64 76 113 97 97 82 109 96 48 109 85 70 28 62 57 138 131 88 98 95 117 88 88 71 24 73 31 142 102 56 100 114 105 60 28 99 108 115 116 119 102 45 59 33 15 58 84 75 72 70 63 53 82 20 102 76 72 83 93 136 40 61 15 117 92 61 75 140 69 119 42 50 35 81 100 121 78 108 102 59 131 56 104 112 52 61 74 79 86 60 51 26 123 65 102 130 46 83 99 80 64 90 95 51 123 90 93 119 63 36 45 80 109 37 41 62 58 57 56 67 90 86 55 119 115 52 70 91 87 64 85 69 24 67 18 36 107 50 109 81 80 46 58 104 106 25 85 85 69 46 70 72 32 81 111 102 97 57 70 137 80 83 99 127 152 108 75 123 96 82 89 83 68 40 101 114 57 26 106 124 74 129 101 77 113 79 85 108 72 66 62 103 121 56 13 69 61 48 56 94 77 107 73 125 43 90 38 94 49 109 101 60 107 83 118 112 76 139 28 119 114 93 14 127 33 110 76 99 60 81 82 6 110 76 23 95 49 44 91 92 75 131 12 33 134 101 108 88 65 69 69 82 90 90 105 72 77 89 102 51 130 131 98 97 46 41 77 62 80 53 115 106 103 79 90 85 129 44 76 97 59 66 44 86 71 61 53 74 22 112 76 52 113 93 88 105 124 20 94 114 37 68 92 112 91 66 75 52 96 40 63 115 108 121 71 68 112 123 95 111 60 74 111 62 65 53 46 70 92 36 66 73 42 94 59 97 85 118 31 45 117 111 77 82 48 57 62 94 80 73 77 112 78 27 26 72 102 89 116 128 47 88 122 65 69 93 103 36 45 55 85 139 66 51 29 108 47 37 132 63 117 90 115 98 66 86 78 116 85 41 49 100 88 108 104 111 68 40 123 84 95 37 111 55 53 61 101 47 108 105 59 61 69 86 74 56 110 94 54 127 95 121 84 35 109 119 117 89 81 53 98 53 87 38 45 76 97 65 64 93 78 109 108 61 65 69 98 97 77 92 101 93 62 117 114 98 111 104 93 79 67 104 115 135 78 60 81 113 52 82 45 88 74 98 92 66 57 99 46 26 69 104 45 96 113 12 61 74 85 113 100 98 73 78 151 116 95 85 94 96 61 97 115 108 112 60 91 112 102 128 108 14 46 38 95 99 114 15 42 93 42 106 72 91 80 107 96 85 80 30 91 103 85 70 21 109 104 55 35 28 105 89 85 121 78 36 85 64 89 81.64333781965007
74 113 50 91 92 110 116 86 137 106 85 65 45 100 66 127 95 97 72 98 69 87 97 82 123 108 47 85 111 150 91 60 95 64 114 112 68 64 110 78 86 102 67 115 111 83 51 104 112 104 45 69 66 109 80 53 88 89 138 55 60 123 110 35 60 86 70 128 91 35 78 65 56 110 117 89 123 86 83 142 106 48 89 94 72 60 98 80 106 84 31 92 91 19 56 63 45 28 46 110 120 86 105 70 32 87 95 96 80 40 98 115 106 99 104 50 47 120 112 74 93 102 93 109 78 50 55 95 88 104 78 42 52 84 55 91 90 97 116 68 86 79 84 71 61 95 91 64 87 111 93 110 98 123 95 88 103 103 115 118 121 101 98 100 75 89 85 96 124 45 60 103 77 92 50 63 89 48 46 19 15 85 35 105 66 81 86 96 80 45 87 21 29 63 64 79 109 94 93 86 112 99 52 118 76 67 27 66 67 133 122 85 93 94 115 83 87 72 33 74 29 125 101 58 89 109 102 58 30 114 119 113 118 116 97 45 63 37 16 66 79 74 60 66 63 51 81 22 94 74 75 83 99 129 39 53 16 115 95 63 72 122 75 108 40 51 39 88 96 116 86 103 92 57 130 53 102 116 51 67 67 79 81 66 50 24 123 64 103 139 48 82 92 77 66 86 94 56 127 92 107 119 65 43 51 79 111 38 38 67 53 65 49 69 87 85 58 113 116 51 68 102 85 63 84 76 22 69 16 37 100 52 96 84 79 49 60 106 103 25 81 83 69 44 74 79 31 89 106 100 100 51 65 136 73 84 96 121 146 113 69 119 90 85 86 82 65 40 113 110 61 27 99 130 82 132 101 72 111 77 81 103 77 72 59 112 107 54 14 69 69 43 57 93 81 108 65 124 44 93 38 98 51 114 103 63 104 81 123 112 85 130 27 125 109 96 12 117 36 107 80 107 63 80 90 7 104 74 26 93 52 47 95 90 70 131 10 32 134 101 109 88 67 78 71 81 90 88 102 68 75 87 113 51 136 134 97 97 49 40 80 67 82 58 116 101 101 78 75 90 130 52 77 95 67 71 47 89 68 64 57 66 27 114 80 54 115 97 88 108 116 19 93 113 36 71 83 113 92 60 80 52 105 46 63 110 108 114 76 73 111 118 93 106 66 80 110 69 69 54 52 71 95 36 65 77 42 99 62 102 87 115 35 48 111 109 77 75 51 66 66 89 72 73 74 107 82 24 29 74 109 92 112 125 49 82 115 64 65 109 92 42 42 54 76 141 65 48 30 107 46 43 131 66 121 92 102 82 64 81 93 119 84 38 54 96 87 116 105 108 68 42 119 81 93 38 97 61 59 66 95 42 96 111 55 63 62 77 78 49 105 89 54 126 88 118 80 38 112 120 113 88 80 46 107 62 87 36 47 76 98 60 69 95 88 99 103 65 61 71 94 96 77 97 91 91 70 118 118 102 109 92 83 74 69 111 116 133 80 64 73 104 54 72 38 79 69 102 84 64 64 98 46 29 69 102 47 98 105 11 59 64 85 112 103 94 67 77 142 116 93 90 88 90 60 99 120 99 107 56 84 113 96 128 110 13 52 42 83 99 125 17 49 92 38 99 73 87 75 99 91 88 78 38 87 97 75 68 23 115 98 52 33 24 109 91 78 136 78 40 77 58 88 81.20726783310902
73 108 53 92 95 111 108 91 127 102 77 57 41 95 71 118 97 98 70 96 64 88 99 79 116 95 41 83 122 156 96 59 97 62 108 113 62 66 106 75 76 98 62 108 107 83 55 96 99 100 43 69 78 108 83 57 92 92 140 55 58 128 105 37 57 84 64 132 89 40 71 64 66 111 115 103 127 81 83 141 105 45 80 82 80 74 91 76 101 83 34 87 91 18 53 58 51 33 44 109 113 90 111 73 30 88 94 99 73 35 88 114 108 109 98 53 43 117 113 79 93 95 84 110 83 53 51 92 78 107 74 46 54 84 57 93 77 97 108 66 90 75 72 63 67 91 94 66 90 105 93 111 102 114 101 82 102 93 109 121 110 93 102 98 75 87 81 93 120 44 72 100 88 94 47 67 96 45 45 19 15 84 37 109 65 86 98 96 77 37 80 22 29 63 65 83 102 100 79 81 108 98 49 126 75 68 24 66 66 123 116 81 101 94 116 79 86 76 39 74 29 117 96 57 86 96 96 60 33 114 122 113 109 111 97 44 66 41 13 68 79 74 58 62 61 60 88 24 102 71 71 86 99 129 42 53 16 108 88 63 65 124 82 102 38 53 39 86 94 109 95 101 89 47 132 55 102 103 56 63 70 76 79 72 53 26 123 63 103 140 48 83 89 74 66 75 86 64 121 84 113 122 71 45 53 77 105 34 37 76 57 71 56 75 90 80 60 112 99 54 64 109 85 61 84 75 24 66 17 38 84 52 94 86 71 51 61 104 101 24 76 81 77 48 73 80 31 96 96 93 108 50 68 134 72 87 98 113 135 116 64 113 94 78 86 71 64 44 105 117 54 26 103 129 88 128 95 73 116 76 76 97 79 67 65 126 107 52 14 65 74 41 56 92 82 111 61 118 41 95 42 102 55 108 100 66 91 78 119 116 80 127 24 119 103 93 15 106 37 95 79 104 69 88 94 8 102 71 28 93 55 45 89 79 71 127 10 31 128 104 103 91 65 71 81 85 82 84 93 66 75 86 112 48 138 132 89 100 48 41 81 71 85 59 118 96 104 75 65 88 131 54 76 88 71 79 50 88 63 67 52 63 32 107 85 51 113 93 90 108 120 19 89 104 38 78 87 108 85 60 74 55 108 47 58 109 118 110 79 66 103 113 96 106 71 87 105 66 69 58 55 73 97 37 60 72 47 99 56 108 89 110 43 52 104 104 76 71 50 70 72 90 78 75 89 104 81 29 28 74 111 95 107 127 49 75 109 66 64 116 97 49 45 55 76 141 70 52 28 119 51 50 131 57 119 86 112 76 59 86 93 119 81 40 53 96 75 112 104 96 72 49 119 78 82 37 90 65 61 66 96 40 100 111 53 62 63 73 76 54 101 92 49 119 97 107 73 39 119 112 113 76 74 45 102 62 88 40 49 73 93 62 66 96 93 90 104 63 52 72 89 95 82 95 84 86 74 116 111 98 108 86 77 68 77 113 125 121 75 59 62 103 54 73 38 89 68 97 78 67 63 91 41 26 68 96 51 94 107 12 57 65 84 110 107 96 55 70 140 121 97 92 77 89 58 94 119 97 106 50 85 105 91 134 111 15 51 37 80 100 122 20 50 94 33 84 68 86 74 100 91 93 78 38 84 85 67 63 22 118 88 55 44 27 112 89 79 137 76 38 78 60 92 80.31897711978466
78 103 57 91 94 121 100 85 119 102 78 54 40 95 72 111 100 91 76 96 70 92 92 81 105 94 40 78 121 152 106 52 99 65 99 109 47 66 106 66 73 101 63 103 98 81 59 87 95 94 38 75 75 91 80 62 101 99 136 55 52 129 93 34 58 77 57 129 80 44 71 63 70 96 123 109 123 79 79 137 102 58 79 76 77 85 86 77 101 79 39 91 92 19 49 57 47 38 43 108 107 83 102 76 24 83 92 97 76 31 79 109 108 114 96 49 39 105 110 90 91 101 81 117 89 53 46 95 69 104 78 50 53 83 58 89 66 86 109 66 86 61 72 64 69 86 90 62 98 107 99 115 101 106 96 77 103 85 97 115 103 91 102 89 71 87 82 100 121 41 71 90 99 94 50 71 94 50 51 16 15 82 33 115 65 87 106 102 76 39 74 22 30 64 75 84 101 104 83 79 109 104 48 115 80 70 20 70 68 113 102 82 101 97 113 78 81 85 49 77 30 104 92 55 80 89 89 61 37 109 107 102 98 98 94 45 74 39 13 65 79 75 51 51 55 68 76 24 105 61 74 85 93 125 44 55 15 108 90 65 65 118 85 101 37 61 43 86 96 104 89 90 85 45 130 57 103 101 55 58 69 75 72 76 61 26 126 66 112 137 46 89 83 65 55 71 76 75 122 81 123 125 78 49 53 88 100 35 31 81 52 70 59 72 86 71 55 106 102 55 58 110 86 54 98 82 24 63 16 36 76 44 91 83 68 56 61 102 100 23 73 84 71 56 61 80 33 103 82 80 106 50 71 128 61 90 87 102 123 107 62 105 98 77 84 71 66 44 106 115 50 25 101 120 98 119 92 66 112 63 79 93 82 66 65 126 97 52 14 62 72 37 54 90 84 112 51 115 35 96 43 101 56 101 101 69 81 70 121 116 73 115 20 117 88 92 11 90 39 102 88 98 72 95 95 8 98 72 29 86 56 46 96 79 68 122 12 33 129 96 100 87 62 73 85 94 76 82 87 69 77 86 116 50 134 131 83 97 45 44 81 73 85 60 116 91 103 67 61 84 133 55 82 78 81 90 56 92 59 70 59 65 36 102 80 51 102 88 93 104 118 26 88 99 37 82 83 109 81 62 75 55 117 41 69 108 117 104 81 63 98 104 91 99 71 83 96 68 72 62 59 70 97 42 62 75 49 88 56 112 86 101 54 56 97 105 83 65 50 73 74 87 82 82 94 106 79 33 28 68 111 86 102 118 53 77 114 60 62 133 91 49 47 56 76 135 71 57 29 121 55 56 117 50 115 90 109 67 61 80 94 115 73 43 60 103 80 116 92 95 71 47 106 79 79 36 83 66 70 62 95 35 102 117 46 62 66 76 85 61 92 103 47 108 91 106 72 34 113 99 105 69 74 46 96 71 88 30 48 72 85 59 62 86 90 80 106 67 50 71 92 93 84 92 78 88 77 111 99 97 112 82 75 68 85 107 124 117 73 58 65 105 54 75 34 88 70 94 70 71 63 88 37 26 71 85 53 90 115 11 60 65 81 108 107 95 53 70 140 115 94 96 70 89 60 82 116 102 111 52 83 97 89 126 111 16 55 38 76 100 114 19 54 92 39 85 67 77 71 98 88 103 76 46 73 91 61 54 19 116 86 46 49 27 115 86 75 137 70 39 74 69 94 79.06460296096904
72 95 66 89 87 114 99 73 112 95 79 50 42 81 71 106 94 86 76 89 67 96 82 78 104 87 40 74 105 138 92 52 111 67 91 102 46 58 104 63 69 112 58 96 90 79 78 79 85 94 37 85 75 90 80 57 104 93 136 58 47 121 98 32 57 76 58 128 74 47 73 56 80 83 118 114 123 79 70 125 98 64 80 73 82 85 88 74 94 84 43 83 88 20 57 62 45 39 42 94 101 82 93 83 21 85 90 98 71 32 70 108 101 114 99 46 33 95 104 103 88 112 77 110 82 54 41 90 63 99 77 52 48 81 53 92 64 75 101 66 88 56 70 62 71 90 83 54 108 92 97 111 102 102 89 74 106 83 95 109 97 95 107 86 70 94 84 99 120 41 72 86 101 97 51 70 101 55 55 18 17 88 34 109 57 82 112 102 72 42 73 23 31 58 83 89 97 102 81 77 96 97 49 108 75 76 19 74 73 101 97 76 99 90 109 74 83 86 48 75 33 91 95 47 73 89 80 59 43 112 98 96 91 100 98 45 75 38 16 68 76 73 49 44 49 75 67 25 103 54 69 86 94 114 47 55 16 101 90 69 63 108 88 98 39 64 45 81 87 102 89 92 78 43 117 61 99 99 54 59 70 81 62 78 65 29 120 72 106 141 48 85 73 59 53 62 70 77 132 79 132 125 82 45 48 90 88 37 34 85 53 72 59 64 84 75 59 98 99 56 63 108 85 59 96 81 25 61 16 39 78 44 85 79 62 58 59 100 93 27 69 86 73 56 60 82 31 96 81 74 98 51 72 128 61 100 79 96 120 112 63 96 97 79 79 69 73 49 91 113 51 26 101 114 106 109 91 63 108 58 73 86 76 73 67 132 91 56 14 62 74 32 56 91 90 109 50 108 35 90 46 103 58 100 93 70 77 60 118 111 76 109 20 110 81 90 9 86 43 98 97 94 69 89 99 12 91 75 33 86 63 53 98 89 64 108 11 34 129 95 93 83 61 72 80 94 69 76 84 74 81 89 112 46 132 132 87 99 53 42 85 80 92 57 113 90 96 62 59 83 124 61 85 63 82 97 56 90 57 70 59 69 41 93 79 53 101 88 93 91 110 27 78 98 36 80 88 106 75 58 74 56 120 35 79 101 115 99 84 61 96 94 88 98 75 91 101 69 68 65 62 74 99 43 63 72 50 88 56 115 75 95 58 58 83 102 86 60 57 82 74 91 89 80 101 106 69 38 23 59 106 84 94 114 54 80 121 55 58 125 83 49 47 51 71 127 77 55 32 114 56 62 117 44 104 87 113 64 63 80 99 106 73 44 64 95 73 106 90 87 74 51 98 68 72 30 69 67 74 68 90 36 107 119 48 61 61 79 88 61 86 105 49 98 78 93 75 37 112 97 91 63 82 50 95 75 79 28 49 66 78 61 60 81 83 69 106 62 48 71 88 95 84 94 72 84 80 111 100 99 108 80 73 71 83 106 123 124 61 57 63 101 62 70 30 92 67 81 64 68 58 84 34 27 76 80 58 84 111 14 71 62 73 108 103 91 49 70 122 109 88 93 72 87 57 75 121 99 104 50 88 103 86 117 105 14 56 35 78 90 112 19 57 91 40 83 63 73 73 102 87 110 72 54 66 90 53 58 20 117 84 46 54 26 117 93 70 141 71 37 72 69 92 77.54508748317632
69 91 79 79 85 107 97 79 107 92 82 49 44 82 69 100 89 77 73 90 66 94 77 84 94 80 41 70 104 130 90 42 101 66 84 103 50 57 102 58 67 112 49 84 87 71 88 75 88 88 36 94 80 78 81 57 99 95 129 57 49 106 89 30 57 74 60 131 72 52 77 54 86 80 112 111 114 83 67 111 107 64 80 69 76 93 85 75 88 80 45 90 80 21 63 63 49 38 39 86 95 84 84 90 25 82 77 94 68 30 60 97 99 115 95 45 32 99 89 91 81 116 77 103 76 49 40 90 64 96 78 57 43 82 54 82 64 79 102 60 92 58 72 67 69 91 76 55 108 81 93 109 100 104 80 80 96 76 105 102 85 102 113 81 68 100 79 93 121 42 74 86 87 94 46 65 89 50 51 21 16 97 29 106 54 74 119 88 65 38 69 22 29 55 91 89 98 97 82 72 84 94 54 111 72 70 19 78 78 91 99 74 90 87 106 73 81 90 55 78 34 82 97 43 70 83 82 66 45 109 87 87 84 100 92 43 76 37 20 62 80 77 45 42 51 74 56 24 100 49 77 80 91 112 47 51 17 98 84 72 65 105 95 95 39 59 47 84 95 100 90 87 75 44 116 56 97 92 59 64 74 79 64 78 71 37 113 75 99 144 46 91 69 55 51 60 62 82 128 75 134 117 88 44 49 99 76 38 34 91 53 74 66 64 82 60 51 102 97 54 64 108 90 58 103 79 25 53 19 43 74 41 86 79 56 54 59 92 93 28 68 91 78 56 59 81 32 97 70 67 95 57 74 121 58 103 76 83 116 113 63 90 91 75 78 71 68 50 96 108 45 28 102 107 101 107 95 65 113 56 71 92 76 73 65 125 81 57 14 61 69 32 56 88 93 111 49 97 36 86 46 98 56 97 90 71 71 51 114 109 82 103 18 101 72 83 8 77 44 90 97 90 72 77 91 11 80 71 34 81 62 52 96 86 68 107 11 35 128 95 84 84 56 70 75 100 61 70 77 71 84 87 113 46 129 122 88 96 63 41 97 81 97 64 108 88 95 66 58 80 131 55 83 58 86 109 56 88 54 66 61 71 42 81 74 55 102 79 96 91 99 29 75 91 34 81 88 97 77 60 81 52 110 27 76 99 114 88 86 55 91 90 87 97 78 98 98 75 68 64 61 76 102 41 65 69 56 77 60 114 71 93 61 58 76 103 78 59 63 77 75 84 93 76 101 100 73 48 24 62 96 84 90 109 45 79 124 49 53 130 76 51 48 58 70 120 80 61 31 111 61 64 114 40 102 89 111 60 67 78 96 113 75 50 59 87 67 105 84 86 72 49 101 68 74 30 61 73 77 73 91 38 111 122 49 56 65 75 87 67 85 107 48 91 76 95 68 37 117 86 81 58 75 48 87 75 80 27 49 66 82 60 55 75 80 66 106 57 47 75 84 90 93 99 72 88 79 101 99 92 105 78 64 72 83 105 132 117 57 62 64 96 58 67 30 87 60 68 56 67 56 81 29 28 66 79 65 84 111 14 72 70 63 104 105 82 44 70 111 97 89 85 67 94 63 68 121 90 98 47 87 98 83 126 105 16 54 39 67 94 102 18 55 87 40 79 59 68 75 101 85 112 69 59 57 90 47 64 24 113 78 51 59 27 118 95 67 143 67 39 75 71 89 75.99596231493944
62 80 76 74 84 97 91 82 103 91 80 48 46 81 72 100 88 68 73 92 69 84 76 89 87 67 42 68 105 123 92 39 105 63 75 96 48 60 100 56 67 107 48 72 86 75 87 74 76 85 36 101 83 72 84 50 94 97 117 55 50 100 87 28 55 76 60 123 69 58 85 57 95 72 109 103 103 82 70 98 99 65 76 67 75 90 75 76 84 78 50 80 82 23 62 74 54 36 36 84 96 88 78 99 24 83 72 97 63 32 59 95 89 105 92 42 28 95 89 88 77 117 73 98 75 46 35 85 55 92 80 59 45 87 56 80 61 73 96 61 90 54 73 66 68 87 79 53 110 84 93 112 101 97 82 81 96 70 100 100 81 104 112 69 68 95 79 87 110 38 69 85 81 89 47 65 90 47 54 18 17 98 26 110 53 68 118 86 51 32 63 20 30 49 97 95 95 86 80 74 71 91 54 100 63 65 19 78 85 83 96 65 81 82 107 71 78 91 57 71 43 72 85 45 70 85 80 73 44 102 84 79 85 94 96 47 85 37 21 58 74 80 50 42 50 73 48 25 92 44 76 87 86 102 47 45 21 91 88 69 66 104 99 94 41 59 49 78 91 99 88 82 65 43 107 49 90 83 62 70 75 73 65 84 81 38 109 70 99 142 53 87 75 55 54 56 65 74 117 73 140 110 87 50 51 98 75 35 26 93 51 77 69 51 79 56 48 101 91 50 65 105 76 66 103 81 25 49 23 46 69 42 82 81 49 52 67 91 79 25 66 87 78 61 62 80 30 107 70 71 86 59 75 118 52 97 69 74 106 112 64 88 87 80 85 67 63 49 99 106 44 28 100 103 98 101 90 65 119 50 77 89 72 76 77 134 74 55 19 61 71 34 61 84 100 105 51 94 31 77 45 93 58 95 85 70 59 47 115 113 85 105 16 89 61 89 8 67 46 85 100 82 70 68 94 13 71 70 39 78 63 52 96 75 65 89 10 37 119 95 82 84 56 67 65 101 68 68 70 75 77 84 119 46 132 113 88 93 66 40 104 82 102 68 103 86 89 66 51 81 121 50 85 54 91 111 56 86 46 68 66 65 42 83 71 53 101 77 95 86 92 30 72 87 31 74 82 91 75 64 80 55 110 27 76 100 115 91 90 54 92 89 86 86 83 96 93 77 68 62 61 74 115 42 63 72 59 72 59 109 68 88 70 62 68 96 86 59 63 80 80 88 98 75 107 97 73 55 25 56 91 83 86 105 48 72 117 52 52 134 63 52 50 57 67 118 78 68 33 113 63 61 113 39 95 96 112 52 65 81 86 117 76 60 66 80 64 101 80 83 73 53 94 61 71 29 57 75 78 79 89 40 116 122 49 54 67 78 84 66 78 102 53 87 66 91 65 36 119 78 74 49 70 50 88 85 76 25 44 70 83 65 54 70 75 62 96 53 45 74 84 87 100 93 73 83 76 90 93 92 101 71 60 69 93 97 130 120 57 61 60 89 56 64 25 88 60 65 51 69 60 72 32 31 65 69 64 90 112 14 70 74 61 100 113 86 37 72 103 92 81 88 67 92 65 60 117 79 97 42 87 92 74 117 107 18 49 43 60 92 101 16 52 78 38 78 55 72 75 94 82 118 69 64 54 99 46 60 23 108 69 49 65 27 102 93 61 136 63 45 77 79 82 74.38223418573351
59 70 72 73 85 89 93 84 103 83 85 44 47 80 76 97 81 59 72 93 74 91 76 98 80 64 39 72 103 110 89 40 105 66 71 92 53 60 97 59 69 106 50 71 77 79 91 75 82 89 36 109 86 68 81 52 84 99 108 54 53 93 75 29 48 69 64 107 63 55 88 65 93 66 95 108 95 79 69 84 104 68 74 64 75 95 68 75 80 77 60 78 85 23 62 82 54 35 38 82 92 81 84 87 26 76 72 87 64 30 53 99 82 103 91 48 27 93 79 93 71 130 72 94 68 44 30 79 57 88 84 69 49 87 56 76 63 71 88 61 87 53 77 59 70 83 85 51 105 86 100 109 98 98 83 80 85 69 103 89 74 98 113 74 64 101 81 92 110 34 65 81 82 91 45 68 83 45 49 19 19 100 28 108 45 67 115 86 45 29 59 20 34 42 98 95 94 78 76 73 62 87 54 94 59 65 23 74 87 85 95 68 78 78 99 73 78 91 60 69 44 66 77 34 67 82 77 74 53 105 74 71 89 90 91 56 83 35 24 55 76 89 48 46 45 70 44 28 95 40 82 91 89 100 41 41 21 80 88 66 66 91 97 93 42 54 58 84 92 98 89 78 61 41 101 46 94 84 66 65 83 74 68 96 89 43 105 71 105 139 53 86 67 53 52 51 72 76 108 73 141 98 91 49 50 100 72 33 28 103 50 77 75 55 76 50 44 99 89 51 63 102 75 62 108 79 26 42 21 41 66 39 80 76 41 49 69 87 71 28 69 90 78 73 65 69 30 115 74 69 78 57 88 111 51 96 69 68 100 110 63 88 86 80 89 60 57 53 94 106 41 30 96 98 97 91 89 66 119 42 69 87 76 71 76 127 71 58 21 66 73 38 57 74 97 110 53 91 34 73 43 86 61 94 84 63 57 43 112 106 91 97 18 82 53 96 8 57 42 84 97 78 70 69 88 18 66 72 39 77 68 57 97 72 68 83 10 37 105 98 75 74 56 65 62 108 76 62 65 78 74 80 118 49 122 101 84 95 67 40 115 82 93 67 99 85 90 61 53 77 116 51 79 52 97 117 63 85 47 69 72 62 43 76 64 53 101 69 93 82 85 35 67 82 25 71 82 81 76 63 82 57 109 29 78 91 120 89 88 52 100 86 87 87 95 91 88 78 62 59 67 71 107 46 57 73 57 71 59 99 62 79 74 62 63 95 95 58 63 77 84 91 94 67 105 92 71 54 24 53 85 87 85 103 46 72 111 54 48 127 59 51 49 56 63 107 81 67 32 114 65 63 113 40 85 94 97 51 71 84 88 122 73 68 67 83 70 104 72 73 77 50 85 62 64 29 56 77 79 83 82 33 109 112 50 51 60 85 89 64 78 94 53 77 58 86 61 40 118 74 70 48 72 50 97 86 80 25 41 68 89 63 49 67 78 64 99 55 44 68 81 77 108 102 68 79 83 81 89 89 93 72 54 64 97 87 118 115 57 63 53 82 55 68 28 81 52 54 42 66 60 64 30 31 61 60 63 84 100 14 82 84 64 100 120 87 34 77 92 86 72 93 64 99 65 57 112 68 97 45 90 94 67 108 101 20 50 45 60 90 88 18 50 76 39 74 65 65 73 94 84 118 56 75 53 107 42 60 28 105 66 44 60 28 98 93 56 134 61 45 73 82 73 73.04037685060566
58 65 82 67 84 82 93 85 97 82 86 48 49 78 84 92 83 53 74 91 69 91 78 92 72 56 41 67 103 97 92 42 97 67 66 87 49 58 95 59 64 110 54 69 69 77 92 75 79 86 35 116 92 64 84 49 74 100 103 49 52 83 67 33 41 67 66 98 60 55 88 66 91 56 79 112 88 78 77 76 92 69 66 67 75 106 64 72 79 67 63 76 85 26 58 83 56 42 40 77 89 74 85 85 25 71 72 80 60 27 48 97 80 108 77 45 25 87 73 93 72 132 67 94 62 45 21 73 56 87 90 72 50 87 57 81 62 75 78 67 85 51 78 60 65 77 85 57 99 89 102 104 93 105 79 78 82 63 97 79 63 90 115 78 66 104 88 98 112 32 64 84 81 88 51 61 84 42 51 18 19 102 29 101 41 59 113 80 45 23 62 17 34 38 101 94 91 71 72 68 52 89 59 92 62 56 26 80 99 72 91 67 72 75 97 68 81 93 67 72 43 57 69 36 67 81 78 79 50 106 70 67 88 95 85 61 91 35 25 55 79 85 47 45 46 75 46 27 82 37 85 95 85 85 38 45 22 65 76 62 69 84 98 91 47 61 64 81 87 95 93 64 58 38 95 45 93 87 69 62 89 72 63 108 95 44 94 68 101 131 50 85 62 55 51 49 77 68 103 75 135 95 93 51 54 99 70 32 36 108 50 75 74 59 66 46 43 91 89 52 60 101 73 66 102 76 28 36 26 44 61 37 76 74 39 51 67 82 66 28 72 84 81 68 67 71 27 112 70 68 70 52 104 101 43 92 63 69 92 103 57 76 88 79 82 52 52 61 93 109 39 29 87 99 93 81 75 65 105 40 62 74 79 72 78 119 66 60 23 69 73 40 50 71 99 112 49 79 40 76 42 83 63 90 85 66 52 41 110 96 99 91 17 86 49 89 6 51 44 81 104 76 74 69 82 20 64 64 38 71 67 59 88 66 66 85 10 37 93 86 69 68 63 62 64 106 78 63 66 75 71 75 112 50 111 92 85 89 72 40 120 74 88 64 94 78 90 66 57 76 110 52 80 46 102 119 59 89 44 65 77 65 50 66 69 55 96 70 96 75 73 39 59 81 25 74 79 75 73 65 86 53 101 29 73 89 120 88 90 52 92 81 79 86 110 94 92 68 62 60 77 66 98 52 59 77 58 67 68 85 63 76 79 74 59 89 104 52 68 77 88 84 92 70 97 93 68 57 22 50 75 82 81 100 51 72 107 52 51 117 52 58 52 59 61 99 81 72 30 119 65 65 105 42 75 84 91 45 70 87 93 112 70 67 65 78 77 101 69 65 73 49 71 60 69 31 47 76 81 85 78 30 109 110 48 53 54 85 84 71 76 90 47 69 58 74 54 46 106 72 62 42 72 52 103 88 82 25 42 71 86 66 47 67 74 62 92 55 44 70 77 79 112 103 65 77 89 78 86 83 79 74 49 58 96 72 109 100 50 63 53 84 61 67 26 82 53 49 40 72 69 61 31 37 60 55 67 75 96 12 81 92 70 90 126 87 34 73 88 85 63 93 66 106 64 57 108 64 90 46 92 96 64 101 93 24 47 48 62 89 85 19 51 76 42 69 67 65 73 91 77 120 51 81 52 102 40 58 35 105 56 42 60 35 98 94 52 134 67 41 68 89 72 71.48586810228803
56 61 80 69 85 74 92 88 99 82 95 52 51 77 80 90 85 47 74 91 71 87 82 100 71 57 44 72 99 94 93 39 98 65 60 83 47 59 85 54 60 107 56 65 56 75 86 75 71 85 35 111 95 60 77 51 69 108 103 47 47 77 62 28 39 71 60 94 55 61 89 70 88 52 72 107 75 73 75 73 88 69 60 61 75 103 66 74 77 70 67 69 78 28 57 73 60 42 37 69 86 75 85 94 25 72 68 79 63 29 40 92 81 106 77 41 21 79 70 96 65 123 60 89 54 40 20 67 45 82 88 66 49 89 64 79 64 64 66 63 79 49 83 60 65 75 81 61 91 75 95 95 86 108 71 76 78 56 90 72 61 91 114 72 69 96 81 106 109 35 58 80 77 86 51 58 86 49 50 18 19 98 33 85 39 54 119 79 46 18 60 15 37 33 107 99 86 62 65 69 50 86 60 84 63 54 32 79 101 73 83 77 65 70 92 67 83 91 71 81 46 49 70 40 61 77 77 80 44 105 71 67 88 89 85 65 90 38 23 55 75 81 52 41 45 74 46 28 76 31 81 91 80 74 47 47 22 62 73 61 70 73 91 88 44 68 72 83 87 88 84 64 57 38 93 40 81 95 77 64 94 67 62 114 91 51 87 63 102 124 55 83 61 56 44 50 80 65 95 77 139 88 96 55 59 101 61 33 40 109 47 74 67 62 64 44 38 93 90 56 60 100 72 71 102 70 27 36 30 48 61 37 75 77 43 56 61 79 65 29 67 89 84 66 64 66 27 109 73 66 64 51 110 95 43 97 62 61 86 95 59 76 89 79 80 46 44 66 91 102 36 29 74 86 91 76 72 58 89 40 53 66 79 68 81 114 55 52 20 64 73 39 55 69 102 106 47 70 38 79 35 76 62 83 76 76 49 45 105 90 102 83 16 92 51 86 6 51 45 79 108 76 74 70 80 21 60 64 37 62 71 66 94 65 56 80 12 37 85 85 62 64 64 56 65 102 80 64 60 72 66 80 104 54 98 84 84 83 70 45 121 71 86 65 84 72 81 78 53 76 107 48 76 39 107 126 58 83 42 57 74 54 58 56 69 53 86 70 98 62 65 35 53 87 25 82 74 66 70 72 84 53 97 28 77 82 115 85 83 54 86 77 78 86 113 96 87 67 57 59 79 72 91 56 61 80 60 61 64 76 64 69 89 75 54 85 113 51 72 80 90 87 86 75 98 89 71 60 27 43 72 75 83 94 52 69 101 50 47 112 49 54 48 58 60 88 82 75 28 114 67 60 106 47 71 78 74 49 74 84 89 111 64 67 66 70 85 85 66 58 72 50 63 63 68 31 44 78 82 92 68 32 99 105 46 51 54 80 78 64 68 81 52 68 52 74 51 49 107 63 56 43 72 52 106 93 85 26 42 71 96 70 43 62 69 63 89 50 41 69 75 83 110 117 63 83 86 77 82 75 73 71 49 48 103 66 109 97 51 60 52 84 58 66 24 81 52 42 34 60 66 54 37 36 68 47 74 69 91 14 79 95 75 88 121 93 30 72 83 70 60 91 71 117 69 53 100 60 88 48 89 95 63 96 86 27 52 49 55 86 78 23 47 67 44 61 70 65 80 86 76 107 51 84 52 99 38 54 43 93 53 45 58 39 98 90 47 136 65 37 71 86 64 69.74697173620457
56 60 80 64 80 74 92 80 86 82 87 53 55 75 81 86 89 41 79 94 74 78 85 97 65 58 39 73 97 86 95 45 100 66 56 77 45 60 81 50 61 112 53 60 48 80 91 75 65 80 46 112 111 46 77 53 65 107 99 48 44 75 56 30 28 74 58 89 57 67 95 74 85 48 69 116 65 64 69 67 85 70 54 57 75 110 64 69 73 68 59 68 79 26 53 69 51 43 42 70 86 71 81 93 27 69 61 77 63 33 36 82 78 96 73 43 20 78 64 94 63 109 52 77 50 46 18 62 40 75 86 65 51 84 72 77 61 56 60 66 82 44 80 62 61 71 79 71 92 73 94 90 88 109 79 70 76 60 87 62 54 89 110 66 70 90 85 92 106 32 53 74 68 85 53 53 83 54 52 17 21 95 35 83 37 49 121 83 41 18 55 13 41 30 105 100 75 61 56 65 42 85 61 75 68 56 36 75 101 68 80 75 62 64 82 69 80 91 74 79 44 47 62 43 62 70 70 82 49 100 66 65 95 89 77 65 102 40 19 54 73 88 53 39 42 70 43 31 69 32 78 96 77 67 44 41 20 53 71 54 67 64 94 79 46 75 70 85 78 84 86 61 60 40 91 37 80 85 83 62 91 67 64 123 102 54 80 58 99 114 55 87 62 63 46 44 78 65 84 80 130 81 97 56 65 97 63 31 45 108 51 67 65 61 61 37 33 84 95 55 58 93 66 68 109 64 31 36 31 48 65 36 73 78 41 58 59 74 63 25 65 88 87 62 63 67 26 111 69 63 63 62 115 89 38 95 58 55 79 93 55 72 94 80 75 39 37 66 93 90 38 30 73 86 86 68 69 53 83 42 47 56 77 73 87 97 57 53 20 58 77 34 55 70 100 98 41 60 46 82 35 78 60 75 74 77 48 43 98 84 109 76 17 86 45 86 6 44 41 68 111 81 84 68 76 28 57 64 34 61 74 68 88 72 61 79 13 36 78 75 59 65 60 55 64 108 75 60 55 67 67 86 100 59 87 81 86 84 63 48 110 66 81 66 88 73 76 78 51 77 106 44 76 39 109 127 64 79 34 53 80 57 61 50 60 60 83 67 98 58 66 34 41 83 28 88 65 60 63 77 75 57 89 27 75 75 111 85 81 58 81 69 70 80 120 95 86 69 59 68 77 74 86 55 56 84 56 63 65 71 61 65 101 74 50 87 121 52 75 80 106 88 83 70 89 90 68 62 29 47 71 79 82 87 51 66 94 47 50 110 46 55 57 60 65 78 77 72 27 103 73 65 95 51 71 73 68 46 75 82 89 107 59 72 71 65 79 84 67 52 77 53 59 65 69 39 36 80 85 94 62 28 92 98 42 50 60 77 81 68 70 75 51 61 50 70 46 50 100 57 51 44 68 49 106 99 82 26 39 67 98 80 40 61 66 61 77 53 39 71 71 76 111 117 64 86 82 71 69 68 67 72 47 36 105 63 101 96 48 60 51 82 61 64 20 80 54 38 31 58 59 55 34 31 72 46 71 63 88 15 87 91 76 83 123 92 26 67 78 66 53 80 73 118 77 51 98 55 86 42 83 79 52 86 80 35 59 57 58 76 73 27 49 66 37 54 74 69 75 89 76 111 50 86 51 99 32 52 43 87 49 45 63 46 91 93 38 137 59 41 70 89 54 68.12516823687753
59 64 74 62 82 71 80 81 84 81 89 49 52 72 78 76 79 36 76 93 72 80 86 95 65 52 40 64 85 79 89 42 104 66 53 79 46 68 79 45 63 101 52 55 46 75 88 61 58 86 53 124 114 42 76 57 57 110 95 47 45 69 49 36 31 76 57 86 54 73 97 73 80 43 61 123 57 59 64 60 88 71 54 54 78 122 55 64 74 62 58 68 76 29 53 69 52 47 44 64 82 71 78 89 31 69 58 81 56 29 35 80 68 87 73 39 19 69 59 88 63 103 44 69 47 45 21 59 40 69 78 63 54 82 77 85 60 51 58 66 76 46 78 57 60 65 81 84 93 64 91 85 90 107 82 72 73 59 86 60 48 75 110 66 66 93 97 91 105 30 54 72 65 74 52 55 84 53 55 18 24 93 36 75 35 45 117 79 42 12 48 12 44 30 107 93 72 61 51 63 39 83 65 79 62 56 42 74 105 61 74 74 74 58 80 67 76 86 71 86 45 43 61 45 58 58 66 86 52 100 70 56 92 91 81 62 107 40 20 61 70 93 52 36 35 70 43 31 67 34 71 89 68 68 47 38 18 47 67 51 66 58 94 77 50 85 70 80 68 75 87 64 62 38 80 36 77 81 83 64 91 71 67 122 95 52 76 65 96 110 55 81 62 58 43 42 76 63 75 78 120 75 97 55 71 105 58 33 43 110 54 70 67 65 60 34 31 75 90 58 57 100 62 66 100 58 33 37 37 51 55 38 63 79 42 59 63 66 63 21 68 87 77 56 68 65 29 108 77 58 59 61 116 76 36 86 58 52 72 81 57 72 93 81 68 37 35 74 88 84 40 30 72 79 80 55 65 53 74 42 46 50 83 72 85 88 50 49 22 58 77 35 55 74 100 100 40 55 54 75 33 83 60 70 70 79 51 39 97 78 103 62 16 86 41 88 5 40 38 58 121 78 89 61 68 29 53 66 29 62 73 73 88 73 58 72 14 31 68 59 51 64 61 52 63 114 76 60 51 67 65 80 93 61 78 76 76 81 63 47 106 61 78 65 84 63 76 73 46 73 103 43 70 36 119 126 64 80 33 48 87 57 62 47 67 70 80 66 104 52 59 38 33 80 29 92 65 56 59 77 70 59 85 30 77 74 96 84 84 58 77 64 80 76 127 95 78 66 58 64 89 78 81 47 55 93 53 64 65 76 52 65 110 79 46 78 123 45 72 77 92 78 78 67 86 89 71 53 31 43 71 86 71 87 47 67 93 48 49 103 42 58 60 59 66 77 79 67 32 95 78 67 90 52 63 69 65 42 71 82 87 102 59 74 75 60 77 82 60 52 83 59 54 64 68 34 26 83 82 89 56 27 90 92 46 49 66 82 81 73 65 66 50 59 49 62 48 53 92 46 45 42 61 50 93 111 85 30 39 64 103 86 35 59 61 60 75 51 39 70 72 70 103 105 62 89 76 69 65 64 68 71 46 33 105 61 95 95 45 57 49 79 59 63 19 76 54 36 25 56 62 50 35 33 72 47 68 60 87 13 92 90 73 78 117 85 21 67 76 64 50 81 70 116 79 43 98 51 86 42 82 72 47 76 70 39 59 58 58 81 72 30 44 67 36 53 82 67 68 89 79 112 46 77 52 100 32 46 43 88 44 42 69 47 86 92 34 144 61 42 66 92 44 66.46567967698519
53 60 73 58 73 63 76 83 80 75 81 49 51 71 74 63 78 38 80 91 83 81 80 96 64 52 37 68 79 76 86 39 101 75 51 74 47 68 81 43 60 99 53 46 41 68 89 57 52 84 65 129 111 37 81 56 50 113 90 50 44 63 50 41 29 68 53 81 52 81 95 74 76 41 52 117 53 59 59 53 82 66 50 52 82 110 55 60 73 57 53 62 77 25 53 76 51 47 50 60 80 75 71 88 26 64 55 73 57 28 28 76 65 81 67 39 19 60 55 79 55 101 43 61 40 46 24 56 41 76 72 64 55 84 81 81 56 48 55 64 72 47 72 58 62 60 79 84 88 62 83 80 88 100 80 76 71 61 81 57 43 71 107 61 69 93 100 86 100 29 57 65 65 69 52 50 74 53 59 20 25 84 42 68 32 37 118 87 39 12 54 12 41 28 110 92 74 63 42 57 36 86 72 79 64 58 46 72 106 56 66 72 74 51 79 64 78 84 79 83 45 46 56 45 57 52 65 87 57 99 65 54 90 89 84 58 109 40 23 63 61 87 55 36 37 74 42 28 61 34 74 87 60 61 49 36 15 50 64 51 66 53 94 69 50 89 75 78 65 66 77 67 58 39 77 36 75 79 83 65 84 69 65 126 104 51 68 69 93 107 60 77 63 55 45 40 72 61 66 75 113 73 96 56 75 114 54 29 43 103 56 75 64 64 55 33 27 73 88 59 60 96 55 67 92 61 33 33 40 47 50 40 62 77 42 64 64 57 61 25 71 84 77 56 65 60 32 106 78 56 56 60 117 68 36 89 50 54 64 73 54 70 87 85 60 37 31 74 77 79 51 34 69 81 73 50 68 58 63 38 38 43 82 76 92 81 52 47 25 60 81 33 56 75 90 103 37 50 60 65 34 88 59 62 71 76 46 37 90 65 104 58 14 80 40 80 5 34 40 54 120 70 89 55 62 35 50 71 29 56 76 69 87 75 60 69 13 31 65 53 51 63 63 53 69 117 66 56 44 60 70 77 87 54 67 61 71 78 60 52 93 57 70 52 75 56 69 75 43 72 91 45 70 37 124 122 65 77 33 46 83 54 61 45 63 82 77 70 99 48 54 40 31 81 30 89 57 53 54 79 66 58 86 24 75 75 92 73 80 55 72 60 79 72 130 101 64 66 59 70 95 83 82 49 49 97 47 64 64 74 46 59 106 83 49 79 123 42 72 72 91 70 73 71 79 92 68 53 31 48 68 87 69 86 44 66 91 44 47 92 36 64 63 57 69 71 77 61 34 81 76 80 81 49 57 70 59 37 65 87 87 92 59 78 86 51 74 81 61 43 84 61 52 66 65 32 28 84 87 91 50 26 90 86 48 50 70 77 75 73 52 63 47 53 46 55 46 58 94 46 42 38 55 49 89 123 86 35 42 65 87 86 31 56 65 55 69 49 40 68 82 62 113 102 60 87 74 62 63 54 66 70 44 30 104 56 91 92 40 55 44 76 67 61 17 66 55 24 21 60 66 40 34 33 70 44 63 51 79 14 98 92 69 73 108 83 19 70 71 63 39 76 62 109 76 45 87 39 84 40 85 68 42 67 71 42 63 55 49 73 67 42 49 64 34 55 83 60 67 86 72 106 43 80 50 100 32 43 48 84 39 43 74 50 90 88 33 139 57 37 58 85 44 64.58546433378197
53 56 70 62 68 53 78 83 73 70 72 49 48 71 76 57 76 35 79 95 79 75 87 102 57 48 36 67 72 71 77 38 105 82 42 70 50 72 81 33 55 92 55 42 39 59 82 49 53 79 80 118 101 35 89 60 45 103 92 52 46 62 49 48 28 61 47 74 58 82 88 78 79 40 46 114 48 61 59 49 70 65 45 54 85 101 54 55 69 57 48 60 74 21 50 77 51 53 57 58 75 78 71 85 25 57 54 71 56 30 25 78 60 77 62 40 21 62 52 73 50 99 44 68 38 45 24 55 38 72 68 65 65 86 86 79 55 51 49 56 70 41 70 59 58 61 80 83 86 52 76 77 84 94 73 75 69 54 86 51 39 73 98 57 60 96 105 79 96 27 56 57 60 64 56 48 73 54 62 25 26 76 43 61 30 34 122 93 33 13 56 12 40 26 113 82 66 58 39 60 30 81 75 82 60 54 47 69 105 51 66 74 71 47 79 64 83 91 84 82 42 45 54 52 50 47 66 86 60 94 69 51 81 87 81 52 103 40 26 56 58 82 56 35 36 77 40 25 56 31 76 86 60 57 51 31 18 45 62 50 66 51 82 62 50 97 87 74 59 62 84 62 48 47 77 32 66 76 78 64 81 77 69 131 107 58 60 72 88 102 61 81 61 52 44 31 72 60 63 70 99 61 88 60 85 113 54 29 43 95 52 72 64 65 50 32 25 69 79 63 57 89 55 72 90 61 36 28 54 49 48 44 58 78 46 70 69 57 60 24 65 76 73 52 74 61 35 109 72 55 53 64 123 66 32 83 57 53 59 60 49 67 88 84 54 33 29 81 74 71 54 33 67 77 70 46 67 51 54 36 36 37 78 74 90 74 53 49 29 58 84 31 60 79 85 105 37 50 58 64 34 81 63 54 66 70 44 32 82 56 99 57 14 78 35 85 6 33 38 50 122 65 86 55 55 46 50 70 31 54 78 75 85 72 60 66 13 30 59 45 48 56 59 63 74 121 63 54 42 59 70 70 81 55 70 58 70 70 58 59 92 54 70 50 79 50 67 74 38 69 89 46 73 33 115 112 69 77 30 42 80 54 68 40 59 89 76 66 92 49 49 43 30 68 37 82 56 45 46 79 62 53 76 23 76 68 80 67 84 54 71 53 76 61 125 99 58 68 58 78 100 82 83 49 50 94 45 57 63 69 47 52 105 82 46 78 112 38 70 69 105 67 68 73 75 80 68 64 27 51 62 92 61 77 43 63 82 45 53 87 34 68 61 53 66 65 82 56 44 66 76 82 86 44 58 64 54 31 66 75 88 92 56 86 90 47 71 74 58 39 79 63 54 68 51 33 24 94 95 85 45 28 87 79 55 45 70 77 78 75 51 58 45 54 47 50 40 61 91 41 34 34 45 46 88 125 92 34 42 62 81 89 26 61 63 51 65 49 39 79 78 59 105 98 55 85 78 64 58 55 57 64 40 30 104 49 87 84 41 53 40 72 72 58 15 65 57 20 20 64 82 36 35 28 75 42 63 46 69 14 111 82 67 76 103 83 16 64 67 61 33 72 58 109 73 43 78 33 75 38 78 66 41 63 65 45 62 61 51 70 61 43 54 60 33 47 74 59 60 75 72 114 37 84 51 93 36 40 54 76 38 43 72 58 94 77 33 129 49 39 55 80 43 62.85868102288021
53 53 75 61 63 42 79 77 64 72 67 47 48 74 78 52 69 35 83 82 81 69 92 91 57 40 36 71 74 71 75 34 105 78 39 73 50 71 79 30 55 92 58 40 37 55 78 46 49 81 84 119 96 30 96 66 43 101 96 66 42 59 42 46 22 63 46 72 62 79 86 80 76 40 47 110 41 59 53 46 64 64 43 55 88 100 50 55 72 62 49 59 81 20 42 73 53 51 61 49 73 70 65 81 25 56 51 71 57 33 23 77 49 67 60 41 22 61 53 69 54 88 41 65 28 49 23 57 41 66 64 71 67 79 91 75 52 55 41 54 69 40 67 54 57 57 75 80 82 48 77 76 72 87 72 67 63 56 80 45 33 71 92 59 56 102 95 68 86 21 53 55 56 61 54 55 67 60 64 24 26 67 48 53 31 34 109 91 30 15 59 13 43 25 115 76 56 58 37 57 26 79 71 72 63 52 52 71 107 45 58 77 72 45 76 57 86 85 83 78 40 41 53 63 42 45 65 95 63 90 65 52 80 77 77 49 104 44 31 62 54 79 61 34 30 87 42 23 62 28 79 76 57 54 53 31 20 45 58 47 63 47 77 53 50 105 97 65 55 55 86 63 47 47 70 28 62 70 74 62 77 82 64 126 110 64 48 71 88 91 62 75 56 52 46 31 69 55 60 64 88 54 87 64 84 113 57 33 49 95 54 69 66 66 42 28 24 62 71 63 58 86 50 74 92 63 37 26 64 55 46 48 56 72 45 74 76 49 55 25 63 72 77 49 78 69 41 109 67 58 48 61 114 66 29 81 58 46 47 53 49 57 86 81 52 28 27 87 77 62 57 28 68 74 73 39 67 49 49 34 33 34 77 73 85 62 51 46 35 57 85 33 60 73 78 99 37 52 56 57 35 85 71 50 58 59 40 27 76 53 97 55 12 66 29 78 6 30 31 45 124 65 85 49 53 58 46 68 34 49 74 68 85 68 66 57 11 28 55 47 49 55 57 70 78 121 63 45 39 56 78 73 74 56 66 54 69 66 49 62 95 56 67 44 77 43 68 73 41 66 94 45 69 32 111 107 72 72 29 37 82 50 66 35 63 93 80 57 89 47 46 40 34 60 45 74 52 46 44 78 56 55 67 23 80 63 76 58 90 50 72 54 74 60 112 101 59 73 61 86 105 84 82 49 48 84 47 52 68 60 41 51 113 78 46 80 102 38 67 70 115 61 73 69 76 83 66 72 26 54 53 92 52 75 50 62 78 40 48 85 32 74 67 52 68 58 82 56 49 60 74 84 71 42 52 57 54 33 68 67 81 98 51 90 92 51 66 67 58 36 85 65 54 65 59 41 23 94 93 89 41 33 82 72 62 40 72 72 78 74 54 56 47 48 50 48 32 63 78 35 29 30 42 46 77 118 92 34 42 63 69 80 19 57 66 53 67 46 40 80 80 57 111 91 52 74 86 56 58 54 55 60 31 25 103 49 81 73 39 56 35 68 74 56 15 66 62 19 19 67 84 35 32 29 68 44 61 46 60 12 113 73 67 69 100 68 17 62 66 59 26 64 54 106 71 38 67 29 76 33 77 62 35 61 66 44 70 64 47 62 56 47 57 57 31 44 75 53 55 63 61 113 32 86 51 83 31 44 60 74 39 52 82 61 87 84 35 127 43 43 52 80 43 61.19650067294751
54 51 77 54 73 35 68 78 56 73 65 46 58 76 76 47 63 32 84 69 81 66 87 86 54 35 38 64 68 60 65 37 99 79 36 73 48 69 74 26 52 81 55 33 31 53 80 44 46 83 87 114 92 32 99 62 42 98 98 66 50 54 43 49 21 64 37 69 60 79 84 86 78 37 39 104 29 61 52 44 64 64 42 48 91 95 41 58 77 61 53 61 76 22 38 66 54 50 59 51 68 70 61 83 26 51 48 68 55 36 21 71 50 59 58 39 19 56 51 64 49 82 37 64 26 51 23 54 38 63 65 76 59 79 92 75 44 49 37 51 73 36 60 53 55 56 69 70 82 42 68 77 67 82 72 59 58 58 78 47 30 67 83 58 52 103 100 64 72 17 48 50 54 59 48 50 60 57 64 24 28 60 57 51 29 34 107 86 29 15 59 12 41 23 104 76 53 54 32 55 22 78 68 60 59 47 53 72 108 38 55 71 68 39 62 53 79 82 89 80 43 45 49 56 39 44 59 98 66 85 67 55 69 72 75 44 98 43 32 70 53 73 59 39 30 88 44 17 69 28 80 76 50 46 50 27 20 42 53 39 61 44 77 50 50 115 111 63 53 52 89 59 43 56 61 23 59 72 69 64 69 85 62 121 109 63 40 67 85 82 65 71 51 51 49 27 69 60 56 60 83 47 95 62 88 119 55 32 49 87 48 69 59 57 41 25 24 55 61 68 53 85 52 77 89 65 35 26 75 64 44 52 51 66 46 75 72 51 57 22 61 66 79 47 71 72 49 109 67 53 48 61 115 57 28 80 49 44 42 48 53 55 82 76 42 24 26 79 79 56 69 27 65 70 70 35 62 41 39 31 29 32 80 75 83 66 40 41 39 58 85 35 61 70 75 98 31 51 58 56 37 86 69 40 56 54 38 19 66 53 96 50 12 57 29 67 6 29 27 40 121 62 90 50 59 63 45 67 34 51 76 74 84 67 66 53 11 29 51 49 49 48 51 68 85 111 49 45 33 51 84 70 64 56 64 47 67 65 47 60 90 56 68 51 69 40 63 70 42 60 90 42 62 31 118 103 69 71 31 38 81 48 67 30 69 92 71 54 81 46 34 44 36 52 50 75 52 43 41 88 56 56 58 31 78 63 73 50 98 47 67 55 70 58 102 105 54 71 64 90 102 74 86 56 48 82 52 47 71 59 37 39 118 69 42 89 101 36 65 60 115 53 71 64 65 82 64 74 24 53 51 83 48 68 51 59 73 39 48 83 29 79 70 55 65 53 91 49 47 59 68 88 71 36 49 47 50 28 67 65 84 99 50 96 91 49 59 66 67 33 79 63 49 64 58 41 17 95 85 84 40 33 75 66 63 38 77 71 80 71 51 53 52 48 50 44 29 53 81 33 24 28 38 39 77 115 88 38 41 67 59 86 21 56 67 52 63 40 38 81 87 58 105 90 51 69 92 50 55 48 52 56 32 21 101 47 74 70 38 55 36 61 76 54 14 62 58 17 17 70 83 29 31 26 69 43 69 43 56 12 122 70 58 64 93 61 16 63 50 57 26 65 54 101 69 38 61 27 66 34 71 56 30 53 62 50 68 74 49 57 42 50 61 59 27 41 65 49 55 59 66 110 31 84 54 73 32 38 65 70 42 51 85 62 79 91 30 118 48 40 46 76 43 59.232839838492598
52 44 73 49 73 33 64 76 58 67 61 41 68 69 76 44 64 32 75 57 83 62 79 83 51 34 44 68 70 55 60 40 92 83 33 78 47 71 67 26 48 74 53 27 29 54 78 41 41 86 89 117 87 30 99 61 45 92 89 69 43 48 39 50 21 59 32 62 62 78 78 90 72 31 37 101 25 57 48 34 56 59 41 53 95 98 39 56 83 60 50 58 68 24 38 71 53 53 64 49 63 65 54 78 27 47 42 59 47 32 20 62 49 56 57 39 18 55 46 67 47 69 33 60 25 53 25 45 39 58 65 80 59 71 95 70 43 50 35 43 68 30 61 57 56 58 74 61 75 41 62 72 59 76 69 56 53 57 75 42 27 59 83 56 55 101 98 62 64 18 49 51 52 57 46 52 56 57 60 21 31 54 57 45 30 32 106 80 22 18 58 14 41 21 98 75 49 45 36 47 17 82 68 57 58 43 63 72 105 35 52 68 65 30 57 41 74 77 96 76 45 46 46 63 33 40 63 94 65 85 71 56 69 66 74 45 96 48 33 68 55 72 58 40 33 85 42 17 73 35 77 64 50 40 48 29 21 40 55 38 60 40 77 44 46 112 109 58 46 49 85 51 38 56 52 23 54 73 67 60 71 87 61 120 110 63 35 63 89 77 63 70 41 48 56 20 65 63 53 62 72 46 87 57 98 112 50 33 50 82 56 69 58 42 42 24 25 54 57 67 54 89 46 71 83 60 34 24 90 66 45 49 44 61 45 77 71 46 55 26 57 64 78 46 74 76 54 105 58 51 45 64 110 50 28 86 45 43 40 44 55 52 86 74 35 25 28 82 77 54 66 29 58 66 69 34 57 39 33 26 24 29 81 76 75 55 38 50 45 56 80 40 61 62 68 96 30 47 53 53 35 85 64 33 51 54 37 15 66 50 90 46 18 52 26 70 7 28 23 39 121 56 91 48 59 60 46 68 29 50 76 82 80 67 61 46 14 22 42 48 45 46 53 70 87 97 45 38 30 51 86 62 57 57 57 47 63 63 43 61 89 48 63 52 65 34 57 66 35 55 87 41 63 33 121 98 74 69 31 39 79 44 64 27 67 84 69 49 77 37 31 40 34 48 56 74 52 38 41 86 61 55 52 34 76 58 68 47 99 47 63 50 68 52 93 112 57 76 64 92 112 62 83 58 44 68 54 46 74 52 38 31 127 68 45 94 99 38 67 55 117 47 65 58 67 76 60 82 24 50 49 75 37 56 43 56 66 39 52 77 24 76 65 45 68 47 80 43 48 50 66 95 65 30 50 40 41 27 64 67 87 93 47 98 95 44 56 70 59 34 84 64 42 59 59 42 18 102 82 86 39 36 65 65 66 33 75 72 79 82 48 46 55 47 47 40 28 58 71 28 19 26 35 35 69 119 87 44 33 67 49 84 19 58 60 49 58 39 36 77 85 50 104 79 41 59 96 49 55 46 46 53 34 20 97 51 72 64 34 55 40 57 75 51 13 61 51 15 15 66 88 25 27 29 70 35 70 41 50 13 109 70 56 62 84 52 13 59 46 68 28 60 57 95 70 38 53 27 61 35 63 54 30 44 55 54 67 79 45 50 42 52 67 56 27 38 58 47 44 56 59 102 29 88 59 67 28 40 68 65 40 55 88 69 84 91 25 108 51 44 42 79 42 57.207267833109018
61 41 76 48 72 29 60 73 57 70 68 39 67 72 79 37 58 35 75 48 88 59 80 73 46 32 42 72 72 44 50 47 92 83 30 74 44 66 63 27 45 68 51 23 27 60 76 40 39 84 93 103 79 31 96 63 37 91 80 67 42 47 39 47 23 55 29 57 55 70 71 95 71 18 35 93 20 51 41 28 57 62 37 52 79 86 39 51 81 55 52 55 58 26 35 65 53 54 68 36 56 72 48 72 30 41 42 59 44 41 18 54 48 50 54 35 18 45 39 64 45 64 29 52 23 54 24 38 39 48 61 80 60 74 101 73 41 45 30 36 66 28 58 56 56 56 62 59 65 33 59 71 56 74 62 54 54 58 74 39 27 52 77 57 50 92 99 56 53 21 47 48 49 57 39 54 54 58 59 21 35 55 53 40 31 29 106 84 21 18 62 17 40 19 93 81 42 42 38 43 17 85 67 53 54 40 59 77 103 29 47 72 67 29 58 35 74 73 98 79 46 44 46 63 28 37 70 95 63 86 65 58 69 65 63 43 88 55 34 65 54 70 58 42 38 86 43 17 72 36 74 64 47 40 50 28 24 37 54 37 61 36 73 43 49 113 117 59 44 44 87 49 33 62 48 21 53 68 66 64 70 84 60 114 119 61 30 60 82 67 68 74 38 42 58 17 66 55 44 63 66 43 84 55 99 106 47 33 50 79 54 68 54 41 39 24 28 49 53 66 54 79 46 68 78 57 29 22 95 74 45 50 39 55 49 76 70 46 53 30 53 73 83 46 74 82 57 98 55 54 44 58 101 44 29 86 41 41 40 44 49 42 83 83 38 28 30 83 71 48 70 23 59 59 71 34 49 42 31 22 20 25 73 71 70 51 34 52 42 55 78 41 61 61 68 95 37 47 54 43 34 82 64 32 49 57 35 12 64 47 85 44 14 52 26 66 6 25 26 33 115 53 92 52 55 65 42 65 27 49 72 91 71 64 58 48 14 22 30 44 42 41 48 71 84 93 38 35 29 51 98 55 60 64 55 43 66 55 41 63 82 43 61 55 58 30 53 63 36 55 86 43 63 26 133 107 67 64 34 38 72 37 69 23 56 82 70 39 71 32 26 42 29 42 59 70 50 36 39 83 67 57 49 36 78 55 67 44 97 51 60 44 67 47 90 126 55 66 63 91 102 62 75 58 44 57 54 42 75 44 37 28 131 68 46 89 94 37 66 52 103 46 58 56 63 71 62 76 28 45 47 66 28 52 36 53 63 40 49 77 25 68 63 40 70 44 76 48 47 46 57 99 57 32 45 38 39 25 59 66 85 80 48 100 94 49 55 69 61 34 87 63 40 53 51 46 17 107 83 81 40 42 58 63 69 33 67 75 72 80 47 44 71 45 45 35 29 60 71 20 16 22 31 32 66 120 80 46 32 56 46 85 18 53 64 52 53 38 39 83 79 44 87 77 34 52 90 47 52 45 41 47 32 16 94 53 62 58 30 52 39 50 74 50 13 50 53 12 13 68 90 23 23 33 65 41 76 40 43 14 103 71 56 65 74 48 15 58 40 70 21 62 50 92 62 40 46 26 57 38 56 50 27 42 47 49 67 82 43 46 34 61 70 52 29 33 59 44 39 49 52 95 30 90 60 60 24 40 73 61 38 59 78 78 83 94 23 100 52 45 39 83 43 55.296096904441458
59 39 77 50 70 20 51 66 52 66 62 43 69 62 83 32 57 35 74 47 83 51 69 74 45 28 39 73 66 34 49 49 85 78 28 69 48 68 62 23 42 66 46 19 22 59 72 37 38 83 88 96 80 30 91 59 36 79 73 65 44 43 31 47 24 60 24 59 46 73 64 99 65 18 32 92 17 49 37 25 56 55 35 52 80 82 37 53 75 55 52 54 52 27 30 58 54 56 72 37 46 70 46 67 32 35 37 52 43 41 16 50 46 45 53 36 16 42 35 64 41 61 26 47 23 51 28 30 43 47 58 80 61 70 100 77 40 40 26 32 55 24 61 61 46 54 62 57 63 33 56 69 50 71 66 52 48 56 62 35 20 43 72 56 44 88 92 54 47 23 45 51 44 51 39 56 48 57 65 26 33 51 58 37 28 20 106 76 24 19 59 17 37 17 80 85 42 33 34 39 17 76 70 52 53 42 64 66 105 24 45 67 67 27 54 29 76 70 100 72 40 39 49 72 24 36 65 104 60 92 61 51 63 65 52 46 86 52 25 65 54 63 52 44 38 83 43 17 69 41 71 61 43 35 53 30 26 39 58 35 62 33 70 40 51 110 112 56 45 41 86 48 33 64 43 20 50 60 65 60 68 92 58 115 123 62 26 58 86 63 72 71 36 41 63 14 58 60 40 62 61 40 92 58 102 99 54 34 42 78 52 68 54 35 39 21 30 47 43 64 50 75 41 62 73 59 27 24 94 79 48 53 33 49 50 66 71 45 53 37 51 77 81 41 75 78 55 94 46 52 37 52 100 42 30 80 40 34 35 40 53 32 80 79 30 24 31 81 65 45 73 27 54 60 66 28 47 43 26 28 19 23 73 80 67 45 27 52 44 59 87 38 62 61 69 88 34 46 61 41 36 72 50 32 45 54 32 12 61 44 79 43 13 54 20 60 8 24 27 31 101 51 86 56 56 80 35 64 21 44 75 108 62 63 54 50 18 23 29 42 44 39 45 73 80 90 33 34 25 46 100 55 51 66 59 39 72 49 45 68 80 44 58 53 56 27 54 59 39 52 82 38 66 29 130 102 65 58 36 42 67 37 71 21 61 74 63 39 70 31 21 46 19 40 59 65 47 29 34 83 68 58 48 35 66 51 61 42 95 51 54 38 64 44 85 126 51 65 65 88 102 68 74 62 41 54 58 38 71 44 40 27 137 68 45 83 96 31 65 47 99 39 53 52 59 68 61 78 27 45 45 63 26 44 33 51 53 34 51 68 24 61 62 36 73 43 76 49 46 36 59 107 49 34 47 32 39 25 58 65 86 74 47 94 85 50 57 72 61 37 88 58 37 53 50 53 18 108 79 79 34 39 52 66 74 33 69 72 60 80 45 35 72 40 44 31 25 55 69 20 13 17 31 33 68 124 79 53 33 52 45 97 21 47 73 51 50 36 36 78 78 43 88 72 29 48 92 44 52 46 39 45 31 12 95 45 58 53 33 50 37 46 73 56 13 53 49 12 13 71 98 21 21 34 67 39 75 36 38 14 97 71 55 64 72 42 17 52 31 75 18 63 54 80 64 40 43 26 57 38 50 43 26 37 44 49 69 79 39 45 29 67 70 48 26 28 59 34 35 45 47 101 34 96 59 54 22 45 76 55 43 61 84 83 75 86 20 88 57 47 37 88 38 53.50874831763122
63 37 77 43 77 18 50 63 47 61 61 46 67 56 80 27 46 35 82 46 83 50 66 66 43 24 36 72 64 27 45 54 90 83 27 72 50 72 60 22 32 54 46 17 20 53 66 27 32 77 91 88 74 29 96 61 39 70 65 58 56 40 29 47 25 68 22 51 38 69 60 92 62 17 31 88 17 49 36 22 54 63 37 51 76 74 36 48 73 60 52 54 46 31 24 57 56 52 75 33 41 67 42 65 36 32 35 48 42 42 16 44 45 42 54 36 15 41 35 66 34 56 30 41 20 48 23 25 47 45 58 77 62 61 98 63 38 40 24 33 49 22 61 58 47 50 61 53 61 31 48 65 45 76 60 43 53 53 58 30 18 39 64 57 33 82 88 57 42 25 46 46 41 46 35 58 48 56 67 27 34 54 64 37 23 18 105 71 25 16 56 16 38 16 84 80 42 28 33 40 16 77 72 52 47 39 62 61 100 20 40 57 62 26 53 23 74 61 101 69 42 36 49 69 18 35 64 105 69 87 55 42 63 59 50 52 84 58 25 70 58 55 55 43 45 82 42 16 66 42 61 62 39 32 58 26 29 42 50 36 59 25 57 34 45 99 108 59 43 36 75 46 34 68 37 22 48 55 70 58 68 88 59 113 123 66 25 52 83 56 68 62 37 40 62 13 55 59 39 64 60 39 79 66 103 95 52 37 47 77 55 68 52 40 38 20 27 46 41 67 49 69 37 61 70 57 29 21 98 85 49 54 32 46 51 63 73 41 45 39 50 76 86 41 76 84 56 94 42 50 38 50 99 42 37 79 38 30 31 33 55 32 75 80 29 21 28 91 63 42 73 33 47 50 65 24 45 42 20 28 21 20 73 78 62 38 27 55 41 58 81 35 64 58 62 79 29 42 60 40 35 66 46 28 45 54 31 10 54 39 76 40 15 49 18 53 10 26 26 29 95 49 84 51 54 87 33 56 20 42 85 121 59 59 51 48 18 24 21 43 45 33 49 73 76 82 33 32 22 45 109 47 52 58 58 34 76 44 45 69 83 42 53 55 53 26 51 50 37 47 76 34 64 26 124 101 66 49 40 40 62 40 74 17 61 70 54 37 72 27 20 45 18 35 60 66 46 28 32 81 65 51 48 41 69 45 54 35 93 45 52 35 60 41 84 129 46 62 57 87 98 58 76 70 43 51 60 42 75 48 38 25 140 67 39 81 94 31 62 49 95 36 46 50 62 63 55 79 23 42 39 54 25 43 31 50 47 35 54 62 24 64 67 37 67 45 80 48 48 28 55 111 41 41 44 28 34 21 58 67 82 68 43 88 75 56 62 69 51 36 83 54 32 49 47 52 20 104 83 75 32 44 47 58 71 31 69 70 60 87 41 34 75 33 45 26 25 58 63 18 11 15 29 34 62 123 75 53 34 49 40 102 23 47 68 48 44 40 33 78 77 40 84 68 24 53 97 42 51 44 35 43 26 11 89 43 54 50 33 46 30 43 78 55 12 52 45 11 11 72 100 21 20 33 69 35 72 31 29 15 97 71 48 65 68 40 15 49 30 70 17 60 50 74 61 40 37 25 51 37 49 45 24 34 43 60 68 76 42 41 25 65 74 46 28 25 50 30 33 40 47 89 34 94 59 47 18 45 78 46 37 63 86 89 69 87 20 84 59 48 34 88 36 51.73082099596232
62 32 67 42 72 12 44 63 48 64 60 45 71 56 84 23 45 35 83 51 77 51 57 67 37 21 40 69 65 24 41 54 80 86 28 67 50 74 56 21 29 48 46 15 17 49 53 28 27 77 95 85 67 25 104 62 42 64 55 57 59 41 27 48 30 66 22 48 35 62 49 97 60 13 28 82 16 49 29 19 54 58 39 50 72 73 35 40 70 60 60 51 42 36 22 54 60 55 75 33 40 63 39 60 41 25 34 42 42 42 16 38 43 41 56 39 15 38 30 64 30 55 24 32 16 44 24 24 47 41 60 79 58 62 91 59 34 39 22 27 47 21 64 57 39 44 48 54 56 26 44 57 43 68 51 42 55 53 54 23 17 43 61 51 32 79 91 57 34 30 47 42 40 42 32 60 45 58 68 29 31 54 69 25 23 17 98 68 24 17 59 17 36 16 82 85 40 29 32 37 15 83 62 53 46 35 67 60 100 16 40 59 61 24 52 21 71 62 102 71 43 37 47 73 13 37 59 106 70 83 49 42 62 54 44 55 82 58 24 74 53 55 50 46 52 89 36 17 66 41 59 64 36 26 59 27 29 43 46 34 55 21 55 32 43 97 104 57 44 33 82 45 30 67 29 25 48 50 69 52 68 83 55 108 126 68 25 51 73 45 67 61 29 36 58 11 44 57 38 63 52 37 71 68 103 90 50 35 44 78 53 66 57 41 33 17 23 50 33 69 49 65 36 64 71 50 33 17 89 83 47 57 26 48 49 62 81 43 44 38 50 74 87 42 72 86 58 93 41 45 41 50 88 34 40 71 33 28 27 30 56 29 75 77 32 24 33 84 60 36 71 31 42 42 62 20 45 39 19 35 15 18 72 81 68 29 24 46 38 57 78 36 67 53 65 81 32 30 62 46 36 62 45 27 45 58 29 7 43 37 71 38 19 41 15 53 9 25 27 28 97 50 81 55 52 86 30 56 16 37 90 121 53 57 51 45 18 25 21 37 44 29 50 77 71 78 34 29 18 43 103 49 44 54 47 33 80 42 41 74 81 42 49 57 43 23 42 44 36 45 70 31 66 23 118 94 69 48 40 32 59 40 79 13 54 63 53 39 67 22 19 40 14 32 62 59 41 27 28 81 64 52 40 39 69 41 54 31 90 51 50 28 49 37 77 127 39 59 52 83 97 51 79 79 42 46 72 43 69 43 42 24 142 58 36 75 92 26 59 50 88 33 47 45 59 57 52 75 22 41 38 51 23 38 33 47 37 29 50 60 25 63 64 37 58 41 77 42 54 25 51 113 39 49 43 25 29 19 58 65 80 66 37 88 70 55 58 60 47 33 81 59 30 46 44 51 19 107 80 69 29 44 40 54 73 28 69 65 54 85 40 34 82 27 46 19 24 59 59 14 9 15 29 34 54 112 70 58 26 47 37 105 20 51 61 45 39 42 29 74 71 36 76 54 19 48 88 36 55 41 30 41 25 10 89 42 51 47 38 46 28 38 83 54 13 45 38 11 11 67 98 20 21 29 72 34 76 31 26 18 96 64 47 71 65 34 11 49 30 74 17 56 47 71 59 40 34 24 44 36 44 36 20 36 43 65 58 74 47 44 21 66 79 43 31 23 51 28 31 40 45 79 33 95 66 43 17 51 84 41 36 63 82 94 59 84 18 77 61 50 28 86 35 49.857335127860029
64 33 66 42 61 11 40 62 50 67 62 51 77 50 80 19 44 35 83 43 67 47 49 65 32 20 42 67 60 17 35 51 77 90 26 62 57 79 58 17 28 42 41 13 12 42 50 25 26 68 100 86 66 23 98 58 34 60 44 57 66 39 29 46 32 64 19 38 34 60 52 84 54 12 23 78 16 51 27 18 57 51 32 43 72 75 31 33 59 57 62 45 34 36 18 49 67 56 74 31 37 65 35 60 47 25 36 32 41 44 15 39 37 38 51 36 14 36 27 65 31 55 22 25 18 43 25 23 49 39 59 85 57 61 90 57 30 44 19 26 46 24 67 58 33 43 45 54 58 21 38 53 41 56 43 42 53 58 51 19 16 39 58 56 28 72 82 54 31 33 45 41 37 44 33 55 45 61 64 25 34 50 75 21 25 13 93 60 22 21 59 19 33 15 83 88 41 28 32 36 15 84 56 49 44 29 70 52 97 13 39 61 57 26 42 21 73 57 96 61 47 35 45 67 10 40 47 103 67 80 44 43 60 49 39 61 79 58 24 79 51 49 46 46 55 86 34 19 63 44 55 57 33 21 65 29 31 41 38 29 57 17 52 30 44 95 108 57 40 32 69 41 30 70 24 27 43 44 67 50 70 79 54 94 115 67 25 50 70 43 71 54 29 36 66 12 41 59 37 55 42 34 69 67 101 77 44 34 41 69 48 68 57 41 30 15 21 52 29 67 45 62 34 64 67 50 32 16 92 82 43 60 23 46 47 64 83 44 40 34 41 73 79 38 66 78 58 84 34 48 43 54 81 37 47 72 31 29 25 28 55 29 69 73 33 27 34 84 59 31 70 27 40 39 62 18 41 37 17 42 16 17 72 74 70 22 24 46 38 60 82 37 66 50 60 73 31 26 62 42 32 59 42 23 48 50 27 6 39 37 65 36 27 35 13 47 8 23 27 28 86 46 88 53 48 89 26 51 16 36 90 114 46 50 53 44 18 31 21 36 37 27 48 80 64 71 34 28 17 43 100 45 45 51 49 30 80 40 40 70 76 41 47 60 41 20 38 39 32 44 58 31 68 21 121 96 79 47 44 30 55 44 81 11 46 59 45 33 59 24 17 38 11 31 60 59 36 26 26 76 65 47 39 40 68 37 49 29 87 52 48 25 46 37 72 125 36 63 48 84 90 46 74 88 41 39 73 44 72 41 42 25 143 51 35 76 86 24 49 53 77 35 50 47 52 55 50 72 22 41 32 41 22 34 37 47 28 32 47 54 21 62 68 32 49 32 70 43 54 21 44 112 30 52 42 23 25 17 53 59 76 58 33 80 68 50 55 57 45 33 78 66 24 52 42 50 18 106 78 73 23 52 34 54 70 30 65 60 53 83 42 32 86 25 42 14 26 61 56 13 7 15 29 36 51 106 69 64 25 43 37 99 21 47 59 44 35 37 31 67 60 36 69 49 18 47 87 33 54 41 30 33 26 9 86 40 49 41 37 46 30 39 84 51 14 40 37 8 9 67 100 19 22 28 73 29 75 35 23 19 91 63 44 66 62 30 9 43 22 72 16 50 51 66 60 39 30 23 38 35 40 30 17 34 43 72 56 78 47 45 19 67 82 38 32 21 47 32 31 35 43 73 31 102 66 39 15 50 95 39 33 62 81 94 53 82 15 66 56 50 26 84 29 47.950201884253029
60 34 62 33 63 10 33 60 50 65 55 52 80 47 79 19 39 37 79 35 69 46 49 64 29 21 41 66 56 15 31 51 68 94 24 65 53 76 46 15 27 34 37 11 11 45 49 22 26 66 98 82 63 22 94 58 37 53 43 56 77 36 27 47 35 61 15 32 32 60 50 84 49 11 24 62 12 47 22 17 57 45 31 41 66 68 28 31 58 49 66 44 34 41 14 45 68 58 71 29 33 64 38 63 51 23 32 28 40 49 11 37 33 33 47 35 18 30 21 67 26 51 22 23 22 41 23 23 47 37 53 93 61 59 86 52 28 43 16 25 51 31 66 56 34 39 40 57 50 18 34 50 35 52 43 42 53 51 50 16 18 35 51 54 27 69 73 55 28 40 46 37 38 42 25 52 40 63 65 22 34 54 77 20 26 13 88 53 25 25 56 19 33 12 83 91 36 30 34 38 11 81 63 48 45 30 71 52 91 10 38 57 50 25 39 21 66 51 98 55 44 33 42 61 9 42 44 107 71 72 44 42 52 48 32 70 76 61 21 78 51 48 40 43 61 86 30 21 68 51 54 56 33 18 65 29 33 39 32 25 55 13 51 24 37 92 100 57 39 24 72 41 32 70 20 30 49 39 60 58 63 88 49 89 105 73 25 43 66 39 59 47 26 34 68 12 37 62 33 54 32 30 66 65 100 67 39 34 42 66 42 70 57 35 32 14 21 44 23 62 43 58 33 57 68 54 28 17 99 78 38 60 20 44 49 67 80 39 35 30 39 71 75 36 54 73 55 76 34 49 41 55 78 38 48 68 28 29 23 25 55 27 64 66 35 27 39 86 51 28 73 30 35 36 68 15 34 31 17 43 16 16 70 71 64 18 22 47 41 57 75 41 63 44 56 65 34 26 66 37 27 50 38 22 50 49 24 6 31 34 63 32 33 33 9 46 8 19 25 29 77 45 91 48 47 92 24 47 15 28 90 117 42 41 51 38 19 33 18 34 39 28 48 87 68 71 35 24 17 43 97 42 41 43 46 26 78 40 42 71 72 39 43 54 35 17 40 37 27 46 51 25 74 20 122 102 83 43 46 27 54 43 79 8 45 57 41 30 54 26 14 37 10 31 66 55 34 26 27 74 72 40 37 45 61 35 44 25 80 52 44 24 41 37 68 125 32 71 45 81 86 40 71 86 37 40 76 51 71 35 40 26 131 50 32 77 79 22 55 50 67 32 53 49 47 49 49 67 23 35 28 36 21 29 35 46 26 38 40 47 19 62 71 30 49 28 66 41 55 18 36 121 31 60 41 19 23 17 55 60 71 50 34 80 62 48 48 52 40 30 78 61 23 51 33 51 16 101 78 72 19 54 33 48 80 28 65 57 54 80 41 24 89 23 34 13 27 66 53 9 6 13 27 34 46 101 66 66 25 43 33 94 21 45 59 40 33 40 30 68 53 34 57 36 15 49 88 30 54 42 27 29 22 8 80 36 45 38 41 39 30 40 83 49 17 40 38 8 8 65 97 16 25 25 72 26 72 32 21 19 92 54 44 59 61 29 13 40 18 73 17 46 47 56 60 38 28 17 33 37 35 26 15 34 40 66 51 74 42 41 15 70 91 36 37 18 44 29 28 34 40 68 31 101 69 34 13 51 102 34 34 64 79 88 49 79 14 59 52 55 27 80 26 46.14535666218035
60 32 65 30 57 10 29 66 47 58 51 46 78 46 70 19 34 34 82 33 70 50 42 64 24 23 44 65 48 13 28 53 66 95 22 62 59 74 45 13 22 33 39 11 10 46 48 21 24 58 93 80 65 24 82 59 37 51 38 50 72 29 27 49 38 54 17 32 29 59 40 86 48 8 29 56 12 47 15 15 55 43 30 38 72 58 22 27 52 41 74 38 30 45 13 42 67 66 70 26 32 57 37 62 59 19 28 24 37 48 8 32 29 33 45 36 16 24 19 62 26 45 17 19 24 44 21 17 41 37 49 90 59 59 90 50 25 41 14 22 51 31 64 50 36 31 36 49 46 16 30 44 36 50 41 47 58 46 47 15 15 33 49 55 29 64 65 49 29 48 39 36 38 37 26 50 36 62 67 22 38 53 72 17 26 13 81 48 25 25 57 20 35 10 75 83 28 29 35 37 9 79 61 43 43 31 77 45 87 9 39 57 46 25 31 21 57 51 103 49 44 32 42 65 7 36 39 99 73 68 43 37 52 43 30 79 82 63 22 82 50 46 34 39 64 88 27 18 68 49 51 53 30 17 73 28 35 37 27 25 55 13 43 19 31 77 98 55 38 21 64 39 29 67 17 32 47 33 60 58 64 89 46 90 104 74 19 40 55 34 53 48 26 32 74 12 33 65 28 51 30 26 68 63 92 60 33 32 45 58 40 66 53 33 30 15 21 40 22 61 45 48 29 55 64 49 26 18 99 68 38 62 18 39 51 71 76 40 33 37 34 64 70 34 51 72 62 79 38 46 46 59 70 36 51 65 30 29 22 27 54 22 64 65 40 31 43 85 48 25 72 31 32 30 68 10 30 30 16 42 15 16 65 72 66 13 20 47 48 55 75 46 63 43 53 56 30 28 69 32 26 47 40 19 55 52 23 5 24 28 62 30 38 29 5 43 9 19 24 29 72 42 95 41 45 89 20 46 17 24 92 119 40 34 45 35 25 31 18 28 36 25 45 91 69 63 39 24 15 46 95 41 36 40 43 21 76 36 38 69 69 34 38 50 31 14 37 34 26 47 45 21 72 21 107 100 85 38 50 30 57 40 81 7 46 55 39 30 49 23 13 39 7 30 65 53 33 22 27 66 73 40 32 41 59 30 42 23 75 50 41 19 41 33 63 110 30 75 46 75 91 35 64 93 33 32 84 52 63 30 39 24 123 48 31 75 66 22 61 51 61 32 53 44 47 47 52 70 29 31 23 35 20 25 37 48 20 38 35 43 15 58 73 31 43 23 64 42 57 18 39 121 28 60 37 16 25 12 53 63 75 47 33 80 55 47 44 49 42 27 83 61 29 52 34 52 16 108 68 75 16 49 28 50 79 29 66 52 52 81 37 24 87 24 33 10 27 66 46 7 4 11 25 35 36 99 63 70 24 46 29 96 19 46 51 39 32 37 28 72 51 34 54 31 13 47 89 26 49 38 25 24 20 10 77 34 43 32 44 39 27 38 83 49 15 36 41 7 7 63 103 14 19 23 61 29 66 28 20 20 88 53 40 57 55 27 14 35 15 70 18 41 48 54 67 34 23 13 29 34 35 25 13 32 36 66 49 69 43 44 13 72 84 37 46 14 38 33 28 36 36 57 35 92 73 32 11 46 103 29 28 64 80 88 45 77 7 54 46 56 27 75 26 44.41588156123822
57 26 55 28 51 9 24 59 45 52 46 42 74 45 56 19 35 31 77 29 63 49 40 60 20 23 39 65 41 13 26 53 61 86 17 59 59 73 43 11 21 29 35 10 9 43 45 22 21 51 93 70 64 23 77 59 32 50 38 48 73 22 28 53 36 51 14 30 26 63 43 80 44 7 26 52 11 48 15 13 53 38 21 37 70 54 18 23 44 38 74 31 28 44 12 40 67 75 73 26 26 44 40 60 59 16 29 20 36 53 7 29 24 36 40 30 18 20 19 57 22 44 15 17 26 46 18 17 37 35 47 89 56 58 84 46 25 37 14 17 57 34 57 43 34 29 29 40 44 15 27 38 36 46 42 48 61 46 52 13 16 34 47 51 26 59 59 42 25 48 43 29 38 38 25 49 33 63 72 27 40 46 77 14 27 10 81 44 25 29 50 22 34 8 69 80 23 24 33 41 7 79 56 42 44 26 83 48 83 9 39 53 44 21 28 19 50 50 100 46 49 23 39 61 6 38 39 96 71 66 43 37 48 41 28 81 74 69 23 92 44 40 32 40 67 77 32 21 61 57 48 49 30 14 77 30 32 28 26 28 52 11 42 17 29 68 107 52 33 22 57 36 32 63 12 33 41 29 61 63 58 93 38 84 103 74 17 41 56 29 55 41 26 29 79 11 26 61 25 49 28 25 72 61 104 58 28 29 51 56 39 64 48 33 25 15 25 33 21 58 47 49 24 50 58 43 20 20 100 70 39 67 15 36 56 72 78 37 28 33 25 55 65 39 42 66 60 78 36 44 47 59 64 32 55 62 32 25 21 23 50 21 60 61 37 31 48 85 39 24 75 31 33 24 62 7 28 26 15 40 12 14 65 69 66 13 22 48 45 51 68 47 63 38 51 49 28 27 77 33 29 43 41 15 58 56 20 4 22 28 50 26 42 25 5 38 11 20 28 32 69 38 94 41 40 87 17 47 18 22 77 116 31 30 40 32 26 38 17 25 31 22 43 98 72 54 46 24 14 46 91 41 35 36 43 15 66 34 38 73 72 34 33 51 26 12 38 29 24 42 41 21 79 18 103 94 85 36 52 32 56 33 79 7 47 54 36 29 45 22 10 43 4 33 65 47 33 21 29 63 82 39 29 44 61 32 39 22 72 53 45 19 33 35 61 97 28 72 44 78 90 33 60 92 37 29 84 50 62 22 45 24 119 48 33 66 68 21 56 52 52 28 49 41 41 49 57 66 28 26 22 36 19 18 38 41 19 42 33 37 12 61 71 33 39 21 71 46 62 19 39 119 32 60 36 13 23 10 49 66 72 42 24 77 52 48 45 38 44 26 78 61 23 57 31 48 15 112 63 67 15 50 24 50 72 31 70 46 52 77 35 24 88 20 28 10 26 69 38 6 4 11 22 36 32 91 58 71 23 42 30 89 18 40 48 39 30 41 28 70 47 32 53 29 9 48 88 22 46 40 24 21 19 12 68 31 35 30 43 35 26 37 82 49 20 37 41 6 8 59 107 13 20 26 64 28 59 29 20 23 83 46 40 49 52 19 16 33 15 62 19 33 50 43 66 32 22 12 25 34 33 21 10 26 34 61 50 65 33 34 10 77 97 32 52 12 31 27 27 35 33 49 38 90 72 32 9 47 108 25 23 58 78 85 40 78 6 43 46 56 28 70 26 42.655450874831767
55 19 50 25 44 6 20 59 36 51 42 41 82 43 50 17 29 28 75 29 63 40 36 54 18 23 37 59 42 11 25 52 59 88 16 54 57 66 38 9 17 25 40 9 6 37 44 17 23 51 90 66 64 19 75 56 31 48 39 46 82 21 24 52 43 45 15 27 26 65 39 75 43 6 29 47 10 46 14 10 52 38 20 31 67 56 20 22 42 31 71 29 27 43 12 33 69 85 80 23 24 42 36 51 64 16 28 16 33 55 6 32 21 34 36 29 20 15 19 59 19 39 14 16 26 43 19 15 37 36 49 79 54 62 81 48 23 35 11 16 61 43 57 39 29 26 23 35 39 14 27 32 34 34 38 51 56 44 50 11 17 31 53 54 24 56 57 39 24 46 44 31 37 39 26 47 34 64 73 30 47 43 80 13 25 10 74 38 23 29 48 24 31 8 58 78 21 22 32 40 6 77 51 40 38 22 97 48 79 8 37 43 44 16 25 19 46 44 90 44 54 20 38 66 5 38 37 82 73 64 40 31 46 31 25 78 63 75 21 99 39 45 31 40 57 70 27 23 58 62 45 47 30 13 82 26 32 24 21 27 49 11 36 16 29 57 99 49 31 22 49 35 33 57 12 34 36 27 55 65 52 83 33 80 90 73 17 42 50 24 53 34 26 27 85 11 22 58 22 53 27 25 71 63 103 61 24 26 55 54 39 60 49 31 25 15 24 29 18 61 48 46 22 55 56 37 25 18 102 68 37 62 12 35 61 68 83 36 23 33 27 51 58 40 37 61 57 73 37 43 50 64 60 30 50 57 31 25 17 22 46 18 58 55 36 32 45 91 36 21 72 31 31 24 60 5 23 26 14 40 11 12 66 67 57 11 18 48 49 50 68 43 57 31 53 44 30 27 73 37 25 40 43 13 64 63 19 3 21 31 50 25 46 23 5 35 13 18 27 30 73 33 101 45 37 85 15 38 17 21 71 103 29 28 46 29 23 40 17 23 36 21 45 90 75 47 53 20 13 45 92 40 28 30 45 11 61 29 40 72 63 39 35 52 22 12 34 29 23 38 41 19 79 18 101 87 96 39 56 31 47 33 77 7 46 54 34 27 44 18 10 50 3 39 66 43 34 15 31 62 73 41 30 46 52 31 36 18 81 57 49 16 31 38 59 86 22 70 44 77 78 30 55 81 35 27 82 52 55 21 44 25 114 46 36 62 59 21 55 51 49 24 48 42 40 48 56 67 28 25 19 35 15 16 39 40 19 44 34 29 9 57 72 32 32 17 75 54 59 20 32 117 31 59 36 13 22 11 51 63 73 37 18 71 50 48 38 37 43 26 72 54 22 55 33 47 13 103 54 63 13 52 22 48 72 29 68 39 48 74 30 24 80 19 22 9 20 70 33 3 2 10 22 36 31 87 54 80 22 40 28 72 17 39 49 35 26 44 28 65 51 27 45 22 9 45 90 21 45 39 27 20 16 14 65 31 29 25 47 36 25 31 84 43 23 37 41 5 10 54 108 13 23 28 62 29 57 29 17 27 75 43 37 45 44 17 17 36 16 62 21 31 45 39 69 32 22 10 21 33 31 20 9 22 32 55 44 63 33 34 5 77 99 29 56 12 32 27 24 33 30 43 38 88 69 30 8 45 110 21 19 55 77 79 38 69 7 31 48 63 24 71 27 41.01211305518169
52 15 49 22 38 6 15 60 32 43 40 36 88 41 43 14 29 23 75 23 60 37 31 50 17 22 38 53 41 9 21 43 54 89 14 50 51 73 33 9 15 24 40 9 6 34 47 16 22 43 94 61 55 17 69 57 30 46 38 42 72 20 24 53 51 38 13 25 28 62 38 69 41 5 26 44 9 46 13 10 52 40 17 28 64 53 20 20 42 28 70 21 23 38 13 27 69 82 76 23 22 42 33 43 67 15 31 14 32 66 6 32 19 30 31 30 22 14 18 61 19 35 12 12 25 48 20 12 33 35 44 75 56 58 72 43 20 26 7 17 54 40 55 40 30 22 19 30 32 15 22 27 29 32 31 57 49 39 49 10 16 30 52 55 27 49 48 35 24 44 43 30 38 34 29 41 33 63 82 37 53 38 79 13 23 11 67 30 21 32 47 23 32 8 54 73 19 21 31 40 3 74 49 35 34 21 107 51 68 6 34 35 42 14 20 20 45 44 85 41 61 21 33 61 4 35 33 79 73 56 35 28 41 24 22 77 58 79 24 94 38 48 25 42 55 71 24 25 59 71 43 50 33 14 84 28 30 19 18 28 44 7 35 14 27 50 94 48 27 20 51 34 30 55 9 27 36 25 56 59 46 72 33 70 85 78 15 44 48 23 52 31 21 26 83 7 18 61 18 51 23 22 69 59 107 57 25 26 57 51 35 58 49 27 22 16 25 28 17 64 47 42 24 56 52 34 25 17 99 69 32 59 12 30 57 67 81 33 24 31 27 50 56 42 32 60 64 65 32 38 49 65 53 32 50 51 33 23 15 24 45 17 53 52 34 34 53 84 35 21 66 31 26 23 51 4 22 27 15 45 10 10 61 60 56 11 16 52 52 45 63 43 54 29 56 43 25 25 71 36 27 36 43 12 54 57 16 2 20 31 43 24 48 20 4 33 11 18 24 27 69 30 102 43 36 77 13 32 15 18 67 104 28 27 50 24 30 43 14 21 35 24 36 91 70 43 51 19 14 40 87 36 24 31 43 10 56 28 45 76 56 41 34 55 20 11 30 22 21 36 35 19 83 15 91 82 94 47 57 31 44 32 83 6 43 60 28 24 40 15 10 57 3 40 67 42 32 14 36 55 60 37 29 54 47 28 30 18 77 61 45 14 26 34 55 76 23 75 50 76 77 30 55 81 41 22 71 55 53 19 41 24 102 45 37 60 57 23 52 54 46 20 52 41 36 43 55 71 28 21 15 31 16 15 36 42 17 44 32 26 8 60 70 33 30 15 84 61 63 19 33 109 24 58 35 11 21 10 48 53 69 34 18 78 50 44 38 34 44 22 68 51 20 53 31 50 13 91 52 54 11 55 14 45 73 26 73 34 44 70 27 26 78 18 22 9 21 75 31 2 1 10 25 37 32 78 50 76 22 40 26 66 17 30 44 35 22 40 25 55 48 24 38 17 9 43 85 20 39 42 28 19 16 16 55 35 25 22 39 31 25 28 81 44 27 33 43 5 10 46 107 12 23 36 67 26 60 28 13 29 75 40 35 41 42 17 16 34 14 56 20 28 47 38 62 32 20 10 20 34 24 17 7 19 28 57 39 54 32 30 4 72 105 26 55 10 33 23 27 28 31 38 35 83 64 31 7 44 114 19 17 50 71 77 33 64 4 22 52 66 24 68 28 39.24899057873486
52 14 42 21 32 4 15 54 35 32 39 31 95 40 40 14 27 21 72 19 65 31 32 50 15 20 39 51 39 9 17 42 52 84 13 45 39 66 32 10 13 24 37 9 6 30 45 16 20 39 91 63 53 13 61 56 26 54 34 34 76 20 24 47 57 31 13 28 26 62 35 63 50 3 25 39 4 48 13 9 50 44 18 24 61 48 23 16 37 30 64 19 22 37 14 24 68 78 78 25 23 33 29 44 65 14 29 10 29 65 3 37 15 29 28 32 24 13 14 52 18 30 10 11 25 48 20 10 31 39 40 71 51 54 66 39 20 28 7 19 48 42 54 40 29 21 15 30 28 16 21 21 27 26 31 58 50 36 39 8 16 26 51 51 25 45 47 36 19 48 46 24 32 34 32 43 33 57 85 37 59 33 85 15 20 10 66 30 23 34 43 22 26 11 52 66 16 19 30 33 3 68 51 27 37 17 102 51 62 2 28 33 38 10 17 21 44 42 82 44 60 18 34 63 2 25 26 77 72 50 35 24 36 22 20 77 51 76 28 94 39 47 22 43 54 69 18 28 58 70 42 50 29 13 86 24 30 15 18 33 43 6 26 12 24 40 89 41 24 17 49 34 31 46 8 31 37 23 54 60 45 65 28 65 80 75 13 32 46 19 51 27 18 25 92 7 16 65 15 48 22 22 67 46 102 57 23 31 58 50 30 57 53 33 24 15 25 27 15 68 45 41 22 58 51 33 24 13 89 67 32 55 11 29 60 69 76 32 19 38 22 49 55 47 28 53 66 64 26 39 46 68 45 32 47 50 30 23 13 26 49 15 48 48 33 31 52 78 29 21 59 31 25 25 52 2 21 26 16 48 12 11 57 50 54 10 12 46 57 48 59 46 57 24 54 36 22 24 68 35 30 29 48 11 51 54 13 2 16 29 36 24 52 19 4 29 11 17 23 21 60 26 100 42 42 75 14 31 16 17 55 102 29 26 52 20 30 39 12 17 31 21 35 85 68 39 48 17 12 39 82 27 20 31 39 10 49 25 49 74 50 52 31 54 16 9 27 17 18 35 29 19 76 14 86 76 92 52 58 32 41 36 86 5 44 67 27 17 38 15 10 54 2 42 65 41 29 11 35 46 55 36 26 56 46 25 26 16 75 60 42 12 24 35 51 68 25 76 50 75 77 31 46 85 38 21 65 57 46 19 39 20 97 46 36 53 52 23 54 50 43 18 46 42 32 37 55 75 29 23 13 29 15 12 42 40 16 46 32 21 7 65 65 29 23 13 83 58 71 15 32 110 20 62 28 10 19 8 54 51 67 27 14 85 49 46 37 33 42 19 66 53 20 53 34 48 11 91 46 50 9 49 13 41 72 26 70 28 43 62 26 27 77 15 19 9 15 72 29 2 1 7 26 35 30 72 44 75 21 36 24 65 22 29 45 35 20 37 21 54 44 21 34 15 10 42 78 19 39 44 25 18 18 18 49 32 22 18 40 25 23 23 75 45 28 31 51 3 9 45 111 11 22 36 75 25 57 32 14 30 76 39 30 39 38 16 18 35 9 54 19 23 36 33 56 32 16 10 18 29 20 15 4 19 23 49 38 52 38 26 4 78 97 24 56 8 33 19 27 27 28 33 42 78 65 31 6 37 116 17 19 42 74 68 29 59 5 21 48 68 21 69 27 37.55585464333782
48 13 39 21 27 4 13 53 33 31 35 31 85 36 33 12 24 20 63 18 65 28 33 50 13 22 39 45 39 9 14 37 47 83 13 47 35 64 26 8 13 22 37 9 3 25 45 14 17 39 91 63 48 13 55 54 21 59 33 36 77 20 24 47 67 26 13 27 23 64 32 64 47 3 25 42 4 46 13 8 46 47 17 23 55 45 21 15 34 27 61 15 21 41 13 24 61 76 79 24 23 34 27 44 73 13 24 10 26 67 3 32 13 30 28 32 20 10 14 50 18 27 7 9 25 45 20 9 30 39 37 68 50 49 66 37 18 26 6 23 46 45 48 40 27 22 15 26 23 16 19 17 23 21 27 60 47 34 38 7 15 24 53 43 23 42 41 33 19 44 48 19 31 35 33 43 32 54 86 48 66 32 75 13 21 11 59 28 25 39 43 24 29 10 46 61 12 17 34 32 3 61 48 31 38 15 99 54 58 2 30 28 39 7 15 22 49 43 82 42 58 15 32 69 2 24 26 73 75 42 35 22 31 19 17 70 50 83 32 93 41 45 20 44 53 76 17 29 55 77 39 47 29 10 92 25 28 15 16 34 43 6 21 10 22 33 85 41 23 17 43 32 26 44 7 25 38 19 54 56 42 61 27 57 78 79 12 34 40 15 47 27 17 22 97 6 14 75 14 37 19 20 60 42 97 56 22 37 59 49 30 50 48 33 23 15 30 21 11 68 44 39 21 57 46 32 22 12 83 64 30 53 10 26 51 69 67 28 16 40 15 46 52 48 20 45 70 55 25 35 49 72 39 32 52 45 27 19 11 25 53 15 40 48 36 34 52 71 27 24 57 29 20 21 48 2 20 23 18 48 14 12 52 45 51 10 12 50 59 45 58 52 54 26 50 35 26 17 70 35 31 26 48 7 39 56 11 1 14 31 31 19 56 17 4 30 13 19 21 20 56 24 97 45 38 78 13 25 17 14 53 97 28 29 50 16 31 40 12 16 32 23 32 75 62 29 53 18 10 41 78 23 20 29 33 10 49 23 62 74 48 59 31 51 12 7 23 14 15 33 23 18 70 11 80 65 88 53 62 37 44 37 81 5 45 71 25 17 35 13 8 56 2 35 75 35 23 11 26 43 51 34 25 48 41 23 22 15 71 71 37 9 23 32 44 54 24 68 50 71 80 30 44 84 37 18 65 56 39 19 33 19 88 41 32 52 50 19 49 49 38 15 46 46 33 35 55 85 31 19 11 28 12 9 41 39 13 53 31 17 6 66 63 27 17 12 88 54 72 14 29 109 15 63 26 8 18 5 55 51 70 23 10 80 51 43 34 33 38 17 60 54 18 52 26 48 11 85 42 48 8 53 9 30 68 29 72 21 39 62 20 24 76 18 18 8 15 71 30 2 0 5 28 38 28 72 48 72 19 37 22 62 19 25 39 35 17 41 24 48 41 21 27 12 8 41 69 19 37 43 25 16 18 20 45 33 18 15 40 23 22 22 67 45 32 28 49 1 7 36 106 10 22 32 72 24 57 32 13 33 71 38 32 40 33 15 18 37 9 54 21 18 31 28 57 31 14 8 15 24 14 13 4 15 22 51 37 52 35 24 4 85 92 23 57 6 37 15 23 29 27 30 36 77 65 31 5 40 118 17 17 41 77 64 24 57 4 17 45 74 22 71 21 36.07671601615074
48 9 36 20 22 4 11 52 28 26 32 34 76 33 29 11 24 19 49 18 64 26 26 54 9 19 44 40 45 11 12 34 42 82 11 42 36 59 20 6 9 20 37 6 3 27 43 13 16 36 89 60 38 11 44 52 22 58 28 33 72 17 22 43 64 24 12 23 25 55 31 63 49 3 24 38 4 46 10 8 43 41 13 20 48 43 19 15 33 28 60 14 23 48 14 19 61 75 75 19 22 30 25 38 72 13 20 10 22 73 2 32 10 26 26 28 19 6 11 45 20 25 6 9 22 44 21 8 32 35 35 64 51 47 58 36 14 24 6 29 45 47 46 38 26 24 15 25 20 15 18 16 23 19 26 63 48 33 27 7 15 26 48 37 20 40 41 29 17 47 52 20 28 37 36 38 32 59 91 47 71 33 78 14 23 12 46 22 25 39 39 24 22 10 42 50 10 16 33 31 2 59 44 26 43 13 95 54 51 1 30 27 40 7 15 22 43 44 80 36 62 15 26 57 2 21 25 69 77 42 33 20 34 17 17 68 46 77 38 89 41 47 20 39 52 70 14 29 52 70 41 45 33 9 92 25 26 14 15 32 47 4 17 9 20 30 84 38 20 12 41 35 24 47 7 28 37 15 51 49 41 47 24 50 77 75 12 35 38 15 47 22 16 20 88 5 13 78 13 32 19 19 62 42 93 50 19 34 57 42 29 43 42 37 18 15 26 22 10 70 41 38 20 56 37 29 24 12 76 58 31 54 11 20 49 67 61 25 13 35 15 47 49 54 17 43 68 49 26 29 47 70 34 26 53 45 25 18 9 21 50 13 34 46 33 33 52 65 28 23 57 31 20 19 47 2 18 23 14 44 15 14 51 39 45 9 12 45 65 46 59 50 57 26 49 34 29 18 63 36 35 27 45 6 41 54 11 1 10 30 29 18 62 16 3 23 12 17 21 15 52 21 97 43 41 88 11 24 18 12 50 82 27 26 51 14 28 38 11 11 30 26 33 73 64 22 51 14 9 46 71 21 22 27 27 11 46 21 66 69 41 59 27 52 11 7 19 12 15 28 19 19 63 10 72 59 82 53 60 44 39 35 87 4 42 71 23 17 35 13 10 57 2 38 70 29 23 10 26 41 41 33 24 40 42 22 21 13 64 70 37 7 23 27 43 47 23 65 46 66 70 27 38 77 36 17 61 48 34 21 28 16 87 38 32 48 35 17 49 46 36 15 43 50 32 31 53 88 30 17 10 24 8 7 44 38 11 61 35 14 4 70 61 23 15 10 92 56 71 11 25 107 12 65 21 9 15 4 54 45 69 20 10 78 55 44 32 27 33 16 55 51 20 44 22 41 12 76 36 48 8 59 7 27 59 27 74 19 38 55 14 23 71 18 17 6 13 62 26 2 0 4 31 38 26 75 45 76 18 33 21 58 21 25 33 40 15 35 22 43 37 19 19 11 9 40 57 15 36 38 26 15 17 25 39 31 17 14 46 23 24 20 69 39 33 28 46 1 7 35 108 10 24 33 72 21 55 32 12 34 62 33 25 35 25 13 18 33 9 48 21 16 24 22 55 22 10 6 17 24 14 12 3 15 22 47 29 49 35 21 4 89 86 21 53 5 36 13 21 23 22 25 38 77 53 27 5 42 118 14 15 37 76 65 21 52 3 14 52 62 19 61 17 34.24091520861373
45 8 33 15 21 4 11 44 29 27 28 32 76 30 28 8 21 17 48 15 67 28 25 54 7 15 48 42 42 10 10 33 38 85 8 35 36 58 19 6 7 17 40 5 2 24 50 12 15 31 85 54 35 11 36 49 19 62 28 29 72 16 19 46 61 25 12 22 24 47 31 62 50 3 28 35 4 42 10 8 42 43 14 15 44 37 24 13 33 23 54 13 21 54 14 18 61 74 76 15 23 31 21 34 71 11 18 8 23 77 2 29 7 25 23 31 20 5 8 42 16 24 5 7 18 42 18 6 32 30 32 61 48 45 56 34 14 23 5 33 47 48 44 40 24 25 17 26 20 13 16 14 20 17 25 57 43 33 26 5 13 20 41 37 20 39 37 26 14 47 45 18 27 36 38 38 32 54 78 50 66 29 68 10 22 10 40 20 26 39 34 25 22 9 37 44 11 13 31 25 0 50 44 23 42 15 95 53 46 0 24 22 42 7 13 24 42 41 71 35 61 15 24 55 2 17 21 61 80 39 30 17 33 15 15 67 43 75 37 92 37 46 20 38 50 58 14 32 47 69 38 42 30 9 89 21 24 15 13 28 44 3 16 6 22 30 77 31 18 9 34 34 23 42 6 31 39 14 44 48 42 37 22 49 76 72 12 35 31 12 51 20 13 16 81 5 12 78 12 29 14 19 62 39 87 47 16 30 59 38 28 46 34 44 18 17 28 22 7 67 44 33 19 58 35 27 23 14 76 67 32 57 9 19 43 60 57 25 12 43 13 43 43 60 15 40 70 39 24 27 42 70 29 22 50 37 26 14 7 19 40 11 31 44 31 37 53 59 29 19 58 30 16 18 44 2 14 20 14 41 15 16 45 31 40 8 12 42 69 42 58 50 61 24 44 29 27 16 63 38 30 20 51 5 40 55 9 1 9 28 26 17 61 16 3 16 13 16 21 16 42 21 101 37 39 77 8 21 21 13 49 71 27 21 47 13 27 41 11 5 33 27 37 73 63 20 43 12 8 48 62 20 22 24 23 11 47 17 68 61 39 61 24 57 10 5 17 10 13 28 17 19 57 8 69 59 72 51 57 51 38 34 88 2 32 68 19 14 29 13 8 51 2 33 62 26 19 11 30 40 37 34 19 40 40 18 16 11 56 75 35 7 23 25 46 46 24 65 45 57 69 26 32 74 35 17 63 38 37 19 29 13 89 32 29 44 33 14 39 50 31 16 42 48 33 30 51 94 34 17 10 21 8 6 47 42 10 69 40 11 4 75 61 21 16 10 92 57 71 12 25 104 13 64 18 9 15 4 53 39 66 20 11 81 48 38 29 25 33 17 48 48 13 36 24 38 10 65 33 46 6 59 7 24 58 29 69 17 35 56 11 22 75 19 14 5 10 59 25 2 0 3 38 36 23 77 44 72 18 32 17 58 23 21 33 37 15 35 24 45 33 17 13 10 11 44 50 12 36 39 23 16 17 25 36 30 16 11 44 20 24 20 74 37 34 30 38 1 7 30 97 8 22 33 74 21 58 31 12 32 62 32 22 34 20 13 22 30 6 46 21 15 17 20 53 20 9 6 15 22 12 11 3 15 22 43 25 52 36 17 4 88 85 20 51 4 34 13 18 23 18 22 35 72 42 28 5 41 123 14 13 35 79 60 15 48 4 10 57 66 17 57 13 32.64468371467026
39 7 30 14 19 3 11 38 27 25 22 26 74 25 18 7 20 18 49 15 70 23 25 51 6 11 46 42 44 10 10 28 36 82 8 32 32 53 21 5 4 15 37 4 2 29 42 12 15 28 84 48 32 10 33 45 20 58 28 26 67 11 15 47 59 22 10 22 24 50 28 58 50 2 26 34 3 39 8 7 42 41 13 18 37 34 25 17 35 21 52 13 19 57 18 14 63 69 73 14 18 25 16 37 63 6 19 6 20 77 1 28 7 25 17 37 20 3 8 40 15 20 5 7 18 41 19 6 28 25 29 58 44 40 54 33 10 24 6 36 43 54 42 43 20 21 17 22 19 8 13 15 18 15 23 50 39 30 24 4 13 20 37 36 20 37 33 23 13 48 39 15 23 32 40 40 35 54 72 50 66 31 66 11 20 11 36 20 26 40 29 25 23 6 32 42 10 9 32 21 0 47 48 23 32 20 97 45 41 0 24 24 38 6 11 22 41 42 66 31 63 14 24 55 2 15 21 56 78 37 29 14 31 14 15 66 41 71 43 91 34 50 21 42 45 60 13 36 41 69 37 43 30 7 91 23 20 13 13 28 39 3 12 4 26 29 71 34 16 9 33 28 24 46 6 35 37 12 45 45 41 36 20 45 70 70 11 31 28 9 50 18 13 13 72 5 10 74 10 27 11 18 67 39 79 46 13 33 66 34 29 47 36 51 16 19 30 18 5 65 40 35 16 58 32 25 23 13 74 71 31 49 8 16 39 51 55 21 10 44 12 41 43 55 13 38 70 35 24 30 39 61 23 16 50 37 21 13 5 21 35 9 25 47 29 35 54 49 26 22 57 30 14 16 42 2 14 18 13 37 16 19 46 34 42 6 12 44 68 42 63 51 67 26 44 28 29 15 64 36 32 14 49 4 41 54 7 0 7 22 23 16 65 14 2 16 12 18 22 15 36 19 86 30 37 75 8 21 20 14 49 61 24 17 46 13 22 44 9 5 34 27 34 74 61 15 41 13 7 53 60 21 17 24 23 11 37 15 66 58 33 59 22 51 10 5 15 9 10 20 16 17 47 6 61 54 76 53 58 50 37 36 94 2 32 66 17 13 29 10 9 45 1 35 68 25 18 11 32 44 37 32 19 40 38 16 13 10 47 69 30 9 21 23 43 36 24 57 43 49 70 27 30 67 34 19 65 38 34 16 23 10 88 35 27 39 33 12 36 50 29 15 44 44 27 24 46 91 36 21 8 21 6 6 43 44 9 75 44 8 4 75 58 21 15 9 83 56 68 10 27 96 14 66 17 9 15 3 46 34 55 15 13 71 45 38 29 20 29 14 45 48 12 35 22 35 10 56 30 39 5 59 6 27 52 33 61 17 35 51 10 21 76 17 13 4 9 53 23 1 0 3 41 33 18 76 44 70 19 30 16 51 26 16 35 37 11 33 23 44 33 18 10 8 8 46 48 7 38 36 24 14 15 28 34 27 13 9 45 21 23 17 65 36 34 29 35 0 9 26 92 7 21 33 68 19 58 29 12 30 60 25 22 31 18 12 21 29 4 44 20 13 13 19 51 19 8 5 12 24 10 12 3 13 20 42 23 54 41 13 3 93 88 15 55 3 32 12 13 19 15 18 34 69 39 21 5 41 120 12 10 33 71 55 13 50 5 10 64 76 16 51 13 31.139973082099599
38 6 28 15 18 3 9 30 30 21 20 27 74 22 15 4 19 18 51 13 68 14 22 53 5 12 45 44 36 11 8 28 26 75 6 32 28 49 22 5 4 14 35 3 2 27 42 8 13 25 76 40 33 9 29 45 22 56 34 24 62 9 15 40 58 19 11 22 23 52 20 51 50 1 24 31 3 37 8 6 36 41 12 20 33 35 22 16 35 18 50 7 19 58 13 15 61 66 70 10 15 20 16 32 63 6 20 6 19 72 1 25 7 24 15 42 16 3 6 33 13 18 4 6 17 45 21 4 27 23 27 59 43 40 49 33 8 24 5 38 37 54 39 41 20 18 15 23 16 8 13 14 16 12 23 48 37 30 20 3 9 19 26 31 19 37 33 23 11 45 36 13 20 33 42 38 38 53 72 57 61 22 66 9 18 12 32 17 26 35 23 23 21 7 29 37 10 6 28 18 0 42 50 21 32 24 95 42 36 0 20 19 36 5 9 20 33 42 61 32 56 11 21 51 2 13 18 51 77 34 29 12 25 14 16 64 37 72 44 81 31 46 22 44 38 55 10 39 38 60 36 40 24 6 83 19 17 11 10 28 33 2 13 4 27 25 69 35 15 8 28 25 20 46 6 38 34 11 43 35 36 36 22 40 61 70 11 36 23 10 53 13 10 11 75 5 9 71 8 22 8 17 63 39 79 40 12 37 67 32 32 47 28 54 12 21 32 19 4 67 41 39 15 60 24 25 25 15 78 72 28 47 6 12 42 51 49 24 10 49 11 35 35 56 12 26 68 33 22 27 46 53 23 14 43 37 18 10 5 21 32 7 19 39 28 28 49 42 25 25 56 38 12 14 35 1 12 19 11 36 14 19 38 37 39 6 13 41 67 38 60 53 65 26 43 27 33 12 60 30 34 12 43 4 38 55 7 0 5 20 22 13 66 14 2 9 12 18 24 14 31 20 72 27 37 69 8 17 18 15 55 61 20 12 44 11 21 44 8 5 34 25 36 66 61 15 35 12 7 50 55 19 15 21 23 10 36 14 66 58 33 47 26 50 9 4 12 9 9 18 12 20 44 5 58 50 75 52 62 47 35 37 101 2 29 74 15 11 26 10 9 41 1 32 66 26 17 12 31 42 38 30 19 45 43 11 13 9 46 65 28 9 23 25 46 32 18 57 39 51 73 27 30 62 31 18 59 31 34 12 22 7 81 36 28 36 26 10 35 45 27 15 47 46 26 23 38 81 34 21 7 22 5 6 47 39 5 79 48 8 4 72 54 20 16 8 69 58 67 9 23 90 14 67 15 11 15 3 43 32 53 12 13 71 42 32 28 12 27 13 40 46 10 29 20 33 6 50 27 33 3 62 5 24 52 37 52 16 32 49 7 20 69 14 10 3 7 55 19 0 0 3 40 34 15 63 46 60 18 27 14 53 24 12 34 37 11 29 25 40 30 18 10 7 7 50 41 8 35 32 22 15 13 29 38 26 13 8 46 18 26 17 54 38 36 27 34 0 9 23 85 4 20 33 70 21 56 27 12 27 59 22 20 29 18 11 22 31 3 37 19 10 12 18 46 18 8 5 13 19 9 12 3 11 19 37 14 53 46 12 3 95 84 16 49 3 31 10 14 19 15 16 34 77 34 20 3 43 125 12 10 35 64 48 13 45 4 7 63 81 14 44 10 29.52086137281292
32 5 27 16 19 3 10 25 28 17 15 28 74 21 12 3 18 20 47 10 64 12 21 54 5 11 44 43 32 10 7 26 19 71 5 27 27 46 21 5 3 15 35 3 1 29 43 4 16 22 72 32 26 11 30 47 22 49 33 24 61 8 13 38 59 20 10 22 26 55 19 51 49 1 20 26 2 34 7 4 33 36 12 18 35 32 20 13 34 13 54 7 13 56 12 17 59 65 62 11 16 18 17 29 66 4 18 4 18 67 1 21 5 24 15 49 18 2 6 32 12 17 4 5 14 43 22 4 23 16 26 56 39 37 46 27 8 23 4 47 33 51 35 39 22 14 13 20 16 8 13 12 14 11 22 46 31 29 20 3 11 17 19 30 20 38 25 22 10 48 37 13 22 34 43 34 36 55 64 52 66 19 65 7 16 11 30 14 25 33 19 23 22 8 28 32 10 6 26 15 0 39 55 17 31 30 95 37 26 0 15 16 41 2 7 17 32 38 54 32 54 10 20 46 2 13 17 47 70 26 31 8 23 14 15 61 33 70 47 75 28 46 23 40 32 53 8 40 38 61 36 38 26 6 82 19 19 10 9 26 29 1 9 3 28 24 61 37 12 8 26 21 18 42 6 36 29 10 39 35 38 31 19 36 55 67 10 39 23 11 50 12 10 9 78 5 6 72 8 21 7 17 59 38 79 42 10 37 62 33 34 41 26 55 9 21 32 19 3 66 43 36 15 61 20 26 30 20 79 73 23 45 6 11 41 50 47 22 11 51 11 36 31 57 10 24 71 31 27 26 43 51 19 13 44 36 12 9 4 23 28 7 16 42 24 26 51 35 27 25 53 37 10 11 28 1 10 18 13 36 17 17 36 38 39 6 14 47 64 35 55 53 59 26 42 25 36 10 52 28 34 9 40 3 37 52 7 0 5 19 19 10 60 12 2 7 13 17 27 14 29 17 61 21 40 60 2 15 21 13 49 56 20 12 40 10 23 36 7 4 32 24 33 57 58 15 31 11 7 46 56 22 14 18 21 11 35 13 64 55 29 40 23 49 8 4 10 6 9 16 10 21 41 5 52 47 74 54 69 49 34 39 98 2 25 69 14 11 22 9 9 41 1 32 71 21 16 13 26 34 38 29 18 45 36 11 11 9 44 66 26 8 21 22 45 32 17 60 33 45 73 25 26 53 25 17 57 30 33 9 22 7 73 33 30 32 23 11 30 42 21 15 49 44 27 21 33 79 35 22 5 26 4 5 49 40 4 83 51 5 3 77 51 19 16 6 61 61 66 7 21 86 13 65 13 12 15 3 40 27 52 10 12 73 36 27 28 13 20 12 40 44 10 28 18 33 6 46 22 35 3 56 4 22 44 37 48 17 29 49 5 18 58 16 8 3 6 56 17 0 0 3 45 34 15 58 43 57 15 29 12 46 22 11 34 40 10 30 19 36 29 13 8 6 10 49 40 8 37 30 17 13 13 29 31 31 13 7 52 18 27 16 54 38 38 27 30 0 7 24 85 3 20 31 64 22 51 26 12 26 61 19 20 28 14 8 20 32 3 29 15 10 11 15 43 18 7 5 12 19 7 7 2 11 17 37 12 52 43 10 2 88 78 20 49 3 33 9 15 22 13 14 35 76 31 21 2 38 118 8 10 35 64 49 13 37 6 5 63 89 11 42 7 28.133243606998656
29 3 29 16 14 3 7 21 25 16 13 34 70 17 10 3 18 19 47 9 56 12 20 55 5 11 48 39 30 8 7 21 18 68 7 21 29 42 18 5 3 18 38 1 1 33 43 3 16 15 72 29 19 11 28 42 19 47 34 22 61 6 11 34 61 18 10 21 28 59 19 48 53 1 18 24 2 32 5 3 28 33 11 18 33 33 22 13 33 9 55 6 11 53 15 19 57 68 59 11 16 16 14 26 67 4 18 4 15 67 1 19 4 26 13 59 20 2 2 35 11 15 3 4 15 42 19 4 21 15 27 50 41 32 45 22 6 25 5 46 32 53 35 34 19 11 10 21 12 7 12 11 14 9 23 41 25 27 20 2 10 15 21 30 18 35 23 21 8 42 32 12 18 32 41 28 27 55 60 60 68 20 57 7 17 11 28 14 24 31 16 26 27 7 26 25 8 5 28 12 0 38 65 17 30 34 88 39 25 0 12 14 38 2 5 14 28 38 48 33 53 10 12 40 2 9 17 44 67 24 31 6 20 11 10 55 32 64 51 69 28 45 27 44 30 53 7 38 35 59 34 35 23 5 76 19 23 11 8 27 27 0 9 3 32 24 55 37 10 7 24 22 16 42 6 41 26 9 35 36 35 30 18 28 51 60 11 40 21 10 53 10 9 9 71 5 5 76 8 19 5 15 58 33 73 40 9 39 64 32 36 34 22 53 8 23 32 17 3 67 42 35 15 54 21 25 35 20 78 70 21 47 5 11 45 50 43 22 8 53 11 38 32 54 9 22 71 28 23 21 41 51 16 10 41 34 14 8 4 24 26 6 15 41 24 23 52 32 27 22 49 48 10 10 23 1 9 18 12 34 18 15 40 40 30 6 13 48 66 34 44 51 63 22 41 24 43 9 53 27 36 7 46 3 41 48 7 0 5 14 17 7 66 13 2 7 14 16 27 13 27 17 57 18 42 58 2 15 21 12 39 54 20 12 45 9 26 31 5 2 30 21 29 48 59 14 28 12 6 37 50 17 12 17 22 9 30 12 61 55 22 35 23 52 6 1 10 6 8 12 9 22 39 5 47 41 65 52 65 51 34 43 99 2 20 66 13 11 18 9 8 42 1 30 66 22 16 16 22 35 34 30 15 45 31 9 8 7 44 67 23 6 21 23 38 27 15 59 33 45 68 23 21 51 23 16 56 28 32 9 23 6 75 31 34 25 18 8 28 43 21 14 46 44 29 20 32 76 40 21 4 21 4 4 51 40 3 83 51 4 3 80 48 18 14 6 63 61 62 6 20 85 12 58 12 11 15 3 39 24 46 9 12 73 32 22 24 12 18 10 41 43 7 24 18 34 2 44 14 28 2 63 1 18 46 37 48 17 26 45 4 15 58 13 7 3 5 51 16 0 0 2 46 33 16 50 43 57 17 26 11 43 19 11 37 41 10 26 16 33 29 13 4 6 10 51 37 7 39 29 14 13 12 26 30 26 11 4 49 14 28 10 44 36 37 24 34 0 6 23 85 2 24 25 61 18 49 25 11 28 59 19 18 25 12 9 23 27 3 25 14 6 13 8 43 16 6 5 10 18 7 7 2 9 15 39 13 50 42 8 2 90 74 25 49 2 34 7 14 24 11 17 39 71 28 24 1 30 115 7 8 33 63 52 12 29 7 5 64 90 7 39 5 26.919246298788698
26 3 26 16 14 3 6 16 24 13 11 37 72 16 8 3 19 16 48 10 51 11 16 51 5 11 46 41 27 7 4 18 18 60 7 18 26 42 16 5 3 19 33 1 1 27 44 3 15 13 70 27 15 10 24 37 18 46 30 18 62 4 8 30 63 18 10 22 24 63 20 42 50 0 18 22 2 30 4 2 27 29 12 17 29 30 15 13 33 9 58 4 10 49 16 20 54 72 55 11 17 13 10 24 62 4 15 4 13 63 1 19 3 22 9 57 20 2 2 34 10 13 2 3 15 47 19 4 19 11 24 49 40 27 42 18 4 23 5 43 28 49 35 29 15 9 9 20 12 6 10 8 12 8 22 43 21 22 18 2 10 13 20 23 19 35 20 20 8 36 32 11 19 32 42 29 27 52 61 61 66 19 62 6 14 11 24 12 24 30 14 30 27 7 26 25 7 5 24 11 0 34 66 18 26 34 82 30 24 0 11 16 32 2 5 13 25 40 47 35 55 9 11 39 2 6 15 42 61 20 24 5 15 11 13 55 30 62 52 63 26 36 30 39 27 53 5 38 34 57 32 32 22 4 72 18 27 13 8 27 28 0 9 3 32 22 46 38 10 7 22 23 15 47 5 43 24 6 32 32 29 26 18 25 46 57 9 36 21 9 49 10 8 9 72 4 5 66 6 18 4 13 52 28 71 34 6 40 62 28 35 32 19 47 6 29 34 14 3 66 38 35 14 51 19 27 34 21 77 64 20 49 4 9 49 46 45 20 8 55 11 38 32 56 9 21 71 25 23 20 38 56 14 10 40 32 13 8 3 26 27 6 12 34 24 22 53 34 27 21 44 55 9 9 18 1 10 17 8 34 19 15 36 41 27 6 14 46 73 32 45 47 67 22 36 22 39 9 50 28 40 7 51 3 41 47 6 0 3 11 14 6 68 12 2 7 17 16 26 9 25 15 48 17 48 52 2 15 18 14 43 48 18 11 40 6 28 37 5 1 33 20 25 46 63 11 25 13 4 33 48 17 11 14 23 11 27 11 51 49 19 39 20 46 5 1 9 5 8 12 8 22 35 5 42 34 60 53 68 49 38 44 94 2 18 56 10 10 17 8 8 39 1 26 63 22 14 14 24 32 29 23 17 49 27 6 4 7 39 69 23 5 21 18 32 27 13 53 33 41 66 23 20 50 22 14 55 24 33 7 22 6 71 29 37 24 16 9 26 43 19 11 39 41 28 18 31 71 40 21 3 21 4 3 44 37 2 73 49 4 3 86 47 18 13 6 54 59 66 5 22 76 10 56 11 10 14 3 39 20 37 8 12 67 28 17 22 11 13 9 40 42 7 22 15 35 0 36 12 25 2 65 1 17 45 34 44 17 21 43 3 13 52 11 6 3 4 52 16 0 0 2 41 29 19 46 44 51 15 24 11 38 19 10 35 37 10 25 18 29 24 14 4 5 11 44 43 8 36 27 15 13 12 27 29 25 10 3 49 14 28 9 44 28 40 17 35 0 4 24 81 2 28 29 57 19 48 24 9 27 50 16 15 22 11 8 22 30 2 22 14 5 13 7 38 15 6 3 10 21 6 5 2 8 14 34 13 55 39 7 2 87 72 28 50 1 32 5 12 21 10 16 33 68 31 23 1 26 116 5 7 29 58 55 9 24 5 5 62 97 8 43 4 25.582772543741588
19 2 23 16 14 2 7 17 23 12 11 39 73 16 6 3 15 14 44 11 46 11 15 45 5 8 43 42 25 7 4 17 16 56 7 19 25 43 14 5 2 16 31 1 1 27 40 3 17 12 64 18 12 7 23 30 19 48 25 16 67 3 6 27 59 16 10 24 23 62 22 36 50 0 17 19 2 27 4 1 21 33 12 16 27 28 17 15 34 6 66 4 7 59 17 20 54 70 50 11 16 11 9 22 58 4 15 3 7 57 1 19 3 24 9 51 20 2 2 32 12 11 2 3 15 47 14 4 19 10 20 43 40 19 36 19 2 23 7 41 29 52 31 26 15 7 8 18 12 6 11 6 10 8 24 44 20 21 14 1 12 12 21 25 20 36 22 17 6 36 23 10 17 31 39 27 27 47 56 58 66 19 61 6 14 11 19 13 23 29 13 31 30 10 21 23 8 5 23 10 0 33 66 16 24 36 86 26 22 0 8 14 27 2 4 12 20 39 46 34 53 7 7 41 2 4 12 37 52 18 24 5 15 8 14 53 28 67 54 54 23 33 30 40 25 58 5 36 27 51 27 27 23 2 70 18 35 13 8 22 28 0 8 2 26 20 45 35 9 5 18 23 14 52 5 41 22 3 30 28 28 26 19 24 45 60 10 41 19 9 46 7 6 11 67 4 3 67 6 17 4 12 50 30 66 34 6 40 58 29 31 27 19 50 4 30 31 13 2 69 38 31 15 50 18 23 32 25 75 65 19 51 4 7 54 46 40 24 10 63 11 38 37 60 6 19 68 26 21 21 36 54 13 10 43 29 11 7 3 22 25 5 9 30 23 20 53 30 27 23 41 58 9 9 16 1 8 18 9 30 18 13 35 41 25 6 13 50 76 29 43 46 68 21 36 16 42 6 56 25 46 5 53 3 36 40 6 0 3 8 11 6 67 12 2 5 20 15 29 9 26 14 44 16 53 52 2 13 21 15 44 47 20 12 36 5 33 39 3 1 31 21 22 43 65 10 20 14 3 30 43 12 8 13 22 11 26 13 50 45 17 38 19 49 3 1 7 4 8 8 7 22 31 5 37 28 54 53 59 53 37 45 88 2 16 53 9 8 15 7 8 39 1 24 59 16 13 13 18 31 25 21 17 53 25 4 4 7 36 74 23 6 19 19 28 19 12 49 35 41 67 20 21 47 22 12 55 21 31 9 21 4 65 27 37 19 13 10 22 41 18 9 35 40 27 15 29 62 37 23 2 21 2 3 40 35 2 74 53 4 3 88 50 24 10 6 55 62 59 3 22 67 9 55 9 11 13 2 39 18 34 8 13 61 30 16 21 10 15 9 40 37 6 21 11 39 0 34 11 24 2 59 1 15 40 31 43 12 25 40 2 11 50 9 6 3 4 46 13 0 0 2 40 32 23 44 39 43 16 23 11 35 18 7 33 32 11 21 17 27 24 12 3 4 12 41 44 6 31 25 13 11 13 26 26 25 7 2 47 13 30 8 41 28 42 16 37 0 4 23 76 2 29 28 54 17 50 19 8 30 42 15 16 18 9 7 20 36 2 18 11 5 12 7 34 12 5 2 10 21 5 4 2 7 13 35 10 53 42 6 2 85 70 28 56 1 29 5 11 20 7 15 33 66 30 21 1 22 110 4 6 29 63 57 8 20 5 5 59 88 8 39 4 24.5114401076716
15 2 23 16 15 1 5 17 23 13 11 35 72 14 5 3 11 14 39 9 50 10 13 39 3 7 37 40 21 7 3 16 14 52 6 18 18 39 11 5 2 16 32 1 0 27 41 2 20 12 59 14 11 5 23 25 18 50 23 16 60 3 5 26 62 16 9 31 20 63 20 35 55 0 18 17 2 29 3 1 21 35 9 18 24 27 15 13 41 4 64 3 7 58 17 21 54 64 50 10 14 9 9 20 52 4 15 2 7 55 1 18 3 25 8 43 17 1 2 30 13 11 1 2 15 46 14 5 20 7 19 47 37 17 40 17 2 15 6 39 30 48 29 21 17 6 7 20 9 5 11 8 9 4 23 48 17 20 9 1 13 10 25 29 24 34 21 16 5 35 20 11 16 26 36 24 25 45 51 57 68 19 59 7 10 12 20 10 21 27 12 30 29 9 19 22 8 3 20 9 0 28 66 12 22 38 90 26 17 0 4 16 24 1 2 10 19 39 44 37 52 5 5 42 1 4 11 34 58 17 24 5 12 6 11 53 25 68 48 49 22 34 26 39 22 59 6 28 23 55 21 30 21 2 66 20 36 12 8 25 26 0 8 2 24 18 39 31 9 5 17 26 12 53 4 43 21 3 29 25 27 25 18 19 39 54 9 42 17 9 40 7 6 9 64 4 2 69 6 11 4 10 45 29 60 30 6 43 56 30 30 28 16 48 1 30 28 11 2 72 32 33 12 48 14 23 38 29 74 60 17 51 3 5 47 47 40 22 10 65 11 37 37 59 5 18 73 23 18 20 36 53 14 10 48 23 11 6 3 19 23 5 5 30 19 20 47 27 29 22 38 59 9 7 15 1 8 14 7 32 18 12 33 42 23 6 11 53 84 31 39 49 68 17 37 14 42 5 56 20 55 4 52 2 31 32 4 0 3 7 10 5 64 8 2 5 23 12 28 8 24 12 40 18 52 48 2 13 18 16 46 42 20 13 32 5 34 44 2 1 28 21 23 44 64 8 14 12 2 26 36 10 6 9 21 12 20 17 49 41 16 38 18 44 2 1 7 4 9 6 7 23 26 4 33 23 50 55 64 52 36 44 89 2 18 46 8 7 11 7 10 40 1 24 58 15 11 10 19 34 24 20 11 50 24 4 3 7 34 76 19 6 16 18 27 17 11 43 38 38 62 19 22 48 21 13 53 18 28 9 19 2 62 27 38 17 14 9 23 47 17 6 25 36 23 15 25 57 40 16 2 15 2 3 37 35 2 66 46 3 3 87 54 26 9 5 54 66 56 3 26 60 7 51 6 10 10 1 36 14 34 6 14 61 30 14 19 9 12 5 31 33 5 17 13 43 0 36 12 21 1 57 1 14 40 32 42 11 22 34 2 10 50 8 6 3 4 46 10 0 0 2 40 32 26 33 37 40 16 19 10 30 22 6 36 27 10 21 18 26 22 9 3 3 9 41 44 5 27 21 14 11 9 28 24 27 5 1 44 12 28 7 40 25 46 16 35 0 3 20 76 2 34 31 43 16 47 15 8 28 42 12 13 14 9 7 18 39 2 14 10 4 15 6 31 11 5 2 10 23 3 4 2 7 11 35 9 51 41 6 2 90 69 30 58 0 30 4 7 16 5 13 26 59 30 19 1 24 101 4 5 27 65 64 7 21 4 4 55 87 7 36 4 23.4185733512786
13 2 23 15 13 1 4 16 18 15 10 33 64 11 3 3 12 11 36 12 43 10 11 38 2 6 33 36 21 7 2 16 11 44 6 22 19 36 9 4 2 11 29 1 0 28 41 1 21 11 56 10 12 6 20 22 18 47 20 16 55 2 5 22 60 16 8 27 25 56 20 33 56 0 15 15 2 23 2 1 21 34 11 18 22 22 17 11 42 3 70 3 7 52 17 22 49 61 49 10 9 7 7 23 51 4 15 2 7 50 1 15 1 25 9 45 15 1 1 25 10 9 1 2 15 39 15 6 20 7 16 43 37 18 42 17 2 14 6 39 31 49 23 20 19 5 5 17 5 3 10 8 7 3 22 45 16 24 8 0 15 10 22 35 25 33 25 14 5 38 18 10 13 25 35 24 23 48 48 57 68 19 59 8 8 12 19 11 21 25 12 26 28 10 15 20 10 1 20 8 0 25 64 10 22 39 88 25 17 0 4 13 18 1 2 10 19 33 41 42 48 4 5 36 1 2 9 32 55 15 22 5 11 5 10 53 22 63 46 41 20 35 22 41 18 49 5 26 22 48 21 31 21 1 64 20 41 11 8 24 26 0 9 2 23 15 35 33 8 5 17 23 12 61 2 44 17 2 25 26 21 24 17 14 39 45 9 40 15 7 40 4 6 6 59 4 0 56 5 9 4 10 43 30 56 27 5 45 55 23 27 24 14 44 1 33 25 9 2 72 31 24 13 50 13 24 37 35 67 62 16 47 2 5 47 41 37 18 9 68 12 37 37 54 5 14 68 19 19 17 33 49 11 9 46 21 11 4 2 19 20 4 4 30 18 20 46 24 29 23 35 64 7 6 14 1 7 13 7 33 21 12 31 41 19 6 9 51 87 29 34 50 74 15 33 15 45 3 50 18 50 5 48 2 31 31 3 0 2 7 8 3 59 8 2 5 24 11 27 6 21 9 34 20 52 48 2 12 15 13 46 39 18 14 31 5 30 45 1 1 22 19 22 43 69 7 15 11 2 25 35 9 5 10 18 12 19 15 44 38 13 40 17 44 1 1 6 4 9 4 6 24 22 3 33 22 44 50 70 58 33 41 86 2 20 40 7 7 6 6 10 42 1 19 61 15 7 8 18 36 21 21 7 56 21 4 2 6 33 75 13 6 15 17 20 15 9 38 40 34 62 21 18 46 22 12 53 18 23 7 18 2 54 26 40 15 13 10 22 45 13 6 22 37 24 13 25 56 45 15 2 15 2 3 37 32 2 58 48 2 2 79 55 35 8 4 51 64 53 3 28 55 6 47 5 11 8 0 38 10 36 6 15 63 29 13 17 8 8 5 25 33 5 18 10 46 0 33 13 19 0 52 1 11 42 32 42 10 17 31 2 10 49 7 6 3 3 48 10 0 0 2 43 31 29 25 35 39 16 17 9 25 20 6 34 25 9 16 16 23 18 8 2 3 11 41 44 4 26 21 17 11 8 30 23 29 5 1 41 13 23 6 40 18 44 12 38 0 3 19 64 1 34 38 41 15 41 13 7 25 34 10 13 13 7 4 17 39 1 12 10 2 13 6 30 11 2 2 11 22 1 3 2 4 11 34 11 51 38 6 2 88 55 29 61 0 29 4 7 16 2 13 27 57 26 21 1 24 89 3 4 26 62 69 6 23 4 4 55 88 5 34 3 22.25841184387618
12 2 25 14 12 1 4 14 18 13 8 34 59 9 2 2 13 10 31 17 38 8 9 28 0 7 34 36 19 6 2 16 11 38 6 24 18 31 8 4 1 9 25 1 0 25 39 1 19 10 49 8 11 8 17 22 18 45 19 20 57 2 5 21 57 16 9 25 28 57 22 33 52 0 12 12 1 18 2 1 20 35 14 19 19 20 17 9 47 3 68 3 6 49 17 15 46 54 44 8 8 5 8 24 50 4 17 2 6 45 1 12 1 27 6 48 18 1 1 25 11 7 1 2 15 39 14 8 18 7 16 39 36 18 43 16 2 12 4 37 28 40 22 18 17 5 5 14 4 3 9 8 3 2 21 41 13 25 7 0 18 9 22 35 26 31 26 14 5 39 17 9 16 25 30 21 24 48 46 58 72 16 58 6 8 11 19 10 19 18 9 23 28 12 15 16 9 1 15 4 0 21 64 6 21 43 82 25 13 0 4 13 15 1 1 8 15 30 35 41 47 3 5 32 0 2 9 31 57 13 21 4 10 5 9 55 18 63 46 36 20 33 21 40 18 45 6 24 18 42 20 28 17 1 62 19 43 11 6 23 27 0 8 1 20 15 36 31 8 4 18 19 10 56 1 46 13 2 21 27 21 23 16 13 39 39 7 37 13 7 37 4 6 5 61 4 0 55 4 8 3 10 43 28 58 30 5 44 56 24 27 22 12 43 1 37 29 8 2 71 31 22 13 48 11 25 35 32 58 60 12 50 2 5 43 46 38 20 10 72 12 34 34 51 4 15 76 16 16 13 35 43 12 8 48 18 12 2 2 15 19 2 3 31 17 17 46 21 28 20 30 64 4 4 16 1 6 13 8 33 20 11 31 43 17 4 7 52 92 30 31 52 74 15 32 17 41 3 46 16 48 4 47 2 33 30 3 0 1 7 8 3 63 6 1 4 19 9 26 5 20 8 28 19 47 45 1 8 17 13 48 33 16 12 27 5 26 52 1 1 23 21 23 40 67 5 16 10 1 22 29 8 5 11 16 11 20 14 38 34 15 41 16 47 1 1 2 4 9 4 6 22 17 3 27 21 40 42 69 61 32 42 84 2 19 38 6 6 5 5 11 41 1 18 64 14 7 5 19 33 26 20 6 63 20 4 2 6 29 78 12 8 13 14 18 13 8 38 41 36 61 22 19 38 19 15 51 15 20 7 18 2 51 21 40 10 12 7 25 41 10 5 18 31 24 14 24 52 45 13 2 16 1 2 38 29 1 52 47 1 1 82 58 37 8 3 53 64 60 3 27 52 6 44 4 10 7 0 41 6 37 5 14 58 29 11 14 7 7 5 26 34 5 16 10 53 0 32 14 18 0 45 1 11 34 31 40 10 13 24 2 7 46 7 6 2 3 45 10 0 0 2 43 31 29 24 29 37 12 14 9 22 24 6 34 22 9 14 16 19 13 7 1 2 13 38 42 4 25 18 17 11 8 27 18 30 4 1 34 15 21 4 42 19 44 11 33 0 2 17 59 1 37 37 38 12 35 10 8 21 32 9 13 9 6 4 18 38 1 12 9 1 9 4 26 12 2 2 9 18 1 2 2 3 11 35 11 50 38 3 2 88 46 32 61 0 28 4 7 14 2 12 22 52 19 20 1 26 79 2 3 21 61 63 5 24 3 3 53 91 6 37 1 21.234185733512786
11 1 25 14 11 0 4 12 17 14 7 32 53 9 2 1 10 8 26 15 35 7 8 28 0 6 43 34 19 6 2 16 8 32 5 23 17 28 8 3 0 10 23 1 0 30 40 1 19 8 43 8 11 8 16 22 20 41 17 21 60 1 5 19 55 15 9 21 26 51 21 29 55 0 12 10 1 16 2 0 17 38 17 21 15 20 17 7 47 3 67 2 5 51 18 15 42 44 42 7 7 4 9 22 51 4 21 2 5 40 1 11 1 24 6 46 17 1 1 20 13 5 1 2 16 43 16 7 17 7 14 34 36 16 39 14 2 11 4 31 31 37 19 12 16 5 5 11 3 2 7 8 3 2 17 38 12 23 6 0 14 8 20 41 27 32 22 13 5 44 14 7 16 26 30 18 22 52 41 55 75 15 59 5 8 10 18 6 23 20 7 23 29 13 17 16 8 1 15 3 0 17 60 6 19 41 87 22 12 0 2 13 13 0 0 8 12 25 34 44 41 3 5 35 0 2 9 24 55 14 18 4 9 4 8 54 16 61 48 27 20 35 22 38 17 35 4 25 13 48 17 31 15 1 54 19 43 10 5 26 26 0 9 1 15 16 31 30 8 4 20 16 11 53 1 46 12 2 19 28 17 21 14 10 38 31 7 34 10 7 33 4 6 5 55 3 0 51 3 8 2 8 40 23 51 33 3 45 58 21 25 22 13 41 1 32 30 7 1 67 30 24 12 47 8 27 31 32 53 52 9 51 2 5 43 44 39 19 9 65 9 31 33 45 4 13 82 12 14 12 32 42 12 5 43 20 12 2 1 12 17 2 3 31 17 18 43 19 28 18 28 64 4 4 15 1 5 12 7 34 22 11 26 43 15 3 6 55 94 26 28 56 73 16 31 13 45 3 44 16 47 5 49 2 30 31 3 0 1 6 8 3 60 5 1 4 22 8 22 5 20 8 27 24 44 50 1 6 15 13 43 35 15 9 22 4 28 53 0 1 23 18 20 36 73 5 16 11 1 22 27 6 4 9 18 10 16 15 38 32 13 40 15 47 1 0 2 4 8 4 5 20 15 3 29 23 38 42 68 57 35 42 72 1 15 35 5 6 4 3 8 42 1 18 62 12 7 3 14 31 25 22 5 63 20 1 1 5 27 72 10 8 12 13 16 13 6 37 42 33 62 23 19 39 19 15 51 13 17 5 18 2 49 21 39 9 12 6 22 39 7 5 14 33 21 13 25 48 48 12 2 15 1 2 40 25 1 46 40 1 1 81 54 40 6 3 47 66 62 2 26 46 6 39 4 8 6 0 38 6 39 3 18 59 28 9 11 6 8 3 26 35 5 14 9 54 0 27 17 16 0 41 1 10 30 33 39 9 12 22 2 8 41 3 6 2 2 48 9 0 0 1 37 31 28 22 29 38 13 16 7 19 26 6 33 21 9 13 16 16 12 6 1 1 12 37 38 3 20 17 17 9 7 26 15 29 3 1 30 13 18 4 41 16 45 12 33 0 2 15 54 1 45 46 33 10 33 10 7 20 31 8 11 6 6 2 16 38 1 11 6 1 9 2 24 12 2 2 10 17 1 2 2 2 10 37 11 47 35 2 2 90 44 34 62 0 23 4 7 10 2 11 17 50 16 18 0 28 69 2 2 19 53 60 4 23 3 3 53 84 5 37 1 20.25437415881561
9 1 22 9 7 0 4 11 15 15 4 28 54 8 2 1 14 7 23 17 31 6 8 26 0 7 46 32 17 5 2 10 7 27 5 20 17 27 5 2 0 8 21 1 0 30 40 1 23 6 34 7 11 7 14 19 22 32 12 19 56 1 5 19 53 14 10 16 24 47 23 26 55 0 11 10 1 15 1 0 15 41 16 17 13 23 16 7 42 1 67 2 4 50 14 16 38 44 37 7 6 4 10 20 48 4 20 1 4 40 1 9 1 23 4 48 18 0 1 18 13 4 1 1 20 42 16 6 16 7 15 31 39 14 35 12 2 10 6 29 31 37 15 8 13 4 5 11 3 2 6 9 3 2 15 37 10 20 6 0 15 5 21 39 28 32 22 11 2 46 8 8 16 22 25 16 18 53 36 59 76 15 61 5 8 7 17 4 30 20 6 24 28 13 19 16 7 1 12 3 0 15 58 5 18 41 84 21 11 0 2 11 11 0 0 7 11 24 30 41 37 3 5 38 0 1 9 17 56 13 16 3 8 3 8 56 16 61 50 26 19 36 22 37 16 30 3 23 12 50 14 27 13 1 52 17 43 9 4 23 25 0 8 1 16 15 24 30 7 4 22 15 13 53 1 50 12 1 18 29 17 20 13 12 36 25 7 30 10 7 35 4 5 5 54 3 0 47 3 7 2 8 40 25 50 30 2 44 62 23 24 21 14 37 2 31 27 7 1 62 33 21 10 48 7 21 35 31 48 44 5 50 2 5 44 44 35 19 8 64 9 30 32 42 4 13 88 13 11 10 32 43 15 4 39 18 10 2 0 11 15 1 3 29 14 15 39 16 29 15 26 63 3 4 10 1 5 11 7 30 24 8 23 41 15 3 6 67 99 25 22 58 75 16 28 13 42 2 39 14 42 5 48 2 27 34 3 0 1 6 8 3 60 4 1 2 26 8 22 5 19 8 22 31 42 42 1 4 14 14 42 34 15 7 24 4 29 55 0 1 22 14 16 32 66 2 13 12 1 18 24 6 3 9 15 8 14 14 35 30 14 38 16 47 1 0 2 3 6 3 5 20 13 3 28 24 35 40 60 54 35 40 71 1 17 33 5 5 4 2 8 38 1 15 55 12 5 2 11 30 22 19 5 62 20 1 1 4 26 70 8 8 7 9 16 15 6 40 43 29 60 25 20 37 18 17 54 11 15 5 15 2 46 20 37 8 9 7 24 37 8 4 13 29 19 13 22 46 44 12 2 13 1 1 29 22 1 42 39 0 1 77 55 38 5 3 46 61 68 1 27 41 5 34 4 7 5 0 35 5 36 3 17 57 26 8 9 6 7 3 27 34 5 14 8 51 0 22 15 18 0 32 0 9 31 26 38 7 11 19 2 8 40 2 5 2 2 43 8 0 0 1 34 23 23 18 24 40 12 14 6 18 24 6 31 20 8 12 15 14 12 6 0 1 10 36 35 2 20 15 16 10 7 27 16 24 3 1 29 13 15 4 35 14 45 9 34 0 2 15 48 1 47 46 28 8 29 9 7 18 27 6 10 5 6 2 18 40 0 11 5 1 7 2 24 12 2 2 9 22 1 2 1 2 10 37 10 45 35 2 1 91 39 29 65 0 22 4 7 7 2 10 13 46 14 17 0 24 60 2 2 22 48 57 3 20 3 3 57 79 6 37 1 19.231493943472409
7 1 19 6 6 0 4 9 12 15 3 27 53 7 2 1 15 5 23 14 32 4 8 24 0 8 43 30 17 4 2 9 6 26 5 17 16 26 5 2 0 7 22 1 0 26 39 1 22 6 28 7 13 4 12 19 23 24 5 21 50 1 4 18 53 12 7 13 24 47 16 25 56 0 7 8 1 11 1 0 13 41 15 16 12 23 16 6 39 1 57 2 3 53 15 15 40 48 30 6 6 4 10 17 54 4 19 1 4 37 0 6 1 19 1 49 17 0 1 16 12 4 0 1 22 45 14 6 12 7 13 29 38 10 31 10 2 9 7 28 33 31 12 8 16 4 5 8 3 1 6 10 2 2 15 33 9 16 4 0 14 4 22 40 32 29 19 12 2 46 6 7 13 17 26 18 15 58 37 63 72 11 57 4 7 5 13 4 28 25 5 28 25 14 16 12 6 1 12 3 0 11 61 3 16 40 93 24 10 0 2 12 10 0 0 7 10 23 34 38 36 3 5 40 0 1 9 16 58 12 17 2 8 3 8 55 14 57 47 21 18 33 20 42 17 28 3 22 10 48 14 21 8 1 44 20 44 8 3 25 25 0 8 1 18 17 24 27 6 4 24 16 13 45 0 47 12 1 16 29 16 21 13 10 29 19 7 22 9 6 30 4 5 3 54 3 0 42 1 5 1 7 40 24 42 28 2 47 62 28 24 17 15 33 2 34 27 9 1 53 34 15 7 45 5 20 38 27 49 41 6 56 2 5 39 46 33 14 5 66 9 28 31 39 2 10 95 11 12 10 28 37 13 4 40 15 12 2 0 9 15 1 2 25 12 13 31 17 24 13 24 56 2 2 9 1 4 10 8 27 25 9 18 35 13 3 6 70 106 25 19 57 70 12 24 11 43 2 39 13 40 5 48 1 20 39 3 0 1 6 7 3 52 3 0 1 26 4 20 5 17 5 20 31 40 41 1 3 14 12 42 29 13 3 30 4 28 59 0 1 17 14 15 32 63 2 13 12 1 18 21 5 3 8 11 7 14 13 33 32 16 33 15 47 1 0 2 3 5 2 5 18 10 3 20 17 27 38 55 57 37 41 70 1 19 28 5 5 4 2 8 37 1 16 57 8 4 2 10 24 17 21 5 63 18 1 1 4 23 62 6 4 5 9 15 14 6 37 40 32 54 26 17 32 17 19 55 10 11 5 14 2 40 23 37 8 7 7 22 38 6 6 14 24 18 10 17 43 50 11 2 11 0 1 25 17 1 39 37 0 1 79 54 47 4 3 41 69 66 1 27 34 5 29 3 6 5 0 32 4 33 3 21 53 26 6 7 5 8 2 22 36 5 13 7 55 0 21 13 19 0 28 0 7 32 22 36 6 10 16 2 6 40 2 5 2 1 44 7 0 0 1 31 24 21 17 19 36 11 13 4 13 26 3 27 22 7 12 14 14 10 6 0 1 9 32 28 1 17 14 17 10 7 24 16 22 3 1 25 11 15 3 35 13 41 9 35 0 2 12 38 1 54 48 26 8 28 8 7 18 26 4 10 4 5 2 19 39 0 8 4 1 8 2 22 11 2 2 9 22 1 2 1 2 10 33 10 47 34 0 1 95 38 29 59 0 18 3 4 7 2 7 11 44 13 15 0 27 57 2 1 23 46 51 3 18 5 3 53 73 8 37 1 18.2328398384926
7 1 19 6 7 0 3 6 11 14 3 20 48 4 2 1 15 4 20 13 34 4 4 23 0 8 45 25 18 3 2 10 5 20 6 15 17 23 4 2 0 7 22 0 0 26 39 1 20 6 27 7 13 5 10 18 24 23 4 20 50 0 4 18 46 11 7 13 22 49 15 26 59 0 5 5 1 12 1 0 11 41 15 16 12 25 14 6 37 1 56 1 3 59 15 13 38 42 25 6 7 1 12 20 58 3 19 1 2 37 0 6 1 18 1 48 22 0 1 15 9 3 0 0 27 44 12 6 11 6 14 29 38 8 30 8 2 8 8 25 31 28 11 8 15 1 5 7 3 1 4 8 1 0 15 27 8 15 2 0 13 4 22 38 35 25 17 12 1 40 2 7 7 15 21 17 12 54 35 62 73 13 57 4 5 4 13 4 30 23 4 26 26 17 16 9 5 1 10 2 0 9 60 3 15 39 84 27 8 0 2 11 9 0 0 6 8 22 33 37 36 3 5 41 0 1 9 15 57 11 19 2 7 3 6 54 13 54 49 23 17 30 19 44 14 28 2 22 8 46 16 20 6 1 41 25 39 7 3 24 22 0 6 1 22 17 24 30 6 4 20 15 11 42 0 55 12 0 17 29 16 20 13 10 26 16 7 19 8 4 28 4 5 3 46 2 0 38 1 5 0 5 43 23 36 23 2 42 62 26 20 12 14 35 4 37 26 11 1 50 35 12 7 37 3 18 35 33 46 40 4 61 2 5 40 49 30 12 5 64 9 27 29 38 2 9 90 10 11 9 28 36 12 4 34 14 14 2 0 8 15 1 2 24 11 14 26 15 19 12 23 61 2 2 9 0 4 9 8 23 23 8 17 34 11 2 6 64 107 23 19 54 67 13 22 9 45 2 39 14 40 5 43 1 18 39 3 0 1 6 7 3 46 3 0 0 31 4 15 3 14 5 18 31 37 36 1 3 13 10 44 28 12 3 28 4 23 59 0 0 15 15 16 30 62 2 12 13 1 19 15 3 3 6 10 7 12 12 33 29 16 27 15 49 1 0 2 3 5 2 3 19 9 2 20 17 23 37 53 53 34 41 69 1 18 28 5 5 2 1 10 34 1 15 63 8 3 2 10 21 16 22 5 68 14 1 1 3 22 52 6 3 4 7 13 14 6 36 42 29 48 27 15 35 20 26 57 9 9 5 13 2 35 26 33 8 7 6 23 38 5 9 15 20 15 11 16 38 51 12 0 9 0 1 22 18 1 34 37 0 0 77 53 43 4 3 33 66 62 0 33 30 5 29 3 5 3 0 29 4 27 3 20 51 25 5 5 4 6 2 22 37 4 9 7 54 0 14 10 18 0 27 0 7 36 19 34 6 9 13 2 3 39 1 4 1 1 44 7 0 0 1 32 24 20 15 20 34 14 13 2 10 28 3 21 20 6 14 16 13 8 6 0 1 8 27 26 1 11 16 21 9 6 21 18 21 3 1 23 12 12 3 35 13 40 9 32 0 2 9 34 1 64 51 25 7 20 10 6 19 22 4 10 3 5 3 20 42 0 7 4 1 4 2 21 9 2 2 8 22 1 1 1 1 9 33 10 43 31 0 1 88 35 29 60 0 16 3 4 5 2 6 9 41 10 15 0 22 47 2 1 25 43 48 3 16 5 3 55 73 9 38 1 17.41184387617766
7 1 17 5 7 0 4 6 12 13 3 20 48 4 2 1 14 3 18 14 36 2 3 21 0 7 43 25 20 2 0 6 5 18 8 15 19 21 4 2 0 6 20 0 0 28 38 1 17 4 27 7 13 5 10 16 24 20 3 16 51 0 3 17 46 13 8 12 20 44 14 23 58 0 4 3 1 11 1 0 9 42 16 14 9 22 11 6 34 1 59 1 2 65 19 12 32 46 21 6 6 1 11 20 62 3 19 1 2 35 0 4 1 15 1 51 29 0 1 13 8 2 0 0 29 39 12 8 15 6 12 32 35 8 25 8 2 8 9 22 28 24 12 5 14 1 3 7 2 1 4 7 1 0 14 22 7 16 2 0 12 4 17 34 33 28 15 9 1 33 2 7 5 14 19 18 10 45 29 63 73 11 54 4 3 4 14 4 26 23 3 27 25 18 14 7 4 0 12 2 0 8 53 3 14 33 78 29 7 0 1 9 9 0 0 6 5 21 32 38 34 3 5 39 0 1 7 14 55 10 18 2 7 3 4 54 10 47 56 24 13 27 16 43 15 25 1 23 7 37 17 21 6 1 37 25 42 7 3 29 22 0 5 1 23 17 21 26 5 4 20 12 11 39 0 53 10 0 16 27 13 16 13 10 27 16 6 18 7 3 28 3 5 3 45 1 0 37 1 4 0 5 43 20 29 21 2 50 62 23 18 11 15 34 4 39 23 10 1 44 34 12 7 37 4 18 37 32 42 34 4 63 1 5 35 48 25 12 5 54 5 25 29 36 2 6 87 8 8 7 22 35 13 3 30 14 12 1 0 8 15 1 2 22 11 14 20 14 17 12 25 68 2 2 8 0 4 10 7 24 23 7 15 31 10 2 7 63 108 18 15 59 62 13 19 8 48 2 36 10 37 5 41 1 16 40 2 0 1 5 7 3 47 2 0 0 31 3 16 3 14 5 17 32 32 38 1 3 11 9 40 27 11 1 29 3 25 56 0 0 13 12 15 30 57 2 10 13 1 17 13 3 3 6 9 7 9 15 33 26 17 24 14 48 1 0 0 3 4 2 2 20 9 2 18 14 20 38 47 49 30 42 66 1 18 27 4 5 2 0 10 32 1 11 66 6 3 2 9 20 17 20 5 67 11 0 1 3 22 42 5 3 3 5 13 11 6 31 41 27 46 34 11 37 18 29 59 6 9 5 10 1 32 26 32 7 6 5 23 43 5 11 15 22 12 10 9 37 47 15 0 9 0 1 25 16 1 30 32 0 0 74 49 46 3 3 32 60 61 0 39 26 3 26 3 4 3 0 24 3 27 2 20 45 22 5 4 3 6 2 18 37 3 8 5 49 0 13 10 15 0 29 0 7 33 16 34 7 8 11 2 2 32 1 4 1 0 41 6 0 0 1 30 27 16 13 17 30 15 11 2 10 36 3 18 19 6 14 16 11 8 5 0 1 8 26 20 1 10 16 19 9 4 22 18 23 3 1 25 12 11 3 34 13 47 8 29 0 2 6 30 1 68 49 22 6 20 10 7 17 21 3 10 3 5 3 17 40 0 7 4 1 4 1 23 7 2 2 8 21 1 1 0 1 7 38 13 45 28 0 1 87 38 22 58 0 14 3 4 3 1 6 9 36 7 12 0 23 42 2 1 25 42 44 2 16 5 2 48 70 9 31 1 16.565275908479138
6 1 16 5 6 0 5 4 12 11 2 19 40 2 2 1 12 3 16 12 36 1 3 21 0 8 42 27 20 2 0 6 3 15 9 13 21 20 3 1 0 5 21 0 0 34 34 1 14 4 27 5 10 3 7 18 21 17 3 22 48 0 3 13 43 14 6 11 18 41 13 18 60 0 3 3 1 10 1 0 7 45 16 13 7 22 10 6 31 1 52 1 2 66 16 12 31 42 17 6 7 0 9 18 64 3 18 1 2 34 0 3 1 11 1 61 34 0 1 12 6 2 0 0 28 38 13 7 14 5 12 27 32 8 23 8 1 8 9 21 31 22 12 4 12 1 3 6 1 1 4 7 1 0 14 18 6 19 2 0 11 3 14 34 39 21 13 10 1 32 2 7 4 10 22 19 9 43 25 71 76 10 52 4 1 4 12 5 26 24 3 29 24 16 15 7 2 0 10 2 0 7 45 2 12 31 78 29 6 0 1 10 9 0 0 5 5 20 33 37 33 3 4 30 0 1 7 13 47 9 17 2 6 3 4 47 8 44 65 23 11 22 15 38 16 24 1 25 6 32 20 18 6 1 35 25 44 6 3 34 22 0 6 0 25 19 20 25 3 3 17 13 10 37 0 48 10 0 19 23 11 15 13 8 25 16 5 18 6 3 28 2 5 3 40 1 0 40 1 3 0 5 41 22 28 15 1 50 65 25 17 8 16 31 5 38 24 10 1 38 31 10 6 36 3 19 39 30 38 31 4 71 1 5 33 48 21 9 5 50 5 22 28 33 2 6 88 9 6 5 22 32 11 2 26 13 11 0 0 7 13 1 1 17 10 13 19 12 15 10 23 66 2 2 8 0 4 9 5 23 23 6 13 29 9 2 9 58 102 16 14 60 58 12 20 7 46 2 34 10 32 6 36 0 17 41 2 0 0 4 4 3 45 1 0 0 34 3 20 2 13 5 17 41 28 28 1 3 11 9 35 25 10 0 26 2 29 50 0 0 13 10 15 28 52 2 9 12 1 15 11 2 3 7 7 6 7 15 32 26 15 19 14 47 1 0 0 3 4 2 1 16 7 2 16 13 19 35 46 44 26 38 61 1 16 28 2 5 2 0 10 32 1 10 68 6 2 1 8 20 17 17 3 69 8 0 1 3 22 38 3 3 2 5 14 12 6 29 42 24 43 30 12 38 19 29 60 5 9 4 9 1 27 28 31 6 5 5 22 44 4 9 12 21 14 13 9 39 49 18 0 7 0 1 21 18 1 23 34 0 0 70 55 53 3 3 27 55 56 0 39 22 2 24 2 3 1 0 19 3 22 2 24 41 21 3 4 3 5 2 19 45 2 7 4 49 0 11 9 12 0 31 0 6 37 15 33 8 9 7 1 2 29 1 3 1 0 38 5 0 0 1 24 29 14 11 16 28 15 10 1 9 39 2 18 15 4 14 14 9 7 4 0 1 10 26 17 1 11 14 19 10 4 21 18 18 3 1 24 12 9 2 35 13 49 8 28 0 1 4 23 1 67 48 20 6 23 11 7 14 19 2 9 3 3 2 16 37 0 6 3 1 3 1 24 6 1 2 7 20 1 1 0 1 6 39 13 44 28 0 0 86 33 25 56 0 9 3 3 3 1 5 7 33 6 11 0 23 39 2 0 23 39 37 2 15 4 2 46 63 9 29 1 15.773889636608346
5 1 16 4 9 0 4 4 11 10 1 15 34 2 2 1 14 3 15 11 30 0 3 21 0 10 43 19 20 2 0 6 3 15 10 15 23 15 2 1 0 5 19 0 0 35 32 1 11 3 27 5 8 3 7 20 20 13 3 29 48 0 2 14 46 17 7 10 19 37 11 16 61 0 3 3 0 9 1 0 9 49 16 13 6 20 9 6 30 1 53 1 2 63 20 12 29 44 14 5 5 0 12 18 68 3 17 1 1 35 0 3 1 8 1 61 34 0 1 11 5 2 0 0 24 36 15 7 13 4 11 29 36 6 17 7 1 6 8 16 28 21 11 4 10 1 3 6 1 0 3 4 1 0 12 17 6 16 2 0 10 3 11 27 40 19 12 11 0 29 2 2 3 10 23 18 6 43 22 74 75 11 52 3 1 3 14 5 26 30 3 26 20 17 17 7 2 0 10 1 0 7 43 1 11 25 70 33 5 0 1 9 9 0 0 4 4 14 33 33 32 2 3 27 0 1 7 12 43 8 20 2 5 3 4 43 8 42 68 21 10 18 13 37 17 23 1 25 5 28 17 17 4 1 37 26 48 5 3 38 21 0 5 0 28 20 19 29 3 3 16 12 8 28 0 49 8 0 18 22 9 13 11 5 23 13 4 21 6 2 26 2 5 3 38 1 0 34 1 3 0 5 40 24 26 13 1 49 64 24 16 8 16 31 6 36 28 13 1 36 28 8 5 30 3 18 45 27 34 31 4 72 1 4 32 50 18 9 3 46 5 19 27 34 1 5 77 8 5 4 21 27 7 1 22 12 10 0 0 6 10 1 1 13 11 12 17 11 13 8 18 67 2 2 6 0 3 8 5 22 22 7 12 27 9 2 8 57 102 14 15 55 47 10 20 8 41 2 32 10 29 6 34 0 17 36 2 0 0 4 4 3 43 1 0 0 38 3 25 2 11 4 15 41 26 28 0 3 12 10 34 28 9 0 29 2 32 48 0 0 12 10 15 24 53 2 7 16 1 13 9 2 3 8 6 5 7 15 30 26 16 18 16 45 1 0 0 3 3 2 0 17 7 2 14 11 17 35 41 44 25 30 58 1 15 25 2 4 2 0 9 31 1 11 62 6 2 0 8 20 17 20 2 65 7 0 1 3 16 40 2 2 2 5 16 9 5 28 40 19 41 35 11 35 23 24 61 5 7 4 7 1 27 28 33 6 4 4 21 48 1 8 11 19 15 12 6 35 48 21 0 5 0 1 19 15 0 20 41 0 0 65 52 48 2 3 25 57 52 0 40 20 2 19 2 3 1 0 17 3 21 2 27 36 18 3 4 1 7 1 16 44 1 6 3 47 0 10 9 9 0 30 0 6 39 12 30 6 8 5 1 1 25 1 3 1 0 41 3 0 0 1 23 31 13 10 14 29 15 10 1 8 37 2 19 13 4 17 15 6 6 2 0 1 6 26 14 0 10 15 20 11 1 20 18 19 3 1 21 14 9 2 34 13 44 8 30 0 1 4 20 1 66 45 19 7 22 8 6 17 18 2 9 2 3 3 15 37 0 5 3 1 2 1 27 6 1 2 5 19 1 1 0 1 6 38 13 42 26 0 0 82 30 22 49 0 9 3 3 3 1 4 7 29 4 9 0 24 29 2 0 25 31 36 2 15 2 1 43 61 11 29 1 15.05921938088829
5 1 14 4 10 0 4 4 8 8 1 14 33 1 1 0 15 3 15 10 29 0 3 19 0 11 43 16 21 2 0 5 3 12 11 13 25 12 2 1 0 3 18 0 0 30 33 0 10 3 23 5 9 2 6 21 20 12 2 34 42 0 2 15 40 17 7 9 12 34 10 14 60 0 2 3 0 9 1 0 6 53 16 10 6 16 10 5 28 1 54 1 2 55 20 17 26 46 11 5 4 0 13 18 60 3 17 1 1 30 0 2 1 7 1 53 31 0 1 10 6 2 0 0 21 31 17 6 12 4 10 30 35 5 13 7 1 4 6 15 28 17 10 2 11 1 3 6 1 0 3 1 1 0 9 15 6 15 2 0 9 2 10 26 40 16 11 12 0 27 2 1 2 9 26 17 6 40 19 78 78 10 50 3 1 2 15 5 27 28 3 27 20 20 15 7 2 0 8 0 0 7 39 1 10 22 66 38 2 0 1 8 7 0 0 3 3 14 31 33 36 2 3 21 0 1 6 6 37 7 18 2 5 3 2 40 6 30 74 22 11 19 11 33 16 23 1 26 3 24 17 17 3 1 35 29 50 4 3 43 17 0 6 0 34 19 15 32 3 3 15 10 9 26 0 44 6 0 15 22 9 15 11 4 23 16 4 19 5 1 26 2 5 3 32 0 0 30 1 3 0 5 36 24 24 11 1 53 61 23 13 7 17 25 5 33 32 13 1 33 25 7 5 26 2 18 51 26 30 29 4 77 1 3 32 52 13 8 3 41 5 20 25 32 0 4 70 7 5 3 16 26 6 0 20 9 11 0 0 4 9 1 1 12 9 14 20 11 11 7 19 62 2 1 5 0 3 7 4 23 18 6 10 23 8 2 9 55 101 11 12 50 39 8 18 7 42 2 28 7 29 6 33 0 15 36 2 0 0 2 3 3 44 0 0 0 36 3 31 1 10 4 15 46 22 31 0 3 11 9 32 23 9 0 30 2 32 44 0 0 10 10 16 21 50 1 7 16 1 11 9 2 3 8 4 5 6 14 26 25 15 15 16 45 1 0 0 2 3 1 0 19 7 2 12 8 17 31 38 37 23 27 53 1 10 24 2 4 2 0 8 33 1 9 53 5 2 0 6 19 22 22 1 62 5 0 1 3 14 40 2 1 2 3 16 7 4 28 37 16 43 39 11 34 21 20 64 5 6 4 7 1 26 27 34 6 3 4 16 49 1 7 11 15 12 11 5 35 48 27 0 3 0 1 18 13 0 17 39 0 0 61 44 52 1 2 25 56 52 0 46 16 1 18 1 2 1 0 15 3 18 2 31 27 21 3 4 0 4 1 13 39 0 5 2 47 0 8 8 9 0 31 0 5 38 11 24 6 9 5 1 1 29 0 2 1 0 40 3 0 0 1 20 31 12 10 14 28 20 10 1 6 32 2 21 11 3 19 16 4 5 1 0 1 5 24 11 0 8 13 23 11 1 18 12 19 3 1 19 13 8 2 38 13 42 8 25 0 1 4 17 0 65 45 18 8 21 7 6 13 14 2 6 1 2 4 12 30 0 4 3 1 2 1 27 6 1 2 5 17 1 1 0 1 5 39 15 40 22 0 0 80 27 23 44 0 8 3 3 3 1 3 5 26 3 7 0 23 29 2 0 25 32 36 1 14 1 1 41 59 12 24 1 14.259757738896367
5 1 14 3 10 0 3 4 7 7 0 15 31 1 1 0 14 2 14 12 28 0 3 15 0 10 44 13 23 2 0 6 1 10 12 13 24 9 2 1 0 3 15 0 0 28 31 0 7 3 21 5 9 2 6 24 20 11 2 34 39 0 2 17 37 15 8 8 9 35 7 11 56 0 2 2 0 8 0 0 5 48 15 9 5 14 9 5 23 1 54 1 2 53 21 20 25 46 9 4 3 0 11 15 61 3 17 1 1 30 0 1 1 7 1 52 32 0 1 9 5 1 0 0 19 32 19 5 14 1 8 36 37 5 12 5 1 3 6 14 25 15 8 2 12 1 3 5 1 0 3 1 1 0 8 13 4 14 2 0 8 1 9 23 37 14 11 11 0 32 2 1 1 7 30 20 5 40 19 91 81 10 48 1 2 2 13 5 28 29 2 28 15 24 16 6 2 0 6 0 0 7 38 1 10 21 61 39 2 0 1 7 7 0 0 3 2 14 36 27 34 2 3 21 0 1 6 5 39 5 15 2 5 3 2 38 5 27 73 14 14 16 11 32 14 24 1 25 2 21 19 16 1 0 31 31 49 4 3 40 18 0 4 0 34 22 13 26 3 3 12 10 10 25 0 45 6 0 14 24 12 16 9 3 20 15 3 15 5 1 25 2 4 3 30 0 0 24 1 1 0 5 36 21 24 10 1 51 62 25 12 6 15 25 3 30 34 15 1 30 24 6 3 25 2 18 54 23 28 26 4 72 1 3 27 44 12 7 2 41 4 18 24 30 0 3 67 7 5 3 14 21 5 0 18 9 8 0 0 1 9 1 1 11 10 16 17 11 12 7 23 61 1 1 4 0 3 6 4 18 18 6 9 22 7 2 7 48 103 12 11 48 35 6 15 6 43 2 25 6 27 6 29 0 15 35 1 0 0 1 2 3 39 0 0 0 37 3 32 1 10 3 13 44 19 37 0 3 6 9 30 25 8 0 31 2 33 42 0 0 7 9 18 20 40 0 7 18 0 8 8 1 3 9 3 5 5 14 21 28 14 15 18 42 0 0 0 2 2 1 0 23 6 2 13 9 12 25 34 29 21 22 43 1 9 20 2 4 1 0 8 35 1 6 49 4 2 0 3 16 24 21 1 53 4 0 1 3 16 33 2 0 1 3 14 5 3 26 36 13 40 42 12 35 20 16 66 4 4 4 7 1 23 25 31 6 3 4 13 49 1 7 9 13 12 10 6 36 48 31 0 3 0 1 20 12 0 15 36 0 0 59 36 59 1 2 21 53 55 0 47 12 1 13 1 2 0 0 13 3 16 2 34 26 22 2 3 0 4 1 10 44 0 4 2 44 0 8 8 9 0 31 0 5 39 11 23 5 7 5 1 1 27 0 1 1 0 46 2 0 0 1 19 33 7 9 12 29 24 7 1 5 29 2 19 10 3 22 18 3 4 1 0 1 7 24 9 0 7 12 26 10 1 17 9 16 3 1 17 11 8 2 31 11 38 7 25 0 0 4 16 0 62 43 15 9 17 6 4 12 13 2 6 1 2 4 11 27 0 3 3 1 1 1 27 5 1 1 4 16 1 1 0 1 5 39 14 37 20 0 0 80 23 22 40 0 8 3 2 2 0 2 5 25 3 7 0 20 26 2 0 29 28 35 1 15 1 1 46 55 10 17 1 13.56393001345895
5 1 14 3 9 0 3 4 6 6 0 12 29 1 0 0 12 2 14 12 23 0 3 12 0 10 51 10 26 2 0 5 1 9 10 11 23 8 2 1 0 3 16 0 0 28 32 0 4 3 21 5 6 2 6 22 19 10 2 38 40 0 2 21 29 13 12 8 9 38 6 10 57 0 2 2 0 8 0 0 5 46 13 9 3 12 9 5 19 1 55 1 2 50 22 20 15 42 8 4 2 0 11 9 66 3 19 1 1 30 0 1 1 7 1 47 34 0 1 6 4 1 0 0 20 32 15 5 17 1 8 38 37 4 10 5 1 3 5 11 21 14 6 1 11 1 2 5 1 0 3 1 1 0 8 11 4 14 1 0 9 1 7 22 42 14 8 8 0 31 1 1 1 5 27 19 4 35 20 90 81 9 46 1 2 2 12 6 33 27 2 30 11 24 17 5 1 0 5 0 0 6 36 1 7 18 51 34 1 0 1 7 6 0 0 2 2 12 34 27 31 2 3 17 0 1 5 3 36 4 13 2 4 2 1 36 3 28 75 14 15 12 10 30 15 23 0 28 2 18 17 14 1 0 30 33 55 4 2 41 18 0 4 0 35 27 11 27 3 3 12 12 8 23 0 44 5 0 13 23 12 18 7 2 21 17 2 14 4 1 22 2 2 2 25 0 0 21 1 1 0 4 33 22 26 10 1 53 59 24 12 6 16 20 4 30 33 12 1 23 18 5 2 25 2 19 60 20 24 27 4 63 1 2 24 44 10 6 2 42 3 16 20 30 0 3 61 7 5 2 11 21 5 0 16 8 9 0 0 1 6 1 1 10 10 16 17 12 11 6 26 56 1 1 4 0 3 6 3 20 17 6 9 17 6 2 6 43 102 11 11 43 29 4 15 5 42 2 19 4 22 5 26 0 16 40 1 0 0 1 1 3 35 0 0 0 41 3 36 1 7 3 15 45 15 38 0 3 6 10 27 21 6 0 28 2 34 44 0 0 8 7 22 22 36 0 6 16 0 7 4 1 2 10 2 4 5 12 15 28 12 13 17 39 0 0 0 2 2 1 0 20 4 1 14 8 8 24 28 31 21 23 39 1 9 18 2 3 0 0 7 36 1 4 47 4 1 0 3 13 23 22 1 51 3 0 1 2 14 31 2 0 1 2 13 5 1 26 34 10 41 42 12 36 19 17 59 4 3 3 6 1 22 19 29 6 2 4 12 49 1 7 8 8 11 12 5 31 51 32 0 2 0 1 19 11 0 14 38 0 0 54 31 60 1 2 18 55 46 0 38 9 1 11 1 2 0 0 12 2 13 2 34 24 23 2 2 0 5 1 8 48 0 4 2 43 0 7 8 9 0 28 0 5 30 11 20 5 6 5 1 0 22 0 0 1 0 41 2 0 0 1 21 35 6 8 10 30 27 7 1 5 28 2 16 8 3 24 20 3 4 1 0 1 8 20 7 0 7 10 26 8 1 17 7 11 2 1 18 11 8 2 28 9 41 7 21 0 0 4 13 0 61 41 15 9 18 6 3 16 11 2 6 1 2 4 12 26 0 0 2 1 1 1 25 4 1 1 4 15 1 1 0 1 3 36 13 34 19 0 0 70 20 21 37 0 5 3 2 1 0 2 5 23 3 6 0 18 23 1 0 26 27 32 1 15 0 1 41 48 11 16 1 12.8371467025572
4 1 12 3 8 0 3 5 4 6 0 11 32 1 0 0 13 2 12 10 24 0 3 11 0 9 52 7 24 1 0 3 1 6 8 9 18 8 2 1 0 2 14 0 0 29 28 0 3 2 18 2 6 2 5 21 17 10 2 35 37 0 2 20 29 11 11 7 9 40 6 9 54 0 1 2 0 5 0 0 5 46 13 8 3 11 9 5 18 1 57 1 1 49 22 23 17 37 8 3 2 0 13 8 61 3 23 0 1 28 0 1 1 7 1 44 34 0 1 5 3 0 0 0 20 36 17 4 19 1 8 34 37 5 8 4 1 2 5 11 19 13 3 1 11 1 2 4 1 0 3 1 1 0 9 9 4 13 1 0 8 1 3 21 41 11 8 6 0 36 1 1 0 4 26 18 4 35 16 94 76 6 41 1 1 2 11 6 33 30 2 34 8 24 16 5 1 0 5 0 0 5 38 0 6 17 43 39 1 0 1 5 5 0 0 2 2 11 30 26 26 1 3 18 0 1 5 3 34 4 13 2 4 2 1 29 3 33 67 14 12 13 8 25 13 22 0 31 2 15 17 15 1 0 27 35 62 4 2 40 14 0 4 0 30 24 11 23 2 3 10 11 8 21 0 48 5 0 11 21 14 18 5 2 17 17 2 13 4 1 23 2 2 2 24 0 0 19 1 1 0 3 25 18 22 10 1 49 61 21 11 6 12 16 6 30 36 11 0 17 15 5 2 25 1 18 60 17 24 27 4 65 0 2 23 37 7 5 2 46 2 10 15 30 0 2 64 7 5 2 9 19 5 0 14 6 10 0 0 1 6 1 1 10 9 14 18 11 10 4 28 51 1 1 4 0 3 4 3 18 17 4 8 14 4 2 7 43 100 8 8 43 27 3 15 7 39 2 17 4 18 4 24 0 15 35 1 0 0 1 1 2 34 0 0 0 44 2 39 1 7 3 12 43 12 41 0 3 6 8 25 20 5 0 26 1 32 47 0 0 7 6 24 23 33 0 6 11 0 7 3 0 2 10 1 4 5 11 15 26 11 13 15 36 0 0 0 2 2 1 0 17 2 1 12 9 7 22 27 30 18 20 37 1 9 17 2 2 0 0 7 35 1 4 52 4 1 0 1 10 24 24 0 48 3 0 1 2 14 30 1 0 1 1 13 3 1 27 33 10 40 39 10 31 17 19 56 3 3 3 3 1 21 15 26 6 2 3 11 52 0 6 7 6 11 11 5 26 49 29 0 2 0 0 21 9 0 12 41 0 0 50 30 56 1 2 16 57 44 0 41 9 0 10 1 2 0 0 10 2 13 2 28 20 19 2 2 0 4 1 6 43 0 3 1 40 0 5 8 11 0 29 0 4 34 10 17 3 5 4 1 0 19 0 0 1 0 41 2 0 0 0 16 35 6 7 9 32 32 7 1 3 26 2 13 5 3 25 21 2 1 1 0 1 10 19 6 0 6 10 26 8 1 15 5 11 1 0 19 11 5 2 26 9 40 9 19 0 0 2 12 0 58 42 12 7 17 4 3 23 11 1 6 1 2 4 10 23 0 0 1 1 1 1 25 4 1 1 3 16 1 0 0 1 3 33 14 33 16 0 0 69 20 23 35 0 4 3 2 0 0 1 4 20 3 6 0 16 20 1 0 22 30 28 1 16 0 1 35 44 11 12 1 12.157469717362046
4 1 12 2 9 0 3 6 2 6 0 9 30 1 0 0 16 2 11 9 21 0 2 8 0 8 52 7 23 1 0 3 1 5 6 7 18 8 0 1 0 2 13 0 0 28 32 0 2 1 14 2 7 2 5 19 13 7 2 36 40 0 1 20 27 11 11 7 8 40 6 9 49 0 1 2 0 5 0 0 4 43 14 8 3 12 7 5 16 0 51 1 1 52 27 23 13 29 5 2 2 0 15 8 63 2 22 0 1 27 0 0 1 7 1 38 34 0 1 3 4 0 0 0 24 41 20 2 22 1 8 35 33 5 6 4 1 2 5 10 16 13 2 1 12 1 2 4 1 0 3 1 1 0 11 8 4 12 1 0 5 1 3 22 45 10 7 5 0 32 1 1 0 4 29 18 4 36 16 91 72 6 39 1 1 2 11 4 33 31 2 35 8 22 15 3 1 0 5 0 0 4 38 0 6 18 38 38 0 0 1 5 4 0 0 2 2 11 30 24 25 1 2 18 0 1 5 2 36 4 14 1 3 2 1 28 3 31 68 11 10 14 9 24 12 17 0 30 2 11 17 13 1 0 24 37 57 4 2 42 12 0 4 0 32 23 10 21 2 2 10 10 5 22 0 52 4 0 7 22 14 21 4 1 14 16 2 12 4 1 20 2 2 2 20 0 0 18 1 1 0 3 24 20 19 8 0 47 56 23 10 6 11 14 8 29 32 8 0 14 13 4 0 25 1 17 54 17 21 24 4 68 0 1 21 34 7 5 3 46 1 8 16 27 0 2 62 5 3 1 8 20 5 0 13 6 10 0 0 0 6 1 1 8 7 17 16 12 9 4 26 45 1 1 4 0 2 4 3 17 14 3 8 13 4 2 7 37 90 9 8 41 26 2 10 5 33 2 14 4 18 2 24 0 15 32 0 0 0 1 0 1 31 0 0 0 49 2 40 0 6 2 11 43 11 44 0 2 7 9 22 19 3 0 25 1 29 42 0 0 4 6 21 22 31 0 4 12 0 7 3 0 2 9 1 4 5 8 16 22 11 12 15 32 0 0 0 2 2 0 0 17 2 1 9 7 5 20 27 31 15 21 34 1 11 13 2 1 0 0 6 33 1 4 53 4 1 0 1 9 23 20 0 45 3 0 1 0 16 24 1 0 0 1 10 3 1 27 37 9 36 39 10 27 18 18 52 3 3 2 3 1 19 13 27 6 2 2 9 49 0 5 9 6 11 11 5 26 48 30 0 2 0 0 26 8 0 11 41 0 0 51 26 64 1 1 14 55 43 0 43 8 0 7 1 2 0 0 10 2 12 2 30 19 21 2 1 0 4 1 6 41 0 2 1 39 0 4 7 14 0 28 0 2 26 6 16 3 5 3 1 0 14 0 0 1 0 46 2 0 0 0 15 31 6 5 8 29 34 8 1 3 31 2 13 5 3 23 25 2 1 1 0 1 10 18 4 0 5 9 25 9 1 12 5 11 1 0 17 13 5 2 27 8 43 11 16 0 0 2 7 0 59 34 10 7 17 5 2 24 10 1 3 1 0 2 11 20 0 0 1 1 1 1 24 4 1 1 2 16 1 0 0 1 2 29 16 35 13 0 0 61 19 24 30 0 3 3 2 0 0 0 4 18 3 5 0 16 15 1 0 21 24 28 1 15 0 1 34 42 9 11 1 11.576043068640646
4 1 7 2 7 0 4 5 1 5 0 6 24 1 0 0 16 2 13 6 20 0 2 6 0 10 50 5 18 1 0 2 1 4 5 5 13 7 0 1 0 1 13 0 0 27 30 0 2 1 13 2 6 2 3 18 9 5 1 35 38 0 1 16 24 9 9 6 7 37 6 7 51 0 1 1 0 4 0 0 4 45 13 8 3 11 8 5 15 0 52 1 1 45 27 21 13 25 5 2 2 0 17 6 58 2 16 0 1 26 0 0 1 5 1 34 35 0 1 3 3 0 0 0 25 38 18 2 22 1 5 38 32 6 5 4 1 2 3 10 15 10 2 1 13 1 2 3 1 0 2 1 1 0 8 8 4 9 1 0 5 1 3 22 46 7 5 5 0 29 1 0 0 4 29 22 4 37 17 81 68 5 39 1 1 2 10 2 33 30 2 36 8 23 20 2 1 0 5 0 0 3 38 0 5 14 37 30 0 0 1 4 4 0 0 2 2 9 29 20 24 1 1 15 0 1 4 1 35 4 17 1 3 1 1 25 2 34 64 8 7 16 9 19 12 17 0 30 2 10 13 11 1 0 25 34 55 4 2 43 14 0 3 0 39 21 10 18 1 2 9 8 5 22 0 49 4 0 6 18 14 20 3 0 11 21 2 10 4 1 19 1 1 2 15 0 0 16 1 0 0 3 20 17 17 7 0 39 55 28 11 5 12 13 7 30 27 7 0 13 12 4 0 25 1 13 56 13 25 20 4 71 0 1 17 25 8 4 3 49 1 7 15 22 0 2 57 4 3 1 8 18 4 0 14 6 12 0 0 0 5 1 1 6 6 19 12 11 8 4 25 38 0 1 3 0 1 4 3 19 10 3 5 13 3 2 6 36 76 10 8 39 21 2 8 3 33 2 11 4 15 2 20 0 11 32 0 0 0 1 0 1 26 0 0 0 52 1 38 0 5 2 10 35 8 43 0 2 10 7 17 21 2 0 24 1 27 43 0 0 4 5 20 23 25 0 4 9 0 4 2 0 2 8 1 4 4 8 18 23 14 9 19 32 0 0 0 2 2 0 0 20 1 1 11 9 5 22 24 31 15 16 34 1 10 10 2 1 0 0 6 29 1 4 47 1 1 0 1 9 22 16 0 42 3 0 1 0 12 19 1 0 0 1 9 3 1 25 33 8 32 36 7 27 18 16 47 2 3 1 3 0 18 13 29 5 2 1 7 44 0 5 10 6 12 9 4 25 44 32 0 1 0 0 26 7 0 9 44 0 0 52 24 67 1 1 13 49 39 0 39 6 0 5 1 1 0 0 10 2 10 2 28 14 24 2 1 0 5 1 6 42 0 2 1 34 0 4 5 9 0 26 0 2 23 6 13 3 5 1 1 0 14 0 0 1 0 46 2 0 0 0 18 32 6 4 5 28 33 6 1 3 33 2 12 5 3 26 26 2 1 1 0 1 7 18 4 0 4 7 23 9 1 11 2 11 1 0 13 14 5 2 23 8 45 13 17 0 0 2 6 0 56 38 10 7 14 6 2 24 10 1 2 0 0 2 13 16 0 0 0 1 1 1 23 3 1 1 2 15 1 0 0 1 2 27 23 36 11 0 0 51 16 17 29 0 2 1 2 0 0 0 3 17 3 4 0 19 13 0 0 23 21 25 1 13 0 1 33 37 8 11 1 10.849259757738896
4 1 9 2 9 0 4 3 1 5 0 6 22 1 0 0 18 2 10 6 19 0 2 6 0 9 55 5 17 1 0 1 1 3 4 5 9 5 0 0 0 1 12 0 0 27 36 0 2 1 12 2 6 2 2 15 9 5 1 32 34 0 1 19 22 7 8 6 7 35 6 7 47 0 1 1 0 4 0 0 4 45 14 7 2 11 6 4 13 0 51 0 1 47 29 25 11 25 5 2 2 0 20 5 57 2 13 0 1 21 0 0 1 5 1 35 38 0 1 3 5 0 0 0 23 41 22 2 21 0 3 33 34 4 2 4 0 2 3 9 12 9 2 1 13 1 2 3 0 0 2 1 1 0 8 7 4 6 1 0 5 1 2 19 45 6 5 5 0 29 1 0 0 4 26 25 4 36 19 79 60 5 33 1 1 1 9 2 35 31 2 33 9 23 20 2 1 0 4 0 0 2 36 0 5 13 34 28 0 0 1 4 4 0 0 2 1 8 26 17 22 1 1 15 0 1 3 1 36 4 15 1 3 1 1 22 2 35 62 7 8 15 7 17 10 15 0 33 2 10 11 11 1 0 21 38 50 3 2 42 14 0 3 0 38 20 10 13 1 2 8 9 4 24 0 48 4 0 3 17 18 18 2 0 12 21 2 6 3 0 18 1 1 2 15 0 0 12 0 0 0 2 19 16 17 6 0 40 50 24 11 5 9 13 10 33 30 7 0 11 14 3 0 23 1 13 50 13 28 17 3 69 0 1 18 23 8 3 4 45 1 5 16 22 0 2 52 3 3 1 7 16 4 0 8 6 12 0 0 0 4 1 1 5 5 18 10 9 8 4 28 33 0 1 2 0 1 3 2 20 8 3 5 8 3 2 5 35 75 8 8 37 18 3 8 2 30 2 10 4 15 2 19 0 10 31 0 0 0 1 0 1 25 0 0 0 57 1 42 0 4 2 8 36 6 43 0 2 11 5 15 21 1 0 25 1 26 45 0 0 3 4 21 22 24 0 2 7 0 3 2 0 2 10 1 3 3 8 14 26 14 8 20 30 0 0 0 2 2 0 0 19 1 1 8 8 5 20 26 29 10 18 32 1 12 9 0 0 0 0 5 27 1 2 42 1 1 0 1 9 22 14 0 36 2 0 1 0 13 15 1 0 0 1 8 3 1 24 34 8 29 39 7 23 13 18 43 1 2 1 3 0 17 17 27 5 2 1 5 41 0 6 10 5 13 8 3 25 43 32 0 1 0 0 27 7 0 7 41 0 0 45 19 62 1 1 10 41 32 0 34 4 0 5 1 1 0 0 8 2 8 1 24 13 27 2 1 0 3 1 6 43 0 2 1 39 0 4 5 8 0 26 0 2 21 5 11 3 6 0 1 0 14 0 0 1 0 50 2 0 0 0 22 33 7 4 5 27 38 7 1 3 37 2 13 4 3 31 30 2 1 1 0 1 6 18 4 0 4 6 20 8 0 8 2 12 1 0 11 13 5 2 19 7 45 15 14 0 0 2 5 0 50 37 10 7 13 6 1 25 9 1 1 0 0 1 12 16 0 0 0 1 1 0 22 3 1 1 1 17 1 0 0 1 2 28 28 36 9 0 0 45 18 14 26 0 2 1 2 0 0 0 3 12 3 4 0 18 11 0 0 23 19 22 1 9 0 1 27 34 7 9 1 10.360699865410498
2 1 10 2 10 0 4 3 1 4 0 5 20 1 0 0 17 1 10 6 13 0 2 6 0 13 53 4 12 1 0 0 1 2 4 6 7 4 0 0 0 1 12 0 0 25 42 0 2 1 8 1 7 2 1 12 7 3 1 28 30 0 0 22 22 6 7 6 7 30 5 7 45 0 1 1 0 4 0 0 4 43 16 6 1 10 6 4 11 0 47 0 1 47 31 26 10 21 5 2 2 0 20 4 49 1 11 0 1 21 0 0 1 5 1 42 33 0 1 1 5 0 0 0 19 36 24 2 21 0 3 28 31 3 2 4 0 2 3 7 12 8 2 1 13 1 2 3 0 0 2 1 1 0 9 5 4 5 1 0 5 1 2 15 46 5 5 3 0 28 1 0 0 4 23 25 4 35 20 76 57 4 33 1 2 1 8 2 35 35 2 32 10 23 18 2 0 0 1 0 0 2 33 0 4 14 33 30 0 0 1 3 4 0 0 2 1 5 24 14 21 1 1 11 0 1 2 1 38 4 14 1 3 1 1 18 2 30 55 6 6 16 8 15 12 16 0 32 2 10 10 11 1 0 19 35 47 3 1 41 15 0 2 0 42 20 9 9 1 2 7 9 6 22 0 52 3 0 3 15 16 19 2 0 10 19 2 4 2 0 20 1 1 2 12 0 0 9 0 0 0 2 13 13 19 6 0 39 41 20 11 5 9 13 13 32 30 5 0 7 11 3 0 24 1 11 49 14 27 15 3 73 0 0 18 21 6 3 4 42 1 2 16 20 0 2 53 3 2 1 7 16 2 0 8 6 12 0 0 0 2 1 1 5 4 16 9 7 7 4 25 32 0 1 2 0 1 4 2 15 5 3 5 7 3 1 5 36 71 8 8 36 15 2 8 2 29 2 8 3 16 2 18 0 11 32 0 0 0 1 0 1 22 0 0 0 50 1 43 0 2 2 7 36 6 42 0 2 14 6 15 19 1 0 21 1 24 45 0 0 3 2 25 21 20 0 1 6 0 3 2 0 2 12 1 2 3 8 13 23 11 4 22 30 0 0 0 2 2 0 0 17 1 1 8 8 4 23 22 32 11 16 35 1 10 9 0 0 0 0 5 25 1 2 38 0 1 0 1 6 21 13 0 34 2 0 1 0 9 14 1 0 0 0 7 3 0 16 32 8 23 36 7 21 13 15 40 1 2 1 3 0 13 13 26 3 1 1 5 45 0 4 11 5 12 9 3 25 36 31 0 1 0 0 24 6 0 6 40 0 0 37 19 57 1 1 10 44 33 0 29 2 0 5 1 1 0 0 6 2 7 1 22 10 25 2 1 0 4 1 6 49 0 1 1 36 0 2 4 6 0 23 0 2 20 4 9 1 9 0 1 0 15 0 0 1 0 51 2 0 0 0 21 36 6 4 4 19 42 6 1 3 36 2 14 3 3 29 29 2 1 1 0 1 5 18 3 0 3 5 18 6 0 6 1 11 1 0 11 14 4 2 20 6 46 12 13 0 0 1 4 0 49 39 11 6 15 6 1 30 9 0 1 0 0 1 11 12 0 0 0 1 1 0 21 3 1 1 0 16 1 0 0 0 2 25 31 40 8 0 0 35 13 14 24 0 2 1 2 0 0 0 2 13 2 4 0 20 10 0 0 23 17 25 1 8 0 1 27 31 9 9 1 9.799461641991926
1 1 9 2 8 0 3 2 1 3 0 5 17 1 0 0 16 1 11 7 10 0 2 6 0 14 53 4 11 1 0 0 1 2 4 6 7 4 0 0 0 1 10 0 0 22 45 0 2 1 6 1 7 2 1 13 7 3 1 27 27 0 0 17 22 6 7 5 5 33 4 6 38 0 1 1 0 4 0 0 3 41 18 5 1 10 5 3 8 0 44 0 1 49 32 20 7 19 5 2 1 0 20 4 46 1 11 0 1 23 0 0 1 4 0 44 29 0 1 1 5 0 0 0 17 38 26 2 20 0 3 25 27 3 2 4 0 1 1 6 11 5 2 1 11 1 1 3 0 0 2 1 1 0 7 5 4 4 1 0 4 0 2 15 44 4 4 3 0 27 0 0 0 3 20 27 4 37 18 73 52 4 30 1 2 1 8 2 32 40 2 31 12 23 15 2 0 0 0 0 0 2 35 0 3 16 29 27 0 0 1 2 3 0 0 2 0 4 21 12 21 1 0 7 0 1 2 1 37 4 13 1 3 1 1 16 2 31 56 5 5 11 8 12 12 15 0 33 2 5 9 8 1 0 22 29 48 2 1 40 15 0 2 0 44 22 7 8 1 2 6 7 6 22 0 54 3 0 3 16 14 15 2 0 7 20 2 3 2 0 18 0 1 1 11 0 0 6 0 0 0 2 13 14 17 5 0 37 37 21 10 4 9 15 14 32 31 4 0 7 8 3 0 20 1 11 45 15 23 12 3 64 0 0 19 18 6 3 6 39 1 1 13 23 0 2 49 1 2 1 5 17 2 0 8 6 14 0 0 0 1 0 1 5 3 17 9 6 6 4 22 31 0 0 2 0 1 3 2 14 5 3 5 6 3 1 5 33 58 9 8 39 15 1 7 2 32 2 7 3 15 2 21 0 11 27 0 0 0 1 0 1 16 0 0 0 52 1 46 0 2 2 6 31 5 42 0 0 17 6 13 17 1 0 18 1 21 45 0 0 2 2 26 24 16 0 1 7 0 2 1 0 1 12 1 2 3 8 16 22 13 3 22 27 0 0 0 2 2 0 0 14 0 1 8 7 4 25 22 30 11 13 32 1 8 9 0 0 0 0 3 19 1 1 36 0 1 0 1 6 19 12 0 31 2 0 1 0 7 10 1 0 0 0 6 3 0 15 33 7 22 35 7 19 11 12 37 1 2 0 2 0 10 11 25 3 1 1 4 41 0 5 10 5 13 6 3 26 35 29 0 1 0 0 23 4 0 6 38 0 0 30 19 54 1 1 8 40 31 0 29 2 0 5 1 0 0 0 6 1 7 1 21 8 26 2 1 0 5 1 6 47 0 0 1 35 0 2 2 5 0 19 0 2 18 4 7 0 9 0 1 0 15 0 0 0 0 46 2 0 0 0 20 36 5 4 2 18 38 5 0 2 35 2 15 3 1 34 33 1 1 1 0 1 4 17 3 0 1 6 12 6 0 3 1 8 1 0 8 14 4 2 19 6 42 11 11 0 0 1 4 0 43 39 8 4 12 8 1 33 7 0 1 0 0 1 14 12 0 0 0 1 1 0 19 3 1 1 0 15 0 0 0 0 2 28 29 36 8 0 0 33 15 14 18 0 1 1 1 0 0 0 2 12 2 4 0 21 10 0 0 25 15 27 0 6 0 1 25 29 11 9 1 9.235531628532975
1 1 8 1 4 0 5 2 1 3 0 4 16 1 0 0 14 1 12 7 9 0 1 6 0 12 50 4 12 1 0 0 1 2 3 4 6 4 0 0 0 1 8 0 0 25 49 0 2 1 5 1 5 2 1 12 4 3 1 29 21 0 0 19 21 6 6 5 5 28 4 4 39 0 1 1 0 4 0 0 3 45 15 5 1 8 5 3 8 0 38 0 0 51 30 15 8 18 4 1 1 0 18 4 45 1 8 0 1 23 0 0 1 3 0 41 26 0 1 1 5 0 0 0 15 34 26 2 16 0 2 21 23 3 2 3 0 1 1 5 10 5 2 0 11 1 1 2 0 0 2 1 1 0 7 5 4 4 0 0 4 0 2 13 42 3 4 3 0 28 0 0 0 3 22 27 3 36 15 72 52 4 29 1 3 1 7 2 28 40 2 30 10 22 10 1 0 0 0 0 0 2 33 0 3 19 28 27 0 0 0 2 3 0 0 2 0 4 14 8 22 1 0 3 0 1 2 1 33 4 11 1 1 1 1 11 2 25 56 4 3 8 8 11 11 13 0 36 1 5 7 8 1 0 22 27 48 2 0 37 15 0 1 0 39 21 6 7 0 2 4 8 5 22 0 51 3 0 3 15 16 12 2 0 4 17 2 3 0 0 19 0 1 1 10 0 0 4 0 0 0 2 11 16 14 4 0 33 36 25 10 4 10 16 14 33 28 4 0 6 7 3 0 21 1 10 44 15 21 12 3 60 0 0 19 14 6 3 6 37 1 1 11 23 0 1 43 1 2 1 4 15 2 0 10 4 17 0 0 0 1 0 1 4 4 17 8 4 5 3 22 27 0 0 2 0 1 3 0 13 5 3 4 6 1 1 6 32 55 11 8 41 11 0 7 2 36 2 7 3 17 1 20 0 11 28 0 0 0 1 0 1 14 0 0 0 56 1 50 0 2 2 6 29 5 46 0 0 18 9 12 16 1 0 19 1 23 42 0 0 2 2 21 25 13 0 1 8 0 2 1 0 1 12 1 2 3 7 17 18 14 3 23 25 0 0 0 2 2 0 0 12 0 1 7 7 3 20 21 27 11 11 28 0 9 6 0 0 0 0 3 17 1 1 36 0 1 0 0 5 13 11 0 31 2 0 1 0 6 7 1 0 0 0 5 2 0 13 31 7 15 33 5 16 12 11 35 1 2 0 2 0 9 8 21 3 1 1 2 41 0 5 6 4 11 6 3 28 34 26 0 1 0 0 22 3 0 4 34 0 0 24 18 57 1 1 8 30 35 0 26 2 0 5 1 0 0 0 5 1 5 1 22 5 23 2 1 0 4 1 6 48 0 0 1 35 0 2 2 5 0 18 0 2 16 4 5 0 10 0 1 0 15 0 0 0 0 46 2 0 0 0 18 39 6 4 2 17 35 5 0 2 37 2 12 2 1 32 35 0 1 0 0 1 4 17 2 0 1 7 12 5 0 2 1 8 1 0 6 14 2 2 17 5 34 7 11 0 0 1 4 0 39 34 9 4 12 10 1 38 6 0 1 0 0 1 18 12 0 0 0 1 1 0 18 3 1 1 0 14 0 0 0 0 2 25 26 31 8 0 0 31 15 16 19 0 0 1 1 0 0 0 2 9 2 3 0 16 9 0 0 24 15 29 0 6 0 1 23 29 9 7 1 8.711978465679677
1 0 8 1 5 0 7 2 1 3 0 3 16 1 0 0 14 1 12 7 9 0 1 5 0 10 43 3 10 1 0 0 1 2 2 3 5 4 0 0 0 1 8 0 0 26 42 0 2 1 4 0 5 2 1 13 4 3 1 28 19 0 0 20 20 6 5 4 5 25 3 3 37 0 0 1 0 3 0 0 2 46 18 5 1 8 5 2 8 0 29 0 0 53 29 14 7 17 4 1 1 0 16 4 46 1 7 0 0 25 0 0 1 3 0 47 26 0 1 1 6 0 0 0 12 34 28 2 13 0 1 19 22 3 2 3 0 1 1 4 7 4 2 0 12 1 1 2 0 0 2 1 1 0 6 1 4 3 0 0 4 0 1 12 40 2 3 3 0 25 0 0 0 3 20 29 2 33 16 65 49 4 23 0 3 1 7 2 26 45 1 29 8 25 9 1 0 0 0 0 0 2 29 0 3 16 23 28 0 0 0 2 3 0 0 1 0 4 11 6 19 0 0 3 0 1 2 1 29 3 11 1 1 1 1 10 1 18 58 3 2 9 8 16 10 16 0 37 1 3 4 7 1 0 20 26 49 1 0 37 16 0 1 0 32 20 6 6 0 2 4 10 5 18 0 46 3 0 2 15 15 12 2 0 4 17 1 2 0 0 16 0 1 1 10 0 0 4 0 0 0 2 7 18 12 3 0 31 34 26 9 4 11 13 13 32 23 4 0 6 7 3 0 19 0 10 48 13 17 12 3 52 0 0 17 16 6 3 6 37 1 1 8 19 0 1 40 1 2 0 3 15 2 0 8 3 11 0 0 0 1 0 1 4 4 14 5 4 5 3 26 26 0 0 2 0 1 3 0 11 5 3 4 6 1 1 7 30 53 11 8 36 8 0 7 2 35 2 5 2 21 1 19 0 10 22 0 0 0 1 0 1 12 0 0 0 59 1 57 0 2 2 7 29 4 50 0 0 18 7 9 15 0 0 18 1 26 46 0 0 2 1 20 22 10 0 1 9 0 0 1 0 1 10 1 2 3 7 17 14 14 2 22 24 0 0 0 1 2 0 0 14 0 0 7 6 3 22 18 26 11 9 27 0 9 6 0 0 0 0 3 16 1 1 37 0 1 0 0 5 13 9 0 27 2 0 1 0 6 5 1 0 0 0 5 2 0 13 25 6 13 30 4 13 15 12 34 1 2 0 2 0 9 9 18 2 1 1 2 40 0 5 6 3 12 6 2 28 29 24 0 0 0 0 24 3 0 3 32 0 0 21 14 48 1 1 5 22 37 0 27 2 0 4 1 0 0 0 4 1 5 0 19 4 22 1 1 0 2 1 5 56 0 0 1 30 0 2 2 4 0 19 0 2 13 3 4 0 11 0 1 0 9 0 0 0 0 39 2 0 0 0 16 38 6 3 1 14 33 6 0 2 39 2 12 1 0 34 34 0 1 0 0 1 4 13 1 0 1 8 12 3 0 2 0 7 1 0 6 12 2 1 16 3 34 6 8 0 0 1 4 0 39 35 9 4 11 10 1 48 6 0 1 0 0 1 16 11 0 0 0 1 1 0 15 2 1 0 0 15 0 0 0 0 1 30 17 31 8 0 0 29 16 15 21 0 0 1 1 0 0 0 1 9 2 2 0 15 9 0 0 24 13 33 0 5 0 1 20 24 10 6 1 8.235531628532975
1 0 8 1 7 0 4 2 1 2 0 3 16 1 0 0 13 1 11 7 7 0 0 3 0 9 41 3 9 1 0 0 1 1 2 3 5 3 0 0 0 1 6 0 0 23 38 0 1 1 4 0 5 2 1 10 4 3 1 29 17 0 0 21 21 6 4 4 5 21 3 2 36 0 0 1 0 3 0 0 2 50 17 5 1 9 3 2 8 0 25 0 0 62 24 17 8 16 4 0 0 0 18 4 46 1 7 0 0 24 0 0 1 3 0 47 19 0 0 0 6 0 0 0 9 38 31 2 11 0 1 19 20 2 1 3 0 1 1 4 5 4 2 0 12 1 1 1 0 0 2 1 1 0 6 1 3 3 0 0 4 0 1 13 32 2 2 2 0 22 0 0 0 2 19 30 2 31 18 66 48 3 20 0 3 1 6 2 24 47 1 28 5 29 8 0 0 0 0 0 0 2 28 0 3 17 21 25 0 0 0 2 3 0 0 1 0 4 10 6 21 0 0 2 0 1 2 1 32 2 9 1 1 1 0 8 1 16 58 1 1 12 8 20 7 15 0 35 1 2 4 5 1 0 18 26 49 1 0 36 16 0 1 0 35 18 4 6 0 1 3 6 5 13 0 43 3 0 1 13 9 10 2 0 3 16 1 2 0 0 15 0 0 1 6 0 0 4 0 0 0 2 7 16 12 2 0 36 31 29 8 4 13 15 14 32 28 3 0 5 7 3 0 18 0 10 49 16 14 11 2 53 0 0 16 16 4 3 6 37 1 1 8 20 0 1 39 1 2 0 2 15 2 0 8 3 13 0 0 0 1 0 0 4 5 14 5 5 5 2 27 25 0 0 2 0 1 2 0 10 4 2 2 6 0 1 7 24 50 13 8 34 6 0 6 2 31 2 5 2 21 1 21 0 12 22 0 0 0 1 0 1 11 0 0 0 60 1 56 0 1 2 9 27 2 55 0 0 23 8 8 13 0 0 18 1 24 45 0 0 2 1 18 22 9 0 1 7 0 0 1 0 1 13 1 1 3 6 16 9 13 3 21 23 0 0 0 1 2 0 0 11 0 0 6 6 3 21 18 26 12 8 22 0 12 6 0 0 0 0 2 16 1 1 39 0 0 0 0 5 13 10 0 25 2 0 1 0 5 5 0 0 0 0 5 2 0 12 21 4 11 29 4 10 14 13 29 1 1 0 1 0 8 10 15 2 1 1 2 41 0 6 4 2 12 4 2 34 30 26 0 0 0 0 25 3 0 2 32 0 0 18 14 42 1 1 4 21 35 0 29 1 0 3 1 0 0 0 4 1 4 0 19 3 13 1 1 0 3 1 5 59 0 0 1 27 0 1 2 2 0 18 0 1 13 3 3 0 9 0 1 0 9 0 0 0 0 39 2 0 0 0 16 39 6 2 1 10 30 6 0 2 39 2 11 1 0 34 31 0 1 0 0 0 4 12 1 0 1 10 10 3 0 2 0 6 1 0 6 14 2 1 15 3 30 6 7 0 0 1 4 0 36 33 9 3 10 11 1 51 5 0 1 0 0 0 18 8 0 0 0 1 1 0 11 2 1 0 0 16 0 0 0 0 1 28 18 28 8 0 0 25 16 14 18 0 0 1 1 0 0 0 1 7 2 1 0 16 9 0 0 20 13 32 0 5 0 1 18 24 8 6 1 7.900403768506057
1 0 8 1 10 0 4 2 1 2 0 2 15 1 0 0 13 1 11 4 7 0 0 1 0 7 35 2 6 1 0 0 1 1 2 2 4 1 0 0 0 1 6 0 0 23 30 0 1 1 4 0 4 1 0 10 3 3 1 25 15 0 0 21 22 5 3 3 4 16 2 2 35 0 0 1 0 3 0 0 2 46 19 4 1 10 2 2 9 0 20 0 0 57 22 18 10 16 4 0 0 0 20 4 46 1 7 0 0 25 0 0 1 3 0 43 19 0 0 0 7 0 0 0 7 39 31 2 10 0 1 16 19 1 1 3 0 1 1 4 4 2 2 0 12 1 1 1 0 0 2 1 1 0 6 1 3 3 0 0 3 0 1 10 28 2 2 2 0 22 0 0 0 2 19 29 1 26 14 61 44 2 16 0 3 1 3 2 22 47 1 26 6 28 6 0 0 0 0 0 0 2 27 0 3 22 18 26 0 0 0 2 3 0 0 1 0 3 10 5 17 0 0 2 0 0 1 1 30 1 9 1 1 1 0 7 1 16 62 1 0 11 6 18 7 13 0 41 1 2 2 3 1 0 16 28 52 1 0 31 16 0 1 0 32 14 4 4 0 1 3 5 5 10 0 39 1 0 1 11 9 7 2 0 3 11 1 2 0 0 15 0 0 1 6 0 0 4 0 0 0 2 3 15 11 1 0 37 26 34 7 4 14 17 16 32 30 3 0 4 7 2 0 16 0 10 49 14 10 9 2 48 0 0 14 14 5 3 6 39 1 1 7 22 0 1 38 1 2 0 3 13 2 0 9 3 9 0 0 0 1 0 0 4 5 14 5 4 5 2 24 21 0 0 1 0 1 2 0 9 4 2 2 5 0 1 7 21 50 14 10 35 6 0 6 1 27 2 4 1 22 1 17 0 15 18 0 0 0 1 0 1 10 0 0 0 62 1 50 0 1 2 8 27 2 54 0 0 30 9 7 10 0 0 13 1 26 46 0 0 1 1 19 24 5 0 0 6 0 0 0 0 1 12 0 1 3 5 15 7 12 5 19 23 0 0 0 1 2 0 0 11 0 0 4 5 3 22 17 27 11 7 18 0 12 4 0 0 0 0 1 17 1 1 36 0 0 0 0 4 15 12 0 24 2 0 1 0 4 5 0 0 0 0 4 2 0 10 19 4 6 27 3 7 13 12 22 1 1 0 1 0 8 11 14 2 1 1 2 36 0 4 3 2 12 4 1 31 29 28 0 0 0 0 25 1 0 2 29 0 0 17 12 36 1 1 4 20 34 0 30 1 0 3 0 0 0 0 3 1 4 0 18 3 12 1 1 0 4 0 4 54 0 0 1 27 0 1 2 2 0 15 0 1 12 2 3 0 6 0 1 0 8 0 0 0 0 39 2 0 0 0 15 37 6 2 1 6 34 6 0 1 40 2 10 1 0 35 33 0 1 0 0 0 4 11 1 0 1 14 8 3 0 2 0 6 1 0 5 13 2 1 13 3 27 5 4 0 0 0 4 0 37 34 8 3 10 11 1 52 5 0 1 0 0 0 16 8 0 0 0 1 1 0 11 0 0 0 0 12 0 0 0 0 1 26 17 27 7 0 0 22 14 15 19 0 0 1 0 0 0 0 1 7 2 1 0 11 8 0 0 20 9 31 0 3 0 1 15 21 9 5 1 7.438761776581426
1 0 5 1 10 0 3 2 1 2 0 2 12 1 0 0 13 1 10 3 6 0 0 1 0 6 29 2 5 1 0 0 1 1 2 2 4 1 0 0 0 1 6 0 0 23 26 0 1 1 4 0 3 1 0 9 3 3 1 23 15 0 0 20 18 5 3 2 4 17 2 1 29 0 0 1 0 3 0 0 2 41 19 4 1 11 2 2 7 0 18 0 0 62 18 16 8 14 3 0 0 0 20 4 42 1 6 0 0 23 0 0 1 3 0 36 19 0 0 0 8 0 0 0 2 30 28 2 7 0 1 15 17 1 1 2 0 1 1 3 4 2 2 0 9 1 1 1 0 0 2 1 1 0 6 1 3 3 0 0 3 0 1 9 25 2 2 2 0 19 0 0 0 2 18 31 0 25 12 61 45 2 18 0 3 1 3 2 20 44 1 31 7 28 5 0 0 0 0 0 0 1 26 0 3 22 15 25 0 0 0 2 3 0 0 1 0 3 10 5 17 0 0 2 0 0 1 1 25 1 10 1 1 1 0 6 1 15 64 1 0 10 5 15 6 12 0 37 1 2 2 2 1 0 16 24 46 1 0 30 15 0 1 0 33 14 4 4 0 1 3 5 3 9 0 38 1 0 1 10 9 6 2 0 3 12 1 2 0 0 13 0 0 1 5 0 0 3 0 0 0 2 3 14 11 1 0 36 26 32 7 3 18 16 17 28 29 3 0 4 6 2 0 12 0 9 47 16 11 9 2 44 0 0 13 11 6 3 4 38 1 1 7 23 0 0 29 0 0 0 2 14 1 0 5 3 9 0 0 0 1 0 0 3 6 10 3 4 4 1 26 18 0 0 0 0 1 2 0 8 4 2 2 5 0 1 7 17 49 14 8 30 6 0 6 1 24 2 3 1 24 1 16 0 14 18 0 0 0 1 0 1 10 0 0 0 62 0 51 0 1 1 5 27 2 54 0 0 32 10 6 9 0 0 13 1 31 46 0 0 1 1 19 22 5 0 0 5 0 0 0 0 1 9 0 1 3 3 13 6 12 6 15 19 0 0 0 1 2 0 0 10 0 0 3 4 3 20 9 25 10 6 16 0 14 4 0 0 0 0 1 18 1 1 39 0 0 0 0 4 10 12 0 25 2 0 1 0 3 5 0 0 0 0 2 2 0 9 16 4 6 26 3 6 13 11 18 1 1 0 1 0 6 10 11 2 1 1 1 29 0 4 3 2 12 4 1 33 31 27 0 0 0 0 20 1 0 2 25 0 0 15 9 31 1 1 4 22 35 0 31 1 0 2 0 0 0 0 3 1 3 0 20 2 10 1 1 0 6 0 2 51 0 0 1 28 0 1 2 2 0 13 0 1 8 2 3 0 5 0 1 0 6 0 0 0 0 38 2 0 0 0 15 35 6 2 1 6 31 7 0 1 37 2 10 1 0 41 34 0 1 0 0 0 4 10 1 0 0 16 6 3 0 1 0 4 0 0 3 17 2 1 12 3 32 5 3 0 0 0 4 0 35 30 7 3 10 12 1 60 4 0 1 0 0 0 18 7 0 0 0 1 1 0 7 0 0 0 0 13 0 0 0 0 1 22 17 32 7 0 0 21 12 13 14 0 0 1 0 0 0 0 1 5 2 1 0 11 6 0 0 21 9 29 0 3 0 1 12 18 10 5 1 7.013458950201884
1 0 2 1 10 0 2 2 0 2 0 2 12 1 0 0 12 1 9 2 5 0 0 1 0 4 30 2 5 1 0 0 1 1 2 2 3 1 0 0 0 1 4 0 0 19 26 0 1 0 3 0 3 0 0 9 3 3 1 21 16 0 0 25 14 5 2 2 3 15 2 1 24 0 0 1 0 2 0 0 1 45 22 4 0 14 2 2 7 0 14 0 0 60 16 19 6 12 3 0 0 0 18 3 41 1 7 0 0 22 0 0 1 2 0 35 16 0 0 0 8 0 0 0 2 28 28 1 7 0 1 10 16 1 0 2 0 1 1 3 4 2 1 0 8 1 1 1 0 0 2 1 1 0 4 1 2 3 0 0 3 0 1 9 26 1 2 2 0 14 0 0 0 2 16 27 0 23 9 63 44 1 17 0 3 1 3 2 16 43 1 34 6 27 4 0 0 0 0 0 0 1 25 0 3 25 13 26 0 0 0 1 2 0 0 1 0 3 11 5 19 0 0 1 0 0 1 1 19 1 10 1 0 1 0 6 1 12 68 0 0 9 3 13 5 11 0 31 0 2 2 1 1 0 13 24 43 1 0 29 14 0 1 0 32 12 4 2 0 1 3 4 3 7 0 37 1 0 1 8 8 6 2 0 2 15 1 2 0 0 12 0 0 1 6 0 0 3 0 0 0 2 3 14 10 1 0 37 24 37 7 3 19 15 20 27 31 1 0 4 5 2 0 13 0 8 55 20 11 7 2 42 0 0 11 7 7 3 4 39 1 1 7 21 0 0 26 0 0 0 1 10 1 0 5 3 7 0 0 0 0 0 0 2 6 9 3 3 3 1 28 18 0 0 0 0 0 2 0 6 4 2 1 6 0 1 7 15 45 12 7 27 6 0 5 1 21 1 3 1 24 1 19 0 14 15 0 0 0 1 0 1 14 0 0 0 61 0 50 0 1 0 2 21 2 58 0 0 34 9 4 9 0 0 10 1 37 42 0 0 1 0 19 19 5 0 0 3 0 0 0 0 1 11 0 1 3 3 10 7 10 7 18 15 0 0 0 1 2 0 0 12 0 0 3 4 3 17 8 27 10 4 13 0 16 3 0 0 0 0 1 21 1 1 36 0 0 0 0 3 13 9 0 22 2 0 1 0 4 4 0 0 0 0 2 2 0 9 15 3 6 23 3 5 11 9 16 0 1 0 1 0 3 12 8 2 1 1 1 28 0 4 2 2 13 4 0 33 30 24 0 0 0 0 19 1 0 2 24 0 0 15 8 24 1 0 2 21 34 0 34 1 0 1 0 0 0 0 3 1 3 0 24 2 9 1 1 0 3 0 2 47 0 0 1 30 0 1 2 2 0 13 0 1 7 1 3 0 5 0 1 0 6 0 0 0 0 34 2 0 0 0 17 36 6 2 1 6 29 8 0 1 34 2 7 1 0 42 37 0 1 0 0 0 3 11 1 0 0 18 5 3 0 1 0 4 0 0 3 13 2 1 8 2 29 5 2 0 0 0 3 0 31 33 8 3 8 12 1 65 2 0 1 0 0 0 15 6 0 0 0 1 1 0 6 0 0 0 0 14 0 0 0 0 0 25 19 35 6 0 0 20 10 12 12 0 0 0 0 0 0 0 1 4 2 0 0 12 6 0 0 15 10 27 0 3 0 1 11 19 12 5 1 6.70121130551817
1 0 2 1 10 0 1 1 0 2 0 2 9 1 0 0 9 1 9 2 7 0 0 1 0 3 28 2 6 1 0 0 1 1 2 2 3 1 0 0 0 0 4 0 0 16 22 0 1 0 3 0 3 0 0 9 3 1 1 20 13 0 0 27 14 5 1 2 3 14 2 1 20 0 0 1 0 2 0 0 1 45 24 3 0 13 2 2 7 0 12 0 0 63 15 16 5 9 3 0 0 0 21 3 38 1 9 0 0 18 0 0 1 2 0 34 14 0 0 0 5 0 0 0 2 26 24 0 6 0 1 8 14 1 0 2 0 1 0 2 4 2 1 0 11 1 1 1 0 0 2 1 0 0 4 1 2 3 0 0 3 0 1 9 27 1 2 2 0 15 0 0 0 2 13 28 0 22 10 55 40 0 15 0 3 1 3 1 15 47 1 34 8 30 4 0 0 0 0 0 0 1 27 0 1 21 12 23 0 0 0 1 2 0 0 1 0 2 10 5 24 0 0 1 0 0 0 1 16 1 9 1 0 1 0 5 1 11 67 0 0 8 3 12 6 9 0 30 0 1 3 1 1 0 9 27 39 1 0 27 12 0 1 0 29 13 3 2 0 1 3 3 3 5 0 35 1 0 1 8 9 6 2 0 2 13 1 2 0 0 11 0 0 1 7 0 0 3 0 0 0 2 3 10 8 1 0 39 24 37 6 2 20 10 18 26 29 1 0 3 5 2 0 12 0 7 56 23 10 6 2 38 0 0 8 5 5 2 2 42 1 1 8 19 0 0 22 0 0 0 0 10 1 0 4 3 7 0 0 0 0 0 0 2 4 8 3 2 3 1 23 16 0 0 0 0 0 2 0 6 4 2 1 5 0 1 7 13 46 11 6 25 6 0 4 1 23 0 3 1 24 1 18 0 12 13 0 0 0 1 0 0 12 0 0 0 62 0 48 0 1 0 1 17 2 55 0 0 33 8 4 8 0 0 9 1 44 36 0 0 0 0 22 18 4 0 0 3 0 0 0 0 1 10 0 1 3 2 8 6 10 4 18 16 0 0 0 1 2 0 0 13 0 0 3 4 3 13 5 24 8 4 12 0 14 3 0 0 0 0 1 23 1 1 33 0 0 0 0 2 11 8 0 23 1 0 1 0 3 4 0 0 0 0 2 2 0 9 11 3 4 21 3 5 8 9 14 0 1 0 1 0 3 10 7 2 1 0 1 27 0 4 3 2 12 2 0 32 31 23 0 0 0 0 16 1 0 1 20 0 0 14 8 19 1 0 1 22 31 0 36 1 0 1 0 0 0 0 3 0 3 0 26 2 7 1 0 0 1 0 1 50 0 0 0 27 0 1 2 2 0 12 0 1 7 1 3 0 5 0 1 0 4 0 0 0 0 33 2 0 0 0 23 37 5 2 1 6 25 9 0 0 30 1 6 1 0 45 41 0 1 0 0 0 3 8 1 0 0 17 5 3 0 1 0 4 0 0 3 14 2 1 7 2 31 5 1 0 0 0 3 0 27 35 9 2 6 11 1 69 2 0 0 0 0 0 18 5 0 0 0 1 1 0 5 0 0 0 0 17 0 0 0 0 0 26 18 37 4 0 0 17 9 11 12 0 0 0 0 0 0 0 1 4 2 0 0 10 5 0 0 16 8 22 0 3 0 1 12 16 13 3 1 6.358008075370121
1 0 2 1 10 0 1 1 0 2 0 1 8 1 0 0 7 1 8 2 6 0 0 1 0 1 28 2 6 1 0 0 1 1 2 2 3 1 0 0 0 0 2 0 0 13 19 0 1 0 3 0 3 0 0 9 2 1 1 17 13 0 0 27 10 4 1 2 1 14 2 1 14 0 0 1 0 2 0 0 0 46 21 3 0 13 2 1 7 0 11 0 0 59 13 14 5 7 2 0 0 0 19 3 34 1 10 0 0 16 0 0 1 2 0 38 14 0 0 0 4 0 0 0 2 25 22 0 5 0 0 8 16 1 0 2 0 0 0 2 2 1 1 0 11 0 1 1 0 0 2 1 0 0 3 1 2 3 0 0 2 0 0 9 23 1 2 0 0 15 0 0 0 2 12 21 0 16 10 55 34 0 13 0 3 1 3 1 13 42 1 37 8 32 4 0 0 0 0 0 0 1 25 0 0 19 5 26 0 0 0 0 2 0 0 1 0 2 9 5 26 0 0 1 0 0 0 1 14 1 7 1 0 1 0 4 1 11 68 0 0 6 2 11 6 8 0 33 0 1 2 0 1 0 7 22 37 1 0 25 8 0 1 0 31 11 3 2 0 1 3 2 3 5 0 30 1 0 0 9 7 4 2 0 1 11 1 2 0 0 7 0 0 1 6 0 0 3 0 0 0 2 3 9 10 1 0 44 22 34 5 2 18 10 16 30 28 1 0 3 4 2 0 10 0 7 52 22 7 6 2 35 0 0 8 4 5 2 2 40 1 1 7 20 0 0 19 0 0 0 0 11 1 0 4 3 7 0 0 0 0 0 0 2 4 8 3 2 2 1 27 13 0 0 0 0 0 2 0 5 3 1 1 6 0 1 6 10 39 11 6 18 6 0 3 1 21 0 3 1 32 1 21 0 13 11 0 0 0 1 0 0 13 0 0 0 58 0 48 0 1 0 1 14 2 57 0 0 35 8 2 5 0 0 7 1 44 35 0 0 0 0 23 15 3 0 0 3 0 0 0 0 1 10 0 1 1 2 6 6 11 4 18 16 0 0 0 1 0 0 0 17 0 0 3 4 1 9 5 21 7 3 12 0 12 3 0 0 0 0 1 24 1 1 31 0 0 0 0 0 14 8 0 23 0 0 1 0 3 3 0 0 0 0 2 2 0 9 8 1 4 18 3 5 7 7 10 0 1 0 1 0 2 10 7 1 1 0 1 26 0 5 3 2 12 2 0 27 30 19 0 0 0 0 16 1 0 1 20 0 0 12 6 18 1 0 1 17 29 0 31 1 0 1 0 0 0 0 2 0 2 0 26 1 6 1 0 0 1 0 1 42 0 0 0 32 0 1 2 2 0 13 0 1 7 1 2 0 5 0 1 0 4 0 0 0 0 31 2 0 0 0 21 41 4 1 1 3 28 7 0 0 28 0 6 1 0 48 45 0 1 0 0 0 2 6 1 0 0 19 3 2 0 1 0 3 0 0 3 15 2 1 6 1 32 5 1 0 0 0 3 0 27 37 8 1 5 9 1 72 1 0 0 0 0 0 18 4 0 0 0 1 1 0 4 0 0 0 0 18 0 0 0 0 0 22 20 39 3 0 0 16 10 11 11 0 0 0 0 0 0 0 1 4 2 0 0 9 5 0 0 18 7 21 0 3 0 1 12 13 15 3 0 5.995962314939435
1 0 2 1 9 0 1 0 0 1 0 1 5 1 0 0 7 1 5 2 6 0 0 1 0 1 27 1 6 1 0 0 1 1 2 2 3 1 0 0 0 0 2 0 0 13 14 0 1 0 3 0 3 0 0 8 2 1 1 15 13 0 0 23 8 3 1 2 1 12 2 0 13 0 0 1 0 1 0 0 0 47 19 3 0 15 1 1 6 0 9 0 0 55 12 14 7 7 2 0 0 0 22 3 34 1 9 0 0 15 0 0 1 2 0 33 15 0 0 0 4 0 0 0 1 24 22 0 4 0 0 7 16 1 0 1 0 0 0 2 2 1 1 0 12 0 1 1 0 0 2 1 0 0 3 1 2 2 0 0 2 0 0 9 24 1 2 0 0 15 0 0 0 2 11 20 0 14 11 48 31 0 12 0 2 1 3 1 11 35 1 41 10 35 3 0 0 0 0 0 0 0 22 0 0 18 4 22 0 0 0 0 2 0 0 1 0 2 9 4 24 0 0 1 0 0 0 0 13 0 6 1 0 1 0 3 1 9 59 0 0 4 2 10 6 6 0 35 0 1 2 0 1 0 4 21 34 1 0 26 8 0 1 0 28 9 3 2 0 1 3 2 3 7 0 32 1 0 0 8 7 3 2 0 1 13 0 1 0 0 6 0 0 1 5 0 0 2 0 0 0 2 2 9 7 1 0 39 19 32 5 1 17 14 13 30 32 1 0 1 4 1 0 8 0 6 56 24 8 5 2 34 0 0 7 2 3 2 2 39 1 1 6 22 0 0 20 0 0 0 0 12 1 0 4 3 6 0 0 0 0 0 0 1 3 7 2 2 1 1 23 14 0 0 0 0 0 2 0 5 3 1 0 8 0 0 4 9 25 11 5 14 6 0 2 0 19 0 3 1 30 1 20 0 12 5 0 0 0 1 0 0 14 0 0 0 54 0 46 0 1 0 0 12 2 54 0 0 38 6 2 3 0 0 6 1 46 29 0 0 0 0 25 14 3 0 0 3 0 0 0 0 1 10 0 0 1 2 6 5 10 4 16 15 0 0 0 1 0 0 0 16 0 0 3 3 1 9 6 19 7 2 10 0 9 2 0 0 0 0 0 25 1 1 25 0 0 0 0 0 16 6 0 19 0 0 1 0 2 3 0 0 0 0 2 2 0 8 7 0 4 15 3 4 6 7 10 0 0 0 1 0 2 11 6 1 1 0 1 23 0 4 2 2 8 2 0 28 31 18 0 0 0 0 18 1 0 1 19 0 0 9 5 14 1 0 0 12 26 0 30 1 0 1 0 0 0 0 2 0 1 0 22 1 5 1 0 0 1 0 0 38 0 0 0 28 0 1 2 1 0 16 0 0 6 1 2 0 3 0 1 0 4 0 0 0 0 27 2 0 0 0 25 44 2 1 1 3 25 8 0 0 26 0 5 1 0 47 46 0 1 0 0 0 1 5 1 0 0 19 3 1 0 1 0 2 0 0 3 15 1 1 5 1 35 4 1 0 0 0 3 0 24 40 8 1 3 8 1 84 1 0 0 0 0 0 17 4 0 0 0 0 0 0 1 0 0 0 0 23 0 0 0 0 0 22 22 37 3 0 0 15 6 9 9 0 0 0 0 0 0 0 1 3 1 0 0 9 4 0 0 19 5 22 0 2 0 1 11 13 14 3 0 5.628532974427995
1 0 2 1 7 0 1 0 0 1 0 1 3 1 0 0 8 1 3 1 5 0 0 1 0 1 28 1 6 1 0 0 1 1 2 2 3 1 0 0 0 0 2 0 0 12 13 0 1 0 3 0 3 0 0 7 2 1 1 16 11 0 0 24 6 3 1 2 1 10 2 0 11 0 0 1 0 1 0 0 0 42 18 3 0 16 0 1 5 0 8 0 0 52 10 13 8 6 2 0 0 0 24 2 32 1 8 0 0 11 0 0 1 2 0 30 16 0 0 0 3 0 0 0 1 24 19 0 1 0 0 6 16 1 0 1 0 0 0 2 2 0 1 0 12 0 1 1 0 0 2 1 0 0 2 1 2 2 0 0 2 0 0 8 21 1 2 0 0 15 0 0 0 1 10 20 0 9 11 44 27 0 10 0 2 1 3 1 9 32 1 43 11 37 3 0 0 0 0 0 0 0 21 0 0 16 3 25 0 0 0 0 2 0 0 1 0 2 8 4 25 0 0 0 0 0 0 0 12 0 6 1 0 1 0 3 1 10 55 0 0 4 2 10 8 5 0 36 0 0 1 0 1 0 2 20 32 1 0 24 8 0 1 0 31 8 2 2 0 1 3 1 3 6 0 30 1 0 0 6 9 2 1 0 1 13 0 1 0 0 7 0 0 1 6 0 0 2 0 0 0 1 2 8 5 1 0 29 20 33 5 1 18 18 11 31 33 0 0 1 4 1 0 8 0 5 62 27 8 3 2 31 0 0 5 3 3 1 2 38 0 1 7 25 0 0 17 0 0 0 0 12 1 0 4 3 5 0 0 0 0 0 0 1 2 4 2 2 1 0 23 11 0 0 0 0 0 2 0 4 2 1 0 7 0 0 4 7 21 7 6 14 5 0 1 0 19 0 3 0 34 1 20 0 15 4 0 0 0 1 0 0 16 0 0 0 52 0 43 0 1 0 0 10 2 53 0 0 45 6 2 2 0 0 4 1 50 28 0 0 0 0 19 13 3 0 0 3 0 0 0 0 1 8 0 0 1 2 6 4 10 2 13 12 0 0 0 1 0 0 0 15 0 0 2 3 1 8 5 18 9 2 11 0 8 1 0 0 0 0 0 28 1 1 24 0 0 0 0 0 16 5 0 18 0 0 1 0 2 3 0 0 0 0 2 2 0 6 7 0 4 14 3 4 5 7 9 0 0 0 0 0 2 8 6 1 1 0 1 21 0 3 2 2 6 2 0 28 26 15 0 0 0 0 21 1 0 1 17 0 0 8 3 11 1 0 0 12 29 0 20 1 0 1 0 0 0 0 1 0 1 0 24 1 4 1 0 0 1 0 0 39 0 0 0 26 0 1 1 1 0 15 0 0 5 1 2 0 2 0 1 0 4 0 0 0 0 22 2 0 0 0 28 37 3 1 1 2 22 9 0 0 25 0 5 1 0 45 43 0 1 0 0 0 2 5 0 0 0 17 3 1 0 0 0 2 0 0 2 13 1 1 5 1 39 2 1 0 0 0 3 0 24 41 8 1 2 6 0 82 0 0 0 0 0 0 15 4 0 0 0 0 0 0 0 0 0 0 0 22 0 0 0 0 0 19 25 34 3 0 0 14 6 8 7 0 0 0 0 0 0 0 1 3 1 0 0 7 4 0 0 19 5 19 0 2 0 1 11 13 13 3 0 5.340511440107671
1 0 2 1 6 0 1 0 0 0 0 1 3 1 0 0 8 1 4 1 3 0 0 1 0 1 26 1 4 1 0 0 1 1 2 1 3 1 0 0 0 0 2 0 0 8 9 0 1 0 3 0 3 0 0 6 2 1 1 14 12 0 0 26 5 3 1 1 1 9 2 0 10 0 0 0 0 1 0 0 0 41 21 3 0 17 0 1 3 0 7 0 0 51 9 12 8 6 2 0 0 0 21 1 30 1 7 0 0 9 0 0 0 2 0 30 17 0 0 0 3 0 0 0 0 21 16 0 1 0 0 6 17 1 0 1 0 0 0 2 1 0 1 0 9 0 1 0 0 0 2 1 0 0 2 0 2 2 0 0 2 0 0 7 16 1 2 0 0 17 0 0 0 0 8 18 0 8 12 41 31 0 8 0 2 1 3 1 9 28 0 49 14 40 3 0 0 0 0 0 0 0 18 0 0 18 3 22 0 0 0 0 2 0 0 1 0 2 6 3 27 0 0 0 0 0 0 0 8 0 5 1 0 1 0 2 1 10 55 0 0 4 2 10 6 3 0 35 0 0 1 0 1 0 2 14 29 1 0 22 8 0 1 0 29 6 2 2 0 1 3 1 1 6 0 26 1 0 0 6 9 2 1 0 1 16 0 1 0 0 8 0 0 1 5 0 0 2 0 0 0 1 1 7 5 1 0 24 18 28 4 1 14 21 12 31 36 0 0 1 7 1 0 7 0 4 61 26 6 3 2 26 0 0 3 3 3 1 2 35 0 1 7 20 0 0 17 0 0 0 0 11 1 0 4 3 4 0 0 0 0 0 0 1 1 4 2 2 1 0 23 11 0 0 0 0 0 2 0 4 2 1 0 7 0 0 4 5 17 7 6 11 5 0 1 0 24 0 3 0 35 1 22 0 15 4 0 0 0 0 0 0 15 0 0 0 49 0 37 0 1 0 0 10 2 46 0 0 51 5 2 2 0 0 4 1 47 22 0 0 0 0 17 13 3 0 0 2 0 0 0 0 1 5 0 0 1 2 4 4 8 3 16 12 0 0 0 1 0 0 0 19 0 0 2 3 1 7 5 15 7 2 10 0 8 1 0 0 0 0 0 34 1 1 24 0 0 0 0 0 16 5 0 16 0 0 1 0 2 2 0 0 0 0 2 1 0 6 6 0 4 10 1 4 5 6 8 0 0 0 0 0 2 7 6 1 1 0 1 18 0 2 2 1 4 2 0 24 22 14 0 0 0 0 22 1 0 1 17 0 0 7 3 9 0 0 0 11 23 0 21 1 0 1 0 0 0 0 1 0 1 0 23 1 3 1 0 0 1 0 0 33 0 0 0 25 0 1 1 1 0 16 0 0 4 1 2 0 2 0 1 0 4 0 0 0 0 21 2 0 0 0 29 37 2 1 0 2 16 10 0 0 25 0 5 1 0 44 42 0 1 0 0 0 2 5 0 0 0 16 2 1 0 0 0 1 0 0 2 13 1 1 5 0 36 2 1 0 0 0 3 0 23 40 8 1 2 5 0 75 0 0 0 0 0 0 17 2 0 0 0 0 0 0 0 0 0 0 0 21 0 0 0 0 0 19 22 33 3 0 0 14 6 6 5 0 0 0 0 0 0 0 1 3 1 0 0 6 4 0 0 20 3 18 0 2 0 1 7 8 12 1 0 5.018842530282638
1 0 2 1 6 0 1 0 0 0 0 1 2 1 0 0 8 1 6 1 3 0 0 1 0 0 26 1 4 1 0 0 1 1 2 1 3 1 0 0 0 0 2 0 0 6 9 0 1 0 3 0 3 0 0 5 2 1 1 14 13 0 0 25 5 2 1 1 1 7 2 0 9 0 0 0 0 0 0 0 0 40 21 3 0 13 0 1 2 0 7 0 0 51 7 9 8 4 2 0 0 0 20 1 28 1 7 0 0 7 0 0 0 1 0 28 17 0 0 0 3 0 0 0 0 20 17 0 1 0 0 4 20 1 0 1 0 0 0 2 1 0 0 0 7 0 1 0 0 0 2 1 0 0 2 0 2 2 0 0 1 0 0 7 18 1 2 0 0 19 0 0 0 0 7 19 0 4 10 34 31 0 6 0 2 0 3 1 8 23 0 48 14 44 3 0 0 0 0 0 0 0 16 0 0 18 3 21 0 0 0 0 1 0 0 1 0 2 3 3 25 0 0 0 0 0 0 0 8 0 4 1 0 1 0 2 1 9 50 0 0 3 2 10 8 3 0 32 0 0 1 0 1 0 2 12 29 1 0 17 7 0 1 0 30 6 1 2 0 1 3 1 0 6 0 27 1 0 0 6 7 1 1 0 1 23 0 1 0 0 7 0 0 0 2 0 0 2 0 0 0 1 1 7 4 0 0 23 17 29 4 1 12 20 12 35 42 0 0 1 7 1 0 6 0 4 53 27 5 3 1 22 0 0 3 3 2 1 2 38 0 1 7 24 0 0 18 0 0 0 0 12 1 0 3 3 4 0 0 0 0 0 0 1 1 3 1 2 1 0 20 12 0 0 0 0 0 2 0 4 2 1 0 7 0 0 4 4 13 7 6 8 5 0 1 0 24 0 2 0 33 1 22 0 15 3 0 0 0 0 0 0 14 0 0 0 52 0 35 0 1 0 0 10 2 41 0 0 52 4 1 2 0 0 4 1 42 20 0 0 0 0 16 13 2 0 0 2 0 0 0 0 1 5 0 0 1 1 3 3 6 5 17 12 0 0 0 1 0 0 0 24 0 0 1 1 1 7 5 15 6 2 11 0 5 1 0 0 0 0 0 41 1 1 24 0 0 0 0 0 19 5 0 15 0 0 1 0 2 2 0 0 0 0 2 1 0 5 6 0 4 9 1 4 5 6 4 0 0 0 0 0 2 6 4 1 0 0 1 16 0 2 3 0 3 1 0 23 23 14 0 0 0 0 23 0 0 0 15 0 0 5 3 9 0 0 0 9 22 0 18 1 0 1 0 0 0 0 1 0 1 0 23 1 3 1 0 0 1 0 0 31 0 0 0 23 0 0 0 1 0 13 0 0 3 1 1 0 1 0 1 0 3 0 0 0 0 18 1 0 0 0 37 38 1 1 0 2 15 11 0 0 22 0 5 1 0 42 40 0 1 0 0 0 1 4 0 0 0 16 2 0 0 0 0 1 0 0 2 14 0 1 4 0 38 0 1 0 0 0 3 0 24 39 8 1 2 5 0 77 0 0 0 0 0 0 19 2 0 0 0 0 0 0 0 0 0 0 0 23 0 0 0 0 0 16 19 32 2 0 0 15 5 6 5 0 0 0 0 0 0 0 0 2 1 0 0 6 3 0 0 17 3 19 0 2 0 1 7 8 16 1 0 4.816958277254374
1 0 2 1 5 0 1 0 0 0 0 1 2 1 0 0 7 1 7 1 2 0 0 1 0 0 23 1 2 1 0 0 1 0 1 1 2 1 0 0 0 0 2 0 0 5 8 0 1 0 2 0 3 0 0 5 2 1 1 13 13 0 0 25 5 2 1 1 1 5 2 0 8 0 0 0 0 0 0 0 0 36 22 3 0 10 0 1 2 0 6 0 0 41 6 10 8 3 2 0 0 0 21 1 26 1 5 0 0 6 0 0 0 1 0 24 16 0 0 0 2 0 0 0 0 18 18 0 0 0 0 2 19 1 0 1 0 0 0 2 1 0 0 0 6 0 0 0 0 0 2 1 0 0 1 0 1 2 0 0 1 0 0 7 16 1 1 0 0 18 0 0 0 0 5 22 0 3 9 34 32 0 6 0 2 0 3 1 7 22 0 54 15 40 2 0 0 0 0 0 0 0 18 0 0 21 3 20 0 0 0 0 0 0 0 1 0 2 2 3 26 0 0 0 0 0 0 0 8 0 4 1 0 1 0 2 1 8 48 0 0 3 2 10 8 3 0 31 0 0 1 0 1 0 2 14 29 1 0 15 6 0 1 0 27 4 1 1 0 1 1 1 0 8 0 24 0 0 0 6 5 1 1 0 1 22 0 1 0 0 7 0 0 0 2 0 0 1 0 0 0 0 1 6 4 0 0 24 16 27 2 1 12 18 14 29 41 0 0 1 7 1 0 7 0 2 46 29 5 3 1 16 0 0 3 3 1 1 1 33 0 1 6 25 0 0 14 0 0 0 0 14 1 0 2 3 4 0 0 0 0 0 0 1 1 3 0 2 1 0 20 14 0 0 0 0 0 2 0 4 2 1 0 7 0 0 4 4 12 7 6 9 4 0 1 0 21 0 2 0 32 0 22 0 15 3 0 0 0 0 0 0 14 0 0 0 46 0 33 0 1 0 0 8 1 38 0 0 56 4 1 2 0 0 4 1 43 17 0 0 0 0 11 13 1 0 0 2 0 0 0 0 1 5 0 0 1 0 3 1 4 3 18 12 0 0 0 1 0 0 0 30 0 0 1 1 1 8 4 15 5 1 12 0 3 1 0 0 0 0 0 41 1 1 22 0 0 0 0 0 21 5 0 15 0 0 0 0 2 2 0 0 0 0 2 1 0 3 6 0 3 8 1 3 6 6 4 0 0 0 0 0 2 5 4 1 0 0 0 16 0 1 3 0 2 1 0 17 23 12 0 0 0 0 21 0 0 0 15 0 0 4 3 6 0 0 0 9 19 0 14 1 0 1 0 0 0 0 1 0 0 0 26 1 3 1 0 0 0 0 0 31 0 0 0 21 0 0 0 1 0 11 0 0 3 1 1 0 1 0 1 0 2 0 0 0 0 17 1 0 0 0 33 37 2 1 0 2 16 7 0 0 19 0 3 1 0 45 42 0 1 0 0 0 1 4 0 0 0 17 0 0 0 0 0 0 0 0 2 13 0 1 4 0 40 0 1 0 0 0 2 0 20 40 8 1 1 4 0 72 0 0 0 0 0 0 17 2 0 0 0 0 0 0 0 0 0 0 0 20 0 0 0 0 0 12 19 30 2 0 0 14 4 4 5 0 0 0 0 0 0 0 0 1 1 0 0 5 1 0 0 14 3 17 0 2 0 1 8 8 15 1 0 4.530282637954239
1 0 2 1 5 0 1 0 0 0 0 1 2 1 0 0 5 1 8 1 2 0 0 0 0 0 19 1 1 1 0 0 1 0 1 1 1 1 0 0 0 0 2 0 0 3 8 0 1 0 2 0 3 0 0 4 2 1 1 12 14 0 0 29 5 2 0 1 1 5 2 0 6 0 0 0 0 0 0 0 0 31 19 3 0 6 0 1 2 0 3 0 0 39 6 12 5 3 2 0 0 0 20 1 25 1 5 0 0 6 0 0 0 1 0 21 16 0 0 0 2 0 0 0 0 14 20 0 0 0 0 2 18 1 0 1 0 0 0 2 1 0 0 0 5 0 0 0 0 0 1 1 0 0 1 0 1 2 0 0 0 0 0 6 15 1 1 0 0 20 0 0 0 0 3 18 0 2 8 34 34 0 6 0 2 0 3 1 5 18 0 59 20 39 2 0 0 0 0 0 0 0 19 0 0 21 3 19 0 0 0 0 0 0 0 1 0 2 2 3 23 0 0 0 0 0 0 0 6 0 3 1 0 1 0 2 1 9 40 0 0 2 2 9 8 3 0 30 0 0 1 0 1 0 2 15 28 0 0 12 7 0 1 0 26 3 1 0 0 1 0 1 0 10 0 17 0 0 0 7 5 1 1 0 1 24 0 1 0 0 6 0 0 0 2 0 0 1 0 0 0 0 1 5 4 0 0 24 13 27 2 1 11 15 14 25 41 0 0 0 7 1 0 6 0 2 43 30 5 3 1 16 0 0 2 3 1 0 1 30 0 1 6 26 0 0 15 0 0 0 0 13 1 0 1 3 4 0 0 0 0 0 0 1 1 3 0 2 1 0 20 21 0 0 0 0 0 2 0 2 2 0 0 7 0 0 4 2 8 6 4 7 3 0 1 0 15 0 1 0 32 0 19 0 15 2 0 0 0 0 0 0 13 0 0 0 43 0 31 0 1 0 0 6 1 33 0 0 53 4 1 2 0 0 3 1 43 17 0 0 0 0 9 12 1 0 0 2 0 0 0 0 1 5 0 0 1 0 3 1 4 2 21 12 0 0 0 1 0 0 0 36 0 0 1 1 1 7 3 14 4 1 12 0 3 1 0 0 0 0 0 38 1 1 19 0 0 0 0 0 17 4 0 17 0 0 0 0 1 2 0 0 0 0 2 0 0 2 5 0 3 5 1 3 6 5 3 0 0 0 0 0 1 3 4 1 0 0 0 14 0 1 4 0 2 1 0 15 26 11 0 0 0 0 19 0 0 0 10 0 0 4 2 6 0 0 0 10 18 0 12 1 0 1 0 0 0 0 0 0 0 0 27 1 3 1 0 0 0 0 0 33 0 0 0 20 0 0 0 1 0 9 0 0 3 0 1 0 1 0 0 0 2 0 0 0 0 13 1 0 0 0 34 31 2 1 0 2 15 5 0 0 17 0 2 1 0 46 37 0 1 0 0 0 1 4 0 0 0 18 0 0 0 0 0 0 0 0 2 11 0 1 4 0 35 0 1 0 0 0 1 0 22 36 8 1 1 3 0 79 0 0 0 0 0 0 16 1 0 0 0 0 0 0 0 0 0 0 0 19 0 0 0 0 0 12 20 32 2 0 0 13 4 3 5 0 0 0 0 0 0 0 0 0 1 0 0 5 1 0 0 14 3 13 0 1 0 0 7 7 15 1 0 4.271870794078062
1 0 1 1 5 0 1 0 0 0 0 0 2 1 0 0 3 1 9 1 2 0 0 0 0 0 19 1 1 1 0 0 1 0 1 1 1 1 0 0 0 0 2 0 0 3 7 0 1 0 1 0 3 0 0 4 2 1 1 10 12 0 0 29 4 1 0 0 0 5 2 0 5 0 0 0 0 0 0 0 0 28 17 2 0 6 0 1 0 0 3 0 0 36 4 14 5 3 2 0 0 0 20 1 18 1 2 0 0 6 0 0 0 1 0 19 16 0 0 0 2 0 0 0 0 13 21 0 0 0 0 2 22 1 0 1 0 0 0 2 1 0 0 0 5 0 0 0 0 0 1 1 0 0 1 0 1 2 0 0 0 0 0 6 16 1 1 0 0 21 0 0 0 0 3 18 0 2 8 30 33 0 5 0 0 0 3 1 5 18 0 62 25 38 2 0 0 0 0 0 0 0 18 0 0 21 3 17 0 0 0 0 0 0 0 0 0 2 2 3 22 0 0 0 0 0 0 0 6 0 3 0 0 1 0 2 0 10 39 0 0 2 2 8 6 3 0 31 0 0 1 0 1 0 2 17 27 0 0 10 8 0 1 0 30 3 1 0 0 0 0 1 0 10 0 15 0 0 0 5 5 1 1 0 1 25 0 1 0 0 5 0 0 0 2 0 0 1 0 0 0 0 1 3 3 0 0 25 13 26 2 1 12 17 13 21 47 0 0 0 8 0 0 6 0 2 45 29 5 2 1 14 0 0 2 3 1 0 1 25 0 1 7 24 0 0 15 0 0 0 0 10 1 0 1 2 4 0 0 0 0 0 0 1 1 2 0 1 1 0 22 23 0 0 0 0 0 2 0 2 2 0 0 7 0 0 2 2 7 5 4 5 3 0 0 0 17 0 1 0 29 0 21 0 16 2 0 0 0 0 0 0 13 0 0 0 38 0 31 0 1 0 0 5 1 31 0 0 56 4 1 0 0 0 2 1 43 15 0 0 0 0 10 8 1 0 0 2 0 0 0 0 1 5 0 0 1 0 3 1 3 2 19 12 0 0 0 1 0 0 0 37 0 0 1 0 1 8 3 15 3 1 11 0 2 1 0 0 0 0 0 36 1 1 18 0 0 0 0 0 14 4 0 14 0 0 0 0 1 2 0 0 0 0 2 0 0 2 4 0 3 5 1 3 6 5 3 0 0 0 0 0 0 3 3 1 0 0 0 11 0 1 4 0 1 1 0 14 28 9 0 0 0 0 19 0 0 0 8 0 0 4 2 6 0 0 0 12 17 0 11 1 0 1 0 0 0 0 0 0 0 0 23 0 3 1 0 0 0 0 0 34 0 0 0 19 0 0 0 1 0 11 0 0 1 0 1 0 1 0 0 0 2 0 0 0 0 13 1 0 0 0 29 31 2 1 0 2 16 3 0 0 16 0 2 1 0 38 37 0 1 0 0 0 0 4 0 0 0 16 0 0 0 0 0 0 0 0 2 11 0 1 3 0 31 0 1 0 0 0 1 0 22 35 6 1 1 3 0 79 0 0 0 0 0 0 16 1 0 0 0 0 0 0 0 0 0 0 0 18 0 0 0 0 0 17 21 31 2 0 0 9 3 4 5 0 0 0 0 0 0 0 0 0 1 0 0 5 1 0 0 11 3 12 0 0 0 0 7 7 14 0 0 4.0969044414535669
1 0 1 1 4 0 1 0 0 0 0 0 1 1 0 0 3 1 6 1 2 0 0 0 0 0 18 1 1 0 0 0 1 0 1 1 1 1 0 0 0 0 2 0 0 2 7 0 0 0 1 0 3 0 0 3 2 1 1 13 11 0 0 30 4 1 0 0 0 3 2 0 4 0 0 0 0 0 0 0 0 26 18 2 0 6 0 1 0 0 3 0 0 34 2 13 5 3 2 0 0 0 20 1 16 1 1 0 0 5 0 0 0 1 0 14 16 0 0 0 2 0 0 0 0 11 21 0 0 0 0 2 24 1 0 1 0 0 0 2 1 0 0 0 5 0 0 0 0 0 1 1 0 0 1 0 1 2 0 0 0 0 0 6 13 1 1 0 0 18 0 0 0 0 3 18 0 2 8 28 30 0 3 0 0 0 2 1 5 16 0 63 25 36 2 0 0 0 0 0 0 0 15 0 0 16 2 16 0 0 0 0 0 0 0 0 0 2 2 2 18 0 0 0 0 0 0 0 4 0 3 0 0 0 0 0 0 9 39 0 0 2 1 7 6 3 0 31 0 0 1 0 1 0 1 13 28 0 0 8 5 0 1 0 30 3 1 0 0 0 0 1 0 11 0 13 0 0 0 4 4 1 1 0 1 28 0 1 0 0 5 0 0 0 2 0 0 1 0 0 0 0 1 3 3 0 0 24 11 26 2 1 10 17 14 19 49 0 0 0 7 0 0 5 0 2 48 30 4 2 1 11 0 0 2 2 1 0 1 24 0 1 7 26 0 0 13 0 0 0 0 9 1 0 1 0 3 0 0 0 0 0 0 0 1 2 0 1 1 0 17 23 0 0 0 0 0 1 0 2 1 0 0 6 0 0 2 2 7 4 4 5 3 0 0 0 19 0 1 0 34 0 22 0 15 1 0 0 0 0 0 0 12 0 0 0 34 0 32 0 0 0 0 5 1 33 0 0 56 2 0 0 0 0 1 1 39 14 0 0 0 0 10 9 1 0 0 1 0 0 0 0 1 5 0 0 1 0 2 1 1 2 21 11 0 0 0 1 0 0 0 38 0 0 1 0 1 9 2 14 3 1 11 0 2 1 0 0 0 0 0 33 1 1 15 0 0 0 0 0 13 4 0 13 0 0 0 0 1 1 0 0 0 0 1 0 0 2 3 0 3 4 1 3 5 3 3 0 0 0 0 0 0 2 3 1 0 0 0 8 0 1 5 0 0 1 0 13 30 9 0 0 0 0 18 0 0 0 7 0 0 3 2 5 0 0 0 13 14 0 9 1 0 1 0 0 0 0 0 0 0 0 22 0 3 1 0 0 0 0 0 31 0 0 0 19 0 0 0 1 0 12 0 0 1 0 1 0 1 0 0 0 1 0 0 0 0 14 1 0 0 0 28 29 1 1 0 2 17 3 0 0 13 0 0 0 0 37 36 0 1 0 0 0 0 3 0 0 0 15 0 0 0 0 0 0 0 0 2 8 0 1 3 0 30 0 1 0 0 0 0 0 23 31 5 1 1 2 0 75 0 0 0 0 0 0 12 1 0 0 0 0 0 0 0 0 0 0 0 18 0 0 0 0 0 17 24 28 2 0 0 9 3 3 3 0 0 0 0 0 0 0 0 0 1 0 0 4 1 0 0 8 1 12 0 0 0 0 10 9 16 0 0 3.873485868102288
1 0 1 1 3 0 0 0 0 0 0 0 1 1 0 0 3 1 4 1 2 0 0 0 0 0 18 1 1 0 0 0 1 0 1 1 1 1 0 0 0 0 2 0 0 2 6 0 0 0 1 0 3 0 0 3 2 1 1 12 11 0 0 30 4 1 0 0 0 2 1 0 2 0 0 0 0 0 0 0 0 25 15 2 0 6 0 1 0 0 3 0 0 31 1 11 5 2 2 0 0 0 17 1 16 1 1 0 0 5 0 0 0 1 0 12 16 0 0 0 2 0 0 0 0 11 23 0 0 0 0 2 27 1 0 1 0 0 0 1 1 0 0 0 4 0 0 0 0 0 1 1 0 0 1 0 1 2 0 0 0 0 0 6 12 1 1 0 0 21 0 0 0 0 3 16 0 2 7 23 27 0 3 0 0 0 2 1 3 11 0 61 25 31 2 0 0 0 0 0 0 0 13 0 0 15 1 16 0 0 0 0 0 0 0 0 0 2 2 2 13 0 0 0 0 0 0 0 3 0 2 0 0 0 0 0 0 8 36 0 0 2 1 6 5 3 0 29 0 0 1 0 1 0 1 12 21 0 0 7 5 0 1 0 30 3 1 0 0 0 0 1 0 9 0 12 0 0 0 3 4 1 0 0 0 27 0 1 0 0 5 0 0 0 1 0 0 1 0 0 0 0 1 1 2 0 0 22 8 25 2 1 9 15 10 19 49 0 0 0 6 0 0 2 0 2 45 32 4 1 1 11 0 0 2 1 1 0 1 24 0 1 8 25 0 0 14 0 0 0 0 7 1 0 1 0 3 0 0 0 0 0 0 0 1 1 0 1 1 0 16 23 0 0 0 0 0 0 0 1 1 0 0 8 0 0 2 2 7 3 6 5 2 0 0 0 20 0 1 0 32 0 21 0 15 1 0 0 0 0 0 0 14 0 0 0 33 0 34 0 0 0 0 5 1 32 0 0 57 2 0 0 0 0 1 1 39 12 0 0 0 0 9 9 1 0 0 1 0 0 0 0 0 4 0 0 0 0 2 0 1 3 20 10 0 0 0 1 0 0 0 36 0 0 1 0 1 7 2 14 3 1 10 0 2 0 0 0 0 0 0 32 1 1 15 0 0 0 0 0 11 4 0 13 0 0 0 0 1 1 0 0 0 0 1 0 0 2 3 0 3 4 1 2 3 3 3 0 0 0 0 0 0 1 3 1 0 0 0 6 0 0 4 0 0 1 0 14 30 9 0 0 0 0 16 0 0 0 5 0 0 3 1 4 0 0 0 10 11 0 8 1 0 1 0 0 0 0 0 0 0 0 21 0 2 1 0 0 0 0 0 29 0 0 0 20 0 0 0 1 0 11 0 0 1 0 1 0 0 0 0 0 1 0 0 0 0 7 1 0 0 0 27 27 1 0 0 1 19 3 0 0 12 0 0 0 0 38 41 0 1 0 0 0 0 2 0 0 0 13 0 0 0 0 0 0 0 0 2 8 0 1 3 0 30 0 1 0 0 0 0 0 22 28 5 1 0 2 0 80 0 0 0 0 0 0 10 1 0 0 0 0 0 0 0 0 0 0 0 17 0 0 0 0 0 15 25 25 2 0 0 9 3 2 3 0 0 0 0 0 0 0 0 0 1 0 0 3 0 0 0 8 1 13 0 0 0 0 14 10 14 0 0 3.654104979811575
1 0 1 1 3 0 0 0 0 0 0 0 1 1 0 0 2 1 6 1 2 0 0 0 0 0 17 1 1 0 0 0 0 0 1 1 1 1 0 0 0 0 2 0 0 1 4 0 0 0 1 0 3 0 0 3 1 1 1 13 10 0 0 30 3 1 0 0 0 2 0 0 2 0 0 0 0 0 0 0 0 22 12 2 0 6 0 0 0 0 3 0 0 28 1 9 4 2 1 0 0 0 17 1 19 1 1 0 0 5 0 0 0 1 0 11 16 0 0 0 2 0 0 0 0 8 24 0 0 0 0 2 25 1 0 1 0 0 0 1 1 0 0 0 4 0 0 0 0 0 1 1 0 0 1 0 1 1 0 0 0 0 0 5 11 1 1 0 0 19 0 0 0 0 3 17 0 2 7 21 27 0 2 0 0 0 2 1 2 9 0 60 29 25 0 0 0 0 0 0 0 0 11 0 0 15 0 16 0 0 0 0 0 0 0 0 0 1 1 2 10 0 0 0 0 0 0 0 3 0 2 0 0 0 0 0 0 5 36 0 0 2 1 6 6 3 0 24 0 0 1 0 1 0 1 13 21 0 0 7 3 0 1 0 30 3 1 0 0 0 0 0 0 9 0 11 0 0 0 4 4 1 0 0 0 24 0 1 0 0 3 0 0 0 1 0 0 1 0 0 0 0 0 1 2 0 0 23 8 19 2 0 5 13 11 16 47 0 0 0 6 0 0 1 0 2 44 31 3 1 0 11 0 0 2 1 1 0 1 24 0 1 10 28 0 0 11 0 0 0 0 4 1 0 1 0 3 0 0 0 0 0 0 0 1 1 0 1 0 0 14 19 0 0 0 0 0 0 0 1 1 0 0 4 0 0 2 2 6 2 5 5 2 0 0 0 20 0 1 0 26 0 22 0 13 1 0 0 0 0 0 0 16 0 0 0 30 0 32 0 0 0 0 4 0 34 0 0 61 2 0 0 0 0 1 0 32 12 0 0 0 0 10 9 1 0 0 1 0 0 0 0 0 3 0 0 0 0 2 0 1 4 18 7 0 0 0 1 0 0 0 40 0 0 1 0 1 4 3 11 3 1 8 0 2 0 0 0 0 0 0 28 1 1 13 0 0 0 0 0 12 3 0 14 0 0 0 0 1 1 0 0 0 0 1 0 0 2 2 0 2 4 1 2 3 3 3 0 0 0 0 0 0 1 3 0 0 0 0 3 0 0 5 0 0 1 0 13 26 9 0 0 0 0 16 0 0 0 5 0 0 1 1 4 0 0 0 6 8 0 7 0 0 1 0 0 0 0 0 0 0 0 18 0 0 0 0 0 0 0 0 30 0 0 0 21 0 0 0 1 0 10 0 0 1 0 1 0 0 0 0 0 1 0 0 0 0 6 1 0 0 0 26 27 1 0 0 1 15 3 0 0 10 0 0 0 0 37 40 0 0 0 0 0 0 2 0 0 0 12 0 0 0 0 0 0 0 0 2 8 0 1 2 0 26 0 1 0 0 0 0 0 22 25 4 1 0 1 0 75 0 0 0 0 0 0 12 1 0 0 0 0 0 0 0 0 0 0 0 13 0 0 0 0 0 13 22 22 2 0 0 8 3 1 4 0 0 0 0 0 0 0 0 0 0 0 0 3 0 0 0 6 1 10 0 0 0 0 17 9 14 0 0 3.3970390309555857
1 0 0 1 3 0 0 0 0 0 0 0 1 1 0 0 2 1 6 1 2 0 0 0 0 0 15 0 1 0 0 0 0 0 1 1 0 1 0 0 0 0 1 0 0 1 4 0 0 0 1 0 3 0 0 1 1 1 0 11 10 0 0 30 3 1 0 0 0 2 0 0 2 0 0 0 0 0 0 0 0 19 10 2 0 7 0 0 0 0 3 0 0 28 1 8 4 2 1 0 0 0 15 0 16 1 0 0 0 4 0 0 0 1 0 10 16 0 0 0 1 0 0 0 0 7 26 0 0 0 0 2 22 1 0 0 0 0 0 1 1 0 0 0 3 0 0 0 0 0 1 1 0 0 1 0 1 1 0 0 0 0 0 5 9 1 1 0 0 13 0 0 0 0 3 17 0 1 5 19 25 0 1 0 0 0 2 1 2 7 0 56 34 20 0 0 0 0 0 0 0 0 11 0 0 13 0 16 0 0 0 0 0 0 0 0 0 1 1 2 10 0 0 0 0 0 0 0 2 0 2 0 0 0 0 0 0 3 34 0 0 1 1 4 6 3 0 22 0 0 1 0 1 0 1 15 20 0 0 7 3 0 1 0 21 3 0 0 0 0 0 0 0 11 0 10 0 0 0 3 3 0 0 0 0 24 0 1 0 0 3 0 0 0 1 0 0 1 0 0 0 0 0 1 2 0 0 24 7 20 2 0 4 13 8 16 47 0 0 0 6 0 0 1 0 2 45 28 3 1 0 11 0 0 2 1 1 0 1 21 0 0 9 23 0 0 9 0 0 0 0 3 1 0 0 0 3 0 0 0 0 0 0 0 0 1 0 1 0 0 12 16 0 0 0 0 0 0 0 1 1 0 0 4 0 0 1 2 4 2 6 4 1 0 0 0 19 0 1 0 28 0 21 0 12 1 0 0 0 0 0 0 16 0 0 0 28 0 29 0 0 0 0 2 0 31 0 0 62 2 0 0 0 0 1 0 37 12 0 0 0 0 9 9 1 0 0 1 0 0 0 0 0 3 0 0 0 0 1 0 2 4 16 7 0 0 0 1 0 0 0 35 0 0 1 0 1 4 3 9 3 1 10 0 2 0 0 0 0 0 0 27 1 1 10 0 0 0 0 0 12 2 0 13 0 0 0 0 1 1 0 0 0 0 1 0 0 2 1 0 1 3 1 2 2 3 3 0 0 0 0 0 0 1 3 0 0 0 0 2 0 0 5 0 0 1 0 13 23 7 0 0 0 0 17 0 0 0 4 0 0 1 1 3 0 0 0 5 7 0 6 0 0 1 0 0 0 0 0 0 0 0 16 0 0 0 0 0 0 0 0 27 0 0 0 18 0 0 0 1 0 10 0 0 1 0 1 0 0 0 0 0 1 0 0 0 0 5 1 0 0 0 24 28 1 0 0 1 13 3 0 0 9 0 0 0 0 35 33 0 0 0 0 0 0 2 0 0 0 7 0 0 0 0 0 0 0 0 1 7 0 0 2 0 25 0 1 0 0 0 0 0 23 27 2 1 0 1 0 64 0 0 0 0 0 0 12 1 0 0 0 0 0 0 0 0 0 0 0 12 0 0 0 0 0 13 20 18 2 0 0 8 3 2 7 0 0 0 0 0 0 0 0 0 0 0 0 2 0 0 0 4 1 10 0 0 0 0 16 5 15 0 0 3.1440107671601615
1 0 0 1 3 0 0 0 0 0 0 0 1 0 0 0 2 1 8 1 2 0 0 0 0 0 13 0 1 0 0 0 0 0 0 1 0 1 0 0 0 0 1 0 0 1 4 0 0 0 1 0 2 0 0 1 1 1 0 11 11 0 0 28 2 0 0 0 0 2 0 0 2 0 0 0 0 0 0 0 0 17 9 2 0 7 0 0 0 0 3 0 0 28 0 6 4 2 1 0 0 0 12 0 13 1 0 0 0 3 0 0 0 1 0 9 15 0 0 0 1 0 0 0 0 6 24 0 0 0 0 2 22 1 0 0 0 0 0 0 1 0 0 0 3 0 0 0 0 0 1 1 0 0 1 0 1 1 0 0 0 0 0 4 7 1 1 0 0 10 0 0 0 0 2 14 0 1 5 15 22 0 1 0 0 0 2 1 2 6 0 48 32 17 0 0 0 0 0 0 0 0 10 0 0 11 0 19 0 0 0 0 0 0 0 0 0 1 1 1 7 0 0 0 0 0 0 0 2 0 2 0 0 0 0 0 0 2 35 0 0 0 1 4 6 2 0 22 0 0 0 0 1 0 1 14 22 0 0 7 3 0 1 0 20 2 0 0 0 0 0 0 0 12 0 8 0 0 0 2 1 0 0 0 0 23 0 1 0 0 3 0 0 0 1 0 0 1 0 0 0 0 0 1 2 0 0 21 6 20 2 0 4 11 7 12 49 0 0 0 6 0 0 1 0 2 49 25 3 0 0 12 0 0 1 1 1 0 0 20 0 0 9 19 0 0 9 0 0 0 0 3 1 0 0 0 3 0 0 0 0 0 0 0 0 1 0 1 0 0 10 16 0 0 0 0 0 0 0 1 1 0 0 5 0 0 0 1 3 2 5 3 1 0 0 0 20 0 1 0 28 0 21 0 14 1 0 0 0 0 0 0 17 0 0 0 24 0 30 0 0 0 0 1 0 26 0 0 70 2 0 0 0 0 1 0 41 10 0 0 0 0 8 9 1 0 0 1 0 0 0 0 0 3 0 0 0 0 1 0 2 5 17 6 0 0 0 0 0 0 0 36 0 0 1 0 1 3 3 9 3 1 9 0 2 0 0 0 0 0 0 24 1 1 10 0 0 0 0 0 12 2 0 13 0 0 0 0 1 0 0 0 0 0 1 0 0 1 1 0 0 3 1 1 2 3 3 0 0 0 0 0 0 1 2 0 0 0 0 2 0 0 5 0 0 1 0 13 24 6 0 0 0 0 15 0 0 0 4 0 0 1 1 3 0 0 0 5 6 0 6 0 0 1 0 0 0 0 0 0 0 0 16 0 0 0 0 0 0 0 0 23 0 0 0 16 0 0 0 1 0 7 0 0 1 0 1 0 0 0 0 0 1 0 0 0 0 4 0 0 0 0 21 29 1 0 0 1 14 2 0 0 7 0 0 0 0 30 36 0 0 0 0 0 0 2 0 0 0 7 0 0 0 0 0 0 0 0 1 7 0 0 2 0 25 0 1 0 0 0 0 0 24 27 2 1 0 1 0 63 0 0 0 0 0 0 14 1 0 0 0 0 0 0 0 0 0 0 0 10 0 0 0 0 0 16 20 17 1 0 0 8 3 4 11 0 0 0 0 0 0 0 0 0 0 0 0 2 0 0 0 4 1 9 0 0 0 0 14 5 13 0 0 2.9919246298788697
0 0 0 1 3 0 0 0 0 0 0 0 1 0 0 0 2 1 7 1 1 0 0 0 0 0 14 0 0 0 0 0 0 0 0 1 0 0 0 0 0 0 1 0 0 1 4 0 0 0 1 0 1 0 0 0 1 1 0 9 8 0 0 30 2 0 0 0 0 2 0 0 2 0 0 0 0 0 0 0 0 16 7 2 0 6 0 0 0 0 3 0 0 24 0 4 4 2 1 0 0 0 11 0 10 0 0 0 0 3 0 0 0 1 0 9 15 0 0 0 1 0 0 0 0 3 26 0 0 0 0 2 20 1 0 0 0 0 0 0 1 0 0 0 3 0 0 0 0 0 1 1 0 0 1 0 1 0 0 0 0 0 0 3 4 1 1 0 0 6 0 0 0 0 2 14 0 1 5 12 17 0 0 0 0 0 2 1 2 6 0 44 36 17 0 0 0 0 0 0 0 0 8 0 0 6 0 17 0 0 0 0 0 0 0 0 0 1 0 1 7 0 0 0 0 0 0 0 2 0 2 0 0 0 0 0 0 2 35 0 0 0 1 3 6 2 0 27 0 0 0 0 1 0 1 11 23 0 0 6 3 0 1 0 16 2 0 0 0 0 0 0 0 13 0 7 0 0 0 2 1 0 0 0 0 28 0 1 0 0 2 0 0 0 1 0 0 1 0 0 0 0 0 1 1 0 0 22 5 19 2 0 4 12 8 10 47 0 0 0 6 0 0 1 0 1 46 25 3 0 0 12 0 0 1 1 1 0 0 18 0 0 9 17 0 0 7 0 0 0 0 2 1 0 0 0 3 0 0 0 0 0 0 0 0 1 0 1 0 0 9 17 0 0 0 0 0 0 0 0 0 0 0 4 0 0 0 1 1 1 5 3 1 0 0 0 22 0 1 0 34 0 18 0 13 1 0 0 0 0 0 0 21 0 0 0 21 0 28 0 0 0 0 1 0 25 0 0 69 1 0 0 0 0 1 0 41 10 0 0 0 0 9 8 1 0 0 1 0 0 0 0 0 3 0 0 0 0 1 0 3 5 18 4 0 0 0 0 0 0 0 36 0 0 1 0 1 3 2 8 3 1 7 0 2 0 0 0 0 0 0 25 0 1 7 0 0 0 0 0 10 1 0 13 0 0 0 0 1 0 0 0 0 0 1 0 0 0 1 0 0 3 1 0 2 3 2 0 0 0 0 0 0 0 2 0 0 0 0 2 0 0 5 0 0 1 0 14 24 6 0 0 0 0 16 0 0 0 3 0 0 1 1 3 0 0 0 5 3 0 6 0 0 1 0 0 0 0 0 0 0 0 14 0 0 0 0 0 0 0 0 22 0 0 0 12 0 0 0 1 0 6 0 0 1 0 1 0 0 0 0 0 1 0 0 0 0 4 0 0 0 0 21 31 1 0 0 0 14 2 0 0 7 0 0 0 0 25 30 0 0 0 0 0 0 1 0 0 0 6 0 0 0 0 0 0 0 0 1 7 0 0 2 0 21 0 1 0 0 0 0 0 26 23 2 1 0 0 0 61 0 0 0 0 0 0 10 1 0 0 0 0 0 0 0 0 0 0 0 8 0 0 0 0 0 11 19 15 1 0 0 6 3 3 10 0 0 0 0 0 0 0 0 0 0 0 0 2 0 0 0 4 1 8 0 0 0 0 16 5 13 0 0 2.8075370121130556
0 0 0 1 3 0 0 0 0 0 0 0 1 0 0 0 1 0 7 1 1 0 0 0 0 0 15 0 0 0 0 0 0 0 0 1 0 0 0 0 0 0 1 0 0 1 2 0 0 0 1 0 1 0 0 0 1 1 0 9 10 0 0 33 2 0 0 0 0 2 0 0 2 0 0 0 0 0 0 0 0 13 8 2 0 6 0 0 0 0 2 0 0 25 0 4 2 2 1 0 0 0 11 0 10 0 0 0 0 3 0 0 0 1 0 7 15 0 0 0 1 0 0 0 0 3 25 0 0 0 0 2 16 1 0 0 0 0 0 0 1 0 0 0 2 0 0 0 0 0 1 1 0 0 1 0 1 0 0 0 0 0 0 2 3 0 0 0 0 4 0 0 0 0 2 14 0 0 5 13 17 0 0 0 0 0 2 1 2 5 0 44 31 18 0 0 0 0 0 0 0 0 6 0 0 5 0 16 0 0 0 0 0 0 0 0 0 1 0 1 7 0 0 0 0 0 0 0 2 0 2 0 0 0 0 0 0 2 37 0 0 0 1 2 5 2 0 32 0 0 0 0 0 0 1 9 25 0 0 6 2 0 1 0 14 1 0 0 0 0 0 0 0 12 0 4 0 0 0 3 1 0 0 0 0 27 0 1 0 0 2 0 0 0 1 0 0 1 0 0 0 0 0 1 1 0 0 21 5 18 2 0 3 13 9 8 42 0 0 0 5 0 0 1 0 0 39 26 3 0 0 10 0 0 1 1 1 0 0 18 0 0 13 14 0 0 7 0 0 0 0 3 1 0 0 0 2 0 0 0 0 0 0 0 0 1 0 1 0 0 8 20 0 0 0 0 0 0 0 0 0 0 0 3 0 0 0 1 0 1 5 3 1 0 0 0 21 0 1 0 37 0 17 0 13 1 0 0 0 0 0 0 23 0 0 0 21 0 24 0 0 0 0 1 0 23 0 0 71 0 0 0 0 0 1 0 39 10 0 0 0 0 9 7 1 0 0 0 0 0 0 0 0 2 0 0 0 0 1 0 2 5 20 3 0 0 0 0 0 0 0 36 0 0 1 0 1 3 1 8 3 1 7 0 2 0 0 0 0 0 0 23 0 1 7 0 0 0 0 0 10 1 0 13 0 0 0 0 1 0 0 0 0 0 1 0 0 0 0 0 0 3 1 0 1 3 1 0 0 0 0 0 0 0 2 0 0 0 0 2 0 0 4 0 0 1 0 13 24 6 0 0 0 0 17 0 0 0 2 0 0 0 1 3 0 0 0 3 2 0 6 0 0 0 0 0 0 0 0 0 0 0 14 0 0 0 0 0 0 0 0 21 0 0 0 10 0 0 0 1 0 5 0 0 1 0 1 0 0 0 0 0 1 0 0 0 0 4 0 0 0 0 22 26 1 0 0 0 14 1 0 0 7 0 0 0 0 25 27 0 0 0 0 0 0 1 0 0 0 5 0 0 0 0 0 0 0 0 1 6 0 0 2 0 17 0 0 0 0 0 0 0 32 24 1 1 0 0 0 54 0 0 0 0 0 0 8 1 0 0 0 0 0 0 0 0 0 0 0 6 0 0 0 0 0 10 16 15 1 0 0 5 2 2 7 0 0 0 0 0 0 0 0 0 0 0 0 2 0 0 0 3 1 7 0 0 0 0 14 5 10 0 0 2.6635262449528938
0 0 0 1 2 0 0 0 0 0 0 0 1 0 0 0 1 0 6 0 1 0 0 0 0 0 14 0 0 0 0 0 0 0 0 1 0 0 0 0 0 0 1 0 0 1 2 0 0 0 1 0 1 0 0 0 1 1 0 10 10 0 0 35 1 0 0 0 0 1 0 0 2 0 0 0 0 0 0 0 0 12 8 2 0 4 0 0 0 0 2 0 0 24 0 4 2 2 0 0 0 0 8 0 8 0 0 0 0 3 0 0 0 0 0 7 16 0 0 0 1 0 0 0 0 3 29 0 0 0 0 2 13 1 0 0 0 0 0 0 1 0 0 0 2 0 0 0 0 0 1 1 0 0 1 0 1 0 0 0 0 0 0 1 3 0 0 0 0 3 0 0 0 0 2 12 0 0 4 12 17 0 0 0 0 0 2 1 2 4 0 41 34 14 0 0 0 0 0 0 0 0 6 0 0 5 0 15 0 0 0 0 0 0 0 0 0 1 0 1 7 0 0 0 0 0 0 0 1 0 2 0 0 0 0 0 0 2 35 0 0 0 1 2 5 2 0 30 0 0 0 0 0 0 1 9 30 0 0 5 1 0 1 0 11 1 0 0 0 0 0 0 0 12 0 3 0 0 0 4 1 0 0 0 0 31 0 1 0 0 0 0 0 0 1 0 0 1 0 0 0 0 0 1 1 0 0 22 5 16 2 0 3 10 12 7 44 0 0 0 5 0 0 1 0 0 33 28 3 0 0 8 0 0 1 1 1 0 0 19 0 0 12 13 0 0 5 0 0 0 0 2 0 0 0 0 2 0 0 0 0 0 0 0 0 1 0 1 0 0 7 20 0 0 0 0 0 0 0 0 0 0 0 3 0 0 0 1 0 1 4 2 1 0 0 0 20 0 1 0 35 0 18 0 9 1 0 0 0 0 0 0 23 0 0 0 20 0 22 0 0 0 0 1 0 22 0 0 67 0 0 0 0 0 1 0 49 10 0 0 0 0 12 4 1 0 0 0 0 0 0 0 0 1 0 0 0 0 1 0 2 4 17 3 0 0 0 0 0 0 0 34 0 0 1 0 1 3 1 7 3 1 7 0 2 0 0 0 0 0 0 23 0 1 6 0 0 0 0 0 9 1 0 13 0 0 0 0 1 0 0 0 0 0 1 0 0 0 0 0 0 2 1 0 0 3 1 0 0 0 0 0 0 0 0 0 0 0 0 2 0 0 3 0 0 1 0 15 21 5 0 0 0 0 18 0 0 0 2 0 0 0 1 2 0 0 0 2 2 0 6 0 0 0 0 0 0 0 0 0 0 0 11 0 0 0 0 0 0 0 0 19 0 0 0 9 0 0 0 1 0 3 0 0 1 0 1 0 0 0 0 0 1 0 0 0 0 4 0 0 0 0 21 33 0 0 0 0 14 1 0 0 4 0 0 0 0 19 27 0 0 0 0 0 0 1 0 0 0 5 0 0 0 0 0 0 0 0 1 5 0 0 1 0 15 0 0 0 0 0 0 0 33 25 1 1 0 0 0 49 0 0 0 0 0 0 6 1 0 0 0 0 0 0 0 0 0 0 0 3 0 0 0 0 0 9 14 15 1 0 0 5 2 2 7 0 0 0 0 0 0 0 0 0 0 0 0 2 0 0 0 3 1 7 0 0 0 0 13 5 9 0 0 2.5397039030955588
0 0 0 1 1 0 0 0 0 0 0 0 0 0 0 0 1 0 4 0 1 0 0 0 0 0 13 0 0 0 0 0 0 0 0 0 0 0 0 0 0 0 1 0 0 1 2 0 0 0 1 0 1 0 0 0 1 1 0 12 9 0 0 33 1 0 0 0 0 1 0 0 1 0 0 0 0 0 0 0 0 8 8 2 0 2 0 0 0 0 2 0 0 24 0 4 2 2 0 0 0 0 6 0 5 0 0 0 0 2 0 0 0 0 0 7 24 0 0 0 1 0 0 0 0 2 32 0 0 0 0 2 12 1 0 0 0 0 0 0 0 0 0 0 2 0 0 0 0 0 1 0 0 0 1 0 1 0 0 0 0 0 0 1 3 0 0 0 0 1 0 0 0 0 2 10 0 0 4 11 14 0 0 0 0 0 2 1 2 6 0 43 32 11 0 0 0 0 0 0 0 0 6 0 0 5 0 16 0 0 0 0 0 0 0 0 0 1 0 1 6 0 0 0 0 0 0 0 1 0 2 0 0 0 0 0 0 2 34 0 0 0 1 2 5 1 0 29 0 0 0 0 0 0 1 10 25 0 0 4 1 0 1 0 9 1 0 0 0 0 0 0 0 10 0 3 0 0 0 2 0 0 0 0 0 30 0 1 0 0 0 0 0 0 1 0 0 1 0 0 0 0 0 1 1 0 0 21 5 14 1 0 3 9 15 6 42 0 0 0 5 0 0 1 0 0 32 31 3 0 0 7 0 0 1 1 1 0 0 21 0 0 9 13 0 0 5 0 0 0 0 2 0 0 0 0 0 0 0 0 0 0 0 0 0 1 0 1 0 0 8 21 0 0 0 0 0 0 0 0 0 0 0 4 0 0 0 1 0 1 3 2 1 0 0 0 16 0 1 0 38 0 17 0 8 1 0 0 0 0 0 0 17 0 0 0 18 0 19 0 0 0 0 1 0 21 0 0 69 0 0 0 0 0 1 0 49 10 0 0 0 0 14 4 1 0 0 0 0 0 0 0 0 0 0 0 0 0 0 0 2 4 14 3 0 0 0 0 0 0 0 30 0 0 1 0 1 3 1 6 2 1 6 0 2 0 0 0 0 0 0 20 0 1 5 0 0 0 0 0 7 1 0 9 0 0 0 0 1 0 0 0 0 0 1 0 0 0 0 0 0 2 1 0 0 2 1 0 0 0 0 0 0 0 0 0 0 0 0 2 0 0 3 0 0 1 0 16 23 5 0 0 0 0 17 0 0 0 2 0 0 0 0 2 0 0 0 2 2 0 4 0 0 0 0 0 0 0 0 0 0 0 11 0 0 0 0 0 0 0 0 16 0 0 0 7 0 0 0 1 0 3 0 0 1 0 0 0 0 0 0 0 1 0 0 0 0 4 0 0 0 0 22 30 0 0 0 0 10 0 0 0 4 0 0 0 0 16 28 0 0 0 0 0 0 1 0 0 0 4 0 0 0 0 0 0 0 0 1 4 0 0 0 0 15 0 0 0 0 0 0 0 35 23 1 1 0 0 0 48 0 0 0 0 0 0 6 1 0 0 0 0 0 0 0 0 0 0 0 2 0 0 0 0 0 8 12 15 1 0 0 4 2 2 6 0 0 0 0 0 0 0 0 0 0 0 0 1 0 0 0 3 0 6 0 0 0 0 14 3 8 0 0 2.3943472409152086
0 0 0 1 1 0 0 0 0 0 0 0 0 0 0 0 1 0 2 0 1 0 0 0 0 0 14 0 0 0 0 0 0 0 0 0 0 0 0 0 0 0 1 0 0 1 2 0 0 0 1 0 1 0 0 0 1 1 0 9 9 0 0 32 1 0 0 0 0 1 0 0 1 0 0 0 0 0 0 0 0 7 9 2 0 2 0 0 0 0 2 0 0 20 0 4 2 2 0 0 0 0 7 0 3 0 0 0 0 2 0 0 0 0 0 7 24 0 0 0 1 0 0 0 0 2 32 0 0 0 0 1 10 1 0 0 0 0 0 0 0 0 0 0 1 0 0 0 0 0 1 0 0 0 1 0 1 0 0 0 0 0 0 1 3 0 0 0 0 1 0 0 0 0 2 10 0 0 4 11 14 0 0 0 0 0 2 1 1 8 0 41 30 9 0 0 0 0 0 0 0 0 6 0 0 5 0 14 0 0 0 0 0 0 0 0 0 0 0 1 5 0 0 0 0 0 0 0 1 0 2 0 0 0 0 0 0 1 35 0 0 0 0 1 5 0 0 25 0 0 0 0 0 0 1 10 27 0 0 3 1 0 0 0 10 1 0 0 0 0 0 0 0 8 0 3 0 0 0 2 0 0 0 0 0 30 0 1 0 0 0 0 0 0 1 0 0 1 0 0 0 0 0 1 1 0 0 21 3 13 0 0 1 6 14 6 37 0 0 0 4 0 0 1 0 0 28 26 2 0 0 6 0 0 0 1 1 0 0 20 0 0 8 14 0 0 6 0 0 0 0 1 0 0 0 0 0 0 0 0 0 0 0 0 0 0 0 1 0 0 7 22 0 0 0 0 0 0 0 0 0 0 0 4 0 0 0 1 0 1 3 2 1 0 0 0 13 0 1 0 40 0 18 0 7 1 0 0 0 0 0 0 17 0 0 0 18 0 18 0 0 0 0 1 0 19 0 0 72 0 0 0 0 0 1 0 46 10 0 0 0 0 16 4 1 0 0 0 0 0 0 0 0 0 0 0 0 0 0 0 2 3 14 3 0 0 0 0 0 0 0 30 0 0 1 0 1 2 1 6 1 1 7 0 2 0 0 0 0 0 0 18 0 1 5 0 0 0 0 0 6 1 0 7 0 0 0 0 1 0 0 0 0 0 0 0 0 0 0 0 0 1 0 0 0 2 1 0 0 0 0 0 0 0 0 0 0 0 0 1 0 0 2 0 0 1 0 15 24 5 0 0 0 0 15 0 0 0 2 0 0 0 0 1 0 0 0 2 2 0 3 0 0 0 0 0 0 0 0 0 0 0 11 0 0 0 0 0 0 0 0 15 0 0 0 7 0 0 0 1 0 1 0 0 1 0 0 0 0 0 0 0 1 0 0 0 0 4 0 0 0 0 18 30 0 0 0 0 10 0 0 0 4 0 0 0 0 15 27 0 0 0 0 0 0 1 0 0 0 4 0 0 0 0 0 0 0 0 1 3 0 0 0 0 12 0 0 0 0 0 0 0 40 23 1 0 0 0 0 48 0 0 0 0 0 0 6 1 0 0 0 0 0 0 0 0 0 0 0 2 0 0 0 0 0 9 11 13 1 0 0 4 2 2 6 0 0 0 0 0 0 0 0 0 0 0 0 1 0 0 0 3 0 6 0 0 0 0 13 3 6 0 0 2.269179004037685
0 0 0 1 1 0 0 0 0 0 0 0 0 0 0 0 1 0 2 0 1 0 0 0 0 0 13 0 0 0 0 0 0 0 0 0 0 0 0 0 0 0 1 0 0 0 2 0 0 0 1 0 1 0 0 0 0 1 0 9 8 0 0 35 0 0 0 0 0 1 0 0 1 0 0 0 0 0 0 0 0 7 11 2 0 2 0 0 0 0 2 0 0 19 0 4 1 1 0 0 0 0 5 0 3 0 0 0 0 2 0 0 0 0 0 7 24 0 0 0 1 0 0 0 0 1 36 0 0 0 0 1 8 1 0 0 0 0 0 0 0 0 0 0 1 0 0 0 0 0 1 0 0 0 1 0 1 0 0 0 0 0 0 0 3 0 0 0 0 1 0 0 0 0 2 9 0 0 4 11 15 0 0 0 0 0 2 0 1 6 0 40 29 9 0 0 0 0 0 0 0 0 6 0 0 4 0 13 0 0 0 0 0 0 0 0 0 0 0 1 4 0 0 0 0 0 0 0 1 0 1 0 0 0 0 0 0 1 37 0 0 0 0 1 5 0 0 22 0 0 0 0 0 0 0 11 28 0 0 3 1 0 0 0 8 1 0 0 0 0 0 0 0 8 0 2 0 0 0 2 0 0 0 0 0 30 0 1 0 0 0 0 0 0 1 0 0 1 0 0 0 0 0 1 1 0 0 21 2 13 0 0 1 3 13 6 35 0 0 0 4 0 0 1 0 0 28 22 1 0 0 6 0 0 0 1 1 0 0 20 0 0 6 13 0 0 7 0 0 0 0 1 0 0 0 0 0 0 0 0 0 0 0 0 0 0 0 1 0 0 5 21 0 0 0 0 0 0 0 0 0 0 0 4 0 0 0 1 0 1 1 2 0 0 0 0 12 0 0 0 43 0 15 0 6 1 0 0 0 0 0 0 18 0 0 0 21 0 16 0 0 0 0 1 0 20 0 0 76 0 0 0 0 0 1 0 48 8 0 0 0 0 18 4 1 0 0 0 0 0 0 0 0 0 0 0 0 0 0 0 2 2 13 3 0 0 0 0 0 0 0 32 0 0 0 0 1 2 1 6 1 1 8 0 1 0 0 0 0 0 0 18 0 1 5 0 0 0 0 0 6 1 0 6 0 0 0 0 1 0 0 0 0 0 0 0 0 0 0 0 0 1 0 0 0 2 1 0 0 0 0 0 0 0 0 0 0 0 0 1 0 0 2 0 0 0 0 10 26 5 0 0 0 0 14 0 0 0 2 0 0 0 0 1 0 0 0 2 2 0 3 0 0 0 0 0 0 0 0 0 0 0 9 0 0 0 0 0 0 0 0 13 0 0 0 5 0 0 0 1 0 0 0 0 1 0 0 0 0 0 0 0 1 0 0 0 0 3 0 0 0 0 17 33 0 0 0 0 9 0 0 0 4 0 0 0 0 14 25 0 0 0 0 0 0 1 0 0 0 4 0 0 0 0 0 0 0 0 1 2 0 0 0 0 9 0 0 0 0 0 0 0 42 21 0 0 0 0 0 42 0 0 0 0 0 0 5 1 0 0 0 0 0 0 0 0 0 0 0 2 0 0 0 0 0 10 7 12 0 0 0 3 2 2 6 0 0 0 0 0 0 0 0 0 0 0 0 1 0 0 0 2 0 5 0 0 0 0 13 3 6 0 0 2.177658142664872
0 0 0 1 0 0 0 0 0 0 0 0 0 0 0 0 0 0 2 0 1 0 0 0 0 0 12 0 0 0 0 0 0 0 0 0 0 0 0 0 0 0 1 0 0 0 2 0 0 0 0 0 1 0 0 0 0 0 0 10 12 0 0 35 0 0 0 0 0 1 0 0 1 0 0 0 0 0 0 0 0 7 13 2 0 1 0 0 0 0 2 0 0 17 0 4 1 1 0 0 0 0 4 0 2 0 0 0 0 2 0 0 0 0 0 5 26 0 0 0 1 0 0 0 0 1 34 0 0 0 0 1 7 1 0 0 0 0 0 0 0 0 0 0 1 0 0 0 0 0 1 0 0 0 0 0 1 0 0 0 0 0 0 0 2 0 0 0 0 1 0 0 0 0 2 9 0 0 4 12 15 0 0 0 0 0 2 0 1 6 0 36 29 8 0 0 0 0 0 0 0 0 5 0 0 3 0 11 0 0 0 0 0 0 0 0 0 0 0 0 4 0 0 0 0 0 0 0 0 0 1 0 0 0 0 0 0 1 32 0 0 0 0 1 5 0 0 20 0 0 0 0 0 0 0 12 30 0 0 3 1 0 0 0 7 1 0 0 0 0 0 0 0 10 0 2 0 0 0 2 0 0 0 0 0 31 0 0 0 0 0 0 0 0 1 0 0 1 0 0 0 0 0 1 1 0 0 22 2 13 0 0 1 2 9 4 30 0 0 0 4 0 0 1 0 0 25 20 1 0 0 6 0 0 0 1 1 0 0 19 0 0 5 10 0 0 8 0 0 0 0 1 0 0 0 0 0 0 0 0 0 0 0 0 0 0 0 1 0 0 5 21 0 0 0 0 0 0 0 0 0 0 0 4 0 0 0 1 0 1 1 2 0 0 0 0 11 0 0 0 44 0 14 0 5 1 0 0 0 0 0 0 18 0 0 0 22 0 15 0 0 0 0 0 0 19 0 0 70 0 0 0 0 0 1 0 43 6 0 0 0 0 17 4 1 0 0 0 0 0 0 0 0 0 0 0 0 0 0 0 2 2 11 3 0 0 0 0 0 0 0 29 0 0 0 0 1 2 1 5 1 0 9 0 1 0 0 0 0 0 0 19 0 1 5 0 0 0 0 0 5 1 0 6 0 0 0 0 1 0 0 0 0 0 0 0 0 0 0 0 0 1 0 0 0 2 0 0 0 0 0 0 0 0 0 0 0 0 0 1 0 0 1 0 0 0 0 9 27 4 0 0 0 0 17 0 0 0 2 0 0 0 0 1 0 0 0 2 1 0 2 0 0 0 0 0 0 0 0 0 0 0 8 0 0 0 0 0 0 0 0 12 0 0 0 4 0 0 0 1 0 0 0 0 1 0 0 0 0 0 0 0 1 0 0 0 0 2 0 0 0 0 14 33 0 0 0 0 5 0 0 0 4 0 0 0 0 13 26 0 0 0 0 0 0 1 0 0 0 2 0 0 0 0 0 0 0 0 1 0 0 0 0 0 8 0 0 0 0 0 0 0 43 20 0 0 0 0 0 43 0 0 0 0 0 0 5 1 0 0 0 0 0 0 0 0 0 0 0 2 0 0 0 0 0 9 6 10 0 0 0 3 1 2 4 0 0 0 0 0 0 0 0 0 0 0 0 1 0 0 0 1 0 4 0 0 0 0 11 3 5 0 0 2.0511440107671605
0 0 0 1 0 0 0 0 0 0 0 0 0 0 0 0 0 0 2 0 1 0 0 0 0 0 11 0 0 0 0 0 0 0 0 0 0 0 0 0 0 0 1 0 0 0 2 0 0 0 0 0 1 0 0 0 0 0 0 9 14 0 0 28 0 0 0 0 0 1 0 0 1 0 0 0 0 0 0 0 0 7 19 2 0 0 0 0 0 0 2 0 0 18 0 4 1 1 0 0 0 0 4 0 2 0 0 0 0 1 0 0 0 0 0 5 30 0 0 0 1 0 0 0 0 1 37 0 0 0 0 1 6 0 0 0 0 0 0 0 0 0 0 0 1 0 0 0 0 0 1 0 0 0 0 0 1 0 0 0 0 0 0 0 2 0 0 0 0 0 0 0 0 0 1 8 0 0 3 12 13 0 0 0 0 0 1 0 1 7 0 39 31 10 0 0 0 0 0 0 0 0 4 0 0 2 0 9 0 0 0 0 0 0 0 0 0 0 0 0 4 0 0 0 0 0 0 0 0 0 1 0 0 0 0 0 0 1 28 0 0 0 0 1 5 0 0 18 0 0 0 0 0 0 0 13 27 0 0 3 1 0 0 0 7 1 0 0 0 0 0 0 0 10 0 1 0 0 0 2 0 0 0 0 0 33 0 0 0 0 0 0 0 0 1 0 0 1 0 0 0 0 0 1 1 0 0 24 2 13 0 0 1 2 9 4 28 0 0 0 4 0 0 1 0 0 24 21 0 0 0 6 0 0 0 1 1 0 0 15 0 0 4 8 0 0 6 0 0 0 0 1 0 0 0 0 0 0 0 0 0 0 0 0 0 0 0 1 0 0 2 18 0 0 0 0 0 0 0 0 0 0 0 4 0 0 0 0 0 1 1 2 0 0 0 0 9 0 0 0 39 0 14 0 5 1 0 0 0 0 0 0 20 0 0 0 22 0 15 0 0 0 0 0 0 18 0 0 62 0 0 0 0 0 1 0 46 5 0 0 0 0 16 4 0 0 0 0 0 0 0 0 0 0 0 0 0 0 0 0 1 1 10 3 0 0 0 0 0 0 0 32 0 0 0 0 1 2 1 2 1 0 8 0 1 0 0 0 0 0 0 18 0 1 5 0 0 0 0 0 4 1 0 5 0 0 0 0 1 0 0 0 0 0 0 0 0 0 0 0 0 1 0 0 0 2 0 0 0 0 0 0 0 0 0 0 0 0 0 1 0 0 0 0 0 0 0 10 24 4 0 0 0 0 14 0 0 0 2 0 0 0 0 1 0 0 0 2 1 0 1 0 0 0 0 0 0 0 0 0 0 0 8 0 0 0 0 0 0 0 0 12 0 0 0 2 0 0 0 1 0 0 0 0 1 0 0 0 0 0 0 0 1 0 0 0 0 2 0 0 0 0 13 27 0 0 0 0 5 0 0 0 3 0 0 0 0 11 28 0 0 0 0 0 0 0 0 0 0 2 0 0 0 0 0 0 0 0 0 0 0 0 0 0 7 0 0 0 0 0 0 0 42 21 0 0 0 0 0 43 0 0 0 0 0 0 6 1 0 0 0 0 0 0 0 0 0 0 0 2 0 0 0 0 0 10 5 8 0 0 0 3 1 2 3 0 0 0 0 0 0 0 0 0 0 0 0 1 0 0 0 1 0 2 0 0 0 0 10 2 5 0 0 1.955585464333782
0 0 0 1 0 0 0 0 0 0 0 0 0 0 0 0 0 0 2 0 1 0 0 0 0 0 10 0 0 0 0 0 0 0 0 0 0 0 0 0 0 0 1 0 0 0 2 0 0 0 0 0 1 0 0 0 0 0 0 9 15 0 0 30 0 0 0 0 0 1 0 0 1 0 0 0 0 0 0 0 0 7 23 1 0 0 0 0 0 0 2 0 0 17 0 4 0 1 0 0 0 0 2 0 2 0 0 0 0 1 0 0 0 0 0 5 35 0 0 0 0 0 0 0 0 1 31 0 0 0 0 1 5 0 0 0 0 0 0 0 0 0 0 0 1 0 0 0 0 0 1 0 0 0 0 0 0 0 0 0 0 0 0 0 1 0 0 0 0 0 0 0 0 0 1 10 0 0 3 9 13 0 0 0 0 0 1 0 1 6 0 40 34 11 0 0 0 0 0 0 0 0 3 0 0 1 0 8 0 0 0 0 0 0 0 0 0 0 0 0 4 0 0 0 0 0 0 0 0 0 0 0 0 0 0 0 0 1 24 0 0 0 0 1 5 0 0 14 0 0 0 0 0 0 0 12 28 0 0 3 1 0 0 0 7 0 0 0 0 0 0 0 0 14 0 1 0 0 0 3 0 0 0 0 0 34 0 0 0 0 0 0 0 0 1 0 0 1 0 0 0 0 0 1 0 0 0 25 1 12 0 0 1 2 9 2 29 0 0 0 3 0 0 0 0 0 24 20 0 0 0 6 0 0 0 1 1 0 0 16 0 0 4 8 0 0 7 0 0 0 0 0 0 0 0 0 0 0 0 0 0 0 0 0 0 0 0 1 0 0 2 20 0 0 0 0 0 0 0 0 0 0 0 3 0 0 0 0 0 1 1 2 0 0 0 0 8 0 0 0 43 0 14 0 4 1 0 0 0 0 0 0 21 0 0 0 21 0 15 0 0 0 0 0 0 17 0 0 58 0 0 0 0 0 0 0 50 4 0 0 0 0 15 4 0 0 0 0 0 0 0 0 0 0 0 0 0 0 0 0 1 1 8 3 0 0 0 0 0 0 0 27 0 0 0 0 1 2 1 2 0 0 8 0 1 0 0 0 0 0 0 20 0 0 4 0 0 0 0 0 3 1 0 5 0 0 0 0 1 0 0 0 0 0 0 0 0 0 0 0 0 1 0 0 0 2 0 0 0 0 0 0 0 0 0 0 0 0 0 1 0 0 0 0 0 0 0 10 28 4 0 0 0 0 12 0 0 0 2 0 0 0 0 1 0 0 0 2 1 0 1 0 0 0 0 0 0 0 0 0 0 0 4 0 0 0 0 0 0 0 0 9 0 0 0 2 0 0 0 1 0 0 0 0 1 0 0 0 0 0 0 0 1 0 0 0 0 2 0 0 0 0 13 24 0 0 0 0 5 0 0 0 3 0 0 0 0 11 24 0 0 0 0 0 0 0 0 0 0 2 0 0 0 0 0 0 0 0 0 0 0 0 0 0 5 0 0 0 0 0 0 0 39 21 0 0 0 0 0 40 0 0 0 0 0 0 7 1 0 0 0 0 0 0 0 0 0 0 0 2 0 0 0 0 0 8 5 6 0 0 0 3 1 2 3 0 0 0 0 0 0 0 0 0 0 0 0 0 0 0 0 1 0 1 0 0 0 0 9 2 4 0 0 1.8882907133243608
0 0 0 1 0 0 0 0 0 0 0 0 0 0 0 0 0 0 2 0 1 0 0 0 0 0 9 0 0 0 0 0 0 0 0 0 0 0 0 0 0 0 1 0 0 0 1 0 0 0 0 0 1 0 0 0 0 0 0 9 16 0 0 27 0 0 0 0 0 1 0 0 1 0 0 0 0 0 0 0 0 6 24 1 0 0 0 0 0 0 2 0 0 16 0 4 0 1 0 0 0 0 2 0 1 0 0 0 0 1 0 0 0 0 0 5 36 0 0 0 0 0 0 0 0 1 31 0 0 0 0 1 4 0 0 0 0 0 0 0 0 0 0 0 1 0 0 0 0 0 1 0 0 0 0 0 0 0 0 0 0 0 0 0 1 0 0 0 0 0 0 0 0 0 1 11 0 0 3 7 12 0 0 0 0 0 1 0 1 6 0 35 36 9 0 0 0 0 0 0 0 0 3 0 0 1 0 6 0 0 0 0 0 0 0 0 0 0 0 0 4 0 0 0 0 0 0 0 0 0 0 0 0 0 0 0 0 1 21 0 0 0 0 1 5 0 0 15 0 0 0 0 0 0 0 9 28 0 0 3 1 0 0 0 6 0 0 0 0 0 0 0 0 12 0 1 0 0 0 4 0 0 0 0 0 30 0 0 0 0 0 0 0 0 0 0 0 1 0 0 0 0 0 1 0 0 0 25 0 9 0 0 1 2 8 2 26 0 0 0 3 0 0 0 0 0 28 14 0 0 0 4 0 0 0 1 1 0 0 15 0 0 3 6 0 0 6 0 0 0 0 0 0 0 0 0 0 0 0 0 0 0 0 0 0 0 0 1 0 0 2 19 0 0 0 0 0 0 0 0 0 0 0 2 0 0 0 0 0 1 1 2 0 0 0 0 7 0 0 0 41 0 12 0 4 1 0 0 0 0 0 0 19 0 0 0 23 0 15 0 0 0 0 0 0 16 0 0 52 0 0 0 0 0 0 0 50 4 0 0 0 0 14 4 0 0 0 0 0 0 0 0 0 0 0 0 0 0 0 0 1 1 7 3 0 0 0 0 0 0 0 25 0 0 0 0 1 2 0 2 0 0 5 0 1 0 0 0 0 0 0 21 0 0 3 0 0 0 0 0 3 1 0 4 0 0 0 0 0 0 0 0 0 0 0 0 0 0 0 0 0 0 0 0 0 1 0 0 0 0 0 0 0 0 0 0 0 0 0 1 0 0 0 0 0 0 0 10 30 2 0 0 0 0 9 0 0 0 2 0 0 0 0 1 0 0 0 1 1 0 1 0 0 0 0 0 0 0 0 0 0 0 4 0 0 0 0 0 0 0 0 8 0 0 0 2 0 0 0 1 0 0 0 0 1 0 0 0 0 0 0 0 1 0 0 0 0 1 0 0 0 0 13 26 0 0 0 0 4 0 0 0 3 0 0 0 0 9 23 0 0 0 0 0 0 0 0 0 0 2 0 0 0 0 0 0 0 0 0 0 0 0 0 0 5 0 0 0 0 0 0 0 37 20 0 0 0 0 0 38 0 0 0 0 0 0 6 1 0 0 0 0 0 0 0 0 0 0 0 2 0 0 0 0 0 10 4 6 0 0 0 3 1 2 2 0 0 0 0 0 0 0 0 0 0 0 0 0 0 0 0 1 0 0 0 0 0 0 8 1 3 0 0 1.7698519515477794
0 0 0 1 0 0 0 0 0 0 0 0 0 0 0 0 0 0 2 0 1 0 0 0 0 0 8 0 0 0 0 0 0 0 0 0 0 0 0 0 0 0 0 0 0 0 1 0 0 0 0 0 1 0 0 0 0 0 0 9 17 0 0 26 0 0 0 0 0 0 0 0 1 0 0 0 0 0 0 0 0 5 25 1 0 0 0 0 0 0 2 0 0 15 0 4 0 1 0 0 0 0 2 0 1 0 0 0 0 1 0 0 0 0 0 3 39 0 0 0 0 0 0 0 0 1 28 0 0 0 0 1 3 0 0 0 0 0 0 0 0 0 0 0 1 0 0 0 0 0 1 0 0 0 0 0 0 0 0 0 0 0 0 0 1 0 0 0 0 0 0 0 0 0 1 9 0 0 3 6 12 0 0 0 0 0 1 0 1 7 0 30 40 6 0 0 0 0 0 0 0 0 3 0 0 0 0 5 0 0 0 0 0 0 0 0 0 0 0 0 3 0 0 0 0 0 0 0 0 0 0 0 0 0 0 0 0 1 18 0 0 0 0 1 5 0 0 13 0 0 0 0 0 0 0 7 28 0 0 3 1 0 0 0 5 0 0 0 0 0 0 0 0 13 0 1 0 0 0 4 0 0 0 0 0 30 0 0 0 0 0 0 0 0 0 0 0 1 0 0 0 0 0 1 0 0 0 28 0 8 0 0 1 2 9 2 23 0 0 0 3 0 0 0 0 0 28 13 0 0 0 3 0 0 0 1 1 0 0 12 0 0 3 4 0 0 5 0 0 0 0 0 0 0 0 0 0 0 0 0 0 0 0 0 0 0 0 1 0 0 2 20 0 0 0 0 0 0 0 0 0 0 0 2 0 0 0 0 0 1 1 2 0 0 0 0 7 0 0 0 43 0 7 0 4 1 0 0 0 0 0 0 18 0 0 0 27 0 13 0 0 0 0 0 0 17 0 0 48 0 0 0 0 0 0 0 46 3 0 0 0 0 11 3 0 0 0 0 0 0 0 0 0 0 0 0 0 0 0 0 1 1 5 3 0 0 0 0 0 0 0 22 0 0 0 0 1 2 0 2 0 0 5 0 1 0 0 0 0 0 0 18 0 0 3 0 0 0 0 0 3 1 0 4 0 0 0 0 0 0 0 0 0 0 0 0 0 0 0 0 0 0 0 0 0 1 0 0 0 0 0 0 0 0 0 0 0 0 0 1 0 0 0 0 0 0 0 10 28 2 0 0 0 0 10 0 0 0 2 0 0 0 0 1 0 0 0 0 1 0 1 0 0 0 0 0 0 0 0 0 0 0 3 0 0 0 0 0 0 0 0 7 0 0 0 2 0 0 0 1 0 0 0 0 1 0 0 0 0 0 0 0 1 0 0 0 0 1 0 0 0 0 8 24 0 0 0 0 4 0 0 0 3 0 0 0 0 8 22 0 0 0 0 0 0 0 0 0 0 2 0 0 0 0 0 0 0 0 0 0 0 0 0 0 5 0 0 0 0 0 0 0 34 20 0 0 0 0 0 35 0 0 0 0 0 0 6 1 0 0 0 0 0 0 0 0 0 0 0 2 0 0 0 0 0 10 4 6 0 0 0 3 1 2 2 0 0 0 0 0 0 0 0 0 0 0 0 0 0 0 0 1 0 0 0 0 0 0 8 1 3 0 0 1.6742934051144012
0 0 0 1 0 0 0 0 0 0 0 0 0 0 0 0 0 0 2 0 1 0 0 0 0 0 8 0 0 0 0 0 0 0 0 0 0 0 0 0 0 0 0 0 0 0 1 0 0 0 0 0 0 0 0 0 0 0 0 8 14 0 0 27 0 0 0 0 0 0 0 0 1 0 0 0 0 0 0 0 0 5 22 1 0 0 0 0 0 0 2 0 0 18 0 3 0 1 0 0 0 0 1 0 1 0 0 0 0 1 0 0 0 0 0 1 40 0 0 0 0 0 0 0 0 1 29 0 0 0 0 1 2 0 0 0 0 0 0 0 0 0 0 0 1 0 0 0 0 0 1 0 0 0 0 0 0 0 0 0 0 0 0 0 1 0 0 0 0 0 0 0 0 0 1 7 0 0 3 4 11 0 0 0 0 0 1 0 0 9 0 29 39 4 0 0 0 0 0 0 0 0 3 0 0 0 0 4 0 0 0 0 0 0 0 0 0 0 0 0 3 0 0 0 0 0 0 0 0 0 0 0 0 0 0 0 0 0 17 0 0 0 0 1 5 0 0 14 0 0 0 0 0 0 0 6 28 0 0 2 0 0 0 0 5 0 0 0 0 0 0 0 0 13 0 1 0 0 0 5 0 0 0 0 0 25 0 0 0 0 0 0 0 0 0 0 0 1 0 0 0 0 0 1 0 0 0 28 0 8 0 0 1 2 11 2 21 0 0 0 3 0 0 0 0 0 26 12 0 0 0 3 0 0 0 0 1 0 0 12 0 0 3 4 0 0 5 0 0 0 0 0 0 0 0 0 0 0 0 0 0 0 0 0 0 0 0 1 0 0 2 20 0 0 0 0 0 0 0 0 0 0 0 2 0 0 0 0 0 1 1 2 0 0 0 0 5 0 0 0 45 0 5 0 4 1 0 0 0 0 0 0 21 0 0 0 27 0 11 0 0 0 0 0 0 18 0 0 41 0 0 0 0 0 0 0 49 2 0 0 0 0 13 2 0 0 0 0 0 0 0 0 0 0 0 0 0 0 0 0 1 1 5 2 0 0 0 0 0 0 0 22 0 0 0 0 1 0 0 2 0 0 4 0 1 0 0 0 0 0 0 17 0 0 3 0 0 0 0 0 3 1 0 4 0 0 0 0 0 0 0 0 0 0 0 0 0 0 0 0 0 0 0 0 0 0 0 0 0 0 0 0 0 0 0 0 0 0 0 1 0 0 0 0 0 0 0 9 27 2 0 0 0 0 10 0 0 0 2 0 0 0 0 1 0 0 0 0 1 0 1 0 0 0 0 0 0 0 0 0 0 0 3 0 0 0 0 0 0 0 0 5 0 0 0 2 0 0 0 1 0 0 0 0 1 0 0 0 0 0 0 0 0 0 0 0 0 0 0 0 0 0 6 21 0 0 0 0 3 0 0 0 3 0 0 0 0 8 18 0 0 0 0 0 0 0 0 0 0 2 0 0 0 0 0 0 0 0 0 0 0 0 0 0 5 0 0 0 0 0 0 0 34 19 0 0 0 0 0 25 0 0 0 0 0 0 5 1 0 0 0 0 0 0 0 0 0 0 0 2 0 0 0 0 0 8 4 6 0 0 0 2 1 1 2 0 0 0 0 0 0 0 0 0 0 0 0 0 0 0 0 1 0 0 0 0 0 0 5 1 1 0 0 1.5733512786002693
0 0 0 1 0 0 0 0 0 0 0 0 0 0 0 0 0 0 2 0 1 0 0 0 0 0 7 0 0 0 0 0 0 0 0 0 0 0 0 0 0 0 0 0 0 0 1 0 0 0 0 0 0 0 0 0 0 0 0 8 13 0 0 26 0 0 0 0 0 0 0 0 1 0 0 0 0 0 0 0 0 5 28 0 0 0 0 0 0 0 2 0 0 18 0 3 0 0 0 0 0 0 1 0 1 0 0 0 0 1 0 0 0 0 0 1 37 0 0 0 0 0 0 0 0 1 26 0 0 0 0 1 2 0 0 0 0 0 0 0 0 0 0 0 1 0 0 0 0 0 1 0 0 0 0 0 0 0 0 0 0 0 0 0 0 0 0 0 0 0 0 0 0 0 1 6 0 0 2 4 10 0 0 0 0 0 1 0 0 9 0 24 43 4 0 0 0 0 0 0 0 0 3 0 0 0 0 4 0 0 0 0 0 0 0 0 0 0 0 0 1 0 0 0 0 0 0 0 0 0 0 0 0 0 0 0 0 0 18 0 0 0 0 1 5 0 0 13 0 0 0 0 0 0 0 4 26 0 0 1 0 0 0 0 4 0 0 0 0 0 0 0 0 12 0 1 0 0 0 2 0 0 0 0 0 19 0 0 0 0 0 0 0 0 0 0 0 1 0 0 0 0 0 1 0 0 0 26 0 7 0 0 0 2 12 2 18 0 0 0 2 0 0 0 0 0 27 12 0 0 0 2 0 0 0 0 1 0 0 10 0 0 3 4 0 0 4 0 0 0 0 0 0 0 0 0 0 0 0 0 0 0 0 0 0 0 0 0 0 0 1 24 0 0 0 0 0 0 0 0 0 0 0 2 0 0 0 0 0 1 1 2 0 0 0 0 5 0 0 0 43 0 5 0 3 1 0 0 0 0 0 0 22 0 0 0 26 0 10 0 0 0 0 0 0 19 0 0 34 0 0 0 0 0 0 0 54 2 0 0 0 0 11 2 0 0 0 0 0 0 0 0 0 0 0 0 0 0 0 0 1 0 4 2 0 0 0 0 0 0 0 17 0 0 0 0 1 0 0 2 0 0 4 0 1 0 0 0 0 0 0 13 0 0 2 0 0 0 0 0 3 1 0 3 0 0 0 0 0 0 0 0 0 0 0 0 0 0 0 0 0 0 0 0 0 0 0 0 0 0 0 0 0 0 0 0 0 0 0 1 0 0 0 0 0 0 0 9 26 2 0 0 0 0 13 0 0 0 2 0 0 0 0 1 0 0 0 0 0 0 1 0 0 0 0 0 0 0 0 0 0 0 2 0 0 0 0 0 0 0 0 5 0 0 0 1 0 0 0 1 0 0 0 0 0 0 0 0 0 0 0 0 0 0 0 0 0 0 0 0 0 0 5 20 0 0 0 0 3 0 0 0 3 0 0 0 0 6 16 0 0 0 0 0 0 0 0 0 0 2 0 0 0 0 0 0 0 0 0 0 0 0 0 0 5 0 0 0 0 0 0 0 30 19 0 0 0 0 0 23 0 0 0 0 0 0 5 1 0 0 0 0 0 0 0 0 0 0 0 2 0 0 0 0 0 9 3 4 0 0 0 2 1 1 2 0 0 0 0 0 0 0 0 0 0 0 0 0 0 0 0 1 0 0 0 0 0 0 6 1 0 0 0 1.4764468371467026
0 0 0 1 0 0 0 0 0 0 0 0 0 0 0 0 0 0 2 0 1 0 0 0 0 0 6 0 0 0 0 0 0 0 0 0 0 0 0 0 0 0 0 0 0 0 1 0 0 0 0 0 0 0 0 0 0 0 0 6 11 0 0 30 0 0 0 0 0 0 0 0 1 0 0 0 0 0 0 0 0 5 26 0 0 0 0 0 0 0 2 0 0 18 0 3 0 0 0 0 0 0 1 0 1 0 0 0 0 1 0 0 0 0 0 0 35 0 0 0 0 0 0 0 0 1 22 0 0 0 0 0 2 0 0 0 0 0 0 0 0 0 0 0 1 0 0 0 0 0 1 0 0 0 0 0 0 0 0 0 0 0 0 0 0 0 0 0 0 0 0 0 0 0 0 6 0 0 2 4 9 0 0 0 0 0 1 0 0 10 0 23 47 3 0 0 0 0 0 0 0 0 3 0 0 0 0 4 0 0 0 0 0 0 0 0 0 0 0 0 1 0 0 0 0 0 0 0 0 0 0 0 0 0 0 0 0 0 17 0 0 0 0 1 6 0 0 14 0 0 0 0 0 0 0 4 25 0 0 1 0 0 0 0 4 0 0 0 0 0 0 0 0 11 0 1 0 0 0 2 0 0 0 0 0 17 0 0 0 0 0 0 0 0 0 0 0 1 0 0 0 0 0 1 0 0 0 27 0 6 0 0 0 1 10 2 17 0 0 0 2 0 0 0 0 0 25 10 0 0 0 1 0 0 0 0 1 0 0 9 0 0 3 4 0 0 4 0 0 0 0 0 0 0 0 0 0 0 0 0 0 0 0 0 0 0 0 0 0 0 1 21 0 0 0 0 0 0 0 0 0 0 0 2 0 0 0 0 0 1 0 2 0 0 0 0 4 0 0 0 41 0 5 0 3 1 0 0 0 0 0 0 23 0 0 0 25 0 8 0 0 0 0 0 0 17 0 0 30 0 0 0 0 0 0 0 49 1 0 0 0 0 9 2 0 0 0 0 0 0 0 0 0 0 0 0 0 0 0 0 1 0 4 2 0 0 0 0 0 0 0 15 0 0 0 0 1 0 0 2 0 0 3 0 0 0 0 0 0 0 0 12 0 0 2 0 0 0 0 0 3 1 0 3 0 0 0 0 0 0 0 0 0 0 0 0 0 0 0 0 0 0 0 0 0 0 0 0 0 0 0 0 0 0 0 0 0 0 0 1 0 0 0 0 0 0 0 9 26 2 0 0 0 0 9 0 0 0 2 0 0 0 0 1 0 0 0 0 0 0 1 0 0 0 0 0 0 0 0 0 0 0 2 0 0 0 0 0 0 0 0 4 0 0 0 1 0 0 0 1 0 0 0 0 0 0 0 0 0 0 0 0 0 0 0 0 0 0 0 0 0 0 3 22 0 0 0 0 3 0 0 0 2 0 0 0 0 4 15 0 0 0 0 0 0 0 0 0 0 2 0 0 0 0 0 0 0 0 0 0 0 0 0 0 3 0 0 0 0 0 0 0 28 23 0 0 0 0 0 22 0 0 0 0 0 0 5 0 0 0 0 0 0 0 0 0 0 0 0 2 0 0 0 0 0 9 2 3 0 0 0 2 1 1 2 0 0 0 0 0 0 0 0 0 0 0 0 0 0 0 0 1 0 0 0 0 0 0 7 0 0 0 0 1.3903095558546435
0 0 0 1 0 0 0 0 0 0 0 0 0 0 0 0 0 0 2 0 1 0 0 0 0 0 6 0 0 0 0 0 0 0 0 0 0 0 0 0 0 0 0 0 0 0 1 0 0 0 0 0 0 0 0 0 0 0 0 6 11 0 0 32 0 0 0 0 0 0 0 0 1 0 0 0 0 0 0 0 0 5 25 0 0 0 0 0 0 0 2 0 0 18 0 3 0 0 0 0 0 0 1 0 1 0 0 0 0 1 0 0 0 0 0 0 30 0 0 0 0 0 0 0 0 1 17 0 0 0 0 0 2 0 0 0 0 0 0 0 0 0 0 0 1 0 0 0 0 0 1 0 0 0 0 0 0 0 0 0 0 0 0 0 0 0 0 0 0 0 0 0 0 0 0 6 0 0 2 3 9 0 0 0 0 0 1 0 0 11 0 15 48 3 0 0 0 0 0 0 0 0 2 0 0 0 0 4 0 0 0 0 0 0 0 0 0 0 0 0 1 0 0 0 0 0 0 0 0 0 0 0 0 0 0 0 0 0 18 0 0 0 0 1 6 0 0 13 0 0 0 0 0 0 0 3 22 0 0 0 0 0 0 0 4 0 0 0 0 0 0 0 0 11 0 1 0 0 0 2 0 0 0 0 0 17 0 0 0 0 0 0 0 0 0 0 0 1 0 0 0 0 0 1 0 0 0 26 0 6 0 0 0 1 10 2 14 0 0 0 1 0 0 0 0 0 19 10 0 0 0 1 0 0 0 0 1 0 0 7 0 0 3 4 0 0 4 0 0 0 0 0 0 0 0 0 0 0 0 0 0 0 0 0 0 0 0 0 0 0 1 22 0 0 0 0 0 0 0 0 0 0 0 1 0 0 0 0 0 1 0 1 0 0 0 0 4 0 0 0 41 0 3 0 3 1 0 0 0 0 0 0 25 0 0 0 26 0 8 0 0 0 0 0 0 17 0 0 27 0 0 0 0 0 0 0 45 1 0 0 0 0 8 2 0 0 0 0 0 0 0 0 0 0 0 0 0 0 0 0 1 0 2 2 0 0 0 0 0 0 0 13 0 0 0 0 1 0 0 2 0 0 3 0 0 0 0 0 0 0 0 13 0 0 2 0 0 0 0 0 3 1 0 3 0 0 0 0 0 0 0 0 0 0 0 0 0 0 0 0 0 0 0 0 0 0 0 0 0 0 0 0 0 0 0 0 0 0 0 1 0 0 0 0 0 0 0 7 25 2 0 0 0 0 9 0 0 0 2 0 0 0 0 0 0 0 0 0 0 0 1 0 0 0 0 0 0 0 0 0 0 0 0 0 0 0 0 0 0 0 0 2 0 0 0 1 0 0 0 1 0 0 0 0 0 0 0 0 0 0 0 0 0 0 0 0 0 0 0 0 0 0 3 25 0 0 0 0 2 0 0 0 2 0 0 0 0 4 12 0 0 0 0 0 0 0 0 0 0 1 0 0 0 0 0 0 0 0 0 0 0 0 0 0 3 0 0 0 0 0 0 0 25 21 0 0 0 0 0 24 0 0 0 0 0 0 4 0 0 0 0 0 0 0 0 0 0 0 0 2 0 0 0 0 0 9 1 2 0 0 0 2 0 0 1 0 0 0 0 0 0 0 0 0 0 0 0 0 0 0 0 1 0 0 0 0 0 0 8 0 0 0 0 1.304172274562584
0 0 0 1 0 0 0 0 0 0 0 0 0 0 0 0 0 0 2 0 1 0 0 0 0 0 6 0 0 0 0 0 0 0 0 0 0 0 0 0 0 0 0 0 0 0 1 0 0 0 0 0 0 0 0 0 0 0 0 5 9 0 0 24 0 0 0 0 0 0 0 0 1 0 0 0 0 0 0 0 0 4 24 0 0 0 0 0 0 0 1 0 0 15 0 3 0 0 0 0 0 0 1 0 1 0 0 0 0 0 0 0 0 0 0 0 27 0 0 0 0 0 0 0 0 1 18 0 0 0 0 0 1 0 0 0 0 0 0 0 0 0 0 0 1 0 0 0 0 0 1 0 0 0 0 0 0 0 0 0 0 0 0 0 0 0 0 0 0 0 0 0 0 0 0 5 0 0 2 1 7 0 0 0 0 0 1 0 0 12 0 13 46 3 0 0 0 0 0 0 0 0 2 0 0 0 0 4 0 0 0 0 0 0 0 0 0 0 0 0 1 0 0 0 0 0 0 0 0 0 0 0 0 0 0 0 0 0 15 0 0 0 0 1 4 0 0 14 0 0 0 0 0 0 0 2 18 0 0 0 0 0 0 0 4 0 0 0 0 0 0 0 0 11 0 1 0 0 0 3 0 0 0 0 0 14 0 0 0 0 0 0 0 0 0 0 0 1 0 0 0 0 0 1 0 0 0 25 0 5 0 0 0 1 8 2 14 0 0 0 1 0 0 0 0 0 16 10 0 0 0 1 0 0 0 0 1 0 0 6 0 0 3 2 0 0 4 0 0 0 0 0 0 0 0 0 0 0 0 0 0 0 0 0 0 0 0 0 0 0 1 19 0 0 0 0 0 0 0 0 0 0 0 0 0 0 0 0 0 1 0 1 0 0 0 0 4 0 0 0 42 0 2 0 1 1 0 0 0 0 0 0 25 0 0 0 26 0 6 0 0 0 0 0 0 14 0 0 26 0 0 0 0 0 0 0 44 1 0 0 0 0 8 1 0 0 0 0 0 0 0 0 0 0 0 0 0 0 0 0 0 0 2 2 0 0 0 0 0 0 0 11 0 0 0 0 1 0 0 2 0 0 3 0 0 0 0 0 0 0 0 11 0 0 2 0 0 0 0 0 2 1 0 2 0 0 0 0 0 0 0 0 0 0 0 0 0 0 0 0 0 0 0 0 0 0 0 0 0 0 0 0 0 0 0 0 0 0 0 1 0 0 0 0 0 0 0 6 20 2 0 0 0 0 10 0 0 0 2 0 0 0 0 0 0 0 0 0 0 0 1 0 0 0 0 0 0 0 0 0 0 0 0 0 0 0 0 0 0 0 0 2 0 0 0 1 0 0 0 1 0 0 0 0 0 0 0 0 0 0 0 0 0 0 0 0 0 0 0 0 0 0 2 25 0 0 0 0 1 0 0 0 2 0 0 0 0 4 11 0 0 0 0 0 0 0 0 0 0 1 0 0 0 0 0 0 0 0 0 0 0 0 0 0 3 0 0 0 0 0 0 0 23 20 0 0 0 0 0 20 0 0 0 0 0 0 3 0 0 0 0 0 0 0 0 0 0 0 0 1 0 0 0 0 0 9 0 2 0 0 0 2 0 0 1 0 0 0 0 0 0 0 0 0 0 0 0 0 0 0 0 1 0 0 0 0 0 0 7 0 0 0 0 1.1830417227456259
0 0 0 1 0 0 0 0 0 0 0 0 0 0 0 0 0 0 2 0 1 0 0 0 0 0 5 0 0 0 0 0 0 0 0 0 0 0 0 0 0 0 0 0 0 0 1 0 0 0 0 0 0 0 0 0 0 0 0 4 8 0 0 21 0 0 0 0 0 0 0 0 1 0 0 0 0 0 0 0 0 4 25 0 0 0 0 0 0 0 1 0 0 12 0 3 0 0 0 0 0 0 1 0 1 0 0 0 0 0 0 0 0 0 0 0 24 0 0 0 0 0 0 0 0 1 14 0 0 0 0 0 1 0 0 0 0 0 0 0 0 0 0 0 1 0 0 0 0 0 1 0 0 0 0 0 0 0 0 0 0 0 0 0 0 0 0 0 0 0 0 0 0 0 0 5 0 0 2 1 6 0 0 0 0 0 1 0 0 13 0 13 47 2 0 0 0 0 0 0 0 0 1 0 0 0 0 4 0 0 0 0 0 0 0 0 0 0 0 0 1 0 0 0 0 0 0 0 0 0 0 0 0 0 0 0 0 0 15 0 0 0 0 1 5 0 0 16 0 0 0 0 0 0 0 2 15 0 0 0 0 0 0 0 4 0 0 0 0 0 0 0 0 11 0 1 0 0 0 3 0 0 0 0 0 11 0 0 0 0 0 0 0 0 0 0 0 1 0 0 0 0 0 1 0 0 0 26 0 4 0 0 0 1 9 1 13 0 0 0 1 0 0 0 0 0 14 9 0 0 0 1 0 0 0 0 1 0 0 6 0 0 3 2 0 0 4 0 0 0 0 0 0 0 0 0 0 0 0 0 0 0 0 0 0 0 0 0 0 0 1 19 0 0 0 0 0 0 0 0 0 0 0 0 0 0 0 0 0 1 0 1 0 0 0 0 4 0 0 0 46 0 2 0 1 1 0 0 0 0 0 0 22 0 0 0 26 0 6 0 0 0 0 0 0 13 0 0 25 0 0 0 0 0 0 0 43 0 0 0 0 0 8 1 0 0 0 0 0 0 0 0 0 0 0 0 0 0 0 0 0 0 1 1 0 0 0 0 0 0 0 12 0 0 0 0 0 0 0 2 0 0 2 0 0 0 0 0 0 0 0 13 0 0 2 0 0 0 0 0 2 1 0 2 0 0 0 0 0 0 0 0 0 0 0 0 0 0 0 0 0 0 0 0 0 0 0 0 0 0 0 0 0 0 0 0 0 0 0 1 0 0 0 0 0 0 0 6 18 1 0 0 0 0 10 0 0 0 2 0 0 0 0 0 0 0 0 0 0 0 1 0 0 0 0 0 0 0 0 0 0 0 0 0 0 0 0 0 0 0 0 2 0 0 0 1 0 0 0 1 0 0 0 0 0 0 0 0 0 0 0 0 0 0 0 0 0 0 0 0 0 0 2 27 0 0 0 0 1 0 0 0 2 0 0 0 0 2 11 0 0 0 0 0 0 0 0 0 0 1 0 0 0 0 0 0 0 0 0 0 0 0 0 0 3 0 0 0 0 0 0 0 23 17 0 0 0 0 0 18 0 0 0 0 0 0 3 0 0 0 0 0 0 0 0 0 0 0 0 1 0 0 0 0 0 9 0 2 0 0 0 2 0 0 1 0 0 0 0 0 0 0 0 0 0 0 0 0 0 0 0 1 0 0 0 0 0 0 7 0 0 0 0 1.135935397039031
0 0 0 1 0 0 0 0 0 0 0 0 0 0 0 0 0 0 2 0 1 0 0 0 0 0 5 0 0 0 0 0 0 0 0 0 0 0 0 0 0 0 0 0 0 0 1 0 0 0 0 0 0 0 0 0 0 0 0 4 6 0 0 19 0 0 0 0 0 0 0 0 1 0 0 0 0 0 0 0 0 4 25 0 0 0 0 0 0 0 1 0 0 12 0 3 0 0 0 0 0 0 1 0 1 0 0 0 0 0 0 0 0 0 0 0 19 0 0 0 0 0 0 0 0 1 13 0 0 0 0 0 1 0 0 0 0 0 0 0 0 0 0 0 1 0 0 0 0 0 0 0 0 0 0 0 0 0 0 0 0 0 0 0 0 0 0 0 0 0 0 0 0 0 0 4 0 0 2 1 3 0 0 0 0 0 1 0 0 14 0 12 46 2 0 0 0 0 0 0 0 0 1 0 0 0 0 4 0 0 0 0 0 0 0 0 0 0 0 0 1 0 0 0 0 0 0 0 0 0 0 0 0 0 0 0 0 0 11 0 0 0 0 1 5 0 0 15 0 0 0 0 0 0 0 1 14 0 0 0 0 0 0 0 3 0 0 0 0 0 0 0 0 9 0 1 0 0 0 5 0 0 0 0 0 9 0 0 0 0 0 0 0 0 0 0 0 1 0 0 0 0 0 1 0 0 0 23 0 4 0 0 0 1 10 1 14 0 0 0 1 0 0 0 0 0 11 8 0 0 0 1 0 0 0 0 0 0 0 6 0 0 3 1 0 0 4 0 0 0 0 0 0 0 0 0 0 0 0 0 0 0 0 0 0 0 0 0 0 0 1 18 0 0 0 0 0 0 0 0 0 0 0 0 0 0 0 0 0 1 0 1 0 0 0 0 3 0 0 0 43 0 2 0 1 1 0 0 0 0 0 0 24 0 0 0 23 0 5 0 0 0 0 0 0 14 0 0 23 0 0 0 0 0 0 0 44 0 0 0 0 0 7 1 0 0 0 0 0 0 0 0 0 0 0 0 0 0 0 0 0 0 1 1 0 0 0 0 0 0 0 12 0 0 0 0 0 0 0 2 0 0 2 0 0 0 0 0 0 0 0 12 0 0 2 0 0 0 0 0 1 1 0 2 0 0 0 0 0 0 0 0 0 0 0 0 0 0 0 0 0 0 0 0 0 0 0 0 0 0 0 0 0 0 0 0 0 0 0 1 0 0 0 0 0 0 0 6 18 0 0 0 0 0 8 0 0 0 2 0 0 0 0 0 0 0 0 0 0 0 1 0 0 0 0 0 0 0 0 0 0 0 0 0 0 0 0 0 0 0 0 2 0 0 0 1 0 0 0 1 0 0 0 0 0 0 0 0 0 0 0 0 0 0 0 0 0 0 0 0 0 0 1 25 0 0 0 0 1 0 0 0 2 0 0 0 0 1 11 0 0 0 0 0 0 0 0 0 0 1 0 0 0 0 0 0 0 0 0 0 0 0 0 0 2 0 0 0 0 0 0 0 21 22 0 0 0 0 0 16 0 0 0 0 0 0 3 0 0 0 0 0 0 0 0 0 0 0 0 1 0 0 0 0 0 13 0 2 0 0 0 2 0 0 0 0 0 0 0 0 0 0 0 0 0 0 0 0 0 0 0 1 0 0 0 0 0 0 7 0 0 0 0 1.072678331090175
0 0 0 1 0 0 0 0 0 0 0 0 0 0 0 0 0 0 2 0 1 0 0 0 0 0 5 0 0 0 0 0 0 0 0 0 0 0 0 0 0 0 0 0 0 0 1 0 0 0 0 0 0 0 0 0 0 0 0 4 6 0 0 13 0 0 0 0 0 0 0 0 1 0 0 0 0 0 0 0 0 3 23 0 0 0 0 0 0 0 1 0 0 11 0 3 0 0 0 0 0 0 1 0 1 0 0 0 0 0 0 0 0 0 0 0 19 0 0 0 0 0 0 0 0 1 8 0 0 0 0 0 1 0 0 0 0 0 0 0 0 0 0 0 0 0 0 0 0 0 0 0 0 0 0 0 0 0 0 0 0 0 0 0 0 0 0 0 0 0 0 0 0 0 0 4 0 0 1 1 3 0 0 0 0 0 1 0 0 11 0 10 45 2 0 0 0 0 0 0 0 0 1 0 0 0 0 4 0 0 0 0 0 0 0 0 0 0 0 0 0 0 0 0 0 0 0 0 0 0 0 0 0 0 0 0 0 0 9 0 0 0 0 1 4 0 0 17 0 0 0 0 0 0 0 1 14 0 0 0 0 0 0 0 2 0 0 0 0 0 0 0 0 8 0 1 0 0 0 9 0 0 0 0 0 7 0 0 0 0 0 0 0 0 0 0 0 1 0 0 0 0 0 1 0 0 0 19 0 4 0 0 0 1 8 1 12 0 0 0 0 0 0 0 0 0 10 6 0 0 0 1 0 0 0 0 0 0 0 6 0 0 3 1 0 0 2 0 0 0 0 0 0 0 0 0 0 0 0 0 0 0 0 0 0 0 0 0 0 0 1 23 0 0 0 0 0 0 0 0 0 0 0 0 0 0 0 0 0 1 0 1 0 0 0 0 3 0 0 0 39 0 2 0 1 1 0 0 0 0 0 0 24 0 0 0 26 0 5 0 0 0 0 0 0 13 0 0 21 0 0 0 0 0 0 0 41 0 0 0 0 0 7 1 0 0 0 0 0 0 0 0 0 0 0 0 0 0 0 0 0 0 1 1 0 0 0 0 0 0 0 13 0 0 0 0 0 0 0 2 0 0 2 0 0 0 0 0 0 0 0 12 0 0 2 0 0 0 0 0 0 0 0 1 0 0 0 0 0 0 0 0 0 0 0 0 0 0 0 0 0 0 0 0 0 0 0 0 0 0 0 0 0 0 0 0 0 0 0 1 0 0 0 0 0 0 0 6 17 0 0 0 0 0 8 0 0 0 2 0 0 0 0 0 0 0 0 0 0 0 1 0 0 0 0 0 0 0 0 0 0 0 0 0 0 0 0 0 0 0 0 2 0 0 0 0 0 0 0 1 0 0 0 0 0 0 0 0 0 0 0 0 0 0 0 0 0 0 0 0 0 0 0 24 0 0 0 0 1 0 0 0 1 0 0 0 0 1 10 0 0 0 0 0 0 0 0 0 0 1 0 0 0 0 0 0 0 0 0 0 0 0 0 0 2 0 0 0 0 0 0 0 21 24 0 0 0 0 0 15 0 0 0 0 0 0 3 0 0 0 0 0 0 0 0 0 0 0 0 1 0 0 0 0 0 13 0 1 0 0 0 2 0 0 0 0 0 0 0 0 0 0 0 0 0 0 0 0 0 0 0 1 0 0 0 0 0 0 7 0 0 0 0 1.0067294751009422
0 0 0 1 0 0 0 0 0 0 0 0 0 0 0 0 0 0 2 0 1 0 0 0 0 0 3 0 0 0 0 0 0 0 0 0 0 0 0 0 0 0 0 0 0 0 1 0 0 0 0 0 0 0 0 0 0 0 0 3 6 0 0 9 0 0 0 0 0 0 0 0 0 0 0 0 0 0 0 0 0 2 22 0 0 0 0 0 0 0 1 0 0 11 0 3 0 0 0 0 0 0 1 0 1 0 0 0 0 0 0 0 0 0 0 0 16 0 0 0 0 0 0 0 0 1 8 0 0 0 0 0 1 0 0 0 0 0 0 0 0 0 0 0 0 0 0 0 0 0 0 0 0 0 0 0 0 0 0 0 0 0 0 0 0 0 0 0 0 0 0 0 0 0 0 3 0 0 0 1 2 0 0 0 0 0 1 0 0 10 0 6 47 1 0 0 0 0 0 0 0 0 1 0 0 0 0 3 0 0 0 0 0 0 0 0 0 0 0 0 0 0 0 0 0 0 0 0 0 0 0 0 0 0 0 0 0 0 8 0 0 0 0 1 4 0 0 13 0 0 0 0 0 0 0 1 12 0 0 0 0 0 0 0 1 0 0 0 0 0 0 0 0 6 0 1 0 0 0 12 0 0 0 0 0 6 0 0 0 0 0 0 0 0 0 0 0 1 0 0 0 0 0 1 0 0 0 18 0 4 0 0 0 1 8 1 11 0 0 0 0 0 0 0 0 0 8 6 0 0 0 1 0 0 0 0 0 0 0 6 0 0 3 0 0 0 2 0 0 0 0 0 0 0 0 0 0 0 0 0 0 0 0 0 0 0 0 0 0 0 1 24 0 0 0 0 0 0 0 0 0 0 0 0 0 0 0 0 0 1 0 1 0 0 0 0 2 0 0 0 39 0 2 0 0 1 0 0 0 0 0 0 25 0 0 0 32 0 4 0 0 0 0 0 0 12 0 0 19 0 0 0 0 0 0 0 43 0 0 0 0 0 7 1 0 0 0 0 0 0 0 0 0 0 0 0 0 0 0 0 0 0 1 1 0 0 0 0 0 0 0 13 0 0 0 0 0 0 0 2 0 0 2 0 0 0 0 0 0 0 0 10 0 0 1 0 0 0 0 0 0 0 0 1 0 0 0 0 0 0 0 0 0 0 0 0 0 0 0 0 0 0 0 0 0 0 0 0 0 0 0 0 0 0 0 0 0 0 0 1 0 0 0 0 0 0 0 6 17 0 0 0 0 0 9 0 0 0 2 0 0 0 0 0 0 0 0 0 0 0 1 0 0 0 0 0 0 0 0 0 0 0 0 0 0 0 0 0 0 0 0 1 0 0 0 0 0 0 0 1 0 0 0 0 0 0 0 0 0 0 0 0 0 0 0 0 0 0 0 0 0 0 0 16 0 0 0 0 1 0 0 0 1 0 0 0 0 1 7 0 0 0 0 0 0 0 0 0 0 1 0 0 0 0 0 0 0 0 0 0 0 0 0 0 2 0 0 0 0 0 0 0 19 24 0 0 0 0 0 10 0 0 0 0 0 0 3 0 0 0 0 0 0 0 0 0 0 0 0 1 0 0 0 0 0 14 0 0 0 0 0 2 0 0 0 0 0 0 0 0 0 0 0 0 0 0 0 0 0 0 0 1 0 0 0 0 0 0 6 0 0 0 0 0.9367429340511441
0 0 0 1 0 0 0 0 0 0 0 0 0 0 0 0 0 0 2 0 1 0 0 0 0 0 3 0 0 0 0 0 0 0 0 0 0 0 0 0 0 0 0 0 0 0 1 0 0 0 0 0 0 0 0 0 0 0 0 3 5 0 0 8 0 0 0 0 0 0 0 0 0 0 0 0 0 0 0 0 0 2 21 0 0 0 0 0 0 0 1 0 0 10 0 3 0 0 0 0 0 0 1 0 1 0 0 0 0 0 0 0 0 0 0 0 18 0 0 0 0 0 0 0 0 1 8 0 0 0 0 0 1 0 0 0 0 0 0 0 0 0 0 0 0 0 0 0 0 0 0 0 0 0 0 0 0 0 0 0 0 0 0 0 0 0 0 0 0 0 0 0 0 0 0 3 0 0 0 1 2 0 0 0 0 0 1 0 0 9 0 5 46 0 0 0 0 0 0 0 0 0 0 0 0 0 0 3 0 0 0 0 0 0 0 0 0 0 0 0 0 0 0 0 0 0 0 0 0 0 0 0 0 0 0 0 0 0 6 0 0 0 0 1 6 0 0 11 0 0 0 0 0 0 0 1 10 0 0 0 0 0 0 0 0 0 0 0 0 0 0 0 0 5 0 1 0 0 0 12 0 0 0 0 0 6 0 0 0 0 0 0 0 0 0 0 0 1 0 0 0 0 0 1 0 0 0 12 0 3 0 0 0 0 7 0 9 0 0 0 0 0 0 0 0 0 6 5 0 0 0 1 0 0 0 0 0 0 0 5 0 0 1 0 0 0 2 0 0 0 0 0 0 0 0 0 0 0 0 0 0 0 0 0 0 0 0 0 0 0 1 24 0 0 0 0 0 0 0 0 0 0 0 0 0 0 0 0 0 0 0 1 0 0 0 0 2 0 0 0 36 0 2 0 0 1 0 0 0 0 0 0 23 0 0 0 33 0 1 0 0 0 0 0 0 12 0 0 16 0 0 0 0 0 0 0 40 0 0 0 0 0 6 1 0 0 0 0 0 0 0 0 0 0 0 0 0 0 0 0 0 0 1 0 0 0 0 0 0 0 0 13 0 0 0 0 0 0 0 1 0 0 1 0 0 0 0 0 0 0 0 12 0 0 1 0 0 0 0 0 0 0 0 1 0 0 0 0 0 0 0 0 0 0 0 0 0 0 0 0 0 0 0 0 0 0 0 0 0 0 0 0 0 0 0 0 0 0 0 1 0 0 0 0 0 0 0 4 17 0 0 0 0 0 9 0 0 0 2 0 0 0 0 0 0 0 0 0 0 0 1 0 0 0 0 0 0 0 0 0 0 0 0 0 0 0 0 0 0 0 0 1 0 0 0 0 0 0 0 1 0 0 0 0 0 0 0 0 0 0 0 0 0 0 0 0 0 0 0 0 0 0 0 15 0 0 0 0 1 0 0 0 1 0 0 0 0 1 6 0 0 0 0 0 0 0 0 0 0 1 0 0 0 0 0 0 0 0 0 0 0 0 0 0 2 0 0 0 0 0 0 0 15 23 0 0 0 0 0 9 0 0 0 0 0 0 3 0 0 0 0 0 0 0 0 0 0 0 0 1 0 0 0 0 0 15 0 0 0 0 0 0 0 0 0 0 0 0 0 0 0 0 0 0 0 0 0 0 0 0 0 1 0 0 0 0 0 0 3 0 0 0 0 0.8546433378196501
0 0 0 1 0 0 0 0 0 0 0 0 0 0 0 0 0 0 2 0 1 0 0 0 0 0 3 0 0 0 0 0 0 0 0 0 0 0 0 0 0 0 0 0 0 0 1 0 0 0 0 0 0 0 0 0 0 0 0 3 5 0 0 7 0 0 0 0 0 0 0 0 0 0 0 0 0 0 0 0 0 2 20 0 0 0 0 0 0 0 1 0 0 8 0 2 0 0 0 0 0 0 1 0 1 0 0 0 0 0 0 0 0 0 0 0 20 0 0 0 0 0 0 0 0 1 8 0 0 0 0 0 1 0 0 0 0 0 0 0 0 0 0 0 0 0 0 0 0 0 0 0 0 0 0 0 0 0 0 0 0 0 0 0 0 0 0 0 0 0 0 0 0 0 0 2 0 0 0 0 2 0 0 0 0 0 1 0 0 8 0 5 44 0 0 0 0 0 0 0 0 0 0 0 0 0 0 3 0 0 0 0 0 0 0 0 0 0 0 0 0 0 0 0 0 0 0 0 0 0 0 0 0 0 0 0 0 0 6 0 0 0 0 1 6 0 0 10 0 0 0 0 0 0 0 1 7 0 0 0 0 0 0 0 0 0 0 0 0 0 0 0 0 5 0 1 0 0 0 16 0 0 0 0 0 6 0 0 0 0 0 0 0 0 0 0 0 0 0 0 0 0 0 0 0 0 0 11 0 2 0 0 0 0 7 0 8 0 0 0 0 0 0 0 0 0 6 5 0 0 0 1 0 0 0 0 0 0 0 3 0 0 1 0 0 0 2 0 0 0 0 0 0 0 0 0 0 0 0 0 0 0 0 0 0 0 0 0 0 0 0 23 0 0 0 0 0 0 0 0 0 0 0 0 0 0 0 0 0 0 0 1 0 0 0 0 2 0 0 0 36 0 2 0 0 1 0 0 0 0 0 0 24 0 0 0 33 0 1 0 0 0 0 0 0 11 0 0 16 0 0 0 0 0 0 0 39 0 0 0 0 0 6 1 0 0 0 0 0 0 0 0 0 0 0 0 0 0 0 0 0 0 1 0 0 0 0 0 0 0 0 13 0 0 0 0 0 0 0 1 0 0 1 0 0 0 0 0 0 0 0 15 0 0 0 0 0 0 0 0 0 0 0 1 0 0 0 0 0 0 0 0 0 0 0 0 0 0 0 0 0 0 0 0 0 0 0 0 0 0 0 0 0 0 0 0 0 0 0 1 0 0 0 0 0 0 0 1 16 0 0 0 0 0 9 0 0 0 2 0 0 0 0 0 0 0 0 0 0 0 1 0 0 0 0 0 0 0 0 0 0 0 0 0 0 0 0 0 0 0 0 0 0 0 0 0 0 0 0 1 0 0 0 0 0 0 0 0 0 0 0 0 0 0 0 0 0 0 0 0 0 0 0 14 0 0 0 0 1 0 0 0 1 0 0 0 0 1 6 0 0 0 0 0 0 0 0 0 0 1 0 0 0 0 0 0 0 0 0 0 0 0 0 0 1 0 0 0 0 0 0 0 13 25 0 0 0 0 0 7 0 0 0 0 0 0 2 0 0 0 0 0 0 0 0 0 0 0 0 1 0 0 0 0 0 16 0 0 0 0 0 0 0 0 0 0 0 0 0 0 0 0 0 0 0 0 0 0 0 0 0 0 0 0 0 0 0 0 4 0 0 0 0 0.8209959623149394
0 0 0 1 0 0 0 0 0 0 0 0 0 0 0 0 0 0 2 0 1 0 0 0 0 0 2 0 0 0 0 0 0 0 0 0 0 0 0 0 0 0 0 0 0 0 1 0 0 0 0 0 0 0 0 0 0 0 0 3 4 0 0 6 0 0 0 0 0 0 0 0 0 0 0 0 0 0 0 0 0 2 18 0 0 0 0 0 0 0 1 0 0 8 0 2 0 0 0 0 0 0 1 0 1 0 0 0 0 0 0 0 0 0 0 0 21 0 0 0 0 0 0 0 0 1 8 0 0 0 0 0 1 0 0 0 0 0 0 0 0 0 0 0 0 0 0 0 0 0 0 0 0 0 0 0 0 0 0 0 0 0 0 0 0 0 0 0 0 0 0 0 0 0 0 2 0 0 0 0 2 0 0 0 0 0 1 0 0 9 0 5 48 0 0 0 0 0 0 0 0 0 0 0 0 0 0 2 0 0 0 0 0 0 0 0 0 0 0 0 0 0 0 0 0 0 0 0 0 0 0 0 0 0 0 0 0 0 6 0 0 0 0 1 5 0 0 10 0 0 0 0 0 0 0 0 7 0 0 0 0 0 0 0 0 0 0 0 0 0 0 0 0 6 0 1 0 0 0 20 0 0 0 0 0 6 0 0 0 0 0 0 0 0 0 0 0 0 0 0 0 0 0 0 0 0 0 8 0 2 0 0 0 0 7 0 8 0 0 0 0 0 0 0 0 0 5 5 0 0 0 1 0 0 0 0 0 0 0 3 0 0 1 0 0 0 1 0 0 0 0 0 0 0 0 0 0 0 0 0 0 0 0 0 0 0 0 0 0 0 0 22 0 0 0 0 0 0 0 0 0 0 0 0 0 0 0 0 0 0 0 1 0 0 0 0 2 0 0 0 32 0 2 0 0 1 0 0 0 0 0 0 19 0 0 0 38 0 1 0 0 0 0 0 0 10 0 0 16 0 0 0 0 0 0 0 38 0 0 0 0 0 7 1 0 0 0 0 0 0 0 0 0 0 0 0 0 0 0 0 0 0 1 0 0 0 0 0 0 0 0 12 0 0 0 0 0 0 0 1 0 0 0 0 0 0 0 0 0 0 0 16 0 0 0 0 0 0 0 0 0 0 0 1 0 0 0 0 0 0 0 0 0 0 0 0 0 0 0 0 0 0 0 0 0 0 0 0 0 0 0 0 0 0 0 0 0 0 0 1 0 0 0 0 0 0 0 1 14 0 0 0 0 0 7 0 0 0 2 0 0 0 0 0 0 0 0 0 0 0 1 0 0 0 0 0 0 0 0 0 0 0 0 0 0 0 0 0 0 0 0 0 0 0 0 0 0 0 0 1 0 0 0 0 0 0 0 0 0 0 0 0 0 0 0 0 0 0 0 0 0 0 0 11 0 0 0 0 1 0 0 0 1 0 0 0 0 1 5 0 0 0 0 0 0 0 0 0 0 1 0 0 0 0 0 0 0 0 0 0 0 0 0 0 1 0 0 0 0 0 0 0 14 29 0 0 0 0 0 8 0 0 0 0 0 0 2 0 0 0 0 0 0 0 0 0 0 0 0 1 0 0 0 0 0 16 0 0 0 0 0 0 0 0 0 0 0 0 0 0 0 0 0 0 0 0 0 0 0 0 0 0 0 0 0 0 0 0 4 0 0 0 0 0.8061911170928667
0 0 0 0 0 0 0 0 0 0 0 0 0 0 0 0 0 0 2 0 1 0 0 0 0 0 1 0 0 0 0 0 0 0 0 0 0 0 0 0 0 0 0 0 0 0 1 0 0 0 0 0 0 0 0 0 0 0 0 3 4 0 0 4 0 0 0 0 0 0 0 0 0 0 0 0 0 0 0 0 0 2 17 0 0 0 0 0 0 0 1 0 0 5 0 2 0 0 0 0 0 0 1 0 1 0 0 0 0 0 0 0 0 0 0 0 21 0 0 0 0 0 0 0 0 0 8 0 0 0 0 0 1 0 0 0 0 0 0 0 0 0 0 0 0 0 0 0 0 0 0 0 0 0 0 0 0 0 0 0 0 0 0 0 0 0 0 0 0 0 0 0 0 0 0 2 0 0 0 0 2 0 0 0 0 0 1 0 0 8 0 4 44 0 0 0 0 0 0 0 0 0 0 0 0 0 0 2 0 0 0 0 0 0 0 0 0 0 0 0 0 0 0 0 0 0 0 0 0 0 0 0 0 0 0 0 0 0 6 0 0 0 0 1 6 0 0 9 0 0 0 0 0 0 0 0 7 0 0 0 0 0 0 0 0 0 0 0 0 0 0 0 0 5 0 1 0 0 0 20 0 0 0 0 0 6 0 0 0 0 0 0 0 0 0 0 0 0 0 0 0 0 0 0 0 0 0 7 0 1 0 0 0 0 7 0 8 0 0 0 0 0 0 0 0 0 5 4 0 0 0 1 0 0 0 0 0 0 0 2 0 0 1 0 0 0 1 0 0 0 0 0 0 0 0 0 0 0 0 0 0 0 0 0 0 0 0 0 0 0 0 19 0 0 0 0 0 0 0 0 0 0 0 0 0 0 0 0 0 0 0 1 0 0 0 0 1 0 0 0 28 0 2 0 0 1 0 0 0 0 0 0 17 0 0 0 47 0 1 0 0 0 0 0 0 10 0 0 15 0 0 0 0 0 0 0 32 0 0 0 0 0 8 1 0 0 0 0 0 0 0 0 0 0 0 0 0 0 0 0 0 0 0 0 0 0 0 0 0 0 0 11 0 0 0 0 0 0 0 1 0 0 0 0 0 0 0 0 0 0 0 22 0 0 0 0 0 0 0 0 0 0 0 1 0 0 0 0 0 0 0 0 0 0 0 0 0 0 0 0 0 0 0 0 0 0 0 0 0 0 0 0 0 0 0 0 0 0 0 1 0 0 0 0 0 0 0 1 13 0 0 0 0 0 5 0 0 0 2 0 0 0 0 0 0 0 0 0 0 0 0 0 0 0 0 0 0 0 0 0 0 0 0 0 0 0 0 0 0 0 0 0 0 0 0 0 0 0 0 0 0 0 0 0 0 0 0 0 0 0 0 0 0 0 0 0 0 0 0 0 0 0 0 9 0 0 0 0 1 0 0 0 1 0 0 0 0 1 5 0 0 0 0 0 0 0 0 0 0 0 0 0 0 0 0 0 0 0 0 0 0 0 0 0 1 0 0 0 0 0 0 0 14 26 0 0 0 0 0 7 0 0 0 0 0 0 2 0 0 0 0 0 0 0 0 0 0 0 0 1 0 0 0 0 0 15 0 0 0 0 0 0 0 0 0 0 0 0 0 0 0 0 0 0 0 0 0 0 0 0 0 0 0 0 0 0 0 0 3 0 0 0 0 0.756393001345895
0 0 0 0 0 0 0 0 0 0 0 0 0 0 0 0 0 0 1 0 1 0 0 0 0 0 1 0 0 0 0 0 0 0 0 0 0 0 0 0 0 0 0 0 0 0 1 0 0 0 0 0 0 0 0 0 0 0 0 3 4 0 0 4 0 0 0 0 0 0 0 0 0 0 0 0 0 0 0 0 0 1 18 0 0 0 0 0 0 0 1 0 0 5 0 2 0 0 0 0 0 0 1 0 1 0 0 0 0 0 0 0 0 0 0 0 18 0 0 0 0 0 0 0 0 0 8 0 0 0 0 0 1 0 0 0 0 0 0 0 0 0 0 0 0 0 0 0 0 0 0 0 0 0 0 0 0 0 0 0 0 0 0 0 0 0 0 0 0 0 0 0 0 0 0 2 0 0 0 0 2 0 0 0 0 0 1 0 0 6 0 3 38 0 0 0 0 0 0 0 0 0 0 0 0 0 0 2 0 0 0 0 0 0 0 0 0 0 0 0 0 0 0 0 0 0 0 0 0 0 0 0 0 0 0 0 0 0 6 0 0 0 0 1 5 0 0 8 0 0 0 0 0 0 0 0 4 0 0 0 0 0 0 0 0 0 0 0 0 0 0 0 0 3 0 1 0 0 0 20 0 0 0 0 0 4 0 0 0 0 0 0 0 0 0 0 0 0 0 0 0 0 0 0 0 0 0 6 0 1 0 0 0 0 6 0 8 0 0 0 0 0 0 0 0 0 4 4 0 0 0 1 0 0 0 0 0 0 0 2 0 0 0 0 0 0 1 0 0 0 0 0 0 0 0 0 0 0 0 0 0 0 0 0 0 0 0 0 0 0 0 19 0 0 0 0 0 0 0 0 0 0 0 0 0 0 0 0 0 0 0 1 0 0 0 0 1 0 0 0 24 0 2 0 0 1 0 0 0 0 0 0 19 0 0 0 50 0 0 0 0 0 0 0 0 7 0 0 16 0 0 0 0 0 0 0 30 0 0 0 0 0 5 1 0 0 0 0 0 0 0 0 0 0 0 0 0 0 0 0 0 0 0 0 0 0 0 0 0 0 0 9 0 0 0 0 0 0 0 1 0 0 0 0 0 0 0 0 0 0 0 23 0 0 0 0 0 0 0 0 0 0 0 1 0 0 0 0 0 0 0 0 0 0 0 0 0 0 0 0 0 0 0 0 0 0 0 0 0 0 0 0 0 0 0 0 0 0 0 1 0 0 0 0 0 0 0 1 11 0 0 0 0 0 5 0 0 0 2 0 0 0 0 0 0 0 0 0 0 0 0 0 0 0 0 0 0 0 0 0 0 0 0 0 0 0 0 0 0 0 0 0 0 0 0 0 0 0 0 0 0 0 0 0 0 0 0 0 0 0 0 0 0 0 0 0 0 0 0 0 0 0 0 8 0 0 0 0 1 0 0 0 1 0 0 0 0 1 5 0 0 0 0 0 0 0 0 0 0 0 0 0 0 0 0 0 0 0 0 0 0 0 0 0 1 0 0 0 0 0 0 0 11 26 0 0 0 0 0 9 0 0 0 0 0 0 2 0 0 0 0 0 0 0 0 0 0 0 0 1 0 0 0 0 0 16 0 0 0 0 0 0 0 0 0 0 0 0 0 0 0 0 0 0 0 0 0 0 0 0 0 0 0 0 0 0 0 0 3 0 0 0 0 0.7065948855989233
0 0 0 0 0 0 0 0 0 0 0 0 0 0 0 0 0 0 1 0 0 0 0 0 0 0 1 0 0 0 0 0 0 0 0 0 0 0 0 0 0 0 0 0 0 0 1 0 0 0 0 0 0 0 0 0 0 0 0 3 3 0 0 4 0 0 0 0 0 0 0 0 0 0 0 0 0 0 0 0 0 0 15 0 0 0 0 0 0 0 1 0 0 5 0 2 0 0 0 0 0 0 0 0 1 0 0 0 0 0 0 0 0 0 0 0 18 0 0 0 0 0 0 0 0 0 9 0 0 0 0 0 1 0 0 0 0 0 0 0 0 0 0 0 0 0 0 0 0 0 0 0 0 0 0 0 0 0 0 0 0 0 0 0 0 0 0 0 0 0 0 0 0 0 0 2 0 0 0 0 2 0 0 0 0 0 1 0 0 5 0 2 38 0 0 0 0 0 0 0 0 0 0 0 0 0 0 2 0 0 0 0 0 0 0 0 0 0 0 0 0 0 0 0 0 0 0 0 0 0 0 0 0 0 0 0 0 0 6 0 0 0 0 1 6 0 0 7 0 0 0 0 0 0 0 0 4 0 0 0 0 0 0 0 0 0 0 0 0 0 0 0 0 3 0 1 0 0 0 18 0 0 0 0 0 3 0 0 0 0 0 0 0 0 0 0 0 0 0 0 0 0 0 0 0 0 0 6 0 1 0 0 0 0 4 0 7 0 0 0 0 0 0 0 0 0 4 3 0 0 0 1 0 0 0 0 0 0 0 2 0 0 0 0 0 0 1 0 0 0 0 0 0 0 0 0 0 0 0 0 0 0 0 0 0 0 0 0 0 0 0 20 0 0 0 0 0 0 0 0 0 0 0 0 0 0 0 0 0 0 0 0 0 0 0 0 1 0 0 0 23 0 1 0 0 0 0 0 0 0 0 0 20 0 0 0 55 0 0 0 0 0 0 0 0 6 0 0 15 0 0 0 0 0 0 0 33 0 0 0 0 0 4 1 0 0 0 0 0 0 0 0 0 0 0 0 0 0 0 0 0 0 0 0 0 0 0 0 0 0 0 9 0 0 0 0 0 0 0 1 0 0 0 0 0 0 0 0 0 0 0 23 0 0 0 0 0 0 0 0 0 0 0 1 0 0 0 0 0 0 0 0 0 0 0 0 0 0 0 0 0 0 0 0 0 0 0 0 0 0 0 0 0 0 0 0 0 0 0 1 0 0 0 0 0 0 0 1 9 0 0 0 0 0 5 0 0 0 2 0 0 0 0 0 0 0 0 0 0 0 0 0 0 0 0 0 0 0 0 0 0 0 0 0 0 0 0 0 0 0 0 0 0 0 0 0 0 0 0 0 0 0 0 0 0 0 0 0 0 0 0 0 0 0 0 0 0 0 0 0 0 0 0 6 0 0 0 0 1 0 0 0 1 0 0 0 0 1 4 0 0 0 0 0 0 0 0 0 0 0 0 0 0 0 0 0 0 0 0 0 0 0 0 0 1 0 0 0 0 0 0 0 10 28 0 0 0 0 0 8 0 0 0 0 0 0 2 0 0 0 0 0 0 0 0 0 0 0 0 1 0 0 0 0 0 17 0 0 0 0 0 0 0 0 0 0 0 0 0 0 0 0 0 0 0 0 0 0 0 0 0 0 0 0 0 0 0 0 3 0 0 0 0 0.6850605652759085
0 0 0 0 0 0 0 0 0 0 0 0 0 0 0 0 0 0 1 0 0 0 0 0 0 0 1 0 0 0 0 0 0 0 0 0 0 0 0 0 0 0 0 0 0 0 0 0 0 0 0 0 0 0 0 0 0 0 0 3 2 0 0 4 0 0 0 0 0 0 0 0 0 0 0 0 0 0 0 0 0 0 11 0 0 0 0 0 0 0 1 0 0 4 0 2 0 0 0 0 0 0 0 0 1 0 0 0 0 0 0 0 0 0 0 0 14 0 0 0 0 0 0 0 0 0 7 0 0 0 0 0 1 0 0 0 0 0 0 0 0 0 0 0 0 0 0 0 0 0 0 0 0 0 0 0 0 0 0 0 0 0 0 0 0 0 0 0 0 0 0 0 0 0 0 2 0 0 0 0 1 0 0 0 0 0 1 0 0 2 0 2 36 0 0 0 0 0 0 0 0 0 0 0 0 0 0 1 0 0 0 0 0 0 0 0 0 0 0 0 0 0 0 0 0 0 0 0 0 0 0 0 0 0 0 0 0 0 6 0 0 0 0 1 7 0 0 3 0 0 0 0 0 0 0 0 2 0 0 0 0 0 0 0 0 0 0 0 0 0 0 0 0 3 0 1 0 0 0 21 0 0 0 0 0 3 0 0 0 0 0 0 0 0 0 0 0 0 0 0 0 0 0 0 0 0 0 6 0 1 0 0 0 0 4 0 6 0 0 0 0 0 0 0 0 0 3 3 0 0 0 1 0 0 0 0 0 0 0 2 0 0 0 0 0 0 1 0 0 0 0 0 0 0 0 0 0 0 0 0 0 0 0 0 0 0 0 0 0 0 0 21 0 0 0 0 0 0 0 0 0 0 0 0 0 0 0 0 0 0 0 0 0 0 0 0 1 0 0 0 19 0 1 0 0 0 0 0 0 0 0 0 23 0 0 0 58 0 0 0 0 0 0 0 0 6 0 0 14 0 0 0 0 0 0 0 31 0 0 0 0 0 3 1 0 0 0 0 0 0 0 0 0 0 0 0 0 0 0 0 0 0 0 0 0 0 0 0 0 0 0 10 0 0 0 0 0 0 0 1 0 0 0 0 0 0 0 0 0 0 0 25 0 0 0 0 0 0 0 0 0 0 0 1 0 0 0 0 0 0 0 0 0 0 0 0 0 0 0 0 0 0 0 0 0 0 0 0 0 0 0 0 0 0 0 0 0 0 0 1 0 0 0 0 0 0 0 1 8 0 0 0 0 0 6 0 0 0 2 0 0 0 0 0 0 0 0 0 0 0 0 0 0 0 0 0 0 0 0 0 0 0 0 0 0 0 0 0 0 0 0 0 0 0 0 0 0 0 0 0 0 0 0 0 0 0 0 0 0 0 0 0 0 0 0 0 0 0 0 0 0 0 0 5 0 0 0 0 1 0 0 0 1 0 0 0 0 1 4 0 0 0 0 0 0 0 0 0 0 0 0 0 0 0 0 0 0 0 0 0 0 0 0 0 1 0 0 0 0 0 0 0 10 33 0 0 0 0 0 7 0 0 0 0 0 0 2 0 0 0 0 0 0 0 0 0 0 0 0 1 0 0 0 0 0 18 0 0 0 0 0 0 0 0 0 0 0 0 0 0 0 0 0 0 0 0 0 0 0 0 0 0 0 0 0 0 0 0 2 0 0 0 0 0.6594885598923284
0 0 0 0 0 0 0 0 0 0 0 0 0 0 0 0 0 0 1 0 0 0 0 0 0 0 1 0 0 0 0 0 0 0 0 0 0 0 0 0 0 0 0 0 0 0 0 0 0 0 0 0 0 0 0 0 0 0 0 3 1 0 0 4 0 0 0 0 0 0 0 0 0 0 0 0 0 0 0 0 0 0 10 0 0 0 0 0 0 0 1 0 0 4 0 0 0 0 0 0 0 0 0 0 1 0 0 0 0 0 0 0 0 0 0 0 12 0 0 0 0 0 0 0 0 0 7 0 0 0 0 0 1 0 0 0 0 0 0 0 0 0 0 0 0 0 0 0 0 0 0 0 0 0 0 0 0 0 0 0 0 0 0 0 0 0 0 0 0 0 0 0 0 0 0 2 0 0 0 0 1 0 0 0 0 0 0 0 0 2 0 2 31 0 0 0 0 0 0 0 0 0 0 0 0 0 0 1 0 0 0 0 0 0 0 0 0 0 0 0 0 0 0 0 0 0 0 0 0 0 0 0 0 0 0 0 0 0 5 0 0 0 0 1 6 0 0 2 0 0 0 0 0 0 0 0 2 0 0 0 0 0 0 0 0 0 0 0 0 0 0 0 0 3 0 1 0 0 0 21 0 0 0 0 0 3 0 0 0 0 0 0 0 0 0 0 0 0 0 0 0 0 0 0 0 0 0 6 0 1 0 0 0 0 3 0 6 0 0 0 0 0 0 0 0 0 2 3 0 0 0 1 0 0 0 0 0 0 0 2 0 0 0 0 0 0 1 0 0 0 0 0 0 0 0 0 0 0 0 0 0 0 0 0 0 0 0 0 0 0 0 21 0 0 0 0 0 0 0 0 0 0 0 0 0 0 0 0 0 0 0 0 0 0 0 0 1 0 0 0 17 0 0 0 0 0 0 0 0 0 0 0 20 0 0 0 54 0 0 0 0 0 0 0 0 4 0 0 13 0 0 0 0 0 0 0 33 0 0 0 0 0 2 1 0 0 0 0 0 0 0 0 0 0 0 0 0 0 0 0 0 0 0 0 0 0 0 0 0 0 0 10 0 0 0 0 0 0 0 1 0 0 0 0 0 0 0 0 0 0 0 27 0 0 0 0 0 0 0 0 0 0 0 1 0 0 0 0 0 0 0 0 0 0 0 0 0 0 0 0 0 0 0 0 0 0 0 0 0 0 0 0 0 0 0 0 0 0 0 0 0 0 0 0 0 0 0 1 8 0 0 0 0 0 6 0 0 0 0 0 0 0 0 0 0 0 0 0 0 0 0 0 0 0 0 0 0 0 0 0 0 0 0 0 0 0 0 0 0 0 0 0 0 0 0 0 0 0 0 0 0 0 0 0 0 0 0 0 0 0 0 0 0 0 0 0 0 0 0 0 0 0 0 3 0 0 0 0 1 0 0 0 0 0 0 0 0 1 3 0 0 0 0 0 0 0 0 0 0 0 0 0 0 0 0 0 0 0 0 0 0 0 0 0 1 0 0 0 0 0 0 0 7 32 0 0 0 0 0 7 0 0 0 0 0 0 1 0 0 0 0 0 0 0 0 0 0 0 0 1 0 0 0 0 0 19 0 0 0 0 0 0 0 0 0 0 0 0 0 0 0 0 0 0 0 0 0 0 0 0 0 0 0 0 0 0 0 0 2 0 0 0 0 0.6083445491251682
0 0 0 0 0 0 0 0 0 0 0 0 0 0 0 0 0 0 1 0 0 0 0 0 0 0 1 0 0 0 0 0 0 0 0 0 0 0 0 0 0 0 0 0 0 0 0 0 0 0 0 0 0 0 0 0 0 0 0 3 1 0 0 2 0 0 0 0 0 0 0 0 0 0 0 0 0 0 0 0 0 0 9 0 0 0 0 0 0 0 1 0 0 3 0 0 0 0 0 0 0 0 0 0 1 0 0 0 0 0 0 0 0 0 0 0 11 0 0 0 0 0 0 0 0 0 7 0 0 0 0 0 1 0 0 0 0 0 0 0 0 0 0 0 0 0 0 0 0 0 0 0 0 0 0 0 0 0 0 0 0 0 0 0 0 0 0 0 0 0 0 0 0 0 0 2 0 0 0 0 1 0 0 0 0 0 0 0 0 2 0 2 28 0 0 0 0 0 0 0 0 0 0 0 0 0 0 1 0 0 0 0 0 0 0 0 0 0 0 0 0 0 0 0 0 0 0 0 0 0 0 0 0 0 0 0 0 0 5 0 0 0 0 0 8 0 0 4 0 0 0 0 0 0 0 0 2 0 0 0 0 0 0 0 0 0 0 0 0 0 0 0 0 2 0 1 0 0 0 20 0 0 0 0 0 3 0 0 0 0 0 0 0 0 0 0 0 0 0 0 0 0 0 0 0 0 0 5 0 1 0 0 0 0 3 0 6 0 0 0 0 0 0 0 0 0 2 3 0 0 0 0 0 0 0 0 0 0 0 2 0 0 0 0 0 0 1 0 0 0 0 0 0 0 0 0 0 0 0 0 0 0 0 0 0 0 0 0 0 0 0 17 0 0 0 0 0 0 0 0 0 0 0 0 0 0 0 0 0 0 0 0 0 0 0 0 1 0 0 0 15 0 0 0 0 0 0 0 0 0 0 0 14 0 0 0 48 0 0 0 0 0 0 0 0 4 0 0 15 0 0 0 0 0 0 0 31 0 0 0 0 0 2 1 0 0 0 0 0 0 0 0 0 0 0 0 0 0 0 0 0 0 0 0 0 0 0 0 0 0 0 13 0 0 0 0 0 0 0 1 0 0 0 0 0 0 0 0 0 0 0 29 0 0 0 0 0 0 0 0 0 0 0 1 0 0 0 0 0 0 0 0 0 0 0 0 0 0 0 0 0 0 0 0 0 0 0 0 0 0 0 0 0 0 0 0 0 0 0 0 0 0 0 0 0 0 0 0 8 0 0 0 0 0 4 0 0 0 0 0 0 0 0 0 0 0 0 0 0 0 0 0 0 0 0 0 0 0 0 0 0 0 0 0 0 0 0 0 0 0 0 0 0 0 0 0 0 0 0 0 0 0 0 0 0 0 0 0 0 0 0 0 0 0 0 0 0 0 0 0 0 0 0 3 0 0 0 0 1 0 0 0 0 0 0 0 0 1 2 0 0 0 0 0 0 0 0 0 0 0 0 0 0 0 0 0 0 0 0 0 0 0 0 0 1 0 0 0 0 0 0 0 7 32 0 0 0 0 0 6 0 0 0 0 0 0 1 0 0 0 0 0 0 0 0 0 0 0 0 0 0 0 0 0 0 18 0 0 0 0 0 0 0 0 0 0 0 0 0 0 0 0 0 0 0 0 0 0 0 0 0 0 0 0 0 0 0 0 2 0 0 0 0 0.5693135935397039
0 0 0 0 0 0 0 0 0 0 0 0 0 0 0 0 0 0 1 0 0 0 0 0 0 0 1 0 0 0 0 0 0 0 0 0 0 0 0 0 0 0 0 0 0 0 0 0 0 0 0 0 0 0 0 0 0 0 0 2 1 0 0 1 0 0 0 0 0 0 0 0 0 0 0 0 0 0 0 0 0 0 6 0 0 0 0 0 0 0 1 0 0 2 0 0 0 0 0 0 0 0 0 0 1 0 0 0 0 0 0 0 0 0 0 0 11 0 0 0 0 0 0 0 0 0 6 0 0 0 0 0 1 0 0 0 0 0 0 0 0 0 0 0 0 0 0 0 0 0 0 0 0 0 0 0 0 0 0 0 0 0 0 0 0 0 0 0 0 0 0 0 0 0 0 2 0 0 0 0 1 0 0 0 0 0 0 0 0 2 0 2 26 0 0 0 0 0 0 0 0 0 0 0 0 0 0 1 0 0 0 0 0 0 0 0 0 0 0 0 0 0 0 0 0 0 0 0 0 0 0 0 0 0 0 0 0 0 4 0 0 0 0 0 8 0 0 5 0 0 0 0 0 0 0 0 1 0 0 0 0 0 0 0 0 0 0 0 0 0 0 0 0 2 0 1 0 0 0 18 0 0 0 0 0 2 0 0 0 0 0 0 0 0 0 0 0 0 0 0 0 0 0 0 0 0 0 5 0 1 0 0 0 0 3 0 6 0 0 0 0 0 0 0 0 0 2 2 0 0 0 0 0 0 0 0 0 0 0 2 0 0 0 0 0 0 1 0 0 0 0 0 0 0 0 0 0 0 0 0 0 0 0 0 0 0 0 0 0 0 0 17 0 0 0 0 0 0 0 0 0 0 0 0 0 0 0 0 0 0 0 0 0 0 0 0 1 0 0 0 11 0 0 0 0 0 0 0 0 0 0 0 11 0 0 0 42 0 0 0 0 0 0 0 0 4 0 0 11 0 0 0 0 0 0 0 29 0 0 0 0 0 2 1 0 0 0 0 0 0 0 0 0 0 0 0 0 0 0 0 0 0 0 0 0 0 0 0 0 0 0 13 0 0 0 0 0 0 0 1 0 0 0 0 0 0 0 0 0 0 0 24 0 0 0 0 0 0 0 0 0 0 0 1 0 0 0 0 0 0 0 0 0 0 0 0 0 0 0 0 0 0 0 0 0 0 0 0 0 0 0 0 0 0 0 0 0 0 0 0 0 0 0 0 0 0 0 0 8 0 0 0 0 0 3 0 0 0 0 0 0 0 0 0 0 0 0 0 0 0 0 0 0 0 0 0 0 0 0 0 0 0 0 0 0 0 0 0 0 0 0 0 0 0 0 0 0 0 0 0 0 0 0 0 0 0 0 0 0 0 0 0 0 0 0 0 0 0 0 0 0 0 0 3 0 0 0 0 0 0 0 0 0 0 0 0 0 1 2 0 0 0 0 0 0 0 0 0 0 0 0 0 0 0 0 0 0 0 0 0 0 0 0 0 1 0 0 0 0 0 0 0 6 30 0 0 0 0 0 5 0 0 0 0 0 0 1 0 0 0 0 0 0 0 0 0 0 0 0 0 0 0 0 0 0 21 0 0 0 0 0 0 0 0 0 0 0 0 0 0 0 0 0 0 0 0 0 0 0 0 0 0 0 0 0 0 0 0 2 0 0 0 0 0.5141318977119784
0 0 0 0 0 0 0 0 0 0 0 0 0 0 0 0 0 0 1 0 0 0 0 0 0 0 1 0 0 0 0 0 0 0 0 0 0 0 0 0 0 0 0 0 0 0 0 0 0 0 0 0 0 0 0 0 0 0 0 2 1 0 0 1 0 0 0 0 0 0 0 0 0 0 0 0 0 0 0 0 0 0 4 0 0 0 0 0 0 0 1 0 0 2 0 0 0 0 0 0 0 0 0 0 0 0 0 0 0 0 0 0 0 0 0 0 9 0 0 0 0 0 0 0 0 0 5 0 0 0 0 0 0 0 0 0 0 0 0 0 0 0 0 0 0 0 0 0 0 0 0 0 0 0 0 0 0 0 0 0 0 0 0 0 0 0 0 0 0 0 0 0 0 0 0 2 0 0 0 0 1 0 0 0 0 0 0 0 0 2 0 2 25 0 0 0 0 0 0 0 0 0 0 0 0 0 0 1 0 0 0 0 0 0 0 0 0 0 0 0 0 0 0 0 0 0 0 0 0 0 0 0 0 0 0 0 0 0 3 0 0 0 0 0 8 0 0 6 0 0 0 0 0 0 0 0 1 0 0 0 0 0 0 0 0 0 0 0 0 0 0 0 0 2 0 1 0 0 0 17 0 0 0 0 0 1 0 0 0 0 0 0 0 0 0 0 0 0 0 0 0 0 0 0 0 0 0 3 0 1 0 0 0 0 3 0 6 0 0 0 0 0 0 0 0 0 1 1 0 0 0 0 0 0 0 0 0 0 0 1 0 0 0 0 0 0 1 0 0 0 0 0 0 0 0 0 0 0 0 0 0 0 0 0 0 0 0 0 0 0 0 17 0 0 0 0 0 0 0 0 0 0 0 0 0 0 0 0 0 0 0 0 0 0 0 0 1 0 0 0 10 0 0 0 0 0 0 0 0 0 0 0 11 0 0 0 44 0 0 0 0 0 0 0 0 4 0 0 11 0 0 0 0 0 0 0 24 0 0 0 0 0 2 1 0 0 0 0 0 0 0 0 0 0 0 0 0 0 0 0 0 0 0 0 0 0 0 0 0 0 0 15 0 0 0 0 0 0 0 1 0 0 0 0 0 0 0 0 0 0 0 19 0 0 0 0 0 0 0 0 0 0 0 1 0 0 0 0 0 0 0 0 0 0 0 0 0 0 0 0 0 0 0 0 0 0 0 0 0 0 0 0 0 0 0 0 0 0 0 0 0 0 0 0 0 0 0 0 7 0 0 0 0 0 3 0 0 0 0 0 0 0 0 0 0 0 0 0 0 0 0 0 0 0 0 0 0 0 0 0 0 0 0 0 0 0 0 0 0 0 0 0 0 0 0 0 0 0 0 0 0 0 0 0 0 0 0 0 0 0 0 0 0 0 0 0 0 0 0 0 0 0 0 1 0 0 0 0 0 0 0 0 0 0 0 0 0 1 2 0 0 0 0 0 0 0 0 0 0 0 0 0 0 0 0 0 0 0 0 0 0 0 0 0 1 0 0 0 0 0 0 0 7 30 0 0 0 0 0 4 0 0 0 0 0 0 1 0 0 0 0 0 0 0 0 0 0 0 0 0 0 0 0 0 0 18 0 0 0 0 0 0 0 0 0 0 0 0 0 0 0 0 0 0 0 0 0 0 0 0 0 0 0 0 0 0 0 0 2 0 0 0 0 0.47644683714670257
0 0 0 0 0 0 0 0 0 0 0 0 0 0 0 0 0 0 0 0 0 0 0 0 0 0 1 0 0 0 0 0 0 0 0 0 0 0 0 0 0 0 0 0 0 0 0 0 0 0 0 0 0 0 0 0 0 0 0 1 1 0 0 0 0 0 0 0 0 0 0 0 0 0 0 0 0 0 0 0 0 0 4 0 0 0 0 0 0 0 1 0 0 2 0 0 0 0 0 0 0 0 0 0 0 0 0 0 0 0 0 0 0 0 0 0 7 0 0 0 0 0 0 0 0 0 5 0 0 0 0 0 0 0 0 0 0 0 0 0 0 0 0 0 0 0 0 0 0 0 0 0 0 0 0 0 0 0 0 0 0 0 0 0 0 0 0 0 0 0 0 0 0 0 0 2 0 0 0 0 0 0 0 0 0 0 0 0 0 1 0 2 26 0 0 0 0 0 0 0 0 0 0 0 0 0 0 1 0 0 0 0 0 0 0 0 0 0 0 0 0 0 0 0 0 0 0 0 0 0 0 0 0 0 0 0 0 0 2 0 0 0 0 0 8 0 0 6 0 0 0 0 0 0 0 0 1 0 0 0 0 0 0 0 0 0 0 0 0 0 0 0 0 2 0 1 0 0 0 16 0 0 0 0 0 0 0 0 0 0 0 0 0 0 0 0 0 0 0 0 0 0 0 0 0 0 0 3 0 1 0 0 0 0 3 0 5 0 0 0 0 0 0 0 0 0 1 1 0 0 0 0 0 0 0 0 0 0 0 1 0 0 0 0 0 0 1 0 0 0 0 0 0 0 0 0 0 0 0 0 0 0 0 0 0 0 0 0 0 0 0 14 0 0 0 0 0 0 0 0 0 0 0 0 0 0 0 0 0 0 0 0 0 0 0 0 1 0 0 0 10 0 0 0 0 0 0 0 0 0 0 0 14 0 0 0 45 0 0 0 0 0 0 0 0 4 0 0 11 0 0 0 0 0 0 0 20 0 0 0 0 0 2 1 0 0 0 0 0 0 0 0 0 0 0 0 0 0 0 0 0 0 0 0 0 0 0 0 0 0 0 21 0 0 0 0 0 0 0 0 0 0 0 0 0 0 0 0 0 0 0 18 0 0 0 0 0 0 0 0 0 0 0 1 0 0 0 0 0 0 0 0 0 0 0 0 0 0 0 0 0 0 0 0 0 0 0 0 0 0 0 0 0 0 0 0 0 0 0 0 0 0 0 0 0 0 0 0 7 0 0 0 0 0 3 0 0 0 0 0 0 0 0 0 0 0 0 0 0 0 0 0 0 0 0 0 0 0 0 0 0 0 0 0 0 0 0 0 0 0 0 0 0 0 0 0 0 0 0 0 0 0 0 0 0 0 0 0 0 0 0 0 0 0 0 0 0 0 0 0 0 0 0 1 0 0 0 0 0 0 0 0 0 0 0 0 0 0 2 0 0 0 0 0 0 0 0 0 0 0 0 0 0 0 0 0 0 0 0 0 0 0 0 0 1 0 0 0 0 0 0 0 6 30 0 0 0 0 0 3 0 0 0 0 0 0 1 0 0 0 0 0 0 0 0 0 0 0 0 0 0 0 0 0 0 15 0 0 0 0 0 0 0 0 0 0 0 0 0 0 0 0 0 0 0 0 0 0 0 0 0 0 0 0 0 0 0 0 1 0 0 0 0 0.4549125168236878
0 0 0 0 0 0 0 0 0 0 0 0 0 0 0 0 0 0 0 0 0 0 0 0 0 0 1 0 0 0 0 0 0 0 0 0 0 0 0 0 0 0 0 0 0 0 0 0 0 0 0 0 0 0 0 0 0 0 0 1 0 0 0 0 0 0 0 0 0 0 0 0 0 0 0 0 0 0 0 0 0 0 3 0 0 0 0 0 0 0 1 0 0 1 0 0 0 0 0 0 0 0 0 0 0 0 0 0 0 0 0 0 0 0 0 0 6 0 0 0 0 0 0 0 0 0 5 0 0 0 0 0 0 0 0 0 0 0 0 0 0 0 0 0 0 0 0 0 0 0 0 0 0 0 0 0 0 0 0 0 0 0 0 0 0 0 0 0 0 0 0 0 0 0 0 2 0 0 0 0 0 0 0 0 0 0 0 0 0 1 0 2 26 0 0 0 0 0 0 0 0 0 0 0 0 0 0 1 0 0 0 0 0 0 0 0 0 0 0 0 0 0 0 0 0 0 0 0 0 0 0 0 0 0 0 0 0 0 2 0 0 0 0 0 7 0 0 6 0 0 0 0 0 0 0 0 1 0 0 0 0 0 0 0 0 0 0 0 0 0 0 0 0 2 0 1 0 0 0 14 0 0 0 0 0 0 0 0 0 0 0 0 0 0 0 0 0 0 0 0 0 0 0 0 0 0 0 2 0 1 0 0 0 0 3 0 5 0 0 0 0 0 0 0 0 0 1 1 0 0 0 0 0 0 0 0 0 0 0 1 0 0 0 0 0 0 1 0 0 0 0 0 0 0 0 0 0 0 0 0 0 0 0 0 0 0 0 0 0 0 0 11 0 0 0 0 0 0 0 0 0 0 0 0 0 0 0 0 0 0 0 0 0 0 0 0 1 0 0 0 7 0 0 0 0 0 0 0 0 0 0 0 12 0 0 0 43 0 0 0 0 0 0 0 0 4 0 0 11 0 0 0 0 0 0 0 19 0 0 0 0 0 2 1 0 0 0 0 0 0 0 0 0 0 0 0 0 0 0 0 0 0 0 0 0 0 0 0 0 0 0 23 0 0 0 0 0 0 0 0 0 0 0 0 0 0 0 0 0 0 0 16 0 0 0 0 0 0 0 0 0 0 0 1 0 0 0 0 0 0 0 0 0 0 0 0 0 0 0 0 0 0 0 0 0 0 0 0 0 0 0 0 0 0 0 0 0 0 0 0 0 0 0 0 0 0 0 0 7 0 0 0 0 0 3 0 0 0 0 0 0 0 0 0 0 0 0 0 0 0 0 0 0 0 0 0 0 0 0 0 0 0 0 0 0 0 0 0 0 0 0 0 0 0 0 0 0 0 0 0 0 0 0 0 0 0 0 0 0 0 0 0 0 0 0 0 0 0 0 0 0 0 0 1 0 0 0 0 0 0 0 0 0 0 0 0 0 0 2 0 0 0 0 0 0 0 0 0 0 0 0 0 0 0 0 0 0 0 0 0 0 0 0 0 1 0 0 0 0 0 0 0 5 30 0 0 0 0 0 2 0 0 0 0 0 0 0 0 0 0 0 0 0 0 0 0 0 0 0 0 0 0 0 0 0 14 0 0 0 0 0 0 0 0 0 0 0 0 0 0 0 0 0 0 0 0 0 0 0 0 0 0 0 0 0 0 0 0 1 0 0 0 0 0.423956931359354
0 0 0 0 0 0 0 0 0 0 0 0 0 0 0 0 0 0 0 0 0 0 0 0 0 0 1 0 0 0 0 0 0 0 0 0 0 0 0 0 0 0 0 0 0 0 0 0 0 0 0 0 0 0 0 0 0 0 0 1 0 0 0 0 0 0 0 0 0 0 0 0 0 0 0 0 0 0 0 0 0 0 1 0 0 0 0 0 0 0 1 0 0 1 0 0 0 0 0 0 0 0 0 0 0 0 0 0 0 0 0 0 0 0 0 0 6 0 0 0 0 0 0 0 0 0 4 0 0 0 0 0 0 0 0 0 0 0 0 0 0 0 0 0 0 0 0 0 0 0 0 0 0 0 0 0 0 0 0 0 0 0 0 0 0 0 0 0 0 0 0 0 0 0 0 2 0 0 0 0 0 0 0 0 0 0 0 0 0 1 0 2 25 0 0 0 0 0 0 0 0 0 0 0 0 0 0 1 0 0 0 0 0 0 0 0 0 0 0 0 0 0 0 0 0 0 0 0 0 0 0 0 0 0 0 0 0 0 2 0 0 0 0 0 6 0 0 7 0 0 0 0 0 0 0 0 1 0 0 0 0 0 0 0 0 0 0 0 0 0 0 0 0 2 0 1 0 0 0 13 0 0 0 0 0 0 0 0 0 0 0 0 0 0 0 0 0 0 0 0 0 0 0 0 0 0 0 2 0 1 0 0 0 0 3 0 4 0 0 0 0 0 0 0 0 0 1 1 0 0 0 0 0 0 0 0 0 0 0 1 0 0 0 0 0 0 0 0 0 0 0 0 0 0 0 0 0 0 0 0 0 0 0 0 0 0 0 0 0 0 0 11 0 0 0 0 0 0 0 0 0 0 0 0 0 0 0 0 0 0 0 0 0 0 0 0 1 0 0 0 5 0 0 0 0 0 0 0 0 0 0 0 12 0 0 0 41 0 0 0 0 0 0 0 0 4 0 0 11 0 0 0 0 0 0 0 14 0 0 0 0 0 2 1 0 0 0 0 0 0 0 0 0 0 0 0 0 0 0 0 0 0 0 0 0 0 0 0 0 0 0 22 0 0 0 0 0 0 0 0 0 0 0 0 0 0 0 0 0 0 0 19 0 0 0 0 0 0 0 0 0 0 0 1 0 0 0 0 0 0 0 0 0 0 0 0 0 0 0 0 0 0 0 0 0 0 0 0 0 0 0 0 0 0 0 0 0 0 0 0 0 0 0 0 0 0 0 0 7 0 0 0 0 0 2 0 0 0 0 0 0 0 0 0 0 0 0 0 0 0 0 0 0 0 0 0 0 0 0 0 0 0 0 0 0 0 0 0 0 0 0 0 0 0 0 0 0 0 0 0 0 0 0 0 0 0 0 0 0 0 0 0 0 0 0 0 0 0 0 0 0 0 0 1 0 0 0 0 0 0 0 0 0 0 0 0 0 0 2 0 0 0 0 0 0 0 0 0 0 0 0 0 0 0 0 0 0 0 0 0 0 0 0 0 1 0 0 0 0 0 0 0 3 31 0 0 0 0 0 1 0 0 0 0 0 0 0 0 0 0 0 0 0 0 0 0 0 0 0 0 0 0 0 0 0 12 0 0 0 0 0 0 0 0 0 0 0 0 0 0 0 0 0 0 0 0 0 0 0 0 0 0 0 0 0 0 0 0 1 0 0 0 0 0.3983849259757739
0 0 0 0 0 0 0 0 0 0 0 0 0 0 0 0 0 0 0 0 0 0 0 0 0 0 1 0 0 0 0 0 0 0 0 0 0 0 0 0 0 0 0 0 0 0 0 0 0 0 0 0 0 0 0 0 0 0 0 1 0 0 0 0 0 0 0 0 0 0 0 0 0 0 0 0 0 0 0 0 0 0 1 0 0 0 0 0 0 0 0 0 0 1 0 0 0 0 0 0 0 0 0 0 0 0 0 0 0 0 0 0 0 0 0 0 6 0 0 0 0 0 0 0 0 0 4 0 0 0 0 0 0 0 0 0 0 0 0 0 0 0 0 0 0 0 0 0 0 0 0 0 0 0 0 0 0 0 0 0 0 0 0 0 0 0 0 0 0 0 0 0 0 0 0 2 0 0 0 0 0 0 0 0 0 0 0 0 0 1 0 2 20 0 0 0 0 0 0 0 0 0 0 0 0 0 0 1 0 0 0 0 0 0 0 0 0 0 0 0 0 0 0 0 0 0 0 0 0 0 0 0 0 0 0 0 0 0 1 0 0 0 0 0 5 0 0 9 0 0 0 0 0 0 0 0 1 0 0 0 0 0 0 0 0 0 0 0 0 0 0 0 0 1 0 1 0 0 0 12 0 0 0 0 0 0 0 0 0 0 0 0 0 0 0 0 0 0 0 0 0 0 0 0 0 0 0 2 0 1 0 0 0 0 3 0 4 0 0 0 0 0 0 0 0 0 1 1 0 0 0 0 0 0 0 0 0 0 0 1 0 0 0 0 0 0 0 0 0 0 0 0 0 0 0 0 0 0 0 0 0 0 0 0 0 0 0 0 0 0 0 12 0 0 0 0 0 0 0 0 0 0 0 0 0 0 0 0 0 0 0 0 0 0 0 0 1 0 0 0 5 0 0 0 0 0 0 0 0 0 0 0 13 0 0 0 34 0 0 0 0 0 0 0 0 3 0 0 7 0 0 0 0 0 0 0 13 0 0 0 0 0 2 0 0 0 0 0 0 0 0 0 0 0 0 0 0 0 0 0 0 0 0 0 0 0 0 0 0 0 0 24 0 0 0 0 0 0 0 0 0 0 0 0 0 0 0 0 0 0 0 19 0 0 0 0 0 0 0 0 0 0 0 1 0 0 0 0 0 0 0 0 0 0 0 0 0 0 0 0 0 0 0 0 0 0 0 0 0 0 0 0 0 0 0 0 0 0 0 0 0 0 0 0 0 0 0 0 6 0 0 0 0 0 2 0 0 0 0 0 0 0 0 0 0 0 0 0 0 0 0 0 0 0 0 0 0 0 0 0 0 0 0 0 0 0 0 0 0 0 0 0 0 0 0 0 0 0 0 0 0 0 0 0 0 0 0 0 0 0 0 0 0 0 0 0 0 0 0 0 0 0 0 1 0 0 0 0 0 0 0 0 0 0 0 0 0 0 1 0 0 0 0 0 0 0 0 0 0 0 0 0 0 0 0 0 0 0 0 0 0 0 0 0 1 0 0 0 0 0 0 0 3 31 0 0 0 0 0 1 0 0 0 0 0 0 0 0 0 0 0 0 0 0 0 0 0 0 0 0 0 0 0 0 0 11 0 0 0 0 0 0 0 0 0 0 0 0 0 0 0 0 0 0 0 0 0 0 0 0 0 0 0 0 0 0 0 0 1 0 0 0 0 0.37012113055181697
0 0 0 0 0 0 0 0 0 0 0 0 0 0 0 0 0 0 0 0 0 0 0 0 0 0 1 0 0 0 0 0 0 0 0 0 0 0 0 0 0 0 0 0 0 0 0 0 0 0 0 0 0 0 0 0 0 0 0 0 0 0 0 0 0 0 0 0 0 0 0 0 0 0 0 0 0 0 0 0 0 0 1 0 0 0 0 0 0 0 0 0 0 1 0 0 0 0 0 0 0 0 0 0 0 0 0 0 0 0 0 0 0 0 0 0 6 0 0 0 0 0 0 0 0 0 1 0 0 0 0 0 0 0 0 0 0 0 0 0 0 0 0 0 0 0 0 0 0 0 0 0 0 0 0 0 0 0 0 0 0 0 0 0 0 0 0 0 0 0 0 0 0 0 0 2 0 0 0 0 0 0 0 0 0 0 0 0 0 0 0 2 21 0 0 0 0 0 0 0 0 0 0 0 0 0 0 0 0 0 0 0 0 0 0 0 0 0 0 0 0 0 0 0 0 0 0 0 0 0 0 0 0 0 0 0 0 0 1 0 0 0 0 0 5 0 0 7 0 0 0 0 0 0 0 0 1 0 0 0 0 0 0 0 0 0 0 0 0 0 0 0 0 1 0 1 0 0 0 10 0 0 0 0 0 0 0 0 0 0 0 0 0 0 0 0 0 0 0 0 0 0 0 0 0 0 0 2 0 1 0 0 0 0 2 0 4 0 0 0 0 0 0 0 0 0 1 1 0 0 0 0 0 0 0 0 0 0 0 1 0 0 0 0 0 0 0 0 0 0 0 0 0 0 0 0 0 0 0 0 0 0 0 0 0 0 0 0 0 0 0 11 0 0 0 0 0 0 0 0 0 0 0 0 0 0 0 0 0 0 0 0 0 0 0 0 1 0 0 0 4 0 0 0 0 0 0 0 0 0 0 0 13 0 0 0 30 0 0 0 0 0 0 0 0 2 0 0 7 0 0 0 0 0 0 0 9 0 0 0 0 0 1 0 0 0 0 0 0 0 0 0 0 0 0 0 0 0 0 0 0 0 0 0 0 0 0 0 0 0 0 22 0 0 0 0 0 0 0 0 0 0 0 0 0 0 0 0 0 0 0 21 0 0 0 0 0 0 0 0 0 0 0 0 0 0 0 0 0 0 0 0 0 0 0 0 0 0 0 0 0 0 0 0 0 0 0 0 0 0 0 0 0 0 0 0 0 0 0 0 0 0 0 0 0 0 0 0 6 0 0 0 0 0 1 0 0 0 0 0 0 0 0 0 0 0 0 0 0 0 0 0 0 0 0 0 0 0 0 0 0 0 0 0 0 0 0 0 0 0 0 0 0 0 0 0 0 0 0 0 0 0 0 0 0 0 0 0 0 0 0 0 0 0 0 0 0 0 0 0 0 0 0 1 0 0 0 0 0 0 0 0 0 0 0 0 0 0 1 0 0 0 0 0 0 0 0 0 0 0 0 0 0 0 0 0 0 0 0 0 0 0 0 0 0 0 0 0 0 0 0 0 3 33 0 0 0 0 0 1 0 0 0 0 0 0 0 0 0 0 0 0 0 0 0 0 0 0 0 0 0 0 0 0 0 10 0 0 0 0 0 0 0 0 0 0 0 0 0 0 0 0 0 0 0 0 0 0 0 0 0 0 0 0 0 0 0 0 1 0 0 0 0 0.33781965006729477
0 0 0 0 0 0 0 0 0 0 0 0 0 0 0 0 0 0 0 0 0 0 0 0 0 0 1 0 0 0 0 0 0 0 0 0 0 0 0 0 0 0 0 0 0 0 0 0 0 0 0 0 0 0 0 0 0 0 0 0 0 0 0 0 0 0 0 0 0 0 0 0 0 0 0 0 0 0 0 0 0 0 1 0 0 0 0 0 0 0 0 0 0 1 0 0 0 0 0 0 0 0 0 0 0 0 0 0 0 0 0 0 0 0 0 0 6 0 0 0 0 0 0 0 0 0 1 0 0 0 0 0 0 0 0 0 0 0 0 0 0 0 0 0 0 0 0 0 0 0 0 0 0 0 0 0 0 0 0 0 0 0 0 0 0 0 0 0 0 0 0 0 0 0 0 2 0 0 0 0 0 0 0 0 0 0 0 0 0 0 0 1 20 0 0 0 0 0 0 0 0 0 0 0 0 0 0 0 0 0 0 0 0 0 0 0 0 0 0 0 0 0 0 0 0 0 0 0 0 0 0 0 0 0 0 0 0 0 1 0 0 0 0 0 6 0 0 5 0 0 0 0 0 0 0 0 1 0 0 0 0 0 0 0 0 0 0 0 0 0 0 0 0 0 0 1 0 0 0 8 0 0 0 0 0 0 0 0 0 0 0 0 0 0 0 0 0 0 0 0 0 0 0 0 0 0 0 2 0 1 0 0 0 0 2 0 4 0 0 0 0 0 0 0 0 0 0 1 0 0 0 0 0 0 0 0 0 0 0 1 0 0 0 0 0 0 0 0 0 0 0 0 0 0 0 0 0 0 0 0 0 0 0 0 0 0 0 0 0 0 0 9 0 0 0 0 0 0 0 0 0 0 0 0 0 0 0 0 0 0 0 0 0 0 0 0 1 0 0 0 4 0 0 0 0 0 0 0 0 0 0 0 13 0 0 0 29 0 0 0 0 0 0 0 0 1 0 0 5 0 0 0 0 0 0 0 7 0 0 0 0 0 1 0 0 0 0 0 0 0 0 0 0 0 0 0 0 0 0 0 0 0 0 0 0 0 0 0 0 0 0 19 0 0 0 0 0 0 0 0 0 0 0 0 0 0 0 0 0 0 0 26 0 0 0 0 0 0 0 0 0 0 0 0 0 0 0 0 0 0 0 0 0 0 0 0 0 0 0 0 0 0 0 0 0 0 0 0 0 0 0 0 0 0 0 0 0 0 0 0 0 0 0 0 0 0 0 0 4 0 0 0 0 0 1 0 0 0 0 0 0 0 0 0 0 0 0 0 0 0 0 0 0 0 0 0 0 0 0 0 0 0 0 0 0 0 0 0 0 0 0 0 0 0 0 0 0 0 0 0 0 0 0 0 0 0 0 0 0 0 0 0 0 0 0 0 0 0 0 0 0 0 0 1 0 0 0 0 0 0 0 0 0 0 0 0 0 0 1 0 0 0 0 0 0 0 0 0 0 0 0 0 0 0 0 0 0 0 0 0 0 0 0 0 0 0 0 0 0 0 0 0 2 32 0 0 0 0 0 1 0 0 0 0 0 0 0 0 0 0 0 0 0 0 0 0 0 0 0 0 0 0 0 0 0 10 0 0 0 0 0 0 0 0 0 0 0 0 0 0 0 0 0 0 0 0 0 0 0 0 0 0 0 0 0 0 0 0 0 0 0 0 0 0.3135935397039031
0 0 0 0 0 0 0 0 0 0 0 0 0 0 0 0 0 0 0 0 0 0 0 0 0 0 1 0 0 0 0 0 0 0 0 0 0 0 0 0 0 0 0 0 0 0 0 0 0 0 0 0 0 0 0 0 0 0 0 0 0 0 0 0 0 0 0 0 0 0 0 0 0 0 0 0 0 0 0 0 0 0 0 0 0 0 0 0 0 0 0 0 0 0 0 0 0 0 0 0 0 0 0 0 0 0 0 0 0 0 0 0 0 0 0 0 5 0 0 0 0 0 0 0 0 0 1 0 0 0 0 0 0 0 0 0 0 0 0 0 0 0 0 0 0 0 0 0 0 0 0 0 0 0 0 0 0 0 0 0 0 0 0 0 0 0 0 0 0 0 0 0 0 0 0 2 0 0 0 0 0 0 0 0 0 0 0 0 0 0 0 1 18 0 0 0 0 0 0 0 0 0 0 0 0 0 0 0 0 0 0 0 0 0 0 0 0 0 0 0 0 0 0 0 0 0 0 0 0 0 0 0 0 0 0 0 0 0 1 0 0 0 0 0 5 0 0 6 0 0 0 0 0 0 0 0 1 0 0 0 0 0 0 0 0 0 0 0 0 0 0 0 0 0 0 1 0 0 0 6 0 0 0 0 0 0 0 0 0 0 0 0 0 0 0 0 0 0 0 0 0 0 0 0 0 0 0 2 0 1 0 0 0 0 2 0 4 0 0 0 0 0 0 0 0 0 0 1 0 0 0 0 0 0 0 0 0 0 0 1 0 0 0 0 0 0 0 0 0 0 0 0 0 0 0 0 0 0 0 0 0 0 0 0 0 0 0 0 0 0 0 8 0 0 0 0 0 0 0 0 0 0 0 0 0 0 0 0 0 0 0 0 0 0 0 0 1 0 0 0 1 0 0 0 0 0 0 0 0 0 0 0 15 0 0 0 25 0 0 0 0 0 0 0 0 1 0 0 4 0 0 0 0 0 0 0 6 0 0 0 0 0 1 0 0 0 0 0 0 0 0 0 0 0 0 0 0 0 0 0 0 0 0 0 0 0 0 0 0 0 0 19 0 0 0 0 0 0 0 0 0 0 0 0 0 0 0 0 0 0 0 23 0 0 0 0 0 0 0 0 0 0 0 0 0 0 0 0 0 0 0 0 0 0 0 0 0 0 0 0 0 0 0 0 0 0 0 0 0 0 0 0 0 0 0 0 0 0 0 0 0 0 0 0 0 0 0 0 3 0 0 0 0 0 1 0 0 0 0 0 0 0 0 0 0 0 0 0 0 0 0 0 0 0 0 0 0 0 0 0 0 0 0 0 0 0 0 0 0 0 0 0 0 0 0 0 0 0 0 0 0 0 0 0 0 0 0 0 0 0 0 0 0 0 0 0 0 0 0 0 0 0 0 1 0 0 0 0 0 0 0 0 0 0 0 0 0 0 1 0 0 0 0 0 0 0 0 0 0 0 0 0 0 0 0 0 0 0 0 0 0 0 0 0 0 0 0 0 0 0 0 0 2 30 0 0 0 0 0 1 0 0 0 0 0 0 0 0 0 0 0 0 0 0 0 0 0 0 0 0 0 0 0 0 0 9 0 0 0 0 0 0 0 0 0 0 0 0 0 0 0 0 0 0 0 0 0 0 0 0 0 0 0 0 0 0 0 0 0 0 0 0 0 0.2839838492597577
0 0 0 0 0 0 0 0 0 0 0 0 0 0 0 0 0 0 0 0 0 0 0 0 0 0 0 0 0 0 0 0 0 0 0 0 0 0 0 0 0 0 0 0 0 0 0 0 0 0 0 0 0 0 0 0 0 0 0 0 0 0 0 0 0 0 0 0 0 0 0 0 0 0 0 0 0 0 0 0 0 0 0 0 0 0 0 0 0 0 0 0 0 0 0 0 0 0 0 0 0 0 0 0 0 0 0 0 0 0 0 0 0 0 0 0 5 0 0 0 0 0 0 0 0 0 1 0 0 0 0 0 0 0 0 0 0 0 0 0 0 0 0 0 0 0 0 0 0 0 0 0 0 0 0 0 0 0 0 0 0 0 0 0 0 0 0 0 0 0 0 0 0 0 0 2 0 0 0 0 0 0 0 0 0 0 0 0 0 0 0 0 16 0 0 0 0 0 0 0 0 0 0 0 0 0 0 0 0 0 0 0 0 0 0 0 0 0 0 0 0 0 0 0 0 0 0 0 0 0 0 0 0 0 0 0 0 0 0 0 0 0 0 0 5 0 0 5 0 0 0 0 0 0 0 0 1 0 0 0 0 0 0 0 0 0 0 0 0 0 0 0 0 0 0 1 0 0 0 5 0 0 0 0 0 0 0 0 0 0 0 0 0 0 0 0 0 0 0 0 0 0 0 0 0 0 0 2 0 1 0 0 0 0 2 0 4 0 0 0 0 0 0 0 0 0 0 1 0 0 0 0 0 0 0 0 0 0 0 1 0 0 0 0 0 0 0 0 0 0 0 0 0 0 0 0 0 0 0 0 0 0 0 0 0 0 0 0 0 0 0 8 0 0 0 0 0 0 0 0 0 0 0 0 0 0 0 0 0 0 0 0 0 0 0 0 1 0 0 0 1 0 0 0 0 0 0 0 0 0 0 0 12 0 0 0 24 0 0 0 0 0 0 0 0 1 0 0 4 0 0 0 0 0 0 0 5 0 0 0 0 0 1 0 0 0 0 0 0 0 0 0 0 0 0 0 0 0 0 0 0 0 0 0 0 0 0 0 0 0 0 21 0 0 0 0 0 0 0 0 0 0 0 0 0 0 0 0 0 0 0 26 0 0 0 0 0 0 0 0 0 0 0 0 0 0 0 0 0 0 0 0 0 0 0 0 0 0 0 0 0 0 0 0 0 0 0 0 0 0 0 0 0 0 0 0 0 0 0 0 0 0 0 0 0 0 0 0 3 0 0 0 0 0 0 0 0 0 0 0 0 0 0 0 0 0 0 0 0 0 0 0 0 0 0 0 0 0 0 0 0 0 0 0 0 0 0 0 0 0 0 0 0 0 0 0 0 0 0 0 0 0 0 0 0 0 0 0 0 0 0 0 0 0 0 0 0 0 0 0 0 0 0 1 0 0 0 0 0 0 0 0 0 0 0 0 0 0 1 0 0 0 0 0 0 0 0 0 0 0 0 0 0 0 0 0 0 0 0 0 0 0 0 0 0 0 0 0 0 0 0 0 1 28 0 0 0 0 0 1 0 0 0 0 0 0 0 0 0 0 0 0 0 0 0 0 0 0 0 0 0 0 0 0 0 10 0 0 0 0 0 0 0 0 0 0 0 0 0 0 0 0 0 0 0 0 0 0 0 0 0 0 0 0 0 0 0 0 0 0 0 0 0 0.27052489905787349
0 0 0 0 0 0 0 0 0 0 0 0 0 0 0 0 0 0 0 0 0 0 0 0 0 0 0 0 0 0 0 0 0 0 0 0 0 0 0 0 0 0 0 0 0 0 0 0 0 0 0 0 0 0 0 0 0 0 0 0 0 0 0 0 0 0 0 0 0 0 0 0 0 0 0 0 0 0 0 0 0 0 0 0 0 0 0 0 0 0 0 0 0 0 0 0 0 0 0 0 0 0 0 0 0 0 0 0 0 0 0 0 0 0 0 0 4 0 0 0 0 0 0 0 0 0 1 0 0 0 0 0 0 0 0 0 0 0 0 0 0 0 0 0 0 0 0 0 0 0 0 0 0 0 0 0 0 0 0 0 0 0 0 0 0 0 0 0 0 0 0 0 0 0 0 2 0 0 0 0 0 0 0 0 0 0 0 0 0 0 0 0 15 0 0 0 0 0 0 0 0 0 0 0 0 0 0 0 0 0 0 0 0 0 0 0 0 0 0 0 0 0 0 0 0 0 0 0 0 0 0 0 0 0 0 0 0 0 0 0 0 0 0 0 3 0 0 6 0 0 0 0 0 0 0 0 1 0 0 0 0 0 0 0 0 0 0 0 0 0 0 0 0 0 0 1 0 0 0 4 0 0 0 0 0 0 0 0 0 0 0 0 0 0 0 0 0 0 0 0 0 0 0 0 0 0 0 1 0 1 0 0 0 0 1 0 4 0 0 0 0 0 0 0 0 0 0 1 0 0 0 0 0 0 0 0 0 0 0 1 0 0 0 0 0 0 0 0 0 0 0 0 0 0 0 0 0 0 0 0 0 0 0 0 0 0 0 0 0 0 0 7 0 0 0 0 0 0 0 0 0 0 0 0 0 0 0 0 0 0 0 0 0 0 0 0 1 0 0 0 1 0 0 0 0 0 0 0 0 0 0 0 9 0 0 0 23 0 0 0 0 0 0 0 0 1 0 0 4 0 0 0 0 0 0 0 5 0 0 0 0 0 1 0 0 0 0 0 0 0 0 0 0 0 0 0 0 0 0 0 0 0 0 0 0 0 0 0 0 0 0 21 0 0 0 0 0 0 0 0 0 0 0 0 0 0 0 0 0 0 0 24 0 0 0 0 0 0 0 0 0 0 0 0 0 0 0 0 0 0 0 0 0 0 0 0 0 0 0 0 0 0 0 0 0 0 0 0 0 0 0 0 0 0 0 0 0 0 0 0 0 0 0 0 0 0 0 0 3 0 0 0 0 0 0 0 0 0 0 0 0 0 0 0 0 0 0 0 0 0 0 0 0 0 0 0 0 0 0 0 0 0 0 0 0 0 0 0 0 0 0 0 0 0 0 0 0 0 0 0 0 0 0 0 0 0 0 0 0 0 0 0 0 0 0 0 0 0 0 0 0 0 0 1 0 0 0 0 0 0 0 0 0 0 0 0 0 0 1 0 0 0 0 0 0 0 0 0 0 0 0 0 0 0 0 0 0 0 0 0 0 0 0 0 0 0 0 0 0 0 0 0 2 28 0 0 0 0 0 1 0 0 0 0 0 0 0 0 0 0 0 0 0 0 0 0 0 0 0 0 0 0 0 0 0 12 0 0 0 0 0 0 0 0 0 0 0 0 0 0 0 0 0 0 0 0 0 0 0 0 0 0 0 0 0 0 0 0 0 0 0 0 0 0.2570659488559892
0 0 0 0 0 0 0 0 0 0 0 0 0 0 0 0 0 0 0 0 0 0 0 0 0 0 0 0 0 0 0 0 0 0 0 0 0 0 0 0 0 0 0 0 0 0 0 0 0 0 0 0 0 0 0 0 0 0 0 0 0 0 0 0 0 0 0 0 0 0 0 0 0 0 0 0 0 0 0 0 0 0 0 0 0 0 0 0 0 0 0 0 0 0 0 0 0 0 0 0 0 0 0 0 0 0 0 0 0 0 0 0 0 0 0 0 4 0 0 0 0 0 0 0 0 0 1 0 0 0 0 0 0 0 0 0 0 0 0 0 0 0 0 0 0 0 0 0 0 0 0 0 0 0 0 0 0 0 0 0 0 0 0 0 0 0 0 0 0 0 0 0 0 0 0 2 0 0 0 0 0 0 0 0 0 0 0 0 0 0 0 0 14 0 0 0 0 0 0 0 0 0 0 0 0 0 0 0 0 0 0 0 0 0 0 0 0 0 0 0 0 0 0 0 0 0 0 0 0 0 0 0 0 0 0 0 0 0 0 0 0 0 0 0 3 0 0 6 0 0 0 0 0 0 0 0 1 0 0 0 0 0 0 0 0 0 0 0 0 0 0 0 0 0 0 1 0 0 0 2 0 0 0 0 0 0 0 0 0 0 0 0 0 0 0 0 0 0 0 0 0 0 0 0 0 0 0 0 0 1 0 0 0 0 0 0 3 0 0 0 0 0 0 0 0 0 0 1 0 0 0 0 0 0 0 0 0 0 0 1 0 0 0 0 0 0 0 0 0 0 0 0 0 0 0 0 0 0 0 0 0 0 0 0 0 0 0 0 0 0 0 6 0 0 0 0 0 0 0 0 0 0 0 0 0 0 0 0 0 0 0 0 0 0 0 0 1 0 0 0 1 0 0 0 0 0 0 0 0 0 0 0 7 0 0 0 24 0 0 0 0 0 0 0 0 1 0 0 3 0 0 0 0 0 0 0 5 0 0 0 0 0 1 0 0 0 0 0 0 0 0 0 0 0 0 0 0 0 0 0 0 0 0 0 0 0 0 0 0 0 0 19 0 0 0 0 0 0 0 0 0 0 0 0 0 0 0 0 0 0 0 21 0 0 0 0 0 0 0 0 0 0 0 0 0 0 0 0 0 0 0 0 0 0 0 0 0 0 0 0 0 0 0 0 0 0 0 0 0 0 0 0 0 0 0 0 0 0 0 0 0 0 0 0 0 0 0 0 3 0 0 0 0 0 0 0 0 0 0 0 0 0 0 0 0 0 0 0 0 0 0 0 0 0 0 0 0 0 0 0 0 0 0 0 0 0 0 0 0 0 0 0 0 0 0 0 0 0 0 0 0 0 0 0 0 0 0 0 0 0 0 0 0 0 0 0 0 0 0 0 0 0 0 0 0 0 0 0 0 0 0 0 0 0 0 0 0 0 1 0 0 0 0 0 0 0 0 0 0 0 0 0 0 0 0 0 0 0 0 0 0 0 0 0 0 0 0 0 0 0 0 0 3 26 0 0 0 0 0 0 0 0 0 0 0 0 0 0 0 0 0 0 0 0 0 0 0 0 0 0 0 0 0 0 0 10 0 0 0 0 0 0 0 0 0 0 0 0 0 0 0 0 0 0 0 0 0 0 0 0 0 0 0 0 0 0 0 0 0 0 0 0 0 0.23149394347240916
0 0 0 0 0 0 0 0 0 0 0 0 0 0 0 0 0 0 0 0 0 0 0 0 0 0 0 0 0 0 0 0 0 0 0 0 0 0 0 0 0 0 0 0 0 0 0 0 0 0 0 0 0 0 0 0 0 0 0 0 0 0 0 0 0 0 0 0 0 0 0 0 0 0 0 0 0 0 0 0 0 0 0 0 0 0 0 0 0 0 0 0 0 0 0 0 0 0 0 0 0 0 0 0 0 0 0 0 0 0 0 0 0 0 0 0 4 0 0 0 0 0 0 0 0 0 1 0 0 0 0 0 0 0 0 0 0 0 0 0 0 0 0 0 0 0 0 0 0 0 0 0 0 0 0 0 0 0 0 0 0 0 0 0 0 0 0 0 0 0 0 0 0 0 0 2 0 0 0 0 0 0 0 0 0 0 0 0 0 0 0 0 11 0 0 0 0 0 0 0 0 0 0 0 0 0 0 0 0 0 0 0 0 0 0 0 0 0 0 0 0 0 0 0 0 0 0 0 0 0 0 0 0 0 0 0 0 0 0 0 0 0 0 0 1 0 0 6 0 0 0 0 0 0 0 0 1 0 0 0 0 0 0 0 0 0 0 0 0 0 0 0 0 0 0 1 0 0 0 2 0 0 0 0 0 0 0 0 0 0 0 0 0 0 0 0 0 0 0 0 0 0 0 0 0 0 0 0 0 1 0 0 0 0 0 0 3 0 0 0 0 0 0 0 0 0 0 1 0 0 0 0 0 0 0 0 0 0 0 1 0 0 0 0 0 0 0 0 0 0 0 0 0 0 0 0 0 0 0 0 0 0 0 0 0 0 0 0 0 0 0 4 0 0 0 0 0 0 0 0 0 0 0 0 0 0 0 0 0 0 0 0 0 0 0 0 1 0 0 0 1 0 0 0 0 0 0 0 0 0 0 0 8 0 0 0 20 0 0 0 0 0 0 0 0 1 0 0 2 0 0 0 0 0 0 0 4 0 0 0 0 0 1 0 0 0 0 0 0 0 0 0 0 0 0 0 0 0 0 0 0 0 0 0 0 0 0 0 0 0 0 15 0 0 0 0 0 0 0 0 0 0 0 0 0 0 0 0 0 0 0 22 0 0 0 0 0 0 0 0 0 0 0 0 0 0 0 0 0 0 0 0 0 0 0 0 0 0 0 0 0 0 0 0 0 0 0 0 0 0 0 0 0 0 0 0 0 0 0 0 0 0 0 0 0 0 0 0 2 0 0 0 0 0 0 0 0 0 0 0 0 0 0 0 0 0 0 0 0 0 0 0 0 0 0 0 0 0 0 0 0 0 0 0 0 0 0 0 0 0 0 0 0 0 0 0 0 0 0 0 0 0 0 0 0 0 0 0 0 0 0 0 0 0 0 0 0 0 0 0 0 0 0 0 0 0 0 0 0 0 0 0 0 0 0 0 0 0 1 0 0 0 0 0 0 0 0 0 0 0 0 0 0 0 0 0 0 0 0 0 0 0 0 0 0 0 0 0 0 0 0 0 4 25 0 0 0 0 0 0 0 0 0 0 0 0 0 0 0 0 0 0 0 0 0 0 0 0 0 0 0 0 0 0 0 8 0 0 0 0 0 0 0 0 0 0 0 0 0 0 0 0 0 0 0 0 0 0 0 0 0 0 0 0 0 0 0 0 0 0 0 0 0 0.2072678331090175
0 0 0 0 0 0 0 0 0 0 0 0 0 0 0 0 0 0 0 0 0 0 0 0 0 0 0 0 0 0 0 0 0 0 0 0 0 0 0 0 0 0 0 0 0 0 0 0 0 0 0 0 0 0 0 0 0 0 0 0 0 0 0 0 0 0 0 0 0 0 0 0 0 0 0 0 0 0 0 0 0 0 0 0 0 0 0 0 0 0 0 0 0 0 0 0 0 0 0 0 0 0 0 0 0 0 0 0 0 0 0 0 0 0 0 0 2 0 0 0 0 0 0 0 0 0 1 0 0 0 0 0 0 0 0 0 0 0 0 0 0 0 0 0 0 0 0 0 0 0 0 0 0 0 0 0 0 0 0 0 0 0 0 0 0 0 0 0 0 0 0 0 0 0 0 2 0 0 0 0 0 0 0 0 0 0 0 0 0 0 0 0 8 0 0 0 0 0 0 0 0 0 0 0 0 0 0 0 0 0 0 0 0 0 0 0 0 0 0 0 0 0 0 0 0 0 0 0 0 0 0 0 0 0 0 0 0 0 0 0 0 0 0 0 1 0 0 5 0 0 0 0 0 0 0 0 1 0 0 0 0 0 0 0 0 0 0 0 0 0 0 0 0 0 0 1 0 0 0 2 0 0 0 0 0 0 0 0 0 0 0 0 0 0 0 0 0 0 0 0 0 0 0 0 0 0 0 0 0 1 0 0 0 0 0 0 2 0 0 0 0 0 0 0 0 0 0 1 0 0 0 0 0 0 0 0 0 0 0 1 0 0 0 0 0 0 0 0 0 0 0 0 0 0 0 0 0 0 0 0 0 0 0 0 0 0 0 0 0 0 0 3 0 0 0 0 0 0 0 0 0 0 0 0 0 0 0 0 0 0 0 0 0 0 0 0 0 0 0 0 1 0 0 0 0 0 0 0 0 0 0 0 8 0 0 0 22 0 0 0 0 0 0 0 0 1 0 0 2 0 0 0 0 0 0 0 4 0 0 0 0 0 1 0 0 0 0 0 0 0 0 0 0 0 0 0 0 0 0 0 0 0 0 0 0 0 0 0 0 0 0 12 0 0 0 0 0 0 0 0 0 0 0 0 0 0 0 0 0 0 0 17 0 0 0 0 0 0 0 0 0 0 0 0 0 0 0 0 0 0 0 0 0 0 0 0 0 0 0 0 0 0 0 0 0 0 0 0 0 0 0 0 0 0 0 0 0 0 0 0 0 0 0 0 0 0 0 0 2 0 0 0 0 0 0 0 0 0 0 0 0 0 0 0 0 0 0 0 0 0 0 0 0 0 0 0 0 0 0 0 0 0 0 0 0 0 0 0 0 0 0 0 0 0 0 0 0 0 0 0 0 0 0 0 0 0 0 0 0 0 0 0 0 0 0 0 0 0 0 0 0 0 0 0 0 0 0 0 0 0 0 0 0 0 0 0 0 0 1 0 0 0 0 0 0 0 0 0 0 0 0 0 0 0 0 0 0 0 0 0 0 0 0 0 0 0 0 0 0 0 0 0 3 25 0 0 0 0 0 0 0 0 0 0 0 0 0 0 0 0 0 0 0 0 0 0 0 0 0 0 0 0 0 0 0 8 0 0 0 0 0 0 0 0 0 0 0 0 0 0 0 0 0 0 0 0 0 0 0 0 0 0 0 0 0 0 0 0 0 0 0 0 0 0.1857335127860027
0 0 0 0 0 0 0 0 0 0 0 0 0 0 0 0 0 0 0 0 0 0 0 0 0 0 0 0 0 0 0 0 0 0 0 0 0 0 0 0 0 0 0 0 0 0 0 0 0 0 0 0 0 0 0 0 0 0 0 0 0 0 0 0 0 0 0 0 0 0 0 0 0 0 0 0 0 0 0 0 0 0 0 0 0 0 0 0 0 0 0 0 0 0 0 0 0 0 0 0 0 0 0 0 0 0 0 0 0 0 0 0 0 0 0 0 2 0 0 0 0 0 0 0 0 0 1 0 0 0 0 0 0 0 0 0 0 0 0 0 0 0 0 0 0 0 0 0 0 0 0 0 0 0 0 0 0 0 0 0 0 0 0 0 0 0 0 0 0 0 0 0 0 0 0 2 0 0 0 0 0 0 0 0 0 0 0 0 0 0 0 0 8 0 0 0 0 0 0 0 0 0 0 0 0 0 0 0 0 0 0 0 0 0 0 0 0 0 0 0 0 0 0 0 0 0 0 0 0 0 0 0 0 0 0 0 0 0 0 0 0 0 0 0 1 0 0 4 0 0 0 0 0 0 0 0 1 0 0 0 0 0 0 0 0 0 0 0 0 0 0 0 0 0 0 1 0 0 0 2 0 0 0 0 0 0 0 0 0 0 0 0 0 0 0 0 0 0 0 0 0 0 0 0 0 0 0 0 0 1 0 0 0 0 0 0 2 0 0 0 0 0 0 0 0 0 0 1 0 0 0 0 0 0 0 0 0 0 0 1 0 0 0 0 0 0 0 0 0 0 0 0 0 0 0 0 0 0 0 0 0 0 0 0 0 0 0 0 0 0 0 3 0 0 0 0 0 0 0 0 0 0 0 0 0 0 0 0 0 0 0 0 0 0 0 0 0 0 0 0 1 0 0 0 0 0 0 0 0 0 0 0 6 0 0 0 25 0 0 0 0 0 0 0 0 1 0 0 2 0 0 0 0 0 0 0 1 0 0 0 0 0 1 0 0 0 0 0 0 0 0 0 0 0 0 0 0 0 0 0 0 0 0 0 0 0 0 0 0 0 0 11 0 0 0 0 0 0 0 0 0 0 0 0 0 0 0 0 0 0 0 17 0 0 0 0 0 0 0 0 0 0 0 0 0 0 0 0 0 0 0 0 0 0 0 0 0 0 0 0 0 0 0 0 0 0 0 0 0 0 0 0 0 0 0 0 0 0 0 0 0 0 0 0 0 0 0 0 2 0 0 0 0 0 0 0 0 0 0 0 0 0 0 0 0 0 0 0 0 0 0 0 0 0 0 0 0 0 0 0 0 0 0 0 0 0 0 0 0 0 0 0 0 0 0 0 0 0 0 0 0 0 0 0 0 0 0 0 0 0 0 0 0 0 0 0 0 0 0 0 0 0 0 0 0 0 0 0 0 0 0 0 0 0 0 0 0 0 1 0 0 0 0 0 0 0 0 0 0 0 0 0 0 0 0 0 0 0 0 0 0 0 0 0 0 0 0 0 0 0 0 0 3 21 0 0 0 0 0 0 0 0 0 0 0 0 0 0 0 0 0 0 0 0 0 0 0 0 0 0 0 0 0 0 0 6 0 0 0 0 0 0 0 0 0 0 0 0 0 0 0 0 0 0 0 0 0 0 0 0 0 0 0 0 0 0 0 0 0 0 0 0 0 0.17227456258411845
0 0 0 0 0 0 0 0 0 0 0 0 0 0 0 0 0 0 0 0 0 0 0 0 0 0 0 0 0 0 0 0 0 0 0 0 0 0 0 0 0 0 0 0 0 0 0 0 0 0 0 0 0 0 0 0 0 0 0 0 0 0 0 0 0 0 0 0 0 0 0 0 0 0 0 0 0 0 0 0 0 0 0 0 0 0 0 0 0 0 0 0 0 0 0 0 0 0 0 0 0 0 0 0 0 0 0 0 0 0 0 0 0 0 0 0 2 0 0 0 0 0 0 0 0 0 1 0 0 0 0 0 0 0 0 0 0 0 0 0 0 0 0 0 0 0 0 0 0 0 0 0 0 0 0 0 0 0 0 0 0 0 0 0 0 0 0 0 0 0 0 0 0 0 0 1 0 0 0 0 0 0 0 0 0 0 0 0 0 0 0 0 8 0 0 0 0 0 0 0 0 0 0 0 0 0 0 0 0 0 0 0 0 0 0 0 0 0 0 0 0 0 0 0 0 0 0 0 0 0 0 0 0 0 0 0 0 0 0 0 0 0 0 0 1 0 0 5 0 0 0 0 0 0 0 0 1 0 0 0 0 0 0 0 0 0 0 0 0 0 0 0 0 0 0 0 0 0 0 2 0 0 0 0 0 0 0 0 0 0 0 0 0 0 0 0 0 0 0 0 0 0 0 0 0 0 0 0 0 0 0 0 0 0 0 0 1 0 0 0 0 0 0 0 0 0 0 1 0 0 0 0 0 0 0 0 0 0 0 1 0 0 0 0 0 0 0 0 0 0 0 0 0 0 0 0 0 0 0 0 0 0 0 0 0 0 0 0 0 0 0 2 0 0 0 0 0 0 0 0 0 0 0 0 0 0 0 0 0 0 0 0 0 0 0 0 0 0 0 0 1 0 0 0 0 0 0 0 0 0 0 0 5 0 0 0 25 0 0 0 0 0 0 0 0 1 0 0 2 0 0 0 0 0 0 0 1 0 0 0 0 0 0 0 0 0 0 0 0 0 0 0 0 0 0 0 0 0 0 0 0 0 0 0 0 0 0 0 0 0 0 10 0 0 0 0 0 0 0 0 0 0 0 0 0 0 0 0 0 0 0 15 0 0 0 0 0 0 0 0 0 0 0 0 0 0 0 0 0 0 0 0 0 0 0 0 0 0 0 0 0 0 0 0 0 0 0 0 0 0 0 0 0 0 0 0 0 0 0 0 0 0 0 0 0 0 0 0 2 0 0 0 0 0 0 0 0 0 0 0 0 0 0 0 0 0 0 0 0 0 0 0 0 0 0 0 0 0 0 0 0 0 0 0 0 0 0 0 0 0 0 0 0 0 0 0 0 0 0 0 0 0 0 0 0 0 0 0 0 0 0 0 0 0 0 0 0 0 0 0 0 0 0 0 0 0 0 0 0 0 0 0 0 0 0 0 0 0 1 0 0 0 0 0 0 0 0 0 0 0 0 0 0 0 0 0 0 0 0 0 0 0 0 0 0 0 0 0 0 0 0 0 3 17 0 0 0 0 0 0 0 0 0 0 0 0 0 0 0 0 0 0 0 0 0 0 0 0 0 0 0 0 0 0 0 5 0 0 0 0 0 0 0 0 0 0 0 0 0 0 0 0 0 0 0 0 0 0 0 0 0 0 0 0 0 0 0 0 0 0 0 0 0 0.15343203230148048
0 0 0 0 0 0 0 0 0 0 0 0 0 0 0 0 0 0 0 0 0 0 0 0 0 0 0 0 0 0 0 0 0 0 0 0 0 0 0 0 0 0 0 0 0 0 0 0 0 0 0 0 0 0 0 0 0 0 0 0 0 0 0 0 0 0 0 0 0 0 0 0 0 0 0 0 0 0 0 0 0 0 0 0 0 0 0 0 0 0 0 0 0 0 0 0 0 0 0 0 0 0 0 0 0 0 0 0 0 0 0 0 0 0 0 0 2 0 0 0 0 0 0 0 0 0 1 0 0 0 0 0 0 0 0 0 0 0 0 0 0 0 0 0 0 0 0 0 0 0 0 0 0 0 0 0 0 0 0 0 0 0 0 0 0 0 0 0 0 0 0 0 0 0 0 1 0 0 0 0 0 0 0 0 0 0 0 0 0 0 0 0 5 0 0 0 0 0 0 0 0 0 0 0 0 0 0 0 0 0 0 0 0 0 0 0 0 0 0 0 0 0 0 0 0 0 0 0 0 0 0 0 0 0 0 0 0 0 0 0 0 0 0 0 1 0 0 6 0 0 0 0 0 0 0 0 1 0 0 0 0 0 0 0 0 0 0 0 0 0 0 0 0 0 0 0 0 0 0 2 0 0 0 0 0 0 0 0 0 0 0 0 0 0 0 0 0 0 0 0 0 0 0 0 0 0 0 0 0 0 0 0 0 0 0 0 0 0 0 0 0 0 0 0 0 0 0 1 0 0 0 0 0 0 0 0 0 0 0 1 0 0 0 0 0 0 0 0 0 0 0 0 0 0 0 0 0 0 0 0 0 0 0 0 0 0 0 0 0 0 0 2 0 0 0 0 0 0 0 0 0 0 0 0 0 0 0 0 0 0 0 0 0 0 0 0 0 0 0 0 1 0 0 0 0 0 0 0 0 0 0 0 4 0 0 0 25 0 0 0 0 0 0 0 0 0 0 0 1 0 0 0 0 0 0 0 1 0 0 0 0 0 0 0 0 0 0 0 0 0 0 0 0 0 0 0 0 0 0 0 0 0 0 0 0 0 0 0 0 0 0 12 0 0 0 0 0 0 0 0 0 0 0 0 0 0 0 0 0 0 0 15 0 0 0 0 0 0 0 0 0 0 0 0 0 0 0 0 0 0 0 0 0 0 0 0 0 0 0 0 0 0 0 0 0 0 0 0 0 0 0 0 0 0 0 0 0 0 0 0 0 0 0 0 0 0 0 0 2 0 0 0 0 0 0 0 0 0 0 0 0 0 0 0 0 0 0 0 0 0 0 0 0 0 0 0 0 0 0 0 0 0 0 0 0 0 0 0 0 0 0 0 0 0 0 0 0 0 0 0 0 0 0 0 0 0 0 0 0 0 0 0 0 0 0 0 0 0 0 0 0 0 0 0 0 0 0 0 0 0 0 0 0 0 0 0 0 0 1 0 0 0 0 0 0 0 0 0 0 0 0 0 0 0 0 0 0 0 0 0 0 0 0 0 0 0 0 0 0 0 0 0 1 18 0 0 0 0 0 0 0 0 0 0 0 0 0 0 0 0 0 0 0 0 0 0 0 0 0 0 0 0 0 0 0 5 0 0 0 0 0 0 0 0 0 0 0 0 0 0 0 0 0 0 0 0 0 0 0 0 0 0 0 0 0 0 0 0 0 0 0 0 0 0.14670255720053836
0 0 0 0 0 0 0 0 0 0 0 0 0 0 0 0 0 0 0 0 0 0 0 0 0 0 0 0 0 0 0 0 0 0 0 0 0 0 0 0 0 0 0 0 0 0 0 0 0 0 0 0 0 0 0 0 0 0 0 0 0 0 0 0 0 0 0 0 0 0 0 0 0 0 0 0 0 0 0 0 0 0 0 0 0 0 0 0 0 0 0 0 0 0 0 0 0 0 0 0 0 0 0 0 0 0 0 0 0 0 0 0 0 0 0 0 0 0 0 0 0 0 0 0 0 0 1 0 0 0 0 0 0 0 0 0 0 0 0 0 0 0 0 0 0 0 0 0 0 0 0 0 0 0 0 0 0 0 0 0 0 0 0 0 0 0 0 0 0 0 0 0 0 0 0 1 0 0 0 0 0 0 0 0 0 0 0 0 0 0 0 0 3 0 0 0 0 0 0 0 0 0 0 0 0 0 0 0 0 0 0 0 0 0 0 0 0 0 0 0 0 0 0 0 0 0 0 0 0 0 0 0 0 0 0 0 0 0 0 0 0 0 0 0 0 0 0 8 0 0 0 0 0 0 0 0 0 0 0 0 0 0 0 0 0 0 0 0 0 0 0 0 0 0 0 0 0 0 0 2 0 0 0 0 0 0 0 0 0 0 0 0 0 0 0 0 0 0 0 0 0 0 0 0 0 0 0 0 0 0 0 0 0 0 0 0 0 0 0 0 0 0 0 0 0 0 0 1 0 0 0 0 0 0 0 0 0 0 0 1 0 0 0 0 0 0 0 0 0 0 0 0 0 0 0 0 0 0 0 0 0 0 0 0 0 0 0 0 0 0 0 2 0 0 0 0 0 0 0 0 0 0 0 0 0 0 0 0 0 0 0 0 0 0 0 0 0 0 0 0 1 0 0 0 0 0 0 0 0 0 0 0 4 0 0 0 27 0 0 0 0 0 0 0 0 0 0 0 1 0 0 0 0 0 0 0 1 0 0 0 0 0 0 0 0 0 0 0 0 0 0 0 0 0 0 0 0 0 0 0 0 0 0 0 0 0 0 0 0 0 0 11 0 0 0 0 0 0 0 0 0 0 0 0 0 0 0 0 0 0 0 12 0 0 0 0 0 0 0 0 0 0 0 0 0 0 0 0 0 0 0 0 0 0 0 0 0 0 0 0 0 0 0 0 0 0 0 0 0 0 0 0 0 0 0 0 0 0 0 0 0 0 0 0 0 0 0 0 2 0 0 0 0 0 0 0 0 0 0 0 0 0 0 0 0 0 0 0 0 0 0 0 0 0 0 0 0 0 0 0 0 0 0 0 0 0 0 0 0 0 0 0 0 0 0 0 0 0 0 0 0 0 0 0 0 0 0 0 0 0 0 0 0 0 0 0 0 0 0 0 0 0 0 0 0 0 0 0 0 0 0 0 0 0 0 0 0 0 0 0 0 0 0 0 0 0 0 0 0 0 0 0 0 0 0 0 0 0 0 0 0 0 0 0 0 0 0 0 0 0 0 0 1 16 0 0 0 0 0 0 0 0 0 0 0 0 0 0 0 0 0 0 0 0 0 0 0 0 0 0 0 0 0 0 0 4 0 0 0 0 0 0 0 0 0 0 0 0 0 0 0 0 0 0 0 0 0 0 0 0 0 0 0 0 0 0 0 0 0 0 0 0 0 0.13324360699865413
0 0 0 0 0 0 0 0 0 0 0 0 0 0 0 0 0 0 0 0 0 0 0 0 0 0 0 0 0 0 0 0 0 0 0 0 0 0 0 0 0 0 0 0 0 0 0 0 0 0 0 0 0 0 0 0 0 0 0 0 0 0 0 0 0 0 0 0 0 0 0 0 0 0 0 0 0 0 0 0 0 0 0 0 0 0 0 0 0 0 0 0 0 0 0 0 0 0 0 0 0 0 0 0 0 0 0 0 0 0 0 0 0 0 0 0 0 0 0 0 0 0 0 0 0 0 1 0 0 0 0 0 0 0 0 0 0 0 0 0 0 0 0 0 0 0 0 0 0 0 0 0 0 0 0 0 0 0 0 0 0 0 0 0 0 0 0 0 0 0 0 0 0 0 0 1 0 0 0 0 0 0 0 0 0 0 0 0 0 0 0 0 3 0 0 0 0 0 0 0 0 0 0 0 0 0 0 0 0 0 0 0 0 0 0 0 0 0 0 0 0 0 0 0 0 0 0 0 0 0 0 0 0 0 0 0 0 0 0 0 0 0 0 0 0 0 0 9 0 0 0 0 0 0 0 0 0 0 0 0 0 0 0 0 0 0 0 0 0 0 0 0 0 0 0 0 0 0 0 2 0 0 0 0 0 0 0 0 0 0 0 0 0 0 0 0 0 0 0 0 0 0 0 0 0 0 0 0 0 0 0 0 0 0 0 0 0 0 0 0 0 0 0 0 0 0 0 1 0 0 0 0 0 0 0 0 0 0 0 0 0 0 0 0 0 0 0 0 0 0 0 0 0 0 0 0 0 0 0 0 0 0 0 0 0 0 0 0 0 0 0 2 0 0 0 0 0 0 0 0 0 0 0 0 0 0 0 0 0 0 0 0 0 0 0 0 0 0 0 0 1 0 0 0 0 0 0 0 0 0 0 0 4 0 0 0 27 0 0 0 0 0 0 0 0 0 0 0 1 0 0 0 0 0 0 0 1 0 0 0 0 0 0 0 0 0 0 0 0 0 0 0 0 0 0 0 0 0 0 0 0 0 0 0 0 0 0 0 0 0 0 9 0 0 0 0 0 0 0 0 0 0 0 0 0 0 0 0 0 0 0 9 0 0 0 0 0 0 0 0 0 0 0 0 0 0 0 0 0 0 0 0 0 0 0 0 0 0 0 0 0 0 0 0 0 0 0 0 0 0 0 0 0 0 0 0 0 0 0 0 0 0 0 0 0 0 0 0 1 0 0 0 0 0 0 0 0 0 0 0 0 0 0 0 0 0 0 0 0 0 0 0 0 0 0 0 0 0 0 0 0 0 0 0 0 0 0 0 0 0 0 0 0 0 0 0 0 0 0 0 0 0 0 0 0 0 0 0 0 0 0 0 0 0 0 0 0 0 0 0 0 0 0 0 0 0 0 0 0 0 0 0 0 0 0 0 0 0 0 0 0 0 0 0 0 0 0 0 0 0 0 0 0 0 0 0 0 0 0 0 0 0 0 0 0 0 0 0 0 0 0 0 1 18 0 0 0 0 0 0 0 0 0 0 0 0 0 0 0 0 0 0 0 0 0 0 0 0 0 0 0 0 0 0 0 4 0 0 0 0 0 0 0 0 0 0 0 0 0 0 0 0 0 0 0 0 0 0 0 0 0 0 0 0 0 0 0 0 0 0 0 0 0 0.1278600269179004
0 0 0 0 0 0 0 0 0 0 0 0 0 0 0 0 0 0 0 0 0 0 0 0 0 0 0 0 0 0 0 0 0 0 0 0 0 0 0 0 0 0 0 0 0 0 0 0 0 0 0 0 0 0 0 0 0 0 0 0 0 0 0 0 0 0 0 0 0 0 0 0 0 0 0 0 0 0 0 0 0 0 0 0 0 0 0 0 0 0 0 0 0 0 0 0 0 0 0 0 0 0 0 0 0 0 0 0 0 0 0 0 0 0 0 0 0 0 0 0 0 0 0 0 0 0 1 0 0 0 0 0 0 0 0 0 0 0 0 0 0 0 0 0 0 0 0 0 0 0 0 0 0 0 0 0 0 0 0 0 0 0 0 0 0 0 0 0 0 0 0 0 0 0 0 1 0 0 0 0 0 0 0 0 0 0 0 0 0 0 0 0 3 0 0 0 0 0 0 0 0 0 0 0 0 0 0 0 0 0 0 0 0 0 0 0 0 0 0 0 0 0 0 0 0 0 0 0 0 0 0 0 0 0 0 0 0 0 0 0 0 0 0 0 0 0 0 10 0 0 0 0 0 0 0 0 0 0 0 0 0 0 0 0 0 0 0 0 0 0 0 0 0 0 0 0 0 0 0 1 0 0 0 0 0 0 0 0 0 0 0 0 0 0 0 0 0 0 0 0 0 0 0 0 0 0 0 0 0 0 0 0 0 0 0 0 0 0 0 0 0 0 0 0 0 0 0 1 0 0 0 0 0 0 0 0 0 0 0 0 0 0 0 0 0 0 0 0 0 0 0 0 0 0 0 0 0 0 0 0 0 0 0 0 0 0 0 0 0 0 0 1 0 0 0 0 0 0 0 0 0 0 0 0 0 0 0 0 0 0 0 0 0 0 0 0 0 0 0 0 0 0 0 0 0 0 0 0 0 0 0 0 4 0 0 0 25 0 0 0 0 0 0 0 0 0 0 0 0 0 0 0 0 0 0 0 0 0 0 0 0 0 0 0 0 0 0 0 0 0 0 0 0 0 0 0 0 0 0 0 0 0 0 0 0 0 0 0 0 0 0 9 0 0 0 0 0 0 0 0 0 0 0 0 0 0 0 0 0 0 0 8 0 0 0 0 0 0 0 0 0 0 0 0 0 0 0 0 0 0 0 0 0 0 0 0 0 0 0 0 0 0 0 0 0 0 0 0 0 0 0 0 0 0 0 0 0 0 0 0 0 0 0 0 0 0 0 0 1 0 0 0 0 0 0 0 0 0 0 0 0 0 0 0 0 0 0 0 0 0 0 0 0 0 0 0 0 0 0 0 0 0 0 0 0 0 0 0 0 0 0 0 0 0 0 0 0 0 0 0 0 0 0 0 0 0 0 0 0 0 0 0 0 0 0 0 0 0 0 0 0 0 0 0 0 0 0 0 0 0 0 0 0 0 0 0 0 0 0 0 0 0 0 0 0 0 0 0 0 0 0 0 0 0 0 0 0 0 0 0 0 0 0 0 0 0 0 0 0 0 0 0 1 16 0 0 0 0 0 0 0 0 0 0 0 0 0 0 0 0 0 0 0 0 0 0 0 0 0 0 0 0 0 0 0 4 0 0 0 0 0 0 0 0 0 0 0 0 0 0 0 0 0 0 0 0 0 0 0 0 0 0 0 0 0 0 0 0 0 0 0 0 0 0.11574697173620458
0 0 0 0 0 0 0 0 0 0 0 0 0 0 0 0 0 0 0 0 0 0 0 0 0 0 0 0 0 0 0 0 0 0 0 0 0 0 0 0 0 0 0 0 0 0 0 0 0 0 0 0 0 0 0 0 0 0 0 0 0 0 0 0 0 0 0 0 0 0 0 0 0 0 0 0 0 0 0 0 0 0 0 0 0 0 0 0 0 0 0 0 0 0 0 0 0 0 0 0 0 0 0 0 0 0 0 0 0 0 0 0 0 0 0 0 0 0 0 0 0 0 0 0 0 0 1 0 0 0 0 0 0 0 0 0 0 0 0 0 0 0 0 0 0 0 0 0 0 0 0 0 0 0 0 0 0 0 0 0 0 0 0 0 0 0 0 0 0 0 0 0 0 0 0 1 0 0 0 0 0 0 0 0 0 0 0 0 0 0 0 0 2 0 0 0 0 0 0 0 0 0 0 0 0 0 0 0 0 0 0 0 0 0 0 0 0 0 0 0 0 0 0 0 0 0 0 0 0 0 0 0 0 0 0 0 0 0 0 0 0 0 0 0 0 0 0 10 0 0 0 0 0 0 0 0 0 0 0 0 0 0 0 0 0 0 0 0 0 0 0 0 0 0 0 0 0 0 0 1 0 0 0 0 0 0 0 0 0 0 0 0 0 0 0 0 0 0 0 0 0 0 0 0 0 0 0 0 0 0 0 0 0 0 0 0 0 0 0 0 0 0 0 0 0 0 0 1 0 0 0 0 0 0 0 0 0 0 0 0 0 0 0 0 0 0 0 0 0 0 0 0 0 0 0 0 0 0 0 0 0 0 0 0 0 0 0 0 0 0 0 1 0 0 0 0 0 0 0 0 0 0 0 0 0 0 0 0 0 0 0 0 0 0 0 0 0 0 0 0 0 0 0 0 0 0 0 0 0 0 0 0 4 0 0 0 24 0 0 0 0 0 0 0 0 0 0 0 0 0 0 0 0 0 0 0 0 0 0 0 0 0 0 0 0 0 0 0 0 0 0 0 0 0 0 0 0 0 0 0 0 0 0 0 0 0 0 0 0 0 0 7 0 0 0 0 0 0 0 0 0 0 0 0 0 0 0 0 0 0 0 8 0 0 0 0 0 0 0 0 0 0 0 0 0 0 0 0 0 0 0 0 0 0 0 0 0 0 0 0 0 0 0 0 0 0 0 0 0 0 0 0 0 0 0 0 0 0 0 0 0 0 0 0 0 0 0 0 1 0 0 0 0 0 0 0 0 0 0 0 0 0 0 0 0 0 0 0 0 0 0 0 0 0 0 0 0 0 0 0 0 0 0 0 0 0 0 0 0 0 0 0 0 0 0 0 0 0 0 0 0 0 0 0 0 0 0 0 0 0 0 0 0 0 0 0 0 0 0 0 0 0 0 0 0 0 0 0 0 0 0 0 0 0 0 0 0 0 0 0 0 0 0 0 0 0 0 0 0 0 0 0 0 0 0 0 0 0 0 0 0 0 0 0 0 0 0 0 0 0 0 0 1 15 0 0 0 0 0 0 0 0 0 0 0 0 0 0 0 0 0 0 0 0 0 0 0 0 0 0 0 0 0 0 0 3 0 0 0 0 0 0 0 0 0 0 0 0 0 0 0 0 0 0 0 0 0 0 0 0 0 0 0 0 0 0 0 0 0 0 0 0 0 0.10767160161507403
0 0 0 0 0 0 0 0 0 0 0 0 0 0 0 0 0 0 0 0 0 0 0 0 0 0 0 0 0 0 0 0 0 0 0 0 0 0 0 0 0 0 0 0 0 0 0 0 0 0 0 0 0 0 0 0 0 0 0 0 0 0 0 0 0 0 0 0 0 0 0 0 0 0 0 0 0 0 0 0 0 0 0 0 0 0 0 0 0 0 0 0 0 0 0 0 0 0 0 0 0 0 0 0 0 0 0 0 0 0 0 0 0 0 0 0 0 0 0 0 0 0 0 0 0 0 1 0 0 0 0 0 0 0 0 0 0 0 0 0 0 0 0 0 0 0 0 0 0 0 0 0 0 0 0 0 0 0 0 0 0 0 0 0 0 0 0 0 0 0 0 0 0 0 0 0 0 0 0 0 0 0 0 0 0 0 0 0 0 0 0 0 2 0 0 0 0 0 0 0 0 0 0 0 0 0 0 0 0 0 0 0 0 0 0 0 0 0 0 0 0 0 0 0 0 0 0 0 0 0 0 0 0 0 0 0 0 0 0 0 0 0 0 0 0 0 0 9 0 0 0 0 0 0 0 0 0 0 0 0 0 0 0 0 0 0 0 0 0 0 0 0 0 0 0 0 0 0 0 1 0 0 0 0 0 0 0 0 0 0 0 0 0 0 0 0 0 0 0 0 0 0 0 0 0 0 0 0 0 0 0 0 0 0 0 0 0 0 0 0 0 0 0 0 0 0 0 1 0 0 0 0 0 0 0 0 0 0 0 0 0 0 0 0 0 0 0 0 0 0 0 0 0 0 0 0 0 0 0 0 0 0 0 0 0 0 0 0 0 0 0 1 0 0 0 0 0 0 0 0 0 0 0 0 0 0 0 0 0 0 0 0 0 0 0 0 0 0 0 0 0 0 0 0 0 0 0 0 0 0 0 0 4 0 0 0 23 0 0 0 0 0 0 0 0 0 0 0 0 0 0 0 0 0 0 0 0 0 0 0 0 0 0 0 0 0 0 0 0 0 0 0 0 0 0 0 0 0 0 0 0 0 0 0 0 0 0 0 0 0 0 7 0 0 0 0 0 0 0 0 0 0 0 0 0 0 0 0 0 0 0 8 0 0 0 0 0 0 0 0 0 0 0 0 0 0 0 0 0 0 0 0 0 0 0 0 0 0 0 0 0 0 0 0 0 0 0 0 0 0 0 0 0 0 0 0 0 0 0 0 0 0 0 0 0 0 0 0 1 0 0 0 0 0 0 0 0 0 0 0 0 0 0 0 0 0 0 0 0 0 0 0 0 0 0 0 0 0 0 0 0 0 0 0 0 0 0 0 0 0 0 0 0 0 0 0 0 0 0 0 0 0 0 0 0 0 0 0 0 0 0 0 0 0 0 0 0 0 0 0 0 0 0 0 0 0 0 0 0 0 0 0 0 0 0 0 0 0 0 0 0 0 0 0 0 0 0 0 0 0 0 0 0 0 0 0 0 0 0 0 0 0 0 0 0 0 0 0 0 0 0 0 1 9 0 0 0 0 0 0 0 0 0 0 0 0 0 0 0 0 0 0 0 0 0 0 0 0 0 0 0 0 0 0 0 2 0 0 0 0 0 0 0 0 0 0 0 0 0 0 0 0 0 0 0 0 0 0 0 0 0 0 0 0 0 0 0 0 0 0 0 0 0 0.09421265141318977
0 0 0 0 0 0 0 0 0 0 0 0 0 0 0 0 0 0 0 0 0 0 0 0 0 0 0 0 0 0 0 0 0 0 0 0 0 0 0 0 0 0 0 0 0 0 0 0 0 0 0 0 0 0 0 0 0 0 0 0 0 0 0 0 0 0 0 0 0 0 0 0 0 0 0 0 0 0 0 0 0 0 0 0 0 0 0 0 0 0 0 0 0 0 0 0 0 0 0 0 0 0 0 0 0 0 0 0 0 0 0 0 0 0 0 0 0 0 0 0 0 0 0 0 0 0 1 0 0 0 0 0 0 0 0 0 0 0 0 0 0 0 0 0 0 0 0 0 0 0 0 0 0 0 0 0 0 0 0 0 0 0 0 0 0 0 0 0 0 0 0 0 0 0 0 0 0 0 0 0 0 0 0 0 0 0 0 0 0 0 0 0 2 0 0 0 0 0 0 0 0 0 0 0 0 0 0 0 0 0 0 0 0 0 0 0 0 0 0 0 0 0 0 0 0 0 0 0 0 0 0 0 0 0 0 0 0 0 0 0 0 0 0 0 0 0 0 7 0 0 0 0 0 0 0 0 0 0 0 0 0 0 0 0 0 0 0 0 0 0 0 0 0 0 0 0 0 0 0 0 0 0 0 0 0 0 0 0 0 0 0 0 0 0 0 0 0 0 0 0 0 0 0 0 0 0 0 0 0 0 0 0 0 0 0 0 0 0 0 0 0 0 0 0 0 0 0 1 0 0 0 0 0 0 0 0 0 0 0 0 0 0 0 0 0 0 0 0 0 0 0 0 0 0 0 0 0 0 0 0 0 0 0 0 0 0 0 0 0 0 0 0 0 0 0 0 0 0 0 0 0 0 0 0 0 0 0 0 0 0 0 0 0 0 0 0 0 0 0 0 0 0 0 0 0 0 0 0 0 0 0 0 2 0 0 0 21 0 0 0 0 0 0 0 0 0 0 0 0 0 0 0 0 0 0 0 0 0 0 0 0 0 0 0 0 0 0 0 0 0 0 0 0 0 0 0 0 0 0 0 0 0 0 0 0 0 0 0 0 0 0 7 0 0 0 0 0 0 0 0 0 0 0 0 0 0 0 0 0 0 0 6 0 0 0 0 0 0 0 0 0 0 0 0 0 0 0 0 0 0 0 0 0 0 0 0 0 0 0 0 0 0 0 0 0 0 0 0 0 0 0 0 0 0 0 0 0 0 0 0 0 0 0 0 0 0 0 0 1 0 0 0 0 0 0 0 0 0 0 0 0 0 0 0 0 0 0 0 0 0 0 0 0 0 0 0 0 0 0 0 0 0 0 0 0 0 0 0 0 0 0 0 0 0 0 0 0 0 0 0 0 0 0 0 0 0 0 0 0 0 0 0 0 0 0 0 0 0 0 0 0 0 0 0 0 0 0 0 0 0 0 0 0 0 0 0 0 0 0 0 0 0 0 0 0 0 0 0 0 0 0 0 0 0 0 0 0 0 0 0 0 0 0 0 0 0 0 0 0 0 0 0 1 7 0 0 0 0 0 0 0 0 0 0 0 0 0 0 0 0 0 0 0 0 0 0 0 0 0 0 0 0 0 0 0 1 0 0 0 0 0 0 0 0 0 0 0 0 0 0 0 0 0 0 0 0 0 0 0 0 0 0 0 0 0 0 0 0 0 0 0 0 0 0.07671601615074024
0 0 0 0 0 0 0 0 0 0 0 0 0 0 0 0 0 0 0 0 0 0 0 0 0 0 0 0 0 0 0 0 0 0 0 0 0 0 0 0 0 0 0 0 0 0 0 0 0 0 0 0 0 0 0 0 0 0 0 0 0 0 0 0 0 0 0 0 0 0 0 0 0 0 0 0 0 0 0 0 0 0 0 0 0 0 0 0 0 0 0 0 0 0 0 0 0 0 0 0 0 0 0 0 0 0 0 0 0 0 0 0 0 0 0 0 0 0 0 0 0 0 0 0 0 0 1 0 0 0 0 0 0 0 0 0 0 0 0 0 0 0 0 0 0 0 0 0 0 0 0 0 0 0 0 0 0 0 0 0 0 0 0 0 0 0 0 0 0 0 0 0 0 0 0 0 0 0 0 0 0 0 0 0 0 0 0 0 0 0 0 0 2 0 0 0 0 0 0 0 0 0 0 0 0 0 0 0 0 0 0 0 0 0 0 0 0 0 0 0 0 0 0 0 0 0 0 0 0 0 0 0 0 0 0 0 0 0 0 0 0 0 0 0 0 0 0 8 0 0 0 0 0 0 0 0 0 0 0 0 0 0 0 0 0 0 0 0 0 0 0 0 0 0 0 0 0 0 0 0 0 0 0 0 0 0 0 0 0 0 0 0 0 0 0 0 0 0 0 0 0 0 0 0 0 0 0 0 0 0 0 0 0 0 0 0 0 0 0 0 0 0 0 0 0 0 0 1 0 0 0 0 0 0 0 0 0 0 0 0 0 0 0 0 0 0 0 0 0 0 0 0 0 0 0 0 0 0 0 0 0 0 0 0 0 0 0 0 0 0 0 0 0 0 0 0 0 0 0 0 0 0 0 0 0 0 0 0 0 0 0 0 0 0 0 0 0 0 0 0 0 0 0 0 0 0 0 0 0 0 0 0 2 0 0 0 18 0 0 0 0 0 0 0 0 0 0 0 0 0 0 0 0 0 0 0 0 0 0 0 0 0 0 0 0 0 0 0 0 0 0 0 0 0 0 0 0 0 0 0 0 0 0 0 0 0 0 0 0 0 0 6 0 0 0 0 0 0 0 0 0 0 0 0 0 0 0 0 0 0 0 5 0 0 0 0 0 0 0 0 0 0 0 0 0 0 0 0 0 0 0 0 0 0 0 0 0 0 0 0 0 0 0 0 0 0 0 0 0 0 0 0 0 0 0 0 0 0 0 0 0 0 0 0 0 0 0 0 1 0 0 0 0 0 0 0 0 0 0 0 0 0 0 0 0 0 0 0 0 0 0 0 0 0 0 0 0 0 0 0 0 0 0 0 0 0 0 0 0 0 0 0 0 0 0 0 0 0 0 0 0 0 0 0 0 0 0 0 0 0 0 0 0 0 0 0 0 0 0 0 0 0 0 0 0 0 0 0 0 0 0 0 0 0 0 0 0 0 0 0 0 0 0 0 0 0 0 0 0 0 0 0 0 0 0 0 0 0 0 0 0 0 0 0 0 0 0 0 0 0 0 0 1 6 0 0 0 0 0 0 0 0 0 0 0 0 0 0 0 0 0 0 0 0 0 0 0 0 0 0 0 0 0 0 0 0 0 0 0 0 0 0 0 0 0 0 0 0 0 0 0 0 0 0 0 0 0 0 0 0 0 0 0 0 0 0 0 0 0 0 0 0 0 0.06864064602960969
0 0 0 0 0 0 0 0 0 0 0 0 0 0 0 0 0 0 0 0 0 0 0 0 0 0 0 0 0 0 0 0 0 0 0 0 0 0 0 0 0 0 0 0 0 0 0 0 0 0 0 0 0 0 0 0 0 0 0 0 0 0 0 0 0 0 0 0 0 0 0 0 0 0 0 0 0 0 0 0 0 0 0 0 0 0 0 0 0 0 0 0 0 0 0 0 0 0 0 0 0 0 0 0 0 0 0 0 0 0 0 0 0 0 0 0 0 0 0 0 0 0 0 0 0 0 0 0 0 0 0 0 0 0 0 0 0 0 0 0 0 0 0 0 0 0 0 0 0 0 0 0 0 0 0 0 0 0 0 0 0 0 0 0 0 0 0 0 0 0 0 0 0 0 0 0 0 0 0 0 0 0 0 0 0 0 0 0 0 0 0 0 2 0 0 0 0 0 0 0 0 0 0 0 0 0 0 0 0 0 0 0 0 0 0 0 0 0 0 0 0 0 0 0 0 0 0 0 0 0 0 0 0 0 0 0 0 0 0 0 0 0 0 0 0 0 0 6 0 0 0 0 0 0 0 0 0 0 0 0 0 0 0 0 0 0 0 0 0 0 0 0 0 0 0 0 0 0 0 0 0 0 0 0 0 0 0 0 0 0 0 0 0 0 0 0 0 0 0 0 0 0 0 0 0 0 0 0 0 0 0 0 0 0 0 0 0 0 0 0 0 0 0 0 0 0 0 1 0 0 0 0 0 0 0 0 0 0 0 0 0 0 0 0 0 0 0 0 0 0 0 0 0 0 0 0 0 0 0 0 0 0 0 0 0 0 0 0 0 0 0 0 0 0 0 0 0 0 0 0 0 0 0 0 0 0 0 0 0 0 0 0 0 0 0 0 0 0 0 0 0 0 0 0 0 0 0 0 0 0 0 0 2 0 0 0 16 0 0 0 0 0 0 0 0 0 0 0 0 0 0 0 0 0 0 0 0 0 0 0 0 0 0 0 0 0 0 0 0 0 0 0 0 0 0 0 0 0 0 0 0 0 0 0 0 0 0 0 0 0 0 3 0 0 0 0 0 0 0 0 0 0 0 0 0 0 0 0 0 0 0 4 0 0 0 0 0 0 0 0 0 0 0 0 0 0 0 0 0 0 0 0 0 0 0 0 0 0 0 0 0 0 0 0 0 0 0 0 0 0 0 0 0 0 0 0 0 0 0 0 0 0 0 0 0 0 0 0 1 0 0 0 0 0 0 0 0 0 0 0 0 0 0 0 0 0 0 0 0 0 0 0 0 0 0 0 0 0 0 0 0 0 0 0 0 0 0 0 0 0 0 0 0 0 0 0 0 0 0 0 0 0 0 0 0 0 0 0 0 0 0 0 0 0 0 0 0 0 0 0 0 0 0 0 0 0 0 0 0 0 0 0 0 0 0 0 0 0 0 0 0 0 0 0 0 0 0 0 0 0 0 0 0 0 0 0 0 0 0 0 0 0 0 0 0 0 0 0 0 0 0 0 1 6 0 0 0 0 0 0 0 0 0 0 0 0 0 0 0 0 0 0 0 0 0 0 0 0 0 0 0 0 0 0 0 0 0 0 0 0 0 0 0 0 0 0 0 0 0 0 0 0 0 0 0 0 0 0 0 0 0 0 0 0 0 0 0 0 0 0 0 0 0 0.05652759084791386
0 0 0 0 0 0 0 0 0 0 0 0 0 0 0 0 0 0 0 0 0 0 0 0 0 0 0 0 0 0 0 0 0 0 0 0 0 0 0 0 0 0 0 0 0 0 0 0 0 0 0 0 0 0 0 0 0 0 0 0 0 0 0 0 0 0 0 0 0 0 0 0 0 0 0 0 0 0 0 0 0 0 0 0 0 0 0 0 0 0 0 0 0 0 0 0 0 0 0 0 0 0 0 0 0 0 0 0 0 0 0 0 0 0 0 0 0 0 0 0 0 0 0 0 0 0 0 0 0 0 0 0 0 0 0 0 0 0 0 0 0 0 0 0 0 0 0 0 0 0 0 0 0 0 0 0 0 0 0 0 0 0 0 0 0 0 0 0 0 0 0 0 0 0 0 0 0 0 0 0 0 0 0 0 0 0 0 0 0 0 0 0 2 0 0 0 0 0 0 0 0 0 0 0 0 0 0 0 0 0 0 0 0 0 0 0 0 0 0 0 0 0 0 0 0 0 0 0 0 0 0 0 0 0 0 0 0 0 0 0 0 0 0 0 0 0 0 6 0 0 0 0 0 0 0 0 0 0 0 0 0 0 0 0 0 0 0 0 0 0 0 0 0 0 0 0 0 0 0 0 0 0 0 0 0 0 0 0 0 0 0 0 0 0 0 0 0 0 0 0 0 0 0 0 0 0 0 0 0 0 0 0 0 0 0 0 0 0 0 0 0 0 0 0 0 0 0 1 0 0 0 0 0 0 0 0 0 0 0 0 0 0 0 0 0 0 0 0 0 0 0 0 0 0 0 0 0 0 0 0 0 0 0 0 0 0 0 0 0 0 0 0 0 0 0 0 0 0 0 0 0 0 0 0 0 0 0 0 0 0 0 0 0 0 0 0 0 0 0 0 0 0 0 0 0 0 0 0 0 0 0 0 2 0 0 0 15 0 0 0 0 0 0 0 0 0 0 0 0 0 0 0 0 0 0 0 0 0 0 0 0 0 0 0 0 0 0 0 0 0 0 0 0 0 0 0 0 0 0 0 0 0 0 0 0 0 0 0 0 0 0 3 0 0 0 0 0 0 0 0 0 0 0 0 0 0 0 0 0 0 0 4 0 0 0 0 0 0 0 0 0 0 0 0 0 0 0 0 0 0 0 0 0 0 0 0 0 0 0 0 0 0 0 0 0 0 0 0 0 0 0 0 0 0 0 0 0 0 0 0 0 0 0 0 0 0 0 0 1 0 0 0 0 0 0 0 0 0 0 0 0 0 0 0 0 0 0 0 0 0 0 0 0 0 0 0 0 0 0 0 0 0 0 0 0 0 0 0 0 0 0 0 0 0 0 0 0 0 0 0 0 0 0 0 0 0 0 0 0 0 0 0 0 0 0 0 0 0 0 0 0 0 0 0 0 0 0 0 0 0 0 0 0 0 0 0 0 0 0 0 0 0 0 0 0 0 0 0 0 0 0 0 0 0 0 0 0 0 0 0 0 0 0 0 0 0 0 0 0 0 0 0 1 6 0 0 0 0 0 0 0 0 0 0 0 0 0 0 0 0 0 0 0 0 0 0 0 0 0 0 0 0 0 0 0 0 0 0 0 0 0 0 0 0 0 0 0 0 0 0 0 0 0 0 0 0 0 0 0 0 0 0 0 0 0 0 0 0 0 0 0 0 0 0.05518169582772544
0 0 0 0 0 0 0 0 0 0 0 0 0 0 0 0 0 0 0 0 0 0 0 0 0 0 0 0 0 0 0 0 0 0 0 0 0 0 0 0 0 0 0 0 0 0 0 0 0 0 0 0 0 0 0 0 0 0 0 0 0 0 0 0 0 0 0 0 0 0 0 0 0 0 0 0 0 0 0 0 0 0 0 0 0 0 0 0 0 0 0 0 0 0 0 0 0 0 0 0 0 0 0 0 0 0 0 0 0 0 0 0 0 0 0 0 0 0 0 0 0 0 0 0 0 0 0 0 0 0 0 0 0 0 0 0 0 0 0 0 0 0 0 0 0 0 0 0 0 0 0 0 0 0 0 0 0 0 0 0 0 0 0 0 0 0 0 0 0 0 0 0 0 0 0 0 0 0 0 0 0 0 0 0 0 0 0 0 0 0 0 0 2 0 0 0 0 0 0 0 0 0 0 0 0 0 0 0 0 0 0 0 0 0 0 0 0 0 0 0 0 0 0 0 0 0 0 0 0 0 0 0 0 0 0 0 0 0 0 0 0 0 0 0 0 0 0 5 0 0 0 0 0 0 0 0 0 0 0 0 0 0 0 0 0 0 0 0 0 0 0 0 0 0 0 0 0 0 0 0 0 0 0 0 0 0 0 0 0 0 0 0 0 0 0 0 0 0 0 0 0 0 0 0 0 0 0 0 0 0 0 0 0 0 0 0 0 0 0 0 0 0 0 0 0 0 0 1 0 0 0 0 0 0 0 0 0 0 0 0 0 0 0 0 0 0 0 0 0 0 0 0 0 0 0 0 0 0 0 0 0 0 0 0 0 0 0 0 0 0 0 0 0 0 0 0 0 0 0 0 0 0 0 0 0 0 0 0 0 0 0 0 0 0 0 0 0 0 0 0 0 0 0 0 0 0 0 0 0 0 0 0 2 0 0 0 13 0 0 0 0 0 0 0 0 0 0 0 0 0 0 0 0 0 0 0 0 0 0 0 0 0 0 0 0 0 0 0 0 0 0 0 0 0 0 0 0 0 0 0 0 0 0 0 0 0 0 0 0 0 0 1 0 0 0 0 0 0 0 0 0 0 0 0 0 0 0 0 0 0 0 3 0 0 0 0 0 0 0 0 0 0 0 0 0 0 0 0 0 0 0 0 0 0 0 0 0 0 0 0 0 0 0 0 0 0 0 0 0 0 0 0 0 0 0 0 0 0 0 0 0 0 0 0 0 0 0 0 0 0 0 0 0 0 0 0 0 0 0 0 0 0 0 0 0 0 0 0 0 0 0 0 0 0 0 0 0 0 0 0 0 0 0 0 0 0 0 0 0 0 0 0 0 0 0 0 0 0 0 0 0 0 0 0 0 0 0 0 0 0 0 0 0 0 0 0 0 0 0 0 0 0 0 0 0 0 0 0 0 0 0 0 0 0 0 0 0 0 0 0 0 0 0 0 0 0 0 0 0 0 0 0 0 0 0 0 0 0 0 0 0 0 0 0 0 0 0 0 0 0 0 0 1 5 0 0 0 0 0 0 0 0 0 0 0 0 0 0 0 0 0 0 0 0 0 0 0 0 0 0 0 0 0 0 0 0 0 0 0 0 0 0 0 0 0 0 0 0 0 0 0 0 0 0 0 0 0 0 0 0 0 0 0 0 0 0 0 0 0 0 0 0 0 0.04441453566621804
0 0 0 0 0 0 0 0 0 0 0 0 0 0 0 0 0 0 0 0 0 0 0 0 0 0 0 0 0 0 0 0 0 0 0 0 0 0 0 0 0 0 0 0 0 0 0 0 0 0 0 0 0 0 0 0 0 0 0 0 0 0 0 0 0 0 0 0 0 0 0 0 0 0 0 0 0 0 0 0 0 0 0 0 0 0 0 0 0 0 0 0 0 0 0 0 0 0 0 0 0 0 0 0 0 0 0 0 0 0 0 0 0 0 0 0 0 0 0 0 0 0 0 0 0 0 0 0 0 0 0 0 0 0 0 0 0 0 0 0 0 0 0 0 0 0 0 0 0 0 0 0 0 0 0 0 0 0 0 0 0 0 0 0 0 0 0 0 0 0 0 0 0 0 0 0 0 0 0 0 0 0 0 0 0 0 0 0 0 0 0 0 2 0 0 0 0 0 0 0 0 0 0 0 0 0 0 0 0 0 0 0 0 0 0 0 0 0 0 0 0 0 0 0 0 0 0 0 0 0 0 0 0 0 0 0 0 0 0 0 0 0 0 0 0 0 0 5 0 0 0 0 0 0 0 0 0 0 0 0 0 0 0 0 0 0 0 0 0 0 0 0 0 0 0 0 0 0 0 0 0 0 0 0 0 0 0 0 0 0 0 0 0 0 0 0 0 0 0 0 0 0 0 0 0 0 0 0 0 0 0 0 0 0 0 0 0 0 0 0 0 0 0 0 0 0 0 1 0 0 0 0 0 0 0 0 0 0 0 0 0 0 0 0 0 0 0 0 0 0 0 0 0 0 0 0 0 0 0 0 0 0 0 0 0 0 0 0 0 0 0 0 0 0 0 0 0 0 0 0 0 0 0 0 0 0 0 0 0 0 0 0 0 0 0 0 0 0 0 0 0 0 0 0 0 0 0 0 0 0 0 0 2 0 0 0 13 0 0 0 0 0 0 0 0 0 0 0 0 0 0 0 0 0 0 0 0 0 0 0 0 0 0 0 0 0 0 0 0 0 0 0 0 0 0 0 0 0 0 0 0 0 0 0 0 0 0 0 0 0 0 0 0 0 0 0 0 0 0 0 0 0 0 0 0 0 0 0 0 0 0 2 0 0 0 0 0 0 0 0 0 0 0 0 0 0 0 0 0 0 0 0 0 0 0 0 0 0 0 0 0 0 0 0 0 0 0 0 0 0 0 0 0 0 0 0 0 0 0 0 0 0 0 0 0 0 0 0 0 0 0 0 0 0 0 0 0 0 0 0 0 0 0 0 0 0 0 0 0 0 0 0 0 0 0 0 0 0 0 0 0 0 0 0 0 0 0 0 0 0 0 0 0 0 0 0 0 0 0 0 0 0 0 0 0 0 0 0 0 0 0 0 0 0 0 0 0 0 0 0 0 0 0 0 0 0 0 0 0 0 0 0 0 0 0 0 0 0 0 0 0 0 0 0 0 0 0 0 0 0 0 0 0 0 0 0 0 0 0 0 0 0 0 0 0 0 0 0 0 0 0 0 0 5 0 0 0 0 0 0 0 0 0 0 0 0 0 0 0 0 0 0 0 0 0 0 0 0 0 0 0 0 0 0 0 0 0 0 0 0 0 0 0 0 0 0 0 0 0 0 0 0 0 0 0 0 0 0 0 0 0 0 0 0 0 0 0 0 0 0 0 0 0 0.040376850605652759
0 0 0 0 0 0 0 0 0 0 0 0 0 0 0 0 0 0 0 0 0 0 0 0 0 0 0 0 0 0 0 0 0 0 0 0 0 0 0 0 0 0 0 0 0 0 0 0 0 0 0 0 0 0 0 0 0 0 0 0 0 0 0 0 0 0 0 0 0 0 0 0 0 0 0 0 0 0 0 0 0 0 0 0 0 0 0 0 0 0 0 0 0 0 0 0 0 0 0 0 0 0 0 0 0 0 0 0 0 0 0 0 0 0 0 0 0 0 0 0 0 0 0 0 0 0 0 0 0 0 0 0 0 0 0 0 0 0 0 0 0 0 0 0 0 0 0 0 0 0 0 0 0 0 0 0 0 0 0 0 0 0 0 0 0 0 0 0 0 0 0 0 0 0 0 0 0 0 0 0 0 0 0 0 0 0 0 0 0 0 0 0 2 0 0 0 0 0 0 0 0 0 0 0 0 0 0 0 0 0 0 0 0 0 0 0 0 0 0 0 0 0 0 0 0 0 0 0 0 0 0 0 0 0 0 0 0 0 0 0 0 0 0 0 0 0 0 5 0 0 0 0 0 0 0 0 0 0 0 0 0 0 0 0 0 0 0 0 0 0 0 0 0 0 0 0 0 0 0 0 0 0 0 0 0 0 0 0 0 0 0 0 0 0 0 0 0 0 0 0 0 0 0 0 0 0 0 0 0 0 0 0 0 0 0 0 0 0 0 0 0 0 0 0 0 0 0 1 0 0 0 0 0 0 0 0 0 0 0 0 0 0 0 0 0 0 0 0 0 0 0 0 0 0 0 0 0 0 0 0 0 0 0 0 0 0 0 0 0 0 0 0 0 0 0 0 0 0 0 0 0 0 0 0 0 0 0 0 0 0 0 0 0 0 0 0 0 0 0 0 0 0 0 0 0 0 0 0 0 0 0 0 2 0 0 0 11 0 0 0 0 0 0 0 0 0 0 0 0 0 0 0 0 0 0 0 0 0 0 0 0 0 0 0 0 0 0 0 0 0 0 0 0 0 0 0 0 0 0 0 0 0 0 0 0 0 0 0 0 0 0 0 0 0 0 0 0 0 0 0 0 0 0 0 0 0 0 0 0 0 0 2 0 0 0 0 0 0 0 0 0 0 0 0 0 0 0 0 0 0 0 0 0 0 0 0 0 0 0 0 0 0 0 0 0 0 0 0 0 0 0 0 0 0 0 0 0 0 0 0 0 0 0 0 0 0 0 0 0 0 0 0 0 0 0 0 0 0 0 0 0 0 0 0 0 0 0 0 0 0 0 0 0 0 0 0 0 0 0 0 0 0 0 0 0 0 0 0 0 0 0 0 0 0 0 0 0 0 0 0 0 0 0 0 0 0 0 0 0 0 0 0 0 0 0 0 0 0 0 0 0 0 0 0 0 0 0 0 0 0 0 0 0 0 0 0 0 0 0 0 0 0 0 0 0 0 0 0 0 0 0 0 0 0 0 0 0 0 0 0 0 0 0 0 0 0 0 0 0 0 0 0 0 5 0 0 0 0 0 0 0 0 0 0 0 0 0 0 0 0 0 0 0 0 0 0 0 0 0 0 0 0 0 0 0 0 0 0 0 0 0 0 0 0 0 0 0 0 0 0 0 0 0 0 0 0 0 0 0 0 0 0 0 0 0 0 0 0 0 0 0 0 0 0.03768506056527591
0 0 0 0 0 0 0 0 0 0 0 0 0 0 0 0 0 0 0 0 0 0 0 0 0 0 0 0 0 0 0 0 0 0 0 0 0 0 0 0 0 0 0 0 0 0 0 0 0 0 0 0 0 0 0 0 0 0 0 0 0 0 0 0 0 0 0 0 0 0 0 0 0 0 0 0 0 0 0 0 0 0 0 0 0 0 0 0 0 0 0 0 0 0 0 0 0 0 0 0 0 0 0 0 0 0 0 0 0 0 0 0 0 0 0 0 0 0 0 0 0 0 0 0 0 0 0 0 0 0 0 0 0 0 0 0 0 0 0 0 0 0 0 0 0 0 0 0 0 0 0 0 0 0 0 0 0 0 0 0 0 0 0 0 0 0 0 0 0 0 0 0 0 0 0 0 0 0 0 0 0 0 0 0 0 0 0 0 0 0 0 0 1 0 0 0 0 0 0 0 0 0 0 0 0 0 0 0 0 0 0 0 0 0 0 0 0 0 0 0 0 0 0 0 0 0 0 0 0 0 0 0 0 0 0 0 0 0 0 0 0 0 0 0 0 0 0 3 0 0 0 0 0 0 0 0 0 0 0 0 0 0 0 0 0 0 0 0 0 0 0 0 0 0 0 0 0 0 0 0 0 0 0 0 0 0 0 0 0 0 0 0 0 0 0 0 0 0 0 0 0 0 0 0 0 0 0 0 0 0 0 0 0 0 0 0 0 0 0 0 0 0 0 0 0 0 0 0 0 0 0 0 0 0 0 0 0 0 0 0 0 0 0 0 0 0 0 0 0 0 0 0 0 0 0 0 0 0 0 0 0 0 0 0 0 0 0 0 0 0 0 0 0 0 0 0 0 0 0 0 0 0 0 0 0 0 0 0 0 0 0 0 0 0 0 0 0 0 0 0 0 0 0 0 0 0 0 0 0 0 0 0 1 0 0 0 8 0 0 0 0 0 0 0 0 0 0 0 0 0 0 0 0 0 0 0 0 0 0 0 0 0 0 0 0 0 0 0 0 0 0 0 0 0 0 0 0 0 0 0 0 0 0 0 0 0 0 0 0 0 0 0 0 0 0 0 0 0 0 0 0 0 0 0 0 0 0 0 0 0 0 2 0 0 0 0 0 0 0 0 0 0 0 0 0 0 0 0 0 0 0 0 0 0 0 0 0 0 0 0 0 0 0 0 0 0 0 0 0 0 0 0 0 0 0 0 0 0 0 0 0 0 0 0 0 0 0 0 0 0 0 0 0 0 0 0 0 0 0 0 0 0 0 0 0 0 0 0 0 0 0 0 0 0 0 0 0 0 0 0 0 0 0 0 0 0 0 0 0 0 0 0 0 0 0 0 0 0 0 0 0 0 0 0 0 0 0 0 0 0 0 0 0 0 0 0 0 0 0 0 0 0 0 0 0 0 0 0 0 0 0 0 0 0 0 0 0 0 0 0 0 0 0 0 0 0 0 0 0 0 0 0 0 0 0 0 0 0 0 0 0 0 0 0 0 0 0 0 0 0 0 0 0 5 0 0 0 0 0 0 0 0 0 0 0 0 0 0 0 0 0 0 0 0 0 0 0 0 0 0 0 0 0 0 0 0 0 0 0 0 0 0 0 0 0 0 0 0 0 0 0 0 0 0 0 0 0 0 0 0 0 0 0 0 0 0 0 0 0 0 0 0 0 0.026917900403768508
0 0 0 0 0 0 0 0 0 0 0 0 0 0 0 0 0 0 0 0 0 0 0 0 0 0 0 0 0 0 0 0 0 0 0 0 0 0 0 0 0 0 0 0 0 0 0 0 0 0 0 0 0 0 0 0 0 0 0 0 0 0 0 0 0 0 0 0 0 0 0 0 0 0 0 0 0 0 0 0 0 0 0 0 0 0 0 0 0 0 0 0 0 0 0 0 0 0 0 0 0 0 0 0 0 0 0 0 0 0 0 0 0 0 0 0 0 0 0 0 0 0 0 0 0 0 0 0 0 0 0 0 0 0 0 0 0 0 0 0 0 0 0 0 0 0 0 0 0 0 0 0 0 0 0 0 0 0 0 0 0 0 0 0 0 0 0 0 0 0 0 0 0 0 0 0 0 0 0 0 0 0 0 0 0 0 0 0 0 0 0 0 1 0 0 0 0 0 0 0 0 0 0 0 0 0 0 0 0 0 0 0 0 0 0 0 0 0 0 0 0 0 0 0 0 0 0 0 0 0 0 0 0 0 0 0 0 0 0 0 0 0 0 0 0 0 0 3 0 0 0 0 0 0 0 0 0 0 0 0 0 0 0 0 0 0 0 0 0 0 0 0 0 0 0 0 0 0 0 0 0 0 0 0 0 0 0 0 0 0 0 0 0 0 0 0 0 0 0 0 0 0 0 0 0 0 0 0 0 0 0 0 0 0 0 0 0 0 0 0 0 0 0 0 0 0 0 0 0 0 0 0 0 0 0 0 0 0 0 0 0 0 0 0 0 0 0 0 0 0 0 0 0 0 0 0 0 0 0 0 0 0 0 0 0 0 0 0 0 0 0 0 0 0 0 0 0 0 0 0 0 0 0 0 0 0 0 0 0 0 0 0 0 0 0 0 0 0 0 0 0 0 0 0 0 0 0 0 0 0 0 0 1 0 0 0 9 0 0 0 0 0 0 0 0 0 0 0 0 0 0 0 0 0 0 0 0 0 0 0 0 0 0 0 0 0 0 0 0 0 0 0 0 0 0 0 0 0 0 0 0 0 0 0 0 0 0 0 0 0 0 0 0 0 0 0 0 0 0 0 0 0 0 0 0 0 0 0 0 0 0 2 0 0 0 0 0 0 0 0 0 0 0 0 0 0 0 0 0 0 0 0 0 0 0 0 0 0 0 0 0 0 0 0 0 0 0 0 0 0 0 0 0 0 0 0 0 0 0 0 0 0 0 0 0 0 0 0 0 0 0 0 0 0 0 0 0 0 0 0 0 0 0 0 0 0 0 0 0 0 0 0 0 0 0 0 0 0 0 0 0 0 0 0 0 0 0 0 0 0 0 0 0 0 0 0 0 0 0 0 0 0 0 0 0 0 0 0 0 0 0 0 0 0 0 0 0 0 0 0 0 0 0 0 0 0 0 0 0 0 0 0 0 0 0 0 0 0 0 0 0 0 0 0 0 0 0 0 0 0 0 0 0 0 0 0 0 0 0 0 0 0 0 0 0 0 0 0 0 0 0 0 0 4 0 0 0 0 0 0 0 0 0 0 0 0 0 0 0 0 0 0 0 0 0 0 0 0 0 0 0 0 0 0 0 0 0 0 0 0 0 0 0 0 0 0 0 0 0 0 0 0 0 0 0 0 0 0 0 0 0 0 0 0 0 0 0 0 0 0 0 0 0 0.026917900403768508
0 0 0 0 0 0 0 0 0 0 0 0 0 0 0 0 0 0 0 0 0 0 0 0 0 0 0 0 0 0 0 0 0 0 0 0 0 0 0 0 0 0 0 0 0 0 0 0 0 0 0 0 0 0 0 0 0 0 0 0 0 0 0 0 0 0 0 0 0 0 0 0 0 0 0 0 0 0 0 0 0 0 0 0 0 0 0 0 0 0 0 0 0 0 0 0 0 0 0 0 0 0 0 0 0 0 0 0 0 0 0 0 0 0 0 0 0 0 0 0 0 0 0 0 0 0 0 0 0 0 0 0 0 0 0 0 0 0 0 0 0 0 0 0 0 0 0 0 0 0 0 0 0 0 0 0 0 0 0 0 0 0 0 0 0 0 0 0 0 0 0 0 0 0 0 0 0 0 0 0 0 0 0 0 0 0 0 0 0 0 0 0 1 0 0 0 0 0 0 0 0 0 0 0 0 0 0 0 0 0 0 0 0 0 0 0 0 0 0 0 0 0 0 0 0 0 0 0 0 0 0 0 0 0 0 0 0 0 0 0 0 0 0 0 0 0 0 3 0 0 0 0 0 0 0 0 0 0 0 0 0 0 0 0 0 0 0 0 0 0 0 0 0 0 0 0 0 0 0 0 0 0 0 0 0 0 0 0 0 0 0 0 0 0 0 0 0 0 0 0 0 0 0 0 0 0 0 0 0 0 0 0 0 0 0 0 0 0 0 0 0 0 0 0 0 0 0 0 0 0 0 0 0 0 0 0 0 0 0 0 0 0 0 0 0 0 0 0 0 0 0 0 0 0 0 0 0 0 0 0 0 0 0 0 0 0 0 0 0 0 0 0 0 0 0 0 0 0 0 0 0 0 0 0 0 0 0 0 0 0 0 0 0 0 0 0 0 0 0 0 0 0 0 0 0 0 0 0 0 0 0 0 0 0 0 0 7 0 0 0 0 0 0 0 0 0 0 0 0 0 0 0 0 0 0 0 0 0 0 0 0 0 0 0 0 0 0 0 0 0 0 0 0 0 0 0 0 0 0 0 0 0 0 0 0 0 0 0 0 0 0 0 0 0 0 0 0 0 0 0 0 0 0 0 0 0 0 0 0 0 0 2 0 0 0 0 0 0 0 0 0 0 0 0 0 0 0 0 0 0 0 0 0 0 0 0 0 0 0 0 0 0 0 0 0 0 0 0 0 0 0 0 0 0 0 0 0 0 0 0 0 0 0 0 0 0 0 0 0 0 0 0 0 0 0 0 0 0 0 0 0 0 0 0 0 0 0 0 0 0 0 0 0 0 0 0 0 0 0 0 0 0 0 0 0 0 0 0 0 0 0 0 0 0 0 0 0 0 0 0 0 0 0 0 0 0 0 0 0 0 0 0 0 0 0 0 0 0 0 0 0 0 0 0 0 0 0 0 0 0 0 0 0 0 0 0 0 0 0 0 0 0 0 0 0 0 0 0 0 0 0 0 0 0 0 0 0 0 0 0 0 0 0 0 0 0 0 0 0 0 0 0 0 4 0 0 0 0 0 0 0 0 0 0 0 0 0 0 0 0 0 0 0 0 0 0 0 0 0 0 0 0 0 0 0 0 0 0 0 0 0 0 0 0 0 0 0 0 0 0 0 0 0 0 0 0 0 0 0 0 0 0 0 0 0 0 0 0 0 0 0 0 0 0.02288021534320323
0 0 0 0 0 0 0 0 0 0 0 0 0 0 0 0 0 0 0 0 0 0 0 0 0 0 0 0 0 0 0 0 0 0 0 0 0 0 0 0 0 0 0 0 0 0 0 0 0 0 0 0 0 0 0 0 0 0 0 0 0 0 0 0 0 0 0 0 0 0 0 0 0 0 0 0 0 0 0 0 0 0 0 0 0 0 0 0 0 0 0 0 0 0 0 0 0 0 0 0 0 0 0 0 0 0 0 0 0 0 0 0 0 0 0 0 0 0 0 0 0 0 0 0 0 0 0 0 0 0 0 0 0 0 0 0 0 0 0 0 0 0 0 0 0 0 0 0 0 0 0 0 0 0 0 0 0 0 0 0 0 0 0 0 0 0 0 0 0 0 0 0 0 0 0 0 0 0 0 0 0 0 0 0 0 0 0 0 0 0 0 0 1 0 0 0 0 0 0 0 0 0 0 0 0 0 0 0 0 0 0 0 0 0 0 0 0 0 0 0 0 0 0 0 0 0 0 0 0 0 0 0 0 0 0 0 0 0 0 0 0 0 0 0 0 0 0 3 0 0 0 0 0 0 0 0 0 0 0 0 0 0 0 0 0 0 0 0 0 0 0 0 0 0 0 0 0 0 0 0 0 0 0 0 0 0 0 0 0 0 0 0 0 0 0 0 0 0 0 0 0 0 0 0 0 0 0 0 0 0 0 0 0 0 0 0 0 0 0 0 0 0 0 0 0 0 0 0 0 0 0 0 0 0 0 0 0 0 0 0 0 0 0 0 0 0 0 0 0 0 0 0 0 0 0 0 0 0 0 0 0 0 0 0 0 0 0 0 0 0 0 0 0 0 0 0 0 0 0 0 0 0 0 0 0 0 0 0 0 0 0 0 0 0 0 0 0 0 0 0 0 0 0 0 0 0 0 0 0 0 0 0 0 0 0 0 5 0 0 0 0 0 0 0 0 0 0 0 0 0 0 0 0 0 0 0 0 0 0 0 0 0 0 0 0 0 0 0 0 0 0 0 0 0 0 0 0 0 0 0 0 0 0 0 0 0 0 0 0 0 0 0 0 0 0 0 0 0 0 0 0 0 0 0 0 0 0 0 0 0 0 2 0 0 0 0 0 0 0 0 0 0 0 0 0 0 0 0 0 0 0 0 0 0 0 0 0 0 0 0 0 0 0 0 0 0 0 0 0 0 0 0 0 0 0 0 0 0 0 0 0 0 0 0 0 0 0 0 0 0 0 0 0 0 0 0 0 0 0 0 0 0 0 0 0 0 0 0 0 0 0 0 0 0 0 0 0 0 0 0 0 0 0 0 0 0 0 0 0 0 0 0 0 0 0 0 0 0 0 0 0 0 0 0 0 0 0 0 0 0 0 0 0 0 0 0 0 0 0 0 0 0 0 0 0 0 0 0 0 0 0 0 0 0 0 0 0 0 0 0 0 0 0 0 0 0 0 0 0 0 0 0 0 0 0 0 0 0 0 0 0 0 0 0 0 0 0 0 0 0 0 0 0 3 0 0 0 0 0 0 0 0 0 0 0 0 0 0 0 0 0 0 0 0 0 0 0 0 0 0 0 0 0 0 0 0 0 0 0 0 0 0 0 0 0 0 0 0 0 0 0 0 0 0 0 0 0 0 0 0 0 0 0 0 0 0 0 0 0 0 0 0 0 0.018842530282637956
0 0 0 0 0 0 0 0 0 0 0 0 0 0 0 0 0 0 0 0 0 0 0 0 0 0 0 0 0 0 0 0 0 0 0 0 0 0 0 0 0 0 0 0 0 0 0 0 0 0 0 0 0 0 0 0 0 0 0 0 0 0 0 0 0 0 0 0 0 0 0 0 0 0 0 0 0 0 0 0 0 0 0 0 0 0 0 0 0 0 0 0 0 0 0 0 0 0 0 0 0 0 0 0 0 0 0 0 0 0 0 0 0 0 0 0 0 0 0 0 0 0 0 0 0 0 0 0 0 0 0 0 0 0 0 0 0 0 0 0 0 0 0 0 0 0 0 0 0 0 0 0 0 0 0 0 0 0 0 0 0 0 0 0 0 0 0 0 0 0 0 0 0 0 0 0 0 0 0 0 0 0 0 0 0 0 0 0 0 0 0 0 1 0 0 0 0 0 0 0 0 0 0 0 0 0 0 0 0 0 0 0 0 0 0 0 0 0 0 0 0 0 0 0 0 0 0 0 0 0 0 0 0 0 0 0 0 0 0 0 0 0 0 0 0 0 0 2 0 0 0 0 0 0 0 0 0 0 0 0 0 0 0 0 0 0 0 0 0 0 0 0 0 0 0 0 0 0 0 0 0 0 0 0 0 0 0 0 0 0 0 0 0 0 0 0 0 0 0 0 0 0 0 0 0 0 0 0 0 0 0 0 0 0 0 0 0 0 0 0 0 0 0 0 0 0 0 0 0 0 0 0 0 0 0 0 0 0 0 0 0 0 0 0 0 0 0 0 0 0 0 0 0 0 0 0 0 0 0 0 0 0 0 0 0 0 0 0 0 0 0 0 0 0 0 0 0 0 0 0 0 0 0 0 0 0 0 0 0 0 0 0 0 0 0 0 0 0 0 0 0 0 0 0 0 0 0 0 0 0 0 0 0 0 0 0 4 0 0 0 0 0 0 0 0 0 0 0 0 0 0 0 0 0 0 0 0 0 0 0 0 0 0 0 0 0 0 0 0 0 0 0 0 0 0 0 0 0 0 0 0 0 0 0 0 0 0 0 0 0 0 0 0 0 0 0 0 0 0 0 0 0 0 0 0 0 0 0 0 0 0 1 0 0 0 0 0 0 0 0 0 0 0 0 0 0 0 0 0 0 0 0 0 0 0 0 0 0 0 0 0 0 0 0 0 0 0 0 0 0 0 0 0 0 0 0 0 0 0 0 0 0 0 0 0 0 0 0 0 0 0 0 0 0 0 0 0 0 0 0 0 0 0 0 0 0 0 0 0 0 0 0 0 0 0 0 0 0 0 0 0 0 0 0 0 0 0 0 0 0 0 0 0 0 0 0 0 0 0 0 0 0 0 0 0 0 0 0 0 0 0 0 0 0 0 0 0 0 0 0 0 0 0 0 0 0 0 0 0 0 0 0 0 0 0 0 0 0 0 0 0 0 0 0 0 0 0 0 0 0 0 0 0 0 0 0 0 0 0 0 0 0 0 0 0 0 0 0 0 0 0 0 0 3 0 0 0 0 0 0 0 0 0 0 0 0 0 0 0 0 0 0 0 0 0 0 0 0 0 0 0 0 0 0 0 0 0 0 0 0 0 0 0 0 0 0 0 0 0 0 0 0 0 0 0 0 0 0 0 0 0 0 0 0 0 0 0 0 0 0 0 0 0 0.014804845222072679
0 0 0 0 0 0 0 0 0 0 0 0 0 0 0 0 0 0 0 0 0 0 0 0 0 0 0 0 0 0 0 0 0 0 0 0 0 0 0 0 0 0 0 0 0 0 0 0 0 0 0 0 0 0 0 0 0 0 0 0 0 0 0 0 0 0 0 0 0 0 0 0 0 0 0 0 0 0 0 0 0 0 0 0 0 0 0 0 0 0 0 0 0 0 0 0 0 0 0 0 0 0 0 0 0 0 0 0 0 0 0 0 0 0 0 0 0 0 0 0 0 0 0 0 0 0 0 0 0 0 0 0 0 0 0 0 0 0 0 0 0 0 0 0 0 0 0 0 0 0 0 0 0 0 0 0 0 0 0 0 0 0 0 0 0 0 0 0 0 0 0 0 0 0 0 0 0 0 0 0 0 0 0 0 0 0 0 0 0 0 0 0 1 0 0 0 0 0 0 0 0 0 0 0 0 0 0 0 0 0 0 0 0 0 0 0 0 0 0 0 0 0 0 0 0 0 0 0 0 0 0 0 0 0 0 0 0 0 0 0 0 0 0 0 0 0 0 2 0 0 0 0 0 0 0 0 0 0 0 0 0 0 0 0 0 0 0 0 0 0 0 0 0 0 0 0 0 0 0 0 0 0 0 0 0 0 0 0 0 0 0 0 0 0 0 0 0 0 0 0 0 0 0 0 0 0 0 0 0 0 0 0 0 0 0 0 0 0 0 0 0 0 0 0 0 0 0 0 0 0 0 0 0 0 0 0 0 0 0 0 0 0 0 0 0 0 0 0 0 0 0 0 0 0 0 0 0 0 0 0 0 0 0 0 0 0 0 0 0 0 0 0 0 0 0 0 0 0 0 0 0 0 0 0 0 0 0 0 0 0 0 0 0 0 0 0 0 0 0 0 0 0 0 0 0 0 0 0 0 0 0 0 0 0 0 0 3 0 0 0 0 0 0 0 0 0 0 0 0 0 0 0 0 0 0 0 0 0 0 0 0 0 0 0 0 0 0 0 0 0 0 0 0 0 0 0 0 0 0 0 0 0 0 0 0 0 0 0 0 0 0 0 0 0 0 0 0 0 0 0 0 0 0 0 0 0 0 0 0 0 0 1 0 0 0 0 0 0 0 0 0 0 0 0 0 0 0 0 0 0 0 0 0 0 0 0 0 0 0 0 0 0 0 0 0 0 0 0 0 0 0 0 0 0 0 0 0 0 0 0 0 0 0 0 0 0 0 0 0 0 0 0 0 0 0 0 0 0 0 0 0 0 0 0 0 0 0 0 0 0 0 0 0 0 0 0 0 0 0 0 0 0 0 0 0 0 0 0 0 0 0 0 0 0 0 0 0 0 0 0 0 0 0 0 0 0 0 0 0 0 0 0 0 0 0 0 0 0 0 0 0 0 0 0 0 0 0 0 0 0 0 0 0 0 0 0 0 0 0 0 0 0 0 0 0 0 0 0 0 0 0 0 0 0 0 0 0 0 0 0 0 0 0 0 0 0 0 0 0 0 0 0 0 3 0 0 0 0 0 0 0 0 0 0 0 0 0 0 0 0 0 0 0 0 0 0 0 0 0 0 0 0 0 0 0 0 0 0 0 0 0 0 0 0 0 0 0 0 0 0 0 0 0 0 0 0 0 0 0 0 0 0 0 0 0 0 0 0 0 0 0 0 0 0.013458950201884254
0 0 0 0 0 0 0 0 0 0 0 0 0 0 0 0 0 0 0 0 0 0 0 0 0 0 0 0 0 0 0 0 0 0 0 0 0 0 0 0 0 0 0 0 0 0 0 0 0 0 0 0 0 0 0 0 0 0 0 0 0 0 0 0 0 0 0 0 0 0 0 0 0 0 0 0 0 0 0 0 0 0 0 0 0 0 0 0 0 0 0 0 0 0 0 0 0 0 0 0 0 0 0 0 0 0 0 0 0 0 0 0 0 0 0 0 0 0 0 0 0 0 0 0 0 0 0 0 0 0 0 0 0 0 0 0 0 0 0 0 0 0 0 0 0 0 0 0 0 0 0 0 0 0 0 0 0 0 0 0 0 0 0 0 0 0 0 0 0 0 0 0 0 0 0 0 0 0 0 0 0 0 0 0 0 0 0 0 0 0 0 0 1 0 0 0 0 0 0 0 0 0 0 0 0 0 0 0 0 0 0 0 0 0 0 0 0 0 0 0 0 0 0 0 0 0 0 0 0 0 0 0 0 0 0 0 0 0 0 0 0 0 0 0 0 0 0 2 0 0 0 0 0 0 0 0 0 0 0 0 0 0 0 0 0 0 0 0 0 0 0 0 0 0 0 0 0 0 0 0 0 0 0 0 0 0 0 0 0 0 0 0 0 0 0 0 0 0 0 0 0 0 0 0 0 0 0 0 0 0 0 0 0 0 0 0 0 0 0 0 0 0 0 0 0 0 0 0 0 0 0 0 0 0 0 0 0 0 0 0 0 0 0 0 0 0 0 0 0 0 0 0 0 0 0 0 0 0 0 0 0 0 0 0 0 0 0 0 0 0 0 0 0 0 0 0 0 0 0 0 0 0 0 0 0 0 0 0 0 0 0 0 0 0 0 0 0 0 0 0 0 0 0 0 0 0 0 0 0 0 0 0 0 0 0 0 3 0 0 0 0 0 0 0 0 0 0 0 0 0 0 0 0 0 0 0 0 0 0 0 0 0 0 0 0 0 0 0 0 0 0 0 0 0 0 0 0 0 0 0 0 0 0 0 0 0 0 0 0 0 0 0 0 0 0 0 0 0 0 0 0 0 0 0 0 0 0 0 0 0 0 1 0 0 0 0 0 0 0 0 0 0 0 0 0 0 0 0 0 0 0 0 0 0 0 0 0 0 0 0 0 0 0 0 0 0 0 0 0 0 0 0 0 0 0 0 0 0 0 0 0 0 0 0 0 0 0 0 0 0 0 0 0 0 0 0 0 0 0 0 0 0 0 0 0 0 0 0 0 0 0 0 0 0 0 0 0 0 0 0 0 0 0 0 0 0 0 0 0 0 0 0 0 0 0 0 0 0 0 0 0 0 0 0 0 0 0 0 0 0 0 0 0 0 0 0 0 0 0 0 0 0 0 0 0 0 0 0 0 0 0 0 0 0 0 0 0 0 0 0 0 0 0 0 0 0 0 0 0 0 0 0 0 0 0 0 0 0 0 0 0 0 0 0 0 0 0 0 0 0 0 0 0 3 0 0 0 0 0 0 0 0 0 0 0 0 0 0 0 0 0 0 0 0 0 0 0 0 0 0 0 0 0 0 0 0 0 0 0 0 0 0 0 0 0 0 0 0 0 0 0 0 0 0 0 0 0 0 0 0 0 0 0 0 0 0 0 0 0 0 0 0 0 0.013458950201884254
0 0 0 0 0 0 0 0 0 0 0 0 0 0 0 0 0 0 0 0 0 0 0 0 0 0 0 0 0 0 0 0 0 0 0 0 0 0 0 0 0 0 0 0 0 0 0 0 0 0 0 0 0 0 0 0 0 0 0 0 0 0 0 0 0 0 0 0 0 0 0 0 0 0 0 0 0 0 0 0 0 0 0 0 0 0 0 0 0 0 0 0 0 0 0 0 0 0 0 0 0 0 0 0 0 0 0 0 0 0 0 0 0 0 0 0 0 0 0 0 0 0 0 0 0 0 0 0 0 0 0 0 0 0 0 0 0 0 0 0 0 0 0 0 0 0 0 0 0 0 0 0 0 0 0 0 0 0 0 0 0 0 0 0 0 0 0 0 0 0 0 0 0 0 0 0 0 0 0 0 0 0 0 0 0 0 0 0 0 0 0 0 0 0 0 0 0 0 0 0 0 0 0 0 0 0 0 0 0 0 0 0 0 0 0 0 0 0 0 0 0 0 0 0 0 0 0 0 0 0 0 0 0 0 0 0 0 0 0 0 0 0 0 0 0 0 0 1 0 0 0 0 0 0 0 0 0 0 0 0 0 0 0 0 0 0 0 0 0 0 0 0 0 0 0 0 0 0 0 0 0 0 0 0 0 0 0 0 0 0 0 0 0 0 0 0 0 0 0 0 0 0 0 0 0 0 0 0 0 0 0 0 0 0 0 0 0 0 0 0 0 0 0 0 0 0 0 0 0 0 0 0 0 0 0 0 0 0 0 0 0 0 0 0 0 0 0 0 0 0 0 0 0 0 0 0 0 0 0 0 0 0 0 0 0 0 0 0 0 0 0 0 0 0 0 0 0 0 0 0 0 0 0 0 0 0 0 0 0 0 0 0 0 0 0 0 0 0 0 0 0 0 0 0 0 0 0 0 0 0 0 0 0 0 0 0 2 0 0 0 0 0 0 0 0 0 0 0 0 0 0 0 0 0 0 0 0 0 0 0 0 0 0 0 0 0 0 0 0 0 0 0 0 0 0 0 0 0 0 0 0 0 0 0 0 0 0 0 0 0 0 0 0 0 0 0 0 0 0 0 0 0 0 0 0 0 0 0 0 0 0 1 0 0 0 0 0 0 0 0 0 0 0 0 0 0 0 0 0 0 0 0 0 0 0 0 0 0 0 0 0 0 0 0 0 0 0 0 0 0 0 0 0 0 0 0 0 0 0 0 0 0 0 0 0 0 0 0 0 0 0 0 0 0 0 0 0 0 0 0 0 0 0 0 0 0 0 0 0 0 0 0 0 0 0 0 0 0 0 0 0 0 0 0 0 0 0 0 0 0 0 0 0 0 0 0 0 0 0 0 0 0 0 0 0 0 0 0 0 0 0 0 0 0 0 0 0 0 0 0 0 0 0 0 0 0 0 0 0 0 0 0 0 0 0 0 0 0 0 0 0 0 0 0 0 0 0 0 0 0 0 0 0 0 0 0 0 0 0 0 0 0 0 0 0 0 0 0 0 0 0 0 0 3 0 0 0 0 0 0 0 0 0 0 0 0 0 0 0 0 0 0 0 0 0 0 0 0 0 0 0 0 0 0 0 0 0 0 0 0 0 0 0 0 0 0 0 0 0 0 0 0 0 0 0 0 0 0 0 0 0 0 0 0 0 0 0 0 0 0 0 0 0 0.009421265141318978
0 0 0 0 0 0 0 0 0 0 0 0 0 0 0 0 0 0 0 0 0 0 0 0 0 0 0 0 0 0 0 0 0 0 0 0 0 0 0 0 0 0 0 0 0 0 0 0 0 0 0 0 0 0 0 0 0 0 0 0 0 0 0 0 0 0 0 0 0 0 0 0 0 0 0 0 0 0 0 0 0 0 0 0 0 0 0 0 0 0 0 0 0 0 0 0 0 0 0 0 0 0 0 0 0 0 0 0 0 0 0 0 0 0 0 0 0 0 0 0 0 0 0 0 0 0 0 0 0 0 0 0 0 0 0 0 0 0 0 0 0 0 0 0 0 0 0 0 0 0 0 0 0 0 0 0 0 0 0 0 0 0 0 0 0 0 0 0 0 0 0 0 0 0 0 0 0 0 0 0 0 0 0 0 0 0 0 0 0 0 0 0 0 0 0 0 0 0 0 0 0 0 0 0 0 0 0 0 0 0 0 0 0 0 0 0 0 0 0 0 0 0 0 0 0 0 0 0 0 0 0 0 0 0 0 0 0 0 0 0 0 0 0 0 0 0 0 1 0 0 0 0 0 0 0 0 0 0 0 0 0 0 0 0 0 0 0 0 0 0 0 0 0 0 0 0 0 0 0 0 0 0 0 0 0 0 0 0 0 0 0 0 0 0 0 0 0 0 0 0 0 0 0 0 0 0 0 0 0 0 0 0 0 0 0 0 0 0 0 0 0 0 0 0 0 0 0 0 0 0 0 0 0 0 0 0 0 0 0 0 0 0 0 0 0 0 0 0 0 0 0 0 0 0 0 0 0 0 0 0 0 0 0 0 0 0 0 0 0 0 0 0 0 0 0 0 0 0 0 0 0 0 0 0 0 0 0 0 0 0 0 0 0 0 0 0 0 0 0 0 0 0 0 0 0 0 0 0 0 0 0 0 0 0 0 0 1 0 0 0 0 0 0 0 0 0 0 0 0 0 0 0 0 0 0 0 0 0 0 0 0 0 0 0 0 0 0 0 0 0 0 0 0 0 0 0 0 0 0 0 0 0 0 0 0 0 0 0 0 0 0 0 0 0 0 0 0 0 0 0 0 0 0 0 0 0 0 0 0 0 0 1 0 0 0 0 0 0 0 0 0 0 0 0 0 0 0 0 0 0 0 0 0 0 0 0 0 0 0 0 0 0 0 0 0 0 0 0 0 0 0 0 0 0 0 0 0 0 0 0 0 0 0 0 0 0 0 0 0 0 0 0 0 0 0 0 0 0 0 0 0 0 0 0 0 0 0 0 0 0 0 0 0 0 0 0 0 0 0 0 0 0 0 0 0 0 0 0 0 0 0 0 0 0 0 0 0 0 0 0 0 0 0 0 0 0 0 0 0 0 0 0 0 0 0 0 0 0 0 0 0 0 0 0 0 0 0 0 0 0 0 0 0 0 0 0 0 0 0 0 0 0 0 0 0 0 0 0 0 0 0 0 0 0 0 0 0 0 0 0 0 0 0 0 0 0 0 0 0 0 0 0 0 3 0 0 0 0 0 0 0 0 0 0 0 0 0 0 0 0 0 0 0 0 0 0 0 0 0 0 0 0 0 0 0 0 0 0 0 0 0 0 0 0 0 0 0 0 0 0 0 0 0 0 0 0 0 0 0 0 0 0 0 0 0 0 0 0 0 0 0 0 0 0.008075370121130552
0 0 0 0 0 0 0 0 0 0 0 0 0 0 0 0 0 0 0 0 0 0 0 0 0 0 0 0 0 0 0 0 0 0 0 0 0 0 0 0 0 0 0 0 0 0 0 0 0 0 0 0 0 0 0 0 0 0 0 0 0 0 0 0 0 0 0 0 0 0 0 0 0 0 0 0 0 0 0 0 0 0 0 0 0 0 0 0 0 0 0 0 0 0 0 0 0 0 0 0 0 0 0 0 0 0 0 0 0 0 0 0 0 0 0 0 0 0 0 0 0 0 0 0 0 0 0 0 0 0 0 0 0 0 0 0 0 0 0 0 0 0 0 0 0 0 0 0 0 0 0 0 0 0 0 0 0 0 0 0 0 0 0 0 0 0 0 0 0 0 0 0 0 0 0 0 0 0 0 0 0 0 0 0 0 0 0 0 0 0 0 0 0 0 0 0 0 0 0 0 0 0 0 0 0 0 0 0 0 0 0 0 0 0 0 0 0 0 0 0 0 0 0 0 0 0 0 0 0 0 0 0 0 0 0 0 0 0 0 0 0 0 0 0 0 0 0 0 0 0 0 0 0 0 0 0 0 0 0 0 0 0 0 0 0 0 0 0 0 0 0 0 0 0 0 0 0 0 0 0 0 0 0 0 0 0 0 0 0 0 0 0 0 0 0 0 0 0 0 0 0 0 0 0 0 0 0 0 0 0 0 0 0 0 0 0 0 0 0 0 0 0 0 0 0 0 0 0 0 0 0 0 0 0 0 0 0 0 0 0 0 0 0 0 0 0 0 0 0 0 0 0 0 0 0 0 0 0 0 0 0 0 0 0 0 0 0 0 0 0 0 0 0 0 0 0 0 0 0 0 0 0 0 0 0 0 0 0 0 0 0 0 0 0 0 0 0 0 0 0 0 0 0 0 0 0 0 0 0 0 0 0 0 0 0 0 0 0 0 0 0 0 0 0 0 0 0 0 0 0 0 0 0 0 0 0 0 0 0 0 0 0 0 0 0 0 0 0 0 0 0 0 0 0 0 0 0 0 0 0 0 0 0 0 0 0 0 0 0 0 0 0 0 0 0 0 0 0 0 0 0 0 0 0 0 0 0 0 0 0 0 1 0 0 0 0 0 0 0 0 0 0 0 0 0 0 0 0 0 0 0 0 0 0 0 0 0 0 0 0 0 0 0 0 0 0 0 0 0 0 0 0 0 0 0 0 0 0 0 0 0 0 0 0 0 0 0 0 0 0 0 0 0 0 0 0 0 0 0 0 0 0 0 0 0 0 0 0 0 0 0 0 0 0 0 0 0 0 0 0 0 0 0 0 0 0 0 0 0 0 0 0 0 0 0 0 0 0 0 0 0 0 0 0 0 0 0 0 0 0 0 0 0 0 0 0 0 0 0 0 0 0 0 0 0 0 0 0 0 0 0 0 0 0 0 0 0 0 0 0 0 0 0 0 0 0 0 0 0 0 0 0 0 0 0 0 0 0 0 0 0 0 0 0 0 0 0 0 0 0 0 0 0 2 0 0 0 0 0 0 0 0 0 0 0 0 0 0 0 0 0 0 0 0 0 0 0 0 0 0 0 0 0 0 0 0 0 0 0 0 0 0 0 0 0 0 0 0 0 0 0 0 0 0 0 0 0 0 0 0 0 0 0 0 0 0 0 0 0 0 0 0 0 0.004037685060565276
0 0 0 0 0 0 0 0 0 0 0 0 0 0 0 0 0 0 0 0 0 0 0 0 0 0 0 0 0 0 0 0 0 0 0 0 0 0 0 0 0 0 0 0 0 0 0 0 0 0 0 0 0 0 0 0 0 0 0 0 0 0 0 0 0 0 0 0 0 0 0 0 0 0 0 0 0 0 0 0 0 0 0 0 0 0 0 0 0 0 0 0 0 0 0 0 0 0 0 0 0 0 0 0 0 0 0 0 0 0 0 0 0 0 0 0 0 0 0 0 0 0 0 0 0 0 0 0 0 0 0 0 0 0 0 0 0 0 0 0 0 0 0 0 0 0 0 0 0 0 0 0 0 0 0 0 0 0 0 0 0 0 0 0 0 0 0 0 0 0 0 0 0 0 0 0 0 0 0 0 0 0 0 0 0 0 0 0 0 0 0 0 0 0 0 0 0 0 0 0 0 0 0 0 0 0 0 0 0 0 0 0 0 0 0 0 0 0 0 0 0 0 0 0 0 0 0 0 0 0 0 0 0 0 0 0 0 0 0 0 0 0 0 0 0 0 0 0 0 0 0 0 0 0 0 0 0 0 0 0 0 0 0 0 0 0 0 0 0 0 0 0 0 0 0 0 0 0 0 0 0 0 0 0 0 0 0 0 0 0 0 0 0 0 0 0 0 0 0 0 0 0 0 0 0 0 0 0 0 0 0 0 0 0 0 0 0 0 0 0 0 0 0 0 0 0 0 0 0 0 0 0 0 0 0 0 0 0 0 0 0 0 0 0 0 0 0 0 0 0 0 0 0 0 0 0 0 0 0 0 0 0 0 0 0 0 0 0 0 0 0 0 0 0 0 0 0 0 0 0 0 0 0 0 0 0 0 0 0 0 0 0 0 0 0 0 0 0 0 0 0 0 0 0 0 0 0 0 0 0 0 0 0 0 0 0 0 0 0 0 0 0 0 0 0 0 0 0 0 0 0 0 0 0 0 0 0 0 0 0 0 0 0 0 0 0 0 0 0 0 0 0 0 0 0 0 0 0 0 0 0 0 0 0 0 0 0 0 0 0 0 0 0 0 0 0 0 0 0 0 0 0 0 0 0 0 0 0 0 0 0 1 0 0 0 0 0 0 0 0 0 0 0 0 0 0 0 0 0 0 0 0 0 0 0 0 0 0 0 0 0 0 0 0 0 0 0 0 0 0 0 0 0 0 0 0 0 0 0 0 0 0 0 0 0 0 0 0 0 0 0 0 0 0 0 0 0 0 0 0 0 0 0 0 0 0 0 0 0 0 0 0 0 0 0 0 0 0 0 0 0 0 0 0 0 0 0 0 0 0 0 0 0 0 0 0 0 0 0 0 0 0 0 0 0 0 0 0 0 0 0 0 0 0 0 0 0 0 0 0 0 0 0 0 0 0 0 0 0 0 0 0 0 0 0 0 0 0 0 0 0 0 0 0 0 0 0 0 0 0 0 0 0 0 0 0 0 0 0 0 0 0 0 0 0 0 0 0 0 0 0 0 0 2 0 0 0 0 0 0 0 0 0 0 0 0 0 0 0 0 0 0 0 0 0 0 0 0 0 0 0 0 0 0 0 0 0 0 0 0 0 0 0 0 0 0 0 0 0 0 0 0 0 0 0 0 0 0 0 0 0 0 0 0 0 0 0 0 0 0 0 0 0 0.004037685060565276
0 0 0 0 0 0 0 0 0 0 0 0 0 0 0 0 0 0 0 0 0 0 0 0 0 0 0 0 0 0 0 0 0 0 0 0 0 0 0 0 0 0 0 0 0 0 0 0 0 0 0 0 0 0 0 0 0 0 0 0 0 0 0 0 0 0 0 0 0 0 0 0 0 0 0 0 0 0 0 0 0 0 0 0 0 0 0 0 0 0 0 0 0 0 0 0 0 0 0 0 0 0 0 0 0 0 0 0 0 0 0 0 0 0 0 0 0 0 0 0 0 0 0 0 0 0 0 0 0 0 0 0 0 0 0 0 0 0 0 0 0 0 0 0 0 0 0 0 0 0 0 0 0 0 0 0 0 0 0 0 0 0 0 0 0 0 0 0 0 0 0 0 0 0 0 0 0 0 0 0 0 0 0 0 0 0 0 0 0 0 0 0 0 0 0 0 0 0 0 0 0 0 0 0 0 0 0 0 0 0 0 0 0 0 0 0 0 0 0 0 0 0 0 0 0 0 0 0 0 0 0 0 0 0 0 0 0 0 0 0 0 0 0 0 0 0 0 0 0 0 0 0 0 0 0 0 0 0 0 0 0 0 0 0 0 0 0 0 0 0 0 0 0 0 0 0 0 0 0 0 0 0 0 0 0 0 0 0 0 0 0 0 0 0 0 0 0 0 0 0 0 0 0 0 0 0 0 0 0 0 0 0 0 0 0 0 0 0 0 0 0 0 0 0 0 0 0 0 0 0 0 0 0 0 0 0 0 0 0 0 0 0 0 0 0 0 0 0 0 0 0 0 0 0 0 0 0 0 0 0 0 0 0 0 0 0 0 0 0 0 0 0 0 0 0 0 0 0 0 0 0 0 0 0 0 0 0 0 0 0 0 0 0 0 0 0 0 0 0 0 0 0 0 0 0 0 0 0 0 0 0 0 0 0 0 0 0 0 0 0 0 0 0 0 0 0 0 0 0 0 0 0 0 0 0 0 0 0 0 0 0 0 0 0 0 0 0 0 0 0 0 0 0 0 0 0 0 0 0 0 0 0 0 0 0 0 0 0 0 0 0 0 0 0 0 0 0 0 0 0 0 0 0 0 0 0 0 0 0 0 0 1 0 0 0 0 0 0 0 0 0 0 0 0 0 0 0 0 0 0 0 0 0 0 0 0 0 0 0 0 0 0 0 0 0 0 0 0 0 0 0 0 0 0 0 0 0 0 0 0 0 0 0 0 0 0 0 0 0 0 0 0 0 0 0 0 0 0 0 0 0 0 0 0 0 0 0 0 0 0 0 0 0 0 0 0 0 0 0 0 0 0 0 0 0 0 0 0 0 0 0 0 0 0 0 0 0 0 0 0 0 0 0 0 0 0 0 0 0 0 0 0 0 0 0 0 0 0 0 0 0 0 0 0 0 0 0 0 0 0 0 0 0 0 0 0 0 0 0 0 0 0 0 0 0 0 0 0 0 0 0 0 0 0 0 0 0 0 0 0 0 0 0 0 0 0 0 0 0 0 0 0 0 1 0 0 0 0 0 0 0 0 0 0 0 0 0 0 0 0 0 0 0 0 0 0 0 0 0 0 0 0 0 0 0 0 0 0 0 0 0 0 0 0 0 0 0 0 0 0 0 0 0 0 0 0 0 0 0 0 0 0 0 0 0 0 0 0 0 0 0 0 0 0.0026917900403768508
0 0 0 0 0 0 0 0 0 0 0 0 0 0 0 0 0 0 0 0 0 0 0 0 0 0 0 0 0 0 0 0 0 0 0 0 0 0 0 0 0 0 0 0 0 0 0 0 0 0 0 0 0 0 0 0 0 0 0 0 0 0 0 0 0 0 0 0 0 0 0 0 0 0 0 0 0 0 0 0 0 0 0 0 0 0 0 0 0 0 0 0 0 0 0 0 0 0 0 0 0 0 0 0 0 0 0 0 0 0 0 0 0 0 0 0 0 0 0 0 0 0 0 0 0 0 0 0 0 0 0 0 0 0 0 0 0 0 0 0 0 0 0 0 0 0 0 0 0 0 0 0 0 0 0 0 0 0 0 0 0 0 0 0 0 0 0 0 0 0 0 0 0 0 0 0 0 0 0 0 0 0 0 0 0 0 0 0 0 0 0 0 0 0 0 0 0 0 0 0 0 0 0 0 0 0 0 0 0 0 0 0 0 0 0 0 0 0 0 0 0 0 0 0 0 0 0 0 0 0 0 0 0 0 0 0 0 0 0 0 0 0 0 0 0 0 0 0 0 0 0 0 0 0 0 0 0 0 0 0 0 0 0 0 0 0 0 0 0 0 0 0 0 0 0 0 0 0 0 0 0 0 0 0 0 0 0 0 0 0 0 0 0 0 0 0 0 0 0 0 0 0 0 0 0 0 0 0 0 0 0 0 0 0 0 0 0 0 0 0 0 0 0 0 0 0 0 0 0 0 0 0 0 0 0 0 0 0 0 0 0 0 0 0 0 0 0 0 0 0 0 0 0 0 0 0 0 0 0 0 0 0 0 0 0 0 0 0 0 0 0 0 0 0 0 0 0 0 0 0 0 0 0 0 0 0 0 0 0 0 0 0 0 0 0 0 0 0 0 0 0 0 0 0 0 0 0 0 0 0 0 0 0 0 0 0 0 0 0 0 0 0 0 0 0 0 0 0 0 0 0 0 0 0 0 0 0 0 0 0 0 0 0 0 0 0 0 0 0 0 0 0 0 0 0 0 0 0 0 0 0 0 0 0 0 0 0 0 0 0 0 0 0 0 0 0 0 0 0 0 0 0 0 0 0 0 0 0 0 0 0 1 0 0 0 0 0 0 0 0 0 0 0 0 0 0 0 0 0 0 0 0 0 0 0 0 0 0 0 0 0 0 0 0 0 0 0 0 0 0 0 0 0 0 0 0 0 0 0 0 0 0 0 0 0 0 0 0 0 0 0 0 0 0 0 0 0 0 0 0 0 0 0 0 0 0 0 0 0 0 0 0 0 0 0 0 0 0 0 0 0 0 0 0 0 0 0 0 0 0 0 0 0 0 0 0 0 0 0 0 0 0 0 0 0 0 0 0 0 0 0 0 0 0 0 0 0 0 0 0 0 0 0 0 0 0 0 0 0 0 0 0 0 0 0 0 0 0 0 0 0 0 0 0 0 0 0 0 0 0 0 0 0 0 0 0 0 0 0 0 0 0 0 0 0 0 0 0 0 0 0 0 0 1 0 0 0 0 0 0 0 0 0 0 0 0 0 0 0 0 0 0 0 0 0 0 0 0 0 0 0 0 0 0 0 0 0 0 0 0 0 0 0 0 0 0 0 0 0 0 0 0 0 0 0 0 0 0 0 0 0 0 0 0 0 0 0 0 0 0 0 0 0 0.0026917900403768508
0 0 0 0 0 0 0 0 0 0 0 0 0 0 0 0 0 0 0 0 0 0 0 0 0 0 0 0 0 0 0 0 0 0 0 0 0 0 0 0 0 0 0 0 0 0 0 0 0 0 0 0 0 0 0 0 0 0 0 0 0 0 0 0 0 0 0 0 0 0 0 0 0 0 0 0 0 0 0 0 0 0 0 0 0 0 0 0 0 0 0 0 0 0 0 0 0 0 0 0 0 0 0 0 0 0 0 0 0 0 0 0 0 0 0 0 0 0 0 0 0 0 0 0 0 0 0 0 0 0 0 0 0 0 0 0 0 0 0 0 0 0 0 0 0 0 0 0 0 0 0 0 0 0 0 0 0 0 0 0 0 0 0 0 0 0 0 0 0 0 0 0 0 0 0 0 0 0 0 0 0 0 0 0 0 0 0 0 0 0 0 0 0 0 0 0 0 0 0 0 0 0 0 0 0 0 0 0 0 0 0 0 0 0 0 0 0 0 0 0 0 0 0 0 0 0 0 0 0 0 0 0 0 0 0 0 0 0 0 0 0 0 0 0 0 0 0 0 0 0 0 0 0 0 0 0 0 0 0 0 0 0 0 0 0 0 0 0 0 0 0 0 0 0 0 0 0 0 0 0 0 0 0 0 0 0 0 0 0 0 0 0 0 0 0 0 0 0 0 0 0 0 0 0 0 0 0 0 0 0 0 0 0 0 0 0 0 0 0 0 0 0 0 0 0 0 0 0 0 0 0 0 0 0 0 0 0 0 0 0 0 0 0 0 0 0 0 0 0 0 0 0 0 0 0 0 0 0 0 0 0 0 0 0 0 0 0 0 0 0 0 0 0 0 0 0 0 0 0 0 0 0 0 0 0 0 0 0 0 0 0 0 0 0 0 0 0 0 0 0 0 0 0 0 0 0 0 0 0 0 0 0 0 0 0 0 0 0 0 0 0 0 0 0 0 0 0 0 0 0 0 0 0 0 0 0 0 0 0 0 0 0 0 0 0 0 0 0 0 0 0 0 0 0 0 0 0 0 0 0 0 0 0 0 0 0 0 0 0 0 0 0 0 0 0 0 0 0 0 0 0 0 0 0 0 0 0 0 0 0 0 1 0 0 0 0 0 0 0 0 0 0 0 0 0 0 0 0 0 0 0 0 0 0 0 0 0 0 0 0 0 0 0 0 0 0 0 0 0 0 0 0 0 0 0 0 0 0 0 0 0 0 0 0 0 0 0 0 0 0 0 0 0 0 0 0 0 0 0 0 0 0 0 0 0 0 0 0 0 0 0 0 0 0 0 0 0 0 0 0 0 0 0 0 0 0 0 0 0 0 0 0 0 0 0 0 0 0 0 0 0 0 0 0 0 0 0 0 0 0 0 0 0 0 0 0 0 0 0 0 0 0 0 0 0 0 0 0 0 0 0 0 0 0 0 0 0 0 0 0 0 0 0 0 0 0 0 0 0 0 0 0 0 0 0 0 0 0 0 0 0 0 0 0 0 0 0 0 0 0 0 0 0 1 0 0 0 0 0 0 0 0 0 0 0 0 0 0 0 0 0 0 0 0 0 0 0 0 0 0 0 0 0 0 0 0 0 0 0 0 0 0 0 0 0 0 0 0 0 0 0 0 0 0 0 0 0 0 0 0 0 0 0 0 0 0 0 0 0 0 0 0 0 0.0026917900403768508
0 0 0 0 0 0 0 0 0 0 0 0 0 0 0 0 0 0 0 0 0 0 0 0 0 0 0 0 0 0 0 0 0 0 0 0 0 0 0 0 0 0 0 0 0 0 0 0 0 0 0 0 0 0 0 0 0 0 0 0 0 0 0 0 0 0 0 0 0 0 0 0 0 0 0 0 0 0 0 0 0 0 0 0 0 0 0 0 0 0 0 0 0 0 0 0 0 0 0 0 0 0 0 0 0 0 0 0 0 0 0 0 0 0 0 0 0 0 0 0 0 0 0 0 0 0 0 0 0 0 0 0 0 0 0 0 0 0 0 0 0 0 0 0 0 0 0 0 0 0 0 0 0 0 0 0 0 0 0 0 0 0 0 0 0 0 0 0 0 0 0 0 0 0 0 0 0 0 0 0 0 0 0 0 0 0 0 0 0 0 0 0 0 0 0 0 0 0 0 0 0 0 0 0 0 0 0 0 0 0 0 0 0 0 0 0 0 0 0 0 0 0 0 0 0 0 0 0 0 0 0 0 0 0 0 0 0 0 0 0 0 0 0 0 0 0 0 0 0 0 0 0 0 0 0 0 0 0 0 0 0 0 0 0 0 0 0 0 0 0 0 0 0 0 0 0 0 0 0 0 0 0 0 0 0 0 0 0 0 0 0 0 0 0 0 0 0 0 0 0 0 0 0 0 0 0 0 0 0 0 0 0 0 0 0 0 0 0 0 0 0 0 0 0 0 0 0 0 0 0 0 0 0 0 0 0 0 0 0 0 0 0 0 0 0 0 0 0 0 0 0 0 0 0 0 0 0 0 0 0 0 0 0 0 0 0 0 0 0 0 0 0 0 0 0 0 0 0 0 0 0 0 0 0 0 0 0 0 0 0 0 0 0 0 0 0 0 0 0 0 0 0 0 0 0 0 0 0 0 0 0 0 0 0 0 0 0 0 0 0 0 0 0 0 0 0 0 0 0 0 0 0 0 0 0 0 0 0 0 0 0 0 0 0 0 0 0 0 0 0 0 0 0 0 0 0 0 0 0 0 0 0 0 0 0 0 0 0 0 0 0 0 0 0 0 0 0 0 0 0 0 0 0 0 0 0 0 0 0 0 0 1 0 0 0 0 0 0 0 0 0 0 0 0 0 0 0 0 0 0 0 0 0 0 0 0 0 0 0 0 0 0 0 0 0 0 0 0 0 0 0 0 0 0 0 0 0 0 0 0 0 0 0 0 0 0 0 0 0 0 0 0 0 0 0 0 0 0 0 0 0 0 0 0 0 0 0 0 0 0 0 0 0 0 0 0 0 0 0 0 0 0 0 0 0 0 0 0 0 0 0 0 0 0 0 0 0 0 0 0 0 0 0 0 0 0 0 0 0 0 0 0 0 0 0 0 0 0 0 0 0 0 0 0 0 0 0 0 0 0 0 0 0 0 0 0 0 0 0 0 0 0 0 0 0 0 0 0 0 0 0 0 0 0 0 0 0 0 0 0 0 0 0 0 0 0 0 0 0 0 0 0 0 1 0 0 0 0 0 0 0 0 0 0 0 0 0 0 0 0 0 0 0 0 0 0 0 0 0 0 0 0 0 0 0 0 0 0 0 0 0 0 0 0 0 0 0 0 0 0 0 0 0 0 0 0 0 0 0 0 0 0 0 0 0 0 0 0 0 0 0 0 0 0.0026917900403768508
0 0 0 0 0 0 0 0 0 0 0 0 0 0 0 0 0 0 0 0 0 0 0 0 0 0 0 0 0 0 0 0 0 0 0 0 0 0 0 0 0 0 0 0 0 0 0 0 0 0 0 0 0 0 0 0 0 0 0 0 0 0 0 0 0 0 0 0 0 0 0 0 0 0 0 0 0 0 0 0 0 0 0 0 0 0 0 0 0 0 0 0 0 0 0 0 0 0 0 0 0 0 0 0 0 0 0 0 0 0 0 0 0 0 0 0 0 0 0 0 0 0 0 0 0 0 0 0 0 0 0 0 0 0 0 0 0 0 0 0 0 0 0 0 0 0 0 0 0 0 0 0 0 0 0 0 0 0 0 0 0 0 0 0 0 0 0 0 0 0 0 0 0 0 0 0 0 0 0 0 0 0 0 0 0 0 0 0 0 0 0 0 0 0 0 0 0 0 0 0 0 0 0 0 0 0 0 0 0 0 0 0 0 0 0 0 0 0 0 0 0 0 0 0 0 0 0 0 0 0 0 0 0 0 0 0 0 0 0 0 0 0 0 0 0 0 0 0 0 0 0 0 0 0 0 0 0 0 0 0 0 0 0 0 0 0 0 0 0 0 0 0 0 0 0 0 0 0 0 0 0 0 0 0 0 0 0 0 0 0 0 0 0 0 0 0 0 0 0 0 0 0 0 0 0 0 0 0 0 0 0 0 0 0 0 0 0 0 0 0 0 0 0 0 0 0 0 0 0 0 0 0 0 0 0 0 0 0 0 0 0 0 0 0 0 0 0 0 0 0 0 0 0 0 0 0 0 0 0 0 0 0 0 0 0 0 0 0 0 0 0 0 0 0 0 0 0 0 0 0 0 0 0 0 0 0 0 0 0 0 0 0 0 0 0 0 0 0 0 0 0 0 0 0 0 0 0 0 0 0 0 0 0 0 0 0 0 0 0 0 0 0 0 0 0 0 0 0 0 0 0 0 0 0 0 0 0 0 0 0 0 0 0 0 0 0 0 0 0 0 0 0 0 0 0 0 0 0 0 0 0 0 0 0 0 0 0 0 0 0 0 0 0 0 0 0 0 0 0 0 0 0 0 0 0 0 0 0 0 0 0 1 0 0 0 0 0 0 0 0 0 0 0 0 0 0 0 0 0 0 0 0 0 0 0 0 0 0 0 0 0 0 0 0 0 0 0 0 0 0 0 0 0 0 0 0 0 0 0 0 0 0 0 0 0 0 0 0 0 0 0 0 0 0 0 0 0 0 0 0 0 0 0 0 0 0 0 0 0 0 0 0 0 0 0 0 0 0 0 0 0 0 0 0 0 0 0 0 0 0 0 0 0 0 0 0 0 0 0 0 0 0 0 0 0 0 0 0 0 0 0 0 0 0 0 0 0 0 0 0 0 0 0 0 0 0 0 0 0 0 0 0 0 0 0 0 0 0 0 0 0 0 0 0 0 0 0 0 0 0 0 0 0 0 0 0 0 0 0 0 0 0 0 0 0 0 0 0 0 0 0 0 0 1 0 0 0 0 0 0 0 0 0 0 0 0 0 0 0 0 0 0 0 0 0 0 0 0 0 0 0 0 0 0 0 0 0 0 0 0 0 0 0 0 0 0 0 0 0 0 0 0 0 0 0 0 0 0 0 0 0 0 0 0 0 0 0 0 0 0 0 0 0 0.0026917900403768508
0 0 0 0 0 0 0 0 0 0 0 0 0 0 0 0 0 0 0 0 0 0 0 0 0 0 0 0 0 0 0 0 0 0 0 0 0 0 0 0 0 0 0 0 0 0 0 0 0 0 0 0 0 0 0 0 0 0 0 0 0 0 0 0 0 0 0 0 0 0 0 0 0 0 0 0 0 0 0 0 0 0 0 0 0 0 0 0 0 0 0 0 0 0 0 0 0 0 0 0 0 0 0 0 0 0 0 0 0 0 0 0 0 0 0 0 0 0 0 0 0 0 0 0 0 0 0 0 0 0 0 0 0 0 0 0 0 0 0 0 0 0 0 0 0 0 0 0 0 0 0 0 0 0 0 0 0 0 0 0 0 0 0 0 0 0 0 0 0 0 0 0 0 0 0 0 0 0 0 0 0 0 0 0 0 0 0 0 0 0 0 0 0 0 0 0 0 0 0 0 0 0 0 0 0 0 0 0 0 0 0 0 0 0 0 0 0 0 0 0 0 0 0 0 0 0 0 0 0 0 0 0 0 0 0 0 0 0 0 0 0 0 0 0 0 0 0 0 0 0 0 0 0 0 0 0 0 0 0 0 0 0 0 0 0 0 0 0 0 0 0 0 0 0 0 0 0 0 0 0 0 0 0 0 0 0 0 0 0 0 0 0 0 0 0 0 0 0 0 0 0 0 0 0 0 0 0 0 0 0 0 0 0 0 0 0 0 0 0 0 0 0 0 0 0 0 0 0 0 0 0 0 0 0 0 0 0 0 0 0 0 0 0 0 0 0 0 0 0 0 0 0 0 0 0 0 0 0 0 0 0 0 0 0 0 0 0 0 0 0 0 0 0 0 0 0 0 0 0 0 0 0 0 0 0 0 0 0 0 0 0 0 0 0 0 0 0 0 0 0 0 0 0 0 0 0 0 0 0 0 0 0 0 0 0 0 0 0 0 0 0 0 0 0 0 0 0 0 0 0 0 0 0 0 0 0 0 0 0 0 0 0 0 0 0 0 0 0 0 0 0 0 0 0 0 0 0 0 0 0 0 0 0 0 0 0 0 0 0 0 0 0 0 0 0 0 0 0 0 0 0 0 0 0 0 0 0 0 0 0 0 1 0 0 0 0 0 0 0 0 0 0 0 0 0 0 0 0 0 0 0 0 0 0 0 0 0 0 0 0 0 0 0 0 0 0 0 0 0 0 0 0 0 0 0 0 0 0 0 0 0 0 0 0 0 0 0 0 0 0 0 0 0 0 0 0 0 0 0 0 0 0 0 0 0 0 0 0 0 0 0 0 0 0 0 0 0 0 0 0 0 0 0 0 0 0 0 0 0 0 0 0 0 0 0 0 0 0 0 0 0 0 0 0 0 0 0 0 0 0 0 0 0 0 0 0 0 0 0 0 0 0 0 0 0 0 0 0 0 0 0 0 0 0 0 0 0 0 0 0 0 0 0 0 0 0 0 0 0 0 0 0 0 0 0 0 0 0 0 0 0 0 0 0 0 0 0 0 0 0 0 0 0 1 0 0 0 0 0 0 0 0 0 0 0 0 0 0 0 0 0 0 0 0 0 0 0 0 0 0 0 0 0 0 0 0 0 0 0 0 0 0 0 0 0 0 0 0 0 0 0 0 0 0 0 0 0 0 0 0 0 0 0 0 0 0 0 0 0 0 0 0 0 0.0026917900403768508
0 0 0 0 0 0 0 0 0 0 0 0 0 0 0 0 0 0 0 0 0 0 0 0 0 0 0 0 0 0 0 0 0 0 0 0 0 0 0 0 0 0 0 0 0 0 0 0 0 0 0 0 0 0 0 0 0 0 0 0 0 0 0 0 0 0 0 0 0 0 0 0 0 0 0 0 0 0 0 0 0 0 0 0 0 0 0 0 0 0 0 0 0 0 0 0 0 0 0 0 0 0 0 0 0 0 0 0 0 0 0 0 0 0 0 0 0 0 0 0 0 0 0 0 0 0 0 0 0 0 0 0 0 0 0 0 0 0 0 0 0 0 0 0 0 0 0 0 0 0 0 0 0 0 0 0 0 0 0 0 0 0 0 0 0 0 0 0 0 0 0 0 0 0 0 0 0 0 0 0 0 0 0 0 0 0 0 0 0 0 0 0 0 0 0 0 0 0 0 0 0 0 0 0 0 0 0 0 0 0 0 0 0 0 0 0 0 0 0 0 0 0 0 0 0 0 0 0 0 0 0 0 0 0 0 0 0 0 0 0 0 0 0 0 0 0 0 0 0 0 0 0 0 0 0 0 0 0 0 0 0 0 0 0 0 0 0 0 0 0 0 0 0 0 0 0 0 0 0 0 0 0 0 0 0 0 0 0 0 0 0 0 0 0 0 0 0 0 0 0 0 0 0 0 0 0 0 0 0 0 0 0 0 0 0 0 0 0 0 0 0 0 0 0 0 0 0 0 0 0 0 0 0 0 0 0 0 0 0 0 0 0 0 0 0 0 0 0 0 0 0 0 0 0 0 0 0 0 0 0 0 0 0 0 0 0 0 0 0 0 0 0 0 0 0 0 0 0 0 0 0 0 0 0 0 0 0 0 0 0 0 0 0 0 0 0 0 0 0 0 0 0 0 0 0 0 0 0 0 0 0 0 0 0 0 0 0 0 0 0 0 0 0 0 0 0 0 0 0 0 0 0 0 0 0 0 0 0 0 0 0 0 0 0 0 0 0 0 0 0 0 0 0 0 0 0 0 0 0 0 0 0 0 0 0 0 0 0 0 0 0 0 0 0 0 0 0 0 0 0 0 0 0 0 0 0 0 0 0 0 0 0 0 0 0 0 0 0 0 0 0 0 0 0 0 0 0 0 0 0 0 0 0 0 0 0 0 0 0 0 0 0 0 0 0 0 0 0 0 0 0 0 0 0 0 0 0 0 0 0 0 0 0 0 0 0 0 0 0 0 0 0 0 0 0 0 0 0 0 0 0 0 0 0 0 0 0 0 0 0 0 0 0 0 0 0 0 0 0 0 0 0 0 0 0 0 0 0 0 0 0 0 0 0 0 0 0 0 0 0 0 0 0 0 0 0 0 0 0 0 0 0 0 0 0 0 0 0 0 0 0 0 0 0 0 0 0 0 0 0 0 0 0 0 0 0 0 0 0 0 0 0 0 0 0 0 0 0 0 0 0 0 0 0 0 0 0 0 0 0 0 0 0 0 0 0 0 0 0 0 0 0 0 1 0 0 0 0 0 0 0 0 0 0 0 0 0 0 0 0 0 0 0 0 0 0 0 0 0 0 0 0 0 0 0 0 0 0 0 0 0 0 0 0 0 0 0 0 0 0 0 0 0 0 0 0 0 0 0 0 0 0 0 0 0 0 0 0 0 0 0 0 0 0.0013458950201884254
0 0 0 0 0 0 0 0 0 0 0 0 0 0 0 0 0 0 0 0 0 0 0 0 0 0 0 0 0 0 0 0 0 0 0 0 0 0 0 0 0 0 0 0 0 0 0 0 0 0 0 0 0 0 0 0 0 0 0 0 0 0 0 0 0 0 0 0 0 0 0 0 0 0 0 0 0 0 0 0 0 0 0 0 0 0 0 0 0 0 0 0 0 0 0 0 0 0 0 0 0 0 0 0 0 0 0 0 0 0 0 0 0 0 0 0 0 0 0 0 0 0 0 0 0 0 0 0 0 0 0 0 0 0 0 0 0 0 0 0 0 0 0 0 0 0 0 0 0 0 0 0 0 0 0 0 0 0 0 0 0 0 0 0 0 0 0 0 0 0 0 0 0 0 0 0 0 0 0 0 0 0 0 0 0 0 0 0 0 0 0 0 0 0 0 0 0 0 0 0 0 0 0 0 0 0 0 0 0 0 0 0 0 0 0 0 0 0 0 0 0 0 0 0 0 0 0 0 0 0 0 0 0 0 0 0 0 0 0 0 0 0 0 0 0 0 0 0 0 0 0 0 0 0 0 0 0 0 0 0 0 0 0 0 0 0 0 0 0 0 0 0 0 0 0 0 0 0 0 0 0 0 0 0 0 0 0 0 0 0 0 0 0 0 0 0 0 0 0 0 0 0 0 0 0 0 0 0 0 0 0 0 0 0 0 0 0 0 0 0 0 0 0 0 0 0 0 0 0 0 0 0 0 0 0 0 0 0 0 0 0 0 0 0 0 0 0 0 0 0 0 0 0 0 0 0 0 0 0 0 0 0 0 0 0 0 0 0 0 0 0 0 0 0 0 0 0 0 0 0 0 0 0 0 0 0 0 0 0 0 0 0 0 0 0 0 0 0 0 0 0 0 0 0 0 0 0 0 0 0 0 0 0 0 0 0 0 0 0 0 0 0 0 0 0 0 0 0 0 0 0 0 0 0 0 0 0 0 0 0 0 0 0 0 0 0 0 0 0 0 0 0 0 0 0 0 0 0 0 0 0 0 0 0 0 0 0 0 0 0 0 0 0 0 0 0 0 0 0 0 0 0 0 0 0 0 0 0 0 0 0 0 0 0 0 0 0 0 0 0 0 0 0 0 0 0 0 0 0 0 0 0 0 0 0 0 0 0 0 0 0 0 0 0 0 0 0 0 0 0 0 0 0 0 0 0 0 0 0 0 0 0 0 0 0 0 0 0 0 0 0 0 0 0 0 0 0 0 0 0 0 0 0 0 0 0 0 0 0 0 0 0 0 0 0 0 0 0 0 0 0 0 0 0 0 0 0 0 0 0 0 0 0 0 0 0 0 0 0 0 0 0 0 0 0 0 0 0 0 0 0 0 0 0 0 0 0 0 0 0 0 0 0 0 0 0 0 0 0 0 0 0 0 0 0 0 0 0 0 0 0 0 0 0 0 0 0 0 0 0 0 0 0 0 0 0 0 0 0 0 0 0 0 0 0 0 0 0 0 0 0 0 0 1 0 0 0 0 0 0 0 0 0 0 0 0 0 0 0 0 0 0 0 0 0 0 0 0 0 0 0 0 0 0 0 0 0 0 0 0 0 0 0 0 0 0 0 0 0 0 0 0 0 0 0 0 0 0 0 0 0 0 0 0 0 0 0 0 0 0 0 0 0 0.0013458950201884254
0 0 0 0 0 0 0 0 0 0 0 0 0 0 0 0 0 0 0 0 0 0 0 0 0 0 0 0 0 0 0 0 0 0 0 0 0 0 0 0 0 0 0 0 0 0 0 0 0 0 0 0 0 0 0 0 0 0 0 0 0 0 0 0 0 0 0 0 0 0 0 0 0 0 0 0 0 0 0 0 0 0 0 0 0 0 0 0 0 0 0 0 0 0 0 0 0 0 0 0 0 0 0 0 0 0 0 0 0 0 0 0 0 0 0 0 0 0 0 0 0 0 0 0 0 0 0 0 0 0 0 0 0 0 0 0 0 0 0 0 0 0 0 0 0 0 0 0 0 0 0 0 0 0 0 0 0 0 0 0 0 0 0 0 0 0 0 0 0 0 0 0 0 0 0 0 0 0 0 0 0 0 0 0 0 0 0 0 0 0 0 0 0 0 0 0 0 0 0 0 0 0 0 0 0 0 0 0 0 0 0 0 0 0 0 0 0 0 0 0 0 0 0 0 0 0 0 0 0 0 0 0 0 0 0 0 0 0 0 0 0 0 0 0 0 0 0 0 0 0 0 0 0 0 0 0 0 0 0 0 0 0 0 0 0 0 0 0 0 0 0 0 0 0 0 0 0 0 0 0 0 0 0 0 0 0 0 0 0 0 0 0 0 0 0 0 0 0 0 0 0 0 0 0 0 0 0 0 0 0 0 0 0 0 0 0 0 0 0 0 0 0 0 0 0 0 0 0 0 0 0 0 0 0 0 0 0 0 0 0 0 0 0 0 0 0 0 0 0 0 0 0 0 0 0 0 0 0 0 0 0 0 0 0 0 0 0 0 0 0 0 0 0 0 0 0 0 0 0 0 0 0 0 0 0 0 0 0 0 0 0 0 0 0 0 0 0 0 0 0 0 0 0 0 0 0 0 0 0 0 0 0 0 0 0 0 0 0 0 0 0 0 0 0 0 0 0 0 0 0 0 0 0 0 0 0 0 0 0 0 0 0 0 0 0 0 0 0 0 0 0 0 0 0 0 0 0 0 0 0 0 0 0 0 0 0 0 0 0 0 0 0 0 0 0 0 0 0 0 0 0 0 0 0 0 0 0 0 0 0 0 0 0 0 0 0 0 0 0 0 0 0 0 0 0 0 0 0 0 0 0 0 0 0 0 0 0 0 0 0 0 0 0 0 0 0 0 0 0 0 0 0 0 0 0 0 0 0 0 0 0 0 0 0 0 0 0 0 0 0 0 0 0 0 0 0 0 0 0 0 0 0 0 0 0 0 0 0 0 0 0 0 0 0 0 0 0 0 0 0 0 0 0 0 0 0 0 0 0 0 0 0 0 0 0 0 0 0 0 0 0 0 0 0 0 0 0 0 0 0 0 0 0 0 0 0 0 0 0 0 0 0 0 0 0 0 0 0 0 0 0 0 0 0 0 0 0 0 0 0 0 0 0 0 0 0 0 0 0 0 0 0 0 0 0 0 0 0 0 0 0 0 0 0 0 0 0 0 0 0 0 0 0 1 0 0 0 0 0 0 0 0 0 0 0 0 0 0 0 0 0 0 0 0 0 0 0 0 0 0 0 0 0 0 0 0 0 0 0 0 0 0 0 0 0 0 0 0 0 0 0 0 0 0 0 0 0 0 0 0 0 0 0 0 0 0 0 0 0 0 0 0 0 0.0013458950201884254
0 0 0 0 0 0 0 0 0 0 0 0 0 0 0 0 0 0 0 0 0 0 0 0 0 0 0 0 0 0 0 0 0 0 0 0 0 0 0 0 0 0 0 0 0 0 0 0 0 0 0 0 0 0 0 0 0 0 0 0 0 0 0 0 0 0 0 0 0 0 0 0 0 0 0 0 0 0 0 0 0 0 0 0 0 0 0 0 0 0 0 0 0 0 0 0 0 0 0 0 0 0 0 0 0 0 0 0 0 0 0 0 0 0 0 0 0 0 0 0 0 0 0 0 0 0 0 0 0 0 0 0 0 0 0 0 0 0 0 0 0 0 0 0 0 0 0 0 0 0 0 0 0 0 0 0 0 0 0 0 0 0 0 0 0 0 0 0 0 0 0 0 0 0 0 0 0 0 0 0 0 0 0 0 0 0 0 0 0 0 0 0 0 0 0 0 0 0 0 0 0 0 0 0 0 0 0 0 0 0 0 0 0 0 0 0 0 0 0 0 0 0 0 0 0 0 0 0 0 0 0 0 0 0 0 0 0 0 0 0 0 0 0 0 0 0 0 0 0 0 0 0 0 0 0 0 0 0 0 0 0 0 0 0 0 0 0 0 0 0 0 0 0 0 0 0 0 0 0 0 0 0 0 0 0 0 0 0 0 0 0 0 0 0 0 0 0 0 0 0 0 0 0 0 0 0 0 0 0 0 0 0 0 0 0 0 0 0 0 0 0 0 0 0 0 0 0 0 0 0 0 0 0 0 0 0 0 0 0 0 0 0 0 0 0 0 0 0 0 0 0 0 0 0 0 0 0 0 0 0 0 0 0 0 0 0 0 0 0 0 0 0 0 0 0 0 0 0 0 0 0 0 0 0 0 0 0 0 0 0 0 0 0 0 0 0 0 0 0 0 0 0 0 0 0 0 0 0 0 0 0 0 0 0 0 0 0 0 0 0 0 0 0 0 0 0 0 0 0 0 0 0 0 0 0 0 0 0 0 0 0 0 0 0 0 0 0 0 0 0 0 0 0 0 0 0 0 0 0 0 0 0 0 0 0 0 0 0 0 0 0 0 0 0 0 0 0 0 0 0 0 0 0 0 0 0 0 0 0 0 0 0 0 0 0 0 0 0 0 0 0 0 0 0 0 0 0 0 0 0 0 0 0 0 0 0 0 0 0 0 0 0 0 0 0 0 0 0 0 0 0 0 0 0 0 0 0 0 0 0 0 0 0 0 0 0 0 0 0 0 0 0 0 0 0 0 0 0 0 0 0 0 0 0 0 0 0 0 0 0 0 0 0 0 0 0 0 0 0 0 0 0 0 0 0 0 0 0 0 0 0 0 0 0 0 0 0 0 0 0 0 0 0 0 0 0 0 0 0 0 0 0 0 0 0 0 0 0 0 0 0 0 0 0 0 0 0 0 0 0 0 0 0 0 0 0 0 0 0 0 0 0 0 0 0 0 0 0 0 0 0 0 0 0 0 0 0 0 0 0 0 0 0 0 0 0 0 0 0 0 0 0 0 0 0 0 0 0 0 0 0 0 0 0 0 0 0 0 0 0 0 0 0 0 0 0 0 0 0 0 0 0 0 0 0 0 0 0 0 0 0 0 0 0 0 0 0 0 0 0 0 0 0 0 0 0 0 0 0 0 0 0 0 0 0 0 0 0 0 0 0 0 0 0.0
# curves: 743
