# Supplementary material for: Large-deviations of disease spreading dynamics with vaccination
Source: PLoS One. 2023 Jul 10;18(7):e0287932. doi: 10.1371/journal.pone.0287932 (PMC10332629; doi:10.1371/journal.pone.0287932)
Supplement: S1 Data — (GZ) [file pone.0287932.s002.gz › DATA/fig11/non-adaptive/non-adaptiveI1280.dat]

#v0.2.1
# sir_printer -f v0.5.6_EN_LDH2_N3200r0.14t0.4v530Gsw0.1GS56229289SS2641070221_NI1_1-end_0_x3._0_i.curves.gz -e 1280
# "/run/media/zapp2389/CompPhys/Yannick/Doktorarbeit/sirv/5_patient_zeros/ld/lambda0.4/N3200_other_doses/hd2/530_resample/entropic_3"
# curves: 879
5 5 5 5 5 5 5 5 5 5 5 5 5 5 5 5 5 5 5 5 5 5 5 5 5 5 5 5 5 5 5 5 5 5 5 5 5 5 5 5 5 5 5 5 5 5 5 5 5 5 5 5 5 5 5 5 5 5 5 5 5 5 5 5 5 5 5 5 5 5 5 5 5 5 5 5 5 5 5 5 5 5 5 5 5 5 5 5 5 5 5 5 5 5 5 5 5 5 5 5 5 5 5 5 5 5 5 5 5 5 5 5 5 5 5 5 5 5 5 5 5 5 5 5 5 5 5 5 5 5 5 5 5 5 5 5 5 5 5 5 5 5 5 5 5 5 5 5 5 5 5 5 5 5 5 5 5 5 5 5 5 5 5 5 5 5 5 5 5 5 5 5 5 5 5 5 5 5 5 5 5 5 5 5 5 5 5 5 5 5 5 5 5 5 5 5 5 5 5 5 5 5 5 5 5 5 5 5 5 5 5 5 5 5 5 5 5 5 5 5 5 5 5 5 5 5 5 5 5 5 5 5 5 5 5 5 5 5 5 5 5 5 5 5 5 5 5 5 5 5 5 5 5 5 5 5 5 5 5 5 5 5 5 5 5 5 5 5 5 5 5 5 5 5 5 5 5 5 5 5 5 5 5 5 5 5 5 5 5 5 5 5 5 5 5 5 5 5 5 5 5 5 5 5 5 5 5 5 5 5 5 5 5 5 5 5 5 5 5 5 5 5 5 5 5 5 5 5 5 5 5 5 5 5 5 5 5 5 5 5 5 5 5 5 5 5 5 5 5 5 5 5 5 5 5 5 5 5 5 5 5 5 5 5 5 5 5 5 5 5 5 5 5 5 5 5 5 5 5 5 5 5 5 5 5 5 5 5 5 5 5 5 5 5 5 5 5 5 5 5 5 5 5 5 5 5 5 5 5 5 5 5 5 5 5 5 5 5 5 5 5 5 5 5 5 5 5 5 5 5 5 5 5 5 5 5 5 5 5 5 5 5 5 5 5 5 5 5 5 5 5 5 5 5 5 5 5 5 5 5 5 5 5 5 5 5 5 5 5 5 5 5 5 5 5 5 5 5 5 5 5 5 5 5 5 5 5 5 5 5 5 5 5 5 5 5 5 5 5 5 5 5 5 5 5 5 5 5 5 5 5 5 5 5 5 5 5 5 5 5 5 5 5 5 5 5 5 5 5 5 5 5 5 5 5 5 5 5 5 5 5 5 5 5 5 5 5 5 5 5 5 5 5 5 5 5 5 5 5 5 5 5 5 5 5 5 5 5 5 5 5 5 5 5 5 5 5 5 5 5 5 5 5 5 5 5 5 5 5 5 5 5 5 5 5 5 5 5 5 5 5 5 5 5 5 5 5 5 5 5 5 5 5 5 5 5 5 5 5 5 5 5 5 5 5 5 5 5 5 5 5 5 5 5 5 5 5 5 5 5 5 5 5 5 5 5 5 5 5 5 5 5 5 5 5 5 5 5 5 5 5 5 5 5 5 5 5 5 5 5 5 5 5 5 5 5 5 5 5 5 5 5 5 5 5 5 5 5 5 5 5 5 5 5 5 5 5 5 5 5 5 5 5 5 5 5 5 5 5 5 5 5 5 5 5 5 5 5 5 5 5 5 5 5 5 5 5 5 5 5 5 5 5 5 5 5 5 5 5 5 5 5 5 5 5 5 5 5 5 5 5 5 5 5 5 5 5 5 5 5 5 5 5 5 5 5 5 5 5 5 5 5 5 5 5 5 5 5 5 5 5 5 5 5 5 5 5 5 5 5 5 5 5 5 5 5 5 5 5 5 5 5 5 5 5 5 5 5 5 5 5 5 5 5 5 5 5 5 5 5 5 5 5 5 5 5 5 5 5 5 5 5 5 5 5 5 5 5 5 5 5 5 5 5 5 5 5 5 5 5 5 5 5 5 5 5 5 5 5 5 5 5 5 5 5 5 5 5 5 5 5 5 5 5 5 5 5 5 5 5.0
13 10 8 11 15 9 14 12 10 12 19 12 9 7 14 8 11 11 13 8 10 14 11 9 11 9 10 14 7 9 8 13 10 14 14 11 12 9 15 13 16 14 9 11 11 10 13 11 10 15 11 11 10 11 14 15 13 10 10 8 11 11 10 14 15 13 14 15 10 13 10 11 14 8 13 8 12 10 9 11 14 15 8 14 11 9 13 10 13 14 10 11 15 15 18 7 11 12 12 12 13 16 8 10 11 11 9 11 15 10 10 14 14 12 11 13 13 10 12 11 14 12 12 8 8 9 13 14 11 11 12 13 17 11 12 15 11 13 9 12 12 11 15 9 10 11 12 12 8 11 11 13 11 14 10 13 12 12 16 9 12 14 10 11 12 11 13 10 12 13 13 12 11 13 13 10 15 11 8 11 12 11 11 11 10 9 12 13 14 11 10 11 15 15 14 9 11 8 11 15 10 14 13 15 15 12 10 7 15 11 11 10 11 12 13 12 12 11 11 11 9 12 11 8 12 10 10 10 10 11 11 13 13 10 8 12 10 12 11 15 10 13 13 10 13 13 15 14 8 11 14 10 14 10 12 15 13 9 13 12 11 13 8 10 15 13 12 6 10 13 14 14 11 8 13 11 13 12 14 11 13 12 10 11 12 14 14 12 15 14 9 11 9 11 13 11 7 8 13 12 13 11 15 16 9 13 9 15 11 10 14 10 13 15 7 11 10 10 11 13 14 13 11 8 10 9 11 15 15 9 12 13 11 13 14 7 10 13 9 12 16 12 14 10 9 11 9 17 10 11 10 10 11 10 8 13 9 12 13 12 13 20 9 10 7 13 10 16 13 12 9 10 13 14 12 11 8 15 16 14 13 13 8 11 17 11 9 15 8 10 10 14 13 11 6 9 11 11 11 9 13 13 12 12 14 8 14 11 16 13 15 12 15 9 12 11 9 9 11 17 11 8 9 14 6 12 7 12 11 14 14 11 12 10 9 11 12 15 9 11 11 9 10 11 14 13 15 12 7 8 6 11 11 12 12 11 9 10 15 14 11 12 13 11 8 12 14 11 12 10 13 8 12 10 10 10 9 15 11 13 11 10 7 14 13 13 14 14 11 13 16 12 12 9 13 15 12 9 14 17 15 18 9 11 12 10 13 14 14 16 8 9 15 14 9 11 10 12 13 10 10 10 9 10 8 12 9 13 14 16 13 12 9 16 11 14 13 12 11 14 7 8 12 10 13 13 13 10 10 11 9 9 8 9 13 12 11 12 10 14 13 12 13 14 10 11 11 10 15 11 13 15 12 10 14 12 7 11 10 10 12 12 13 9 9 12 13 9 13 13 11 16 16 12 11 13 10 13 12 14 10 9 13 10 9 12 8 14 9 12 11 10 10 8 14 12 8 12 11 8 9 14 12 9 15 6 9 10 12 18 15 13 13 13 10 15 9 8 7 9 14 13 9 11 9 11 9 12 15 15 14 11 11 14 8 10 10 16 11 12 10 9 11 13 12 13 8 12 9 15 10 12 13 14 10 11 12 14 11 12 14 11 17 13 9 11 12 13 12 8 11 16 13 16 12 9 10 17 11 8 11 6 11 9 15 12 6 9 12 13 9 13 10 15 11 11 11 9 9 8 11 13 9 15 13 8 15 9 11 9 14 10 11 11 12 9 11 11 7 11 10 10 14 12 13 11 12 11 11 12 14 10 13 13 11 8 12 10 14 10 14 9 13 15 12 10 8 8 10 11 10 14 15 11 11 9 14 11 11 11 12 12 11 16 14 11 12 11 13 9 14 12 14 10 10 8 12 14 10 13 10 11 13 14 8 12 10 12 15 12 10 10 13 10 9 11 11 13 12 11 13 11 8 14 8 12 15 12 11 17 15 10 13 11 15 13 14 12 13 11 10 13 13 9 9 12 11 13 9 10 11 8 9 13 11 15 10 13 14 12 14 16 11 8 12 10 14 13 7 10 13 8 10 12 11 13 13 15 10 11.564277588168374
19 16 13 21 21 15 24 19 19 18 26 18 15 12 21 11 22 16 16 13 15 22 17 12 19 16 15 21 13 17 15 19 17 17 27 19 23 17 26 22 23 22 18 13 19 15 17 20 18 21 14 19 23 14 23 22 21 17 15 17 19 17 17 17 24 17 21 26 21 22 18 16 21 17 18 15 20 20 13 20 21 25 15 22 25 20 23 16 22 24 15 17 19 23 26 10 21 19 19 18 24 27 17 15 17 16 14 19 24 18 14 17 19 20 21 21 22 20 21 15 19 20 20 13 11 15 21 19 20 20 22 24 21 15 18 23 19 18 19 16 21 17 27 16 16 21 23 21 13 15 19 21 24 17 19 19 15 18 23 17 20 17 17 20 15 21 20 13 19 29 22 18 19 23 18 16 23 20 19 19 17 22 17 17 18 16 20 23 24 14 15 19 18 25 25 15 23 11 16 21 16 30 19 23 25 18 20 9 17 18 21 13 22 16 25 23 15 16 17 16 17 17 16 13 20 18 19 16 18 17 19 20 21 18 12 21 19 17 18 22 16 17 21 15 25 19 24 23 17 22 24 16 27 16 16 27 17 15 22 17 23 22 14 15 23 24 21 10 18 20 28 17 20 8 20 21 23 19 20 19 22 22 21 18 20 22 23 20 27 22 18 16 20 13 16 19 7 17 21 22 24 16 26 25 15 21 18 17 16 18 23 13 22 21 12 15 15 20 21 22 22 20 15 12 17 18 21 22 25 14 19 23 18 18 23 15 24 26 17 16 23 16 19 20 13 20 15 22 14 19 20 14 19 16 13 18 14 24 19 19 17 30 13 16 14 16 18 25 24 20 14 18 17 24 19 19 9 21 26 21 20 17 15 18 22 14 18 20 14 16 17 24 26 13 16 19 16 19 16 14 20 23 20 21 26 14 22 18 24 24 17 24 19 19 19 14 17 14 21 25 21 10 17 20 15 19 15 20 15 19 22 18 22 21 15 21 25 34 14 17 15 14 13 21 20 21 22 20 13 15 11 17 19 20 21 19 19 10 22 20 17 24 20 19 14 15 19 17 24 18 18 14 20 14 15 14 16 15 19 23 14 8 11 22 21 24 25 26 20 17 25 19 22 13 20 22 17 15 27 30 24 27 16 17 21 16 25 24 20 24 17 18 21 22 16 16 17 23 17 15 13 22 14 17 12 17 17 22 18 27 17 17 14 19 20 19 23 24 20 17 16 13 18 16 19 16 21 15 13 18 18 14 19 15 22 24 16 17 15 22 19 17 22 22 20 17 15 14 21 21 17 17 19 15 21 15 12 15 15 19 22 22 20 14 20 21 19 20 28 22 16 24 25 21 17 23 12 22 15 20 15 16 25 16 10 18 11 21 17 20 19 14 18 13 19 20 13 18 20 13 17 22 20 16 23 11 20 16 21 29 26 20 21 20 18 23 16 16 14 14 24 21 15 21 14 21 16 27 25 19 15 21 17 22 11 12 14 24 21 18 13 14 24 24 23 23 18 22 16 26 18 20 19 25 18 18 15 25 20 17 18 20 23 24 17 17 21 19 24 16 14 24 15 22 17 16 15 28 14 13 16 12 17 14 21 14 10 14 21 21 13 18 18 25 17 21 19 17 14 14 15 20 16 21 17 13 28 16 24 10 21 21 18 20 20 17 18 20 11 16 17 16 27 17 24 19 20 21 26 16 23 17 19 23 12 13 19 13 18 16 20 19 18 20 21 17 16 12 20 17 15 19 29 18 19 18 19 20 17 22 21 21 19 24 22 23 17 18 20 15 20 15 15 16 15 15 17 27 13 17 18 14 19 19 13 21 13 21 17 20 18 15 17 12 15 21 17 21 21 17 21 18 14 21 7 19 28 19 19 32 24 17 22 18 25 24 27 17 24 16 20 23 20 15 14 21 18 19 13 14 20 13 17 18 15 24 18 17 20 19 18 22 16 15 17 14 23 19 13 21 23 12 19 19 14 23 22 28 17 18.72013651877133
24 23 22 28 20 17 30 26 32 22 34 25 22 19 25 20 34 20 25 19 23 26 27 18 25 24 24 26 22 24 19 25 21 24 36 25 30 20 26 31 28 33 26 20 23 20 24 23 23 22 21 23 27 18 32 29 30 27 21 21 27 24 22 19 30 23 24 30 29 29 30 22 28 27 24 16 27 23 18 22 29 33 29 30 33 24 35 23 32 30 21 23 22 28 34 19 24 25 29 28 31 36 25 22 27 24 21 28 25 21 21 19 28 29 29 25 27 26 23 22 24 27 34 23 17 15 26 21 25 26 27 33 29 17 24 32 25 22 32 20 29 24 35 28 23 30 34 29 18 22 28 30 35 18 30 27 23 29 31 25 23 25 25 31 26 33 23 16 27 39 31 23 28 31 21 23 26 27 32 27 21 30 23 22 27 20 28 30 40 21 21 30 28 31 27 21 33 17 22 26 28 35 23 31 30 26 29 15 20 28 22 19 27 24 37 29 20 23 16 19 22 28 22 19 31 19 31 20 22 24 26 26 26 26 14 28 30 24 21 28 23 26 27 20 35 28 29 33 24 18 34 26 41 17 21 35 20 23 28 21 36 28 19 24 31 30 32 16 20 19 35 24 29 13 28 23 33 29 26 29 24 27 32 23 26 28 37 27 29 27 24 27 27 21 21 26 10 19 34 26 27 22 33 33 21 28 23 24 20 27 35 16 27 22 20 21 21 28 20 34 25 28 26 19 23 25 31 28 36 25 25 28 19 25 28 24 32 33 30 22 36 22 21 30 19 25 21 25 15 22 31 22 22 24 18 21 17 31 24 20 23 42 16 19 18 27 27 34 29 26 20 27 25 31 33 28 16 27 33 24 28 22 22 23 29 23 24 26 21 25 23 28 34 10 24 25 22 25 19 23 24 31 26 24 35 21 30 25 28 31 22 33 25 20 21 21 27 21 27 33 24 16 25 24 21 27 22 25 23 31 31 30 27 24 23 28 27 43 22 24 17 22 17 28 23 23 30 29 21 19 18 28 30 25 34 38 27 16 32 28 22 31 26 27 20 22 26 29 33 22 20 23 32 20 21 18 19 18 27 31 21 14 17 26 30 39 38 28 28 28 34 24 29 16 21 27 24 19 34 40 29 29 19 24 25 19 27 32 25 36 24 21 31 25 21 21 25 20 26 19 19 26 17 22 15 27 21 30 19 34 26 24 20 22 27 28 34 29 29 22 20 16 23 32 27 22 27 22 19 27 21 23 25 23 28 33 22 26 22 28 30 26 29 29 30 23 23 17 28 26 19 25 25 20 30 24 17 21 25 21 29 31 26 22 26 29 30 24 35 27 22 37 31 29 29 33 16 21 25 34 18 20 36 20 18 25 18 26 28 31 23 17 27 20 29 23 22 20 29 18 23 28 26 25 24 16 26 22 30 42 33 25 29 28 30 27 25 19 26 17 31 27 20 26 19 24 18 35 28 25 19 31 20 31 20 22 18 28 27 29 18 18 32 29 27 34 25 28 26 36 26 24 26 34 21 24 23 32 26 27 24 27 29 36 26 25 29 24 23 25 21 29 23 28 19 24 22 36 17 23 23 17 26 19 25 23 17 20 33 26 19 27 27 33 25 24 24 26 23 16 27 25 27 29 18 21 36 31 31 14 24 25 22 25 27 23 26 29 15 24 23 18 35 26 25 28 28 26 36 20 31 25 26 28 15 18 27 18 23 26 31 28 23 29 25 18 25 16 25 22 17 24 37 27 22 27 26 29 23 27 24 26 22 34 30 33 18 27 33 25 30 24 16 25 21 28 23 41 17 22 23 22 28 25 15 31 19 24 30 34 26 18 22 17 20 33 27 28 25 19 25 24 22 30 10 30 37 27 25 40 29 25 32 27 43 27 36 21 30 26 26 30 23 23 18 23 22 24 17 15 29 19 21 24 20 31 23 25 32 27 24 28 25 21 32 18 34 30 16 26 21 19 28 31 19 38 29 36 19 25.39476678043231
37 34 27 38 29 17 39 27 40 30 36 24 31 28 29 25 39 29 29 23 31 26 34 27 35 25 32 27 21 30 23 40 29 28 45 32 40 26 26 40 29 37 35 29 31 26 28 27 27 28 25 31 30 27 32 33 42 36 29 32 29 36 25 27 36 30 31 34 26 38 36 33 31 40 35 19 32 29 21 24 33 39 34 37 36 31 47 28 44 38 28 24 31 32 35 27 29 35 36 30 31 51 31 28 31 30 24 32 25 24 26 25 37 34 32 31 38 36 25 26 30 33 38 30 18 17 36 27 36 30 34 39 32 23 31 37 33 31 37 25 38 29 37 37 27 35 40 37 21 26 33 32 44 19 39 35 29 34 46 31 31 32 33 39 35 35 28 20 36 52 38 25 36 41 27 27 38 34 42 37 25 33 26 26 44 29 34 37 44 29 27 35 34 36 31 26 39 24 32 27 39 39 25 35 39 28 34 21 23 38 26 29 32 31 40 41 22 24 21 25 23 41 32 21 40 24 39 31 35 31 27 23 32 31 20 37 39 35 25 35 25 29 34 22 40 33 33 34 36 26 44 34 56 16 26 40 20 30 36 31 45 33 23 28 37 33 36 18 21 21 42 32 40 16 30 22 34 38 28 35 36 37 37 29 37 32 41 39 31 33 28 30 34 28 28 31 14 23 43 37 29 30 40 43 22 35 25 26 20 35 46 17 31 25 28 30 22 29 24 38 27 33 28 26 32 24 35 32 46 29 33 39 28 27 41 28 40 40 34 27 42 28 22 32 25 30 21 35 17 30 37 26 22 27 25 27 23 39 32 22 30 52 23 22 24 35 36 40 35 32 19 34 29 41 45 38 19 28 39 28 35 26 33 29 28 33 32 39 30 32 30 38 40 14 32 29 25 27 26 29 29 41 27 24 44 30 38 36 36 38 33 35 29 22 28 26 30 22 35 38 26 19 29 26 26 37 28 30 28 35 34 41 34 30 28 33 35 49 29 27 18 31 25 36 30 36 37 36 28 28 20 31 36 34 42 42 33 21 37 44 25 39 35 31 24 35 34 40 41 30 27 28 39 30 21 18 25 26 33 42 24 20 18 36 39 50 50 33 28 34 38 29 30 18 28 35 25 23 41 43 33 28 21 29 29 22 32 32 29 47 28 27 38 31 26 26 34 21 31 27 23 27 21 29 17 35 27 38 25 37 34 29 22 26 34 35 35 31 38 26 21 22 27 35 28 24 27 26 28 38 28 30 29 25 37 40 29 25 24 41 33 27 42 38 37 29 33 21 33 34 25 35 29 25 42 36 22 28 29 26 33 35 28 26 37 41 43 26 40 28 24 44 34 33 38 38 21 25 32 37 24 21 42 19 23 30 25 32 36 34 21 21 40 23 41 25 31 24 35 21 27 31 27 29 37 18 30 30 39 45 39 24 37 32 40 32 30 22 40 20 38 31 30 35 19 33 22 40 36 30 20 42 24 43 23 28 17 41 35 30 25 21 37 35 37 48 27 38 27 41 34 34 29 36 30 29 28 37 33 37 28 31 33 45 31 27 29 28 25 31 28 36 25 32 29 29 27 41 22 30 26 21 36 19 28 30 20 18 38 28 23 32 38 37 28 32 26 37 30 20 31 28 37 36 24 26 49 43 43 20 31 29 27 31 35 26 33 36 21 27 30 23 46 30 32 36 37 32 42 24 36 32 34 40 20 22 32 26 29 38 45 32 25 36 33 19 31 25 35 24 24 29 42 32 24 33 32 38 29 38 30 25 30 35 37 41 24 29 34 28 39 33 20 29 23 29 32 44 19 31 33 25 34 29 19 33 26 24 36 36 31 25 31 22 23 47 31 34 32 25 29 34 27 33 10 36 46 32 25 45 34 30 34 38 53 31 45 26 36 30 33 41 31 27 22 29 32 28 24 18 32 20 30 35 27 40 23 28 40 30 26 36 30 25 41 21 43 33 23 28 25 20 28 38 24 46 32 39 24 31.155858930602958
47 36 30 46 35 21 49 36 40 35 42 28 40 38 33 31 48 36 38 32 42 28 36 35 41 27 34 32 28 40 31 51 32 33 59 33 51 29 31 44 33 39 45 33 39 37 29 26 28 38 31 38 37 32 32 38 42 46 28 45 36 44 34 31 41 35 38 34 31 45 39 36 36 46 43 24 37 38 23 29 35 47 43 48 37 38 57 35 46 44 39 34 33 42 38 29 34 34 39 33 35 63 45 35 34 38 29 38 25 30 29 34 43 39 39 42 38 40 30 27 35 36 42 37 25 19 39 27 40 39 39 41 38 30 41 43 37 33 46 33 36 37 44 41 37 38 42 37 27 30 41 32 49 22 46 37 37 40 55 38 37 34 40 44 42 34 31 23 43 59 43 24 42 49 30 34 46 42 45 50 34 39 30 27 54 37 35 35 50 34 31 40 35 35 39 31 51 28 38 29 52 47 25 37 44 30 38 27 29 47 32 34 35 42 44 46 20 25 22 26 23 48 41 28 46 25 48 32 37 30 30 25 31 29 24 44 47 35 29 41 29 36 40 26 50 39 30 40 40 33 46 42 64 19 30 42 24 32 40 40 54 35 30 32 46 38 37 22 28 25 44 34 46 18 36 25 30 45 30 40 36 37 49 33 44 38 53 44 33 38 37 29 39 33 32 37 16 32 47 42 29 37 44 49 26 39 29 32 22 40 52 21 39 30 34 30 25 30 29 36 32 41 34 29 36 25 41 38 59 29 35 46 32 37 40 31 46 47 41 26 44 26 26 38 30 33 34 33 21 37 40 31 28 27 32 36 26 40 40 28 40 69 23 22 27 36 38 44 46 34 21 41 38 49 55 47 22 33 43 32 38 31 42 31 34 42 38 46 38 35 38 41 44 17 42 35 29 36 29 32 36 50 35 27 50 37 46 48 47 51 46 43 39 27 34 30 35 32 39 52 31 21 33 33 27 45 31 34 39 39 34 49 37 34 28 37 46 55 34 29 21 41 28 46 39 49 41 41 29 33 25 36 43 38 49 50 39 27 42 46 31 53 44 32 21 42 38 48 46 41 26 37 49 33 21 21 23 31 31 45 30 25 23 46 40 57 61 35 35 37 43 36 43 18 31 36 28 29 48 44 40 29 29 32 35 27 36 38 33 48 30 34 45 29 29 31 44 18 29 35 26 25 26 38 20 45 34 48 31 40 44 28 22 25 45 36 48 30 48 22 29 25 27 41 35 27 29 24 29 46 30 39 31 27 44 55 35 34 21 44 37 30 42 46 44 32 35 26 35 34 32 41 39 27 54 40 24 35 35 31 31 39 39 31 42 44 51 30 38 31 30 48 42 37 38 43 26 26 36 44 31 21 54 20 30 35 31 33 34 40 22 22 49 25 45 25 35 25 44 21 32 40 36 32 43 20 34 34 43 53 45 25 40 39 47 37 30 25 46 21 42 41 34 46 21 38 27 38 47 36 23 41 24 49 24 32 17 51 39 33 30 25 38 50 43 50 34 49 37 45 41 42 29 41 37 32 34 45 37 45 34 34 41 44 39 35 34 33 28 34 32 41 30 37 39 32 31 45 30 44 27 21 50 18 30 34 24 22 47 27 34 39 39 45 30 43 26 44 34 22 31 36 52 41 27 30 54 54 47 21 35 33 30 36 37 31 37 44 24 31 32 26 58 32 33 42 43 36 48 26 39 45 39 43 23 25 35 33 36 39 52 37 30 44 37 25 34 34 44 34 26 30 56 43 26 38 35 39 39 43 34 24 35 43 39 51 26 36 38 39 51 36 18 35 26 30 33 47 27 35 45 31 39 31 23 37 30 23 41 47 39 28 36 27 26 59 36 29 35 29 32 44 34 33 12 39 54 36 29 57 40 40 35 39 65 33 54 25 46 35 33 55 38 33 23 37 32 30 29 20 36 25 38 45 32 49 25 36 47 32 29 40 36 24 51 24 51 34 34 34 26 29 32 42 28 54 36 50 28 36.16154721274175
52 42 38 54 35 25 53 36 43 36 46 36 50 40 39 34 43 44 44 37 49 27 37 36 53 29 37 36 35 52 37 63 34 39 69 38 58 34 34 46 38 48 44 35 47 46 34 31 28 42 33 41 39 38 34 45 48 53 32 49 41 50 34 33 45 40 41 32 36 52 42 41 41 57 43 23 45 34 30 31 41 50 47 56 44 47 67 40 49 47 45 40 40 47 44 33 35 41 41 36 40 74 50 39 37 45 34 42 33 30 30 35 43 48 37 47 38 50 36 29 41 42 46 42 31 20 49 37 44 41 45 50 39 33 47 46 47 36 55 37 39 49 55 48 46 41 45 38 33 34 50 34 60 26 48 41 41 37 55 44 46 35 41 48 49 30 35 25 44 63 43 25 45 54 39 38 52 44 60 58 33 43 35 30 64 40 40 37 61 44 39 56 35 39 38 34 49 37 43 32 58 47 27 40 49 35 43 36 34 48 37 39 38 50 49 49 22 26 25 30 28 57 46 30 50 28 59 33 44 29 37 31 36 29 22 43 51 38 29 47 32 34 46 29 60 41 34 42 43 35 52 47 70 23 31 43 25 39 44 43 61 35 38 34 50 45 40 26 38 35 42 39 50 16 39 30 27 51 37 48 37 38 55 41 49 34 62 47 36 41 43 31 42 40 40 40 20 35 54 45 32 44 51 58 26 49 37 34 26 40 59 24 47 37 41 39 28 33 30 42 34 45 34 34 42 30 46 43 68 29 41 51 39 46 44 31 49 50 45 25 45 24 29 42 35 34 41 42 27 42 44 38 29 32 37 41 27 44 45 35 44 79 30 29 34 40 44 49 54 41 25 40 50 56 63 55 24 34 43 36 39 35 44 32 40 50 41 49 46 34 49 46 47 17 44 48 37 35 34 35 38 53 40 29 54 42 52 56 44 59 47 53 40 33 37 33 39 27 49 56 36 26 43 35 23 51 34 39 43 46 43 52 42 42 32 38 49 68 49 29 22 55 29 58 44 55 45 41 34 41 30 38 47 43 51 55 46 32 42 51 40 55 55 32 21 49 40 54 46 49 38 37 58 37 27 23 32 35 34 44 34 34 25 53 44 65 68 41 34 38 49 45 54 21 39 37 31 28 51 48 44 37 36 37 39 36 35 44 34 53 37 44 46 28 38 39 45 22 29 36 28 30 29 45 23 56 39 54 35 51 45 28 26 25 49 36 55 32 52 24 33 27 33 51 44 32 36 28 34 48 34 45 38 31 55 66 42 38 25 49 40 31 49 49 46 42 46 24 39 36 31 49 45 33 64 42 28 46 46 30 36 46 38 30 48 54 57 39 44 41 38 49 49 44 42 44 30 25 41 50 32 24 56 20 32 47 34 39 34 42 22 28 54 29 50 31 37 30 38 25 36 46 39 38 54 22 35 45 52 66 49 31 46 43 51 41 35 28 50 28 45 46 40 62 19 39 33 42 49 45 29 46 27 51 26 36 20 53 44 40 40 33 40 48 46 60 33 55 45 54 50 44 32 47 37 41 37 52 44 50 36 39 48 52 43 38 41 39 32 35 35 54 36 41 44 37 41 54 34 55 28 29 54 20 36 39 29 26 57 26 39 42 39 52 35 54 28 54 40 26 34 32 59 49 31 27 58 66 51 19 47 33 38 44 44 36 40 49 31 39 33 29 61 37 34 47 47 40 52 26 41 51 41 51 25 24 39 40 40 49 54 39 31 48 39 27 36 43 47 43 33 37 64 47 34 41 43 41 41 48 33 24 43 49 47 53 21 40 40 49 54 43 22 42 30 34 37 58 31 32 54 34 35 32 28 37 33 25 39 53 48 31 44 32 32 66 42 35 40 36 30 43 39 36 17 42 62 45 29 65 40 48 36 40 76 41 60 32 50 42 39 61 41 37 27 41 36 31 33 24 39 26 41 50 35 55 31 44 49 31 27 42 45 24 60 27 59 38 37 35 25 31 34 51 32 50 38 60 32 40.671217292377708
50 40 40 61 33 21 63 39 47 37 47 33 48 42 53 35 49 42 43 40 58 24 41 39 67 33 35 41 37 64 40 69 35 39 77 46 59 39 33 51 40 52 46 34 49 48 35 35 29 44 41 49 44 41 33 50 50 60 34 59 41 51 33 26 46 42 43 33 39 52 49 44 40 61 46 27 49 40 35 34 41 53 53 60 45 55 69 44 55 47 49 45 44 52 43 31 42 45 46 42 42 70 58 53 45 45 42 46 35 36 37 38 43 53 40 53 41 61 35 34 46 37 57 46 34 22 57 45 47 46 52 53 42 35 46 50 56 36 58 38 42 57 66 52 49 45 48 43 37 39 59 34 68 35 48 48 43 45 54 50 47 41 48 48 51 31 35 26 44 58 48 28 51 57 43 45 54 49 66 55 31 54 38 33 72 44 47 38 64 56 44 55 34 41 40 43 56 34 51 39 65 56 30 41 54 42 52 45 36 54 46 35 44 51 48 55 21 31 30 35 34 59 48 30 49 30 71 36 51 30 45 35 33 31 23 50 64 44 36 44 32 34 48 35 71 44 37 44 48 37 55 53 86 24 36 50 29 49 42 53 67 41 43 31 52 53 45 25 40 40 43 36 54 19 39 31 33 60 35 49 38 43 52 45 54 33 77 56 43 45 44 32 59 44 46 41 22 39 57 47 39 46 55 67 24 51 44 36 26 45 64 29 52 43 50 45 30 33 37 48 38 52 41 40 39 31 49 47 77 31 44 52 46 46 46 37 63 55 48 32 51 21 31 49 38 32 50 48 29 45 49 43 31 35 45 40 31 53 48 44 47 91 35 33 39 44 41 51 57 50 25 52 52 56 71 65 26 40 43 36 46 33 50 40 50 53 41 50 63 34 59 50 52 18 47 57 40 45 37 36 43 50 44 31 58 39 63 62 49 64 42 59 42 32 37 31 40 36 57 61 45 30 38 40 27 46 47 39 41 51 48 56 47 48 37 41 57 76 62 30 22 61 28 65 46 63 42 44 36 48 35 45 48 50 56 63 53 32 37 64 47 60 66 31 25 58 46 58 49 57 45 39 66 42 31 25 37 42 38 42 31 36 26 57 53 77 72 48 33 39 53 53 56 24 45 42 35 28 57 56 54 45 41 38 37 42 39 47 30 49 38 48 52 29 41 47 50 23 35 34 34 31 25 48 26 65 41 63 39 56 48 31 35 28 46 44 60 37 56 27 35 29 34 50 45 32 45 35 37 52 39 56 41 43 53 69 48 45 30 52 43 37 51 53 51 43 50 30 48 41 33 48 46 35 64 46 33 52 50 27 35 45 43 30 51 62 65 48 49 47 42 63 53 53 44 47 33 29 48 54 37 33 67 24 36 51 38 46 37 45 26 36 64 34 51 27 37 31 37 34 37 54 43 46 56 28 40 52 54 66 47 33 49 46 54 52 38 31 60 28 54 50 49 66 24 45 34 45 55 49 33 46 28 56 27 40 25 56 52 46 42 39 45 47 43 62 30 56 51 61 61 52 33 52 41 51 38 45 50 59 39 39 49 56 47 39 44 41 36 34 35 61 39 39 51 39 47 57 39 63 26 35 53 23 42 41 27 27 54 26 39 52 43 52 38 53 31 58 43 35 36 40 66 61 40 32 63 80 56 21 59 33 46 50 42 37 42 47 34 39 34 27 69 38 39 53 53 42 60 27 45 57 46 56 26 29 43 47 45 54 57 44 37 44 42 27 39 49 56 53 37 44 66 56 36 44 53 50 40 53 40 22 45 61 54 55 19 45 48 56 52 43 29 45 32 36 39 66 28 31 59 39 33 35 29 34 39 26 38 68 51 33 51 36 31 66 47 35 36 41 33 47 45 38 24 42 68 45 34 69 47 53 38 46 83 46 68 37 54 47 40 62 49 39 30 46 40 34 36 22 39 32 45 48 39 53 34 50 56 31 31 47 48 22 66 31 66 38 45 43 24 36 38 54 35 48 39 74 38 44.49032992036405
46 45 37 60 29 24 70 41 54 37 49 33 58 42 59 44 59 50 47 41 61 23 44 45 81 38 32 39 34 81 38 82 39 41 90 56 60 38 37 63 40 57 50 35 55 48 34 36 27 47 39 52 44 46 40 50 54 64 32 66 45 47 37 26 50 50 47 37 40 56 57 50 43 67 47 29 54 40 35 37 43 56 55 60 45 59 79 48 57 48 47 48 45 55 41 31 46 50 49 47 49 77 69 56 47 45 50 52 38 44 39 44 47 58 41 59 37 60 36 29 53 43 62 49 36 24 62 50 47 50 58 60 42 37 46 58 61 36 60 45 39 62 74 61 49 51 49 47 38 48 69 39 79 35 57 51 48 50 55 56 52 55 49 56 54 34 36 31 42 65 47 30 56 61 47 42 63 53 74 54 36 59 44 35 73 49 50 46 73 61 53 69 40 45 43 50 57 34 53 42 61 63 24 44 57 47 53 51 35 52 50 36 45 64 46 59 22 32 35 30 40 66 48 33 47 31 77 48 59 28 43 40 33 36 25 54 70 55 40 45 38 32 52 33 73 46 40 42 45 36 66 57 89 25 36 54 31 55 49 59 70 49 48 35 59 59 45 20 42 44 44 37 59 19 39 36 34 66 37 51 42 47 57 49 58 39 88 60 42 53 47 34 61 47 54 45 24 38 62 58 41 47 62 76 30 53 49 38 29 44 73 32 54 40 58 49 33 36 37 46 46 69 37 42 36 31 51 48 85 34 52 56 52 49 42 42 68 56 51 35 57 20 33 47 39 33 46 51 31 43 58 43 28 38 57 40 36 55 51 52 58 100 40 35 39 53 44 56 60 52 28 63 55 60 72 70 30 48 47 39 50 38 56 49 53 58 46 51 78 38 62 58 59 18 53 59 39 50 35 38 46 53 51 29 66 40 76 70 48 63 45 65 44 34 41 29 43 43 60 67 45 33 37 42 32 50 56 44 44 53 53 62 44 52 39 46 59 77 74 35 22 76 32 69 49 63 44 47 44 51 42 52 48 50 64 73 56 40 43 71 51 65 66 35 29 51 53 60 56 72 54 43 74 42 35 31 39 46 42 40 36 38 29 60 54 82 75 58 36 40 51 58 56 24 52 44 37 28 59 62 61 48 41 35 38 49 40 47 33 49 40 48 52 28 54 49 57 22 38 36 37 34 28 50 31 63 47 73 38 63 53 33 38 31 50 51 66 41 58 31 41 28 35 58 52 34 52 37 39 57 46 62 41 48 61 64 51 45 35 54 47 42 54 54 59 44 51 28 52 39 34 51 51 35 76 49 35 58 57 24 38 57 44 35 58 65 71 59 52 48 49 64 64 56 50 54 39 29 48 58 40 31 70 30 35 55 40 47 42 49 33 35 71 37 51 27 42 36 35 37 41 58 47 50 66 35 47 54 55 76 50 39 53 41 57 54 43 36 69 29 61 46 57 73 25 53 36 44 51 51 38 49 31 61 32 43 29 55 51 46 44 44 47 50 46 73 31 64 58 63 66 53 31 63 48 52 41 47 50 62 36 41 54 58 50 41 42 47 37 37 34 59 44 41 53 40 52 60 38 72 26 36 61 26 48 46 29 31 60 24 46 63 47 58 43 57 31 62 49 37 37 43 63 68 49 36 63 88 55 20 65 33 47 55 41 41 46 52 38 40 37 26 68 39 42 56 61 39 63 26 45 55 51 62 30 31 44 49 46 59 61 50 42 45 40 31 35 52 59 60 41 50 69 59 44 49 63 52 46 59 39 21 51 75 55 60 27 51 52 68 63 45 32 46 30 48 48 71 24 35 57 43 31 45 34 39 39 30 40 71 61 33 57 36 36 70 56 40 39 45 30 46 55 40 25 42 75 54 38 74 49 54 44 46 91 49 64 38 64 48 41 73 53 41 30 52 43 34 43 24 42 32 49 51 43 56 38 51 61 34 39 51 45 21 71 31 74 41 52 45 23 39 37 60 40 51 39 90 46 47.96245733788396
47 58 42 70 29 30 76 44 55 37 57 33 64 43 67 41 75 48 54 48 67 23 48 50 91 37 38 40 36 91 38 91 37 50 92 57 65 41 42 61 40 61 51 33 62 50 40 38 30 44 45 52 48 49 50 62 64 75 37 64 47 44 35 29 50 54 49 41 42 56 60 45 47 72 52 34 60 43 37 44 47 64 56 61 46 56 85 55 58 53 50 46 49 58 40 37 54 55 49 52 56 86 75 54 47 50 50 50 37 41 39 41 57 77 46 60 43 57 37 25 60 46 68 50 36 24 64 57 47 47 66 66 37 39 45 58 63 36 70 51 43 76 81 58 48 50 48 50 42 52 74 40 88 34 65 54 50 54 66 60 54 59 51 62 60 28 35 32 42 69 48 31 53 60 52 37 62 49 76 57 30 65 39 39 81 61 51 50 82 74 59 69 45 52 38 47 59 34 53 44 64 67 27 42 60 51 56 47 42 54 55 39 47 75 46 62 25 32 37 35 50 74 49 41 48 32 84 47 67 37 46 43 31 43 27 62 75 64 40 48 42 34 57 36 77 56 45 39 49 32 64 62 96 23 40 62 29 68 51 51 73 50 52 35 62 60 47 22 47 51 46 39 60 20 43 37 39 75 38 40 46 47 60 54 63 42 95 59 47 59 42 35 68 49 57 46 30 37 66 61 43 47 70 81 35 56 56 41 29 44 86 34 62 42 68 54 38 40 39 41 49 85 42 43 35 32 49 49 86 32 56 65 58 54 45 42 68 55 58 40 64 22 37 45 44 44 47 56 29 40 66 50 28 42 59 41 44 60 52 57 60 100 40 35 40 52 47 62 56 51 30 67 67 67 76 70 34 46 45 43 55 37 65 48 51 59 46 55 89 43 64 61 64 24 55 63 43 55 37 41 53 46 55 35 72 42 76 74 44 71 48 65 50 36 52 30 44 51 63 74 48 35 37 49 34 56 54 49 47 62 55 66 51 53 45 51 61 86 73 39 25 71 34 77 49 73 49 45 50 45 45 54 48 50 67 78 73 46 44 75 55 69 70 35 30 55 57 62 61 82 64 47 86 48 43 36 42 48 43 41 37 39 33 58 63 87 71 69 34 37 55 65 58 29 55 48 40 34 56 65 66 55 45 37 42 51 44 45 36 56 46 52 55 28 59 51 66 22 45 31 40 39 35 57 31 74 46 73 39 67 62 34 46 25 57 53 70 38 65 31 40 28 35 66 60 43 53 41 36 56 47 74 48 54 71 71 51 46 36 58 49 47 61 51 71 47 51 31 54 45 37 59 58 39 73 49 39 66 62 24 44 65 45 34 70 71 76 65 53 47 58 70 71 61 50 54 38 34 50 59 45 41 75 34 38 55 44 51 48 52 38 36 77 36 52 28 48 41 38 35 42 62 51 55 73 38 57 61 58 87 59 47 53 40 67 56 47 36 79 25 74 44 73 75 28 59 42 43 50 54 35 49 34 70 33 40 34 56 53 47 48 48 55 47 50 74 41 65 66 61 70 59 36 68 44 54 46 48 58 73 31 42 58 55 53 43 42 48 40 41 33 57 51 41 54 41 57 63 42 71 24 46 64 28 53 50 34 32 73 21 54 73 43 59 43 62 32 66 53 36 37 47 62 64 47 37 66 94 49 20 71 32 53 58 41 42 52 57 41 46 41 28 70 44 45 53 64 42 74 30 51 60 50 65 32 33 51 55 55 59 67 51 49 54 43 38 37 51 65 62 39 56 75 66 52 55 67 48 56 63 44 23 61 86 61 66 29 51 51 76 67 45 31 50 31 55 53 76 24 42 67 45 28 50 36 38 47 29 46 71 66 28 62 33 40 73 63 35 42 51 30 54 57 41 24 43 77 58 38 77 55 62 50 44 94 51 63 43 70 52 44 77 59 49 33 54 48 31 44 27 40 35 48 51 50 58 42 58 65 32 38 48 46 22 71 31 72 43 63 45 20 37 36 56 47 50 42 97 50 51.12514220705347
48 59 40 72 24 30 82 48 58 36 58 36 62 46 68 41 80 53 50 56 71 23 51 52 96 38 37 44 42 95 39 95 39 49 96 67 72 36 41 58 41 65 47 32 63 45 46 39 30 49 46 49 54 47 55 66 66 80 39 67 49 39 42 31 56 57 54 43 40 60 63 40 52 74 58 31 61 48 40 45 49 71 57 63 51 60 89 60 67 60 53 50 48 57 35 38 61 58 48 57 62 97 74 48 51 55 57 57 43 43 39 45 59 80 47 66 50 55 45 25 69 53 75 54 33 23 68 63 48 47 65 69 46 37 46 62 63 37 70 51 50 77 84 63 59 56 54 53 46 57 79 40 102 38 71 57 51 56 69 60 54 72 50 65 63 28 35 33 48 76 50 34 54 63 55 35 65 49 78 55 29 65 43 40 85 66 50 51 90 88 60 81 47 58 47 55 58 34 54 51 64 67 31 45 66 58 61 54 47 58 59 34 47 77 50 65 28 35 40 32 55 70 51 37 52 33 93 50 71 38 45 49 36 44 24 66 80 68 43 46 36 31 62 32 81 55 45 39 51 33 71 70 91 25 45 59 32 76 56 56 83 50 52 34 65 63 48 23 53 53 49 35 62 19 44 36 41 74 38 43 47 50 64 50 65 40 100 56 45 58 44 36 74 51 61 49 32 35 70 68 42 50 71 79 39 58 54 45 33 50 88 32 67 45 74 61 44 52 45 43 54 91 43 50 39 35 52 59 90 31 62 62 58 51 41 41 71 57 62 46 62 23 38 45 49 48 46 58 30 40 70 52 33 49 63 46 45 68 54 59 63 102 34 39 42 57 42 64 53 56 28 68 74 65 78 72 36 46 54 48 57 42 63 52 54 65 50 61 90 44 69 61 71 25 59 70 41 59 37 39 57 48 60 34 76 48 82 77 38 72 47 62 49 37 54 32 45 52 70 78 55 39 39 49 33 64 55 58 46 63 60 72 53 58 43 54 69 85 76 40 27 69 35 87 50 74 48 45 51 44 45 57 48 48 74 79 72 47 42 86 58 78 67 39 29 62 58 63 63 86 58 48 90 51 44 45 41 47 46 42 37 40 32 53 68 84 77 83 33 39 56 79 59 32 60 50 39 33 58 65 63 58 45 40 49 49 48 44 37 62 51 64 59 30 61 55 70 25 43 33 45 42 34 58 36 66 56 71 42 72 64 36 45 22 59 55 71 40 72 36 44 31 31 71 65 46 53 40 41 56 57 79 46 59 74 71 55 44 35 59 45 53 65 54 78 51 56 34 54 39 36 71 70 39 76 44 36 69 57 28 43 69 45 40 76 77 80 61 52 50 63 80 73 70 54 59 37 39 49 63 46 48 73 33 41 61 52 45 50 52 41 33 78 41 49 27 55 40 41 40 50 67 59 59 75 41 65 66 58 93 67 58 52 42 64 63 46 40 88 24 78 42 69 80 32 53 44 48 55 60 38 51 36 72 38 42 36 63 54 51 50 51 58 41 51 81 46 70 71 64 79 63 41 71 43 65 48 51 63 75 29 40 63 57 56 43 44 51 45 44 37 58 59 43 57 44 52 75 44 81 24 54 66 31 57 53 35 34 76 25 60 79 44 66 44 65 38 65 56 43 39 46 65 59 48 37 65 99 48 17 84 35 62 65 41 45 54 60 47 43 42 32 73 47 51 58 71 41 77 32 60 59 47 62 35 34 56 56 55 60 74 53 50 57 45 42 36 55 63 67 44 71 79 72 56 54 71 51 59 69 46 23 62 83 67 70 32 49 60 82 71 51 36 56 33 60 52 73 25 50 68 42 29 51 39 38 55 28 48 68 64 31 69 33 40 71 67 39 36 49 30 61 60 47 26 42 79 58 44 76 56 64 48 47 106 54 66 40 73 56 50 78 72 47 34 60 51 33 47 29 39 41 54 46 52 67 44 59 63 31 44 54 48 25 82 39 71 47 73 45 22 37 41 49 48 53 45 96 53 53.6382252559727
50 69 40 68 23 30 81 49 62 36 60 37 68 42 71 41 84 57 49 56 72 26 49 50 100 40 42 42 45 97 38 96 39 49 99 74 69 36 43 65 37 71 44 30 69 48 51 39 32 49 52 56 56 56 62 67 70 80 42 73 50 42 45 31 58 58 64 49 42 58 68 39 58 79 54 33 64 59 41 43 46 78 61 58 56 66 91 60 69 64 57 53 47 52 36 42 62 63 48 55 65 105 72 52 55 54 66 50 49 51 49 47 64 89 47 75 49 59 45 24 73 60 79 62 39 24 77 63 51 50 61 70 48 37 45 63 72 35 74 58 56 80 86 60 74 61 61 52 47 60 81 45 102 41 70 58 51 56 82 62 61 70 50 67 67 29 32 36 43 82 51 38 59 71 60 38 66 46 83 60 27 65 43 44 93 73 48 56 97 85 62 91 48 59 55 58 59 37 56 58 70 68 28 46 64 59 58 59 48 64 58 33 47 76 48 69 28 39 42 35 58 71 51 40 48 36 93 51 68 38 50 52 36 44 24 76 85 78 47 49 36 30 65 37 81 55 44 41 57 36 71 80 91 28 47 61 32 78 72 56 84 50 52 35 69 68 54 25 56 50 53 33 65 18 42 36 43 70 35 42 48 48 66 57 65 42 109 60 41 60 49 42 76 48 62 50 33 29 75 65 40 56 77 84 43 66 56 48 29 51 97 38 72 50 78 59 46 48 48 43 54 96 48 52 44 38 49 62 95 33 63 70 58 51 46 44 66 57 62 45 59 27 37 50 46 53 50 59 33 46 72 48 35 53 63 48 51 73 61 62 69 109 40 39 41 63 44 65 53 54 33 66 88 65 83 65 32 53 58 50 62 45 66 52 58 72 55 63 91 45 67 62 74 29 64 76 38 61 39 40 65 45 54 39 84 51 85 83 39 76 50 61 56 36 61 32 48 56 75 79 54 41 42 49 35 68 52 55 46 83 62 78 64 66 42 52 66 83 76 41 32 70 35 88 51 80 46 50 53 47 47 58 48 49 76 79 78 52 45 80 56 75 70 40 29 63 60 68 66 100 57 56 88 52 41 52 39 43 49 45 41 42 34 55 73 82 75 94 30 39 49 89 59 35 69 51 40 33 55 59 65 56 46 40 56 54 48 51 44 67 55 62 64 31 59 52 64 25 44 33 48 45 29 67 40 72 67 76 43 73 63 38 41 21 62 55 71 46 81 37 47 27 31 82 74 49 56 39 49 62 58 80 53 58 78 67 57 40 32 68 44 58 65 57 85 57 59 31 50 39 37 70 70 40 72 44 40 70 58 27 50 76 47 49 86 79 85 65 54 56 66 87 74 69 56 59 38 43 49 57 49 56 74 37 41 59 60 50 47 56 49 32 81 43 42 26 58 38 44 37 51 65 65 70 75 42 68 67 61 95 74 55 55 50 61 69 48 48 86 25 77 44 74 82 38 55 46 53 58 69 35 55 39 78 39 43 42 68 57 55 46 54 56 46 53 80 51 66 77 64 82 62 44 73 42 73 51 58 63 75 31 43 57 63 58 50 51 54 54 46 41 60 61 48 62 43 58 81 47 91 21 59 64 32 66 57 33 38 72 27 58 86 50 74 49 70 40 68 57 48 41 50 66 56 52 39 65 99 49 15 92 38 66 68 40 46 48 66 50 47 46 33 75 48 52 63 70 44 77 31 55 63 46 68 41 38 55 61 65 60 77 55 54 72 46 49 34 64 73 63 45 72 76 74 54 57 79 45 62 78 44 24 63 79 72 66 36 48 64 81 72 52 35 58 39 61 52 80 27 55 73 44 36 52 49 42 60 33 50 68 67 32 70 36 43 72 62 47 41 48 35 62 62 51 30 46 82 70 49 77 62 69 54 54 110 57 72 41 77 64 53 80 74 52 34 69 57 32 50 32 41 45 58 47 49 70 44 68 67 32 49 53 52 26 89 48 75 48 75 39 22 35 48 50 52 51 49 104 56 55.978384527872588
59 71 38 71 26 30 94 48 70 38 55 39 65 40 69 39 80 55 54 59 80 27 52 50 108 37 42 36 46 101 44 103 37 53 94 80 67 35 49 69 37 78 51 28 68 52 55 39 36 48 48 59 60 61 62 64 70 88 41 81 52 47 53 32 58 58 66 60 45 56 76 38 60 81 55 33 64 70 42 40 46 86 64 67 53 67 92 63 75 67 58 56 52 53 38 33 64 67 48 61 69 106 73 52 55 54 67 47 55 47 51 50 65 92 51 77 52 64 51 25 76 61 78 66 36 26 83 59 47 57 58 73 52 35 40 65 77 33 82 56 64 82 96 66 85 66 66 50 48 62 88 51 106 40 73 55 50 61 82 66 64 73 52 71 65 31 32 37 43 82 53 41 65 76 55 42 74 44 87 60 27 63 48 48 93 71 55 60 88 82 65 105 49 55 62 60 50 34 55 52 78 72 29 43 60 66 62 64 50 67 64 31 51 71 52 66 34 37 40 35 58 75 55 42 54 39 100 54 69 40 48 56 37 46 27 77 90 86 48 51 40 30 75 39 83 53 46 34 54 42 76 83 101 32 47 59 35 74 77 59 88 47 56 32 77 71 57 27 59 52 54 34 67 21 39 30 44 64 35 39 46 42 69 55 66 47 116 58 46 47 51 42 85 56 64 52 35 28 87 68 43 53 81 90 43 62 57 52 28 53 101 39 68 56 80 56 53 52 43 48 62 102 56 53 40 38 54 67 106 36 64 79 53 61 51 52 73 62 66 50 59 29 34 52 42 59 51 61 37 44 72 45 35 56 62 57 51 77 56 70 70 120 36 44 45 63 46 67 53 51 37 70 89 61 90 65 38 52 59 54 63 45 71 52 61 77 57 57 102 49 64 69 83 30 66 76 40 67 42 40 67 42 51 42 90 46 92 82 44 78 55 56 58 40 62 29 51 61 79 85 53 46 45 47 36 72 61 58 47 97 68 86 69 73 45 49 70 87 77 44 36 66 35 90 48 76 45 54 57 44 49 62 48 49 77 88 81 52 45 83 55 73 70 38 31 63 63 66 70 101 62 57 91 49 40 54 40 41 51 47 41 45 37 49 75 88 73 100 31 36 53 86 64 40 73 48 39 31 55 61 70 56 55 37 62 52 56 49 56 68 53 60 62 33 63 51 61 29 46 32 48 39 29 64 41 77 70 89 45 79 65 38 47 16 65 54 69 51 89 39 45 29 35 90 88 49 52 42 54 70 59 81 59 65 79 71 54 41 37 66 53 70 71 59 95 60 65 37 51 42 33 76 68 42 76 49 44 68 60 28 54 82 47 56 94 89 80 67 54 55 71 96 66 69 59 66 42 44 58 60 50 56 72 36 40 55 70 55 46 54 48 27 86 40 41 24 59 38 50 45 55 73 72 66 69 45 73 71 67 99 78 56 59 47 58 69 46 50 91 24 82 44 83 83 36 57 45 62 63 77 37 55 44 78 38 42 42 71 54 58 48 54 62 48 52 80 55 65 75 64 86 62 50 78 42 75 54 62 74 81 31 45 57 65 62 61 60 58 61 53 43 61 64 52 61 50 65 85 48 100 21 62 70 35 66 52 29 34 71 23 59 87 50 80 55 77 46 70 55 44 39 54 61 58 58 38 68 107 56 18 98 42 63 69 43 49 51 74 55 45 44 33 72 51 47 62 73 43 79 34 59 64 41 73 47 41 56 66 70 62 76 57 61 83 48 50 33 60 80 65 44 73 80 83 60 60 91 43 66 88 47 25 66 77 75 65 38 42 61 88 60 61 36 65 44 60 47 82 28 54 77 38 38 57 58 43 60 34 50 61 74 34 65 35 44 76 67 44 44 54 34 62 65 49 33 46 85 86 51 74 57 70 59 56 109 61 76 43 71 67 58 84 78 55 35 71 61 31 46 37 47 48 62 50 54 72 44 73 65 37 55 51 49 25 85 54 76 47 77 38 24 32 49 50 55 46 49 115 52 57.97952218430034
65 69 40 78 23 32 94 49 78 38 59 37 66 40 66 39 83 60 66 57 85 29 55 49 105 44 47 33 52 113 37 103 42 53 91 83 71 33 53 69 37 80 54 30 66 48 59 38 42 50 48 61 61 60 66 67 71 80 40 85 48 49 61 38 59 62 64 60 43 56 75 40 61 88 52 32 63 71 45 38 46 86 65 74 53 71 94 71 77 68 62 61 57 56 39 34 61 62 48 62 77 109 79 57 58 50 56 48 64 47 50 58 70 92 51 79 58 75 54 26 87 62 87 74 41 26 81 66 44 55 52 77 56 37 35 63 79 34 85 61 73 87 101 70 89 70 68 51 51 65 97 53 105 40 76 54 50 63 84 70 71 76 48 72 68 27 32 37 44 82 52 50 69 69 60 45 78 41 93 64 23 67 55 50 86 74 66 63 91 84 67 109 49 56 67 59 46 32 52 55 79 76 28 45 65 62 63 67 54 64 74 35 52 71 54 61 33 35 38 36 59 76 52 42 55 38 94 57 69 43 51 58 40 49 27 74 94 88 47 46 47 30 78 41 88 54 47 33 56 47 76 87 103 34 48 59 32 71 80 60 88 49 59 28 82 66 56 32 64 53 56 32 69 24 43 35 43 67 41 39 42 44 70 58 69 50 124 62 53 46 50 46 81 59 67 55 38 33 93 67 42 52 87 105 42 65 55 55 29 56 101 37 69 60 84 55 56 58 45 56 60 108 59 51 45 39 50 72 118 38 66 86 56 67 52 60 78 68 66 45 55 30 31 57 37 59 53 67 38 41 72 42 31 58 66 63 51 89 56 75 70 123 38 47 48 60 54 72 53 56 39 68 85 57 95 69 43 54 59 55 69 45 72 52 64 90 59 56 102 45 61 72 86 34 66 81 37 72 42 42 72 39 51 50 99 46 94 91 46 76 59 54 61 43 67 26 53 61 83 84 59 52 49 49 39 74 65 59 48 99 71 89 71 71 47 53 70 95 78 41 45 73 35 100 49 74 48 57 53 44 54 63 48 50 76 90 82 53 48 86 52 78 72 40 29 55 71 68 70 106 64 57 94 50 40 53 43 47 54 50 46 47 33 58 76 92 72 97 33 38 58 85 67 42 84 47 44 33 57 68 68 59 59 36 64 56 57 47 56 71 54 66 68 36 58 50 54 31 44 31 49 36 27 62 38 86 77 91 47 88 64 37 46 16 67 56 70 55 92 39 53 31 29 92 95 44 58 45 55 74 64 90 61 72 90 68 55 40 42 65 54 77 75 56 98 70 62 36 51 44 33 84 66 42 80 50 44 72 60 27 63 81 49 60 108 103 77 68 59 54 75 88 65 72 60 69 45 49 61 65 57 57 67 39 41 67 73 52 47 58 52 25 92 37 42 26 62 42 54 52 49 79 74 71 67 44 64 72 68 106 84 56 57 46 60 73 51 49 83 27 87 45 92 88 37 62 48 63 58 82 40 56 54 77 40 47 43 75 54 59 45 57 61 53 54 82 54 69 78 66 82 62 55 77 40 83 55 75 76 84 32 40 58 65 58 65 69 67 62 61 47 60 60 61 61 54 62 91 55 101 22 61 71 40 74 51 29 32 73 20 62 94 49 86 55 77 51 68 53 38 35 64 61 63 59 47 61 105 53 17 111 50 69 67 54 50 53 78 58 42 42 35 73 54 43 58 77 45 80 39 63 65 34 84 54 43 60 70 65 56 81 58 63 85 45 53 33 61 80 63 49 81 86 86 60 62 89 38 72 89 53 24 77 81 81 65 39 49 62 97 68 66 33 66 48 54 49 81 33 49 88 37 41 63 63 44 60 30 46 61 71 35 70 38 45 85 71 46 40 58 36 64 68 51 34 51 88 88 55 73 66 76 61 60 110 65 78 45 73 81 59 85 78 60 36 74 63 33 48 37 46 54 62 55 56 79 45 77 73 39 58 56 48 25 87 57 76 53 76 34 27 36 47 49 58 46 47 116 52 59.901023890784987
66 71 41 78 26 33 89 50 79 43 56 46 65 42 63 43 92 67 70 56 84 28 52 49 108 43 50 36 55 123 35 99 48 50 99 85 73 35 51 74 37 79 55 30 67 47 53 38 45 52 50 58 64 71 68 64 68 81 44 79 47 52 65 38 68 61 61 67 45 55 77 44 62 96 57 34 56 76 45 39 46 89 72 72 59 74 103 72 77 66 60 57 49 53 38 32 60 59 48 68 80 112 81 58 60 55 57 46 67 50 48 65 75 92 49 88 60 88 58 24 93 62 89 83 41 27 82 68 50 57 54 76 53 38 42 65 81 34 81 62 77 88 107 71 94 76 63 48 48 69 92 56 107 38 73 50 56 59 95 72 70 76 45 77 70 23 25 39 42 82 56 54 66 66 60 43 76 36 96 63 24 73 55 48 87 67 70 66 101 87 67 116 62 57 73 59 49 36 49 59 78 72 30 44 64 70 64 64 53 70 70 40 58 75 56 60 36 39 42 39 64 76 51 44 52 38 110 58 72 43 51 61 41 52 30 76 85 95 42 51 45 28 79 44 85 54 53 34 56 45 74 92 104 36 45 58 31 71 86 63 97 52 60 23 83 77 54 30 62 58 62 38 71 22 46 34 37 61 34 42 45 41 74 58 62 56 137 67 64 45 48 42 78 68 74 65 37 34 92 66 44 58 89 105 47 73 57 52 32 59 99 37 67 64 82 54 63 61 44 61 62 99 63 55 58 42 52 79 135 40 65 89 55 71 50 68 81 73 75 48 61 28 24 60 33 61 53 67 35 41 72 38 34 59 68 64 51 93 60 77 71 116 36 51 56 66 54 79 49 59 45 67 88 57 105 68 50 52 65 63 69 48 79 53 65 89 62 57 96 54 60 72 85 35 71 81 34 80 42 44 78 39 52 52 98 48 96 102 47 82 64 53 58 42 73 28 55 64 80 83 64 52 56 48 34 76 69 59 49 105 60 94 70 81 49 59 72 98 74 40 50 69 38 111 43 72 49 58 58 46 60 61 51 51 78 90 79 59 49 89 52 75 79 42 35 52 78 67 72 108 62 55 90 46 36 55 45 50 59 50 45 47 33 54 79 93 70 95 38 46 62 94 71 44 88 47 41 37 59 72 68 63 62 43 68 55 57 46 54 69 57 70 69 30 57 55 56 35 48 39 51 38 24 53 40 86 76 87 49 102 67 30 51 19 70 59 68 59 95 39 57 34 35 95 111 45 56 45 59 76 69 91 69 76 95 65 57 42 39 67 54 85 75 59 102 70 62 37 54 43 33 86 72 41 76 50 45 70 58 27 63 86 51 67 117 107 80 73 56 58 76 81 70 80 59 73 52 52 64 65 59 54 71 40 39 67 76 54 43 52 57 26 97 45 41 30 63 39 58 53 55 88 84 74 68 39 60 79 70 116 79 59 62 51 61 79 51 55 82 29 92 45 94 89 40 67 52 65 56 75 45 65 55 83 41 48 46 79 57 63 41 59 61 54 50 93 55 64 76 69 78 54 60 81 43 89 56 83 84 83 31 43 61 60 57 74 72 74 61 66 50 68 65 64 72 54 58 99 62 98 22 67 68 39 82 48 27 31 72 23 59 99 50 87 63 74 55 67 55 37 39 67 61 66 55 49 66 97 59 18 107 57 63 69 59 46 56 83 57 45 41 34 71 59 42 57 78 47 83 43 63 64 38 80 53 41 58 70 68 59 75 63 60 90 49 58 31 58 78 67 54 90 85 84 58 61 100 42 75 93 59 24 81 79 81 73 43 46 64 107 67 64 29 70 54 52 45 94 34 45 84 39 42 67 61 41 62 33 47 66 73 35 73 44 39 84 73 44 41 63 42 60 71 51 32 55 94 90 64 76 62 79 56 62 117 66 78 48 76 81 62 85 82 59 31 77 64 36 47 42 48 56 57 63 54 87 48 77 75 43 58 57 46 28 81 56 80 61 79 34 26 36 49 52 60 49 50 124 59 61.533560864618888
61 70 42 83 28 36 98 51 80 48 58 48 59 40 60 43 91 72 76 59 81 30 50 53 108 41 48 33 59 131 35 105 43 46 100 89 75 35 61 70 40 73 59 31 68 45 56 41 50 51 56 61 62 74 70 63 65 81 45 78 54 59 71 41 65 55 61 69 46 60 79 40 69 103 59 35 52 77 47 39 49 93 78 69 58 78 101 73 85 64 65 58 47 54 37 33 64 64 39 69 84 106 76 60 62 56 62 44 70 54 50 66 73 102 47 92 65 99 58 22 95 60 94 92 41 28 82 77 53 55 56 83 54 41 42 65 76 29 84 64 82 87 110 75 94 82 66 50 47 74 96 52 112 36 72 55 66 49 99 77 66 85 43 72 69 22 30 45 39 87 63 58 69 65 61 46 82 37 96 65 28 67 59 45 87 75 75 66 103 91 63 118 65 56 78 61 47 37 50 57 75 75 32 41 60 72 69 65 51 70 74 43 64 78 57 64 37 40 39 42 68 83 47 39 51 41 116 55 72 39 50 60 40 53 29 84 80 101 42 53 46 24 78 40 83 53 56 31 58 42 74 97 105 38 44 56 32 68 82 68 96 57 61 20 78 82 56 32 67 64 59 41 72 23 47 35 39 62 36 39 51 36 85 58 60 55 139 69 69 48 44 39 74 68 74 72 38 37 98 69 47 59 88 112 51 74 55 53 33 62 102 34 62 74 83 52 70 62 44 58 65 102 63 56 63 46 51 91 140 48 71 83 61 74 60 77 80 82 81 57 67 30 22 63 31 57 50 65 36 43 78 33 36 61 71 69 53 97 63 85 75 109 39 52 62 65 59 79 47 59 43 69 89 51 106 66 51 57 62 64 72 49 77 54 67 87 61 58 102 54 60 73 92 35 71 80 33 81 43 45 78 38 52 55 92 47 100 108 47 86 67 58 59 44 81 27 59 68 83 81 68 54 61 49 42 69 70 58 53 107 64 89 66 87 49 60 67 98 81 47 57 71 37 112 46 74 53 59 62 37 60 61 44 50 80 91 80 62 52 92 55 71 83 43 40 54 89 68 71 110 64 56 92 50 34 62 44 57 62 51 41 51 35 56 80 91 65 102 42 43 64 95 73 49 91 45 46 32 60 76 73 61 66 43 76 64 52 43 60 74 58 71 73 31 51 52 57 36 45 39 52 41 23 55 38 91 74 98 52 110 65 29 51 23 69 64 68 58 97 40 59 32 40 95 109 46 63 43 58 80 69 88 70 86 101 67 55 39 41 70 63 93 77 58 107 69 66 40 56 44 36 95 68 40 77 52 48 75 64 27 64 88 53 74 109 124 75 72 60 61 77 89 73 82 63 81 55 47 62 71 60 54 76 37 37 70 81 54 40 54 55 25 101 48 39 27 63 34 58 47 57 84 86 74 69 35 49 82 77 118 85 67 62 57 57 74 47 57 85 27 84 49 100 89 41 72 56 68 53 76 48 68 61 91 42 50 49 77 57 62 37 62 56 57 55 107 60 62 79 63 84 49 59 77 41 96 54 77 91 89 31 52 59 57 55 74 76 76 65 69 45 75 56 59 77 57 56 101 63 95 20 75 70 36 81 44 29 30 76 20 62 103 55 91 65 73 52 64 53 39 36 72 55 68 50 53 72 101 61 16 111 52 60 66 66 47 51 81 67 48 45 37 69 62 42 54 75 53 86 46 62 66 41 84 57 40 55 76 69 65 77 57 63 85 46 66 32 58 74 67 58 98 84 78 68 58 101 41 78 99 69 23 81 77 84 83 44 43 68 105 67 60 31 69 52 54 48 94 35 46 86 39 45 72 60 42 63 31 44 65 79 38 71 45 37 88 68 39 42 71 39 56 75 45 34 60 93 92 67 82 65 85 56 65 121 65 80 49 76 86 67 86 79 61 31 77 67 38 47 48 50 58 54 61 54 86 48 79 75 41 57 61 45 32 84 58 90 60 81 32 25 40 44 56 65 56 52 134 58 62.86234357224118
61 67 44 86 29 37 99 52 79 52 61 48 50 40 54 42 93 71 73 55 78 34 53 55 112 45 48 33 56 136 35 110 45 52 90 89 78 34 66 77 43 81 59 32 77 42 54 40 51 54 62 64 68 77 71 53 67 81 45 78 55 65 76 41 74 51 58 78 47 63 75 41 70 106 62 38 47 70 43 36 51 94 76 62 59 80 105 81 90 66 72 64 49 56 37 33 59 63 40 70 83 108 77 57 61 47 61 44 67 63 52 71 73 102 45 90 69 101 57 26 98 62 91 95 38 29 89 84 50 55 49 93 51 35 44 71 72 26 89 63 85 94 114 79 90 85 67 52 46 73 97 53 119 36 68 54 72 46 107 76 64 84 39 72 70 20 33 46 42 94 63 62 60 67 50 43 88 36 95 68 27 61 67 48 96 80 75 73 103 91 65 120 60 54 86 63 40 38 51 60 78 73 39 43 64 72 69 65 51 75 80 49 68 78 58 55 40 38 38 46 65 84 48 38 52 41 112 51 77 40 49 55 46 48 26 90 78 107 33 54 51 25 76 42 82 54 55 31 58 44 71 105 109 36 44 52 34 74 81 63 97 60 65 22 87 83 59 35 68 71 59 36 75 27 49 38 44 64 39 38 47 34 82 59 68 53 134 62 79 52 48 42 70 69 68 72 39 36 103 73 50 60 92 114 57 72 58 51 30 55 101 36 56 75 80 49 66 66 46 63 70 106 51 58 66 54 49 85 145 50 73 87 58 72 60 75 90 84 85 59 64 29 23 66 30 64 48 64 38 41 74 32 36 59 78 70 52 107 59 81 85 100 38 52 69 57 53 82 40 57 43 77 89 46 101 67 60 55 69 64 75 47 79 58 73 88 65 64 99 55 63 73 102 33 62 87 32 84 47 46 81 41 53 56 100 48 93 107 52 88 70 59 55 44 82 27 57 65 89 84 69 56 61 46 46 67 75 55 56 110 70 90 60 85 50 63 66 103 89 41 60 74 40 101 46 73 55 54 70 36 57 57 46 47 81 88 80 65 57 98 54 75 89 45 42 50 92 63 71 111 66 58 99 49 34 66 47 59 58 52 43 52 34 57 90 89 65 101 44 47 67 99 70 44 102 41 47 33 62 74 74 61 66 48 78 70 60 43 63 71 58 67 71 33 47 52 60 38 50 42 48 41 24 60 38 89 78 104 54 117 61 28 52 23 71 66 75 55 93 41 62 33 38 97 117 52 67 37 66 77 75 81 72 93 112 76 57 42 45 74 66 116 79 57 104 72 67 41 59 43 36 97 62 41 77 54 49 77 69 22 70 92 52 79 110 107 81 72 64 64 81 94 68 102 61 92 59 48 59 69 63 53 87 32 40 75 82 57 39 55 50 23 111 52 38 27 65 34 54 47 60 91 89 75 82 39 52 89 81 131 88 74 63 61 62 78 45 54 81 33 84 45 100 85 45 74 50 69 52 73 51 71 66 88 43 52 54 79 60 58 37 60 53 62 55 107 63 57 75 63 85 51 66 80 46 91 60 78 90 89 30 55 60 61 57 75 79 83 63 69 46 84 53 66 78 61 60 105 66 104 22 72 65 40 79 44 27 31 77 21 61 104 59 85 63 72 58 66 52 40 36 78 61 72 50 49 71 104 64 15 104 54 65 69 66 49 53 93 63 52 51 37 64 69 44 52 75 50 87 44 62 71 42 81 57 40 55 75 69 70 80 55 68 88 43 67 32 60 71 70 60 108 90 83 75 60 111 39 77 101 77 27 87 77 82 84 45 48 67 113 68 66 29 76 54 51 48 99 34 47 95 41 53 75 70 38 61 34 47 66 80 38 71 51 39 89 67 46 48 73 42 57 75 47 41 65 93 97 73 85 68 87 58 58 120 64 78 52 73 85 67 93 77 57 33 81 70 37 51 49 51 66 55 60 56 98 48 74 77 47 60 66 45 31 97 53 89 53 77 35 26 37 43 50 76 59 52 138 59 64.08646188850968
61 69 46 90 27 40 100 56 78 56 59 52 45 42 53 38 102 69 76 57 81 40 54 53 112 53 53 30 53 130 35 123 51 50 89 91 75 28 72 82 43 87 64 34 81 41 56 44 54 54 64 57 70 79 73 57 70 88 45 77 54 65 74 40 73 47 63 82 47 65 79 39 69 117 64 39 49 69 38 37 52 97 78 69 57 81 109 88 94 71 78 71 48 59 39 37 66 60 39 78 85 111 80 60 60 50 57 41 70 60 57 80 79 100 47 77 67 100 57 28 105 60 102 98 35 30 91 85 53 57 49 98 51 32 49 74 72 25 87 62 76 96 122 83 89 91 67 59 46 72 91 47 113 33 64 53 87 42 117 82 64 74 38 76 68 24 38 47 42 100 64 62 65 66 44 43 83 35 101 70 29 58 66 47 103 85 74 75 101 96 67 120 59 59 85 58 43 36 58 62 72 74 45 48 69 75 69 63 53 71 86 55 69 82 58 52 39 40 36 50 63 82 47 40 45 40 113 52 78 42 49 53 44 52 27 96 75 104 38 56 53 24 81 45 85 55 54 31 54 48 71 110 108 35 47 52 37 77 73 68 94 61 71 23 92 90 65 37 69 73 59 37 81 31 50 39 45 62 37 31 50 33 86 56 67 54 134 68 85 50 52 36 71 70 65 72 39 38 104 70 52 68 88 122 59 69 55 53 30 56 99 42 61 70 86 52 71 66 41 66 71 108 49 60 69 50 51 76 143 57 71 88 57 67 63 80 98 92 92 69 70 31 23 63 30 70 45 61 39 38 78 29 32 56 80 72 52 118 64 86 88 100 36 54 71 56 52 82 45 55 48 82 89 48 111 60 59 60 68 68 74 45 82 57 78 85 68 73 96 51 68 77 103 34 62 92 31 90 53 48 81 41 48 58 101 52 96 108 54 89 71 55 58 41 82 28 57 66 88 80 75 54 55 46 50 67 75 53 56 114 81 88 59 91 50 63 67 111 99 41 64 75 42 100 51 76 56 44 73 39 60 55 39 50 81 86 77 71 56 105 55 75 95 43 45 47 94 64 70 113 60 59 109 53 36 69 46 61 55 51 47 51 33 58 96 86 65 102 50 47 71 91 72 47 98 40 47 32 63 74 76 59 58 46 80 77 53 38 67 75 58 65 67 34 43 54 62 46 52 47 53 35 26 62 45 88 75 113 55 114 61 26 53 26 75 69 74 60 93 38 67 31 36 94 114 49 67 35 74 81 80 79 73 91 123 77 58 43 46 81 71 110 77 60 104 80 71 48 67 47 37 101 63 40 75 52 48 78 75 23 77 92 54 74 113 106 79 84 61 64 82 97 61 109 54 94 63 46 54 63 65 51 90 29 41 69 95 59 45 53 48 20 104 58 40 29 65 36 57 55 59 99 90 69 81 39 51 101 82 126 94 72 68 61 63 82 43 58 85 38 86 38 104 91 47 68 49 68 57 78 54 79 72 84 44 52 54 81 65 64 38 68 44 64 50 115 59 58 75 58 85 50 70 84 47 89 55 74 90 93 31 54 67 60 55 80 78 86 64 64 53 88 51 66 76 63 58 111 69 108 24 73 64 44 78 43 29 30 74 21 59 101 56 85 69 66 60 64 59 41 34 75 64 74 55 47 77 108 60 16 110 56 67 64 70 46 51 91 58 48 60 45 70 68 43 53 75 52 90 45 62 74 37 82 63 43 56 89 71 76 76 48 75 89 44 64 32 65 71 68 55 108 95 78 82 58 116 41 84 101 75 22 94 74 73 87 48 56 63 113 77 71 29 79 56 53 44 102 34 49 99 45 55 79 81 41 56 34 49 65 81 40 76 51 37 94 65 51 55 80 46 57 76 47 43 72 95 98 71 87 75 85 64 57 126 61 83 57 71 86 72 87 71 53 35 88 76 42 48 50 50 66 56 63 54 105 52 81 78 47 61 72 41 33 100 49 89 53 80 42 29 33 43 47 77 60 50 148 52 65.25255972696246
65 68 45 82 33 39 95 51 83 65 60 54 39 42 53 39 105 69 83 54 80 43 58 58 110 59 55 32 55 128 36 121 52 52 95 91 76 26 70 87 40 82 65 34 81 40 60 47 52 55 67 63 64 81 78 62 77 92 42 70 54 70 75 41 83 49 62 90 46 62 81 38 67 114 68 41 52 57 38 35 50 102 81 65 57 79 114 91 90 74 85 69 45 59 40 41 64 56 34 79 94 111 79 63 60 53 61 41 67 62 52 81 80 97 50 78 68 97 56 31 109 61 99 103 30 31 90 83 49 48 50 97 47 33 45 72 70 28 89 57 77 93 123 83 88 86 69 62 46 72 87 49 116 33 68 50 92 43 116 78 63 73 37 62 75 25 40 47 43 96 63 59 77 67 43 45 84 28 106 76 30 59 64 51 105 91 77 82 105 95 69 120 58 59 79 56 43 31 58 62 83 76 44 47 75 72 74 67 59 71 86 61 65 93 60 53 42 34 36 49 64 80 51 37 45 36 113 54 75 42 50 56 41 55 25 92 76 106 39 54 56 22 80 46 85 54 54 30 56 52 76 119 109 35 51 50 39 85 70 69 96 60 73 23 98 92 62 35 75 84 59 37 87 32 47 45 49 64 35 35 48 37 89 59 69 53 142 68 79 45 53 34 69 82 66 73 37 38 112 73 51 67 83 130 62 76 56 53 30 57 105 40 67 75 89 55 72 64 44 69 66 105 50 63 79 56 59 78 138 60 74 83 61 71 66 78 88 93 95 67 73 35 22 71 33 69 47 60 39 39 85 28 27 54 72 75 52 117 58 85 99 95 37 57 79 62 47 85 45 63 42 90 93 47 114 57 62 58 68 72 73 48 78 56 78 87 65 77 89 55 67 76 112 33 62 93 27 95 53 49 80 41 49 57 104 48 100 118 55 89 70 55 59 43 85 27 57 68 87 89 87 55 57 46 56 72 81 56 56 114 80 89 57 94 55 62 62 115 107 42 64 76 45 103 57 80 53 45 81 39 62 57 35 54 83 86 80 71 54 110 60 74 105 33 52 45 98 69 67 127 65 61 115 62 36 73 51 70 59 54 52 51 32 59 92 82 66 103 53 52 80 88 73 60 102 36 43 38 61 80 66 61 57 47 81 88 49 34 74 71 63 71 62 34 41 56 62 40 52 46 63 39 28 62 45 92 76 116 65 116 59 26 52 28 76 75 77 64 96 39 70 34 33 92 120 50 74 38 77 76 90 82 83 92 129 85 58 48 50 84 74 121 81 61 110 77 73 50 63 47 36 103 63 35 73 53 49 74 81 23 78 103 58 74 109 96 80 88 58 60 84 93 61 105 46 97 75 46 54 64 67 50 95 31 42 69 97 67 46 56 48 21 104 54 40 33 67 39 57 56 65 96 90 74 83 41 50 100 72 128 101 69 63 64 58 79 43 52 85 37 92 39 110 90 46 71 53 68 54 80 58 89 65 89 46 58 61 81 65 63 42 76 43 63 47 125 61 60 81 60 87 46 75 90 44 89 59 81 89 95 31 59 66 67 60 87 79 94 69 60 55 86 48 64 83 63 59 114 65 104 25 79 62 43 84 44 31 30 70 23 68 103 53 87 70 72 58 61 51 43 36 75 69 73 61 51 84 100 61 16 113 54 69 64 70 42 54 102 63 55 68 50 75 72 46 56 74 51 95 51 66 78 34 85 71 44 57 94 71 81 79 42 82 90 44 62 32 59 71 61 53 122 90 84 90 60 109 40 85 110 81 22 105 74 72 91 48 63 64 122 83 74 33 77 54 48 45 90 34 47 105 44 58 84 85 46 53 35 55 71 81 43 81 43 36 102 60 58 51 77 43 60 76 45 42 77 102 91 73 88 67 90 70 55 129 56 94 61 78 95 74 94 70 56 35 90 80 43 46 52 44 65 55 62 52 107 54 83 80 48 58 74 40 36 104 49 90 51 81 41 33 32 49 49 81 61 50 147 48 66.48464163822526
64 66 50 80 37 38 93 54 84 65 66 61 40 45 50 44 110 63 87 62 78 41 58 52 104 65 50 32 58 132 37 118 49 57 94 92 83 26 74 89 43 88 68 39 83 41 65 51 50 48 75 68 61 88 85 59 74 98 43 78 54 70 77 42 88 44 64 86 48 59 80 39 55 115 75 40 55 59 37 37 50 102 84 63 58 73 120 87 93 83 88 63 44 51 42 40 60 56 37 88 90 111 78 62 55 52 64 42 67 66 51 81 84 93 51 76 70 92 54 31 106 65 101 114 30 34 93 83 47 46 47 94 49 35 50 74 67 33 89 56 84 95 119 83 85 89 69 68 44 70 84 53 117 31 67 51 93 44 115 75 67 73 36 61 83 21 43 49 41 105 61 62 83 63 34 53 84 29 116 75 33 59 66 49 106 93 84 71 111 88 73 123 55 61 78 59 46 30 55 61 85 78 50 46 80 68 77 67 61 68 86 58 70 100 62 51 47 32 35 51 69 78 48 34 46 39 114 59 72 36 48 64 46 56 29 92 68 103 43 59 57 23 79 50 91 55 61 35 64 57 77 132 108 39 53 56 40 87 70 66 92 61 77 22 104 95 66 36 72 87 63 35 90 34 48 48 52 63 37 34 41 33 83 67 66 56 141 67 83 46 44 34 66 92 66 79 39 39 121 77 59 65 81 128 61 80 60 50 35 56 101 38 69 74 89 63 73 61 43 75 66 108 53 67 85 51 58 80 138 60 77 81 64 66 61 87 85 100 89 70 69 39 22 68 29 79 52 74 42 37 88 26 32 57 66 81 52 114 61 84 104 90 39 60 74 60 48 76 47 57 39 90 92 47 119 59 61 56 71 68 80 50 79 54 69 81 69 84 104 59 74 76 117 24 70 88 28 93 55 52 88 33 52 64 111 50 101 123 56 84 66 56 63 43 86 28 55 67 83 97 84 58 56 52 56 74 76 56 52 111 85 89 55 103 58 66 65 121 114 45 67 74 47 100 61 80 56 43 85 36 57 62 36 54 81 89 85 72 54 112 60 75 100 33 54 43 97 76 63 129 74 63 126 64 36 70 49 76 64 56 52 46 34 61 102 89 71 98 52 48 87 86 75 65 106 32 40 37 61 81 67 62 66 51 85 89 50 34 71 76 56 69 65 36 42 58 64 42 52 44 68 37 31 70 46 93 78 117 67 114 57 23 56 27 78 78 78 64 101 43 72 37 37 101 124 56 74 38 80 78 90 81 88 84 133 83 60 50 51 78 72 126 76 66 112 79 77 51 61 51 36 102 63 38 70 51 50 76 76 21 76 111 54 74 109 95 76 80 62 63 86 97 63 107 47 102 75 47 47 68 70 50 93 29 40 67 107 68 43 53 44 20 100 55 46 34 63 45 59 56 71 98 90 77 89 43 45 97 72 127 108 75 62 61 56 78 44 48 84 43 90 41 103 90 45 72 54 74 54 84 57 93 64 95 52 55 60 83 57 68 42 74 43 61 49 135 68 63 83 61 92 47 89 96 45 87 63 90 90 93 32 60 65 68 63 86 84 106 59 62 49 85 51 58 78 63 62 118 67 107 20 81 63 44 87 47 29 27 69 25 69 108 48 94 74 72 50 59 49 45 32 73 66 63 60 48 86 99 56 16 105 51 69 64 76 41 54 103 60 53 62 53 79 79 49 51 72 54 98 50 59 77 34 87 65 47 59 99 71 82 81 41 81 97 48 60 35 58 68 55 54 127 93 85 89 57 113 44 85 106 85 22 100 65 75 89 55 67 63 127 85 78 31 71 51 40 42 94 34 43 107 43 60 85 92 47 50 33 62 76 73 43 83 40 33 100 63 64 48 74 46 67 72 49 44 77 100 97 83 87 69 94 72 54 126 60 85 66 81 97 78 93 64 54 37 90 81 45 48 49 41 64 62 62 53 118 59 84 76 44 52 72 39 38 107 54 87 55 80 43 35 28 50 50 83 68 54 149 42 67.3367463026166
69 61 51 79 34 39 93 55 88 64 65 57 41 45 52 42 118 66 92 56 76 38 63 50 109 65 50 35 63 128 42 120 47 56 94 90 78 26 69 87 50 86 69 44 86 41 64 51 50 49 76 78 61 87 88 66 68 106 38 79 53 66 78 46 99 44 55 84 51 65 82 37 58 116 80 43 57 59 37 35 53 109 90 65 63 73 118 94 95 87 90 72 41 51 46 40 61 60 40 92 95 113 80 59 57 54 61 41 65 66 51 89 87 90 49 72 77 95 56 33 104 65 107 113 23 37 93 89 47 49 47 88 45 35 49 72 69 34 94 60 89 98 123 89 87 91 68 68 45 66 86 45 105 28 68 48 102 38 116 83 74 70 34 63 83 22 43 48 40 114 58 65 88 67 35 58 85 28 120 75 32 58 73 45 98 97 85 65 106 92 69 118 56 59 75 61 47 28 51 60 85 86 56 45 82 62 75 66 61 70 82 61 72 103 64 49 48 30 34 55 70 80 52 34 48 38 114 63 69 39 49 70 52 56 29 89 62 112 46 62 56 24 84 50 98 64 61 36 64 52 80 138 108 38 55 57 33 95 72 59 96 58 79 20 111 97 67 33 68 84 63 37 85 38 44 49 56 59 35 36 39 30 85 70 69 51 141 61 86 44 50 31 60 91 61 76 40 38 125 72 65 61 84 124 55 85 62 51 35 56 96 41 71 74 94 64 79 64 41 85 64 110 57 68 87 57 59 80 140 63 75 73 66 67 69 92 85 90 90 79 69 41 26 61 26 87 55 86 46 37 93 26 37 62 70 83 55 107 59 91 116 89 40 53 72 62 52 77 49 54 38 95 84 46 116 61 65 56 67 61 78 54 85 52 68 86 79 86 105 59 74 83 107 27 71 83 31 91 58 52 89 34 55 67 112 50 88 132 65 82 69 57 69 45 88 26 53 68 85 108 88 54 57 55 59 77 73 64 58 116 87 93 57 106 53 69 65 124 113 49 68 75 48 98 67 80 64 42 88 38 59 62 39 52 78 86 98 76 52 108 59 72 106 37 57 44 98 80 66 129 75 64 125 70 37 72 51 77 63 51 53 50 29 59 112 88 71 97 55 46 80 89 76 70 111 29 40 33 67 78 61 58 62 55 89 93 47 33 80 71 63 77 70 35 48 62 63 39 52 47 69 36 31 73 43 93 79 119 69 109 59 26 60 29 81 89 81 71 97 42 79 40 38 107 126 60 67 36 82 85 91 86 94 91 130 86 67 52 54 84 75 123 76 67 112 76 77 50 59 51 36 103 64 34 67 48 57 85 77 22 74 112 59 77 110 92 82 85 63 64 81 97 66 109 47 101 76 52 49 64 70 50 101 33 40 68 116 64 46 51 42 19 100 55 43 35 66 49 58 55 71 100 95 78 89 44 42 93 69 117 108 81 69 69 54 83 41 42 80 41 91 37 101 91 46 68 55 74 59 90 69 98 54 97 54 62 62 88 53 68 44 79 43 60 54 132 66 62 85 62 85 50 90 93 47 89 62 87 92 86 30 63 63 71 61 84 82 102 56 69 54 86 52 57 78 62 66 115 69 111 19 89 61 47 83 47 35 24 64 27 71 113 46 96 74 70 44 68 44 50 36 65 62 60 59 44 85 104 63 18 112 57 66 71 86 42 53 101 61 60 66 52 89 83 50 50 72 60 98 53 60 77 30 80 69 52 61 98 76 83 73 35 78 98 53 59 35 55 65 57 54 131 89 78 82 60 126 45 87 117 90 21 98 66 70 86 60 73 61 130 86 81 33 73 52 35 39 97 29 48 120 41 57 83 92 47 47 33 63 78 75 50 82 41 33 96 62 68 54 75 47 68 71 50 42 80 95 93 86 88 73 92 76 49 132 57 93 65 87 96 78 104 63 53 39 92 78 39 48 51 46 63 63 63 51 121 64 79 78 44 52 71 39 37 107 58 90 56 81 46 38 27 48 52 89 70 53 146 39 68.24118316268486
76 68 48 79 32 39 98 50 90 67 69 60 46 43 53 51 129 73 88 56 76 33 63 47 111 65 52 35 60 126 49 115 44 52 99 95 79 25 70 86 49 93 77 48 81 35 68 52 47 53 73 78 59 84 94 54 69 111 35 78 53 62 82 52 100 45 54 82 48 68 84 42 56 116 79 42 59 62 33 35 52 111 88 65 61 74 130 88 93 88 105 77 39 57 53 39 59 61 39 98 95 121 86 64 48 56 64 42 59 64 53 95 82 99 50 72 73 95 55 30 104 67 107 117 21 36 89 94 43 54 44 86 49 39 47 71 72 38 102 64 92 92 121 86 89 89 67 71 45 62 93 41 100 26 68 47 99 38 120 91 65 66 34 66 85 23 44 52 45 121 58 70 90 56 38 54 78 29 122 77 30 55 77 44 104 93 89 66 105 84 70 117 51 54 77 58 51 36 48 61 77 89 58 48 79 68 78 70 61 62 95 63 71 105 63 54 51 31 34 55 67 81 55 33 50 42 118 59 70 39 48 74 51 55 31 95 56 105 51 58 52 22 88 45 100 62 68 35 62 57 82 145 104 36 61 53 38 88 76 62 100 63 82 16 104 103 62 37 62 81 63 40 88 43 42 52 58 65 38 44 37 34 98 80 68 51 137 64 91 43 54 32 57 89 58 80 45 41 120 79 69 57 86 121 61 83 59 49 34 57 84 39 66 71 94 62 71 57 40 78 62 100 58 73 88 58 61 81 140 68 66 76 69 68 74 94 84 88 88 79 70 41 24 61 27 95 56 99 48 40 97 21 39 63 67 85 60 113 58 87 113 93 41 50 79 59 51 77 48 59 39 92 83 49 110 62 69 59 69 62 87 60 88 54 68 85 82 91 107 60 72 86 109 22 69 87 32 88 53 49 92 34 63 63 108 42 85 142 60 88 73 57 77 43 91 26 54 67 86 118 93 53 54 49 64 78 70 71 63 114 92 97 53 110 52 76 64 122 112 48 72 71 50 88 65 83 69 36 95 36 57 67 40 49 75 88 99 79 53 111 60 71 110 38 64 46 88 86 65 128 81 69 122 68 40 75 52 77 57 54 59 49 28 63 115 95 72 87 63 48 79 84 78 75 112 28 38 34 66 72 58 61 61 56 88 92 45 33 84 70 65 80 70 35 45 61 59 44 49 46 70 33 27 77 41 97 76 125 72 104 63 25 64 32 82 100 84 79 97 42 83 37 40 100 127 69 67 35 85 94 94 82 99 93 129 87 62 57 58 92 77 119 81 70 110 79 73 48 60 53 34 114 64 33 70 49 55 86 83 21 71 104 62 76 107 89 82 92 60 62 82 98 66 116 44 107 74 52 51 74 73 55 95 31 42 65 123 64 51 56 39 17 94 50 52 34 71 55 58 54 77 101 102 84 92 44 40 94 73 102 123 84 75 69 58 87 38 35 80 45 93 33 99 93 47 70 53 86 57 89 68 103 48 97 55 66 65 81 54 66 46 82 41 62 49 130 67 67 86 56 81 57 99 90 45 84 65 97 91 89 27 63 68 71 63 83 84 108 56 78 58 87 49 62 85 60 70 115 65 118 20 81 56 44 83 41 34 24 57 32 73 105 42 103 71 72 41 63 41 49 34 66 65 55 57 44 87 105 58 17 111 57 64 73 96 46 55 96 67 68 70 56 91 80 50 47 74 57 95 51 54 75 29 78 75 50 58 87 86 79 69 29 84 99 52 58 38 56 69 67 50 135 84 76 78 59 121 36 86 122 97 18 93 68 65 84 62 75 59 132 91 79 33 73 60 35 39 88 30 52 124 41 56 86 101 52 45 37 73 73 72 52 82 41 28 101 60 82 56 81 49 67 69 46 42 80 107 85 87 87 78 89 80 50 136 57 92 68 94 99 75 108 64 59 43 87 69 43 46 51 49 64 64 63 48 113 63 80 84 45 54 73 42 38 107 65 95 59 80 45 37 29 47 48 82 69 52 134 41 68.87940841865756
77 68 47 82 32 42 95 49 91 66 63 66 52 43 56 54 131 75 94 54 76 36 63 49 114 61 53 37 64 117 50 111 42 54 102 92 82 21 78 82 50 89 78 45 81 39 66 55 48 54 83 89 64 77 102 58 67 118 35 75 56 63 88 63 98 48 55 79 45 77 86 48 59 114 77 45 57 64 33 35 48 101 86 68 65 66 136 93 97 88 99 80 37 59 54 37 62 60 37 100 90 108 86 61 53 58 64 43 63 60 55 99 83 92 48 67 80 92 55 34 95 65 112 118 18 36 100 89 43 53 42 85 55 41 46 68 74 39 90 70 88 95 123 83 89 92 66 73 46 59 99 43 100 24 62 46 99 35 124 87 61 65 36 74 85 24 45 48 46 119 58 75 88 56 40 57 74 30 126 71 31 50 78 43 103 99 82 71 103 87 69 116 49 54 79 55 51 36 47 64 80 95 56 47 80 69 77 68 63 62 101 68 75 105 66 53 50 34 36 54 72 79 58 30 52 44 121 66 69 39 48 73 52 57 36 93 63 100 60 60 46 24 91 47 99 58 68 31 62 58 82 152 102 36 56 54 36 85 75 67 100 67 80 15 110 110 65 39 61 80 64 41 94 49 42 56 58 65 41 42 40 36 96 82 70 52 134 65 98 48 53 36 52 92 58 73 41 33 123 83 72 63 90 125 64 77 56 49 31 54 86 40 73 70 89 63 70 58 39 82 59 97 60 68 90 62 63 92 137 79 66 70 75 62 78 97 80 89 83 80 66 43 21 57 27 98 49 109 51 43 98 23 41 68 59 86 59 114 50 90 111 96 41 47 80 59 53 91 49 61 38 96 92 53 110 64 70 69 74 64 90 58 79 50 64 78 79 91 103 62 79 83 118 24 77 90 35 86 53 50 92 35 63 59 108 40 85 150 59 94 79 57 82 45 95 25 53 70 84 118 98 49 52 44 64 81 72 80 65 119 91 103 49 109 47 76 69 127 102 51 75 70 53 82 63 91 69 30 103 32 53 71 40 48 69 88 99 82 47 116 59 69 112 40 66 53 93 95 67 127 73 76 121 61 39 72 55 82 55 57 64 55 28 58 112 95 69 94 69 51 81 83 72 71 111 26 38 36 66 77 57 67 63 61 89 94 38 38 85 68 69 85 66 40 46 62 56 40 47 51 70 30 29 84 40 83 72 128 71 105 66 27 68 32 86 106 74 90 98 39 83 38 41 102 126 75 65 36 85 88 95 82 90 95 132 86 66 63 62 85 76 119 85 65 113 83 80 46 63 57 33 105 65 32 66 43 58 87 83 20 73 97 62 73 99 79 82 99 61 70 82 104 69 113 38 109 75 53 53 76 73 57 89 28 43 68 107 67 50 48 44 16 91 56 51 42 74 57 56 55 84 98 109 84 100 40 43 96 79 102 120 87 84 67 57 87 45 33 79 45 93 32 97 95 46 72 49 83 55 96 74 109 47 93 51 72 69 84 59 61 49 82 44 65 48 134 69 71 84 51 82 47 101 92 41 89 65 104 95 90 29 65 65 77 60 85 82 107 62 77 63 85 50 63 85 62 71 113 71 112 18 80 52 45 82 41 33 26 52 34 74 102 40 97 71 68 43 60 36 50 35 70 67 55 58 46 85 106 55 14 112 56 63 80 93 50 55 99 71 72 80 53 88 77 49 46 77 58 91 56 53 70 29 77 74 42 55 85 95 77 69 27 91 95 55 59 35 54 69 73 57 131 86 75 85 56 133 39 88 133 103 15 100 62 68 86 66 78 54 141 89 82 33 78 64 37 38 86 32 53 116 44 52 84 109 58 38 35 76 82 79 54 82 47 26 104 64 85 56 83 47 71 62 46 42 75 117 81 91 91 77 94 79 50 134 59 91 72 94 95 80 116 65 68 39 93 69 38 47 51 55 67 71 65 48 119 60 81 86 46 57 78 36 39 112 66 98 65 72 44 36 31 53 51 88 74 53 127 44 69.55062571103527
74 62 44 82 34 45 101 51 93 67 61 69 56 47 59 52 132 68 93 49 64 36 68 53 120 60 54 34 66 130 52 116 39 54 96 90 85 21 80 82 48 98 79 47 76 34 64 58 42 49 82 89 66 70 95 57 69 118 32 75 58 63 86 63 109 47 55 82 43 68 92 49 59 111 73 55 58 60 35 37 47 101 80 76 64 66 140 96 91 89 103 92 38 63 54 34 61 56 38 105 91 105 89 61 49 54 75 47 65 63 60 105 82 86 45 72 83 83 57 35 86 65 105 122 22 30 99 90 47 55 44 82 53 42 51 65 75 41 81 67 90 93 131 77 90 93 68 78 45 66 100 46 88 22 60 43 101 35 123 88 63 66 37 77 85 26 43 50 49 126 59 81 89 50 39 60 73 30 135 76 32 49 76 47 105 115 92 72 103 87 76 119 49 55 81 55 52 39 54 70 86 97 56 48 80 71 76 68 64 68 99 77 74 108 64 54 45 36 33 63 75 75 60 29 55 45 131 71 65 34 45 78 53 61 34 89 68 104 66 53 49 26 90 52 105 57 72 26 67 62 83 151 108 34 59 57 39 83 69 71 105 72 70 14 109 111 59 39 60 79 63 41 98 50 43 64 55 67 47 48 39 39 101 87 72 45 133 64 96 58 55 34 51 94 59 76 44 30 125 85 74 69 92 124 66 75 56 43 32 53 80 39 75 68 92 65 71 63 39 91 62 96 67 71 95 63 62 94 141 88 66 72 71 66 81 93 79 90 86 85 70 40 21 55 28 90 48 112 52 43 105 24 37 68 58 89 59 117 48 98 120 99 38 45 75 59 51 91 52 61 42 92 88 57 111 70 67 75 78 68 93 58 84 57 66 74 74 98 106 61 79 87 118 21 81 91 36 83 59 52 95 36 64 59 103 35 79 153 61 95 82 68 82 46 93 25 49 75 86 116 94 55 59 44 68 79 70 72 60 122 89 100 48 110 41 80 69 119 98 61 77 69 52 76 60 91 64 31 108 30 49 73 41 47 63 89 103 80 41 119 61 70 115 43 66 59 96 96 71 122 74 72 115 56 35 71 51 75 57 57 67 58 24 53 110 101 77 89 75 51 85 82 76 71 103 26 40 36 62 79 51 64 56 64 99 97 41 40 90 69 71 83 68 34 44 56 61 43 51 48 70 28 28 87 40 90 77 124 70 105 69 25 65 33 91 107 73 92 103 41 84 38 47 107 128 82 58 34 77 86 103 79 98 94 129 86 60 65 63 75 86 121 86 65 116 88 85 39 67 58 33 102 61 33 68 42 61 88 86 21 83 104 60 71 102 75 93 99 63 76 86 100 72 112 37 122 86 43 57 74 67 59 93 30 43 66 117 69 51 45 47 16 94 58 45 39 75 54 55 56 87 98 114 84 101 35 46 99 88 98 128 87 83 73 59 86 49 27 83 44 90 30 100 97 47 74 55 90 50 92 78 118 48 97 52 72 73 90 58 53 52 92 44 71 44 129 71 73 91 50 81 44 100 89 42 91 61 107 105 95 26 68 59 79 54 90 77 116 59 84 64 81 50 67 93 60 67 112 72 111 17 83 47 47 80 47 36 27 50 39 67 105 41 99 70 67 46 59 36 57 37 73 59 59 52 50 90 99 53 15 113 60 52 80 98 48 51 85 77 75 78 49 87 61 52 49 72 57 89 59 53 60 28 79 71 40 53 85 95 82 64 33 98 90 50 57 33 55 70 76 61 128 91 73 81 54 125 35 81 146 98 14 103 59 66 95 69 79 54 137 91 81 33 77 63 37 35 88 30 49 122 50 50 81 112 54 35 35 79 81 83 53 80 43 25 112 61 79 54 82 42 79 56 48 38 63 115 74 92 98 77 100 81 46 135 62 89 71 88 98 79 119 68 70 34 96 67 40 46 55 55 69 77 60 49 125 60 81 82 47 60 79 32 36 118 71 96 68 78 44 35 32 61 49 84 77 56 121 44 70.1217292377702
74 65 45 92 37 45 108 50 86 69 61 69 57 55 63 55 124 65 99 49 68 39 71 51 124 57 49 34 56 127 56 116 40 60 93 85 82 18 75 84 48 94 76 45 71 33 63 58 41 48 81 89 62 74 100 61 64 118 33 78 49 66 94 64 104 51 50 83 39 72 93 51 58 104 72 57 62 66 33 37 53 97 88 78 62 58 139 91 92 88 113 88 39 68 56 34 54 58 37 106 88 106 92 67 46 52 78 55 58 64 66 96 80 90 42 72 83 78 61 34 83 68 109 118 26 30 105 100 53 61 41 74 56 48 48 63 74 40 82 67 91 88 141 75 87 94 65 74 41 59 98 43 87 22 65 43 101 34 129 88 62 69 36 84 90 25 43 54 54 133 65 79 89 45 37 62 72 33 136 75 33 45 82 42 110 122 98 71 106 87 75 128 47 49 85 62 49 41 60 75 88 95 55 48 84 69 82 67 66 73 103 75 79 108 63 58 46 35 34 68 81 77 68 28 57 45 131 78 66 37 48 72 56 67 39 92 71 116 62 50 48 25 81 52 105 53 75 24 69 67 85 145 120 37 64 54 43 82 65 80 95 75 69 14 109 119 51 43 59 73 61 37 98 57 43 74 54 66 42 47 43 38 108 86 74 46 143 63 97 64 56 33 50 89 63 80 49 30 127 84 80 75 87 119 67 78 55 39 31 49 79 40 82 66 95 63 70 64 43 89 62 96 66 78 98 65 60 95 136 88 67 69 74 67 83 90 67 90 85 85 73 39 24 50 30 93 48 108 47 40 101 22 33 75 59 88 62 113 47 100 125 94 40 41 79 59 43 89 52 60 45 88 93 64 113 67 66 81 85 67 99 58 87 61 74 80 81 103 104 57 82 89 120 20 83 83 34 78 59 50 88 37 65 59 106 40 83 151 65 96 86 65 85 49 95 22 52 73 83 117 102 54 68 44 73 70 75 73 60 125 86 109 48 102 39 83 64 116 94 65 84 62 48 67 58 96 74 32 102 31 46 73 38 46 62 88 102 86 37 115 67 61 115 44 67 62 90 106 68 132 73 71 108 58 29 67 51 77 53 63 71 63 22 53 108 105 76 88 80 49 85 76 75 71 99 28 38 38 64 84 51 62 65 72 97 95 39 51 96 72 75 85 62 28 44 54 69 45 50 50 65 29 30 100 37 85 87 122 67 103 76 25 71 31 93 116 82 87 103 43 83 38 53 108 130 88 55 35 69 84 101 83 92 95 135 86 58 65 60 70 84 121 84 66 118 89 79 38 69 57 38 98 63 31 69 40 57 88 93 20 86 105 59 66 105 77 90 83 60 78 85 96 78 115 34 126 78 45 58 69 65 66 95 33 44 70 120 65 53 45 46 16 94 59 44 42 80 54 57 50 80 93 109 81 104 37 41 101 95 97 118 89 81 73 68 88 49 24 81 42 91 32 106 99 46 72 49 81 54 89 82 117 51 99 48 68 78 89 61 51 54 99 45 77 40 138 77 76 85 52 79 44 95 95 39 90 63 101 106 106 22 69 58 73 55 91 77 113 67 82 56 81 48 65 94 64 71 110 82 108 14 85 43 44 82 51 37 25 48 42 69 107 41 102 71 64 48 56 36 59 38 73 54 59 48 45 96 98 53 18 119 62 57 78 99 46 50 84 81 78 84 51 86 57 54 44 67 59 100 53 46 55 25 87 66 39 53 83 95 81 62 31 103 88 52 55 35 56 68 75 65 138 81 75 81 55 119 33 82 140 96 13 96 61 64 95 66 82 53 131 96 75 32 75 60 36 36 92 32 47 121 51 56 82 108 57 32 38 83 82 83 52 75 41 24 116 58 85 56 81 42 81 55 51 38 54 117 72 92 101 77 98 76 48 134 57 99 66 88 97 79 119 68 72 33 97 63 39 42 59 55 63 75 57 47 129 57 86 80 44 62 81 34 35 126 73 97 65 78 43 39 29 58 49 83 77 59 105 49 70.43458475540386
75 60 44 91 38 42 106 46 78 66 57 64 59 57 62 57 118 66 105 50 65 38 67 53 134 66 44 33 58 126 60 105 40 62 96 88 83 19 80 80 45 95 76 45 73 36 55 66 41 48 75 97 60 71 85 59 61 115 35 81 52 62 93 65 108 49 57 75 39 83 104 50 62 98 72 62 63 63 35 43 56 95 93 80 64 59 150 93 90 89 111 86 42 72 58 33 54 62 42 109 85 108 91 68 43 52 90 58 58 58 68 97 79 99 41 78 83 81 66 26 79 67 115 113 31 30 113 98 50 57 34 75 56 43 51 59 69 43 77 69 94 97 145 66 88 98 64 72 38 61 98 42 92 22 62 43 101 32 132 89 59 75 38 84 95 23 44 62 46 135 62 72 87 41 37 67 71 35 131 71 34 46 80 43 115 130 103 75 110 80 80 129 47 48 90 59 50 37 62 76 82 90 52 47 81 61 79 65 65 78 107 73 80 118 64 61 46 36 35 72 84 83 67 29 57 41 134 75 64 33 46 74 59 71 42 81 77 111 67 50 46 24 74 54 101 56 72 27 70 68 87 139 129 38 62 53 43 75 66 83 95 76 66 14 114 122 53 38 55 69 59 40 103 61 44 72 53 67 45 49 44 37 114 90 77 48 145 60 103 70 55 33 49 87 68 78 48 31 127 85 82 70 85 127 71 83 57 42 35 50 78 38 84 69 87 59 75 67 46 94 65 94 74 79 107 60 63 90 121 82 66 70 72 67 88 90 65 89 82 80 71 33 27 53 32 94 53 105 47 45 101 21 34 69 60 95 69 102 50 98 121 99 42 39 74 67 41 87 40 59 44 87 78 71 111 66 66 86 89 61 104 57 86 63 73 80 77 103 110 54 89 87 127 21 90 82 40 83 59 49 95 32 63 60 106 38 86 156 68 96 88 63 89 47 89 22 49 72 80 119 108 55 68 38 70 74 79 74 61 124 83 110 44 100 34 83 61 116 87 62 89 58 47 67 61 95 79 31 100 27 44 73 42 44 58 97 110 90 38 116 60 56 125 44 68 64 94 107 69 141 79 70 108 56 27 67 57 65 50 65 71 60 24 49 117 100 73 80 88 45 85 75 72 66 92 30 36 40 60 88 53 65 66 77 95 95 32 45 93 71 74 86 60 28 45 59 70 46 49 55 64 30 30 105 32 80 87 115 63 106 79 25 64 34 97 113 82 89 106 50 80 37 50 112 127 96 50 32 67 90 103 84 94 97 144 84 61 72 62 78 92 122 83 67 128 87 72 43 69 51 35 103 60 28 68 38 56 97 101 18 92 105 54 66 108 70 92 84 70 80 85 83 78 122 35 132 80 44 63 74 64 59 93 33 40 68 115 65 48 47 48 17 91 69 50 44 74 52 56 51 84 92 101 79 111 42 43 100 102 92 118 83 85 78 74 93 53 20 81 51 96 33 102 97 47 78 49 81 56 93 77 121 54 93 48 72 81 84 56 49 58 97 40 73 35 140 85 82 84 51 86 48 94 94 38 90 65 103 111 107 26 66 58 71 54 83 74 109 67 81 61 87 49 64 90 75 73 109 88 105 16 83 41 38 80 52 39 24 41 45 64 112 45 110 67 67 51 57 39 62 36 72 52 60 42 42 94 94 53 14 117 56 50 72 95 43 56 85 77 81 82 51 79 62 51 38 69 60 106 53 51 54 24 86 72 40 53 84 94 79 60 35 102 88 50 53 36 61 66 74 64 145 82 77 86 51 112 28 87 139 101 13 85 58 67 96 61 80 51 133 96 74 27 73 65 37 36 97 35 45 118 50 57 82 114 57 29 34 80 83 83 51 75 41 26 116 62 84 57 81 40 90 53 55 33 54 120 72 92 106 77 102 78 51 128 56 105 63 94 91 83 119 65 74 30 93 62 40 42 60 56 69 76 53 45 136 55 87 74 50 64 80 34 34 124 73 101 71 72 46 39 25 62 49 85 70 57 99 51 70.6712172923777
74 58 43 96 42 41 102 43 79 63 60 66 61 62 63 58 116 64 109 54 70 42 70 56 135 60 39 34 59 133 61 111 36 60 94 99 95 18 76 86 43 97 77 50 67 33 57 68 42 46 79 88 60 81 87 64 58 109 32 77 54 60 93 70 106 48 58 81 39 84 93 46 69 98 68 65 67 65 37 48 51 87 97 84 59 61 161 96 91 84 121 87 42 72 60 35 58 68 44 104 86 115 90 72 39 46 93 61 48 60 72 100 72 100 43 81 85 75 70 23 78 68 116 103 34 25 118 102 51 52 36 74 55 47 51 55 64 46 77 63 89 95 141 68 91 91 70 73 32 64 102 45 90 23 59 46 91 30 133 77 63 76 34 90 99 23 43 64 50 129 62 76 85 37 35 72 68 36 128 73 29 49 80 46 109 130 105 77 109 79 76 127 50 46 84 67 54 38 70 77 78 97 51 45 76 61 75 68 69 74 117 77 81 118 59 59 44 35 35 76 77 86 70 31 55 41 139 77 61 36 49 73 59 75 39 81 69 108 62 50 43 18 70 58 97 60 69 24 76 64 85 139 134 37 73 51 45 75 71 96 96 77 67 13 125 129 53 38 56 70 59 44 108 64 45 68 53 71 43 55 42 38 107 91 75 49 141 64 113 72 55 35 46 101 65 79 46 31 127 89 84 73 86 124 67 91 57 45 35 45 77 41 83 65 86 62 72 69 44 96 63 85 83 77 106 59 66 94 113 93 66 64 73 68 86 86 63 94 84 86 69 32 33 56 34 95 55 103 47 47 94 19 30 60 63 93 72 105 47 103 120 102 39 34 70 64 36 92 42 68 44 84 82 76 103 64 68 89 85 63 117 57 89 73 76 78 74 105 109 54 88 92 127 21 95 84 44 80 66 56 102 35 62 53 105 34 88 161 67 100 81 61 87 48 88 24 52 63 77 119 107 52 72 35 73 72 86 79 58 133 88 105 42 101 29 91 57 103 89 68 95 55 48 60 59 101 78 33 94 29 50 76 44 47 48 104 111 89 37 115 59 56 120 50 66 67 98 112 69 147 74 72 101 56 26 77 59 62 52 67 69 62 24 48 114 98 78 77 89 49 92 72 69 65 91 34 41 44 64 90 47 63 61 83 103 89 30 49 97 71 75 79 52 30 45 55 70 50 48 50 72 29 29 98 34 77 75 104 65 105 81 21 62 39 100 118 84 91 107 49 87 37 46 117 129 95 53 35 69 87 105 87 94 88 139 86 61 77 61 84 90 119 77 63 124 85 70 38 66 47 36 107 59 22 70 35 53 103 101 14 88 98 56 58 110 62 91 82 78 80 85 82 73 129 32 128 81 41 63 73 69 68 79 38 40 69 117 69 49 46 51 17 92 73 48 39 74 58 51 50 94 94 101 90 112 42 44 95 111 86 119 78 90 85 74 97 52 21 70 50 105 36 102 91 47 78 46 84 56 88 70 122 56 97 51 78 77 84 55 53 60 89 31 80 27 129 85 82 79 56 85 47 89 93 38 87 66 110 110 107 26 65 55 76 56 89 74 118 63 90 66 91 46 67 95 68 77 113 88 97 13 84 42 37 84 49 43 20 46 49 63 107 45 112 70 69 51 54 42 60 35 81 53 59 41 45 94 89 54 15 116 49 45 70 92 44 53 84 77 82 83 58 81 58 48 39 71 62 104 54 53 59 28 94 81 43 57 92 93 78 67 37 99 100 44 54 40 55 64 76 68 150 80 80 92 48 113 29 101 142 111 14 86 56 69 96 65 83 48 139 97 82 24 64 56 38 38 96 38 43 109 56 63 84 111 56 27 32 83 85 83 52 70 42 26 114 60 84 62 82 49 94 54 60 35 44 112 73 93 107 79 110 80 53 129 55 94 63 90 92 76 123 68 76 30 101 56 39 43 58 62 68 73 58 45 134 59 90 74 53 66 84 34 38 120 79 100 69 71 49 37 21 59 41 81 65 53 93 54 71.00682593856655
71 56 45 91 44 44 105 41 74 65 62 63 67 62 60 56 132 69 113 52 67 39 73 61 150 57 40 37 66 128 60 111 31 59 91 106 85 21 71 84 43 99 73 53 69 31 58 76 42 41 78 87 54 76 82 62 61 107 33 70 58 61 91 73 104 47 60 78 39 87 98 45 59 87 73 70 65 60 34 43 53 81 95 85 56 68 155 92 94 79 124 85 45 81 59 28 59 71 47 100 82 119 89 74 37 50 97 63 51 55 77 93 72 98 46 96 81 78 72 25 71 74 109 87 34 22 127 105 55 41 35 75 57 50 51 51 65 46 68 70 92 103 134 69 88 95 66 71 32 65 106 46 92 26 53 48 84 34 140 73 67 76 36 88 95 18 47 58 62 120 61 80 76 34 33 71 56 37 127 68 31 43 84 50 106 128 102 77 109 75 73 126 53 52 87 70 50 41 75 65 79 104 52 43 71 64 80 67 69 76 118 78 82 114 62 61 41 35 39 82 82 92 81 33 54 41 136 76 68 34 56 77 66 80 45 78 64 118 60 50 45 18 69 59 92 54 67 21 73 65 82 134 129 35 80 49 48 75 70 95 93 80 70 17 127 132 51 40 54 66 58 44 104 65 39 70 53 76 41 53 37 36 113 90 79 53 141 63 110 72 57 33 46 101 61 81 45 30 129 86 79 72 84 125 70 92 63 41 36 40 75 35 89 67 87 68 71 69 42 95 73 80 84 85 107 62 65 95 111 94 64 62 79 66 84 88 64 89 86 90 71 36 36 55 39 84 50 105 46 45 98 23 28 68 69 94 69 102 47 106 120 105 40 35 65 68 33 91 39 65 40 79 78 78 92 66 72 84 84 62 125 51 91 75 69 81 63 110 103 54 84 92 127 18 98 80 46 80 72 63 98 39 64 50 102 33 83 153 71 102 80 60 87 48 87 28 55 62 77 122 109 55 79 27 67 78 90 88 56 130 95 101 43 96 25 96 54 103 92 72 98 51 44 57 57 103 80 29 94 29 53 76 45 46 54 110 103 95 36 110 57 60 124 53 60 65 105 120 67 146 64 68 99 57 27 73 63 63 53 64 67 64 25 42 115 98 83 75 87 55 90 66 69 62 93 31 36 42 65 92 49 66 54 93 107 82 30 49 97 64 76 74 49 27 41 57 73 42 47 58 76 25 30 98 34 75 75 93 68 109 84 24 61 39 107 123 87 87 99 51 81 41 49 120 133 101 58 37 70 87 98 86 97 84 139 90 62 77 54 81 92 123 78 56 124 93 66 39 73 46 39 109 58 21 71 33 55 99 100 13 85 98 62 57 118 52 91 79 83 85 85 79 77 135 31 123 79 46 62 79 69 68 80 40 39 69 104 67 46 44 55 18 97 75 54 33 78 55 48 53 97 102 101 95 126 39 49 91 115 95 120 79 90 78 76 97 54 19 65 49 112 36 101 98 47 70 48 76 61 80 77 128 59 99 52 82 78 84 60 51 70 90 30 84 28 121 82 87 82 57 82 46 81 91 36 92 62 119 114 106 28 63 62 74 54 86 78 123 60 93 66 94 46 69 100 67 85 110 85 103 13 88 40 40 83 48 46 19 46 45 62 113 50 114 71 70 52 51 43 61 35 80 51 60 50 41 89 89 61 17 117 45 49 72 91 48 53 80 71 82 89 56 82 62 50 43 69 64 107 51 50 58 28 101 86 43 61 98 85 82 70 46 99 100 47 61 42 53 62 88 73 151 79 81 95 45 106 30 96 137 114 14 90 58 73 90 67 90 50 136 96 79 25 68 50 39 35 90 42 50 107 56 61 81 105 55 24 33 84 90 86 52 70 46 27 111 56 92 65 79 53 92 58 64 37 49 110 65 87 114 76 124 74 59 125 60 93 61 97 93 80 126 67 80 30 100 62 38 40 54 65 71 70 60 40 128 58 87 73 56 58 84 31 42 123 76 107 70 70 51 37 20 65 41 83 70 50 92 48 71.2434584755404
65 59 44 90 42 47 100 40 80 63 63 61 63 64 59 59 131 70 113 55 71 36 75 59 149 60 41 38 67 134 67 109 28 57 91 105 90 23 70 91 46 97 78 50 71 30 61 82 43 41 85 97 56 80 76 58 54 110 35 71 62 66 89 78 106 43 60 79 36 95 102 52 68 88 70 72 66 57 33 40 60 79 90 82 57 67 158 82 93 81 120 81 43 78 53 24 65 71 47 100 89 114 94 74 29 52 101 63 52 53 87 96 79 105 48 105 77 76 70 28 74 75 105 91 36 19 113 101 62 44 36 68 57 53 52 45 67 41 66 72 90 102 130 69 87 98 71 71 26 71 103 42 93 26 54 47 81 35 148 65 72 75 32 88 92 17 47 56 62 115 67 73 74 41 31 66 56 37 122 67 28 43 93 47 104 130 108 81 109 70 71 136 57 56 90 66 48 42 73 65 77 103 54 48 76 65 84 70 67 72 119 80 88 112 62 61 44 30 41 89 80 100 71 29 57 42 145 81 72 35 53 75 61 83 50 74 65 129 53 51 41 18 71 60 93 61 69 19 68 66 75 133 123 39 83 52 53 69 64 99 88 80 73 15 123 142 48 34 52 64 65 44 105 64 36 63 52 83 38 52 42 41 118 90 75 55 143 65 104 73 61 34 45 106 63 77 49 32 123 94 72 76 82 121 70 100 66 39 37 39 74 35 88 76 85 72 75 77 41 91 66 86 89 86 108 54 62 100 110 89 59 56 87 68 79 91 67 83 89 91 74 37 41 58 46 85 53 104 49 48 109 23 23 66 69 100 72 96 45 116 115 110 45 31 68 67 33 95 37 68 40 79 81 84 99 65 72 83 85 63 121 45 96 78 74 83 58 106 108 61 83 102 137 18 98 80 51 76 72 68 94 41 69 49 98 32 84 154 69 106 73 63 81 48 82 30 51 57 78 129 117 50 79 28 76 85 94 93 56 135 96 99 42 99 22 94 50 100 90 72 90 50 47 56 57 98 80 26 93 27 50 72 46 41 59 125 97 106 36 109 57 58 130 53 61 67 110 124 66 140 61 63 103 61 29 69 58 66 53 66 70 65 23 39 114 105 87 74 95 56 93 68 73 66 95 27 38 45 72 90 51 65 57 99 100 85 28 52 105 66 83 72 48 31 42 55 78 46 48 58 78 24 29 91 34 63 72 94 63 104 90 23 60 40 125 124 80 84 104 54 81 44 48 117 123 100 55 37 70 88 102 86 100 79 138 95 72 70 51 86 96 120 69 60 119 97 67 41 80 48 35 107 56 24 68 32 57 98 99 10 84 101 63 58 116 54 94 77 92 89 89 80 84 125 31 125 82 48 60 78 76 72 77 39 40 70 103 67 46 46 55 20 104 72 59 30 84 59 43 55 99 105 103 101 132 39 47 89 117 101 127 79 91 85 81 101 52 18 62 51 110 41 98 93 46 77 45 83 62 76 74 132 58 92 57 85 82 86 58 50 72 91 31 81 30 123 77 94 85 57 79 40 78 97 32 93 65 119 108 103 30 68 68 73 56 88 78 125 60 91 73 96 45 73 95 62 91 115 88 105 15 90 37 39 84 45 46 19 45 45 64 113 47 107 71 68 54 45 45 61 36 92 50 62 49 38 93 75 59 17 122 42 51 69 86 49 60 70 72 84 89 63 81 68 46 53 64 67 105 51 46 57 28 99 91 47 63 92 83 90 65 59 96 98 46 67 35 53 63 89 67 149 75 78 91 41 105 31 99 138 121 13 102 60 69 97 70 87 48 131 92 78 24 74 50 43 32 88 42 55 99 54 63 74 109 59 24 35 87 93 88 54 64 49 26 109 56 88 64 70 53 91 57 64 36 51 107 69 79 107 83 138 81 65 129 56 100 55 94 99 77 128 69 87 32 106 57 37 37 49 67 70 67 64 34 131 61 88 75 62 64 88 29 41 138 76 114 70 65 55 40 18 65 43 84 72 52 95 53 71.79067121729239
58 55 45 86 39 50 95 45 78 68 61 61 66 65 62 59 128 65 111 55 68 41 71 60 153 60 40 33 66 137 79 104 24 59 99 105 90 23 69 90 48 98 78 46 75 27 61 86 40 40 84 95 52 86 77 59 54 101 36 80 66 66 99 79 109 42 61 76 39 97 105 56 71 89 70 72 62 59 35 37 61 85 83 85 51 72 155 93 94 80 111 83 46 76 50 19 67 70 45 96 92 112 91 72 26 51 96 55 56 51 88 102 80 104 50 103 76 75 74 27 77 76 107 89 37 20 118 102 63 38 33 65 51 63 52 40 72 37 65 68 93 100 132 67 77 100 71 69 24 75 96 42 87 25 54 48 87 30 148 67 82 75 32 95 101 19 48 57 59 126 65 82 71 38 28 65 59 36 123 66 33 46 90 48 100 129 107 86 113 63 80 134 62 53 91 57 43 42 73 70 72 103 55 53 71 64 90 66 76 72 111 88 99 110 62 58 44 29 41 94 86 101 71 29 60 40 144 85 63 39 54 79 59 85 52 72 66 137 56 56 40 19 74 61 91 60 72 19 68 63 70 139 136 36 83 49 54 69 63 100 88 82 78 13 121 157 45 35 54 59 65 51 104 62 37 61 55 87 38 54 43 41 115 91 71 51 144 67 107 70 70 32 45 109 65 79 53 31 121 95 74 78 79 112 76 102 69 36 41 34 75 36 86 86 90 70 78 74 34 84 71 87 87 84 118 55 59 104 112 87 59 58 90 70 79 96 68 80 88 97 77 36 38 59 54 82 58 104 46 46 109 24 23 61 74 106 78 100 52 129 116 124 42 36 74 71 30 93 38 71 39 84 74 82 93 63 74 78 90 59 119 44 104 80 72 87 55 107 104 67 83 99 146 22 94 81 52 73 74 72 97 39 68 48 102 30 80 149 70 107 64 70 83 49 77 31 49 50 74 129 126 48 78 29 76 83 91 95 55 132 94 95 43 96 25 95 51 103 83 79 87 45 50 51 55 87 75 25 86 26 49 79 46 41 59 127 95 112 33 113 59 53 124 60 63 72 114 121 66 134 61 65 107 62 28 69 63 61 58 64 70 61 20 34 107 114 84 75 96 62 96 63 69 66 95 28 33 45 69 98 56 72 54 102 108 89 30 52 105 65 86 71 49 30 36 53 80 50 45 60 74 25 29 86 36 58 68 96 61 115 94 23 62 41 122 126 77 82 100 54 80 47 47 110 123 97 56 38 67 90 98 87 101 81 140 92 71 67 52 88 104 115 67 58 127 95 73 41 77 49 35 114 58 25 72 32 56 99 101 12 83 102 59 60 109 57 86 81 103 90 87 81 85 122 35 137 86 52 57 79 78 72 71 41 39 75 116 61 43 46 50 20 103 70 60 31 78 65 42 59 107 111 94 104 128 35 54 88 120 94 120 80 99 83 83 120 48 14 60 50 90 43 99 89 43 77 49 80 61 74 77 127 60 96 53 86 89 82 55 43 75 87 36 87 34 124 84 95 88 58 75 47 82 105 30 95 67 121 103 101 30 69 67 74 55 85 85 130 58 89 76 102 37 75 104 54 89 125 87 110 16 91 34 42 85 52 40 18 50 43 66 115 53 118 66 74 60 47 42 62 33 95 56 61 51 46 92 73 55 16 120 38 54 67 84 50 59 70 78 87 88 65 93 71 45 52 64 68 104 50 45 58 26 94 102 49 70 88 82 96 72 64 95 96 44 70 32 59 62 93 66 156 79 75 87 43 107 28 97 132 123 11 109 53 64 93 71 88 48 126 96 76 24 79 52 45 29 88 40 52 98 53 59 71 109 59 27 38 92 91 85 58 64 56 28 106 63 90 56 71 53 91 58 64 39 48 102 61 74 117 93 143 79 63 119 53 102 49 92 105 77 122 71 96 30 105 56 40 34 48 71 71 68 63 37 129 65 90 81 62 65 89 25 48 146 81 109 74 58 58 44 19 72 43 84 72 52 97 54 72.22525597269625
59 55 47 78 40 53 84 52 75 61 60 59 71 70 65 58 119 63 101 60 65 46 76 61 165 62 38 36 69 139 81 104 23 54 104 101 87 23 71 91 50 101 80 39 75 22 58 94 39 39 85 97 54 81 79 60 53 95 34 86 60 73 100 82 111 41 55 69 39 103 107 59 66 91 76 77 64 65 33 37 60 86 87 85 42 75 152 103 100 85 102 80 49 78 48 20 73 77 46 95 96 114 85 69 24 53 89 54 54 45 86 100 77 95 47 112 76 73 77 24 79 73 98 88 36 17 113 102 62 40 28 66 48 62 50 37 76 38 68 65 96 103 135 72 72 102 71 71 19 72 83 43 89 28 55 45 88 33 158 65 92 80 31 99 93 19 44 61 54 131 72 83 71 41 28 66 55 35 127 63 38 47 91 53 99 131 109 90 128 55 81 137 63 51 95 57 44 42 73 74 76 103 56 54 64 64 87 65 81 76 110 93 99 113 64 68 49 27 41 91 85 97 71 30 64 36 148 84 64 39 58 83 62 92 55 76 66 135 59 62 40 22 73 57 86 63 76 20 67 62 64 138 134 36 81 50 51 65 60 96 90 87 87 12 120 157 42 30 57 60 63 51 103 56 32 57 57 86 38 56 45 39 116 98 75 51 147 76 111 69 68 36 38 117 68 76 56 32 123 92 73 78 75 112 73 103 61 27 44 34 82 36 81 88 91 73 82 76 32 77 70 84 87 87 131 56 61 103 115 93 58 59 92 66 73 88 75 78 91 108 76 36 43 60 56 84 66 94 42 52 109 26 19 61 66 114 81 89 54 131 111 125 48 33 80 68 30 97 34 73 39 85 77 80 97 58 71 74 90 59 126 44 101 85 76 92 60 103 100 63 81 93 142 25 102 79 57 78 79 71 87 39 67 42 98 32 80 152 70 111 66 72 77 47 82 31 50 49 81 135 126 52 70 31 80 94 96 104 49 131 91 100 49 90 29 90 47 105 76 75 92 39 54 45 57 91 71 29 78 25 49 76 52 40 60 131 95 111 35 115 54 51 124 62 69 75 105 112 65 120 64 66 110 58 30 68 63 64 59 67 72 64 16 37 105 105 92 76 102 68 104 70 75 67 91 28 36 46 82 97 60 76 53 103 107 85 33 54 108 67 84 70 51 30 34 56 82 49 45 63 74 26 26 88 40 50 65 98 63 113 103 21 69 37 127 110 75 80 93 50 71 46 47 112 124 99 58 36 66 90 96 78 101 76 139 87 75 69 50 83 109 124 68 61 134 94 74 40 85 48 37 118 59 26 72 28 60 105 104 16 91 98 62 60 111 64 86 83 107 87 88 80 87 118 36 142 80 55 61 77 71 72 70 40 36 74 125 65 46 45 46 20 98 71 62 31 75 69 37 58 99 113 94 104 113 37 60 87 114 91 115 82 103 82 95 129 44 12 62 47 90 43 105 92 40 82 47 77 60 73 81 124 63 93 54 77 99 84 52 42 78 91 34 91 32 119 86 92 79 61 79 48 82 104 29 95 66 122 100 109 30 70 71 76 58 84 88 126 59 92 76 107 40 82 102 53 86 127 88 119 15 98 33 42 85 53 37 19 50 44 67 113 56 116 64 75 59 44 41 59 28 102 56 63 51 47 89 69 55 16 108 37 54 65 83 45 54 67 76 84 90 65 95 78 43 51 68 65 110 54 43 56 27 89 102 47 65 93 86 94 69 65 92 94 38 76 32 52 63 93 61 149 78 83 89 39 112 27 95 126 132 11 115 48 59 91 69 85 51 135 105 80 20 76 53 44 25 89 43 50 98 50 56 69 111 58 28 37 90 93 80 61 67 63 28 100 63 96 61 74 53 90 53 62 38 49 99 59 71 109 97 139 78 68 106 49 100 49 91 106 73 118 70 106 28 108 56 42 36 44 70 72 66 66 38 129 60 92 82 59 69 87 26 52 153 79 112 81 55 63 41 18 77 46 94 72 59 94 55 72.47326507394767
57 54 44 78 42 59 82 57 69 60 60 63 69 67 61 60 118 62 105 64 64 46 71 58 154 62 30 36 69 135 80 98 23 50 103 105 83 25 73 86 46 106 77 36 76 20 59 94 37 40 86 99 51 83 73 67 57 90 36 79 61 73 95 84 98 43 52 64 41 100 106 56 65 81 76 80 65 65 36 40 61 81 85 89 43 80 146 105 94 94 104 74 54 79 50 17 77 75 54 90 92 114 92 67 23 59 100 54 53 40 87 98 85 102 44 116 72 71 80 24 80 65 99 85 32 17 108 110 62 39 28 63 47 64 52 35 80 35 62 74 97 94 123 78 71 98 79 71 18 74 73 38 87 21 53 42 90 31 162 66 98 75 33 95 91 22 41 66 53 133 77 86 68 46 31 79 53 34 124 60 41 48 96 52 100 142 115 82 124 46 93 136 61 53 92 56 46 43 76 74 71 115 57 62 62 66 89 70 75 71 107 87 96 114 67 65 50 26 44 88 82 99 70 31 65 34 149 90 67 43 65 84 63 93 55 76 65 138 60 63 35 25 77 56 83 61 78 22 72 58 64 138 137 34 85 54 49 63 65 92 95 79 81 10 113 161 38 33 60 56 72 49 100 61 33 47 50 91 37 58 49 37 116 109 79 50 153 90 113 69 67 35 36 123 65 71 58 30 119 98 75 81 67 114 75 95 56 29 47 32 86 34 84 89 95 76 77 81 31 80 71 87 94 84 136 63 58 105 116 97 61 64 95 64 76 92 75 82 95 107 69 38 46 60 58 79 69 91 43 55 107 29 17 64 70 115 86 86 55 137 111 129 48 34 83 72 31 94 32 77 33 84 83 80 105 60 75 72 95 61 126 46 106 85 78 107 65 103 93 68 73 98 146 25 96 81 58 86 81 73 85 36 57 42 96 33 81 161 65 114 61 74 80 44 82 31 48 52 80 133 129 51 74 31 89 96 97 102 50 128 100 99 48 81 28 80 47 101 73 76 86 36 64 44 63 88 77 31 73 29 47 73 53 41 60 131 99 112 38 110 50 53 126 65 60 71 96 109 64 117 69 72 108 67 28 69 56 63 55 69 73 67 12 35 103 99 99 82 102 71 112 71 75 66 96 29 32 49 86 90 63 76 57 103 98 92 31 56 102 62 84 73 51 28 32 58 78 47 45 63 74 28 23 85 39 46 64 100 67 110 104 21 71 37 134 114 71 95 91 52 66 47 51 109 134 101 61 37 65 87 90 81 100 79 137 86 77 76 50 85 107 126 60 56 137 93 76 38 88 51 38 115 58 29 73 32 63 98 100 18 83 96 58 61 107 63 85 91 114 88 91 82 89 111 37 130 74 62 65 79 71 86 67 42 42 66 130 66 43 44 51 16 99 71 65 34 80 74 37 56 97 120 90 100 116 39 63 83 119 90 120 77 100 80 94 138 45 11 60 46 97 44 95 100 45 86 46 76 60 72 84 121 63 99 54 75 101 89 51 44 79 91 36 97 34 112 89 89 78 63 82 47 86 107 25 91 65 115 97 109 35 74 71 79 57 81 89 121 64 98 72 100 38 83 102 51 86 129 96 129 16 93 35 41 85 60 32 21 54 42 73 103 60 116 63 75 63 40 38 57 25 105 56 70 57 48 88 67 56 14 107 39 54 64 79 47 55 68 82 79 91 65 91 80 36 45 71 66 109 56 44 59 26 81 100 46 63 97 89 93 69 62 91 90 45 74 30 53 73 95 57 139 84 82 93 44 119 28 93 120 127 12 114 47 57 92 77 86 48 144 107 81 20 76 53 39 27 89 42 45 99 51 57 69 102 65 30 34 91 94 81 60 70 74 30 94 70 103 60 74 50 82 61 62 40 50 97 62 69 109 94 146 82 69 105 52 91 44 90 100 71 111 68 111 25 113 60 37 31 45 77 69 67 67 40 126 62 96 84 58 75 83 25 52 157 81 110 89 58 64 38 17 71 49 94 73 57 99 57 72.75085324232082
55 49 48 75 44 64 85 55 66 52 62 66 64 64 66 59 110 67 108 67 64 49 76 54 141 64 30 36 62 135 77 99 21 42 104 103 82 27 73 88 45 104 72 42 81 20 62 93 39 43 93 103 55 76 72 78 58 91 39 82 59 76 91 94 95 44 54 60 45 101 103 54 67 75 77 80 63 63 37 41 60 83 76 85 51 80 141 109 94 96 95 76 53 76 51 14 78 77 60 89 89 118 90 64 23 57 102 55 49 41 80 99 82 97 45 120 79 66 75 22 81 57 101 84 33 18 106 110 64 38 27 57 50 72 55 33 84 32 65 73 97 101 114 78 74 95 84 75 18 85 79 38 86 24 50 37 85 33 157 60 93 80 25 93 92 25 47 65 52 147 73 88 67 49 31 86 52 35 119 62 43 47 101 59 98 143 114 79 117 50 92 140 61 58 97 58 46 43 79 66 69 110 53 63 61 67 93 63 77 74 114 91 102 114 68 67 50 25 50 90 81 100 70 29 66 28 146 83 72 46 67 84 59 91 57 71 64 139 63 66 34 24 77 48 85 63 77 22 67 58 59 142 134 37 84 51 47 64 61 94 97 77 78 11 111 158 37 35 59 61 75 46 98 60 35 47 51 91 37 66 43 38 127 120 78 46 151 98 116 65 69 33 40 134 65 73 55 34 125 97 74 90 69 112 74 96 56 27 44 28 84 32 88 89 97 76 82 77 26 80 73 87 100 84 142 59 59 95 108 106 59 60 91 59 74 90 87 79 93 98 74 40 44 56 62 75 69 94 40 54 108 29 21 65 79 121 86 81 58 142 110 134 52 36 83 74 33 91 25 76 35 89 82 86 104 56 83 76 94 65 120 40 110 85 81 115 68 116 92 69 74 98 143 30 95 83 57 92 85 73 88 37 54 39 100 35 82 166 63 120 64 75 77 43 82 30 53 51 85 126 133 45 68 32 89 98 92 108 44 127 105 96 49 79 29 82 40 106 74 81 86 33 70 41 66 90 85 29 72 29 43 64 55 42 68 125 96 114 36 97 52 53 125 70 59 72 90 99 66 119 69 69 108 63 26 71 48 64 51 70 76 68 11 35 103 98 99 85 102 66 112 71 83 68 103 34 33 49 86 80 68 78 51 110 93 83 34 55 111 72 86 77 56 27 29 57 81 52 49 70 85 25 27 85 37 39 63 99 67 107 113 20 75 39 136 117 75 111 97 41 69 48 46 110 139 108 60 41 73 92 83 82 99 72 132 94 80 72 49 88 104 118 53 54 132 89 75 38 78 48 35 112 58 30 76 25 66 94 103 21 77 92 51 60 110 67 91 91 108 90 86 77 88 100 36 124 74 72 64 76 71 83 63 46 43 65 138 69 46 42 56 17 94 78 72 35 82 79 33 56 91 119 86 101 120 39 71 75 115 94 134 66 94 75 99 138 47 9 57 44 95 50 80 98 45 89 49 71 67 71 84 112 64 97 57 74 105 86 51 40 74 88 34 97 39 110 95 89 73 67 79 48 89 104 23 95 63 113 101 104 32 78 69 74 56 76 92 125 63 95 75 95 36 83 101 52 91 127 96 128 16 92 38 41 82 62 28 21 50 43 82 103 67 117 62 76 65 40 32 58 26 104 50 76 63 48 88 67 52 12 111 37 53 69 82 46 59 60 84 89 90 63 82 79 39 49 70 63 112 54 47 63 31 82 95 41 64 100 84 97 65 62 83 85 46 71 30 53 73 97 54 130 85 86 104 45 125 30 89 113 121 13 98 43 51 90 84 84 44 140 107 72 21 76 56 42 25 89 40 44 95 57 59 73 113 69 26 36 82 99 81 62 70 81 34 90 73 102 64 76 47 77 54 58 40 50 88 62 66 110 92 153 92 74 107 54 88 35 94 97 72 108 67 111 25 110 67 37 33 46 76 67 62 72 36 122 59 94 95 59 74 83 25 57 152 84 110 101 61 68 31 11 72 50 106 68 60 97 53 72.84300341296928
49 46 52 73 45 71 83 59 65 52 66 68 58 69 63 57 109 65 107 68 63 50 79 49 136 65 33 36 62 142 74 99 20 42 102 103 89 28 73 94 48 106 71 46 82 24 63 98 41 39 98 95 53 86 74 85 54 87 44 86 55 78 98 102 94 49 59 53 48 100 103 54 67 72 79 89 61 68 39 41 58 86 71 83 50 85 136 104 98 96 98 86 47 72 47 16 75 81 61 83 82 119 89 59 24 49 103 57 52 40 82 108 87 92 44 119 75 68 75 22 87 53 100 81 34 16 103 101 62 40 29 57 41 68 56 33 80 40 64 75 95 95 115 78 78 95 85 80 18 90 80 41 86 25 51 37 82 33 157 65 92 80 27 83 98 27 44 63 54 163 69 88 62 50 34 89 52 36 112 65 46 44 103 61 98 148 111 80 117 52 96 140 61 62 99 53 49 42 76 67 77 112 60 67 56 72 87 60 79 70 109 91 100 120 70 71 48 28 57 91 85 101 67 29 68 31 145 82 75 47 69 85 59 91 56 65 64 137 63 69 33 20 78 50 83 62 76 23 69 58 54 138 138 37 80 51 52 66 62 86 104 80 76 11 116 163 37 38 59 59 76 50 94 61 33 48 52 91 36 67 45 42 132 135 81 50 155 111 117 62 74 36 35 136 58 69 59 33 113 103 74 96 67 115 73 97 56 27 49 28 90 30 94 94 96 77 82 77 30 77 65 78 91 90 134 56 60 97 116 109 62 60 91 62 74 92 90 78 97 103 73 44 49 57 66 76 70 89 38 51 112 32 22 67 81 120 77 74 57 141 112 139 53 36 84 81 32 86 28 82 34 97 82 89 107 53 87 78 104 70 119 38 103 91 94 112 68 116 85 73 74 94 135 25 95 80 49 95 82 72 79 43 44 41 99 38 86 159 56 124 59 76 83 42 87 25 53 48 86 129 135 42 71 31 84 97 86 104 40 127 107 86 52 74 25 89 40 109 70 80 79 29 73 41 67 86 86 27 74 27 43 57 62 46 68 118 91 106 39 100 55 56 118 70 54 73 81 95 66 109 69 69 103 73 24 71 42 66 53 64 76 69 12 32 106 93 96 76 107 67 116 71 85 66 121 37 29 49 84 80 72 82 48 110 92 88 37 53 118 81 87 78 64 28 30 53 77 56 44 73 77 24 31 83 38 33 67 98 63 103 112 20 72 37 147 121 74 114 95 42 77 46 47 111 138 99 60 41 74 98 79 84 96 66 140 101 81 73 50 82 106 120 59 52 127 93 76 37 75 51 28 116 68 28 72 26 67 88 94 21 67 86 52 62 112 59 90 86 109 93 87 76 89 98 38 119 77 75 63 74 74 88 65 51 39 67 144 71 51 41 63 19 95 83 70 36 73 82 37 57 97 119 83 102 120 37 79 71 119 93 131 64 93 74 102 136 50 8 51 42 101 50 70 97 45 89 48 68 67 75 81 111 62 103 54 79 114 92 48 44 77 85 37 95 38 104 87 89 73 69 81 46 90 100 21 100 67 118 96 105 32 83 63 77 52 76 88 118 65 101 82 96 38 81 97 42 89 125 100 123 17 85 36 36 75 55 28 20 51 39 79 103 69 115 64 82 67 38 32 56 29 108 50 79 65 46 89 68 51 11 104 35 52 72 83 50 65 55 88 92 89 66 75 75 41 47 65 59 108 49 48 65 28 82 87 38 68 102 78 96 61 62 86 86 42 82 32 61 71 97 54 129 87 98 112 42 125 31 83 112 119 12 101 38 51 86 79 83 50 146 114 66 21 71 51 45 24 88 37 41 93 55 55 72 113 68 26 39 92 96 77 60 65 75 34 77 70 94 58 68 46 77 54 50 37 51 83 63 65 119 103 156 94 71 102 50 88 34 97 97 70 108 70 108 23 114 60 34 33 53 70 73 61 82 35 115 65 93 95 61 74 78 23 54 145 85 106 101 64 72 33 10 67 53 112 76 65 94 63 72.9169510807736
51 44 52 72 47 83 88 61 61 57 61 72 58 69 63 55 107 67 98 66 57 46 86 49 137 70 34 41 65 142 68 101 18 44 101 106 87 30 75 97 45 106 77 44 81 25 63 98 42 34 102 92 50 83 65 86 49 93 41 79 57 78 105 112 91 45 52 54 45 96 104 52 70 68 85 85 59 75 40 41 60 93 70 80 47 84 129 107 102 92 94 90 51 65 47 16 71 87 65 76 79 116 86 59 32 48 105 58 55 34 87 106 86 97 39 116 73 68 72 21 87 56 105 82 34 17 102 95 63 34 29 57 32 67 57 31 88 48 66 87 100 94 108 76 79 101 80 79 17 94 75 44 87 21 46 42 80 33 151 58 94 80 28 78 94 26 45 72 56 168 75 91 59 54 34 85 50 41 114 62 48 45 99 69 91 146 112 77 120 55 96 142 60 54 102 47 48 46 83 69 75 116 55 73 48 77 83 56 81 64 111 95 96 122 70 75 44 29 55 90 84 95 70 32 65 29 141 87 77 52 76 90 71 97 51 65 64 144 66 64 35 20 87 50 83 62 80 21 74 57 55 136 146 38 77 50 50 65 61 88 99 76 78 8 111 163 32 38 54 63 73 48 91 62 37 51 47 90 36 72 48 39 141 147 82 57 144 115 115 59 81 37 39 131 54 72 66 32 110 104 69 94 63 119 72 96 55 26 55 25 87 31 96 101 97 77 80 86 42 78 64 69 97 91 129 54 63 94 117 121 62 69 94 61 69 91 91 79 92 105 69 38 52 58 71 83 71 85 36 53 111 36 23 72 77 125 74 72 58 140 108 145 51 44 89 79 30 83 28 76 34 93 85 90 112 52 88 73 113 71 120 37 98 94 103 110 61 119 85 69 68 90 138 26 93 72 51 102 83 69 76 45 50 42 104 36 90 161 56 118 54 73 86 46 84 27 55 51 93 131 136 41 74 35 88 95 81 107 38 121 103 82 44 74 24 92 41 113 75 77 73 30 84 44 71 80 92 22 77 29 42 60 59 45 75 118 92 99 43 103 54 55 111 69 56 72 74 95 63 110 75 62 94 75 23 65 46 62 56 66 73 64 11 31 99 89 95 71 102 69 123 72 88 66 124 36 30 45 78 77 68 85 54 113 94 84 38 49 128 83 85 77 61 36 25 50 76 53 42 74 73 20 28 83 36 24 77 98 62 102 111 20 68 38 144 125 68 117 96 41 75 46 48 114 139 101 62 40 83 99 80 83 98 60 141 99 84 63 50 81 111 117 59 52 129 94 76 35 76 53 23 121 73 32 74 23 66 87 97 20 65 90 49 55 116 56 97 91 108 96 82 76 89 96 35 112 76 74 63 75 76 84 68 53 40 57 136 70 53 37 66 19 86 79 61 38 77 82 33 60 95 125 83 106 134 36 78 77 116 88 132 62 88 72 111 138 44 8 53 45 98 50 65 98 39 85 51 66 70 72 88 106 67 105 57 80 120 88 52 52 77 85 36 96 41 107 88 90 69 68 82 48 87 100 18 94 70 120 93 109 34 77 67 76 43 67 79 124 60 103 87 83 41 82 91 40 89 131 103 126 18 82 32 41 71 61 31 18 49 38 88 95 66 119 67 78 64 32 32 58 29 111 58 80 68 45 83 70 48 11 104 28 47 77 73 53 62 56 98 92 91 61 71 65 42 48 63 61 106 48 48 68 29 83 87 39 63 101 73 92 60 64 95 82 43 86 34 63 75 99 57 132 88 102 104 43 135 36 85 109 114 11 103 37 50 91 80 80 51 147 117 60 21 69 50 47 19 91 37 38 84 53 55 76 112 69 27 36 102 97 81 59 62 78 39 79 68 91 59 70 51 70 54 45 40 49 79 63 62 117 100 160 95 74 101 51 91 29 95 88 73 113 68 101 22 104 64 33 36 49 74 85 60 78 35 109 70 96 98 65 82 79 21 53 144 77 97 98 63 64 32 12 63 56 112 73 62 88 62 72.89306029579068
58 43 43 68 50 84 87 66 59 54 57 74 60 71 63 49 98 73 100 68 55 49 80 49 131 72 34 37 65 146 63 94 16 45 102 101 89 35 84 106 47 109 71 44 80 29 59 100 43 32 109 89 53 83 64 90 50 83 40 80 62 81 102 113 89 48 52 57 43 101 108 50 68 64 78 84 65 71 43 43 69 93 74 72 45 83 137 116 103 86 89 94 49 62 48 16 71 91 63 65 85 115 89 58 36 47 92 57 65 35 79 103 77 100 40 116 71 75 70 24 88 58 104 84 31 18 99 93 76 35 27 50 32 64 67 31 94 47 73 86 104 90 101 83 81 108 76 76 16 99 71 42 84 24 41 43 80 33 147 58 82 78 30 77 92 29 42 72 49 164 75 91 55 61 37 79 50 41 113 68 51 44 104 69 94 151 119 80 120 59 106 136 65 53 100 47 50 42 82 69 75 111 56 68 44 74 82 55 75 71 100 99 104 120 65 76 41 33 58 91 86 92 72 33 59 31 130 85 72 58 79 89 75 88 47 67 65 147 64 63 34 20 83 50 80 65 77 22 76 57 56 135 145 37 75 55 53 72 62 89 98 74 83 12 104 161 29 40 54 63 74 51 85 63 45 49 45 91 35 69 58 43 143 153 94 57 137 116 107 62 80 40 37 126 52 74 71 28 116 101 72 97 63 116 79 90 53 27 57 26 86 31 96 104 94 72 87 87 38 77 71 73 97 100 125 57 67 98 118 116 64 68 96 59 71 87 94 78 87 108 71 32 53 56 82 78 76 79 32 57 101 37 23 77 76 123 70 73 60 128 100 147 51 46 96 80 27 84 27 79 35 97 85 93 105 51 88 68 130 78 122 34 102 103 109 114 67 123 85 71 74 93 141 28 95 69 49 101 79 70 75 48 51 43 101 32 91 154 59 112 56 76 87 48 85 32 48 48 97 129 132 41 80 36 96 105 74 114 38 126 103 78 49 76 22 93 43 113 68 80 73 31 79 41 75 74 96 17 82 27 46 57 64 53 77 116 95 97 48 107 51 56 119 73 60 69 67 93 64 115 76 61 87 85 20 67 45 52 58 60 76 68 10 32 98 88 91 69 101 66 122 64 86 71 119 37 28 46 74 77 66 84 66 115 87 89 43 54 118 83 84 77 53 35 27 47 75 61 38 75 76 20 29 79 33 20 82 97 63 104 104 23 70 43 137 121 69 117 96 40 80 50 48 119 132 105 67 40 91 107 80 87 88 53 140 97 86 64 46 79 114 115 65 49 130 85 73 35 74 55 22 113 72 32 70 22 68 90 101 18 56 82 50 58 119 54 104 90 104 99 79 75 83 89 33 115 73 74 59 72 73 92 63 55 44 56 134 69 49 31 68 21 84 81 64 38 84 83 27 60 96 122 84 106 136 37 82 75 117 92 126 62 90 72 112 143 47 8 59 47 86 52 61 103 35 85 53 61 62 69 89 100 68 110 55 78 120 97 55 54 81 84 33 93 48 108 92 90 63 65 80 42 86 108 19 101 68 113 90 110 29 76 67 71 43 70 81 114 58 109 90 82 39 85 91 34 82 131 102 118 24 80 32 45 72 55 28 15 54 38 92 91 58 120 69 87 67 34 33 57 31 114 55 81 70 46 87 73 45 14 97 29 43 75 73 55 64 55 102 99 83 57 76 61 39 46 58 52 103 49 42 64 35 90 85 37 61 99 74 88 55 62 102 88 42 85 34 63 78 105 56 136 93 99 95 43 142 43 87 108 114 12 108 34 44 99 76 77 55 147 121 62 23 67 53 49 21 92 38 34 80 53 50 73 115 69 25 35 99 104 78 60 64 78 37 76 65 90 62 78 56 79 55 43 41 49 80 69 55 118 96 160 92 82 104 48 86 31 109 88 72 116 60 98 23 103 66 30 40 47 79 84 62 83 33 117 70 100 103 69 85 79 22 48 142 82 92 97 54 63 30 12 71 52 113 66 63 84 60 72.96814562002276
55 43 42 63 56 81 83 72 61 54 61 81 60 71 60 49 93 70 111 62 50 48 81 43 129 70 37 41 63 151 63 96 15 45 96 107 87 36 85 114 44 103 76 44 76 33 59 96 44 37 104 84 52 79 55 89 50 78 39 91 68 80 104 109 80 54 53 54 43 109 113 54 71 66 77 86 66 72 50 44 74 94 67 76 46 88 141 116 102 82 86 96 50 64 57 18 74 90 63 62 89 109 88 54 39 48 90 54 67 40 80 102 77 107 43 112 74 79 66 24 90 57 99 81 31 19 101 90 79 36 22 54 32 67 73 33 88 54 81 91 97 91 100 83 82 104 76 77 17 102 74 45 88 23 44 44 86 35 145 61 78 82 32 78 92 32 46 74 49 173 72 87 53 54 45 82 49 39 121 69 53 37 109 64 88 150 117 80 117 61 104 147 66 49 106 48 50 40 91 65 82 113 55 71 39 77 79 59 83 70 97 110 103 129 68 73 40 33 60 90 93 89 74 32 58 35 119 87 65 62 80 83 82 96 43 68 67 146 62 66 33 20 86 54 78 63 76 25 77 63 56 138 155 39 70 53 57 71 60 94 99 75 92 12 104 165 29 39 56 58 70 53 87 63 45 50 50 90 36 75 54 49 149 160 100 66 141 124 101 60 76 42 40 125 49 75 76 28 117 101 72 108 59 115 93 90 61 27 60 25 85 27 102 102 92 68 86 89 39 77 76 74 99 98 129 56 66 99 120 116 61 72 96 62 67 83 89 79 82 106 69 35 52 51 90 80 73 79 29 57 105 41 23 85 78 133 58 76 56 131 90 150 52 45 93 82 27 85 27 86 38 99 92 89 101 49 93 65 128 82 118 32 106 102 118 121 65 130 87 67 76 97 134 25 94 68 49 95 85 65 70 50 50 40 102 31 89 156 60 120 53 73 80 53 88 30 58 47 96 137 136 44 84 40 97 109 69 119 36 117 95 71 45 74 22 93 39 120 77 81 73 29 76 37 71 77 94 19 74 26 45 52 70 55 81 109 96 96 48 95 50 54 122 73 66 67 67 80 70 111 79 58 78 87 21 69 44 57 58 50 76 75 11 30 98 96 92 71 100 59 123 56 91 64 114 37 31 39 69 80 55 90 64 110 89 90 38 52 121 85 82 87 53 36 27 50 79 65 47 72 74 23 30 75 32 20 85 99 64 103 96 24 66 45 140 117 66 123 92 37 76 42 45 119 124 107 71 44 92 109 78 84 87 52 142 102 86 58 42 70 116 115 67 51 128 88 73 40 73 60 25 118 67 29 66 22 69 88 103 17 53 83 52 55 121 49 109 91 105 112 82 76 83 83 35 122 74 71 59 73 76 78 59 56 49 59 139 77 50 33 75 19 85 83 62 40 92 81 32 58 89 125 93 104 153 37 82 76 116 90 114 59 85 67 113 140 44 7 54 45 85 54 59 104 35 79 57 62 56 70 91 97 66 106 57 75 115 99 57 60 78 84 34 97 44 106 94 91 60 67 84 40 78 110 16 106 69 109 86 105 27 78 61 70 46 74 79 128 55 104 97 77 41 87 92 27 75 147 98 114 26 83 27 51 75 58 25 13 52 41 103 88 56 121 67 86 59 36 30 58 34 120 56 78 68 44 80 78 43 14 98 32 42 75 69 63 67 62 106 106 79 55 77 56 37 49 59 53 104 53 37 58 38 86 87 36 61 98 76 87 57 58 97 85 42 86 40 61 81 108 59 138 85 95 98 39 138 47 84 102 119 10 105 33 42 101 77 77 61 144 125 54 23 65 54 46 23 98 41 32 79 56 53 71 116 70 25 33 103 107 79 60 69 71 39 74 66 87 72 74 58 82 62 47 41 47 78 71 52 120 95 164 87 83 103 54 87 35 108 88 71 113 60 101 21 108 63 25 45 45 79 83 57 84 31 125 64 100 117 75 82 80 25 47 150 85 94 106 58 60 32 13 70 50 114 69 62 85 59 73.31058020477816
60 42 43 63 58 83 81 75 62 52 67 78 59 65 55 52 90 66 110 53 45 46 78 41 130 69 36 44 65 138 54 98 19 40 86 106 94 39 88 124 42 106 80 42 74 34 60 88 40 38 103 81 57 83 52 87 50 81 43 93 82 82 105 103 80 58 55 52 48 118 110 58 69 64 80 80 66 73 48 45 78 90 64 74 49 85 141 116 99 87 75 98 49 59 63 17 72 94 72 57 91 105 76 52 33 40 88 55 69 44 72 106 82 108 44 110 68 89 68 25 89 58 103 78 28 19 104 88 78 35 19 49 28 75 74 32 96 59 82 95 108 83 101 89 80 101 74 79 18 103 82 48 91 27 43 51 88 34 145 63 73 89 33 77 89 34 41 76 52 166 68 88 50 58 49 78 49 32 119 68 43 33 102 69 97 149 123 85 122 60 104 143 64 43 112 48 55 41 97 63 86 112 55 71 38 81 73 63 92 80 88 119 105 128 65 78 44 32 59 93 96 85 73 31 57 44 114 86 60 66 83 83 93 99 42 73 67 148 63 66 33 24 91 57 77 72 78 24 79 57 59 141 154 37 69 57 53 77 66 91 102 76 89 15 100 174 28 40 52 64 68 48 86 60 47 45 56 89 35 76 62 47 146 158 100 65 145 130 100 66 72 40 45 128 45 79 80 25 113 94 72 113 56 108 92 92 67 26 63 24 89 20 105 96 96 65 85 91 44 73 79 73 94 105 132 59 64 97 117 110 62 77 96 58 67 78 92 80 79 102 61 35 48 48 88 81 69 79 29 56 109 44 24 93 85 126 55 79 50 129 83 150 47 47 96 83 33 85 27 91 44 97 86 92 102 47 98 68 133 77 113 30 110 111 118 114 69 128 90 72 73 94 129 28 97 61 51 85 88 71 70 51 49 41 100 32 82 157 57 123 50 70 78 55 89 27 62 46 101 143 140 43 90 43 98 115 71 119 33 107 79 69 52 72 18 94 34 121 78 85 75 32 70 32 79 76 85 19 62 25 46 58 70 53 82 108 102 99 44 102 52 54 122 71 68 69 66 76 71 104 81 51 71 88 21 74 46 64 57 51 81 79 10 30 99 101 92 65 102 56 124 62 99 56 111 36 32 36 75 73 51 84 62 114 87 90 37 52 120 87 83 88 54 41 28 56 83 70 51 78 75 21 29 73 36 21 90 91 62 100 91 23 66 46 138 114 62 122 95 38 71 40 45 109 124 119 68 43 88 105 81 81 88 52 134 97 91 60 44 68 122 105 68 48 110 86 78 38 73 63 24 120 62 28 72 25 70 83 116 15 58 90 61 53 120 42 117 87 98 115 83 74 74 77 34 124 70 68 57 73 85 69 61 57 53 55 135 80 48 31 75 20 73 85 61 39 94 76 30 56 89 119 90 105 149 38 82 75 122 96 112 53 90 70 114 147 40 7 51 41 85 56 63 105 32 75 65 63 58 72 96 94 65 106 55 73 108 96 61 56 76 86 33 94 44 103 94 91 55 68 91 39 72 110 18 113 69 115 92 106 32 74 53 71 47 83 73 129 49 103 97 74 43 86 102 24 74 147 93 107 27 75 27 55 77 54 21 10 49 36 98 86 59 131 66 78 61 30 33 62 29 128 59 79 72 40 76 72 40 16 104 37 36 75 68 61 66 65 110 111 81 53 79 58 36 48 53 50 112 49 37 58 37 94 83 35 64 104 77 90 58 57 97 82 41 85 44 65 79 99 60 143 82 92 98 47 139 51 86 97 119 10 108 32 40 97 83 78 58 140 132 53 24 68 61 43 18 99 42 34 80 52 50 82 117 68 25 40 103 117 83 54 65 71 38 71 74 92 72 71 60 83 61 44 48 51 79 77 48 123 103 172 90 83 104 57 96 32 106 88 69 108 60 102 23 105 70 27 44 49 83 75 52 88 28 134 61 96 120 85 88 80 26 41 144 101 93 104 66 65 35 12 70 45 118 71 64 86 63 73.45961319681456
61 40 42 63 56 78 80 77 66 56 77 82 60 67 47 47 92 59 116 52 42 46 79 35 132 60 38 46 61 141 54 100 18 44 81 107 88 40 80 130 40 106 83 45 70 34 62 89 43 43 98 85 53 76 51 95 51 79 43 102 80 89 116 104 83 59 53 50 50 119 114 54 68 66 84 87 66 69 50 44 76 92 60 74 51 86 135 111 94 91 69 102 41 59 62 19 70 98 73 60 87 101 72 48 39 37 87 57 70 50 70 109 81 103 45 102 55 82 70 19 88 55 106 74 26 20 105 87 76 36 19 48 28 80 81 30 92 59 79 96 116 80 102 84 73 101 65 86 20 101 86 50 98 30 35 47 85 30 138 51 75 96 33 76 93 36 36 85 50 160 71 89 50 62 57 81 48 33 113 69 43 30 98 71 90 149 120 86 128 64 112 143 61 42 113 50 63 39 88 61 90 113 52 76 35 81 78 66 99 80 85 115 102 135 65 82 45 34 60 95 91 89 70 31 59 47 107 92 60 68 84 84 102 102 41 75 65 147 59 68 33 23 86 62 75 70 78 27 81 57 62 148 161 38 67 59 55 85 67 87 101 76 94 17 98 177 28 44 51 62 61 50 81 54 47 44 60 85 32 75 62 45 147 175 108 68 147 137 96 67 71 39 46 121 42 83 83 24 114 90 72 107 60 101 92 90 60 29 55 25 85 17 106 95 90 63 83 87 51 73 77 70 94 112 144 53 67 93 121 114 60 79 105 60 62 78 91 76 82 102 57 34 50 53 103 80 67 82 29 53 118 50 25 91 87 123 57 82 49 131 71 157 46 45 91 83 34 91 24 86 47 96 92 94 98 44 103 68 136 74 113 28 107 110 124 114 73 126 88 74 82 92 121 33 95 50 57 83 83 71 64 48 50 36 99 34 84 159 54 135 53 61 76 58 89 26 62 46 98 150 145 42 89 48 100 119 62 124 30 111 73 63 55 76 19 94 36 119 81 82 74 32 75 37 79 76 89 21 53 27 51 61 71 50 89 109 102 98 37 100 49 56 119 75 66 71 63 74 72 100 79 48 73 86 24 75 45 55 64 55 73 86 8 31 100 96 78 61 96 57 130 65 105 53 110 33 34 35 80 70 50 99 67 109 83 91 39 50 122 94 88 93 52 38 25 56 93 69 55 82 74 18 31 70 39 19 93 92 61 104 100 22 74 43 142 114 57 116 90 43 68 33 53 113 128 128 68 49 91 112 82 75 88 54 127 99 97 57 43 69 109 97 71 54 106 89 77 37 66 63 25 112 63 29 72 24 77 88 114 14 52 91 56 48 119 36 116 83 102 108 82 81 81 72 33 124 75 66 57 66 80 73 59 68 57 45 131 82 49 29 69 21 67 84 60 34 97 78 28 60 101 119 86 106 154 45 78 76 121 95 101 52 87 70 121 144 42 7 44 41 80 55 65 98 27 78 65 62 54 69 95 89 62 107 53 67 107 90 67 57 80 83 33 98 42 103 96 91 53 72 98 34 65 120 16 110 69 102 94 106 29 72 56 73 51 84 79 130 47 99 96 75 43 87 107 18 74 146 96 103 26 68 24 63 79 62 24 9 52 36 92 82 53 126 68 75 60 35 35 61 24 128 57 75 71 33 72 68 36 13 103 35 34 78 69 59 66 66 110 119 78 53 76 54 35 50 52 48 112 51 37 58 42 97 77 31 63 108 74 95 49 58 90 80 49 82 43 64 82 104 58 144 83 99 97 45 131 53 84 104 122 8 120 29 43 92 87 78 55 140 126 51 24 60 54 46 14 92 45 34 84 47 46 89 115 70 23 45 103 113 81 49 73 74 41 68 68 95 74 69 60 79 61 48 51 57 76 82 46 122 108 176 86 91 105 60 97 29 107 96 66 106 61 103 24 104 69 26 48 52 70 74 53 94 26 123 65 97 133 91 92 80 28 42 145 107 95 105 67 64 43 11 68 47 116 69 66 86 60 73.46530147895335
61 41 45 55 57 85 78 82 67 57 78 75 62 61 42 45 93 59 115 49 34 51 88 37 136 55 37 48 57 138 54 106 16 43 85 103 88 39 82 120 40 111 91 43 66 31 59 82 41 51 96 84 54 70 51 95 55 76 45 101 78 81 116 100 76 64 55 48 47 121 120 58 63 62 90 84 65 68 50 48 72 89 61 74 51 83 135 104 89 87 72 97 47 59 63 19 65 103 81 68 88 93 67 48 43 40 97 61 68 45 70 111 85 95 44 99 55 77 67 19 85 53 113 75 24 21 104 84 74 36 16 49 25 82 84 28 98 62 74 87 120 82 95 86 70 112 62 87 17 100 84 52 100 35 34 43 89 30 134 42 78 94 39 81 89 41 33 79 50 150 80 89 45 65 65 81 43 29 110 69 39 30 94 70 89 151 122 84 128 65 114 140 62 42 117 47 57 36 91 58 87 131 50 86 36 87 75 67 100 91 87 119 93 137 65 85 38 30 62 99 83 93 68 27 54 48 96 96 58 78 90 84 106 82 40 69 54 143 65 64 34 22 85 63 79 77 81 25 89 56 60 146 161 40 67 62 62 82 67 84 98 65 99 18 93 182 25 43 54 61 58 52 83 56 54 47 66 87 34 71 62 45 146 185 113 67 154 134 99 66 74 37 47 110 34 80 84 24 112 92 75 108 57 100 96 84 60 28 58 23 92 17 103 96 95 63 82 83 52 73 73 61 98 115 144 48 71 92 120 116 62 73 108 58 63 88 89 72 89 100 51 39 52 58 99 74 63 86 32 54 122 55 23 91 93 119 54 79 42 129 76 149 45 44 79 83 32 86 23 88 51 99 92 83 97 42 110 66 127 75 117 30 107 106 128 105 66 129 84 72 88 90 126 35 99 53 59 78 91 68 59 49 48 35 97 33 83 164 60 131 46 55 79 64 87 25 65 46 99 141 145 38 80 48 110 117 57 116 30 109 69 66 52 82 20 97 37 121 80 76 80 33 79 35 79 76 88 23 48 24 58 61 72 45 86 113 104 98 40 105 49 55 111 79 71 75 56 70 74 101 83 43 75 84 25 78 44 54 67 57 70 84 8 28 108 99 73 63 87 55 130 68 106 62 101 32 35 35 82 76 50 105 71 101 87 90 39 48 122 99 89 91 47 38 26 63 107 71 52 87 76 15 35 73 43 16 92 95 60 105 102 18 77 42 143 113 56 112 92 45 72 36 55 112 125 123 71 47 82 113 84 74 82 56 123 95 104 56 39 73 108 103 71 54 103 86 75 37 65 62 24 104 68 30 69 26 72 98 117 13 53 91 60 52 116 35 119 79 104 105 74 93 70 71 36 129 76 60 58 68 77 71 53 67 62 42 127 77 50 31 67 18 63 82 60 33 105 72 27 66 102 115 83 106 154 47 79 69 114 96 93 45 92 70 115 142 44 7 49 45 75 53 64 98 31 82 63 55 57 66 99 88 58 109 54 63 114 80 74 59 65 75 34 96 42 101 99 84 55 70 102 30 62 125 16 113 74 98 106 114 25 70 57 68 53 84 77 136 45 98 94 87 48 91 104 16 73 143 90 114 22 72 26 66 79 63 21 10 52 36 90 81 62 123 60 67 61 38 37 61 26 140 59 74 67 29 75 70 36 14 101 32 33 83 64 66 73 62 109 125 80 52 70 55 35 54 55 53 115 52 41 55 48 99 79 33 61 118 70 83 52 62 91 84 49 75 39 71 82 108 57 149 81 91 99 37 131 56 81 108 115 7 121 27 42 92 94 80 57 137 115 50 23 63 60 45 13 95 44 40 80 51 43 92 109 72 25 51 101 109 76 46 65 75 44 73 66 94 79 66 64 78 62 50 48 59 71 87 43 130 111 173 90 95 92 59 103 27 103 95 64 101 65 104 28 96 63 25 49 54 69 73 54 101 24 126 67 99 136 94 90 89 30 44 140 111 100 97 72 63 47 11 74 46 113 66 61 81 62 73.37770193401593
62 46 47 51 57 86 76 89 68 58 77 70 59 60 39 42 99 58 116 45 31 53 87 38 134 51 35 48 63 133 60 101 17 43 83 101 84 39 91 115 36 107 109 45 67 30 53 84 44 53 92 87 52 72 55 94 54 68 49 96 84 88 119 104 80 63 61 44 42 127 127 64 63 56 94 84 67 62 44 48 72 87 63 78 55 84 135 102 91 82 63 104 47 56 61 21 69 108 79 74 87 92 69 50 46 36 99 67 63 47 67 113 84 92 46 100 52 79 76 15 84 51 110 66 25 22 109 82 75 35 13 56 24 84 78 25 93 65 76 85 122 83 92 75 69 108 57 93 19 99 84 50 105 34 34 47 87 33 130 39 77 99 44 81 95 42 28 78 55 141 83 85 45 64 73 79 44 27 100 74 44 31 102 76 86 151 122 88 121 64 119 137 61 42 114 46 58 37 91 59 83 141 49 93 35 89 73 58 101 101 92 128 93 136 63 94 38 29 63 105 87 99 65 28 59 57 91 98 54 82 95 83 110 87 41 65 56 139 68 59 33 22 83 59 80 79 86 23 88 61 62 149 163 37 65 68 58 86 67 86 101 63 100 16 91 189 24 49 52 61 57 56 87 61 59 44 71 97 34 72 66 53 144 178 113 65 151 124 101 66 78 32 44 110 31 81 76 29 111 94 67 117 57 91 88 86 57 24 56 19 90 17 107 94 96 67 86 82 50 69 81 63 95 121 133 49 69 89 120 122 58 72 97 54 66 87 94 68 88 105 48 42 53 60 101 68 60 87 37 51 124 64 21 89 94 116 55 78 46 127 80 143 44 43 79 85 28 86 17 74 62 97 91 83 95 39 104 64 132 73 116 32 111 106 123 106 65 132 81 72 84 92 125 36 104 54 56 77 95 72 50 48 44 37 96 31 79 161 57 126 46 53 78 61 92 26 63 44 105 135 139 45 80 50 116 109 55 116 30 107 70 62 48 82 25 87 37 118 80 75 87 35 81 31 79 76 96 25 53 20 59 66 73 48 90 111 110 96 37 110 53 55 101 82 70 76 53 62 75 104 88 40 71 80 22 79 40 61 75 59 66 82 7 31 105 106 67 68 88 53 132 65 105 58 103 32 39 36 82 73 52 108 82 106 87 91 40 52 119 96 89 91 51 44 29 64 108 66 52 90 69 13 36 71 44 13 99 94 57 101 110 20 74 41 140 113 59 112 90 46 80 33 57 105 128 118 67 46 78 118 86 70 87 58 116 91 101 59 36 69 106 106 66 46 98 83 73 36 65 63 27 102 69 31 61 30 63 99 125 15 50 88 69 54 113 38 115 74 98 102 69 103 63 70 34 135 83 58 57 65 86 69 52 62 62 39 116 82 50 30 69 22 56 83 60 25 106 75 29 67 105 114 80 102 150 55 76 74 116 94 85 44 94 76 107 136 44 10 49 43 78 49 62 112 31 79 69 55 55 68 95 85 57 114 61 65 105 78 84 59 55 79 29 93 41 101 97 83 51 66 101 32 64 130 16 113 79 103 121 115 29 69 66 62 59 94 74 145 47 102 92 87 50 96 102 14 77 149 87 114 21 72 27 69 89 64 21 9 52 35 99 73 54 120 56 66 65 38 37 56 29 137 58 78 69 27 74 69 38 16 95 32 30 83 66 66 82 62 117 131 80 44 72 51 37 49 52 59 111 51 45 56 45 101 78 36 67 108 67 91 55 62 96 75 49 75 39 68 80 103 57 143 80 93 99 35 131 56 88 108 118 8 127 27 44 94 89 82 66 143 100 51 22 68 68 49 17 94 44 42 81 48 46 91 108 73 23 52 100 99 57 46 66 78 41 71 70 99 73 66 62 77 66 52 53 64 68 91 43 127 111 171 88 97 95 57 102 27 110 85 63 105 64 107 31 93 60 26 51 54 63 72 56 99 23 129 75 104 149 98 97 86 33 50 135 110 99 103 73 64 47 13 74 45 106 72 60 87 55 73.51535836177475
71 45 50 54 56 86 68 94 69 54 78 68 57 61 38 42 106 54 123 42 32 61 96 38 126 51 29 52 69 121 61 99 16 41 79 103 80 39 98 100 37 109 111 39 63 30 50 84 47 56 92 90 55 74 52 100 60 68 48 93 90 90 121 108 78 60 64 41 49 117 122 64 70 55 90 82 64 64 39 52 68 84 64 80 57 77 140 101 88 76 61 96 50 61 63 23 69 118 79 71 87 85 70 51 47 38 100 65 66 45 69 104 85 92 45 104 56 83 77 15 76 51 106 57 23 23 103 74 78 36 13 56 22 87 73 25 90 71 74 89 120 91 91 73 67 106 57 92 17 104 79 49 102 38 37 49 83 34 120 41 76 98 41 73 92 44 28 77 63 138 82 77 45 68 79 73 44 26 91 64 46 31 111 74 77 136 131 91 118 63 116 129 62 42 113 46 62 36 93 63 81 138 45 101 36 89 64 52 108 104 89 125 86 138 59 92 35 27 63 99 83 100 63 26 58 70 96 104 53 85 92 84 107 97 40 65 55 133 65 60 33 22 79 56 79 75 88 22 92 65 60 144 160 35 56 63 60 85 64 77 94 66 103 16 91 187 25 52 51 59 51 58 90 57 63 43 76 103 34 71 66 51 135 177 117 65 152 137 106 69 75 31 52 113 33 79 75 31 103 95 69 111 60 91 81 78 58 22 50 17 89 16 108 92 102 62 82 78 47 64 85 65 88 133 139 51 64 89 117 126 62 77 98 51 69 86 94 72 90 101 48 47 57 59 100 68 67 86 37 45 127 67 24 85 98 120 55 79 46 120 78 150 41 44 81 88 25 80 18 75 66 95 88 93 94 36 101 67 122 68 105 32 112 105 127 107 66 138 87 73 82 86 118 39 109 50 55 71 97 66 54 50 42 38 96 31 87 166 57 125 43 56 77 69 89 24 59 42 102 137 132 44 76 52 124 110 54 117 26 107 72 58 52 81 23 75 32 122 85 73 89 33 78 29 77 75 98 29 54 18 57 65 72 46 88 96 108 95 36 114 48 51 104 84 69 83 53 62 72 104 89 41 66 75 23 77 36 60 73 58 61 82 7 27 106 107 67 70 80 58 137 71 104 60 109 27 39 32 76 67 50 107 86 109 92 90 39 55 124 111 92 91 52 48 33 73 115 67 55 96 68 12 42 69 46 14 99 98 62 98 114 16 70 39 136 109 54 107 85 42 75 34 64 109 132 125 63 44 72 130 89 61 92 69 113 95 105 54 33 70 107 110 63 38 99 79 76 35 69 62 25 105 69 31 62 34 61 106 140 15 48 86 70 55 113 38 111 72 98 103 65 103 66 63 36 129 80 61 57 64 94 73 48 62 69 39 117 83 49 34 66 19 57 84 60 27 102 73 27 72 102 112 73 98 149 60 73 73 115 93 83 40 92 72 110 131 42 12 43 45 85 43 58 108 26 74 70 48 51 69 96 80 61 125 62 64 106 73 89 58 54 77 31 94 39 97 99 76 52 68 104 33 56 136 17 107 77 112 123 108 28 64 69 64 61 92 80 144 44 91 96 87 53 96 95 12 75 145 83 114 22 69 30 67 86 63 23 9 51 38 96 69 55 128 57 67 67 41 33 60 30 142 57 75 71 26 72 76 39 13 103 30 29 79 59 64 76 55 123 139 78 42 69 49 41 50 55 58 111 47 43 56 41 104 84 38 68 104 62 88 58 65 100 71 51 72 40 65 75 97 60 149 84 88 105 33 129 54 90 105 115 8 126 24 40 90 96 75 61 142 96 52 18 72 65 49 18 96 40 34 82 46 46 85 103 68 24 60 102 97 54 44 68 76 37 65 73 96 70 64 58 76 61 52 53 64 61 87 43 126 105 168 85 91 94 50 97 24 104 79 65 103 72 109 29 91 58 26 59 63 62 75 61 91 20 125 75 118 146 97 91 81 30 45 128 118 104 109 78 63 45 13 71 45 100 75 58 87 53 73.14220705346985
65 40 53 49 56 89 72 94 66 55 78 66 60 58 42 38 113 54 127 40 33 58 97 38 130 55 29 54 66 126 59 89 16 41 79 109 78 36 100 99 41 111 111 36 66 29 50 89 49 63 89 101 61 75 57 100 67 63 50 101 98 86 116 104 82 64 62 39 47 118 125 68 67 53 94 89 65 55 42 49 75 85 67 82 56 78 136 102 80 81 59 90 55 68 60 23 61 125 85 72 87 78 72 52 46 34 110 72 61 46 71 98 88 86 45 99 59 84 79 15 73 52 109 59 23 25 99 74 78 39 15 53 22 81 77 24 88 73 74 92 120 99 86 79 65 102 62 92 16 104 82 51 98 42 36 49 80 37 112 42 76 100 38 71 93 56 27 78 68 136 81 74 45 66 84 74 42 28 90 63 49 35 118 85 70 139 126 90 121 59 117 126 65 43 108 43 56 33 85 63 75 137 49 104 37 82 67 49 105 96 91 113 89 138 57 94 37 28 57 94 71 98 59 25 63 72 95 110 54 79 99 85 106 95 42 64 54 135 60 66 27 19 76 46 73 72 85 24 88 70 59 140 153 28 52 65 56 92 57 67 94 64 107 17 84 182 27 58 51 58 55 56 94 56 61 46 81 102 36 72 63 52 130 176 119 71 141 130 104 66 76 30 63 116 32 85 73 37 111 89 61 108 56 92 80 73 58 21 49 17 90 15 103 93 91 69 83 79 46 62 86 70 88 134 133 46 62 94 108 120 57 88 102 49 63 80 90 79 95 98 49 48 62 56 106 72 63 86 40 44 129 73 20 95 99 121 55 78 39 116 78 145 46 44 83 87 23 78 11 68 73 102 95 96 93 37 102 67 131 63 104 30 110 96 122 105 71 132 94 76 81 80 120 37 108 51 55 71 99 66 51 56 43 37 104 31 92 165 55 118 41 61 81 70 84 20 56 42 108 139 126 39 81 52 127 109 54 111 25 102 70 53 58 83 25 79 31 125 83 75 92 30 82 29 73 73 103 29 57 16 56 65 74 42 77 88 114 99 38 119 49 52 102 83 71 84 48 63 72 103 86 41 67 72 20 76 34 59 74 55 58 82 6 25 104 108 73 72 80 57 143 77 103 64 109 30 41 34 73 66 47 99 92 112 93 86 35 55 127 113 86 89 56 47 35 79 118 71 55 108 70 11 44 72 49 10 107 91 62 101 116 14 73 43 135 102 51 104 86 34 74 33 60 118 135 133 63 45 74 138 87 60 90 77 117 89 103 47 33 74 106 114 73 39 99 82 81 34 77 63 27 102 68 32 66 34 63 102 136 19 45 78 75 57 111 38 110 66 94 116 62 109 66 66 39 137 82 54 58 64 93 75 49 61 67 44 117 79 46 34 60 20 57 86 58 28 100 73 30 72 102 111 71 96 152 66 72 74 120 89 82 35 93 74 111 131 42 13 39 47 93 39 54 102 27 74 74 45 46 68 91 81 59 125 63 60 111 73 89 60 54 77 33 92 42 94 103 77 56 68 103 36 55 139 18 100 76 108 135 110 28 63 68 63 61 90 80 153 44 87 94 90 56 94 93 13 81 144 84 110 26 73 26 76 88 66 23 7 47 35 100 60 47 114 60 73 67 43 30 58 32 138 50 67 69 29 75 83 36 15 101 33 29 82 59 62 69 57 122 133 79 41 67 50 38 52 56 58 109 39 41 58 42 108 91 40 71 104 66 89 59 68 105 73 45 72 39 68 71 91 65 153 93 80 105 30 115 53 92 97 112 7 130 24 39 92 97 74 58 142 88 54 18 72 70 50 18 88 39 36 81 47 50 79 101 66 28 58 102 99 55 43 67 76 34 66 69 103 70 64 54 72 65 49 54 62 61 90 45 123 108 169 88 92 98 49 98 18 107 86 60 108 77 109 28 90 61 24 59 66 60 72 61 95 20 121 71 122 149 94 90 82 32 42 122 118 107 112 77 66 43 12 74 46 104 69 55 86 49 73.1296928327645
72 36 63 56 48 81 74 94 70 61 82 69 57 60 41 36 119 56 128 40 39 60 94 38 134 58 28 54 63 122 66 77 13 39 73 111 76 35 101 92 41 104 126 26 61 25 54 87 51 60 94 95 65 81 56 95 67 62 52 103 93 84 120 111 70 64 63 40 49 116 129 65 69 45 96 93 62 53 46 54 79 80 71 75 48 77 136 103 85 76 52 92 60 73 63 19 62 130 92 76 80 75 73 56 48 30 116 76 62 51 74 98 85 87 45 99 54 90 83 18 72 56 109 56 20 26 107 65 77 48 16 51 22 75 86 25 89 77 82 100 126 104 85 80 58 98 67 89 18 105 75 49 96 44 34 47 78 39 108 44 74 93 35 69 94 61 26 65 67 141 85 69 44 61 89 73 42 29 83 63 60 35 125 82 67 139 130 90 123 62 120 124 63 42 110 37 63 27 84 55 74 138 52 107 37 84 72 49 108 95 94 104 85 137 53 91 37 26 56 91 67 95 53 25 61 79 94 110 60 79 100 83 102 91 37 63 56 128 51 67 28 19 78 44 72 76 79 24 82 65 60 148 154 35 52 66 59 92 55 66 102 68 100 19 81 181 28 59 49 52 58 61 94 61 61 43 88 99 34 66 65 56 135 180 116 77 145 133 101 66 75 28 69 124 29 87 66 37 104 89 60 101 60 100 78 67 60 22 50 19 89 16 104 103 90 76 77 85 45 58 88 66 96 136 136 40 62 97 106 125 53 87 102 45 63 83 75 78 98 101 50 51 64 58 99 78 63 91 38 48 131 78 20 99 101 118 55 74 32 100 73 142 52 41 81 86 23 73 13 69 76 117 97 102 96 37 92 62 124 64 96 29 109 95 122 103 75 129 84 77 82 84 124 41 112 49 58 68 98 73 49 56 39 33 99 28 98 171 55 103 41 58 89 65 92 21 56 40 108 140 127 42 79 47 133 111 50 96 27 105 67 58 56 85 27 78 28 119 82 70 93 32 77 25 74 70 110 29 50 15 57 60 75 44 73 90 115 99 43 116 52 48 93 82 72 75 55 66 70 101 85 38 62 70 22 78 39 53 69 53 58 72 6 23 107 111 73 66 80 55 141 81 99 64 108 28 46 33 70 64 45 102 89 109 104 89 37 52 127 112 83 94 54 51 40 70 118 69 54 112 70 8 46 71 51 10 118 85 60 100 113 17 67 43 122 101 51 104 79 36 84 34 62 116 133 124 61 41 71 124 90 63 91 79 118 86 101 43 32 73 100 113 69 42 94 84 84 35 90 64 23 106 67 31 74 32 58 105 133 22 53 81 80 53 107 36 112 70 106 114 61 113 66 61 36 132 75 51 61 61 86 79 41 59 78 45 115 86 44 34 56 18 63 84 58 29 96 63 32 73 115 110 69 92 153 70 70 70 123 83 75 32 83 66 111 136 41 13 35 49 93 45 53 104 24 74 66 40 42 65 88 85 57 133 61 56 116 72 88 54 50 69 32 101 42 94 111 76 62 77 96 38 54 137 18 108 75 103 142 108 27 62 66 69 61 95 82 149 43 85 87 85 60 84 87 13 79 138 83 109 27 76 23 76 88 58 24 8 46 37 111 60 45 115 66 79 65 42 31 56 32 139 52 64 75 31 73 90 35 15 102 37 30 76 53 57 70 55 121 137 81 38 72 59 40 45 60 64 108 38 44 57 45 114 85 35 67 118 68 83 57 73 110 79 47 69 42 69 71 88 70 162 97 68 104 30 114 53 90 103 107 8 123 21 37 89 100 73 65 140 89 55 19 70 71 52 20 92 37 28 85 46 46 73 96 57 30 62 95 95 55 43 64 72 31 62 66 102 73 62 53 72 74 49 49 63 63 93 47 121 102 166 87 100 85 47 97 18 99 80 63 107 78 108 23 92 62 25 53 64 61 78 60 103 17 114 61 131 164 94 94 84 37 41 122 121 108 113 75 67 47 11 75 43 106 64 53 87 46 72.94311717861206
77 36 62 55 44 78 74 82 76 55 89 67 51 62 43 37 118 57 141 40 34 57 88 41 132 59 31 57 68 119 65 69 12 37 73 115 80 34 97 97 37 105 130 23 65 23 49 86 56 62 97 100 63 83 61 103 72 63 54 104 90 87 114 121 68 66 65 43 49 121 125 65 76 44 103 87 62 52 47 53 82 78 60 70 45 78 136 106 87 79 51 90 60 66 61 15 65 123 86 79 82 76 75 66 50 32 118 73 65 52 73 96 89 89 39 99 49 94 82 17 69 50 105 52 18 28 105 61 78 47 15 48 27 76 92 27 92 77 86 105 128 104 85 72 58 96 63 87 20 102 72 44 88 40 34 50 81 44 115 43 69 94 36 69 95 53 25 64 68 147 84 70 42 55 83 78 44 28 76 55 55 39 119 75 67 125 132 85 117 60 116 121 62 39 109 38 63 25 83 53 82 133 56 114 40 87 77 46 112 91 90 102 83 134 48 88 38 26 55 89 64 99 54 21 62 84 98 116 53 73 104 82 104 88 38 65 57 123 51 62 26 18 72 46 65 75 80 26 79 61 62 145 150 30 49 65 58 101 46 70 100 64 98 18 80 176 27 62 51 50 56 58 98 63 62 44 91 94 31 67 67 60 136 163 112 79 142 134 99 72 69 25 70 129 29 84 66 44 103 86 62 97 66 97 72 65 66 25 49 19 89 14 104 111 90 73 70 81 44 53 83 62 90 132 142 40 67 100 102 122 50 91 101 47 63 80 72 79 108 105 54 51 64 61 96 79 70 90 44 54 127 83 21 99 105 112 58 75 30 101 67 134 49 40 76 87 22 68 14 69 67 112 85 88 99 35 88 62 123 58 92 29 102 94 118 98 73 132 84 73 79 88 123 39 106 54 55 66 98 73 44 53 41 41 94 26 88 171 53 99 45 63 86 63 99 25 57 42 108 144 122 45 81 38 132 114 52 89 28 101 63 61 62 82 34 76 20 117 86 74 94 30 74 25 73 75 115 32 49 15 60 62 74 48 66 94 116 103 44 117 48 46 88 87 68 74 54 66 66 102 82 41 59 73 20 83 44 51 67 57 56 73 6 24 110 114 78 65 80 60 141 82 94 61 101 29 46 29 75 59 45 108 79 111 99 94 42 49 116 113 82 92 55 54 44 77 121 70 56 120 73 10 42 75 49 11 121 86 60 98 108 19 67 40 117 101 52 105 77 30 86 39 64 112 133 131 58 44 72 124 91 57 93 80 121 84 101 41 29 80 101 119 74 42 97 85 76 34 94 62 22 115 68 30 76 34 57 118 137 23 56 78 90 53 104 42 109 69 108 121 56 120 66 60 44 143 79 52 68 55 90 78 44 55 77 49 106 92 45 41 52 20 62 85 59 31 82 62 28 79 123 110 68 93 141 71 71 68 129 81 73 28 82 67 109 141 34 11 36 53 95 39 54 100 23 70 69 42 38 72 81 77 62 134 61 58 113 65 94 55 47 64 37 96 39 96 112 80 64 74 100 38 54 136 17 100 78 101 141 107 26 62 65 68 55 100 80 155 47 88 76 82 63 91 90 15 79 133 77 108 32 79 18 76 87 53 23 8 45 34 115 54 35 110 65 72 62 41 31 57 40 131 49 63 74 29 77 90 34 17 106 34 32 80 52 53 70 48 121 135 76 40 74 69 37 47 66 69 110 38 49 51 52 112 86 39 66 116 72 83 50 74 111 74 47 73 44 67 69 90 75 160 91 63 108 26 109 48 82 90 112 7 124 19 29 90 102 70 65 141 85 59 19 61 69 50 24 89 35 25 92 41 46 64 89 54 30 64 94 91 58 46 63 68 34 58 69 100 77 66 52 70 76 46 43 64 66 92 44 112 98 165 84 100 85 46 91 21 106 79 62 107 76 114 25 90 58 27 44 63 55 80 59 104 21 122 58 135 166 94 97 84 37 45 116 120 117 111 68 62 45 11 78 46 116 62 55 87 44 72.6268486916951
79 36 59 56 43 78 78 82 75 51 90 65 52 66 47 38 119 59 141 39 38 56 83 38 123 67 31 57 71 105 70 70 15 33 77 108 83 35 97 96 38 113 129 24 68 27 42 84 53 64 94 106 62 82 67 104 69 56 57 106 86 89 120 121 69 68 66 43 49 127 131 65 78 43 103 90 60 52 46 52 80 87 60 66 45 80 137 111 78 81 48 94 58 65 59 12 68 126 93 81 81 66 72 61 48 29 123 65 61 64 78 106 88 89 35 92 48 96 82 16 68 46 103 44 18 29 106 57 80 53 16 51 31 79 96 27 101 71 86 109 121 109 78 77 51 90 59 95 19 105 74 50 83 43 30 50 82 44 116 47 71 92 34 65 99 53 23 66 73 150 95 68 47 57 84 76 47 31 76 55 62 40 118 86 66 122 132 78 118 64 115 117 72 35 101 40 65 22 80 54 79 136 58 118 37 79 74 43 122 90 86 99 81 135 48 91 37 24 54 93 63 86 48 23 60 87 105 123 54 68 95 81 96 84 39 63 56 121 47 60 25 14 67 45 66 77 79 31 87 61 61 135 155 31 49 71 58 102 49 64 98 64 104 21 82 160 31 62 54 44 52 62 97 63 62 41 91 96 30 59 60 64 131 157 120 83 144 127 93 68 70 25 69 129 27 83 66 49 102 93 56 92 67 102 76 60 61 25 46 15 90 12 101 111 94 76 74 77 48 50 85 56 95 128 135 44 73 101 103 116 48 93 95 44 70 88 75 80 102 112 54 54 62 64 86 75 72 93 46 62 123 77 21 101 105 116 57 81 22 101 68 136 46 38 77 89 19 70 12 65 64 102 81 90 104 38 94 60 133 56 87 29 98 87 117 99 69 129 86 66 83 86 134 45 105 51 59 65 95 68 42 54 41 37 96 28 89 163 56 95 49 62 86 69 100 25 65 37 111 144 121 43 81 37 144 116 55 87 27 97 60 61 62 83 33 75 21 118 87 74 92 31 79 24 75 80 114 37 55 14 53 63 72 51 63 94 113 109 42 129 48 48 91 86 68 75 51 59 68 96 82 43 56 72 22 87 47 51 64 58 58 69 6 24 112 116 82 66 68 57 142 83 92 59 98 29 46 30 75 56 47 108 71 108 104 90 39 44 123 115 96 99 59 50 48 76 118 71 57 131 72 9 42 75 46 11 120 84 60 99 115 22 65 46 120 93 53 96 77 25 92 40 66 117 136 138 56 45 74 119 98 60 97 84 118 84 108 39 26 78 93 114 80 45 94 88 77 34 102 58 23 121 61 28 71 35 56 122 146 24 60 75 93 57 104 39 106 63 105 123 60 132 65 61 48 142 85 50 73 55 94 76 44 55 75 56 107 101 43 38 52 19 64 87 54 33 79 64 26 82 114 103 60 85 138 69 60 60 128 80 77 28 79 68 107 128 33 13 38 54 95 38 53 104 23 61 72 48 36 75 82 73 59 143 56 58 114 64 95 54 46 58 37 94 36 95 107 81 69 74 97 38 58 143 18 112 76 109 143 109 25 61 64 70 54 103 79 141 47 94 72 79 63 96 86 18 79 133 83 112 33 77 20 74 89 56 22 7 38 39 113 51 42 107 68 67 65 40 29 54 43 121 50 65 76 25 76 95 33 20 103 33 32 78 51 49 73 44 127 127 75 38 72 62 40 44 75 80 112 38 52 52 54 114 87 41 71 111 71 83 47 74 109 74 47 82 45 67 66 94 83 165 91 63 104 29 101 53 82 88 111 6 127 18 29 91 93 69 65 136 84 60 19 63 72 48 29 82 31 28 94 42 39 61 87 52 35 59 88 99 53 52 56 64 31 60 74 103 83 69 48 69 80 51 44 59 73 99 42 115 96 153 86 98 80 45 90 21 108 84 66 101 77 106 26 94 62 27 40 65 58 78 67 94 20 114 58 126 166 95 100 93 39 50 119 126 111 112 68 59 50 9 81 46 114 60 60 83 48 72.66439135381116
84 38 53 55 45 78 81 81 74 50 94 63 51 66 50 30 122 59 145 43 36 57 81 36 126 71 33 52 70 101 63 60 13 29 78 104 83 36 91 90 41 115 137 22 61 28 38 81 48 66 83 111 57 82 69 108 64 58 57 97 86 91 114 112 63 71 61 44 45 128 121 70 81 41 109 85 61 55 48 51 82 94 58 67 43 90 134 109 87 86 52 81 59 61 57 12 70 131 90 81 74 69 73 65 49 28 131 57 61 62 79 107 85 85 32 89 44 98 76 17 67 42 100 40 15 28 111 55 84 50 16 47 34 74 95 25 100 75 87 118 132 108 71 80 50 91 65 98 19 106 75 47 80 46 30 52 84 43 114 54 70 91 32 62 102 56 27 64 77 149 100 69 44 55 82 74 44 32 77 52 57 41 110 81 66 121 145 78 119 60 106 112 79 35 94 40 64 18 75 54 83 138 62 118 42 78 74 45 127 91 92 93 80 139 46 87 35 29 58 95 60 86 46 21 59 95 98 129 54 65 96 79 98 79 37 60 49 114 41 66 24 14 69 47 69 75 79 31 93 66 64 131 155 32 50 69 59 108 45 61 99 60 96 21 78 159 35 64 51 45 50 67 89 57 60 39 88 101 32 56 55 65 144 157 130 83 147 130 104 65 67 24 71 129 28 86 65 47 104 97 56 88 55 99 79 59 59 32 46 18 86 15 103 116 97 78 76 75 44 44 87 54 88 121 137 42 76 93 90 117 42 101 95 45 64 86 77 86 104 108 58 56 64 67 85 72 75 92 44 62 126 84 24 97 114 118 55 81 24 100 70 130 41 34 76 84 22 72 11 66 60 103 80 91 105 42 97 62 127 54 81 27 92 81 113 99 72 133 75 67 81 82 136 51 107 54 56 68 90 64 43 53 40 37 103 25 90 157 58 96 51 59 89 69 111 28 67 33 112 149 115 43 83 35 147 108 51 84 26 84 61 59 58 81 34 71 22 123 83 72 88 30 81 27 69 84 110 40 48 13 51 66 73 51 63 99 120 107 48 125 51 55 87 89 68 72 43 55 71 109 82 47 56 68 27 87 50 49 71 61 58 78 6 24 117 125 80 66 67 63 141 81 96 64 95 25 44 32 73 63 50 102 72 108 102 95 44 46 125 108 103 93 57 58 46 80 118 71 58 130 71 10 38 76 44 13 130 80 62 97 114 26 63 54 123 85 55 100 75 26 90 37 70 114 133 137 59 43 72 115 92 59 92 86 115 76 104 39 28 84 96 108 82 52 93 79 78 33 108 55 28 123 61 29 82 34 53 133 144 21 65 78 97 53 94 40 101 57 105 113 57 134 69 58 46 131 87 49 76 58 92 76 39 55 74 58 111 101 43 34 52 19 61 82 58 30 78 62 23 82 114 99 61 87 138 76 58 65 136 78 84 24 77 73 103 120 37 16 40 57 90 40 55 100 23 55 75 48 40 70 84 72 51 147 59 61 116 63 89 59 52 61 35 95 33 93 98 76 77 73 87 39 52 145 16 109 74 107 136 114 24 70 67 79 57 105 74 142 54 95 67 81 68 94 86 18 75 131 82 108 38 80 19 77 94 50 23 5 41 42 115 55 46 110 60 73 66 41 27 49 42 114 46 64 75 25 73 99 32 23 100 31 34 78 53 52 72 48 123 131 80 38 80 62 41 40 80 80 108 38 56 53 61 109 95 43 70 101 69 78 49 75 112 67 50 75 42 65 65 96 95 169 99 58 104 24 101 55 81 81 108 7 124 20 25 91 90 72 62 132 80 61 19 62 81 48 27 80 28 26 95 44 40 64 81 46 38 59 85 111 54 49 54 61 33 59 75 97 92 72 50 68 78 48 42 63 76 98 40 117 100 153 84 102 81 45 87 20 103 92 62 94 71 96 26 96 64 29 37 68 60 83 65 82 19 115 62 132 160 110 102 93 39 58 117 123 120 111 72 61 49 9 82 42 114 57 60 71 42 72.53128555176336
85 38 52 55 45 83 89 73 82 56 102 64 53 66 56 25 122 54 152 37 39 63 78 33 134 73 34 51 81 96 56 61 13 27 77 100 86 38 91 91 46 119 140 19 60 30 33 78 44 72 75 113 65 83 64 105 57 58 56 91 91 98 121 109 57 74 66 40 48 120 122 69 86 42 103 93 60 55 50 55 81 96 63 69 41 91 132 112 89 92 55 81 62 60 56 13 69 129 90 89 80 72 76 61 46 29 130 66 58 64 87 110 89 83 30 84 38 99 70 21 68 42 98 43 15 26 117 51 80 56 15 47 32 80 95 25 97 74 92 127 133 103 70 88 50 93 60 102 20 104 77 44 73 46 29 55 80 53 113 58 71 88 34 62 109 59 24 66 65 143 93 68 41 53 79 75 40 27 73 48 61 41 102 79 66 115 145 81 121 60 109 107 77 34 92 39 64 19 77 52 79 137 65 119 48 77 77 47 123 98 89 93 80 136 43 90 33 27 57 96 59 87 43 23 57 96 97 118 62 66 90 73 92 74 41 64 47 111 39 62 21 12 75 49 70 68 83 29 93 66 64 129 161 36 46 65 69 103 43 55 96 57 93 20 72 150 38 66 53 46 57 70 96 50 57 36 76 94 35 55 50 69 151 156 124 83 143 132 100 69 68 27 71 134 25 90 68 47 111 99 56 87 56 98 75 55 59 35 43 13 83 15 98 125 98 73 83 70 48 42 94 51 90 114 142 36 86 93 91 120 43 107 91 42 65 85 72 89 103 106 62 56 73 61 94 76 74 96 47 66 122 83 27 101 110 112 54 85 22 101 60 123 40 33 74 84 20 71 12 63 58 109 78 88 108 47 93 62 124 52 81 27 82 75 106 99 80 137 78 61 86 76 132 52 116 49 57 69 86 58 36 53 35 37 107 25 92 153 59 101 51 61 82 67 116 25 68 33 117 134 121 40 69 34 153 107 53 82 26 85 65 57 63 84 32 70 22 114 89 81 89 28 82 30 65 90 115 42 49 12 51 73 81 58 66 102 126 105 48 125 54 57 88 95 69 62 39 53 69 108 76 50 51 60 29 85 49 51 69 61 56 79 4 23 118 133 72 71 68 60 134 81 99 68 91 24 43 34 75 63 51 100 68 103 102 99 37 49 134 99 117 92 57 58 49 73 115 77 58 117 73 11 35 76 46 12 126 82 63 98 119 29 56 58 131 81 53 89 74 30 96 34 61 104 132 148 55 49 75 111 93 64 81 79 112 71 104 37 27 87 100 112 79 56 89 77 80 31 97 57 34 126 60 35 84 36 58 131 148 19 64 74 91 53 89 40 99 57 105 111 60 135 74 54 43 126 82 51 79 56 97 79 39 54 79 62 111 106 46 34 48 14 58 79 52 28 70 61 26 85 124 101 61 93 129 83 59 63 145 72 84 24 76 70 105 123 40 19 39 59 91 44 55 104 22 44 74 44 41 68 82 68 51 146 59 65 109 65 99 59 55 61 34 95 33 86 92 81 85 75 85 42 51 151 17 115 75 115 127 119 24 65 71 81 58 108 81 140 59 96 61 77 67 96 84 17 77 137 89 106 39 81 22 74 87 52 24 7 40 45 127 58 45 117 61 78 73 43 27 52 44 110 51 59 73 24 74 94 33 24 98 33 37 77 54 59 80 43 134 130 77 36 74 61 40 43 82 76 112 38 57 54 62 110 103 44 69 98 70 75 54 75 115 63 52 77 43 66 61 92 97 183 109 58 102 21 105 63 87 84 107 8 120 20 24 88 90 70 58 129 79 58 18 60 83 43 25 70 27 25 91 46 42 68 72 49 35 53 87 111 55 50 56 65 35 56 79 96 95 75 45 66 78 50 39 61 74 96 37 118 100 140 91 109 78 37 82 22 106 97 68 99 62 102 31 93 57 28 38 74 55 79 60 79 19 112 61 134 159 105 101 94 44 59 120 120 124 108 83 67 50 6 81 38 107 55 62 71 44 72.57337883959045
92 34 51 58 44 86 95 74 79 58 104 62 51 56 59 25 124 50 156 36 38 65 80 27 131 75 34 48 81 96 54 70 13 24 81 107 87 41 84 89 51 116 136 21 61 30 33 70 48 74 69 113 74 84 66 102 61 56 59 92 92 100 118 106 55 81 68 39 51 116 131 73 97 42 105 90 66 58 48 62 85 92 68 72 44 92 126 115 85 81 61 89 65 55 57 15 73 130 92 90 82 76 69 61 48 32 131 63 57 63 85 103 79 85 30 82 36 103 77 21 66 45 92 44 15 26 108 52 77 65 16 42 33 89 92 24 95 66 95 127 128 97 67 92 51 92 55 105 23 97 78 45 76 48 26 55 82 50 107 66 60 86 38 60 107 57 23 57 63 141 97 70 44 49 86 77 39 28 75 43 71 43 100 79 65 108 146 84 124 60 102 100 78 31 93 45 67 19 74 50 86 138 66 119 45 80 83 44 121 102 86 85 84 134 40 88 34 34 51 101 59 83 40 23 56 93 96 104 63 60 85 68 90 70 51 60 45 113 44 61 21 12 79 51 70 75 80 29 94 68 63 126 151 36 41 61 73 100 43 46 100 52 86 21 70 147 39 60 53 49 56 66 98 48 59 36 81 95 32 55 48 76 152 153 124 87 147 135 95 71 70 27 75 137 27 87 67 56 118 110 56 79 51 94 66 53 60 40 43 12 87 12 97 127 94 68 78 67 52 37 97 51 91 109 135 38 102 97 93 116 44 110 92 41 61 89 79 92 111 104 65 62 77 58 101 80 65 95 50 65 123 84 29 99 108 108 57 91 23 91 57 120 41 31 75 84 22 71 10 61 59 106 78 88 107 47 84 68 118 45 79 25 78 75 105 92 86 139 76 60 83 75 145 51 117 51 53 76 90 64 37 56 30 30 108 24 93 147 60 99 54 66 78 68 127 25 68 33 117 133 126 37 75 37 154 109 54 81 23 84 56 56 60 88 32 68 26 114 84 83 85 28 80 26 64 93 105 42 56 12 46 70 87 59 70 100 122 96 51 124 50 52 81 94 74 61 37 51 72 102 82 53 46 59 31 85 54 53 68 57 57 87 4 21 120 136 69 59 67 57 133 80 103 73 85 26 43 36 75 65 55 99 75 97 102 107 38 48 139 95 110 90 55 52 51 70 110 77 67 114 68 13 33 73 49 10 123 87 60 100 112 30 55 50 128 74 57 81 74 34 96 32 60 104 131 151 59 47 69 105 88 66 82 73 112 73 104 41 28 84 95 109 79 58 87 77 80 32 103 65 35 129 62 38 88 31 59 133 156 19 70 64 86 55 89 40 99 56 105 109 63 126 69 50 48 123 83 45 86 60 98 74 39 56 70 59 107 111 40 31 51 12 55 78 48 24 70 64 26 79 124 110 62 96 119 98 59 62 139 72 83 24 72 70 103 124 41 21 40 61 96 45 52 103 24 46 80 40 44 65 81 68 47 147 63 62 107 72 96 62 57 61 27 89 35 80 97 81 84 82 80 42 49 143 18 116 67 108 123 127 24 61 64 85 56 94 85 136 58 92 57 71 67 102 79 16 79 141 86 108 38 79 23 82 85 49 22 7 33 49 128 61 46 122 54 77 72 44 22 57 38 111 57 61 75 24 69 91 31 25 110 35 37 78 52 54 87 40 144 131 81 37 71 63 39 42 78 74 109 32 59 56 45 111 95 44 67 91 75 70 58 74 116 56 49 76 37 70 54 90 94 175 114 51 104 21 100 66 83 85 99 11 116 19 19 95 86 66 57 120 76 54 19 60 81 45 23 68 29 26 92 47 42 66 71 54 31 57 90 122 58 52 56 67 38 57 85 95 107 81 51 64 77 51 38 62 77 94 30 123 104 135 87 115 83 35 82 26 101 103 65 95 61 101 35 88 60 31 39 74 52 85 62 82 17 102 57 139 165 112 102 97 46 59 119 112 121 101 88 64 51 5 79 36 107 57 59 72 40 72.34698521046644
92 37 55 63 38 86 100 80 81 55 103 64 47 52 54 23 118 52 156 40 38 71 85 25 134 72 38 49 73 96 49 67 13 27 84 110 92 45 82 84 47 113 141 22 58 30 37 62 47 75 63 111 75 81 66 100 56 55 63 90 92 109 119 111 53 78 67 36 50 113 130 68 94 39 101 88 70 59 50 64 80 95 69 71 43 92 125 110 85 79 60 88 65 53 59 16 64 126 101 97 88 76 63 60 48 25 127 65 62 61 89 97 79 91 31 87 36 113 76 21 64 47 89 45 17 29 115 53 76 71 19 43 34 89 91 24 98 65 92 120 121 95 59 91 52 90 52 112 25 98 70 46 75 49 23 50 81 48 108 68 60 95 41 57 98 62 21 52 66 143 96 67 48 47 79 86 44 27 73 42 74 42 98 84 67 102 145 81 122 53 103 93 85 31 96 48 69 20 73 55 88 133 70 128 48 75 87 47 127 108 81 85 84 130 36 81 33 34 46 99 59 83 42 23 60 93 96 102 61 60 81 69 89 69 58 59 44 112 43 60 18 13 77 56 74 82 72 29 97 64 58 126 159 43 45 59 64 102 39 45 95 51 84 20 67 132 38 63 48 50 55 62 93 52 56 40 74 95 30 53 45 73 153 157 128 87 148 138 91 72 72 29 88 135 29 86 70 56 120 114 57 76 53 92 74 53 59 42 45 12 84 11 94 125 96 67 79 77 52 33 104 51 98 103 128 34 100 104 98 114 42 117 89 42 58 96 82 82 113 110 68 66 76 64 102 78 63 87 55 60 119 84 30 97 107 108 58 96 22 81 48 111 36 32 76 91 21 72 11 61 60 108 80 86 97 51 82 63 109 39 83 24 71 76 102 90 86 136 75 59 78 70 152 51 103 50 51 75 85 63 37 48 28 35 108 26 92 141 60 106 48 66 78 65 137 26 68 33 121 124 120 31 81 41 150 111 60 84 21 88 50 54 59 91 26 69 27 113 88 79 89 28 75 26 61 97 99 44 59 13 42 72 93 59 71 105 127 91 50 117 45 54 79 103 74 63 38 53 76 115 85 61 43 56 39 89 60 52 76 62 57 94 4 21 126 130 68 67 71 56 132 68 104 72 82 32 47 38 78 71 54 96 76 88 104 107 34 50 143 99 112 92 52 51 51 66 109 73 67 115 67 11 31 77 50 6 117 93 63 90 111 36 56 54 130 73 56 77 71 37 95 36 59 106 137 147 60 52 70 100 84 62 82 76 110 75 107 35 32 83 92 113 78 61 81 84 79 27 107 71 36 126 58 43 99 32 63 132 163 18 75 71 86 55 88 40 101 53 103 109 58 125 74 46 53 124 86 46 88 59 100 73 39 50 74 64 102 107 40 25 55 14 60 81 46 23 76 60 29 79 125 103 55 97 120 102 55 65 137 69 81 23 62 73 103 114 37 26 43 61 107 46 54 116 24 46 82 35 47 62 77 69 46 145 58 65 111 79 95 66 62 55 27 85 36 82 103 89 80 88 71 43 52 137 18 121 60 103 116 121 26 58 68 95 57 98 87 138 57 88 55 64 69 106 76 18 79 140 89 104 41 88 23 87 86 43 24 8 33 51 128 62 52 122 60 69 69 43 20 56 37 104 62 65 82 20 73 90 27 23 111 38 36 75 47 51 87 38 145 132 85 35 74 61 45 42 82 75 109 31 63 62 47 114 99 44 73 94 79 70 63 69 116 53 49 73 36 64 51 81 93 171 121 46 102 25 104 65 80 89 106 15 111 20 17 97 90 66 53 112 73 57 19 66 86 50 23 63 30 29 96 50 44 62 72 58 33 62 86 130 62 54 52 68 30 58 91 84 99 83 53 61 74 46 40 64 80 87 29 125 99 138 81 119 90 37 71 27 102 104 66 93 62 107 38 81 59 29 39 72 52 93 66 72 18 103 58 140 160 106 109 100 45 68 119 115 122 101 94 60 50 3 84 35 114 55 59 69 40 72.40841865756542
86 35 62 68 40 78 104 81 75 52 103 66 49 50 57 23 121 49 154 42 42 70 79 24 136 76 37 51 74 91 50 68 13 24 87 111 95 43 87 75 49 117 143 22 61 27 43 62 50 76 67 117 70 78 62 97 51 56 63 94 88 109 119 112 50 82 66 38 49 111 126 71 99 41 99 90 68 65 48 68 77 100 80 71 49 96 132 105 83 77 55 89 57 51 57 17 63 126 100 94 84 73 61 59 47 22 124 57 62 59 87 97 78 96 30 88 35 109 73 21 59 45 91 48 17 32 122 52 66 82 22 37 36 93 88 25 95 64 93 110 122 95 62 86 50 92 50 111 29 94 73 48 76 44 26 49 78 52 110 70 55 92 39 59 96 65 23 53 71 140 92 72 50 48 79 86 45 29 71 41 72 39 96 88 67 99 159 75 120 51 106 90 84 29 101 49 72 23 69 60 90 123 69 127 45 70 87 47 131 107 81 92 79 130 36 84 28 34 43 94 66 79 48 23 67 91 89 101 63 64 76 68 91 63 52 56 44 106 40 62 13 11 77 56 78 87 65 26 95 60 57 121 160 45 47 59 63 105 41 46 94 43 87 17 62 128 41 63 45 51 55 63 100 53 57 41 77 91 31 46 41 72 152 153 129 90 142 143 91 76 70 27 98 138 28 85 65 57 113 114 57 76 50 93 77 56 54 42 38 15 82 12 81 122 91 73 71 70 45 33 100 58 92 105 119 33 98 107 94 112 39 119 95 39 68 99 91 80 121 112 73 69 79 62 101 79 64 81 58 58 119 80 33 101 103 109 58 95 21 80 50 109 35 33 78 91 23 68 12 63 60 105 79 87 96 54 86 60 107 40 75 23 75 75 105 90 78 139 76 51 77 65 156 50 102 49 48 66 91 60 38 49 27 35 112 23 88 146 58 104 50 71 70 65 136 23 68 26 122 128 118 32 76 40 150 113 62 86 12 89 45 51 59 92 28 67 29 111 85 80 89 25 75 26 53 104 102 45 63 15 44 67 96 61 68 106 124 92 47 119 38 55 81 99 78 64 38 49 79 114 84 60 49 52 43 86 67 53 68 56 55 97 5 23 126 133 67 69 72 48 135 64 99 73 83 35 48 37 85 64 50 94 78 90 95 107 36 56 140 94 107 84 58 47 49 63 105 66 68 116 68 11 26 76 53 2 115 99 58 94 115 38 56 56 123 77 59 84 73 40 96 43 55 100 132 143 60 50 64 100 79 63 80 76 98 74 103 34 37 85 86 113 76 66 79 84 78 29 105 78 44 124 60 42 101 30 70 130 159 21 81 72 90 53 85 41 91 56 104 110 56 126 67 45 60 121 94 47 87 59 94 77 44 44 75 69 97 110 42 23 58 16 57 86 48 22 78 65 29 87 124 96 58 109 123 99 52 65 139 74 85 20 61 75 98 113 36 31 48 59 108 46 47 126 24 41 87 34 44 62 79 63 46 151 57 58 122 81 100 62 70 52 29 85 36 83 99 96 84 94 68 42 55 132 16 122 52 104 108 124 23 57 65 101 59 96 81 137 52 79 54 64 74 105 78 19 84 138 84 100 37 84 24 94 89 45 26 10 34 50 133 54 49 126 63 65 64 48 20 56 36 100 61 77 89 19 73 93 28 25 104 35 38 76 47 50 87 40 149 126 90 38 72 56 49 48 82 74 110 33 58 59 52 114 98 37 65 93 76 70 68 64 114 51 49 73 35 64 49 79 103 169 119 46 100 22 112 73 76 92 104 18 115 21 17 94 88 65 49 107 73 58 17 73 88 51 21 63 32 36 87 50 44 67 74 58 36 62 84 137 62 60 55 66 37 55 96 80 106 90 57 58 75 48 40 63 79 80 25 123 102 135 82 123 90 34 71 29 91 103 67 90 63 107 40 78 57 23 38 76 51 91 62 68 16 98 51 141 159 119 105 96 43 65 115 116 120 101 99 56 53 4 85 36 109 57 60 75 35 72.22070534698521
84 35 58 68 37 71 105 84 71 48 108 73 44 46 61 23 111 49 157 41 47 67 75 23 131 75 40 47 73 94 46 71 12 28 86 119 100 54 93 75 52 115 149 23 50 29 42 55 50 74 64 123 68 72 62 97 43 52 59 98 83 104 118 105 51 83 60 39 47 106 126 75 99 37 100 85 70 66 47 70 83 100 81 67 46 94 133 112 82 73 52 81 57 51 57 15 67 127 103 88 70 69 65 57 48 16 126 56 63 55 89 98 70 94 30 96 31 111 75 25 55 46 90 54 18 34 134 55 65 82 20 36 34 93 91 29 96 61 85 104 121 91 72 78 50 94 44 111 26 90 73 51 82 42 31 51 82 48 107 67 53 88 43 60 94 65 20 55 76 137 91 77 53 45 74 94 48 26 72 39 71 43 95 89 60 100 160 71 120 50 97 97 85 28 105 51 80 26 70 58 96 120 63 123 47 74 93 47 132 105 83 95 74 132 36 72 33 34 44 93 65 74 53 26 70 93 83 105 61 62 75 64 94 59 50 53 45 117 37 64 13 11 78 59 78 92 59 26 99 60 57 119 158 46 45 60 63 114 41 43 94 36 85 16 61 118 45 59 49 49 56 61 104 52 64 42 74 91 33 39 40 75 147 159 131 76 136 152 89 73 70 28 97 136 25 84 69 55 119 115 55 69 54 93 79 65 49 45 38 20 78 13 76 126 91 78 70 72 46 34 98 60 83 102 121 31 98 107 95 109 39 115 95 47 67 93 90 78 127 119 78 72 82 62 113 74 63 76 61 60 105 76 34 104 95 109 59 91 23 78 52 107 32 32 73 89 20 69 13 61 55 107 78 84 89 54 89 60 102 38 75 20 75 78 104 94 79 143 73 46 75 66 155 49 94 48 42 60 89 64 35 58 27 28 116 24 93 133 53 108 52 74 71 61 132 23 74 26 119 134 113 30 78 40 142 119 65 83 14 85 47 48 63 84 27 68 32 110 88 82 89 25 77 24 48 114 102 44 63 17 41 70 92 59 67 113 127 94 54 121 37 55 90 101 84 61 41 51 86 111 82 65 53 56 49 88 70 52 67 55 54 102 4 20 123 121 69 70 72 45 129 63 88 72 81 42 43 38 84 66 41 96 74 85 93 100 37 61 133 99 103 87 58 50 45 62 104 66 65 106 64 14 24 73 55 3 109 99 60 90 117 41 58 62 121 76 64 85 69 41 103 40 51 105 138 137 60 51 56 105 78 63 91 75 97 63 109 35 36 84 78 105 72 67 80 88 69 36 107 89 48 120 61 45 102 29 72 123 159 21 74 80 90 51 83 43 87 60 105 104 52 130 69 42 69 121 86 40 89 57 97 83 41 39 76 81 100 107 43 24 67 16 56 83 42 28 82 59 29 89 123 92 56 108 116 96 53 65 136 75 91 20 60 74 96 104 33 32 58 57 111 44 45 127 21 42 87 38 45 66 78 59 48 149 55 54 126 81 103 56 70 52 30 86 39 79 97 84 79 92 67 34 57 135 14 126 48 107 99 122 22 58 65 108 64 95 80 138 46 83 56 62 74 104 82 19 94 143 76 99 36 86 22 98 91 48 24 10 31 48 137 54 50 131 60 61 59 47 20 59 35 94 59 83 93 21 69 95 26 21 99 34 45 80 50 54 83 40 161 133 97 33 74 54 51 50 79 77 111 30 64 58 49 110 96 34 59 87 70 65 72 66 114 48 54 73 33 66 49 81 108 178 119 46 98 24 109 72 69 94 109 16 107 20 15 92 96 64 51 112 73 55 13 72 89 46 20 57 34 43 84 50 42 71 75 56 34 68 80 135 65 65 59 65 44 52 102 85 106 105 55 58 78 51 41 65 80 76 23 125 95 129 78 121 93 38 70 29 95 100 71 86 64 115 40 73 60 23 36 72 47 91 61 71 17 93 44 137 164 116 114 98 44 68 110 108 120 96 106 61 56 3 80 33 106 59 61 77 34 72.03754266211604
77 36 64 73 32 64 111 84 69 53 114 79 47 45 60 22 109 44 155 36 47 69 77 27 135 74 38 49 76 93 46 70 8 28 83 121 100 56 89 73 61 116 141 24 40 25 37 51 46 73 58 112 70 75 66 89 43 51 60 97 87 97 115 95 52 81 61 37 46 101 124 71 106 32 107 91 68 64 44 68 89 91 83 64 47 92 128 112 82 66 58 80 56 46 54 18 69 124 113 87 68 68 69 58 50 16 122 47 65 48 93 85 71 95 32 101 27 116 77 25 46 46 97 54 19 32 136 56 67 86 22 37 34 91 85 28 98 57 82 112 112 82 68 74 48 91 40 107 28 85 72 52 79 38 31 52 86 46 110 62 52 92 43 56 92 70 20 56 73 133 80 83 51 42 68 93 40 27 75 42 67 43 101 98 59 100 160 64 110 51 100 105 86 25 100 48 75 28 64 56 99 120 64 116 49 84 97 45 130 111 77 89 71 136 36 70 36 34 37 96 68 76 52 28 69 97 81 114 59 63 74 57 95 65 57 50 45 116 32 62 13 10 77 61 71 93 60 24 99 65 58 112 148 42 48 66 64 113 38 42 87 36 92 11 67 114 41 61 54 50 56 67 112 56 66 42 78 86 29 42 42 71 139 151 130 78 142 151 82 72 68 25 98 131 25 80 67 55 115 122 55 67 54 95 80 65 47 46 38 24 73 14 68 119 93 80 68 77 45 40 108 60 81 103 106 31 93 112 96 112 33 108 94 47 65 98 93 76 131 109 78 74 81 55 114 79 63 68 56 59 110 71 32 102 92 114 60 95 27 70 56 100 35 29 72 94 21 68 16 62 57 101 81 92 81 49 84 59 98 38 78 19 72 86 104 90 83 151 72 44 74 65 155 54 98 49 35 58 99 69 36 67 26 30 117 25 99 138 46 110 53 80 69 64 126 21 77 26 118 141 109 33 80 36 138 123 65 82 14 81 53 48 67 75 27 66 32 102 92 77 82 32 79 24 46 116 105 42 65 20 43 64 93 65 70 118 120 101 50 119 38 56 90 106 84 59 40 54 88 113 75 73 48 58 53 88 68 50 66 55 56 98 3 21 124 122 71 73 79 38 125 62 85 73 78 49 43 35 81 64 41 103 70 93 92 97 39 62 129 96 101 87 56 50 42 65 101 66 62 104 66 13 23 75 58 3 103 99 64 93 113 42 56 69 117 86 64 86 67 39 105 41 51 97 132 134 58 53 56 104 76 60 90 74 100 60 106 28 39 83 67 102 72 57 83 97 75 38 110 91 48 120 62 44 102 26 69 127 166 21 66 80 92 54 94 39 88 64 106 92 55 112 71 48 74 119 89 35 87 60 96 87 48 37 73 80 95 106 44 20 74 19 49 78 40 30 79 49 31 89 118 94 48 107 109 96 54 69 126 73 86 16 53 69 99 104 32 35 59 53 103 42 43 123 22 41 90 39 40 65 72 60 55 146 56 51 125 84 94 51 64 49 27 96 41 74 100 81 76 90 63 33 60 126 13 126 49 104 100 119 25 48 62 112 68 94 81 144 49 74 56 60 70 99 81 19 97 142 76 98 38 85 22 96 95 46 29 12 32 45 132 59 52 123 62 64 55 44 22 63 36 96 54 85 95 18 70 97 27 22 101 36 44 84 51 49 85 37 161 129 108 34 83 60 48 52 83 79 107 38 64 56 45 104 94 33 64 86 69 65 69 63 106 47 57 78 30 63 52 76 111 174 120 47 102 23 107 73 76 96 110 17 106 24 15 88 99 71 54 106 71 55 12 74 91 44 20 55 32 50 84 43 39 71 74 59 34 72 78 140 66 61 63 63 48 53 112 80 110 105 58 58 81 51 45 66 79 77 24 122 89 126 78 130 88 37 70 29 100 99 72 83 68 123 41 73 62 23 37 64 46 82 63 71 14 104 52 137 165 121 123 99 41 70 105 115 123 91 110 65 63 4 77 29 112 57 61 79 35 71.75881683731514
79 38 61 79 32 57 103 84 67 55 111 76 47 44 64 23 97 41 155 35 41 69 80 27 132 77 36 49 64 87 45 70 10 22 80 113 97 60 87 70 67 114 145 29 43 23 41 54 40 71 59 109 67 73 63 88 40 51 59 101 91 92 114 96 50 87 63 38 48 103 129 69 114 33 108 95 62 67 41 65 90 95 89 60 49 90 130 109 86 67 57 78 59 45 55 20 70 119 122 85 73 68 70 65 48 15 117 45 72 43 93 83 68 93 29 102 30 121 76 28 46 41 94 55 19 33 128 61 63 92 19 38 39 90 79 32 87 60 84 117 111 80 66 77 46 82 43 93 29 79 69 53 75 42 37 55 72 48 111 60 55 93 41 55 90 71 16 56 67 116 82 86 53 38 59 92 39 28 73 47 67 40 104 101 57 102 156 63 107 50 100 116 82 24 107 50 72 30 64 57 97 120 62 119 54 79 103 46 124 107 79 96 67 132 35 73 43 38 33 94 65 70 55 30 67 94 81 115 60 62 74 59 91 66 57 51 50 109 32 60 15 11 75 61 71 96 64 23 103 61 51 117 136 46 51 71 69 117 32 41 91 38 91 10 65 112 39 67 55 46 62 68 114 56 72 43 78 84 26 43 43 69 123 156 131 85 139 146 88 73 69 26 112 126 28 82 63 51 109 122 53 61 44 85 84 62 48 48 39 30 69 16 68 119 99 72 71 73 43 43 107 59 83 101 103 34 99 116 93 120 32 115 91 49 66 104 87 78 129 102 83 78 77 60 119 80 61 67 51 61 113 71 38 105 93 115 58 101 27 71 55 102 39 28 70 91 17 64 16 58 61 106 83 95 73 48 90 52 93 36 80 18 75 91 101 86 73 150 73 48 69 59 157 55 92 47 34 62 97 71 33 67 25 32 128 27 90 130 41 104 58 82 71 64 126 25 78 26 119 137 105 36 76 36 136 122 73 79 18 77 58 48 60 67 28 72 34 99 89 78 85 33 77 25 43 113 118 44 58 24 47 67 90 64 69 117 116 106 54 120 38 52 89 102 84 61 38 60 94 115 71 69 49 57 56 93 62 51 63 61 58 105 4 26 112 114 71 73 84 38 129 63 88 73 77 48 41 34 85 59 40 101 66 93 100 103 46 57 130 96 93 79 58 51 42 60 91 67 64 111 73 12 25 78 53 4 106 97 65 93 110 44 52 74 114 91 65 86 67 35 108 41 47 93 130 131 55 51 50 107 69 58 90 73 101 64 105 25 40 81 65 103 76 62 92 92 75 40 116 91 48 119 60 43 106 26 67 131 160 24 68 83 93 52 91 39 88 64 105 96 52 110 71 47 74 117 84 37 85 61 97 90 52 32 74 84 92 105 39 23 71 22 49 75 41 30 84 48 29 92 124 89 47 107 98 100 53 69 125 82 86 14 50 77 102 97 30 31 58 51 99 45 47 122 21 44 96 37 45 66 75 55 57 143 52 53 128 84 91 51 55 51 29 88 45 68 103 70 74 89 63 31 63 120 13 125 47 95 91 109 23 48 66 117 66 97 82 135 48 74 50 55 74 92 79 19 104 123 73 96 37 84 25 101 94 48 37 9 33 44 133 62 57 124 60 61 58 43 21 63 34 94 58 87 97 14 72 88 27 22 96 36 45 81 46 53 88 36 161 128 116 39 85 57 49 54 86 81 110 38 64 53 41 103 89 25 71 89 63 67 64 50 108 45 58 71 26 65 57 72 113 176 123 42 107 21 101 76 68 96 106 14 106 23 16 93 98 67 49 101 67 57 12 69 90 44 17 52 33 57 89 45 39 64 74 55 37 82 73 133 72 61 59 62 49 49 105 75 103 114 60 59 85 51 44 66 74 76 22 119 87 127 73 130 93 36 60 33 99 100 71 86 73 127 45 74 65 19 41 53 50 73 59 72 16 106 54 141 161 119 112 95 37 77 102 105 118 83 107 66 74 4 83 25 106 56 58 79 30 71.40955631399318
78 41 56 81 35 51 100 86 69 55 113 67 47 47 62 23 93 47 152 29 36 68 83 28 117 73 32 44 66 86 46 70 7 19 78 111 97 67 85 70 75 122 143 33 41 25 43 54 40 65 52 111 65 74 60 89 43 49 55 100 95 93 111 91 50 84 60 40 50 93 129 71 112 35 99 101 60 74 43 63 89 92 93 56 52 92 132 116 89 58 54 74 58 43 56 23 82 115 127 77 67 55 72 71 52 14 120 46 76 41 98 84 66 88 25 106 32 121 78 29 41 41 103 46 20 33 119 62 68 85 19 40 34 86 77 34 85 60 80 120 103 73 69 76 48 82 45 92 33 82 73 51 75 44 39 59 68 48 112 59 60 92 42 48 90 72 14 56 64 113 81 94 53 31 55 93 41 29 77 53 61 40 102 103 56 94 155 59 106 55 102 110 89 22 104 54 66 33 65 64 105 119 60 123 55 81 96 45 121 99 81 97 65 131 32 67 45 38 36 94 64 70 65 33 71 91 82 115 66 60 65 58 89 68 57 48 50 117 33 57 17 13 74 58 74 86 71 24 101 66 46 110 138 48 52 71 71 124 35 38 92 40 93 9 66 112 38 72 52 46 67 74 112 58 76 43 83 79 28 40 49 69 118 156 122 89 136 151 87 65 73 23 109 123 27 78 63 53 115 112 54 54 48 76 95 62 43 50 41 31 67 16 56 114 99 73 73 78 42 46 110 60 89 93 102 37 97 112 93 127 33 116 92 55 62 107 91 75 127 106 86 75 76 56 124 80 59 67 52 66 108 70 41 110 90 117 56 96 27 78 59 100 38 26 67 93 18 66 20 60 58 110 89 99 78 47 90 55 94 40 81 18 81 92 110 80 62 145 71 47 71 52 159 55 94 47 34 65 97 69 30 67 24 36 120 30 92 124 40 106 55 86 72 63 122 23 90 25 125 147 113 36 76 39 131 131 79 79 19 74 52 47 62 52 28 76 31 100 83 77 89 35 78 25 46 104 125 46 56 24 45 69 91 68 74 114 114 100 50 106 43 54 88 110 90 62 38 65 87 112 67 69 53 57 56 93 64 50 71 57 60 110 5 30 112 112 69 73 84 37 130 70 79 72 76 44 38 38 91 60 41 98 70 83 103 94 49 55 129 96 97 78 65 51 45 60 93 65 67 110 80 11 28 71 46 3 107 97 66 99 104 43 47 76 120 96 58 79 66 33 113 42 48 93 132 125 56 50 50 114 68 64 88 71 94 62 107 28 41 74 63 108 88 59 86 86 74 45 112 92 48 104 60 47 104 27 68 133 154 27 68 89 88 52 98 40 90 66 104 97 53 102 63 47 76 122 85 39 89 66 96 89 52 31 74 80 93 104 42 22 77 23 49 78 42 28 87 49 27 92 117 91 45 105 90 100 57 74 122 83 85 11 45 79 101 97 24 30 61 51 94 45 50 123 18 42 95 38 42 66 76 57 54 138 48 52 131 92 88 50 51 53 28 87 49 65 106 63 75 91 64 29 67 125 12 116 43 77 83 107 20 42 67 118 68 103 85 131 50 76 48 58 72 95 84 18 104 115 64 94 37 82 23 96 97 42 42 10 31 42 125 65 54 124 55 52 56 43 26 64 31 98 55 88 102 13 81 84 30 21 98 30 49 83 47 55 88 37 162 131 106 46 79 56 51 53 94 73 109 39 60 56 40 105 89 21 81 90 63 61 59 46 105 46 54 74 28 61 57 69 107 163 114 39 104 21 99 72 65 99 101 13 106 22 18 91 90 64 52 93 62 59 14 65 94 40 16 53 34 61 88 46 33 61 72 52 37 80 71 131 75 61 63 56 51 48 111 73 103 107 56 57 83 53 43 58 72 65 21 113 90 130 74 120 91 32 59 38 105 99 66 85 74 128 41 75 63 18 35 53 48 78 57 69 16 101 51 138 160 118 107 92 39 80 93 104 108 84 98 71 78 5 85 24 99 56 59 70 31 71.04891922639364
72 43 56 79 38 50 99 78 65 49 109 64 45 50 63 20 89 48 154 26 36 72 79 33 120 74 30 47 66 80 46 69 8 20 83 120 94 62 85 70 73 133 142 29 44 25 46 51 43 61 53 102 65 70 54 92 47 48 54 104 107 90 118 93 43 85 59 45 52 92 129 74 117 40 94 98 61 75 40 56 86 96 93 54 59 87 127 117 89 52 49 80 57 43 62 26 89 116 131 77 70 55 80 68 53 13 115 48 79 33 105 87 63 83 27 110 34 123 87 29 41 45 103 47 17 27 116 66 80 87 20 33 34 86 68 33 81 63 74 122 96 71 67 83 52 85 43 90 32 83 74 52 77 51 44 61 68 46 107 55 59 88 42 47 91 69 15 61 67 113 87 95 63 33 54 97 48 27 81 56 62 39 100 104 61 93 153 56 100 54 103 104 90 19 101 55 65 37 60 65 101 118 61 113 56 84 93 41 121 96 66 97 62 124 29 64 54 36 38 87 68 76 73 31 66 94 83 97 70 59 65 62 86 70 56 47 46 127 35 58 16 15 75 62 84 84 68 21 95 64 45 109 122 48 59 76 68 126 32 41 97 44 89 10 72 111 38 69 56 45 70 73 112 58 80 41 82 76 28 42 56 69 117 145 123 91 135 148 92 60 78 25 106 121 31 79 72 54 113 113 54 57 50 73 105 61 46 50 44 38 66 18 57 122 100 71 72 79 44 45 98 58 92 97 96 39 106 116 93 132 33 113 92 55 70 112 84 84 120 104 84 74 76 55 117 78 54 63 46 69 92 68 39 105 84 111 53 95 32 72 60 100 36 28 67 96 19 59 24 63 56 110 85 91 78 44 91 55 92 38 80 17 75 93 114 78 61 136 72 41 74 50 162 61 95 44 36 68 100 69 29 66 20 38 121 32 89 125 41 103 55 87 75 63 124 24 89 22 125 153 119 36 81 44 128 139 77 75 17 68 58 50 69 52 32 76 30 96 82 87 90 33 81 24 44 103 122 49 53 23 43 69 94 67 69 110 112 95 52 111 46 50 86 112 96 53 37 72 84 116 66 68 47 59 54 96 68 52 61 60 64 108 5 28 105 108 66 74 88 37 125 71 72 66 76 51 41 45 93 66 39 104 72 80 101 92 59 59 130 96 97 72 66 52 43 58 87 59 70 104 85 12 26 74 46 3 119 91 74 92 109 44 49 77 113 93 60 78 58 30 111 41 49 99 137 133 60 48 53 113 68 61 96 67 89 65 111 27 41 71 64 104 80 60 83 83 81 45 111 88 47 101 58 50 103 27 65 130 158 32 71 95 88 55 96 39 89 69 112 89 46 92 58 46 73 121 78 37 85 66 100 91 57 31 74 79 90 101 42 25 82 21 47 80 40 28 86 50 31 89 119 88 43 107 98 104 61 75 123 78 88 12 46 82 92 92 21 27 56 50 95 49 49 124 16 44 97 37 38 64 76 59 51 128 57 56 127 87 88 50 49 52 25 87 57 61 107 63 68 89 66 28 64 125 17 116 41 65 78 100 17 42 59 124 71 109 84 129 50 78 52 59 78 97 86 21 105 116 59 106 42 91 21 96 85 41 38 10 31 44 121 64 51 124 57 48 59 43 30 61 33 97 53 88 105 13 79 78 24 18 92 28 45 88 50 54 86 37 161 139 103 53 79 47 54 52 100 67 105 41 65 54 42 112 80 21 76 78 64 57 59 50 97 55 56 71 29 56 55 68 98 152 120 43 108 18 93 76 58 98 100 13 104 23 18 90 95 62 52 93 62 61 14 63 92 39 18 50 33 60 91 42 33 65 73 50 43 79 66 132 71 61 64 54 49 46 108 68 101 102 58 58 73 51 45 64 69 60 21 112 101 127 75 118 88 30 60 40 105 105 68 90 64 117 37 83 57 17 38 56 46 85 62 64 16 102 53 142 157 108 108 95 38 83 96 110 112 91 99 69 78 8 92 24 90 63 58 66 30 70.89761092150171
76 50 55 69 38 44 104 77 65 41 110 56 43 52 63 19 84 50 160 23 35 62 83 30 120 74 31 58 65 77 42 79 7 18 88 118 88 60 85 72 73 136 134 33 48 26 44 53 38 65 55 104 66 68 56 90 47 50 55 112 110 93 118 93 41 86 61 48 55 92 120 75 117 43 86 103 61 77 44 55 83 101 91 53 59 82 119 117 88 46 49 73 60 42 60 28 85 119 131 76 79 47 81 64 57 10 111 42 77 31 102 86 54 85 25 95 36 120 82 28 36 40 105 45 17 27 119 68 80 92 19 31 38 97 66 35 90 62 74 116 94 71 68 88 54 87 42 90 35 81 71 52 74 51 46 67 63 43 105 58 59 83 42 45 89 68 16 63 72 104 88 99 67 34 54 106 44 24 73 58 63 37 101 114 67 86 152 58 85 56 102 104 96 18 98 52 66 45 54 70 107 122 59 107 56 78 92 46 113 86 71 99 59 125 30 64 45 39 38 86 77 81 83 37 73 91 79 99 73 64 67 60 87 72 55 44 48 128 37 58 17 13 76 64 90 83 67 20 93 63 42 110 113 50 58 76 68 122 25 39 91 50 85 9 77 106 35 78 52 39 74 66 109 55 80 39 79 72 24 39 60 65 102 151 123 88 133 159 99 58 79 28 109 117 25 76 77 52 119 118 51 53 50 75 104 62 47 47 40 44 63 21 56 119 99 71 70 83 49 42 97 62 97 97 96 43 108 117 88 136 38 107 82 59 69 115 84 82 119 107 92 77 77 58 106 74 49 65 44 75 79 66 39 106 77 100 56 91 35 73 62 106 38 30 63 89 23 58 29 61 63 124 92 89 78 40 98 57 88 38 82 12 82 92 115 75 62 138 71 46 71 49 155 63 94 41 40 69 103 64 28 68 16 35 118 33 90 116 41 116 54 86 83 63 130 24 92 23 120 166 125 40 84 42 132 133 72 65 15 63 52 48 73 55 36 80 28 94 82 87 95 34 82 24 52 110 123 54 55 23 45 68 83 62 69 114 105 96 55 111 45 54 82 110 96 51 30 70 87 116 68 73 43 58 51 99 67 49 60 58 66 109 6 31 106 102 66 71 92 36 124 68 74 65 70 50 40 42 95 67 35 101 76 83 100 92 63 58 136 93 92 67 65 49 42 57 88 63 64 108 88 13 29 68 47 3 118 95 75 90 111 51 50 79 114 101 57 80 58 25 112 42 50 101 128 127 57 51 53 119 67 63 94 62 85 60 111 31 42 73 63 102 88 61 77 81 85 44 107 86 43 103 57 50 99 28 58 126 160 39 76 88 85 51 102 37 93 63 107 88 42 84 53 44 71 123 75 39 78 60 95 87 55 28 73 74 89 99 41 27 84 23 52 82 44 24 98 47 29 95 122 84 46 101 101 102 61 71 122 76 88 12 40 86 87 100 19 27 57 51 92 55 48 121 15 45 101 40 38 62 89 54 58 119 63 50 133 84 92 51 50 56 24 91 62 63 108 64 66 85 68 30 69 127 15 120 37 66 71 94 16 42 61 127 70 110 85 127 46 75 55 59 79 102 88 17 109 109 60 106 47 95 20 102 79 45 42 11 29 42 115 64 48 123 63 53 58 41 33 58 36 104 51 92 110 14 80 73 27 19 92 30 41 96 45 51 81 43 158 136 103 47 74 49 52 54 101 58 105 36 68 55 45 109 75 22 72 79 62 53 56 56 91 64 59 67 28 53 55 64 96 155 128 40 109 17 92 82 58 94 105 11 96 21 17 86 99 61 49 100 62 59 15 66 91 33 17 51 31 62 99 37 31 67 67 51 41 74 69 135 71 60 67 53 52 53 111 73 94 103 61 61 76 49 44 58 64 56 21 106 107 119 68 119 82 30 60 42 101 99 65 88 62 128 34 85 56 17 43 58 43 78 62 62 16 104 59 141 157 120 104 97 36 89 90 110 100 88 90 74 81 7 85 21 88 58 61 61 24 70.69397042093289
73 48 57 64 47 38 116 77 70 41 119 52 37 55 57 19 88 43 161 21 38 65 83 36 102 78 36 61 65 77 39 84 9 20 94 108 87 57 82 76 74 135 122 29 52 28 43 56 37 71 54 98 67 60 59 92 52 48 64 115 113 95 127 89 43 84 61 50 52 91 118 69 115 48 86 105 60 73 53 50 85 96 86 51 57 75 117 112 83 44 46 77 58 39 60 30 93 120 126 74 84 48 83 67 58 9 109 41 79 28 104 87 54 88 26 93 36 112 87 26 33 42 98 42 19 30 116 76 76 95 19 28 39 103 65 42 89 65 74 112 89 71 67 86 56 81 37 89 36 87 70 51 67 42 48 67 65 46 102 63 62 79 46 42 94 66 19 64 72 101 90 102 66 33 53 112 44 25 76 52 60 37 107 111 72 80 148 61 87 64 106 102 96 19 94 58 67 47 55 72 110 114 66 107 61 77 92 49 111 88 73 98 55 116 30 62 48 38 36 91 76 79 89 33 83 88 78 106 75 64 64 59 89 71 56 40 45 123 35 55 18 11 78 65 84 81 64 17 97 66 42 105 106 48 59 81 71 119 24 37 89 54 80 8 80 108 35 81 54 36 72 63 105 53 82 38 79 62 26 48 66 59 92 155 122 96 123 159 83 58 84 32 94 123 29 79 74 57 118 119 44 43 42 73 103 62 42 49 41 47 61 24 51 116 100 75 69 86 53 45 97 64 104 101 95 39 101 110 85 133 39 102 84 53 64 121 93 81 124 108 98 75 73 65 105 73 49 65 41 72 79 68 39 104 76 104 63 88 36 70 61 111 39 24 63 89 21 54 35 64 61 124 101 80 80 35 99 63 95 32 84 12 87 98 116 81 66 143 66 51 70 47 138 70 83 41 49 72 106 67 28 74 14 37 115 35 92 105 46 120 52 90 85 59 130 18 91 25 124 161 127 44 89 37 135 129 66 73 18 55 54 45 72 56 36 82 27 92 81 93 94 34 83 24 51 104 131 52 57 24 47 70 80 64 70 112 111 104 54 110 49 54 78 103 97 53 31 67 95 120 64 74 43 55 48 100 62 41 64 58 62 109 6 31 109 102 64 74 84 37 131 67 68 67 73 52 35 39 97 65 35 107 74 83 92 91 67 62 143 96 95 65 68 53 35 51 88 63 68 95 92 15 29 72 45 4 125 95 79 90 111 51 45 72 116 99 54 86 52 20 110 46 57 98 125 127 50 52 56 115 68 66 84 62 85 65 104 33 39 67 66 96 89 59 75 75 82 47 112 84 47 95 57 53 99 24 56 117 158 41 76 84 95 54 99 39 92 59 110 79 41 78 51 40 73 116 67 38 67 63 90 92 49 32 75 76 87 100 44 24 81 23 46 77 45 24 113 46 30 95 123 91 48 98 105 105 58 69 129 70 85 11 44 90 83 104 20 26 58 56 89 56 48 114 16 44 94 35 41 60 95 58 56 116 69 47 131 85 87 51 54 55 27 92 61 60 102 67 67 84 78 33 64 120 15 121 39 69 69 91 17 41 58 133 74 115 83 125 51 68 55 63 82 102 94 22 113 111 57 111 43 93 24 96 78 41 45 10 29 39 115 67 53 118 55 51 59 39 30 55 35 100 51 90 101 17 74 72 28 19 102 29 43 101 39 44 78 48 157 134 112 51 74 49 59 57 107 61 101 41 63 47 43 110 74 20 73 71 63 54 56 59 93 63 60 56 31 59 50 61 96 144 125 40 117 15 89 85 66 84 109 15 94 21 15 88 95 57 47 102 58 58 14 62 92 34 18 51 35 61 103 40 32 65 63 54 34 76 66 130 70 57 74 54 49 49 115 72 96 97 60 58 75 46 46 63 66 51 20 109 112 118 64 113 87 29 62 46 101 101 67 87 61 131 36 88 53 17 42 56 41 78 63 58 17 111 64 133 136 120 99 94 34 91 94 113 108 94 86 74 86 9 82 19 81 57 59 57 21 70.50967007963595
67 53 62 61 48 42 115 90 72 39 114 52 35 57 53 19 88 46 149 20 32 68 85 33 93 80 44 60 64 77 39 79 11 21 96 106 81 49 77 77 73 128 120 26 56 28 39 62 36 71 56 98 70 63 63 92 57 45 65 110 116 97 126 90 47 85 62 47 51 87 123 70 112 55 81 107 61 70 49 46 90 93 88 56 63 80 119 108 83 41 50 76 61 38 60 31 98 115 123 70 80 45 80 73 58 9 118 42 69 29 104 84 51 85 28 91 36 105 90 24 31 41 101 42 20 33 118 74 84 94 19 25 40 111 68 48 89 63 79 105 87 75 73 83 59 82 36 92 38 89 71 51 64 43 45 63 65 52 99 64 61 82 47 41 93 68 20 63 76 107 87 99 74 32 51 109 44 25 78 51 55 38 110 105 77 77 148 59 86 65 99 108 93 18 98 58 68 45 56 81 114 114 64 112 67 81 81 48 112 94 70 95 52 109 33 64 48 37 37 92 70 77 94 38 86 77 75 113 83 63 60 59 94 69 50 41 45 109 32 58 19 12 86 66 88 77 69 18 108 75 43 102 104 48 56 87 77 112 20 40 93 56 75 9 92 114 36 78 59 34 71 62 97 52 83 37 81 46 30 49 73 60 81 161 118 108 123 155 81 62 84 28 90 116 33 83 72 54 117 113 39 42 44 73 103 60 43 43 43 48 62 30 51 113 95 76 66 79 57 46 94 64 107 104 97 38 107 109 76 134 40 89 82 56 60 127 94 73 125 107 93 74 70 64 103 64 50 64 41 77 80 61 45 97 74 99 61 81 35 68 52 119 40 23 62 93 21 56 35 63 66 120 98 80 75 40 102 68 92 30 89 10 90 100 118 78 66 139 59 53 65 49 131 71 78 37 55 71 98 71 29 74 12 42 109 34 90 102 50 117 56 97 87 53 132 17 93 24 120 149 134 49 92 36 138 127 61 73 19 53 56 44 74 55 36 73 27 90 79 92 98 35 82 25 54 108 136 46 58 21 47 71 88 61 70 104 113 109 55 108 46 49 85 93 88 57 31 62 90 115 61 73 44 57 48 93 61 40 65 60 67 113 6 33 112 105 63 80 79 37 123 63 68 64 74 48 37 39 102 70 36 103 75 76 100 94 66 61 146 95 96 62 79 52 30 50 96 61 70 93 88 15 27 72 41 7 131 93 86 94 106 53 40 74 116 104 50 85 48 17 106 44 56 99 127 115 55 54 50 117 68 69 86 62 88 68 102 37 45 63 66 91 93 58 71 71 73 52 112 81 47 90 61 56 98 22 53 111 144 44 77 80 94 59 99 38 93 61 111 75 39 79 46 39 65 107 71 36 68 71 81 96 49 29 75 74 90 101 44 26 74 26 43 80 44 23 122 51 34 94 114 89 47 90 110 108 61 68 125 65 86 8 38 87 90 109 19 25 58 62 81 61 48 112 15 41 91 37 41 56 101 64 61 108 70 45 129 86 84 55 55 57 29 87 56 64 98 74 68 92 82 34 68 122 17 126 35 70 72 81 18 38 59 139 76 122 86 124 54 65 54 61 84 97 96 20 115 112 57 103 40 98 22 98 80 44 42 7 30 43 120 56 49 108 51 50 59 39 26 56 39 96 52 93 105 15 68 70 26 21 98 28 41 107 37 42 75 47 154 134 104 50 73 49 62 63 112 58 100 40 61 42 47 105 78 19 66 67 64 55 57 60 101 65 53 53 32 58 49 59 100 138 112 38 117 16 86 89 64 85 113 13 92 21 16 87 92 53 45 95 61 61 15 66 101 33 20 46 39 56 103 41 31 61 67 60 34 85 67 122 70 54 63 57 54 48 121 73 87 92 60 53 71 48 48 69 60 51 21 103 110 111 65 114 78 26 63 45 108 95 63 87 62 124 40 92 51 17 41 54 40 75 60 60 19 108 61 137 131 113 101 89 34 100 82 114 105 96 94 70 92 9 83 19 84 56 57 58 17 70.22980659840728
63 57 71 59 45 39 123 85 76 36 117 51 33 54 56 19 89 43 149 18 34 65 82 32 87 87 43 62 61 73 35 83 9 18 91 103 72 52 71 83 72 124 119 26 55 23 37 59 37 69 60 97 75 60 62 95 59 43 64 111 121 98 123 92 51 80 61 55 49 88 122 69 105 58 77 121 63 66 46 42 92 90 88 54 69 82 117 103 84 40 45 80 57 36 55 27 107 109 119 68 86 40 80 74 54 9 118 39 67 37 100 85 48 80 26 85 35 106 93 24 29 43 95 38 22 33 116 76 82 102 20 25 40 122 65 49 84 64 90 102 85 80 70 85 55 80 41 89 42 88 71 48 64 45 47 67 69 51 100 66 70 77 50 47 91 64 22 65 76 109 83 93 69 33 53 106 40 22 76 53 58 39 110 108 74 72 137 62 80 63 92 105 89 14 96 59 70 45 58 80 116 101 64 109 66 83 77 50 112 87 73 86 49 101 36 60 46 36 37 90 76 75 87 39 87 77 71 111 79 67 60 57 94 68 49 36 42 99 29 56 19 14 84 73 93 73 69 20 106 76 44 103 103 52 59 95 69 111 19 42 100 51 73 10 93 117 37 85 68 33 74 64 97 44 84 33 80 40 29 44 75 61 81 163 118 104 118 140 84 59 80 26 75 123 36 83 70 55 113 111 40 38 47 77 110 62 43 39 44 49 62 29 53 108 98 81 64 82 56 47 88 68 97 89 96 36 99 111 71 138 36 82 83 51 69 135 95 75 117 107 87 76 77 60 103 61 50 62 40 88 75 55 46 93 69 92 65 82 30 76 52 117 39 24 59 102 23 57 43 63 68 122 98 75 74 48 105 74 89 29 92 10 95 96 108 76 63 135 57 55 67 48 130 69 78 41 52 67 98 73 30 73 10 48 110 32 100 103 49 114 50 93 82 42 132 16 90 25 118 137 137 45 95 39 140 128 60 66 25 52 53 44 73 56 37 77 28 86 76 97 90 31 87 22 53 112 130 44 58 20 44 72 83 60 70 110 113 113 53 95 48 51 85 95 89 54 33 60 89 112 62 69 49 56 46 101 63 43 67 61 67 115 10 35 111 95 63 78 78 48 116 65 68 59 68 48 33 37 105 70 33 105 78 70 102 88 66 59 151 96 93 56 67 49 31 48 91 61 70 95 90 17 26 75 37 9 132 83 87 88 105 56 43 70 123 107 58 86 46 17 108 42 54 98 121 111 51 53 48 119 65 69 87 62 91 68 104 32 47 60 73 88 100 58 71 67 72 59 113 76 46 88 59 54 95 22 49 114 140 43 77 81 102 58 102 37 94 56 115 69 41 77 40 46 67 96 72 34 62 74 83 103 45 31 76 72 85 98 41 24 75 26 45 78 44 24 127 49 36 96 111 85 49 87 111 112 66 73 118 64 86 8 38 86 93 99 21 29 58 63 84 61 47 113 14 42 89 35 36 50 88 68 66 104 73 45 121 103 81 57 58 58 26 86 54 58 97 67 65 89 80 33 63 117 18 117 35 68 68 75 18 39 54 143 73 125 82 125 52 63 53 51 100 108 98 14 112 106 49 101 42 109 24 102 81 45 36 6 32 46 127 61 46 110 54 48 53 42 26 59 39 100 62 91 107 16 66 68 25 19 99 26 44 111 30 43 75 51 155 135 106 54 74 50 72 59 120 57 109 38 64 37 48 108 72 19 65 63 64 51 57 63 104 68 56 56 28 56 46 61 109 128 97 40 117 15 85 90 64 79 112 11 90 19 15 102 87 47 49 91 56 65 15 73 101 33 21 43 43 52 99 41 26 59 61 65 39 89 71 120 65 50 60 55 64 46 120 76 85 88 56 53 65 46 53 76 59 49 22 103 111 112 69 117 77 23 68 53 96 99 71 92 65 117 39 102 53 19 41 53 43 73 61 49 20 116 60 139 120 110 100 83 36 107 84 121 104 93 99 70 87 11 85 15 91 51 59 50 17 69.82821387940843
61 57 77 60 50 43 125 90 79 36 114 51 34 58 55 17 92 44 141 20 38 68 80 33 88 92 41 71 55 77 33 86 10 18 90 96 71 52 69 87 73 120 117 23 56 20 40 57 37 67 63 94 80 55 62 97 57 44 65 112 112 96 125 90 52 75 69 56 46 79 117 65 106 60 70 128 64 65 47 42 94 90 87 52 72 78 111 100 79 38 44 80 58 35 53 31 101 106 119 54 89 42 86 78 58 11 121 37 56 37 101 83 49 84 26 76 27 115 91 25 27 41 94 43 21 32 117 81 87 93 17 24 39 120 72 52 78 69 89 100 83 73 77 87 58 84 44 88 39 83 65 43 60 40 46 72 66 53 97 68 69 79 41 46 92 61 25 65 81 105 80 92 64 29 52 106 41 21 77 54 65 33 107 102 76 72 131 68 82 65 91 106 93 15 96 63 65 58 55 88 126 95 63 109 65 79 78 50 115 79 67 80 45 92 34 59 46 36 39 91 80 70 86 35 88 72 67 116 78 73 56 54 95 73 48 35 40 99 27 58 19 14 86 74 94 74 67 22 107 80 40 110 100 47 55 103 69 103 23 42 107 52 64 9 99 117 37 87 74 37 72 66 92 41 86 37 76 38 28 44 78 60 87 157 122 97 121 128 84 51 80 27 72 125 37 82 75 51 105 111 40 40 48 77 104 64 41 37 42 51 63 32 50 114 105 90 59 81 60 42 92 71 105 95 94 39 96 111 62 139 34 85 76 53 77 141 98 71 117 112 84 75 74 65 97 52 47 65 40 91 66 54 45 95 65 84 63 84 32 75 49 114 37 22 52 106 25 60 39 62 71 126 98 71 75 47 103 79 91 26 86 10 98 96 102 72 60 128 55 55 70 53 124 70 72 39 47 70 97 78 28 82 10 46 97 30 105 98 44 104 47 91 80 44 122 16 83 26 118 137 137 47 95 43 138 136 61 63 29 49 51 47 69 61 39 77 29 86 72 91 92 30 89 21 48 109 126 45 59 19 46 72 83 60 71 102 116 107 53 100 49 51 87 94 84 58 36 59 82 105 63 63 45 56 51 114 66 40 67 59 66 114 11 40 119 101 59 76 77 52 106 65 71 53 60 51 32 38 107 71 34 110 83 70 94 86 69 58 140 87 92 55 65 43 31 48 86 67 72 96 92 22 28 82 42 13 127 79 91 85 101 55 42 63 110 114 57 84 45 17 112 39 55 94 124 106 47 56 42 116 67 70 86 56 89 67 103 30 47 64 69 87 105 58 67 69 78 60 106 79 50 79 57 52 101 22 47 112 135 41 73 85 105 66 104 34 92 60 118 73 42 75 41 48 67 93 64 31 64 77 78 99 41 32 74 59 86 95 40 27 80 29 49 80 37 24 127 54 36 99 104 91 47 74 113 114 64 72 115 66 90 7 38 85 88 107 22 31 58 60 79 60 46 114 13 42 90 36 37 44 93 64 80 94 72 49 118 108 89 56 59 65 29 85 53 62 99 72 59 89 86 33 67 106 22 114 37 65 64 73 15 40 52 140 74 124 79 121 54 51 50 54 104 102 102 14 109 99 47 94 45 110 24 94 82 50 33 6 34 44 119 58 42 108 57 45 50 46 25 51 37 105 59 84 105 18 68 69 27 19 98 26 41 113 31 42 78 48 158 141 95 55 81 51 73 61 124 60 106 46 67 30 45 108 69 19 64 57 65 49 60 63 102 74 53 47 28 65 44 61 108 124 93 36 119 16 80 88 52 74 110 10 90 13 15 101 86 47 53 89 58 61 14 79 105 33 21 43 43 48 91 41 27 58 65 70 36 92 63 109 62 51 61 53 68 41 126 81 79 84 63 51 59 45 54 83 64 47 25 103 112 106 70 116 69 24 64 57 93 107 71 87 63 119 37 104 56 20 44 51 45 67 66 51 22 123 65 134 118 99 94 80 37 100 85 124 107 94 97 67 92 10 88 17 83 54 58 49 19 69.3947667804323
56 53 80 63 46 44 127 86 83 32 116 52 32 58 54 17 94 42 141 19 37 69 82 34 83 98 38 70 56 78 33 85 10 19 94 92 73 51 68 83 70 121 114 26 58 18 41 54 39 69 64 93 86 58 61 97 52 44 58 113 111 100 126 87 56 74 67 50 49 77 114 67 104 66 67 133 67 68 48 39 95 87 88 52 74 76 108 96 81 40 47 93 57 29 60 34 101 101 128 55 89 44 85 87 58 10 123 37 49 36 95 84 46 79 27 77 30 112 91 22 26 41 94 41 20 32 127 80 91 92 16 25 38 116 73 57 69 79 87 101 72 77 82 82 64 86 51 85 33 78 61 45 61 39 45 77 64 56 93 71 77 76 47 43 89 56 26 60 72 104 77 85 68 32 52 106 42 13 72 52 67 35 100 95 83 66 130 66 81 67 88 104 88 12 103 63 62 59 53 93 126 86 67 111 62 76 75 52 118 75 68 86 48 88 37 59 43 42 42 96 78 71 91 38 91 71 68 118 75 79 56 50 89 77 51 36 37 94 27 60 19 13 85 73 92 74 62 19 114 75 45 116 98 53 57 111 71 99 22 45 97 51 62 5 94 115 36 83 81 38 69 70 95 42 92 34 81 37 28 44 77 59 84 161 124 93 115 123 81 51 74 27 69 129 41 80 77 52 108 118 36 36 53 74 103 65 38 38 40 47 55 33 49 110 102 99 67 82 62 40 88 78 109 87 91 41 96 109 64 141 31 81 74 61 72 147 93 66 124 121 90 73 79 63 91 54 45 67 38 90 59 50 45 91 59 78 62 81 35 76 50 118 36 23 52 104 25 59 39 62 71 124 95 69 69 50 106 74 91 26 77 8 93 97 95 75 63 129 56 56 67 53 120 73 76 39 50 68 89 79 29 85 10 46 91 31 110 87 40 104 46 93 76 45 128 15 84 24 110 135 129 55 93 43 142 131 62 58 26 51 50 48 69 67 38 82 31 79 70 84 93 28 88 26 50 113 122 47 61 17 46 69 81 63 68 104 116 110 62 100 51 51 95 94 82 63 32 53 78 110 58 63 46 52 57 121 62 40 63 54 64 110 10 36 121 105 58 77 76 59 102 61 75 54 55 52 31 37 106 67 32 119 87 71 85 83 68 64 135 87 88 53 67 42 33 49 87 72 66 97 86 22 30 89 41 15 121 77 92 84 101 52 46 61 112 115 49 76 46 16 109 42 62 86 113 113 42 59 39 124 63 72 88 56 84 55 103 26 51 72 72 88 98 61 62 68 82 63 103 80 46 81 60 47 100 21 48 119 134 45 78 88 111 63 109 34 91 60 122 72 43 68 45 51 79 86 65 27 72 78 74 98 41 32 75 56 85 88 43 25 79 33 46 84 35 23 130 53 33 99 105 92 46 68 108 114 66 66 109 68 89 7 36 81 86 103 24 34 59 64 80 62 36 112 18 40 95 34 35 40 88 69 84 84 71 50 116 110 83 57 59 62 32 82 53 64 89 71 55 84 90 36 70 97 22 122 37 66 62 71 14 40 56 144 75 116 69 117 54 51 51 56 106 108 102 12 122 94 47 91 49 96 20 87 81 51 33 5 34 49 116 57 38 114 55 44 51 46 25 49 40 106 59 81 100 19 75 69 28 19 109 25 41 115 33 40 74 55 148 147 94 55 76 48 74 68 123 57 109 41 62 32 43 106 72 15 61 60 69 50 60 66 95 74 52 43 25 65 41 65 111 121 90 40 114 14 77 83 49 70 118 12 91 13 18 106 83 45 52 87 60 57 12 77 104 28 23 42 39 46 82 43 27 52 70 70 32 92 68 101 61 49 63 51 64 43 126 85 75 81 62 52 56 50 56 90 63 43 25 98 109 105 70 109 68 22 60 59 95 105 69 93 58 118 37 99 57 21 39 47 46 68 64 52 29 115 60 131 107 94 95 79 39 103 82 125 110 91 103 66 88 12 91 18 73 53 60 47 22 69.03640500568828
49 59 77 66 49 45 129 88 91 32 116 53 30 60 52 16 94 37 135 19 38 66 89 36 75 97 37 68 49 73 35 85 9 22 96 80 74 50 72 80 75 120 111 28 66 16 38 53 42 66 57 89 93 58 60 99 42 50 57 109 105 100 118 88 60 74 74 47 54 73 102 68 107 66 73 135 69 72 49 33 102 85 86 56 76 72 102 93 82 40 51 95 57 26 70 31 94 100 125 50 87 42 97 81 59 11 127 34 46 37 95 82 52 81 29 72 31 98 78 24 24 42 92 40 22 34 130 74 88 91 18 26 39 117 70 59 65 77 85 103 64 79 78 78 70 90 49 87 35 79 58 44 66 45 44 78 63 53 87 72 77 71 52 37 91 57 31 60 72 104 76 89 69 29 47 105 38 12 70 56 68 32 102 96 89 66 127 67 75 65 90 109 88 11 106 60 58 58 52 93 129 88 64 117 62 65 75 46 113 76 71 81 47 86 42 68 45 40 40 106 79 65 99 39 96 67 72 124 71 86 54 55 95 85 47 37 36 98 25 67 19 17 82 73 88 75 67 20 112 74 49 118 93 53 55 108 70 93 22 49 92 54 64 5 93 111 39 86 81 36 74 67 100 43 87 32 84 42 28 43 85 55 76 157 125 98 107 121 84 50 68 24 70 132 43 81 83 49 103 117 36 39 57 74 103 62 37 35 38 45 60 33 52 108 90 106 68 77 56 37 82 78 108 80 83 47 94 102 65 144 27 79 72 63 79 147 88 66 129 121 92 81 87 60 94 54 43 65 34 87 53 47 50 92 53 76 66 84 30 79 50 110 37 26 52 100 26 59 44 63 72 131 87 74 71 47 108 74 87 22 76 6 92 98 94 74 63 127 54 56 73 50 117 67 72 38 51 65 84 78 30 91 11 44 92 30 111 79 42 96 44 91 71 43 132 15 85 22 111 130 134 52 99 46 134 133 57 54 29 53 51 51 67 68 37 91 33 79 73 86 98 25 83 29 47 105 118 45 60 18 47 69 89 65 71 96 113 108 63 95 48 52 96 83 82 62 32 48 80 104 59 62 42 46 57 120 60 37 50 54 65 108 11 41 108 108 61 78 79 64 102 62 76 54 54 55 30 34 104 73 31 124 87 69 87 80 71 67 136 84 86 51 73 46 28 47 83 73 71 98 92 18 35 91 47 17 124 77 92 89 102 46 49 58 112 120 48 70 46 14 109 42 61 86 115 111 45 58 44 125 66 69 91 56 84 54 94 22 53 78 74 83 107 64 58 60 85 66 99 76 48 86 58 48 104 20 45 123 136 50 74 80 118 60 111 40 96 64 120 68 54 64 46 53 73 74 65 29 68 82 75 107 35 31 79 55 84 81 39 25 81 32 47 87 37 22 132 53 39 96 97 96 48 65 103 109 63 62 106 69 86 7 36 85 85 100 23 38 64 68 79 65 35 111 21 39 90 33 37 42 92 72 86 84 71 54 110 105 90 62 57 64 36 81 48 71 91 71 50 75 83 39 70 93 18 130 40 70 57 68 15 44 60 146 75 117 69 112 56 49 44 58 104 108 99 12 117 89 45 89 52 99 23 87 81 55 35 6 39 54 107 59 35 110 58 43 53 52 23 49 45 105 62 81 97 21 73 61 24 21 109 28 42 119 36 37 68 55 144 140 92 46 75 43 80 66 116 58 108 41 63 35 43 97 70 13 62 68 62 52 59 66 95 79 51 39 31 66 46 62 108 121 89 48 113 14 79 78 43 73 117 10 89 12 25 113 81 46 51 82 59 55 11 81 102 34 22 42 37 38 79 42 25 50 71 73 32 86 64 95 58 47 61 53 60 45 130 77 72 77 60 53 58 51 55 86 69 42 23 101 107 103 71 111 66 21 60 53 97 100 74 95 53 125 39 104 52 18 38 46 48 74 71 55 29 110 65 126 110 89 96 81 41 106 81 137 109 92 98 68 82 14 86 17 76 51 61 49 22 68.80318543799773
42 59 75 71 52 43 129 84 87 30 108 53 32 62 52 17 89 30 123 19 39 69 87 35 75 98 42 75 48 70 37 80 11 20 98 82 76 54 72 80 72 117 112 29 67 15 33 52 45 61 53 83 95 60 64 106 46 50 52 105 110 102 122 80 61 73 74 42 55 77 103 69 119 59 71 134 73 75 49 32 116 88 93 56 74 68 95 90 80 39 50 101 52 29 77 29 101 101 123 48 89 47 96 83 61 12 122 31 46 38 88 84 56 79 30 70 30 96 79 24 28 40 80 38 21 29 125 72 88 89 17 27 38 113 71 61 68 67 90 98 57 82 77 79 71 87 55 84 39 69 54 40 75 43 42 81 60 51 76 72 73 71 55 40 92 60 28 57 71 104 79 93 67 27 41 104 31 11 74 59 67 31 103 96 86 61 126 67 70 66 93 107 89 12 116 62 56 61 54 93 118 93 70 112 65 62 70 48 120 78 74 78 43 82 46 65 41 41 34 109 83 64 102 39 104 62 76 125 72 89 52 52 93 80 47 33 38 102 22 68 23 18 78 83 86 77 58 20 107 73 47 116 89 58 64 108 69 88 23 50 91 57 65 5 95 109 40 92 81 39 75 67 94 47 91 31 84 40 29 50 91 51 75 151 129 98 101 121 75 58 73 25 70 138 46 80 79 53 97 110 30 42 53 76 99 59 34 34 40 46 57 31 53 107 89 109 78 78 58 37 84 83 107 75 75 51 94 100 74 133 25 81 66 67 80 146 87 59 133 119 97 82 88 64 94 57 43 61 36 84 45 47 56 83 49 70 68 88 31 79 51 108 31 32 48 102 28 62 52 54 67 124 97 73 76 47 105 79 82 20 79 7 97 97 100 76 66 118 50 62 74 46 117 73 66 38 47 69 86 79 27 85 10 43 89 26 109 77 38 94 42 89 67 42 134 15 89 20 110 130 143 55 93 45 123 120 52 54 28 47 51 47 72 65 38 94 32 84 70 83 100 24 82 27 51 99 105 51 58 19 52 72 82 65 69 91 116 95 68 96 45 51 88 87 82 56 30 46 87 107 61 64 34 41 56 120 57 34 47 54 60 108 13 39 107 110 58 78 75 71 87 59 73 50 48 55 30 34 107 75 32 122 84 68 82 78 73 78 139 81 83 50 68 50 31 51 81 73 67 96 100 17 40 93 48 19 116 79 87 92 103 48 48 57 110 118 46 68 48 14 107 44 69 84 116 109 49 58 48 125 65 74 86 54 83 58 96 24 53 76 81 84 105 64 57 57 88 65 100 81 50 80 52 48 100 19 41 125 124 51 76 79 120 56 113 41 95 60 123 72 54 61 43 55 79 68 63 27 75 92 72 107 30 32 79 56 86 77 40 21 88 31 50 84 36 21 123 47 40 91 90 89 50 65 97 109 67 57 104 63 90 7 36 84 91 98 23 33 64 73 82 69 34 110 22 39 91 34 37 45 98 73 90 81 75 62 108 99 103 64 57 68 41 78 46 72 94 71 51 75 85 42 68 90 20 139 40 68 57 69 16 42 62 146 73 120 69 102 58 57 45 55 113 108 98 14 121 93 37 91 56 102 25 83 87 49 33 7 46 59 110 62 36 109 61 43 47 52 23 55 46 98 64 79 91 23 74 69 26 23 115 28 43 118 35 40 77 58 139 135 95 47 75 41 83 71 108 65 100 41 61 35 40 102 74 14 64 73 64 48 57 67 93 76 46 33 29 67 50 57 110 115 90 46 109 17 84 79 39 67 114 13 84 13 21 117 83 49 58 79 64 55 10 84 103 33 24 44 38 39 82 39 24 53 70 80 30 85 61 86 62 43 53 54 68 44 135 80 71 76 65 49 58 56 58 85 67 37 21 101 113 96 66 117 64 24 55 52 100 93 72 92 50 121 37 105 50 20 34 46 55 75 78 59 34 101 64 114 102 84 94 84 43 102 79 131 111 94 103 65 80 16 88 17 69 49 63 47 22 68.57565415244597
39 63 85 64 47 39 129 90 87 26 102 49 28 59 56 17 88 31 117 22 34 71 85 37 81 100 45 82 51 67 38 81 13 16 89 82 80 54 75 78 72 113 116 27 64 17 33 53 50 58 48 81 94 59 57 108 47 48 41 116 108 109 114 78 65 72 66 40 55 80 105 70 126 61 69 122 72 79 48 28 117 92 92 54 80 68 96 90 82 36 52 107 48 31 76 30 101 106 119 43 89 47 94 74 59 13 119 32 40 40 84 81 53 81 30 61 33 105 74 24 29 41 73 43 20 32 120 74 87 87 15 31 37 110 66 61 61 62 94 92 59 87 77 76 73 84 58 83 44 67 54 39 79 36 45 80 57 53 82 72 72 66 57 41 91 58 31 60 74 98 79 99 71 26 43 106 26 13 79 62 64 31 105 97 83 67 124 74 65 67 95 107 90 14 116 61 56 61 47 96 124 89 71 113 63 64 72 46 107 81 72 83 42 78 45 59 38 43 33 113 89 64 109 37 109 58 74 122 61 92 57 48 84 78 43 34 37 107 25 69 20 15 74 85 87 81 58 20 98 76 48 114 87 60 69 110 67 85 21 53 87 63 64 5 102 103 41 97 80 45 68 62 92 44 95 32 85 39 24 49 90 49 75 151 128 95 92 110 77 59 75 27 70 131 49 78 80 53 85 119 29 42 46 78 98 57 36 36 41 46 59 32 54 116 84 108 74 82 52 38 74 86 110 72 70 50 96 105 71 116 25 84 72 71 80 145 87 52 128 114 100 82 90 64 94 50 47 64 36 82 46 46 64 81 49 66 62 88 28 77 47 98 27 34 46 100 27 65 54 54 60 114 93 74 77 47 104 79 84 18 82 6 96 98 101 78 69 113 44 67 69 43 116 67 62 41 49 66 84 75 26 83 11 48 84 27 105 72 40 94 42 84 67 48 125 13 93 22 108 123 155 55 92 44 121 117 56 56 34 47 51 46 68 60 31 92 33 79 64 88 102 22 77 29 50 94 96 51 56 18 53 72 76 70 67 91 107 82 71 94 48 50 81 94 79 54 29 49 87 108 59 66 35 39 56 119 62 31 45 54 53 113 10 38 100 109 65 79 73 75 85 59 72 56 52 60 27 38 103 73 32 130 84 62 81 77 70 86 139 78 82 48 72 53 31 51 75 69 72 103 114 19 46 91 50 18 113 74 88 98 98 52 42 55 110 115 45 73 45 14 104 45 62 76 112 105 55 65 48 126 69 74 87 56 88 59 92 22 46 77 82 78 100 59 56 56 93 63 100 79 44 76 59 48 88 19 39 129 123 60 76 79 111 61 117 40 94 66 124 71 57 58 37 52 75 66 64 25 69 97 72 115 31 32 84 57 81 78 40 23 88 34 51 88 36 18 115 54 47 83 87 81 50 63 94 106 71 58 98 63 92 9 33 84 91 104 22 36 62 76 90 69 34 106 26 43 94 37 37 42 104 79 81 81 74 61 101 96 99 67 56 62 43 72 44 76 96 74 56 73 83 44 64 89 22 149 39 70 54 66 15 45 65 143 75 126 69 90 57 52 45 51 118 104 92 15 114 92 37 89 58 96 25 87 78 50 33 7 42 63 107 61 34 104 60 42 52 57 21 54 47 95 64 75 86 23 68 64 26 25 106 27 40 112 32 36 74 51 142 126 94 46 68 43 81 71 111 62 92 39 60 37 39 108 79 16 66 84 58 48 56 68 94 74 48 32 30 72 52 55 112 106 81 48 113 14 82 81 37 62 110 12 81 17 24 123 81 50 64 72 66 58 9 89 102 34 22 39 35 43 84 44 24 51 73 78 32 90 62 82 63 37 55 55 67 42 124 85 72 67 62 53 61 66 53 85 66 37 22 99 111 92 68 109 66 25 54 51 98 93 67 93 46 121 37 111 49 18 32 43 60 78 84 56 36 99 60 112 97 81 85 85 36 100 70 121 99 95 103 61 82 19 83 16 72 43 60 44 23 68.02161547212742
30 61 89 66 46 36 127 90 83 27 104 46 29 56 52 18 87 28 112 22 34 69 83 35 68 97 41 87 48 62 38 80 16 18 94 82 82 55 70 82 73 110 122 27 60 16 34 57 50 55 52 78 81 53 50 105 52 47 46 113 101 107 114 89 69 67 55 44 52 71 107 62 135 69 65 123 70 86 50 27 124 89 93 49 73 69 94 97 79 30 55 100 52 32 83 35 107 116 126 40 87 45 91 75 62 11 116 31 39 37 74 73 56 74 36 59 37 108 74 28 27 40 69 38 19 35 124 81 79 86 17 30 38 104 67 53 60 59 98 82 52 81 78 73 68 86 62 82 43 63 52 39 75 32 49 80 57 55 72 76 74 69 54 44 92 59 34 60 70 98 75 103 77 24 43 96 20 12 87 59 68 28 105 92 72 69 119 80 69 66 98 108 95 14 121 60 54 57 45 97 124 88 69 111 60 66 74 42 106 84 68 81 49 76 46 64 34 46 34 105 86 64 104 36 112 62 66 131 58 88 60 53 79 78 43 37 34 105 26 67 18 18 75 79 82 82 63 22 100 75 45 106 83 68 73 114 61 91 21 52 80 60 70 5 105 106 37 102 81 43 68 58 91 40 91 31 87 37 23 49 92 49 77 138 125 90 88 107 79 61 76 30 65 127 49 80 81 56 91 119 26 45 53 79 95 58 40 37 37 51 57 35 53 112 81 112 86 81 55 41 67 85 104 73 58 52 102 106 78 105 27 84 71 77 77 137 85 48 129 113 104 77 92 60 96 54 45 63 35 83 44 41 65 80 51 66 61 80 30 74 48 92 27 33 41 96 29 65 59 58 64 106 92 70 75 49 108 84 82 18 81 7 92 98 88 76 75 110 45 66 65 44 109 69 63 43 51 77 81 78 24 90 8 43 83 32 115 62 46 91 45 92 67 55 122 12 83 21 112 123 162 59 87 42 115 111 50 57 36 50 46 51 64 59 32 98 33 75 64 87 97 21 78 33 48 94 97 53 59 17 52 66 73 67 68 97 110 83 73 85 47 54 74 98 79 52 31 48 87 101 54 62 35 39 55 122 65 32 40 52 57 124 11 42 99 102 59 78 74 78 86 66 75 45 49 58 27 38 102 71 31 124 90 63 82 80 65 83 139 79 72 44 67 54 27 53 69 67 76 103 109 18 51 92 47 17 108 71 95 97 94 51 42 60 108 120 42 73 43 13 100 42 70 71 109 102 62 66 50 123 66 74 87 50 87 59 90 24 42 78 85 74 100 62 57 63 92 67 91 82 42 78 55 48 88 17 43 133 121 61 79 81 112 60 123 37 97 66 113 65 57 55 33 69 73 63 65 22 66 93 77 118 31 27 86 54 79 72 37 21 96 29 52 85 42 19 117 53 53 82 85 77 48 60 88 116 70 61 94 61 87 7 34 82 92 100 19 35 65 75 88 74 35 105 29 46 91 36 38 44 111 88 79 72 76 56 99 95 104 72 52 66 43 75 46 81 93 71 54 71 82 45 63 84 23 144 41 73 52 68 18 40 65 145 76 123 71 84 59 53 44 47 125 95 86 14 105 94 37 91 60 101 27 87 81 55 33 6 39 66 104 60 28 100 66 41 54 62 21 49 51 91 57 76 90 24 66 66 24 25 111 26 44 102 31 36 68 53 139 118 92 44 62 42 91 77 111 67 92 44 66 39 44 102 82 21 71 80 61 46 53 76 95 67 47 33 31 69 54 57 113 98 77 48 118 14 78 79 38 62 119 12 76 20 20 128 83 50 66 70 68 60 8 88 104 30 32 41 36 41 83 40 21 49 67 70 31 91 63 80 62 36 54 57 71 39 115 86 73 59 69 56 53 69 50 84 65 39 23 95 112 85 73 116 67 19 59 51 104 98 61 94 46 123 40 102 48 21 30 46 58 79 89 53 45 101 52 109 97 81 80 84 35 100 67 125 102 98 104 59 84 19 85 18 68 40 60 43 23 67.65870307167235
30 56 95 66 49 39 128 81 81 32 113 44 30 54 53 17 86 24 109 22 29 68 83 41 64 95 40 91 46 63 40 76 19 17 86 77 81 61 79 78 75 106 121 26 61 17 36 52 52 55 49 79 72 52 50 108 58 49 48 109 103 111 105 87 78 68 49 49 57 68 106 59 136 72 65 120 76 87 53 26 123 89 82 51 72 68 92 95 77 32 53 105 56 26 82 34 100 120 114 42 79 38 93 77 65 11 113 28 38 38 76 70 62 64 42 58 35 114 76 27 26 38 72 44 17 33 128 83 72 87 18 30 42 110 74 53 59 60 93 79 52 78 77 76 71 88 63 75 38 56 59 42 77 30 50 80 64 56 66 69 70 71 50 47 90 68 36 58 69 95 72 99 75 22 44 91 23 11 88 62 76 29 108 86 78 74 108 84 69 68 99 100 94 13 125 64 58 54 50 97 114 91 67 98 67 65 78 47 96 80 70 85 43 75 52 67 33 45 43 102 86 65 105 37 116 63 64 126 57 86 60 53 77 80 35 36 35 102 27 64 18 16 68 89 82 86 67 20 102 78 43 100 82 75 77 117 59 90 26 53 83 57 69 5 109 101 41 96 77 43 60 52 88 44 92 30 92 35 24 44 99 47 78 143 119 88 83 106 86 59 74 32 62 131 50 82 84 58 91 115 24 47 52 75 90 64 49 40 37 54 57 33 61 110 80 113 91 78 58 43 66 88 107 67 54 49 104 105 78 106 31 81 74 82 79 129 85 46 126 111 109 79 93 60 94 54 43 66 28 88 40 39 62 72 53 62 61 82 36 73 45 85 27 35 36 85 31 62 63 57 61 114 85 76 77 52 110 73 74 21 82 6 88 95 81 76 74 99 41 67 69 44 106 71 64 50 39 78 81 77 21 93 8 47 83 35 114 57 47 91 49 95 66 56 116 13 86 22 109 109 160 69 80 39 112 104 48 59 37 47 45 57 63 62 37 98 31 78 62 85 94 23 81 33 54 84 95 56 55 17 54 69 75 61 66 98 113 80 81 85 48 56 67 97 83 49 27 44 80 90 58 62 32 41 50 118 62 30 39 53 56 133 11 41 98 99 55 79 73 74 80 67 75 44 49 61 27 39 112 65 33 121 86 64 92 80 66 87 140 77 79 42 71 56 25 53 68 71 74 100 115 16 52 92 50 13 108 74 99 96 91 44 45 59 102 117 38 75 42 10 97 47 62 66 103 100 62 64 54 116 59 75 82 52 84 58 92 27 45 80 88 72 102 62 51 58 96 67 86 86 41 81 59 47 88 12 43 141 123 60 76 78 115 59 120 40 105 68 105 57 61 59 34 75 71 64 66 23 67 96 75 111 30 29 85 47 79 66 38 25 105 26 52 82 42 19 123 53 54 84 75 79 49 59 84 120 64 61 88 56 80 9 36 90 106 102 15 38 69 78 82 76 36 106 32 50 93 33 40 44 116 88 79 66 76 57 97 100 99 79 52 71 45 74 46 72 91 67 59 60 92 45 71 82 28 141 38 77 47 63 22 47 71 140 78 127 69 80 60 59 40 42 130 93 87 13 102 96 36 100 63 98 29 86 85 57 30 6 42 65 92 57 26 89 62 42 48 61 25 44 56 91 56 79 87 23 63 69 22 23 117 27 48 108 32 31 74 54 132 115 89 43 67 35 99 76 107 63 96 42 68 34 44 103 85 21 75 83 63 45 47 78 92 70 47 33 33 67 51 55 110 92 77 51 124 13 75 84 41 65 124 11 69 21 19 129 80 50 66 69 63 61 8 86 94 27 34 39 36 46 79 41 18 54 68 67 35 91 64 84 65 36 58 63 75 35 118 73 73 56 75 57 55 70 47 84 60 34 21 91 114 84 78 117 70 17 62 47 112 100 52 92 44 126 43 97 51 22 30 47 58 80 87 53 50 103 52 98 97 75 81 89 36 97 66 112 98 98 99 51 82 18 86 15 60 39 66 37 23 67.39931740614334
28 48 103 66 46 35 132 84 80 31 116 38 29 49 53 16 85 24 104 18 30 63 89 43 62 95 40 96 44 62 39 76 19 20 85 81 79 63 74 69 73 111 118 25 56 19 37 54 54 53 47 83 70 54 55 105 56 51 53 114 109 112 99 80 83 69 41 46 62 69 102 58 138 71 69 120 82 88 50 31 119 96 84 54 79 66 88 94 77 31 48 114 60 25 76 37 108 123 118 42 85 43 96 75 64 11 111 29 38 41 70 69 64 62 41 59 34 107 72 21 27 40 75 44 17 35 119 85 75 79 18 29 43 112 73 50 58 59 93 83 57 75 81 80 71 91 68 73 37 54 60 43 76 27 55 74 64 57 57 69 67 77 55 53 93 70 31 57 68 94 69 101 79 22 46 84 21 9 87 61 78 30 113 85 76 76 106 82 66 68 96 94 95 12 124 66 62 54 54 101 121 88 68 100 74 67 76 45 100 82 72 82 42 79 51 66 37 47 51 114 93 64 105 38 120 57 63 115 55 83 58 49 76 85 32 40 39 105 30 68 23 17 70 93 83 91 68 21 99 73 41 100 79 75 78 115 60 91 28 56 82 59 71 5 111 99 45 100 82 45 64 53 85 44 83 32 99 33 24 42 98 45 70 128 121 86 78 110 87 62 75 31 58 119 54 86 81 56 88 97 23 45 53 70 84 63 52 37 36 54 59 33 57 104 77 107 97 73 53 39 72 84 103 63 54 49 104 96 77 98 30 79 73 93 80 130 82 46 123 105 119 78 91 63 99 53 43 69 25 88 43 41 59 72 47 63 59 82 36 73 45 85 27 37 34 88 33 56 57 57 61 108 88 73 71 53 105 72 76 20 71 8 91 85 73 76 80 96 39 68 69 40 95 75 68 47 34 78 73 77 19 93 8 47 87 37 112 55 50 83 56 98 66 60 117 12 93 22 105 109 161 74 80 42 115 102 47 59 41 48 46 63 62 55 33 95 29 86 62 85 91 26 78 31 52 81 97 59 53 19 50 66 68 64 66 107 111 84 84 83 54 54 58 100 85 52 24 43 84 90 59 65 37 44 43 116 66 32 42 55 53 141 12 47 92 100 56 78 73 68 72 64 77 39 48 66 27 41 111 67 36 128 87 65 90 78 70 95 137 75 79 44 71 59 21 54 63 72 76 93 115 17 50 87 52 13 104 70 97 99 87 39 44 63 103 119 33 80 48 11 92 49 60 64 100 109 59 61 55 107 58 74 76 49 91 58 92 26 41 84 82 66 96 62 56 53 100 76 84 82 38 78 57 47 79 12 43 139 109 61 75 70 114 56 115 43 102 67 114 46 62 57 34 82 71 63 70 27 70 86 73 124 29 32 89 46 77 60 32 28 108 27 52 87 43 17 124 62 59 83 67 78 42 59 76 116 67 62 79 50 83 9 38 89 103 100 16 39 66 79 91 78 36 109 32 52 88 34 43 47 116 92 74 63 79 58 92 107 107 83 46 72 42 73 45 79 87 69 55 56 88 45 74 80 30 144 33 75 37 55 26 45 74 142 75 133 64 74 61 58 41 49 124 90 90 16 104 90 36 94 62 97 33 91 88 57 30 5 42 66 90 59 25 84 63 40 46 58 22 41 63 88 56 85 87 27 62 66 20 26 104 31 50 116 29 31 76 53 119 118 83 43 72 35 96 71 115 65 94 42 70 34 47 101 74 23 84 92 63 48 49 78 92 69 42 30 40 72 52 53 111 88 68 48 118 13 64 80 42 67 127 13 69 23 21 128 75 53 70 67 61 62 8 89 98 27 37 37 34 47 88 35 17 61 64 67 34 97 66 85 65 32 55 60 80 40 114 75 64 50 75 59 50 68 50 81 58 30 16 89 120 76 89 119 63 16 57 41 112 102 45 94 41 122 47 96 51 23 30 45 57 86 89 49 52 105 51 95 97 71 74 89 37 106 64 119 97 94 105 46 82 20 82 18 60 43 63 36 17 67.14903299203641
27 46 109 74 42 43 127 86 82 33 111 39 29 51 52 17 87 22 104 18 34 63 93 48 54 103 43 106 44 61 40 76 20 19 81 79 77 61 68 61 76 105 110 25 52 22 36 53 52 56 45 85 59 60 49 99 54 50 52 112 108 99 100 76 82 69 36 44 61 70 95 54 135 70 69 114 91 84 49 34 115 100 79 51 73 60 87 92 72 29 46 115 63 30 74 42 107 125 122 42 81 44 96 71 63 11 114 28 38 43 70 66 63 61 49 62 35 100 69 25 27 40 77 48 17 33 114 85 70 76 21 30 45 110 67 51 58 66 97 80 57 74 73 74 78 83 63 73 33 51 58 47 73 29 61 70 60 59 52 75 69 73 62 52 92 69 29 58 72 100 58 110 89 19 37 78 16 10 82 63 78 33 118 89 71 73 103 81 67 60 102 91 91 13 121 65 67 52 53 103 117 83 72 101 76 65 83 46 105 77 74 83 44 75 51 65 32 48 52 113 95 68 106 35 122 59 68 119 55 78 53 52 79 93 29 42 39 109 30 64 24 16 70 90 89 91 69 18 104 73 42 96 72 67 76 128 61 84 25 55 80 59 70 6 111 95 49 96 87 39 67 52 75 43 90 33 100 30 26 45 102 43 75 119 119 85 83 106 90 64 79 34 61 118 58 76 90 57 82 97 20 47 55 67 80 59 58 39 37 53 50 34 59 108 77 106 90 69 51 35 73 79 102 57 56 54 106 90 81 92 33 83 77 93 73 127 86 44 124 101 115 71 94 58 101 55 44 66 23 95 41 41 61 71 43 55 60 89 43 66 43 88 24 36 31 84 34 59 52 57 65 102 94 77 76 54 98 70 75 17 63 10 87 82 75 72 88 95 29 69 74 40 90 78 68 48 36 85 68 78 18 92 9 45 93 42 117 51 51 82 54 101 70 63 117 12 93 18 104 108 155 78 83 47 110 101 50 59 34 51 44 74 65 48 34 94 27 78 57 79 87 25 85 38 55 84 91 65 49 16 56 71 72 68 71 106 112 83 83 86 65 55 61 106 88 55 25 41 83 83 55 71 34 45 40 108 71 29 41 47 53 136 13 49 93 97 49 78 76 72 63 63 83 36 45 62 29 42 112 63 37 122 82 72 87 83 73 96 140 74 74 41 70 60 21 54 62 71 83 94 114 21 55 87 51 10 109 66 97 103 77 37 44 65 100 118 34 82 44 13 91 52 61 65 93 108 60 59 58 94 53 68 73 52 89 61 91 27 37 88 83 65 98 66 53 54 106 78 82 85 39 82 56 45 75 8 46 130 105 66 77 66 107 53 115 43 104 61 115 42 70 59 32 80 67 65 67 27 69 92 69 126 28 33 89 49 68 64 33 33 115 33 51 85 46 16 119 75 57 78 61 80 44 61 67 115 70 63 79 46 83 9 36 87 105 100 21 40 65 79 88 81 37 108 34 49 90 32 49 48 115 89 72 63 81 63 82 118 110 83 53 71 38 75 51 69 92 69 58 55 89 45 68 79 32 141 27 88 34 47 30 45 74 139 72 123 64 66 60 64 33 54 127 92 89 18 109 82 36 88 63 96 39 87 81 59 25 6 44 63 80 58 27 79 63 39 44 54 21 44 53 87 55 82 86 29 59 67 21 26 101 34 48 122 29 28 79 54 111 107 89 46 79 32 88 74 109 66 96 43 74 36 45 99 71 23 83 93 57 52 50 79 94 71 40 30 43 77 53 52 112 80 67 47 118 12 61 83 43 64 125 15 66 27 21 116 77 58 71 59 64 61 8 92 102 27 40 40 33 50 87 32 13 61 54 64 33 101 73 76 65 34 56 61 75 40 119 68 55 43 78 52 53 67 48 76 61 29 16 87 118 72 95 118 55 18 55 39 117 102 47 83 44 122 48 95 48 22 27 40 57 90 89 46 52 100 53 87 89 65 70 87 40 101 63 123 97 92 99 40 84 23 84 20 57 49 62 40 18 66.75426621160409
27 43 104 74 45 44 120 87 76 33 115 38 25 53 51 13 84 26 96 17 41 62 88 51 57 99 44 103 39 58 38 78 23 19 81 70 69 62 71 59 66 104 104 22 52 22 31 49 56 55 46 83 56 62 48 101 52 54 55 107 115 97 104 86 88 70 30 41 64 74 88 47 129 69 69 114 88 86 47 35 110 95 77 47 68 65 86 98 72 29 45 117 60 26 75 40 99 124 120 41 69 49 90 68 58 10 116 25 37 38 69 67 61 63 45 60 38 102 71 31 26 40 71 50 21 38 99 90 67 83 19 30 47 113 67 47 60 68 97 77 62 72 61 72 76 79 60 72 32 52 60 44 74 34 68 67 61 57 45 80 67 71 57 53 89 71 27 59 71 97 61 107 98 18 38 76 17 11 84 64 83 36 109 88 69 77 97 82 67 62 103 94 81 17 129 66 73 50 54 105 113 75 66 101 71 64 85 44 103 83 78 82 44 71 52 66 30 49 50 110 97 69 104 35 129 55 72 124 60 76 50 58 73 86 28 41 43 105 33 62 23 15 72 93 82 94 74 13 111 67 43 95 69 74 75 126 67 79 25 61 78 52 59 9 109 91 47 96 88 35 67 58 68 42 90 31 94 31 23 45 112 44 76 111 116 81 85 112 84 64 82 33 61 110 68 72 87 51 80 101 20 49 60 66 71 62 57 37 40 56 48 38 60 113 69 101 98 73 50 40 76 80 101 55 58 62 95 86 76 94 37 77 75 97 73 123 85 44 122 98 106 69 93 58 99 50 43 66 20 99 45 44 58 66 43 57 54 76 52 60 44 84 24 35 32 85 34 57 55 57 62 97 90 80 76 50 96 71 74 20 54 11 91 81 79 67 79 99 33 64 70 41 84 73 64 45 39 85 72 80 17 95 8 48 88 46 107 51 53 79 59 102 65 72 125 13 98 19 97 108 152 78 85 50 109 102 47 63 32 48 45 75 70 47 36 95 25 73 60 77 82 27 96 44 53 84 84 66 50 18 62 65 77 57 64 100 114 82 85 89 69 55 59 111 92 53 25 37 87 74 57 70 35 41 39 101 75 30 42 49 48 132 16 49 92 90 45 87 76 69 60 63 79 35 44 59 29 43 99 67 39 111 84 71 84 84 69 93 133 77 75 41 80 65 19 49 67 71 85 102 119 24 58 91 51 10 114 68 81 100 77 38 40 64 96 116 29 77 43 14 90 53 61 63 92 113 54 56 63 92 53 72 67 55 86 60 91 25 38 89 81 63 101 72 52 54 105 81 81 90 34 79 59 45 66 8 44 124 109 62 74 63 110 51 109 43 104 55 112 38 75 59 34 74 68 63 68 24 63 90 65 122 25 35 94 46 67 59 36 38 113 31 44 84 45 15 114 77 59 82 51 84 46 60 68 116 63 70 87 38 82 7 40 94 99 94 25 35 64 87 88 80 37 98 32 52 88 31 53 51 121 95 73 53 85 65 83 120 112 81 48 73 37 76 57 67 87 72 61 53 80 45 70 80 29 137 26 88 29 44 34 42 73 133 72 122 66 63 63 65 30 48 132 102 90 17 109 81 35 91 63 96 40 87 80 57 24 5 48 67 77 57 27 79 54 38 43 56 21 48 56 93 52 90 100 33 60 68 24 30 102 38 45 122 30 29 85 55 108 104 89 45 75 35 91 64 110 63 98 41 74 35 47 96 76 27 86 93 55 48 53 81 97 70 46 32 45 79 47 51 112 75 66 46 120 16 58 86 40 65 119 16 60 25 24 113 73 61 64 58 70 63 9 89 95 26 41 38 34 52 86 30 11 52 47 65 33 96 72 81 65 35 52 57 78 38 124 67 51 39 82 51 54 69 45 86 57 30 16 82 118 71 106 115 45 19 52 37 115 106 43 75 42 126 47 90 45 26 23 38 67 98 85 44 59 104 52 85 87 55 73 79 39 100 54 124 88 82 96 38 81 25 76 23 63 49 61 35 23 66.23777019340159
28 42 102 73 43 44 118 89 68 34 111 36 30 59 50 11 88 27 87 14 41 67 75 53 53 102 40 104 39 58 39 86 26 19 85 73 71 67 74 54 54 96 105 26 47 24 30 47 57 53 43 85 53 68 50 101 53 61 53 108 112 93 94 84 90 77 34 37 67 72 88 48 133 73 64 110 89 79 41 36 111 89 66 47 65 60 81 101 72 28 44 116 62 27 82 36 93 123 119 39 69 44 90 70 58 12 110 25 43 39 70 68 56 53 50 56 31 96 76 34 24 40 64 47 22 36 94 93 61 87 20 31 52 108 69 45 53 58 102 68 68 71 65 67 84 73 63 67 29 53 56 47 70 36 75 69 62 54 41 83 66 72 58 52 83 76 34 56 78 97 64 121 104 19 38 80 15 12 85 71 83 39 105 83 73 75 92 84 66 63 98 94 75 17 124 62 78 45 56 117 110 77 69 94 79 65 87 45 98 89 82 83 45 66 53 63 32 45 52 110 100 68 103 35 133 49 69 126 63 79 50 56 69 83 25 38 38 102 33 64 21 20 78 94 72 91 72 14 108 65 45 90 71 73 73 128 70 73 25 68 80 55 52 12 107 90 46 95 82 34 67 60 65 39 95 31 93 39 26 40 108 37 71 111 119 82 82 115 84 58 83 33 57 111 73 70 79 53 74 98 18 51 56 63 73 62 59 39 43 60 45 47 64 116 71 111 100 68 49 34 77 76 94 57 60 62 92 81 68 84 41 81 77 97 70 116 84 46 113 88 111 68 96 56 93 46 42 65 17 106 45 47 59 68 37 56 57 70 54 57 42 76 23 33 36 83 33 52 59 59 64 95 93 88 72 51 94 67 68 21 55 11 97 85 78 68 77 103 25 62 73 41 80 75 63 48 42 89 73 79 15 84 11 48 76 47 100 47 58 80 61 105 61 71 132 12 106 18 93 102 139 87 78 53 98 101 50 62 34 55 44 73 62 48 39 88 25 75 62 72 79 26 96 43 57 86 76 70 51 20 71 59 82 66 57 99 103 84 87 100 69 59 57 114 92 45 25 34 84 76 63 74 30 42 40 100 77 31 48 52 50 131 18 50 83 86 38 92 77 68 58 59 82 39 46 58 30 48 104 68 39 109 79 71 88 85 70 95 126 78 70 45 82 63 17 46 67 68 78 98 122 24 58 93 53 11 104 62 70 102 76 40 39 63 99 119 29 74 40 12 88 55 54 63 85 117 53 52 70 94 52 73 65 56 87 61 94 26 38 95 79 61 102 72 48 49 100 77 77 95 37 75 54 46 65 8 39 123 107 62 77 67 108 48 109 42 108 54 108 39 82 48 31 73 68 66 63 22 62 83 68 128 26 39 91 41 71 60 31 37 123 31 40 83 55 12 114 86 61 83 46 83 43 65 64 108 63 77 87 37 86 6 44 95 96 86 26 32 58 92 84 81 40 93 35 51 85 28 52 49 127 100 72 52 81 69 79 121 113 80 52 73 40 79 50 61 82 73 59 54 77 45 69 80 27 127 26 78 25 40 36 40 72 124 78 119 59 57 59 67 30 49 137 105 95 17 104 75 34 82 62 100 46 92 83 52 24 5 47 68 69 55 29 76 50 34 41 59 21 53 51 98 48 89 101 38 62 63 25 30 99 39 43 128 33 28 81 55 106 97 89 50 72 34 92 64 103 70 102 40 81 38 41 95 76 26 84 93 52 46 46 83 103 65 45 32 46 81 43 51 114 74 62 48 113 21 61 84 42 65 120 15 58 24 23 105 68 62 67 59 74 71 8 98 95 24 42 37 36 52 91 28 12 50 48 62 32 93 68 84 62 32 53 52 71 44 130 58 49 38 85 47 52 71 45 84 56 30 17 80 115 65 100 123 43 20 51 35 117 101 42 71 42 125 54 91 49 29 18 42 66 103 88 42 62 106 54 83 82 65 71 79 43 106 54 121 85 85 97 38 87 32 77 28 58 52 62 36 24 65.83617747440273
29 43 105 84 45 45 112 91 73 34 105 33 30 60 50 8 85 27 82 14 50 71 77 46 52 95 35 114 45 63 40 86 27 22 87 58 67 69 74 55 58 92 104 25 40 28 23 46 59 52 42 80 50 72 52 103 55 63 55 105 107 87 93 83 92 72 35 40 66 72 89 44 127 71 61 103 88 82 38 35 106 90 72 47 73 66 77 99 64 31 40 111 67 27 84 40 96 128 114 34 66 49 96 72 61 13 118 29 42 40 69 71 52 53 52 55 28 97 68 29 25 45 66 44 23 37 89 101 55 84 17 32 49 100 70 42 54 58 109 64 68 62 66 66 82 68 61 71 29 51 54 47 72 37 80 70 62 55 38 82 66 67 55 51 77 76 37 56 81 91 63 121 106 19 35 83 17 14 83 71 87 38 105 78 70 77 88 86 67 63 92 87 71 18 118 50 77 45 52 130 102 82 66 99 75 67 85 48 95 86 85 83 44 67 48 64 34 41 49 105 99 71 101 35 129 49 73 130 60 85 45 51 69 91 26 41 39 99 32 62 24 24 77 86 65 89 76 13 108 65 44 92 70 75 79 132 76 73 26 66 76 54 43 12 113 86 49 98 82 35 64 61 60 38 98 34 85 38 28 40 107 31 65 98 125 82 73 106 80 56 81 33 54 111 71 72 86 54 75 95 20 49 54 61 73 55 59 38 48 59 38 58 61 119 75 107 100 68 51 34 87 72 87 63 61 63 89 75 67 72 42 79 78 99 72 120 82 46 114 92 119 68 90 53 92 53 38 56 17 108 43 48 58 67 39 57 55 68 60 58 40 69 26 35 41 89 37 57 56 64 65 95 91 95 69 49 90 65 72 19 55 14 93 81 75 65 74 105 24 60 69 46 77 75 63 52 42 88 67 73 16 79 12 48 71 49 92 45 56 81 62 107 64 70 127 11 108 20 89 97 135 93 77 54 94 99 49 58 36 53 52 76 57 43 42 86 25 71 66 68 82 29 99 45 59 88 73 69 47 20 75 64 82 70 53 98 101 91 91 96 75 61 53 114 97 46 26 30 78 77 62 75 36 50 37 99 79 29 43 57 59 129 17 52 83 83 41 91 73 56 58 60 82 40 46 63 34 52 100 66 37 94 77 69 80 78 70 92 119 84 66 44 80 61 21 44 71 68 81 102 117 26 60 103 55 13 102 61 71 102 85 33 39 62 99 129 25 72 42 12 93 63 53 63 82 118 47 49 74 89 53 81 58 51 91 62 94 25 35 95 73 54 97 79 48 51 95 77 75 94 36 71 53 44 60 7 36 129 109 62 74 64 109 46 119 42 106 51 108 32 86 45 35 73 66 63 63 20 54 86 67 118 25 49 91 35 67 57 31 33 127 35 37 84 57 11 111 89 62 92 38 84 41 69 64 106 65 76 79 39 83 6 47 97 84 85 25 26 55 85 75 83 41 87 37 55 86 22 52 39 131 101 73 50 82 73 78 122 115 85 53 73 43 85 49 54 82 70 65 55 81 48 74 75 23 122 23 79 24 40 30 42 69 121 83 108 50 53 53 65 29 51 140 112 97 15 101 74 35 88 62 100 48 98 83 57 21 5 50 65 73 47 27 72 53 36 40 60 19 55 47 101 52 92 104 43 63 64 25 33 100 41 46 130 33 32 79 56 101 94 91 56 76 32 95 56 103 68 100 42 78 43 41 92 78 27 86 92 51 45 58 82 102 70 41 34 41 89 35 54 117 66 60 46 107 23 58 84 44 69 118 15 59 20 26 100 65 65 67 67 73 65 9 94 93 26 42 34 36 45 88 23 13 45 48 62 31 92 65 85 56 34 52 54 71 48 122 53 50 36 92 52 46 76 46 80 56 31 16 69 114 62 104 122 36 22 56 38 115 98 38 71 42 111 57 88 51 28 16 40 62 104 91 41 67 104 52 79 82 63 69 77 42 109 55 116 84 82 101 35 95 28 74 30 59 52 66 37 26 65.43799772468715
24 42 97 77 45 43 109 89 74 37 105 37 29 60 49 9 85 26 76 15 58 69 75 45 55 87 36 116 41 69 36 89 32 22 66 59 72 66 70 51 51 89 99 28 38 34 22 39 58 53 36 80 53 66 48 104 57 65 55 102 107 87 98 80 90 72 29 44 60 72 91 50 126 76 68 98 85 86 39 40 116 88 77 47 76 66 77 94 65 27 38 105 67 25 87 42 100 125 113 36 66 52 100 66 65 14 119 31 44 35 65 69 47 49 48 54 30 99 64 30 27 40 69 47 24 38 78 99 58 82 18 29 43 96 80 43 49 56 116 66 73 60 62 65 85 68 59 71 27 50 50 50 71 39 79 64 62 51 36 87 58 67 56 48 79 75 36 57 84 91 65 119 105 18 38 91 17 13 81 71 88 39 106 77 72 80 86 83 70 60 86 80 71 18 120 42 78 49 52 135 108 84 61 100 73 71 78 46 93 86 94 86 43 68 41 67 39 45 49 105 94 70 91 37 126 49 69 126 63 86 44 53 71 90 29 46 39 100 33 68 21 25 80 80 64 93 76 15 104 62 43 84 66 79 84 138 70 68 24 66 72 55 44 15 109 76 47 96 81 38 62 63 51 41 104 35 87 45 28 40 104 33 63 93 125 85 67 114 75 60 81 35 55 108 67 71 86 56 77 94 21 52 56 53 70 53 61 43 53 59 38 63 58 128 76 99 102 71 52 35 85 71 89 62 56 65 86 74 68 71 40 84 74 103 71 118 81 44 107 85 119 74 80 48 88 58 41 53 20 110 43 45 58 61 35 55 52 61 64 52 43 71 32 35 52 93 40 56 55 62 63 88 92 91 62 49 95 64 70 20 53 14 92 75 74 63 67 97 25 57 67 51 81 83 65 47 37 84 63 78 17 80 13 46 70 45 94 40 57 81 57 117 65 67 133 8 106 16 88 90 128 88 80 56 89 98 51 61 37 61 53 78 61 37 43 89 28 70 73 69 75 32 103 45 53 89 73 70 44 21 77 63 91 74 49 97 96 92 89 96 83 55 54 121 98 46 27 26 75 70 65 78 37 49 33 95 77 32 41 54 58 133 17 53 83 74 41 93 78 58 57 53 82 42 43 61 31 59 100 62 38 90 72 63 83 72 75 92 113 88 64 49 89 66 19 40 66 66 76 108 117 26 60 90 63 11 99 59 64 102 90 32 38 63 94 136 25 82 40 12 92 61 47 67 75 113 41 51 81 84 52 82 57 52 83 71 94 25 32 98 78 51 103 83 46 51 90 82 75 95 44 61 45 40 56 8 41 125 108 60 78 64 97 43 115 48 94 48 109 28 91 50 38 71 63 63 66 20 53 82 61 117 27 48 92 35 63 57 33 33 116 35 35 95 62 13 101 88 62 93 35 83 40 72 62 108 57 82 73 35 73 5 51 92 80 90 23 25 53 88 75 82 44 82 43 51 85 20 46 42 122 99 73 47 78 75 78 126 115 87 58 75 53 91 55 49 83 69 69 57 84 49 74 67 27 110 19 76 24 41 28 38 71 116 79 103 45 54 54 58 29 57 132 122 89 15 92 71 28 91 63 100 47 96 84 59 17 3 46 63 70 48 28 76 54 40 41 56 17 53 49 101 52 95 108 43 64 64 23 38 102 44 49 133 36 33 79 54 92 99 98 59 76 30 95 57 98 68 94 38 82 41 40 97 76 29 86 87 47 49 59 87 102 72 35 29 48 95 35 54 109 56 58 43 109 29 53 89 44 72 115 15 58 22 28 95 58 69 66 69 66 71 7 99 103 26 36 33 35 48 85 24 9 45 40 63 28 93 65 79 63 35 49 52 74 45 115 55 46 38 104 53 46 79 37 71 57 36 16 65 104 63 121 117 35 26 57 38 116 105 40 68 37 110 65 85 50 26 16 45 58 106 83 42 76 96 51 69 75 67 73 73 44 111 54 113 88 78 95 34 90 26 66 31 62 52 66 32 31 65.00682593856655
23 44 85 76 42 39 104 92 74 29 94 33 27 60 52 10 74 28 78 16 59 68 75 44 53 82 37 123 37 68 32 82 30 19 69 64 73 77 68 50 56 82 90 31 34 34 21 42 58 52 36 73 53 61 48 101 57 62 57 105 103 87 103 80 97 68 27 52 53 65 94 54 131 82 61 92 89 88 39 37 114 84 84 49 78 67 70 96 60 29 41 98 60 27 93 48 90 120 109 34 66 62 96 67 65 15 108 28 47 36 66 70 43 51 40 57 32 98 62 31 29 42 72 48 29 35 80 97 63 81 15 32 44 98 82 47 45 49 114 64 71 60 65 69 91 68 57 72 28 42 55 51 73 42 81 65 56 54 42 85 60 67 55 47 82 70 32 59 78 89 66 120 97 16 41 93 16 15 85 67 88 34 103 84 66 89 84 86 66 62 78 71 70 21 114 44 85 54 57 136 101 85 60 100 78 72 80 41 88 88 99 83 42 69 41 69 39 50 47 104 90 68 94 36 123 41 72 131 65 83 44 55 69 99 35 52 46 97 31 71 22 29 83 75 63 84 75 14 97 57 40 79 61 84 84 143 72 71 27 64 67 57 39 15 101 71 43 101 78 35 59 65 43 40 108 33 84 50 29 41 101 33 65 93 124 76 68 103 70 55 75 34 49 112 67 71 86 54 78 84 20 55 54 46 66 59 62 46 46 53 36 68 66 128 73 96 106 73 54 36 81 70 86 60 52 67 82 76 72 66 41 83 73 106 79 124 82 46 115 83 112 79 85 55 83 71 43 56 23 106 44 42 51 58 36 61 45 56 70 54 44 66 33 32 55 90 45 55 50 68 63 78 90 86 62 48 91 66 72 18 50 16 101 68 73 61 66 82 28 46 65 52 77 79 70 44 33 89 66 74 19 74 19 47 68 46 95 38 59 85 56 129 63 66 136 6 106 18 86 81 112 90 80 47 88 97 47 61 36 67 56 86 63 35 42 88 32 70 74 76 72 33 101 45 54 89 73 77 51 20 82 75 95 73 52 100 92 79 90 93 82 59 52 118 104 49 26 25 80 73 63 69 40 59 33 91 81 33 42 51 61 132 18 52 79 74 38 88 75 62 60 50 75 38 43 59 32 62 99 62 38 88 72 62 84 67 71 95 108 83 70 53 97 74 21 41 73 63 68 113 126 25 61 87 63 15 98 53 63 103 81 37 37 62 80 127 24 87 42 11 93 57 50 65 68 110 44 47 79 77 52 90 57 52 85 78 95 22 31 100 76 47 101 84 43 46 95 85 75 94 48 60 37 39 51 8 40 117 98 60 80 68 84 42 112 52 92 45 105 26 88 49 33 74 62 60 67 21 50 85 58 115 27 46 94 34 51 58 30 33 111 40 34 95 60 13 98 94 57 92 31 82 42 72 57 107 53 77 68 35 76 6 51 88 77 87 24 23 47 80 69 76 49 74 44 52 86 20 46 41 120 101 75 42 74 66 84 124 109 83 65 72 50 85 60 42 81 65 75 54 93 50 80 70 29 102 17 70 25 43 33 40 67 112 74 98 43 52 56 54 29 54 131 127 87 15 91 64 28 88 67 101 45 95 84 59 19 1 45 64 74 46 25 75 51 41 46 53 20 51 45 100 54 95 116 44 64 64 26 38 100 46 49 130 40 38 74 58 87 102 102 60 74 33 94 60 97 65 90 38 88 43 38 104 76 31 77 78 43 43 64 91 101 74 37 26 53 91 37 55 99 52 59 42 110 28 60 88 42 77 115 18 55 24 26 88 55 69 63 64 71 73 7 111 110 25 38 33 36 49 81 25 12 46 37 58 32 84 64 81 61 37 50 48 75 49 118 54 47 41 109 55 47 81 45 71 56 38 16 66 106 62 126 114 36 29 61 38 110 104 40 73 31 111 75 87 55 26 16 52 60 105 89 43 80 85 51 60 75 63 78 74 43 105 58 109 87 81 90 34 85 24 65 32 61 53 69 33 34 64.60750853242321
22 43 83 74 44 36 100 79 67 34 89 33 26 63 50 10 78 28 79 16 59 71 68 47 58 78 37 123 37 58 35 80 33 19 68 71 76 85 69 45 50 75 90 31 31 36 18 39 60 51 36 72 55 60 43 97 60 63 59 105 109 86 105 84 97 68 30 56 55 62 84 56 133 76 62 87 81 86 38 44 118 83 84 54 72 65 75 89 55 30 46 90 69 28 89 53 90 120 108 34 65 57 92 63 59 16 105 25 46 36 74 71 45 46 34 58 38 94 61 31 30 43 75 49 33 34 75 96 66 75 18 37 48 89 88 43 48 53 119 66 63 58 65 68 95 73 65 67 29 38 58 47 66 44 75 72 59 51 43 95 63 67 56 43 88 62 35 58 77 94 65 124 93 16 40 91 15 14 86 61 85 35 98 78 59 84 76 80 59 65 73 68 68 25 109 46 83 56 66 126 102 88 61 103 84 64 79 44 86 90 102 76 40 64 39 71 38 54 51 107 79 69 93 36 117 42 80 126 60 91 43 59 71 104 39 55 43 97 33 74 24 26 76 78 58 77 85 15 88 53 38 79 60 85 84 148 77 74 26 68 65 50 36 16 96 68 38 103 81 35 59 65 48 38 105 37 82 51 29 39 93 29 65 78 124 73 60 99 72 57 75 35 46 108 70 75 86 53 79 84 18 57 55 47 64 54 64 45 44 51 35 65 69 129 67 97 110 76 59 35 78 64 81 55 53 72 71 76 70 67 44 88 70 109 79 113 83 43 111 72 114 80 83 49 77 74 43 53 28 110 46 46 55 61 34 64 41 60 66 55 41 66 32 33 57 96 44 56 49 68 64 72 86 87 60 42 95 65 69 18 48 14 99 63 71 58 63 80 27 41 68 47 71 83 75 42 36 90 64 73 21 73 17 49 67 48 82 33 68 91 49 126 68 61 135 8 111 21 85 78 100 95 84 49 81 101 46 58 38 66 57 89 62 34 36 91 37 69 73 76 79 38 94 45 52 96 75 79 52 18 86 72 92 68 48 98 86 73 92 84 91 64 51 115 106 52 27 28 79 73 63 71 39 60 31 88 78 39 38 45 57 126 19 54 72 66 40 87 67 61 58 50 77 38 46 57 27 65 101 65 41 82 71 61 92 69 71 96 92 93 80 52 101 68 19 39 80 67 65 117 125 28 57 92 64 13 92 46 61 105 79 36 36 60 71 127 23 90 41 13 100 51 50 61 56 101 42 45 79 74 53 87 59 51 92 83 95 18 32 98 73 45 101 83 37 49 94 88 77 91 46 60 36 41 46 9 38 118 90 66 85 71 85 50 117 45 82 44 100 24 87 50 33 65 59 64 64 23 56 82 61 110 28 44 95 33 49 59 33 34 116 40 34 98 62 13 99 88 62 92 30 84 45 77 51 108 52 78 65 37 73 5 47 85 78 90 22 27 42 88 66 68 46 69 45 51 88 18 52 40 114 96 81 45 80 60 78 121 110 82 63 85 55 81 64 36 74 63 70 60 97 53 82 61 32 96 19 72 23 50 33 43 67 104 74 96 39 50 57 54 26 54 126 127 86 16 86 65 27 89 63 101 41 100 82 65 18 1 45 67 71 44 18 67 45 46 42 52 21 46 47 87 49 97 114 53 70 66 25 38 102 49 55 132 45 37 71 59 89 108 105 60 68 34 91 59 87 64 88 33 97 50 36 100 83 36 75 76 42 46 54 89 106 77 37 22 60 92 35 55 95 51 60 38 109 30 58 92 39 79 108 16 50 20 27 87 50 68 64 63 67 75 8 120 116 25 33 30 42 51 76 26 14 44 35 58 31 84 63 77 57 34 47 40 75 56 121 53 50 39 112 50 42 79 46 69 52 34 14 66 107 61 131 112 36 33 65 42 108 108 40 72 29 108 71 82 56 30 15 50 59 100 93 45 79 85 62 57 73 67 82 76 39 105 54 110 89 80 85 32 92 26 68 31 60 53 72 34 37 64.14789533560865
21 45 85 71 43 42 93 79 70 39 86 32 26 62 50 9 75 25 76 19 61 67 66 42 56 73 45 123 42 52 36 76 33 21 67 72 73 87 71 43 44 68 86 31 30 32 13 39 66 47 33 70 47 63 42 92 71 61 62 106 97 85 103 88 101 68 26 58 55 53 88 57 135 74 61 86 76 86 42 46 117 83 86 59 65 62 72 83 51 34 47 82 62 31 80 55 84 117 109 32 66 53 97 66 62 15 103 23 46 33 74 65 45 48 36 61 39 91 65 35 28 46 81 61 35 30 74 102 71 73 19 35 49 79 95 46 47 57 120 67 60 57 58 72 101 70 70 65 31 38 54 46 60 50 73 71 56 50 40 94 61 67 60 44 82 64 35 61 71 90 60 115 94 16 41 92 19 17 83 52 79 30 90 83 60 92 69 80 53 66 73 68 65 30 107 46 87 59 70 118 104 88 68 102 78 59 79 42 75 88 99 79 41 60 35 75 42 55 53 112 72 67 88 33 106 40 88 128 58 90 37 58 70 103 37 54 41 91 32 78 22 26 82 78 57 76 84 16 85 54 35 81 61 88 85 152 75 82 26 68 68 54 34 17 95 62 38 98 81 36 62 66 48 36 112 38 79 47 33 38 93 28 63 74 129 74 58 95 75 54 78 36 47 109 68 78 86 53 82 86 19 51 53 44 63 50 62 44 44 49 35 71 69 129 60 97 111 79 61 36 73 65 73 55 54 74 69 72 69 66 45 95 67 108 88 112 88 51 101 71 106 81 79 49 79 72 43 52 27 117 41 46 57 58 30 68 42 64 72 51 43 68 33 29 60 95 42 52 45 71 68 74 84 87 60 38 102 69 67 22 48 15 97 62 71 52 63 81 29 31 73 49 75 88 81 47 37 89 67 76 22 74 21 49 68 46 84 30 73 92 49 122 67 60 133 9 113 21 84 78 102 96 81 54 85 96 44 47 39 70 57 88 65 32 34 93 34 68 80 78 81 37 93 48 51 99 79 83 52 23 83 72 99 67 41 102 86 70 87 88 88 62 51 118 103 48 28 26 75 74 68 74 41 58 32 86 87 44 35 43 63 120 24 60 67 63 38 91 64 58 56 49 74 40 48 60 30 67 94 69 36 77 68 58 92 70 68 94 88 90 90 51 106 69 18 38 84 67 67 115 125 27 58 91 68 13 86 45 64 106 82 42 42 54 64 123 21 94 48 12 116 51 50 53 49 100 37 41 83 65 52 88 58 48 83 80 94 18 30 95 69 44 107 87 40 49 91 89 80 86 44 62 35 39 44 10 37 115 92 68 78 71 71 51 121 48 77 45 94 22 91 52 39 75 59 61 64 23 55 85 58 108 26 41 104 30 48 61 37 38 105 40 32 98 62 14 94 89 66 95 33 80 44 80 53 106 47 74 67 40 72 6 43 87 77 91 22 25 39 91 67 68 47 69 46 51 86 19 50 39 113 95 87 43 79 59 74 117 102 74 70 86 54 80 69 32 74 64 73 59 103 55 93 59 33 87 17 75 22 50 30 47 65 103 74 99 39 47 58 48 26 60 121 125 85 14 92 64 29 89 63 94 41 93 70 60 21 1 49 72 70 43 21 63 46 52 43 46 25 46 55 79 48 96 109 60 70 68 28 39 108 49 60 132 48 39 74 53 89 101 110 60 69 32 90 47 91 58 84 32 101 55 32 104 75 36 73 71 46 49 51 86 105 76 35 21 61 85 31 58 97 46 61 37 106 34 62 96 36 75 102 15 46 23 29 81 50 70 60 65 69 80 8 124 104 23 39 25 45 49 71 29 18 39 33 60 30 84 65 74 58 32 49 44 78 63 122 54 54 35 121 51 38 79 44 71 52 30 16 66 113 57 125 113 32 31 65 49 111 114 36 73 27 106 75 81 62 31 18 43 62 88 88 46 76 90 65 59 72 66 81 70 39 105 58 108 81 79 77 30 89 27 67 35 54 54 79 37 32 63.87372013651877
18 46 87 66 46 39 91 85 69 43 83 36 27 63 42 9 73 27 71 21 71 66 64 44 60 72 51 114 42 52 35 75 32 23 65 74 72 86 75 40 45 62 83 31 28 32 14 39 67 46 32 70 44 59 34 82 63 62 61 102 94 86 95 89 103 76 22 59 56 52 87 58 127 78 61 88 69 80 46 47 107 85 91 63 63 63 67 71 54 37 49 91 63 33 77 60 82 103 107 29 65 46 93 61 59 15 96 21 50 36 76 72 51 52 38 63 40 92 68 30 29 53 81 61 37 33 78 100 69 78 20 39 50 71 91 57 44 57 128 62 59 64 55 77 100 63 66 67 29 37 55 46 58 52 67 76 55 46 37 88 60 68 54 47 88 70 36 63 72 86 63 122 85 14 37 91 20 20 85 52 70 26 86 85 65 93 67 83 56 67 68 62 61 29 105 43 89 58 72 125 103 78 74 100 79 61 78 48 71 87 99 78 37 64 34 75 42 59 50 107 75 74 93 33 109 42 88 129 56 93 38 56 59 105 36 61 46 82 31 82 20 27 89 78 55 69 87 18 88 55 32 75 59 80 90 159 70 86 25 68 62 57 33 18 91 59 39 93 82 38 62 61 51 39 107 42 80 47 33 37 92 29 63 72 127 72 59 94 77 55 83 34 39 104 74 79 84 54 81 85 19 45 54 43 60 58 70 48 42 46 38 72 72 121 60 89 112 76 56 30 66 62 73 52 53 74 61 76 70 72 44 96 70 115 88 107 87 48 99 73 110 79 80 52 85 71 41 52 26 119 39 45 56 54 25 72 44 57 67 47 38 65 28 32 54 99 38 51 45 82 63 69 83 89 64 35 106 63 61 21 51 18 88 62 66 54 60 79 36 36 70 50 73 89 89 49 39 85 62 79 23 64 26 46 67 45 84 29 70 88 50 117 63 66 128 9 103 24 78 78 98 81 85 60 81 99 47 44 39 76 57 93 68 30 33 101 38 62 75 77 82 41 97 45 52 95 81 84 51 20 76 72 88 70 46 106 76 69 92 88 86 64 44 120 101 47 31 29 83 69 64 68 38 56 35 78 84 48 35 43 66 115 23 64 73 62 38 88 59 57 60 52 72 41 47 60 30 63 91 74 38 74 66 60 97 66 69 92 76 85 91 52 110 68 22 37 83 61 60 117 131 30 56 90 74 13 89 47 65 101 76 48 46 55 64 122 20 94 45 10 112 54 49 55 50 103 38 35 91 59 51 85 54 46 87 76 84 18 32 88 72 43 107 93 38 53 87 96 82 79 44 54 32 35 41 12 41 110 90 70 67 68 72 42 106 49 68 49 89 18 86 53 39 76 52 60 61 24 52 79 53 102 23 39 100 32 47 66 37 41 97 42 32 92 63 15 81 88 78 93 36 78 41 76 54 97 41 78 67 42 76 7 35 84 70 90 22 28 45 95 63 76 48 65 55 51 82 21 50 44 106 92 88 45 81 58 74 117 94 76 82 81 56 87 77 30 68 70 74 52 103 58 102 60 34 86 16 80 24 55 30 50 60 94 73 93 43 47 62 51 28 64 121 135 79 15 101 63 30 87 59 89 45 94 73 50 20 3 48 74 72 43 23 65 41 53 43 48 29 45 46 82 42 91 101 58 71 71 31 44 100 51 73 121 53 43 65 60 87 102 108 63 64 34 86 45 91 55 81 33 104 54 32 101 70 36 72 75 50 51 48 83 98 73 34 16 57 85 28 64 97 41 60 37 102 33 62 90 38 75 98 14 50 23 33 73 47 64 52 73 74 81 10 123 107 26 42 24 42 48 70 26 19 37 32 65 31 86 57 79 59 30 51 45 75 69 118 62 52 31 124 53 34 76 47 74 45 26 17 64 118 57 124 100 32 28 69 48 111 100 36 77 25 97 73 81 62 32 15 43 59 91 87 51 74 84 67 56 70 68 78 66 37 108 55 104 75 73 76 28 90 31 72 39 54 53 83 34 28 63.36632536973834
21 44 89 70 47 37 87 81 77 44 81 34 24 67 41 5 67 28 65 22 70 69 64 43 55 68 55 102 45 49 38 70 32 25 66 77 75 84 70 40 43 60 85 35 30 37 14 38 67 39 34 72 43 58 30 70 66 58 63 98 94 82 96 91 105 78 19 56 51 55 82 49 122 84 63 84 67 80 48 48 104 81 88 69 60 66 61 66 54 35 48 89 62 33 74 63 82 97 100 30 72 45 89 56 53 12 94 22 54 35 80 70 51 58 40 58 35 84 68 33 30 53 80 62 39 34 74 92 71 78 19 39 47 69 88 55 42 59 127 64 56 65 49 78 95 63 64 68 30 36 61 44 58 48 64 73 59 44 34 99 55 61 56 52 80 71 35 62 65 80 66 118 76 12 36 94 21 24 83 53 71 30 85 84 71 89 61 83 61 68 63 57 60 31 100 49 94 55 75 117 99 75 70 94 73 59 79 51 68 86 93 72 41 70 34 77 45 61 54 104 71 67 95 30 98 46 85 118 54 100 35 59 54 102 43 65 47 78 29 86 21 21 92 75 57 68 86 20 90 54 31 76 54 83 90 158 64 86 23 72 59 63 33 17 97 58 35 88 84 33 62 59 48 37 106 45 78 47 34 38 91 25 61 65 119 71 62 94 67 59 81 34 36 113 74 78 80 56 74 89 16 47 47 35 55 63 75 46 35 46 36 75 73 113 51 77 115 75 55 30 60 56 71 49 45 71 56 69 72 77 42 99 71 117 88 104 76 46 99 69 113 79 80 50 84 71 38 49 30 113 39 47 56 57 22 72 41 50 71 42 41 58 31 30 59 97 35 53 48 87 59 65 79 86 68 37 109 66 62 23 54 16 86 59 74 50 55 84 41 34 72 58 71 90 95 47 49 79 65 78 26 64 29 46 61 47 86 30 68 86 45 112 67 62 124 12 100 28 73 75 92 84 91 64 78 102 44 45 41 71 58 92 62 24 30 103 40 68 65 81 83 45 96 47 53 88 80 88 54 22 76 68 84 74 47 105 70 67 96 79 88 63 40 121 100 47 35 31 82 70 62 65 38 58 38 74 91 60 34 44 62 109 30 72 73 61 35 91 56 57 60 56 72 46 46 71 33 61 94 69 39 71 57 63 93 69 72 87 78 76 99 52 112 72 27 35 81 56 62 120 130 30 55 85 71 11 92 45 66 97 78 41 48 47 65 122 19 85 47 9 115 60 48 53 52 95 41 29 84 59 50 81 56 39 83 69 84 19 33 95 71 33 106 94 36 52 77 97 77 73 46 49 30 35 42 11 40 107 87 74 63 63 73 44 96 51 64 44 90 18 80 49 36 84 57 52 56 21 47 71 53 103 28 38 95 30 50 61 40 41 101 46 32 93 62 20 79 87 86 87 39 77 34 77 56 95 43 82 69 41 73 5 34 91 72 85 22 29 44 94 66 70 51 70 57 53 76 21 44 45 107 96 86 44 82 56 68 115 88 75 82 72 61 80 78 32 61 73 76 48 100 60 96 57 37 77 15 86 24 55 34 53 59 98 74 86 42 43 63 54 30 71 118 127 76 14 107 64 27 75 61 91 47 88 81 51 18 4 41 78 76 45 19 64 45 60 41 44 33 46 47 87 45 99 106 63 76 63 31 42 95 53 70 112 52 42 62 67 85 102 116 66 63 32 85 47 89 52 80 33 101 52 35 98 68 35 72 76 47 54 50 84 102 75 37 15 60 87 27 62 95 40 58 40 103 31 67 85 36 73 89 13 51 23 30 76 49 69 49 70 74 83 11 133 115 23 41 20 49 48 65 27 18 33 34 64 31 92 53 79 63 33 58 50 73 69 118 67 51 29 124 53 35 73 47 77 46 21 16 63 117 51 110 90 35 31 65 46 105 101 30 75 24 92 68 80 62 31 15 40 62 91 91 55 79 85 58 56 70 65 69 70 30 114 49 91 69 75 73 28 96 37 78 43 49 54 85 42 25 62.73378839590443
19 42 84 76 48 39 82 88 79 53 78 33 20 65 41 4 66 26 62 22 77 61 63 45 51 68 61 107 47 46 43 67 32 23 59 74 75 82 70 41 35 50 84 33 28 40 16 35 67 40 37 69 46 65 26 71 70 55 61 89 88 78 94 90 103 75 21 57 49 51 64 48 111 89 57 75 67 75 49 47 99 87 89 69 59 71 57 65 50 32 43 78 66 34 71 69 80 98 96 32 73 48 79 57 57 11 92 26 50 37 77 69 55 49 37 58 39 80 65 35 30 54 82 57 42 35 77 84 76 84 21 39 52 71 86 66 47 54 119 64 59 63 47 80 93 57 66 61 29 35 56 45 59 48 55 74 53 47 38 101 56 66 52 50 81 65 37 62 63 79 63 117 69 12 37 88 26 22 83 45 60 30 82 90 68 86 57 84 61 77 57 52 58 32 98 44 96 56 73 117 100 77 70 96 70 56 76 55 62 84 97 64 40 66 32 72 44 59 53 115 65 64 92 32 96 50 81 116 61 93 34 61 55 109 40 68 49 77 29 79 20 20 88 71 53 72 83 21 91 46 34 74 53 81 89 157 69 85 21 80 57 62 36 14 97 53 37 96 82 31 60 62 51 38 111 49 73 46 40 35 91 19 59 56 117 62 62 80 63 58 83 32 35 112 82 77 73 63 72 80 18 51 53 32 56 66 80 46 35 49 36 67 69 107 47 76 116 75 58 28 58 62 66 46 44 74 47 66 71 76 42 97 67 112 79 107 71 44 98 69 103 81 79 53 84 77 36 42 30 104 38 51 50 55 22 69 40 48 75 44 39 56 33 30 62 100 34 52 51 83 53 64 81 83 71 39 101 66 72 20 61 20 86 59 70 48 50 84 37 31 78 55 66 88 96 46 56 75 65 79 25 63 32 44 59 54 84 29 70 82 43 113 70 58 114 11 94 27 72 77 88 89 95 69 71 102 39 39 43 65 59 100 55 20 27 106 34 64 67 79 75 48 96 50 60 84 84 89 53 19 80 71 82 68 46 106 63 63 98 74 94 63 38 120 95 52 38 36 83 69 57 63 36 54 38 74 95 55 36 42 57 107 33 70 75 63 33 100 52 63 66 57 72 47 47 64 33 63 91 71 36 67 57 65 97 66 74 88 74 72 90 57 115 69 26 34 79 54 65 116 127 29 54 79 66 14 96 48 63 95 84 43 47 49 60 117 17 85 49 10 111 66 49 48 46 95 43 25 83 63 44 78 64 40 83 71 81 21 32 93 68 30 111 89 33 49 74 92 73 65 36 49 31 37 42 13 45 106 79 83 61 60 71 41 93 54 63 48 82 14 86 48 37 89 57 51 54 24 46 66 55 105 30 40 100 28 49 56 43 43 95 53 32 98 56 18 81 84 88 87 37 71 31 67 59 103 48 74 70 33 68 5 31 88 72 82 21 31 45 91 66 73 48 77 55 49 71 23 40 44 104 100 83 44 82 52 69 120 91 82 80 67 62 74 73 31 60 72 79 45 101 58 99 53 41 71 16 82 21 53 36 58 56 94 77 82 47 42 61 59 32 69 115 129 77 17 103 57 25 70 54 81 45 87 85 54 16 4 42 80 79 47 18 62 43 55 39 41 33 49 46 86 44 113 101 63 80 57 34 49 96 58 68 107 47 38 54 67 75 100 116 64 52 35 90 40 99 51 82 34 101 50 33 102 62 32 77 83 50 54 54 82 100 73 40 16 62 71 27 65 96 38 57 37 100 38 74 83 33 72 83 14 53 20 33 70 51 70 50 72 76 78 8 136 113 21 38 21 53 49 67 24 17 32 35 65 27 97 45 90 56 34 58 51 67 68 116 73 51 24 120 53 37 72 43 72 45 23 14 62 126 48 103 87 38 29 75 43 103 102 29 83 23 90 76 73 62 35 17 40 68 88 89 60 80 76 57 51 69 61 68 73 28 115 49 89 75 78 71 31 103 40 78 41 47 55 92 42 27 62.063708759954497
19 38 87 70 45 43 77 87 83 55 67 35 19 62 39 5 64 28 63 22 85 63 60 40 48 66 65 98 49 45 45 62 32 20 53 72 72 72 69 39 32 47 82 32 31 41 16 36 66 38 34 64 44 65 26 69 71 55 59 77 84 75 91 93 98 79 17 62 51 55 61 41 108 86 51 72 68 73 52 47 100 87 91 70 60 73 59 66 50 41 40 78 72 33 73 67 80 92 96 35 72 49 75 54 59 11 90 29 48 40 81 57 54 47 39 62 38 75 65 39 34 61 79 55 45 35 70 86 73 90 23 40 51 73 84 73 49 53 117 65 60 60 50 79 92 57 67 62 26 31 60 42 60 46 47 79 49 43 37 97 50 64 51 50 79 64 38 61 64 80 60 116 71 10 40 87 24 21 86 44 64 30 81 83 73 84 54 82 58 77 54 49 57 28 101 50 104 60 64 123 98 74 70 93 66 62 74 57 59 84 106 60 41 70 30 70 45 61 54 116 69 65 96 35 94 48 81 118 65 89 33 67 49 102 41 72 50 75 30 78 21 19 90 78 51 74 81 21 86 44 33 75 57 82 95 143 66 81 19 89 62 59 36 16 102 51 36 94 77 32 64 65 49 35 113 51 79 50 42 36 90 22 55 49 112 67 52 77 61 58 74 31 32 104 86 74 71 68 76 75 18 57 56 27 57 69 86 52 31 48 39 61 73 109 44 66 118 78 58 31 57 59 59 46 39 69 45 59 70 77 38 95 65 110 82 110 67 51 95 63 105 74 85 55 73 80 29 41 33 98 35 55 56 54 21 63 40 47 78 45 39 56 34 31 67 100 35 49 53 92 48 61 78 76 66 39 103 66 72 21 59 21 82 57 74 45 49 78 36 32 79 60 57 94 91 47 60 80 68 80 25 64 30 46 56 53 84 28 78 81 41 117 72 57 108 11 95 24 69 76 88 88 99 66 67 106 38 36 47 63 65 94 56 20 25 111 34 68 67 75 66 52 87 51 59 80 90 93 57 17 76 66 79 63 49 103 64 61 98 69 96 72 35 113 95 56 38 37 84 69 52 65 35 56 37 72 95 56 35 40 60 105 37 70 78 64 31 98 44 61 71 54 68 54 46 65 31 67 90 72 35 66 54 63 97 53 76 90 72 76 87 59 104 73 26 26 82 59 66 119 122 28 55 82 76 13 92 45 63 94 90 46 40 53 57 114 14 81 47 11 104 67 50 42 50 90 49 23 87 66 43 73 63 37 83 66 80 23 35 108 72 25 114 87 34 50 68 91 76 63 34 46 32 42 41 14 45 101 79 89 62 53 72 40 87 58 60 44 81 15 85 47 32 88 54 52 54 21 38 61 57 110 33 38 103 24 54 56 48 46 96 52 33 84 57 23 73 85 99 97 38 73 28 68 56 101 48 74 68 31 69 4 31 84 72 78 22 25 48 95 64 70 39 74 54 49 80 25 37 41 103 96 85 43 84 46 70 116 92 88 82 64 65 70 78 35 62 76 77 41 99 66 96 51 43 67 15 84 21 56 36 61 52 88 77 81 44 41 66 63 30 67 116 128 84 18 101 57 26 62 56 75 47 87 83 55 17 5 46 87 82 49 15 60 42 60 41 37 31 49 50 80 41 101 99 63 70 54 29 56 96 62 74 103 49 41 51 68 69 104 120 59 44 38 93 35 97 52 68 37 104 50 35 102 64 33 75 83 51 57 53 78 103 66 42 18 55 64 28 68 104 31 64 32 94 42 76 83 31 70 77 18 52 23 39 66 58 69 49 69 78 72 9 132 112 19 42 20 57 50 72 26 18 36 31 61 26 91 46 82 54 43 56 53 71 68 119 75 47 21 118 54 44 61 42 72 45 21 17 60 122 48 99 89 41 29 78 40 97 100 29 86 22 90 72 65 66 35 20 38 64 87 89 57 81 74 53 50 61 61 64 64 29 111 48 84 72 74 70 34 100 42 75 37 47 56 94 38 30 61.60295790671217
19 40 90 74 50 45 81 84 79 54 65 33 15 59 38 5 57 27 58 22 85 56 62 39 47 68 67 95 49 44 46 63 37 20 50 76 70 72 69 37 31 41 73 34 34 42 16 33 64 34 41 60 43 63 28 67 69 55 60 69 79 69 88 89 98 70 17 66 50 60 59 40 109 80 57 73 65 80 50 44 95 87 90 72 65 80 56 65 52 42 37 65 69 35 71 71 73 95 90 36 76 49 79 47 58 9 83 31 45 35 79 52 54 46 39 59 42 74 72 46 33 64 67 57 48 37 64 88 76 89 25 39 52 71 72 82 54 55 103 67 59 66 41 77 88 53 69 58 28 29 63 38 56 46 45 83 45 45 38 95 52 62 44 53 81 55 40 65 62 75 63 104 71 7 38 79 27 23 86 43 66 32 88 83 72 78 49 83 58 81 55 52 57 29 105 51 103 55 62 125 94 76 78 88 72 65 72 57 57 83 114 55 39 75 29 71 47 60 57 117 68 66 96 34 95 54 80 119 69 83 31 67 49 103 41 74 48 75 35 73 19 16 97 80 49 79 79 20 75 39 30 75 52 83 97 136 73 79 16 83 64 57 42 14 110 47 31 96 79 34 58 66 50 36 105 57 74 44 41 35 80 24 60 45 102 67 50 72 58 58 71 37 36 102 89 73 63 69 79 70 17 61 54 29 57 67 81 42 34 44 40 54 74 106 45 63 122 77 55 30 57 61 58 47 37 71 35 60 70 68 36 96 65 108 83 109 64 55 94 60 100 75 91 52 73 79 31 35 34 102 36 58 49 53 19 63 42 49 82 44 38 56 33 31 64 105 32 44 60 91 52 63 72 80 57 43 102 62 70 20 60 22 84 54 69 39 52 78 39 30 75 64 59 88 90 45 58 78 66 83 21 57 34 45 59 54 78 26 82 80 33 114 79 59 103 12 86 26 74 75 81 90 99 64 69 100 42 34 50 62 60 96 59 20 26 112 34 71 64 77 69 50 86 47 58 75 86 96 67 19 70 69 82 59 51 104 63 55 96 60 103 78 35 113 97 61 36 37 78 67 54 68 29 58 31 72 97 55 33 42 56 104 37 68 80 66 34 89 45 64 71 55 68 58 41 61 35 69 88 77 34 59 55 61 105 54 68 89 66 65 82 60 102 75 27 27 84 57 62 115 128 28 47 81 76 13 98 43 58 101 91 47 40 55 61 109 14 79 50 12 109 65 51 38 50 86 51 19 91 66 45 79 61 39 79 66 81 25 37 112 79 28 116 86 31 48 68 93 72 61 35 39 33 46 43 15 43 95 79 97 60 52 63 46 84 62 57 43 79 16 84 46 29 93 52 55 54 22 38 63 54 111 32 40 96 22 56 55 55 46 100 46 32 85 57 26 76 91 112 96 36 79 27 70 55 93 47 77 69 33 69 4 35 78 75 69 23 25 49 95 66 69 37 77 57 47 79 29 36 37 91 91 90 45 80 39 63 113 96 90 85 75 68 68 77 37 62 80 78 40 99 64 92 55 44 72 15 88 21 59 39 64 48 85 85 84 46 41 65 61 27 72 117 130 80 17 102 57 26 60 61 70 47 91 84 53 19 7 48 88 79 48 18 59 39 62 37 36 31 45 49 79 37 100 95 67 61 48 27 65 89 65 80 98 51 39 48 65 67 102 117 58 43 37 97 35 108 49 67 40 102 48 35 94 63 34 72 75 51 58 51 77 99 69 46 20 56 65 26 82 110 30 61 32 90 43 83 84 28 76 73 20 49 23 39 64 64 64 51 66 82 67 10 128 106 17 40 20 55 48 71 31 22 38 26 69 28 93 47 83 46 46 51 60 69 71 114 75 42 21 108 58 44 56 42 75 48 21 17 57 122 46 95 86 40 24 76 41 97 92 31 85 22 91 73 64 68 44 22 42 67 91 88 54 79 73 54 51 56 61 67 66 29 115 43 85 77 76 67 30 104 42 72 43 47 52 91 40 29 61.218430034129699
18 45 92 73 54 41 79 84 84 59 64 34 16 60 33 5 54 30 51 26 76 58 59 37 43 62 67 93 50 44 49 57 38 23 50 71 69 75 72 46 32 43 69 33 39 45 14 37 61 32 36 58 38 60 26 69 67 59 56 61 80 70 92 91 95 71 18 67 51 57 58 39 109 81 55 66 70 81 50 47 95 85 88 69 56 79 50 59 58 40 34 64 65 37 69 67 74 93 85 38 74 47 80 45 60 7 83 30 45 32 78 46 53 42 41 51 44 68 68 50 35 63 72 57 49 39 58 86 73 87 29 39 50 66 74 72 56 53 102 69 62 60 44 81 88 56 67 59 28 32 67 38 62 44 40 85 47 44 35 98 56 60 47 54 87 57 39 60 69 78 67 97 66 8 39 77 32 24 86 43 68 34 87 83 72 76 48 79 63 85 52 47 57 29 90 51 99 56 62 125 87 82 78 90 76 67 71 60 55 84 119 47 41 70 33 64 45 55 59 113 64 60 92 36 96 56 82 116 74 78 31 70 45 109 41 76 53 73 38 74 23 17 103 78 43 77 76 20 68 39 31 75 53 82 96 129 82 80 18 85 67 57 51 12 110 46 26 107 73 35 58 72 50 44 101 56 69 45 42 37 72 22 59 44 103 67 51 66 52 57 76 39 35 84 88 69 59 69 75 70 15 62 52 30 56 73 80 50 34 46 41 52 81 102 40 64 130 69 52 34 58 62 58 51 33 74 32 64 59 74 36 99 65 105 81 107 61 60 90 52 106 83 85 52 73 82 35 33 36 107 33 59 46 53 16 60 48 42 83 50 40 51 33 33 68 92 30 45 66 96 52 67 70 68 61 44 102 59 73 18 58 26 78 53 69 36 55 82 39 34 78 68 53 85 94 45 57 81 69 82 21 60 39 45 57 51 74 24 87 78 32 104 82 61 97 11 86 28 77 71 78 93 97 58 65 94 45 29 50 57 60 103 64 22 24 116 29 66 64 81 74 46 81 44 55 66 85 97 59 20 72 70 74 51 49 94 62 55 103 59 102 83 35 105 101 65 33 36 74 60 47 68 30 59 31 77 101 56 33 44 56 101 35 68 86 70 32 82 41 71 66 54 68 55 38 62 35 64 86 76 32 59 62 61 108 54 66 88 58 65 78 60 109 73 27 30 79 53 59 114 123 30 42 84 78 14 93 44 58 95 88 49 37 54 55 103 11 85 50 15 107 60 53 35 50 86 45 19 95 68 45 88 60 39 70 63 73 27 37 117 80 32 123 86 28 47 71 89 72 60 32 38 33 43 44 15 45 95 75 105 68 49 60 47 87 63 52 45 78 16 86 46 33 96 51 56 52 23 36 54 56 111 32 35 94 23 55 57 61 46 98 44 36 82 56 25 76 96 114 93 32 72 23 72 49 91 50 79 62 32 75 5 34 83 70 67 24 26 53 95 65 61 36 83 55 43 87 32 36 36 96 85 89 48 71 42 56 107 101 94 86 71 65 68 78 42 65 78 74 43 95 72 90 59 46 62 15 89 18 55 41 55 48 82 84 76 49 41 61 63 27 70 107 130 81 16 98 54 27 60 62 64 51 94 79 52 19 8 45 86 76 48 20 59 40 58 36 38 34 41 49 81 32 100 103 71 63 49 28 64 85 68 88 94 53 42 53 70 62 89 121 51 42 34 101 39 115 50 62 39 103 44 35 93 65 34 70 63 50 64 50 82 100 72 45 24 61 58 26 90 111 27 60 37 87 46 83 90 29 83 73 21 44 21 45 64 64 58 49 57 78 62 9 134 110 18 38 19 57 44 65 27 25 38 25 70 28 93 45 84 50 47 55 63 64 76 109 80 41 19 92 58 44 49 39 63 45 21 16 54 117 48 97 75 40 28 81 37 94 89 33 93 21 89 72 69 67 42 22 42 63 84 86 61 82 69 48 49 53 62 67 63 30 114 39 82 85 77 66 29 107 41 73 44 45 53 89 39 29 60.773606370875999
18 45 94 75 56 47 80 83 86 59 59 35 15 58 33 4 49 28 49 24 79 54 60 33 42 61 70 91 55 45 45 55 33 23 50 72 69 84 71 44 30 42 62 32 43 52 16 38 57 32 34 58 36 55 25 68 64 56 56 61 72 68 101 92 102 68 23 68 55 56 52 40 109 78 50 67 65 83 48 48 98 84 88 67 57 77 46 58 63 41 33 64 69 33 71 73 75 85 80 34 72 46 79 41 61 8 81 26 46 31 75 44 56 39 43 51 46 62 71 55 36 65 77 62 50 32 56 88 72 88 34 39 45 64 71 78 61 53 92 68 58 63 42 80 85 53 73 57 30 33 71 33 64 43 38 91 51 47 32 100 63 54 50 62 94 62 35 60 73 68 72 89 64 10 43 76 32 23 89 42 68 33 84 81 67 71 46 78 57 88 52 44 59 31 82 56 91 57 65 119 84 71 77 84 78 66 69 58 55 79 116 43 44 64 34 71 43 57 62 101 68 59 94 33 94 60 81 119 69 79 32 73 48 99 40 78 59 74 35 73 20 19 104 69 42 79 78 15 60 38 33 68 49 83 86 121 83 78 17 77 71 61 59 12 110 45 24 114 71 41 59 71 50 42 105 55 72 45 43 38 71 21 59 45 101 65 51 64 49 53 77 38 37 80 87 66 52 74 72 68 16 59 56 27 47 73 75 51 34 41 38 52 76 104 39 55 126 65 48 29 54 59 57 51 32 75 26 77 65 69 37 101 67 100 87 102 57 62 85 56 104 88 79 52 76 82 32 28 35 104 29 56 53 60 14 58 49 44 82 45 40 51 36 34 67 94 31 48 70 90 47 67 74 66 56 47 90 60 73 20 54 27 77 52 70 36 54 87 37 35 78 74 50 88 100 46 55 83 75 81 23 56 43 48 53 57 74 25 91 82 28 107 79 57 95 14 81 33 73 72 80 97 99 63 63 92 46 31 52 55 58 104 64 21 20 122 28 66 63 78 72 50 80 44 57 61 77 100 60 17 65 70 65 54 47 92 57 54 108 59 100 88 30 99 103 65 37 32 73 57 49 64 33 60 34 82 105 54 33 43 57 100 35 71 85 74 29 76 43 72 66 52 67 52 32 62 32 61 90 75 33 54 70 65 110 55 62 84 55 68 73 58 111 69 28 28 78 44 59 109 120 27 38 81 89 14 90 38 62 95 88 51 37 54 61 97 10 87 49 19 111 55 57 33 44 85 52 20 87 76 42 87 58 42 63 62 71 30 38 111 69 30 124 85 27 45 74 81 71 59 32 37 35 46 44 17 47 87 69 111 71 42 60 51 81 61 53 45 70 12 83 49 29 92 59 58 51 21 34 47 56 111 31 36 95 24 55 63 57 51 94 40 36 89 54 26 76 98 122 90 31 70 23 74 40 93 50 80 64 29 75 6 28 83 66 64 21 28 60 95 58 56 34 87 56 38 92 34 35 31 101 78 86 47 76 45 52 101 91 98 80 75 60 65 76 41 71 82 66 44 92 69 91 57 48 59 12 91 17 61 46 59 47 74 87 76 45 37 66 62 25 66 107 131 82 15 90 48 26 58 70 65 48 88 82 49 21 9 45 85 70 45 19 62 39 60 35 32 31 42 54 75 35 99 100 74 58 46 25 67 88 78 89 88 52 45 53 67 58 91 118 51 44 32 106 34 111 55 60 37 96 43 36 87 59 39 68 65 53 71 54 80 95 68 42 27 69 51 25 91 105 25 60 39 90 53 79 102 28 79 69 23 42 21 44 62 67 57 46 53 79 63 8 131 104 20 35 22 59 44 66 27 26 37 26 69 26 88 47 85 47 46 60 64 64 78 107 78 37 18 90 63 40 47 41 64 45 22 15 57 115 47 98 80 37 28 80 38 92 93 36 92 20 88 72 69 65 43 26 38 68 78 91 62 91 70 49 49 57 61 62 67 33 107 32 83 81 86 67 27 106 43 68 45 42 59 90 43 30 60.30602957906712
15 47 89 70 54 53 83 82 81 60 59 38 16 61 33 3 52 24 44 25 76 54 60 32 45 59 71 89 50 42 46 52 32 22 47 75 67 70 73 47 32 45 61 31 42 55 19 44 57 30 33 58 35 55 31 67 66 56 54 55 69 70 103 87 94 64 26 73 61 57 55 35 104 79 46 60 62 83 45 52 97 79 91 66 57 70 44 55 63 42 35 63 69 31 72 76 76 81 77 32 74 44 74 35 59 8 76 30 47 32 71 49 67 35 43 47 45 59 69 57 40 64 80 66 54 34 56 87 71 85 28 37 41 64 78 75 60 54 88 71 55 67 41 77 78 46 71 57 27 33 68 27 62 41 38 100 47 52 31 98 65 53 56 64 89 65 36 54 82 63 70 94 66 13 47 74 32 25 91 44 60 33 84 84 71 67 45 76 56 94 47 42 63 33 78 57 86 59 58 105 80 68 73 79 79 66 69 58 52 80 110 43 43 64 33 79 44 57 55 88 64 55 95 35 96 61 83 110 68 79 27 70 47 102 48 91 57 74 34 73 21 19 109 68 37 89 72 17 53 35 32 63 44 75 81 116 89 78 21 75 74 62 66 13 112 42 22 114 69 41 62 75 51 42 88 61 74 45 45 38 69 21 56 43 99 61 49 63 43 55 70 42 40 76 89 68 48 73 70 59 14 52 59 25 46 72 83 51 33 42 37 51 78 104 34 52 126 64 46 31 53 60 52 50 26 69 27 78 61 76 36 100 65 98 93 87 54 60 82 59 100 94 73 47 71 81 30 25 30 100 31 60 56 68 11 56 50 37 78 47 42 50 40 37 66 88 29 52 65 88 52 69 75 66 57 45 85 62 68 22 49 23 72 51 68 37 57 90 38 34 74 76 44 86 104 43 54 76 62 75 23 53 50 47 52 59 73 25 94 86 25 108 75 61 89 19 77 36 76 66 72 106 97 65 70 89 43 34 51 57 69 99 68 25 22 125 28 66 63 83 68 50 81 49 59 58 82 95 57 16 63 72 62 54 43 85 53 54 116 61 102 98 30 102 107 65 38 33 71 58 43 62 37 60 35 82 109 46 33 47 55 88 33 71 87 79 28 76 47 72 56 56 67 51 28 65 33 61 89 75 35 48 78 71 105 54 58 85 50 63 71 56 115 70 29 26 73 43 56 107 125 24 38 78 103 17 77 35 59 84 86 46 36 53 55 95 9 88 45 18 105 58 52 34 39 91 55 20 88 75 43 81 54 43 54 64 67 29 37 107 65 34 121 80 27 41 70 81 65 60 32 34 35 50 44 15 48 89 69 114 68 35 55 60 76 61 48 46 68 10 77 57 32 83 60 55 50 21 35 44 56 102 26 37 97 23 50 65 55 48 93 37 35 96 56 27 73 95 113 86 31 68 25 81 38 97 42 73 62 28 69 7 28 92 66 61 22 28 52 90 54 52 31 77 57 42 87 32 36 28 98 68 87 46 74 47 48 104 88 100 74 76 56 71 72 42 69 82 62 42 88 69 91 63 52 58 13 84 16 61 41 56 47 72 89 72 42 34 67 61 25 73 107 124 77 16 92 44 24 63 76 64 49 87 83 44 22 9 47 82 67 46 22 68 43 62 33 37 33 39 57 76 37 94 96 74 58 43 28 67 97 77 89 76 58 46 50 67 55 95 126 44 47 31 108 31 112 59 60 34 83 45 35 77 61 42 70 63 56 69 55 81 94 64 42 25 71 41 28 88 103 22 63 40 90 53 78 117 29 73 68 20 39 23 43 58 68 56 49 53 74 64 9 119 98 25 32 22 58 42 64 27 31 35 26 69 25 89 50 76 47 45 63 61 70 87 98 76 35 20 94 68 37 43 39 69 48 26 12 54 116 43 94 73 35 22 79 32 86 81 38 92 17 83 78 68 68 44 29 43 66 74 91 63 96 70 41 46 55 56 64 61 31 99 29 85 82 81 66 27 103 43 63 47 43 57 88 41 32 59.551763367463028
16 53 91 63 56 62 80 84 78 58 57 33 16 61 33 3 47 27 46 25 71 54 55 29 42 57 71 91 47 38 45 50 33 20 50 71 61 60 74 45 30 41 57 29 43 54 22 48 54 33 27 52 28 57 34 69 75 47 50 49 70 79 107 85 83 66 23 82 61 53 52 39 103 89 47 54 62 78 46 49 94 75 87 65 50 71 40 55 62 36 41 62 65 32 66 81 76 70 76 32 71 36 71 34 62 7 74 30 45 30 63 48 72 35 44 50 50 60 65 66 43 60 74 67 54 35 54 97 71 87 34 36 35 64 70 82 65 49 89 72 52 64 38 87 76 46 73 57 25 30 69 27 54 37 40 92 47 52 28 90 63 50 59 64 85 62 31 54 90 58 64 101 63 14 47 71 39 23 88 39 51 33 76 80 71 62 42 75 62 103 52 39 65 33 76 61 93 66 62 106 79 72 79 71 75 62 74 62 52 78 107 41 42 63 36 80 44 57 54 86 66 55 95 37 97 60 82 103 67 81 27 70 43 101 52 96 60 71 35 69 27 21 102 64 35 90 63 15 53 30 32 61 39 73 79 112 79 75 23 70 72 63 74 13 116 41 23 113 63 42 65 74 48 33 83 67 76 42 49 34 68 19 59 34 99 56 50 64 41 51 70 45 42 67 84 61 47 78 59 63 15 49 56 26 46 69 89 50 35 41 44 46 78 101 34 54 129 66 39 30 53 56 49 45 23 68 27 78 60 75 34 103 61 87 92 88 53 58 70 55 97 101 66 40 66 81 24 20 28 96 31 57 49 72 11 55 47 35 78 49 40 45 39 40 72 85 26 49 62 85 56 70 73 69 55 45 79 62 65 22 47 20 63 55 64 36 54 89 39 35 81 71 40 86 105 42 55 71 63 77 19 54 50 46 52 54 74 23 98 83 23 104 68 60 81 21 72 41 75 58 65 111 99 59 69 85 44 40 50 56 73 95 69 26 19 117 28 63 60 99 66 56 82 53 63 61 87 100 56 16 68 69 57 52 38 82 52 48 113 61 99 100 24 95 109 71 42 38 70 57 42 58 33 63 40 83 108 41 28 48 56 84 27 74 85 82 29 68 49 60 56 52 64 49 28 61 30 59 88 80 34 46 87 66 98 52 62 79 47 65 68 53 108 67 28 31 72 42 56 104 120 27 40 82 104 20 73 34 62 84 85 48 35 54 57 95 8 94 41 14 99 61 51 29 37 86 54 22 89 75 39 83 52 50 50 66 69 29 37 99 66 37 109 81 26 36 59 78 62 62 32 38 39 52 46 16 53 89 68 119 78 35 47 66 75 58 43 43 57 10 70 58 28 79 64 50 53 19 37 43 60 97 27 33 88 28 51 66 50 44 92 33 33 88 58 29 70 95 115 91 33 68 23 88 36 96 50 77 54 28 65 6 26 89 63 61 21 26 53 87 59 47 30 81 61 41 87 31 37 28 99 68 83 45 69 46 45 102 86 104 62 77 59 72 73 40 63 85 63 38 94 68 92 60 52 52 16 81 20 61 45 52 48 72 87 72 43 34 65 63 24 72 105 111 73 15 80 40 24 58 83 60 55 84 85 38 23 9 49 83 62 46 23 62 42 60 31 36 34 37 55 68 39 87 98 69 58 43 26 74 98 76 83 68 51 44 47 67 61 92 114 45 43 29 107 34 115 61 55 30 87 46 35 72 56 38 69 59 58 66 57 77 93 61 44 21 78 43 27 92 98 19 63 43 88 50 79 118 32 69 68 22 34 24 38 61 70 51 51 47 73 62 8 117 104 26 27 22 56 45 67 25 25 38 21 70 23 93 48 74 50 40 57 59 69 92 105 75 35 20 96 75 39 43 38 71 48 27 12 54 109 41 96 74 42 21 74 35 85 74 42 90 17 80 85 69 61 49 27 44 65 81 100 67 99 72 38 43 56 51 64 61 30 95 28 81 92 80 66 31 96 43 64 51 40 55 89 37 33 58.71331058020478
16 53 89 60 57 66 84 75 77 50 55 35 11 59 30 3 42 29 45 26 69 55 49 23 42 58 71 89 43 36 50 56 36 21 51 71 64 60 75 44 35 44 57 24 42 55 21 51 48 34 24 53 27 54 28 62 87 45 49 49 66 77 101 78 86 65 16 81 62 51 43 38 102 93 52 47 62 74 46 47 95 76 84 64 49 70 37 46 61 40 43 56 64 30 60 80 80 65 72 29 66 36 66 36 60 6 68 30 43 28 59 48 79 36 36 51 51 66 63 59 45 52 70 65 57 34 49 103 72 90 39 38 34 65 63 92 61 53 81 68 48 58 37 90 73 43 73 62 23 29 71 29 52 36 38 89 47 51 27 95 66 53 55 64 76 59 28 53 88 52 67 100 67 18 45 73 38 24 89 43 49 35 71 81 62 59 43 73 65 114 53 34 64 31 68 58 94 71 61 92 79 68 80 71 69 61 80 62 55 71 104 42 34 66 36 76 50 50 56 92 65 55 95 37 96 62 81 94 66 75 25 74 43 98 56 93 55 71 35 69 26 21 103 60 33 92 64 16 60 25 30 54 34 72 75 108 74 72 29 73 71 63 85 9 115 45 19 107 62 44 62 75 46 36 81 74 84 43 55 34 62 21 62 31 97 62 43 57 34 51 64 56 40 66 86 55 49 72 54 64 14 50 57 23 45 62 96 50 37 43 46 44 83 102 32 53 128 69 38 31 58 59 47 48 23 67 26 78 58 75 36 104 63 82 93 86 50 56 68 53 96 101 57 36 60 81 22 18 31 96 30 61 45 76 11 58 45 38 72 52 40 41 38 37 76 82 28 52 64 76 60 74 66 62 55 44 80 64 65 25 43 20 63 52 69 37 56 88 39 35 80 74 36 94 99 42 54 69 62 91 17 51 47 42 54 48 81 25 106 73 18 101 70 67 83 24 66 40 67 49 58 113 94 62 72 91 41 35 53 57 78 95 70 25 19 113 26 63 62 92 64 57 89 56 64 56 85 99 50 16 71 72 58 50 36 73 56 44 115 66 98 98 24 92 103 72 37 39 74 56 45 55 35 65 40 77 109 39 29 52 59 73 31 82 84 93 28 65 44 60 50 62 67 45 31 62 35 62 83 75 32 44 88 66 98 53 56 82 49 63 65 48 105 64 26 32 67 41 46 105 113 28 37 86 103 20 65 35 64 78 82 50 31 57 58 92 8 94 37 16 92 61 52 26 31 84 50 18 87 73 39 93 53 53 43 70 66 29 34 95 67 46 101 73 30 40 57 87 62 62 33 35 34 49 50 16 56 88 69 113 82 32 45 67 70 55 44 39 60 9 72 57 27 77 58 49 57 19 36 40 63 96 29 34 80 32 51 73 48 40 95 32 34 88 62 25 69 96 110 92 26 68 21 90 35 88 51 79 54 28 66 6 27 85 67 61 23 29 52 83 51 50 28 75 62 43 92 29 40 27 95 69 84 43 66 46 40 95 89 98 60 79 62 74 77 36 58 80 65 37 90 62 90 59 50 55 18 83 18 60 50 49 47 63 92 69 37 34 69 66 25 68 100 108 73 17 80 34 22 56 85 60 53 79 91 38 25 10 52 83 56 48 25 63 43 59 30 36 36 38 58 59 42 82 93 67 57 40 26 70 96 80 88 70 46 41 47 71 57 91 115 46 41 29 97 37 113 59 50 25 85 45 32 65 54 31 72 59 53 62 56 77 91 57 44 22 80 39 25 99 95 18 61 44 86 51 70 118 28 68 62 27 31 24 37 61 70 48 50 45 65 64 8 110 94 30 27 20 58 48 67 24 30 40 23 65 20 98 41 74 45 42 58 61 68 92 111 80 33 19 93 84 36 46 37 70 48 29 13 47 98 45 94 72 40 23 77 35 77 65 42 89 15 74 87 70 61 47 29 44 59 74 101 63 108 68 35 41 57 43 57 60 29 96 26 80 89 81 68 29 103 44 66 51 35 60 88 35 34 57.954493742889649
19 55 87 53 61 68 83 81 77 51 58 32 10 58 27 3 35 35 51 23 71 56 52 22 40 61 68 88 36 38 41 55 38 25 53 71 64 54 75 42 39 40 56 22 40 61 20 52 46 38 25 49 27 50 28 61 81 45 50 44 64 72 105 79 85 61 18 87 63 55 48 38 87 95 53 44 54 81 45 49 95 75 91 61 47 69 31 44 59 34 49 61 64 27 58 82 85 62 69 29 68 33 64 31 60 5 70 27 39 29 59 54 84 39 37 56 55 63 62 56 44 52 61 65 60 34 51 97 73 84 42 38 35 64 66 93 57 50 74 76 46 64 42 90 73 37 67 65 24 25 69 30 52 36 42 85 50 53 25 105 66 48 53 69 73 57 24 48 88 44 65 103 72 22 49 73 37 25 88 43 50 34 64 78 56 57 40 66 64 123 46 28 64 26 66 56 106 64 64 82 81 67 85 64 77 61 88 60 51 65 100 33 26 68 39 77 52 51 51 93 64 56 94 36 94 64 78 92 70 75 22 79 47 93 53 93 55 69 37 70 27 20 98 57 30 93 68 17 65 24 30 50 37 68 79 106 72 69 31 70 66 64 87 9 108 40 18 103 58 46 66 71 47 37 82 74 89 44 55 28 63 19 59 29 97 59 44 54 31 55 63 56 41 55 83 55 46 72 47 66 18 55 56 24 48 52 95 50 39 45 48 41 92 101 37 56 132 68 39 31 57 63 45 55 17 65 25 76 54 67 34 98 62 74 91 85 47 51 68 49 97 97 52 31 59 85 22 16 28 99 28 62 47 75 9 58 48 37 77 53 41 43 42 37 80 81 25 51 62 73 58 82 72 61 59 45 78 61 64 19 45 22 62 57 72 41 54 83 35 37 80 79 35 93 97 40 54 68 63 91 17 52 45 45 54 47 84 20 98 70 17 97 66 70 79 23 70 40 64 47 54 119 97 65 74 90 39 38 58 57 78 88 78 25 22 108 25 67 60 89 61 59 98 65 70 51 87 93 54 17 67 65 52 51 32 73 55 43 119 66 93 92 23 90 102 82 39 37 77 55 49 60 35 66 41 75 106 36 33 52 61 71 34 77 83 95 28 70 43 60 54 59 67 41 36 64 39 66 83 78 31 45 88 64 98 48 55 77 44 68 66 50 110 65 25 38 63 44 47 101 107 32 38 88 107 21 64 34 63 77 84 58 31 52 55 89 10 96 39 17 87 68 58 28 31 87 53 19 92 65 40 93 47 57 40 72 67 25 36 90 69 45 96 71 28 39 56 88 63 51 29 33 38 44 45 16 61 82 70 118 82 29 50 67 70 58 39 34 69 9 66 62 26 78 57 52 63 19 36 40 62 92 31 34 81 35 48 71 52 33 92 33 33 83 73 28 67 101 111 82 27 67 18 90 31 88 56 80 54 29 71 6 30 90 57 57 25 30 50 80 47 50 29 75 54 42 98 21 36 25 91 72 82 40 62 42 38 90 86 94 53 75 58 71 74 39 56 86 67 38 87 54 86 57 52 53 17 75 18 57 51 51 41 55 92 73 37 34 70 66 27 62 98 98 67 19 70 34 20 48 87 58 57 84 90 36 27 10 57 80 53 51 25 64 50 58 28 36 35 32 62 65 41 76 91 64 60 40 28 62 92 79 90 73 42 41 47 64 58 89 106 42 41 33 96 40 117 60 50 24 82 45 33 58 55 26 75 58 56 59 59 85 90 57 45 24 84 41 19 99 94 15 59 48 83 49 60 117 28 63 59 29 30 27 37 59 69 48 49 43 64 61 8 104 94 30 29 18 60 48 70 24 32 40 21 62 20 97 35 69 45 45 62 59 73 91 115 91 30 18 97 80 39 49 34 72 53 31 15 47 94 40 90 66 37 23 72 37 75 68 43 86 12 76 83 68 63 51 32 49 49 76 96 67 108 64 33 41 53 47 57 58 28 94 28 78 82 78 64 28 91 39 61 48 35 64 83 32 26 57.45278725824801
20 58 78 53 54 75 83 77 69 44 55 35 11 66 24 3 38 29 44 21 70 51 49 20 39 65 66 83 37 39 39 52 36 26 55 70 63 51 73 47 37 42 54 24 38 66 21 56 37 40 25 51 23 51 32 54 81 42 49 49 62 67 102 87 91 58 16 91 64 57 44 37 89 87 53 40 50 80 44 46 95 75 85 64 47 72 31 40 63 36 45 62 64 27 60 81 84 57 71 29 65 30 66 33 63 5 61 29 39 30 60 55 84 41 37 56 53 62 63 52 45 51 57 62 66 38 55 101 76 77 48 41 30 63 61 96 56 47 71 76 43 65 41 87 71 37 73 62 26 25 72 30 59 37 36 80 51 57 24 101 66 45 52 70 71 55 23 48 88 44 65 99 71 26 52 75 41 22 89 47 52 29 61 75 52 53 38 65 60 116 50 28 68 24 61 61 102 61 63 79 82 73 89 70 78 61 97 59 47 66 98 32 28 68 42 75 59 52 54 90 66 49 88 37 83 66 73 77 73 74 23 82 46 92 47 98 49 64 40 72 31 22 89 53 31 86 61 21 63 25 31 46 38 65 83 108 70 62 36 68 69 65 83 11 100 40 21 92 51 47 64 70 42 35 81 77 90 43 61 27 68 23 55 28 83 55 45 50 31 55 61 58 47 51 82 53 47 72 46 63 23 63 56 25 45 47 92 54 40 40 52 42 87 99 35 57 131 68 34 30 49 61 47 57 15 64 26 66 55 69 34 99 64 74 93 85 48 55 67 52 94 96 54 33 64 86 20 16 30 97 23 61 41 73 7 54 52 33 75 55 38 43 38 37 73 80 23 52 64 77 56 88 71 59 60 36 81 64 60 19 42 23 57 53 76 36 50 80 30 40 81 83 31 82 92 39 53 69 62 87 17 58 41 47 53 44 86 17 90 68 16 90 69 70 77 21 66 33 57 47 52 107 97 64 70 92 41 35 58 50 74 81 83 27 22 109 23 72 57 92 62 62 100 66 72 52 84 88 56 19 74 66 54 62 31 70 52 49 125 62 87 96 23 80 100 76 37 38 78 50 51 63 36 70 42 66 100 32 31 50 54 63 34 77 88 92 28 67 44 61 61 62 73 45 38 60 43 70 80 77 37 44 85 62 88 48 56 73 42 70 73 50 107 63 26 37 64 41 43 96 110 36 37 93 106 24 59 31 63 75 82 56 30 56 47 86 12 94 35 17 88 69 63 25 29 85 46 19 90 63 44 100 44 61 43 69 68 27 33 91 60 50 94 68 26 36 57 82 62 53 32 35 35 44 42 18 63 71 69 115 83 32 48 62 61 63 39 30 72 10 60 64 27 78 55 50 57 18 35 43 60 88 29 34 74 34 48 73 46 31 91 34 36 83 80 32 67 114 114 82 29 67 16 92 31 85 51 75 52 29 78 7 31 93 50 54 28 28 56 77 43 49 26 75 50 37 91 22 35 27 86 65 83 32 63 43 38 90 88 92 48 73 63 70 74 42 56 85 64 36 88 46 80 54 48 51 16 72 19 56 51 49 38 55 95 75 38 33 72 70 25 63 96 88 65 19 68 32 17 48 93 54 56 85 91 36 27 11 62 77 49 44 26 60 49 59 27 34 36 31 61 59 40 68 89 63 56 41 28 56 89 79 97 71 40 37 52 61 54 84 98 43 38 28 95 44 110 60 47 25 81 48 33 51 51 28 81 54 53 57 61 85 86 55 45 27 80 42 19 96 85 13 56 48 84 54 56 130 33 59 57 34 31 25 37 61 68 47 48 42 63 62 6 102 88 29 28 15 56 43 73 20 34 39 20 65 20 97 37 63 46 49 59 59 73 83 107 85 27 21 102 85 45 48 33 69 51 34 12 43 91 40 80 61 36 25 71 35 70 63 47 79 13 76 83 72 65 51 31 53 47 71 98 69 102 61 31 44 51 42 63 57 26 88 27 78 72 76 60 29 92 42 59 50 32 57 80 33 29 56.65642775881684
23 56 78 53 59 78 90 71 70 42 57 41 13 72 19 4 37 31 45 24 58 45 39 16 37 60 57 84 34 44 42 55 37 25 52 66 65 51 73 50 34 46 56 24 41 71 22 51 38 47 24 50 27 53 34 50 81 47 48 46 57 65 98 87 94 53 17 97 53 60 42 36 79 84 55 43 50 81 47 47 88 68 89 57 45 71 28 37 61 33 44 56 61 30 56 80 89 56 72 29 68 29 64 35 64 4 55 27 42 28 57 55 92 43 38 57 48 70 57 52 41 51 58 61 72 39 48 99 78 73 47 40 29 61 64 93 67 47 67 82 43 65 38 86 65 37 72 56 28 27 76 31 53 36 40 81 48 60 21 104 67 47 47 68 67 52 22 45 92 39 64 99 67 27 54 82 44 23 85 43 52 32 64 73 56 52 37 59 56 113 51 26 73 22 61 58 103 61 58 76 75 70 95 70 85 56 97 58 50 70 98 30 27 76 41 79 65 49 51 90 70 50 82 38 75 72 65 69 66 70 19 75 43 88 44 88 51 55 43 68 34 22 83 56 30 78 61 21 61 18 31 40 35 79 81 101 72 65 39 72 64 63 87 13 100 36 20 84 50 53 54 79 46 38 73 71 88 41 62 26 64 21 50 25 75 52 44 49 27 58 57 61 49 50 87 52 48 72 45 60 28 74 60 30 46 46 97 58 40 49 55 40 89 92 34 58 121 66 35 32 44 63 50 61 16 64 25 65 51 72 35 100 64 70 84 86 52 52 63 45 94 95 57 27 60 91 20 14 32 91 27 61 38 69 8 60 54 37 79 56 42 40 38 33 70 78 24 51 70 75 61 87 67 59 59 36 74 64 53 21 43 24 54 53 77 37 51 76 30 38 74 85 29 85 87 39 46 68 60 83 17 53 38 45 55 41 77 15 87 71 16 86 73 74 76 18 60 37 58 40 47 103 95 59 66 88 38 34 64 50 76 80 80 25 22 105 22 71 52 93 69 60 109 61 76 48 84 93 57 21 76 62 53 65 31 64 44 45 128 61 84 101 23 84 103 86 31 38 81 48 49 58 33 65 42 66 99 29 35 57 55 55 34 72 82 84 29 67 51 61 55 66 65 40 34 64 47 62 76 79 37 44 85 57 88 47 56 74 42 73 68 53 107 59 30 39 70 42 37 88 104 40 42 86 105 23 59 31 60 71 77 50 36 58 43 80 10 92 42 20 80 70 64 23 23 74 42 21 94 59 49 110 44 61 41 64 63 30 35 85 63 52 90 64 27 36 60 79 61 54 30 36 32 49 40 24 67 57 68 105 82 36 45 60 62 62 36 25 66 7 59 58 31 75 53 51 60 20 33 46 58 84 33 33 69 30 45 79 48 29 91 35 39 82 84 35 58 111 119 78 30 64 15 88 31 91 57 72 52 27 78 11 30 92 48 50 23 30 56 77 40 48 26 63 45 40 85 19 35 30 74 63 81 25 58 43 38 79 90 86 47 64 58 62 69 48 55 87 60 37 93 42 81 51 51 48 16 75 21 50 50 43 36 57 101 76 36 31 66 69 23 64 96 85 62 18 67 32 14 48 102 49 59 86 84 34 26 8 63 72 47 47 26 55 49 63 21 38 36 32 65 52 39 65 88 66 53 39 30 57 79 78 97 69 34 34 57 50 61 79 97 43 31 29 102 42 109 59 45 22 81 49 29 43 54 28 83 41 50 58 67 79 72 55 40 29 85 39 20 92 92 14 51 50 78 49 61 126 33 60 61 38 30 31 40 60 62 41 45 44 67 58 6 100 95 29 24 14 56 39 76 21 34 44 17 66 23 90 40 62 50 54 60 57 68 80 108 83 23 23 107 83 44 44 33 71 57 34 12 34 84 41 81 60 33 29 69 34 65 59 49 73 14 73 85 67 64 51 35 56 50 70 96 62 106 56 26 44 54 41 63 54 24 86 27 70 70 75 56 30 88 41 63 49 29 58 76 31 28 55.839590443686009
29 56 75 53 63 69 89 75 68 42 61 44 12 83 15 3 41 31 45 21 52 42 40 14 37 60 56 80 27 46 42 57 41 29 46 61 64 59 70 50 37 42 54 30 38 73 22 45 35 46 23 48 25 60 36 50 85 47 48 48 51 65 93 86 90 49 17 97 49 56 43 37 78 82 54 42 49 80 47 47 89 68 84 52 53 71 26 37 65 29 49 54 62 31 58 79 90 47 73 33 72 29 57 34 60 5 54 24 40 28 59 56 89 43 34 57 51 67 70 54 34 54 53 64 73 36 46 91 77 80 50 42 26 57 61 87 74 49 62 78 44 66 42 95 62 37 73 49 32 34 75 30 51 36 38 81 43 63 18 104 61 48 45 71 66 52 24 41 100 35 61 99 56 32 58 80 48 19 84 44 52 28 59 69 53 58 36 56 58 115 48 26 75 21 60 61 106 62 60 69 70 72 89 69 75 53 91 59 48 67 98 29 26 71 41 73 66 45 51 86 78 56 83 38 72 80 59 66 64 75 16 75 39 89 42 93 45 51 48 64 39 25 80 58 28 79 65 22 57 19 33 33 34 79 77 98 69 60 40 74 62 67 81 13 96 34 23 80 48 52 53 77 47 37 68 71 88 42 62 27 67 20 50 23 74 50 40 48 26 66 56 56 48 48 90 50 53 70 43 57 28 74 59 29 46 41 98 62 36 51 51 41 89 86 34 59 120 75 36 38 49 67 51 68 17 62 27 53 50 75 30 96 61 70 85 73 48 54 61 46 89 102 59 26 63 90 19 13 36 93 25 55 35 69 9 61 59 34 88 61 40 39 33 32 71 74 25 46 76 74 59 88 66 57 62 33 74 55 52 21 42 27 51 52 79 41 45 76 34 42 76 93 28 86 84 41 43 59 61 77 19 50 38 49 59 42 71 15 83 67 16 89 70 70 74 21 59 38 58 34 43 102 93 62 65 86 42 33 67 52 74 80 76 24 24 107 22 67 43 102 69 61 104 61 79 52 88 90 57 24 76 61 54 70 29 61 46 48 133 58 84 105 22 86 102 82 27 38 82 49 48 50 26 62 42 64 94 28 34 56 58 54 36 70 74 76 31 66 51 64 58 67 63 43 34 68 49 58 84 80 37 39 88 56 84 46 54 71 37 69 62 58 111 49 31 37 73 38 38 86 102 44 46 97 99 24 60 30 52 62 75 50 37 59 37 77 8 88 48 24 83 65 64 25 21 72 38 21 96 58 50 109 45 60 35 68 61 35 34 75 60 50 86 61 26 39 62 78 63 47 31 34 33 42 38 28 68 50 69 103 86 38 40 57 56 51 37 25 63 7 59 63 29 78 52 47 62 22 30 43 64 86 32 27 71 29 42 75 49 32 89 37 42 82 73 36 55 104 115 76 32 62 16 89 32 92 55 73 49 24 73 16 32 90 49 45 20 29 56 70 41 44 28 59 44 37 83 14 38 30 70 54 77 27 49 49 36 78 93 88 48 62 58 60 63 44 60 93 62 36 83 37 77 53 46 47 16 77 20 50 55 43 35 61 104 67 38 31 64 72 23 64 96 81 64 18 65 33 16 48 108 48 57 85 82 34 29 12 61 69 44 44 29 53 49 57 21 41 38 30 64 48 44 62 85 65 45 37 34 58 73 79 96 56 34 32 63 53 71 70 98 40 29 31 109 43 107 62 47 20 84 48 33 42 53 24 87 36 52 53 58 80 70 55 38 32 83 37 20 86 91 14 45 49 73 44 65 123 37 59 62 38 28 34 45 60 59 41 39 46 63 63 6 98 96 30 25 15 51 32 82 23 33 51 19 68 23 86 40 58 53 54 61 56 61 83 105 84 25 21 108 78 51 45 33 70 57 30 13 34 72 38 79 59 29 30 72 34 61 61 51 63 18 68 87 69 63 54 38 64 51 75 104 60 98 52 24 38 59 39 54 59 25 87 28 63 66 76 55 29 79 41 61 48 29 58 79 34 26 55.244596131968147
31 57 70 51 70 59 90 64 60 38 60 46 12 82 13 3 43 32 41 21 50 38 41 12 36 62 60 81 27 43 40 59 43 31 43 58 61 59 68 55 40 46 56 30 41 73 22 37 38 48 24 43 27 64 41 51 92 49 50 46 50 61 86 77 88 46 20 97 47 57 45 33 77 79 65 37 51 75 49 48 85 67 85 53 53 76 26 32 64 29 48 54 66 31 53 84 98 47 71 31 65 32 56 40 61 5 51 19 43 28 56 62 92 48 36 56 51 68 69 47 29 55 52 66 77 35 44 82 73 84 57 41 26 61 55 82 80 48 65 78 43 62 41 87 61 39 74 42 32 31 78 30 52 34 33 84 42 66 19 94 64 45 46 79 65 50 28 46 104 28 60 106 58 35 57 78 44 16 77 46 48 26 59 70 53 61 36 55 59 110 46 23 77 25 60 67 111 64 65 74 69 71 86 73 67 48 95 61 50 65 94 28 28 68 37 64 67 44 49 83 78 52 86 42 75 81 53 59 66 74 16 78 36 88 39 88 44 53 57 65 38 21 77 67 27 78 63 23 54 18 32 32 33 83 77 96 73 59 42 74 62 65 79 13 93 34 25 81 43 55 58 72 47 39 62 70 89 48 61 34 69 21 50 21 75 52 31 46 25 71 57 54 51 49 93 43 56 69 37 53 27 78 57 34 47 39 99 70 39 52 52 38 84 85 39 59 122 80 35 37 49 67 46 64 19 65 29 49 46 77 35 91 55 70 77 73 48 51 54 42 97 95 61 24 59 98 19 12 32 97 25 55 35 64 11 56 60 37 100 65 41 37 32 31 68 71 24 44 73 74 58 80 63 60 61 33 74 54 54 27 42 28 50 46 79 37 42 77 30 47 76 86 29 88 81 40 44 56 61 70 15 47 35 53 60 44 64 14 85 68 14 88 69 69 74 22 56 38 54 33 40 102 89 62 63 82 39 33 69 57 77 72 74 21 25 102 21 60 44 108 67 60 96 63 76 55 84 93 62 27 76 63 53 74 26 57 44 46 125 52 93 113 17 83 93 80 24 41 87 47 50 48 25 61 46 63 94 31 35 58 61 52 37 74 74 70 36 67 51 74 52 66 68 47 38 71 45 59 84 83 38 35 85 57 71 42 63 69 37 64 59 58 105 49 33 38 79 42 36 80 98 51 46 94 107 21 54 30 48 59 77 52 42 58 34 75 9 84 46 25 73 70 64 21 22 72 39 22 103 57 48 109 45 49 34 68 57 36 40 69 60 50 80 54 30 39 72 76 60 49 27 33 34 41 32 32 68 47 66 102 87 38 43 62 51 54 33 24 63 8 63 60 34 80 51 48 62 19 25 42 65 80 39 26 68 29 36 75 52 33 82 36 41 83 71 34 56 104 114 75 38 59 17 88 28 89 56 73 44 22 75 19 27 94 44 43 18 29 55 66 37 45 27 60 42 41 86 16 37 27 64 53 77 29 46 47 35 77 90 88 50 61 58 59 64 49 61 91 63 39 82 27 78 54 47 46 15 75 21 45 64 41 37 66 105 55 38 32 64 76 20 66 90 77 62 18 57 31 17 41 99 50 58 82 73 30 31 14 61 60 40 49 32 47 49 56 20 42 44 30 61 43 42 62 87 60 40 33 34 62 67 81 97 58 33 28 65 55 65 67 95 48 28 32 113 42 104 60 40 18 80 51 31 39 55 25 83 36 50 51 56 74 63 52 38 32 81 31 15 89 93 12 45 51 70 45 55 122 32 64 61 38 29 31 48 58 66 45 36 48 68 61 6 101 104 29 29 16 51 34 81 25 37 53 17 66 24 87 41 62 55 55 64 50 60 92 99 81 22 23 109 81 55 43 29 69 55 29 12 32 67 40 71 59 32 29 72 36 56 63 55 60 20 66 81 71 60 53 40 74 51 78 109 65 99 50 23 32 57 37 57 59 24 86 29 57 58 77 51 31 73 41 60 49 26 60 75 35 30 54.77815699658703
33 61 67 50 80 67 97 61 53 31 62 41 12 84 14 3 42 30 33 21 51 39 36 9 39 60 59 82 25 38 37 57 44 28 43 59 62 66 65 55 39 44 52 31 36 73 24 39 38 49 23 43 29 64 41 49 101 49 53 42 47 58 73 72 90 48 20 103 43 59 49 33 79 74 62 30 44 72 52 45 88 67 85 53 50 77 27 29 60 30 50 49 65 36 54 89 98 48 70 32 61 36 54 41 57 4 48 16 40 28 53 66 104 48 34 56 47 69 72 40 29 51 52 66 75 35 44 71 74 82 59 39 27 56 59 81 81 41 59 81 38 59 45 90 63 33 72 36 37 36 78 26 50 35 36 86 41 65 19 92 64 43 47 82 67 56 29 42 103 27 61 103 59 31 60 74 39 17 72 45 48 30 59 66 55 63 35 58 63 107 44 24 71 21 59 74 110 63 65 79 69 74 80 76 69 51 93 56 52 65 91 29 32 64 39 59 73 53 53 78 71 51 87 35 81 78 50 56 69 74 13 81 36 86 41 83 43 47 55 69 36 21 69 70 27 68 64 25 53 18 33 24 30 91 77 94 75 51 38 73 58 67 84 14 87 36 27 82 43 59 53 77 49 34 66 72 93 43 64 40 69 22 46 18 64 55 31 43 22 76 56 54 51 46 92 37 61 66 36 46 30 78 56 30 49 38 98 75 34 57 53 38 80 84 43 59 117 74 35 33 49 71 49 64 21 64 26 46 42 78 39 88 56 68 67 84 55 52 57 41 98 95 59 24 55 99 19 13 33 103 27 55 32 63 12 56 60 38 101 66 43 36 27 29 65 74 22 42 76 70 62 78 61 58 53 32 68 55 50 27 43 34 48 44 78 42 41 65 34 50 79 92 27 84 82 38 47 57 64 66 20 48 36 54 54 38 62 14 80 63 15 80 65 57 65 22 56 46 52 33 36 97 86 67 61 84 43 35 78 59 74 67 74 20 28 91 19 56 45 117 67 59 93 59 75 55 84 96 56 26 75 70 47 84 24 57 41 51 130 50 94 106 21 77 88 80 25 37 93 45 53 43 25 63 49 65 98 28 36 57 64 54 39 75 70 65 34 68 54 69 52 70 67 42 43 70 48 57 82 74 40 31 87 51 73 46 65 62 34 64 56 60 103 53 34 40 75 40 36 80 89 56 44 95 103 19 49 26 41 54 80 51 42 57 30 65 7 77 49 28 66 70 61 21 21 65 35 25 95 49 48 108 45 48 35 62 64 38 42 74 57 51 75 52 33 40 74 84 59 40 27 32 36 38 32 33 71 41 60 98 88 38 45 68 42 55 32 25 56 6 55 60 34 79 47 47 66 18 21 39 67 89 43 26 62 27 34 77 53 32 79 34 46 83 70 39 63 104 112 67 34 58 16 89 25 91 52 74 43 19 81 26 28 96 44 39 18 28 55 69 39 44 27 62 44 38 86 16 36 24 56 51 75 33 44 47 39 67 91 87 55 58 59 59 63 52 61 89 71 42 83 27 78 57 46 47 11 74 22 43 60 37 38 69 109 49 37 30 66 77 21 67 85 67 63 18 57 31 15 37 99 46 61 79 68 28 33 13 56 58 38 44 30 47 51 55 20 44 47 30 57 45 42 62 82 58 36 31 38 67 57 81 99 56 34 30 59 55 65 62 92 43 30 32 110 41 102 60 42 15 79 47 30 38 58 26 83 33 46 54 60 71 57 50 37 35 74 27 15 85 94 10 45 49 65 46 50 114 32 60 64 39 28 28 46 53 68 48 37 49 66 65 5 92 101 30 29 14 55 33 77 28 41 52 16 69 25 79 42 66 58 55 65 53 61 90 99 84 22 22 119 73 58 45 26 68 53 29 12 29 67 41 69 61 32 25 75 38 53 58 49 55 20 65 82 63 65 55 40 76 48 80 105 59 101 48 25 29 58 42 60 53 22 81 32 55 53 85 47 30 69 46 59 48 23 59 70 36 30 54.16382252559727
32 60 62 50 76 69 97 60 51 30 67 41 12 86 11 2 41 30 38 23 49 35 35 9 42 57 60 90 26 33 36 54 40 26 45 60 61 71 59 56 39 40 47 34 33 76 26 42 39 48 25 41 27 65 40 47 96 42 54 46 43 59 64 69 85 51 20 99 41 63 54 35 75 69 57 30 47 71 49 43 93 63 83 48 48 75 26 32 58 22 47 50 65 32 54 87 100 51 69 31 62 38 56 39 61 5 43 16 39 27 52 65 102 46 35 59 43 69 73 37 25 46 55 65 80 40 46 70 71 78 61 35 31 57 61 82 84 42 55 84 38 59 51 87 61 33 70 34 37 33 74 26 49 39 35 85 42 67 19 94 67 43 46 77 64 61 26 40 106 26 67 99 61 37 57 74 40 20 65 46 49 27 55 57 54 55 34 58 59 99 49 19 71 19 52 80 106 62 67 73 71 71 76 82 73 49 89 59 50 57 90 27 33 63 37 61 80 55 59 76 63 51 84 35 83 77 50 56 68 83 11 80 40 92 40 76 45 39 61 68 41 23 72 76 28 73 73 25 53 17 31 22 30 89 76 87 74 54 36 66 51 65 84 14 81 32 28 80 42 60 54 76 53 39 65 77 94 37 62 44 65 23 45 19 60 56 29 39 17 73 52 48 54 43 98 38 60 65 34 39 32 78 52 31 50 35 97 71 31 65 56 41 81 75 45 61 112 81 40 35 50 73 44 64 23 60 24 39 38 80 42 86 60 64 64 86 48 56 54 41 100 98 58 21 55 99 17 14 30 101 29 55 32 64 13 53 60 43 104 71 43 35 31 25 68 66 22 43 77 66 61 72 59 58 54 30 63 53 48 29 45 31 46 50 79 45 43 58 37 50 81 91 26 79 86 37 42 54 67 62 20 42 36 56 58 34 59 13 81 56 16 79 66 50 64 23 55 51 51 32 32 92 77 66 59 77 42 35 78 57 72 67 75 20 28 86 19 59 47 118 61 57 92 60 78 58 87 91 57 25 75 72 43 86 20 50 44 52 129 50 99 100 22 68 84 73 25 34 89 44 55 45 25 66 51 67 97 29 40 61 67 52 41 79 66 65 38 70 57 74 51 68 69 43 46 71 47 63 83 76 42 30 83 44 68 38 62 58 33 60 52 54 108 54 34 39 75 43 33 78 78 63 47 83 99 15 49 26 40 53 82 57 47 58 32 64 7 75 52 29 63 69 64 21 19 63 34 26 86 47 46 102 47 43 32 60 64 37 50 73 65 55 73 51 39 38 70 78 64 36 24 34 33 42 29 34 69 46 49 95 93 41 42 70 40 61 32 27 55 7 57 60 31 75 46 44 65 21 22 42 66 90 45 24 65 31 29 82 50 30 83 36 44 75 68 43 61 106 117 63 32 59 15 83 26 95 51 73 45 17 85 26 34 97 43 39 17 28 52 67 39 41 23 59 41 31 86 15 40 25 56 57 76 37 45 53 41 74 90 86 55 51 61 63 57 50 62 93 70 46 80 26 79 57 49 50 11 76 20 41 61 35 35 68 109 44 39 26 54 73 26 65 78 64 67 27 61 29 14 44 92 43 62 78 56 27 36 14 54 62 42 41 29 50 53 57 18 47 53 32 63 47 49 62 77 57 35 31 43 70 52 77 102 55 35 27 58 54 62 65 89 40 29 29 106 42 102 67 44 15 74 49 30 34 62 24 83 35 46 55 64 70 55 48 35 35 77 29 15 82 94 12 48 50 55 48 45 110 31 56 60 44 32 29 47 49 70 48 36 51 68 61 5 86 103 25 30 15 50 34 72 30 38 55 13 67 27 77 36 72 59 53 65 54 56 89 108 78 23 24 115 63 67 47 26 67 53 29 13 28 60 38 71 56 26 20 71 37 53 58 51 47 19 65 81 59 67 56 37 80 44 75 107 57 92 43 25 27 58 46 61 55 21 83 31 48 56 81 43 29 70 46 64 45 25 60 62 38 35 53.68259385665529
30 58 59 50 84 69 93 54 49 29 70 45 15 85 11 5 44 32 38 21 49 38 38 7 38 57 61 89 31 26 38 59 43 30 45 56 53 68 60 59 39 34 51 33 38 86 25 42 43 49 25 42 27 64 41 49 104 47 54 44 37 62 46 77 79 52 20 98 43 64 50 34 72 66 61 26 48 74 50 45 87 57 87 48 48 67 27 30 55 21 45 51 67 31 53 89 96 56 68 29 63 43 56 37 61 5 44 16 37 29 52 68 104 46 32 62 42 77 76 34 17 49 58 74 80 37 44 68 63 76 58 40 32 50 65 75 76 43 49 88 40 61 55 94 58 32 72 31 35 35 64 29 48 33 37 92 42 69 21 91 63 48 40 73 61 63 24 37 103 26 62 89 64 41 55 67 39 19 62 53 46 23 53 52 53 54 33 60 61 89 42 15 75 19 53 73 104 59 65 70 68 71 73 85 70 48 92 60 51 52 81 22 34 63 44 62 85 63 55 74 57 51 84 35 86 78 45 49 69 83 13 83 41 90 40 71 48 35 62 68 41 21 72 78 29 81 78 24 50 15 31 23 28 93 70 79 74 55 33 69 52 61 80 13 75 34 28 78 39 61 59 80 51 39 68 76 94 40 65 48 61 23 47 18 54 54 25 42 17 75 57 47 52 44 98 37 57 58 36 40 36 74 57 33 45 32 100 69 31 66 61 45 77 68 43 64 111 74 43 32 40 73 44 67 25 59 24 39 36 77 48 73 62 58 66 89 49 56 55 38 96 95 58 24 58 87 18 12 30 94 29 57 32 59 13 54 63 45 104 70 43 34 32 24 66 66 24 45 74 66 64 67 57 56 53 30 59 54 50 32 41 31 41 48 67 43 42 54 33 53 85 97 26 80 84 39 39 54 70 54 17 48 36 56 59 38 54 16 82 54 16 81 62 49 61 19 58 49 48 31 26 94 80 61 56 71 44 36 72 59 69 70 76 21 29 85 19 62 43 116 56 62 90 58 76 61 84 96 50 23 76 74 39 92 16 48 40 48 120 49 96 102 21 64 74 70 26 34 90 41 53 41 29 66 51 62 96 29 40 66 64 51 44 86 56 66 40 68 64 78 56 66 70 49 50 77 42 66 80 74 45 30 87 48 71 37 59 60 29 57 52 54 104 55 33 43 78 42 30 74 75 68 46 74 93 17 47 26 38 50 84 62 45 60 34 58 8 75 59 32 62 71 63 20 19 57 37 22 85 40 48 92 48 44 30 59 61 32 53 68 66 51 66 61 34 37 66 76 64 37 20 34 32 43 32 31 62 44 44 91 90 40 41 69 36 58 32 28 53 7 59 61 32 69 43 45 57 22 21 39 66 89 54 25 64 31 28 79 49 29 83 39 48 75 67 43 61 101 108 60 34 54 13 82 28 98 51 67 42 19 83 28 40 104 38 37 18 24 49 57 39 42 21 55 38 31 87 15 46 23 51 58 76 37 41 49 41 74 90 89 56 54 61 64 51 42 59 93 71 50 78 26 79 55 52 48 13 72 17 42 62 35 35 66 110 38 41 24 53 75 30 66 79 60 68 29 56 27 14 41 88 44 61 76 53 29 39 13 52 62 42 43 28 55 54 60 16 49 52 30 64 48 47 60 74 56 38 35 42 75 45 78 107 54 33 27 58 53 61 65 83 37 28 26 102 40 99 67 39 16 70 44 27 35 61 24 78 38 45 60 66 74 48 45 32 34 79 29 15 80 88 11 45 52 53 51 44 113 26 51 58 47 35 30 43 51 69 47 39 48 70 61 6 80 96 30 29 15 57 36 68 35 39 55 13 64 22 79 41 67 59 52 56 51 55 94 102 78 21 20 110 65 65 49 30 66 51 30 13 27 51 31 73 56 22 18 63 42 49 59 51 48 22 63 86 58 75 56 35 78 42 77 104 58 91 41 27 29 54 47 61 58 21 85 32 45 54 83 41 28 69 45 64 49 27 63 55 39 34 53.08304891922639
27 59 54 46 87 65 77 51 47 26 69 47 14 86 11 5 43 29 39 21 48 33 37 8 38 53 64 89 31 25 37 62 43 30 52 59 47 67 61 63 44 35 51 35 37 90 27 41 42 49 23 42 29 64 43 54 97 47 52 47 40 61 44 75 76 45 20 92 41 68 55 36 68 62 60 26 44 72 45 42 79 51 85 49 46 70 22 28 54 22 48 49 73 32 54 98 95 52 72 25 59 45 58 41 63 8 40 19 36 29 50 73 100 48 30 58 39 77 76 33 16 47 56 70 75 38 45 68 62 69 58 36 32 47 66 73 76 38 46 100 37 57 53 100 61 31 74 30 38 35 60 29 48 35 38 103 39 74 25 92 67 50 38 71 65 72 26 37 101 25 61 83 67 42 54 65 37 24 56 54 46 22 57 56 56 51 30 54 58 92 41 14 70 17 53 78 104 60 72 67 67 82 71 82 72 51 97 58 51 51 80 22 34 63 43 64 83 63 53 72 58 51 90 36 84 75 43 42 69 79 13 86 35 96 43 67 48 34 62 63 42 20 71 79 29 84 78 27 51 16 30 22 25 94 73 71 77 51 36 71 51 58 75 12 68 30 33 70 43 56 67 85 47 43 66 80 95 37 66 54 60 17 40 19 50 55 21 38 17 81 61 43 52 42 96 40 56 55 37 40 43 80 54 34 45 31 102 66 32 61 68 45 76 64 46 69 115 77 45 32 35 77 40 70 28 56 21 40 31 77 51 76 55 57 61 92 44 54 57 38 93 104 57 25 58 85 19 12 34 93 31 57 35 60 14 50 67 43 105 70 46 35 32 21 71 59 23 49 76 67 65 63 55 57 49 30 64 54 53 33 40 35 46 56 64 40 44 49 37 46 81 89 26 89 87 38 40 53 68 52 21 56 36 55 60 37 55 13 85 52 17 70 62 43 52 16 62 49 52 25 23 89 81 62 54 63 45 42 72 48 70 69 78 25 28 89 16 67 44 106 53 59 90 55 78 62 83 96 49 17 66 74 39 96 15 47 36 47 116 50 96 98 21 65 73 75 30 34 85 43 57 39 29 62 52 63 96 29 42 68 63 48 44 83 56 65 45 71 63 76 55 63 70 48 49 79 39 69 76 71 49 26 85 51 72 36 61 54 25 59 50 56 102 56 24 44 88 40 28 69 72 67 44 76 85 17 44 25 32 44 80 67 44 56 35 59 9 69 61 33 63 64 70 18 19 54 39 25 82 42 49 80 54 42 29 59 57 31 56 62 72 54 61 58 35 38 68 73 63 34 21 37 34 44 30 29 61 37 43 91 90 40 38 66 35 58 30 25 58 7 58 57 32 67 40 40 53 23 19 34 69 90 53 19 59 34 27 78 51 32 82 40 47 67 70 43 60 97 105 50 33 51 11 83 29 106 49 62 42 19 79 29 43 101 35 36 18 24 50 59 39 43 23 53 40 33 73 14 45 24 53 55 75 35 43 51 41 65 87 91 51 50 64 66 50 40 55 95 75 51 75 29 72 53 56 46 10 78 18 40 60 39 35 65 100 32 39 21 50 73 32 62 73 59 67 29 53 28 16 43 84 42 60 68 46 30 41 15 52 64 38 41 28 54 48 63 16 47 50 26 69 49 42 59 73 59 36 37 54 78 43 79 107 51 30 26 59 54 61 66 74 42 26 24 89 39 96 64 37 17 70 44 23 29 61 20 77 35 50 67 66 72 45 47 33 33 79 32 16 79 79 13 52 56 46 45 40 111 28 50 58 45 35 29 47 49 76 44 40 48 73 58 5 82 90 31 26 17 59 34 61 38 43 53 12 61 24 74 47 61 57 52 56 55 55 107 99 67 21 20 105 61 65 49 29 63 46 30 15 25 40 26 66 54 25 19 59 41 47 57 57 45 21 59 89 58 75 56 36 77 41 82 94 55 82 36 28 31 50 52 57 51 22 85 30 40 52 81 39 30 67 45 62 52 29 71 56 36 34 52.515358361774747
23 59 54 45 88 67 75 44 53 30 65 45 14 82 12 6 43 32 39 29 54 36 37 9 35 53 72 97 28 25 36 64 41 23 57 58 46 64 59 56 46 35 47 35 38 94 24 42 44 53 25 36 28 58 44 54 93 47 54 52 39 60 45 76 74 45 20 88 39 67 52 37 62 59 69 23 38 74 37 43 73 47 89 42 42 71 24 32 49 23 45 49 73 34 54 99 101 47 71 25 63 43 52 49 63 8 41 19 34 28 45 78 102 49 29 55 39 74 75 32 18 48 56 76 78 34 45 72 52 65 53 36 29 49 64 69 74 39 43 104 40 56 50 100 61 33 74 34 39 34 58 29 49 35 38 107 36 80 27 93 65 49 40 72 63 75 29 34 98 25 59 75 66 42 53 65 34 29 51 58 50 21 49 56 57 49 29 49 62 95 46 14 63 14 53 74 109 57 76 62 63 76 80 77 72 51 101 60 46 51 76 19 36 57 36 58 76 65 53 67 61 53 92 37 77 77 39 46 72 77 11 84 32 103 41 64 52 31 59 64 44 20 73 75 29 79 84 27 47 16 33 22 27 98 68 65 82 47 33 69 54 56 76 10 69 32 31 63 43 61 72 83 46 44 74 86 99 37 65 58 65 14 38 19 47 53 18 38 18 87 59 41 53 36 89 37 56 47 38 42 42 86 48 31 44 28 97 65 32 63 77 53 75 59 40 65 111 71 50 33 35 74 41 70 29 50 19 40 27 78 49 81 54 57 57 91 45 50 53 36 92 96 62 23 57 85 18 14 31 97 36 55 34 56 11 55 67 45 109 69 43 38 33 22 76 55 24 51 80 65 64 55 54 50 45 26 64 62 53 34 37 37 44 55 61 43 44 50 39 49 85 97 29 80 82 41 38 51 69 45 22 58 36 60 61 38 54 10 92 53 17 69 63 44 50 18 57 51 52 24 21 87 74 61 54 61 38 42 79 43 72 68 82 26 26 80 15 60 50 103 50 56 88 54 72 61 85 88 50 17 70 75 40 91 14 47 34 47 108 47 92 97 20 57 70 81 34 33 88 43 61 38 30 59 51 55 90 31 43 67 64 45 46 80 52 56 48 70 62 81 53 59 64 52 49 85 43 63 77 72 52 25 84 46 72 34 58 48 26 63 47 58 96 56 22 46 93 44 25 65 72 72 43 78 82 19 39 22 27 48 77 75 47 56 32 55 5 65 61 35 60 73 82 18 20 56 45 22 73 44 49 75 57 35 32 59 53 33 60 57 68 47 62 71 36 38 68 73 68 34 19 38 32 42 28 31 64 34 40 90 94 36 38 58 32 53 36 29 52 6 59 60 32 75 40 39 48 23 18 30 73 94 59 16 55 36 26 80 53 38 88 39 46 70 66 43 55 94 107 47 32 42 13 84 29 110 41 58 38 19 79 33 37 96 37 29 17 26 47 54 37 43 25 48 41 31 69 14 42 23 50 59 72 36 46 50 39 64 79 87 51 57 69 69 48 39 50 93 69 49 73 27 70 56 54 43 10 76 18 39 63 38 31 64 104 27 42 20 47 70 35 64 69 56 67 29 48 29 17 41 86 45 58 69 51 27 42 16 48 60 34 37 28 54 51 65 18 41 52 26 63 50 42 50 71 50 40 37 49 71 41 80 100 50 28 26 57 56 65 62 69 42 25 22 87 44 99 65 37 17 70 41 24 28 65 16 77 35 51 76 71 71 41 50 31 31 79 34 13 69 74 11 49 53 43 52 36 107 30 49 60 44 32 31 43 44 74 44 36 49 82 64 5 78 94 33 26 16 56 31 61 31 47 56 11 60 25 67 45 60 54 53 59 61 56 113 94 69 18 19 103 58 59 51 27 61 48 28 16 22 35 27 70 49 26 18 56 50 40 51 58 45 22 63 91 57 72 49 36 81 40 85 94 58 75 34 26 30 52 57 60 49 24 80 36 39 47 79 40 32 66 46 57 51 33 67 54 38 39 51.985210466439138
23 60 55 42 83 64 73 45 53 37 56 41 12 81 11 7 48 38 37 30 46 40 42 11 33 57 68 101 29 25 40 63 47 24 58 52 42 58 60 53 46 32 50 40 46 101 26 41 43 51 26 43 29 55 45 63 91 47 51 54 40 55 43 76 73 46 20 94 35 63 52 38 60 54 71 22 38 74 38 43 70 49 90 37 42 73 22 32 51 26 40 50 72 35 54 95 97 44 74 25 65 39 54 53 68 10 42 20 35 28 43 85 107 56 31 50 37 74 72 32 20 46 56 75 76 34 44 78 48 63 48 35 26 46 65 63 72 37 35 97 37 58 53 101 57 33 69 35 34 36 56 32 51 34 34 103 34 77 26 90 64 45 43 60 61 72 27 38 94 24 58 72 66 43 51 62 33 30 50 58 57 26 45 53 61 43 29 50 54 89 46 14 60 14 53 76 98 63 82 52 63 73 83 69 73 56 104 64 49 48 72 15 33 58 36 58 77 68 54 63 62 53 90 38 73 82 34 46 66 70 11 81 33 93 44 63 52 26 57 69 41 24 73 74 28 83 92 29 49 17 36 22 22 104 69 63 84 52 36 66 50 62 74 12 67 29 33 59 45 66 73 85 54 46 72 96 98 41 65 59 67 14 37 22 45 45 17 38 17 78 65 34 58 35 87 34 55 45 39 42 43 85 52 25 44 27 95 69 32 66 81 50 74 55 41 63 110 74 54 33 33 71 39 69 30 50 17 42 24 77 43 84 51 52 58 91 49 48 49 37 88 96 60 22 63 88 16 16 30 101 37 52 31 56 10 54 67 43 100 65 43 35 32 25 74 45 28 49 77 62 66 55 55 50 45 26 72 59 55 30 36 38 42 55 61 44 41 47 40 46 87 90 29 75 80 40 34 54 68 46 23 59 33 62 60 44 50 13 91 50 14 62 62 46 48 16 55 53 48 22 18 83 66 63 53 56 38 43 86 39 69 66 81 22 26 75 18 55 54 104 48 56 92 54 73 64 82 92 45 15 72 78 45 89 10 41 34 52 106 45 94 103 23 53 70 84 38 32 88 44 67 44 29 58 54 52 90 28 43 76 62 37 43 79 54 53 47 71 71 87 55 60 61 49 49 87 49 62 73 71 51 25 80 50 69 33 59 47 23 62 43 58 96 59 22 51 95 44 26 66 73 72 53 79 83 20 35 19 25 47 72 81 53 53 30 58 7 61 70 35 57 77 80 20 21 56 50 23 74 43 57 73 54 35 31 59 53 33 59 51 70 48 54 72 38 42 68 67 65 35 20 39 34 37 28 31 58 33 35 102 94 31 41 60 30 48 37 28 52 7 62 62 33 72 38 40 44 24 17 25 66 96 59 16 53 35 24 75 53 41 84 36 49 67 63 44 52 97 110 47 31 43 15 82 28 100 45 59 35 18 77 34 35 95 36 29 22 27 48 60 37 37 26 43 43 33 68 14 38 24 45 59 77 39 45 51 39 63 76 87 55 57 72 70 48 40 54 89 69 59 76 28 69 61 53 43 7 76 23 33 69 41 31 63 104 30 40 19 42 74 31 64 69 59 71 28 47 30 20 43 84 43 63 63 49 23 39 18 48 56 30 35 30 56 49 66 19 45 51 23 64 53 40 49 74 49 44 41 50 70 37 83 107 48 28 29 58 55 61 60 72 41 23 20 85 41 91 69 34 15 61 40 22 26 63 14 77 32 54 75 73 70 42 46 33 27 85 30 15 62 67 11 53 53 39 54 33 98 30 50 56 42 30 35 42 44 77 46 33 43 80 66 5 73 94 35 29 18 56 30 57 33 50 61 10 67 25 62 49 55 51 52 58 67 56 109 89 71 19 20 93 56 57 52 22 65 51 26 13 22 30 25 67 39 27 18 52 51 43 48 56 38 23 61 87 60 66 48 36 88 39 80 86 62 74 29 30 25 49 56 54 50 22 83 36 41 46 76 39 30 62 39 53 53 26 64 56 40 43 51.59499431171786
22 58 48 41 87 66 72 43 52 44 52 41 11 81 12 7 48 40 37 30 52 40 43 11 34 57 72 101 31 25 32 61 53 28 55 51 41 59 59 46 48 30 49 47 55 100 26 39 43 49 27 50 30 52 44 61 86 52 47 48 36 49 42 76 70 47 18 91 35 61 58 41 59 52 78 19 39 77 34 41 68 47 82 29 43 74 20 31 50 29 40 56 73 34 50 91 93 46 76 29 55 38 56 47 71 13 42 17 34 30 44 80 109 59 37 48 39 72 69 28 19 46 54 71 77 36 37 81 51 65 47 41 25 44 58 65 73 43 35 92 41 55 47 99 57 31 70 36 37 39 55 39 47 33 36 102 35 82 26 82 62 47 38 53 62 79 27 38 84 23 55 72 58 44 48 54 35 30 48 56 54 29 46 45 61 43 28 47 55 81 42 15 61 13 54 70 95 56 77 47 64 62 78 65 67 64 95 59 48 51 69 14 33 55 30 55 79 65 56 60 69 56 87 42 72 85 35 48 65 61 11 79 32 84 44 67 47 23 58 74 40 22 75 71 26 87 98 29 48 16 32 17 26 105 63 66 84 52 38 72 48 62 70 13 65 25 29 59 39 73 68 89 53 43 71 91 96 43 60 54 67 14 35 20 44 44 17 38 18 72 65 32 59 33 86 35 52 47 36 40 42 84 54 24 48 30 92 72 34 61 81 48 76 55 42 65 106 64 50 36 34 62 35 69 29 46 17 40 21 77 45 78 52 46 61 93 48 48 41 37 76 103 59 24 63 81 22 17 30 97 40 53 32 57 10 54 64 48 100 62 44 30 29 33 68 42 31 54 76 60 69 54 52 49 39 30 70 61 57 38 32 31 40 55 58 42 39 44 44 44 90 92 26 74 83 42 31 54 66 47 25 52 30 62 58 48 51 11 91 49 13 56 65 46 45 14 55 54 46 16 17 86 64 65 51 52 38 46 85 42 66 69 81 22 25 73 23 51 53 102 49 54 93 60 75 56 74 90 45 18 68 82 45 86 10 41 35 46 110 41 97 102 22 49 64 91 34 34 92 44 69 44 34 58 50 55 88 27 42 79 61 33 40 78 54 47 51 66 69 83 56 59 57 52 50 88 52 64 68 83 53 21 83 55 61 33 57 44 20 56 41 55 87 54 26 50 94 50 25 75 70 71 55 75 74 21 37 20 26 46 70 89 56 54 27 58 8 59 68 37 54 78 79 21 22 52 48 24 74 43 59 64 53 36 27 58 49 33 58 55 73 44 52 79 43 40 62 67 66 33 20 42 32 34 29 31 52 33 32 96 99 33 43 63 29 47 37 28 48 7 65 65 33 71 32 40 42 24 17 24 69 88 58 21 51 30 23 71 51 43 80 32 50 63 68 44 52 91 108 42 35 46 17 90 26 95 47 55 38 13 71 38 34 95 37 29 25 23 44 64 31 34 30 43 43 37 68 15 38 26 47 63 71 36 47 55 35 60 74 89 65 59 75 74 47 41 54 85 66 57 71 26 70 61 49 37 8 73 23 28 66 37 25 56 106 28 40 18 42 77 31 61 67 58 67 30 46 31 20 41 75 33 61 64 50 23 38 16 43 53 28 35 28 50 47 70 19 51 52 25 60 54 32 48 73 49 48 44 45 67 34 82 101 43 33 28 63 55 63 58 72 42 20 19 81 41 91 71 31 16 60 37 22 31 59 12 73 29 52 70 81 66 43 47 29 23 83 38 15 57 58 11 56 59 39 53 29 91 29 50 46 45 35 35 40 40 74 40 27 41 73 71 7 69 91 33 31 18 58 31 60 32 53 62 11 62 25 55 47 52 48 50 58 73 51 114 79 70 17 24 93 57 53 56 19 72 49 25 16 26 24 24 70 40 25 18 53 50 42 44 54 39 26 57 81 57 69 53 31 83 37 84 82 63 71 27 35 31 49 52 58 53 21 69 38 41 50 69 42 30 63 42 49 58 27 66 54 42 42 50.889647326507397
23 57 46 43 85 65 69 46 43 47 53 35 10 78 13 8 45 46 33 27 48 37 41 12 35 56 82 102 32 24 28 58 51 31 52 51 40 62 56 47 47 27 49 50 57 100 30 35 41 50 28 49 31 53 45 58 91 46 52 49 36 49 42 68 71 44 15 87 36 60 54 44 56 48 77 21 35 77 35 42 69 48 77 26 45 74 19 33 51 32 41 56 79 33 50 86 89 47 80 29 54 36 50 44 69 16 40 16 33 27 41 75 114 57 35 47 38 64 64 27 20 48 50 74 79 35 37 85 48 62 45 42 27 38 52 66 73 37 35 84 39 47 47 94 55 28 68 41 40 41 57 34 44 34 38 102 36 82 22 86 58 43 36 48 57 72 26 39 80 22 51 72 62 43 45 53 38 32 46 60 56 28 47 45 58 42 29 50 55 72 41 15 58 12 61 68 91 49 75 43 58 59 82 59 61 59 92 56 44 51 69 14 30 50 34 49 74 64 54 62 79 60 88 43 70 77 33 47 61 56 10 73 30 77 46 61 48 24 57 67 38 22 79 71 26 79 100 29 52 15 34 18 24 100 62 68 81 54 38 67 43 66 74 17 61 26 32 60 37 76 71 96 49 42 64 90 89 44 63 53 63 13 34 22 36 46 19 39 18 71 67 37 60 35 87 35 50 48 34 40 43 85 51 26 48 31 82 67 38 61 83 47 70 50 35 64 105 61 44 35 32 58 34 66 29 42 15 41 17 77 42 74 54 44 58 79 47 53 40 37 71 97 58 24 65 80 23 18 27 97 41 53 37 58 12 57 65 43 105 51 44 29 26 36 59 41 34 54 75 61 76 56 47 44 36 28 70 52 59 42 32 29 41 54 52 43 38 40 40 40 90 95 25 72 77 46 31 60 68 42 27 56 25 59 53 40 46 13 89 50 12 53 58 44 40 13 55 59 47 15 18 89 64 64 47 46 42 44 89 37 64 69 73 21 23 72 26 50 56 100 47 53 94 57 70 59 67 90 44 14 67 81 50 91 11 36 33 46 112 38 100 106 24 53 58 93 34 37 85 40 72 43 35 57 49 55 88 25 42 81 59 30 42 71 52 41 50 60 66 83 65 65 55 51 46 87 56 59 65 90 55 20 76 54 55 31 60 42 17 55 42 57 80 51 31 41 94 53 25 75 63 71 66 72 63 20 36 22 26 45 73 92 61 53 24 46 9 61 70 42 46 77 78 24 22 50 46 21 72 46 64 61 56 39 25 55 44 32 49 59 72 43 51 85 45 41 66 69 61 31 19 44 32 30 31 31 55 31 32 104 105 32 45 62 28 48 38 31 46 7 67 66 32 60 29 45 40 24 15 27 70 87 55 21 51 29 21 70 49 44 83 35 53 69 70 44 57 94 109 38 38 49 18 82 28 93 43 52 36 15 70 43 36 93 36 33 26 23 46 61 34 31 34 39 37 38 72 11 43 27 49 63 66 41 43 59 35 58 68 84 67 62 76 68 43 41 47 79 64 57 65 27 70 60 50 37 7 70 24 27 69 39 25 56 104 31 42 19 44 79 31 63 67 55 71 27 44 33 20 42 71 31 62 68 50 20 40 17 40 49 23 36 25 49 47 76 22 46 55 26 63 57 30 47 77 48 52 49 42 72 30 80 96 37 33 31 62 56 57 51 65 43 19 16 82 39 82 70 32 21 59 35 21 34 57 12 73 30 49 70 84 66 48 42 28 22 82 39 16 54 61 12 63 63 35 57 28 80 33 51 45 42 35 34 38 37 81 42 23 33 71 74 8 64 94 36 32 20 57 33 55 31 53 62 10 59 25 55 52 51 49 45 65 73 55 112 77 64 14 24 98 57 52 56 20 76 51 25 17 20 25 25 67 39 23 17 47 50 41 47 58 34 29 55 83 62 71 51 33 87 34 76 87 73 67 23 35 34 44 52 61 56 26 70 38 44 46 64 39 27 62 44 49 55 29 70 48 46 42 50.2457337883959
22 58 47 39 94 65 67 40 40 46 51 32 10 71 15 10 36 45 34 26 53 43 46 15 34 56 80 99 34 24 30 58 56 30 58 45 39 66 61 47 45 27 48 49 60 94 30 40 42 52 28 52 28 54 46 59 94 43 59 52 30 50 42 63 68 37 15 92 34 62 52 44 55 44 75 20 38 69 39 43 70 46 78 22 42 81 20 34 53 37 39 51 78 33 51 88 92 49 83 32 58 35 50 51 72 17 33 19 28 27 43 68 112 57 40 51 35 58 67 28 18 45 43 70 79 39 42 76 44 59 42 42 27 43 42 63 78 40 37 80 39 49 52 90 55 24 76 40 44 42 63 38 43 36 40 99 36 73 24 76 57 43 34 47 57 76 30 41 71 18 51 73 58 40 41 53 40 31 42 60 59 29 45 37 56 41 27 48 54 63 39 13 59 13 57 71 98 43 75 44 51 55 83 64 62 54 93 59 45 51 68 12 28 50 35 48 74 68 56 62 76 59 85 38 62 76 29 45 58 58 12 70 30 76 45 58 42 20 65 66 36 21 76 68 28 73 98 25 54 12 35 18 24 96 58 67 82 51 41 61 37 62 71 19 60 29 29 60 38 73 75 99 51 40 68 86 83 47 63 54 68 12 35 23 32 43 15 39 18 71 67 36 58 36 92 36 52 49 34 39 49 92 46 24 47 29 84 67 38 60 80 51 66 49 31 59 110 62 43 35 34 59 40 63 28 43 17 38 16 74 39 65 55 47 53 79 43 60 37 35 65 100 65 28 67 80 26 19 27 93 47 57 34 63 12 57 60 46 103 44 45 32 28 40 56 42 38 54 72 57 74 53 45 43 36 29 66 48 64 43 23 30 37 49 46 37 38 34 41 42 86 93 26 77 77 45 24 54 68 37 27 58 25 59 49 45 41 14 86 43 14 56 54 50 39 15 60 57 42 11 16 84 67 63 45 42 42 50 97 33 69 69 69 18 26 70 29 43 54 97 45 53 92 54 71 55 68 95 43 16 62 79 52 94 10 38 30 49 101 39 100 102 26 51 57 91 31 38 83 40 77 42 37 62 48 61 86 26 45 84 59 30 40 66 51 40 51 60 61 82 62 67 49 49 50 88 58 55 64 94 57 17 74 57 50 35 57 39 14 54 43 61 78 52 31 44 93 56 26 84 63 72 74 72 57 17 30 23 28 50 65 89 69 50 22 42 12 59 74 42 41 76 85 23 18 44 43 23 77 47 68 62 61 41 23 54 44 35 50 56 64 38 54 81 45 44 59 77 59 30 22 46 31 29 32 24 57 31 30 103 106 30 50 62 29 48 40 30 49 8 70 63 29 63 25 46 42 25 12 27 66 87 56 26 57 27 20 68 47 44 80 38 54 73 65 36 51 90 107 33 39 42 25 79 29 85 46 53 35 18 66 41 38 86 36 32 28 25 46 63 34 28 36 38 32 41 75 12 45 28 55 68 64 41 41 59 31 57 69 90 70 68 75 71 43 41 42 74 69 58 63 25 64 59 54 41 7 69 27 24 66 38 23 54 103 32 36 16 49 86 29 60 72 54 73 26 44 31 23 39 76 31 58 71 49 21 44 22 39 44 24 38 29 47 40 81 23 46 58 22 60 51 33 43 73 46 51 48 43 69 30 81 97 40 39 29 64 58 56 53 73 40 21 18 84 36 77 69 31 26 52 35 21 30 51 12 73 33 44 67 85 66 46 45 29 23 86 39 17 52 63 11 63 66 33 53 24 73 32 50 43 38 36 34 37 35 81 43 20 31 67 70 10 60 94 35 35 20 56 34 54 28 56 65 10 56 27 49 56 49 49 46 64 71 54 117 76 64 13 23 98 53 56 60 20 74 51 22 17 18 25 23 61 35 23 20 39 47 40 46 54 33 27 48 84 64 61 48 31 88 35 76 82 72 68 19 34 35 40 51 61 57 24 71 37 44 42 59 37 27 64 45 43 52 29 71 46 44 44 49.79749715585893
23 54 44 40 101 65 66 37 36 45 51 30 10 66 15 8 37 51 35 22 49 43 46 14 30 53 78 98 36 22 34 56 59 32 54 44 40 62 61 48 45 26 47 45 57 97 29 39 44 52 27 52 29 51 48 60 95 42 57 52 30 42 38 61 65 35 13 89 31 67 52 41 57 38 76 22 44 66 36 50 67 42 69 25 48 79 18 33 52 36 42 50 84 35 47 84 91 48 87 32 58 36 55 48 73 16 30 19 25 27 40 60 109 59 44 52 32 53 74 26 20 42 39 74 77 38 42 78 41 56 41 40 25 43 42 55 71 44 36 76 37 47 52 85 52 23 86 43 47 41 63 38 38 35 37 104 36 75 25 72 55 47 33 46 52 73 34 40 67 23 45 73 47 41 39 55 45 35 42 60 58 31 45 38 56 37 24 45 51 67 36 11 63 14 57 69 94 43 78 42 44 52 87 64 61 57 87 60 42 45 65 13 25 50 36 45 78 73 55 65 73 65 83 33 50 72 27 43 58 55 13 66 30 67 46 60 42 19 73 67 36 18 72 67 26 77 100 22 52 11 39 16 21 95 51 64 76 54 42 58 37 59 65 19 56 33 27 54 37 67 81 95 59 40 64 91 91 47 56 55 60 11 33 25 32 41 16 38 21 69 69 42 62 35 95 34 54 44 33 34 46 91 51 26 52 31 82 66 39 55 80 49 65 43 30 60 110 63 38 39 34 58 43 59 32 42 17 36 14 72 36 68 49 36 51 77 41 66 34 33 66 105 73 29 69 80 24 19 28 87 49 63 35 61 12 54 59 41 104 46 45 30 25 38 52 40 42 50 68 61 77 49 47 42 38 34 68 51 65 45 21 29 35 45 43 40 39 31 35 47 82 81 27 82 76 43 28 53 63 32 24 60 26 62 52 42 43 15 82 47 19 54 50 53 35 12 65 55 36 11 12 84 64 59 45 38 46 51 92 36 70 63 71 20 29 67 35 41 55 95 41 52 92 57 65 54 62 95 45 15 60 77 52 91 10 34 30 49 100 42 92 95 25 57 56 89 32 36 77 41 78 40 38 60 48 66 87 28 47 83 62 31 39 65 48 41 57 60 64 84 58 64 50 52 49 90 55 50 60 102 59 19 75 56 50 36 60 34 15 59 42 60 81 59 35 41 96 57 28 78 59 77 78 72 56 11 30 23 28 49 62 96 71 48 25 38 14 60 81 45 40 75 81 27 22 39 39 23 69 39 63 59 63 41 19 54 44 36 50 53 61 38 46 78 45 41 62 77 55 33 24 48 29 30 34 22 55 28 29 92 105 26 49 55 26 50 37 32 44 11 56 64 26 67 22 40 44 28 11 29 58 82 63 25 58 24 17 67 37 46 72 45 51 74 61 35 48 87 106 28 40 44 23 73 30 84 45 50 33 21 59 40 43 80 35 35 25 23 50 62 31 22 35 34 35 46 74 10 44 28 57 60 67 45 44 66 29 57 59 91 71 64 84 67 42 41 45 66 70 63 58 24 61 54 58 42 8 67 27 24 71 43 23 50 91 31 40 17 49 92 28 65 70 46 65 28 45 32 17 42 73 35 59 68 46 21 46 29 36 46 26 43 33 44 39 78 28 46 61 25 64 50 32 37 62 45 53 51 39 70 25 77 95 33 36 29 62 58 57 49 72 39 20 17 90 36 79 66 25 23 47 33 18 32 48 10 80 34 46 70 82 65 36 46 29 19 89 32 19 49 66 11 65 71 31 49 27 68 36 53 38 39 36 35 36 30 77 43 19 28 67 65 14 52 84 43 36 19 55 34 58 31 58 68 10 56 29 45 59 44 47 46 65 66 52 116 72 67 12 19 96 50 51 61 19 72 45 24 17 15 19 24 59 33 24 18 39 48 42 48 57 30 28 44 85 61 61 47 29 91 34 70 85 64 60 17 32 33 38 46 53 52 27 70 31 46 37 55 31 28 66 52 40 52 35 71 50 44 47 49.100113765642777
24 48 40 42 101 61 69 39 39 45 54 28 8 68 16 8 36 58 28 23 47 46 46 14 30 52 83 101 39 24 42 57 55 36 54 39 31 56 60 50 46 30 44 47 57 89 32 39 47 52 29 49 34 52 49 53 93 39 55 57 26 41 41 59 58 35 11 85 28 68 53 45 57 39 76 22 41 66 36 53 71 42 72 23 52 76 19 33 49 32 40 50 84 35 50 83 92 45 86 33 54 38 55 44 77 15 29 18 27 29 41 59 115 54 44 54 29 52 72 25 19 43 41 78 79 34 43 80 38 56 42 33 26 43 39 54 74 49 34 75 38 47 57 88 47 23 88 44 43 44 61 39 40 35 36 100 35 79 26 67 55 44 32 51 51 75 35 44 68 25 46 71 46 46 40 55 56 39 37 57 59 35 46 38 60 34 24 46 53 67 34 9 66 18 63 75 95 43 77 41 42 52 92 68 62 57 82 64 38 39 63 14 26 50 36 40 85 82 51 60 59 57 72 30 46 73 24 44 52 56 12 63 30 63 46 51 45 20 79 72 35 18 68 62 27 82 109 23 44 8 43 16 20 94 48 63 70 48 46 57 39 57 60 20 52 30 31 55 40 67 87 98 59 42 69 93 87 46 58 55 61 12 29 23 31 41 13 32 21 74 75 42 60 33 95 26 56 45 30 25 48 100 57 28 56 35 80 58 34 57 90 53 66 42 33 62 104 61 35 38 34 59 40 55 36 46 19 34 14 69 37 68 39 33 60 66 41 65 32 35 66 110 75 29 63 79 28 18 25 86 46 68 36 52 14 48 61 39 106 46 43 29 24 38 47 42 46 44 67 55 82 48 48 39 41 32 68 56 61 45 20 28 32 49 46 44 38 26 35 45 80 79 29 82 75 49 32 54 66 36 21 61 28 53 54 45 44 14 78 45 16 53 53 51 30 9 55 57 33 9 10 81 61 59 39 37 43 48 90 34 66 65 73 20 30 72 40 45 57 90 44 53 88 61 58 52 61 100 47 16 62 76 55 87 11 34 34 47 103 40 96 90 26 59 60 81 34 36 76 33 82 35 45 60 53 73 86 27 49 85 58 29 41 58 42 41 60 57 62 74 57 54 49 49 45 91 56 46 61 87 61 19 78 56 46 38 64 27 16 59 37 58 79 53 40 43 95 59 29 75 55 80 76 77 58 11 26 23 29 47 62 94 68 48 26 26 12 59 86 49 38 79 81 26 21 42 35 25 73 38 70 57 62 41 17 56 43 33 52 50 63 36 41 84 45 46 61 77 51 29 24 46 27 30 38 24 54 28 25 91 101 27 51 55 28 48 36 28 47 13 53 59 29 65 19 38 43 34 11 26 51 84 61 29 59 22 16 66 38 46 71 41 48 74 68 37 47 88 102 26 40 48 27 67 23 79 40 48 30 24 47 36 42 78 28 33 27 23 50 58 29 21 33 33 38 44 68 7 52 26 55 64 72 46 49 61 25 54 58 92 74 70 96 67 40 45 46 62 68 62 53 23 60 50 53 43 6 61 27 23 74 46 23 52 92 28 45 18 53 91 26 68 70 47 59 23 42 30 14 36 71 41 57 65 45 20 52 28 36 44 24 50 36 43 37 75 35 52 61 23 64 49 32 38 66 43 53 59 38 66 19 77 92 32 39 29 59 65 54 46 76 39 22 20 95 35 82 69 27 22 48 30 18 34 47 13 83 33 45 69 83 62 38 47 31 18 88 35 21 44 65 10 61 71 27 50 27 64 33 56 38 41 32 33 34 32 79 44 21 28 61 62 16 49 71 47 35 19 52 40 59 36 62 70 11 53 31 46 61 39 43 46 62 65 56 110 68 68 11 19 94 44 54 65 20 64 39 28 19 15 20 21 50 34 20 19 39 47 38 46 62 30 27 43 78 59 64 50 28 90 32 72 81 64 54 12 30 31 35 50 46 47 30 67 30 47 35 57 33 26 71 56 39 54 37 66 49 45 48 48.744027303754268
21 48 41 42 96 55 72 39 41 46 51 21 9 68 18 10 34 59 27 22 47 45 47 14 31 46 79 99 42 23 46 52 51 40 57 36 31 58 60 52 49 29 40 49 55 85 40 34 46 53 30 42 34 53 47 49 91 42 52 52 23 44 38 58 58 37 12 79 23 66 43 44 57 36 71 23 40 62 32 54 68 47 67 22 52 73 15 33 52 30 42 52 87 37 53 77 96 47 93 34 53 35 58 48 78 16 26 20 31 26 46 60 107 52 42 55 28 50 72 24 18 42 40 79 81 35 42 80 40 59 38 36 29 40 41 46 73 48 33 73 38 43 60 88 48 24 90 36 42 46 60 45 45 36 34 103 35 83 22 63 57 46 33 56 46 73 34 45 72 23 48 75 45 47 36 55 64 42 34 51 60 36 48 38 62 31 25 48 55 66 31 8 62 17 62 73 97 45 79 44 38 50 92 65 60 56 78 59 38 43 57 11 27 50 39 39 84 83 55 60 54 62 76 32 48 77 22 46 55 58 14 66 29 59 49 49 40 18 80 78 32 18 65 58 27 81 105 26 41 10 48 15 20 100 46 58 76 45 49 56 41 57 57 22 47 32 30 55 41 64 89 102 66 43 77 91 77 43 63 50 61 13 28 20 25 34 12 31 23 80 73 46 53 27 91 25 57 50 25 26 43 102 58 29 57 35 78 60 36 54 93 51 66 38 35 53 101 67 29 32 28 58 41 49 34 53 25 36 13 64 35 61 39 30 64 65 43 59 26 29 60 100 79 24 64 70 34 20 22 90 44 66 36 54 15 52 70 36 105 49 41 26 22 38 37 46 48 46 65 54 82 42 51 43 44 32 63 60 59 52 17 29 29 49 45 41 37 21 36 46 76 70 25 78 69 51 32 58 69 34 17 63 25 44 55 43 38 12 75 43 17 53 52 60 34 8 56 57 33 7 10 77 60 57 32 35 43 47 90 32 71 60 76 20 28 69 40 49 57 92 45 46 86 64 55 50 58 101 53 17 60 73 63 81 15 30 35 49 101 33 93 84 20 58 57 76 30 37 74 28 77 36 57 62 56 65 81 30 51 86 58 30 40 50 41 38 62 60 71 68 54 50 56 51 42 81 59 46 60 85 63 21 76 64 47 43 66 29 14 57 39 59 78 51 44 41 84 60 31 65 53 78 76 79 58 9 25 23 27 45 56 97 68 49 26 26 12 59 82 50 37 76 84 25 20 41 36 24 67 34 68 58 63 43 19 58 41 32 56 50 60 37 37 87 47 45 60 81 52 26 24 54 31 27 38 27 50 28 21 92 92 30 52 61 20 52 36 25 45 18 55 50 29 65 18 36 51 28 12 27 52 88 60 26 59 22 13 66 44 45 72 44 48 80 72 39 40 88 93 27 37 47 26 69 28 68 39 49 31 23 45 39 45 75 25 33 25 19 49 54 29 22 29 35 41 42 64 9 52 29 47 66 71 44 49 66 25 48 57 86 76 69 96 66 37 46 47 56 71 70 53 23 68 49 54 38 6 60 27 20 70 42 22 51 90 24 44 18 55 90 28 67 70 50 56 23 39 27 14 33 68 39 59 75 44 18 58 27 34 44 22 55 35 42 33 73 41 50 62 21 62 43 32 35 61 41 54 63 35 70 16 80 86 33 41 31 54 68 53 41 76 34 19 21 96 37 78 76 31 20 46 28 16 33 45 14 82 35 44 75 85 60 34 47 33 17 86 37 19 41 67 10 60 78 28 48 27 60 38 54 32 43 34 36 31 32 76 50 16 28 54 55 15 50 65 47 39 19 52 44 64 40 65 62 10 54 30 47 59 36 42 47 66 68 51 107 68 62 8 20 90 40 53 65 21 64 38 31 18 16 20 21 48 36 22 20 40 44 34 45 65 33 25 40 76 55 64 51 28 87 31 74 81 69 49 11 27 32 27 53 49 44 35 68 33 46 38 51 31 26 72 62 35 53 38 55 52 48 45 48.25824800910125
19 43 41 42 103 56 68 41 43 48 48 25 7 65 18 10 36 62 26 19 46 45 44 16 29 43 77 95 45 27 42 54 46 45 52 34 25 56 55 56 47 32 41 50 59 78 43 31 49 54 26 35 29 53 49 52 102 42 54 59 22 44 40 56 64 37 12 86 22 69 43 52 50 36 69 22 39 57 30 54 66 48 64 22 57 74 14 37 45 29 43 57 90 38 50 73 91 43 90 38 45 34 59 44 77 17 21 22 31 27 45 61 105 50 39 47 31 49 69 25 19 41 39 78 82 31 38 73 41 57 41 32 27 37 36 48 75 44 30 74 39 36 60 76 48 26 88 38 42 43 60 48 46 37 32 99 34 77 24 61 58 47 36 57 48 60 37 47 77 20 45 71 46 46 32 51 64 41 33 46 61 38 43 38 62 29 23 46 53 62 33 7 62 15 56 72 93 43 85 48 34 47 86 58 61 55 74 58 41 36 58 11 27 46 41 39 89 74 54 59 54 62 69 33 41 74 19 42 53 66 13 64 29 56 47 46 37 15 77 78 32 19 63 57 25 79 94 28 34 13 49 14 19 104 43 57 73 38 47 61 41 55 53 22 42 30 36 54 44 65 95 100 73 46 72 97 76 45 63 44 62 12 31 18 22 32 10 30 23 79 79 50 54 29 91 23 56 55 24 25 42 98 58 30 54 38 80 56 33 58 96 46 61 37 36 53 100 68 28 34 24 49 46 44 31 53 32 33 14 58 30 66 39 27 57 57 44 57 20 29 54 107 75 22 56 64 37 19 15 91 44 66 46 53 11 47 73 30 106 51 40 25 20 32 35 44 51 43 61 51 85 41 52 43 42 30 63 54 60 55 16 30 28 49 50 45 40 18 33 44 73 71 22 77 61 52 29 59 68 31 16 65 26 41 53 35 39 13 70 43 18 57 57 58 35 8 58 54 29 6 9 73 59 51 34 30 45 44 88 33 75 56 77 20 32 64 43 51 58 90 41 47 85 62 55 49 62 97 52 17 59 69 68 80 17 29 32 51 97 33 94 81 18 64 56 76 27 38 69 24 75 36 56 63 56 68 78 27 53 83 57 28 39 46 40 37 67 63 70 70 48 44 58 57 43 81 57 54 58 84 59 27 77 69 46 38 67 28 14 64 41 59 78 51 42 43 77 58 33 62 49 73 78 80 59 9 23 24 29 43 52 92 66 53 27 17 9 56 85 53 35 74 84 27 21 41 38 22 67 32 66 55 61 40 20 56 33 32 62 51 57 34 37 85 49 48 63 81 50 29 25 54 31 27 35 25 51 25 21 97 91 28 48 63 20 53 39 20 41 17 52 48 31 67 14 33 53 27 13 22 60 86 54 28 68 23 15 68 45 45 71 42 53 74 69 39 40 90 85 25 39 45 25 69 26 73 40 48 32 22 40 40 45 75 27 35 23 18 44 51 27 29 31 30 42 40 61 10 48 26 46 66 70 45 48 72 31 43 57 80 68 70 102 58 33 47 46 53 74 70 52 18 62 47 56 35 5 55 22 19 69 45 20 48 95 24 47 19 56 93 29 65 67 46 55 23 38 25 14 31 71 36 60 77 40 20 62 31 26 34 23 53 34 36 27 70 43 46 61 21 59 42 28 33 55 39 56 61 30 72 12 81 85 33 44 31 50 65 51 41 73 33 19 21 90 38 75 85 34 18 43 32 14 33 44 14 80 38 45 81 81 63 32 50 36 16 84 36 17 45 68 11 55 79 28 44 26 59 37 56 29 41 35 42 35 28 75 56 17 25 46 58 17 51 64 48 45 20 52 42 61 42 66 58 8 55 29 47 55 34 44 49 68 62 53 97 62 60 10 25 95 38 49 73 18 55 37 31 16 16 19 19 46 35 22 24 42 40 33 41 66 32 25 42 68 53 63 57 27 85 31 71 77 65 52 10 27 30 27 55 53 46 39 69 27 50 39 54 30 25 69 56 38 48 37 57 54 50 44 47.5551763367463
24 43 42 43 105 59 59 41 42 52 48 23 6 65 20 11 37 63 27 19 41 42 41 18 26 40 83 91 40 25 40 52 49 48 55 34 25 56 57 56 52 31 40 52 57 80 46 30 51 49 25 33 28 55 49 51 106 41 56 54 21 46 35 55 60 39 14 85 26 67 42 55 46 36 71 23 43 62 31 51 65 51 58 23 61 76 15 35 42 31 40 56 92 40 50 74 87 43 77 39 47 37 65 49 74 17 20 25 28 27 45 57 99 51 40 43 34 43 67 31 20 43 33 72 80 31 34 69 45 53 45 33 24 38 37 47 71 45 26 67 40 34 64 63 45 29 88 40 41 41 63 46 49 38 26 89 29 78 24 62 57 46 32 53 44 57 45 43 68 19 49 69 51 52 28 50 69 40 32 47 60 39 42 41 58 28 22 48 54 58 37 7 61 17 52 77 97 47 83 54 33 43 89 54 59 52 70 62 40 34 56 11 28 48 41 38 93 76 55 59 52 56 67 35 41 75 19 39 53 66 11 65 30 52 50 43 32 14 80 70 32 22 63 55 25 77 90 27 31 14 51 15 19 108 42 59 72 36 43 55 36 48 55 24 39 27 38 52 44 63 97 106 72 53 70 102 83 41 62 48 61 11 29 17 20 27 10 23 24 74 80 44 53 22 91 20 58 55 25 27 42 92 60 33 53 38 84 60 30 57 92 43 59 39 36 54 92 65 30 36 23 55 48 40 34 52 33 38 14 60 29 66 41 28 60 46 42 59 21 28 50 105 69 22 56 53 34 16 15 83 48 65 42 57 13 46 74 30 96 54 38 23 18 31 35 40 55 46 58 57 84 35 48 46 39 34 68 47 55 62 16 28 28 50 49 47 42 14 32 38 69 75 24 77 68 50 28 64 63 31 11 66 25 43 54 37 34 14 67 43 20 51 57 59 33 8 51 55 25 5 8 66 58 57 30 32 48 49 87 31 70 53 76 21 30 64 46 46 63 89 44 48 78 64 54 48 58 94 52 16 52 69 72 77 19 30 35 56 93 30 90 78 17 66 57 77 28 37 62 23 76 37 64 65 55 70 77 23 56 81 57 26 36 44 34 36 68 56 77 75 43 45 52 56 46 76 58 57 56 75 64 28 80 63 41 36 58 27 12 59 39 55 74 51 40 40 74 63 32 55 46 74 79 76 53 9 23 25 32 45 43 103 69 56 22 16 8 55 88 53 33 76 84 26 21 40 37 20 69 29 66 58 59 32 20 51 32 32 66 52 54 34 37 83 53 52 65 83 50 29 25 61 32 26 37 25 50 22 25 91 86 29 46 68 19 50 41 24 39 19 50 44 29 69 12 34 49 27 13 21 54 80 53 28 72 26 13 71 48 41 70 43 53 67 74 40 39 86 82 23 40 39 26 67 28 76 41 45 29 30 34 40 46 72 28 28 26 20 45 53 27 29 31 29 43 34 62 10 47 28 44 70 68 45 54 69 30 35 58 79 61 68 107 50 33 45 49 49 75 70 51 18 61 48 56 34 4 53 21 18 70 44 20 50 103 21 46 19 54 87 29 60 65 45 56 19 32 26 13 26 75 34 68 78 36 17 57 32 28 32 27 54 29 39 27 66 41 51 61 19 53 39 27 32 49 40 60 61 30 67 12 81 85 30 43 30 57 65 46 39 72 34 23 20 80 45 73 85 33 19 45 29 14 31 48 16 75 39 44 79 79 64 31 43 34 13 78 36 19 44 58 11 56 76 25 42 26 62 39 61 25 38 34 43 36 30 72 60 17 26 48 58 21 51 58 43 39 19 49 43 54 43 58 58 9 55 30 45 60 32 42 56 68 65 51 81 53 60 9 28 88 43 51 78 15 53 38 38 16 16 19 13 41 30 21 23 46 35 33 36 68 34 25 38 71 53 63 50 25 82 33 68 81 71 48 6 27 34 27 58 52 49 42 64 31 49 39 56 24 25 67 55 39 47 34 59 54 53 42 46.96359499431172
29 38 43 44 108 62 52 40 42 58 49 25 4 65 17 10 35 71 25 19 45 44 39 18 23 40 76 89 39 21 42 52 51 43 60 31 25 53 59 52 54 33 43 54 60 82 47 31 54 45 27 28 27 57 51 46 101 43 51 53 21 45 35 48 59 40 11 83 25 65 39 54 44 36 70 27 47 60 37 48 64 53 55 23 71 69 9 34 44 32 43 53 99 44 42 80 85 41 75 38 47 40 61 42 72 19 17 28 28 27 42 59 91 47 38 42 34 41 65 32 19 42 34 74 78 30 34 63 43 51 50 36 26 39 30 49 75 47 29 67 40 37 59 54 43 25 89 39 45 40 60 48 50 41 28 87 26 87 26 61 62 44 30 51 43 54 48 45 70 19 51 65 54 56 30 54 75 44 31 44 63 34 41 41 63 31 23 50 55 58 41 6 59 16 46 78 94 45 88 56 31 36 88 53 60 50 65 62 33 36 57 7 26 42 34 36 90 82 54 57 52 54 64 32 36 81 15 36 48 70 13 63 31 45 55 38 34 13 77 72 30 19 65 53 24 82 90 28 33 14 52 15 15 105 39 58 74 35 42 49 38 51 55 26 38 27 42 52 51 69 101 105 70 54 66 109 86 41 59 50 55 11 25 17 21 26 10 20 26 73 84 49 56 22 88 17 59 52 22 25 43 86 66 42 49 36 83 63 27 53 96 46 63 36 34 53 88 65 30 30 23 54 45 41 30 55 30 35 13 59 27 64 41 27 60 40 43 59 21 28 47 102 71 22 63 52 37 18 16 80 53 65 51 55 17 46 74 28 88 53 33 20 17 27 35 39 65 46 55 62 84 36 50 46 39 32 64 51 52 64 13 30 26 48 43 48 43 13 36 38 63 73 23 77 57 48 26 64 58 32 11 63 24 42 55 36 31 14 64 42 20 50 58 57 34 9 55 48 27 3 6 58 59 63 33 31 46 45 85 27 68 46 79 20 28 55 53 44 64 92 42 48 79 73 52 47 54 87 52 20 48 74 72 85 21 26 33 65 91 26 87 75 17 65 58 82 25 41 61 21 78 39 63 62 53 72 74 22 53 77 59 27 36 44 32 32 65 57 80 72 34 41 50 59 49 78 66 60 53 72 68 27 82 63 39 36 57 31 11 63 40 53 68 51 39 40 70 65 33 53 48 72 82 61 51 9 23 24 34 43 45 111 67 60 23 12 7 51 97 54 30 72 76 25 24 41 35 20 61 27 68 60 62 30 22 49 33 31 69 56 55 29 33 81 53 51 57 81 44 31 22 61 33 26 30 24 50 25 25 84 88 30 50 60 20 49 43 23 43 17 45 42 33 66 16 33 48 26 14 24 51 75 57 31 72 25 13 75 46 41 67 40 50 61 68 38 37 88 75 27 38 38 26 66 25 81 42 45 25 31 32 38 49 71 27 27 29 24 42 46 26 32 26 26 48 32 55 11 42 27 41 68 61 43 57 63 34 35 53 77 59 71 108 41 36 46 48 53 75 77 51 16 60 42 53 35 3 50 19 19 75 43 20 57 95 22 44 17 52 88 31 61 62 45 53 17 30 21 11 29 78 32 71 78 34 16 61 39 27 32 32 57 27 37 26 64 39 51 62 19 54 37 25 36 47 38 61 58 27 76 10 78 82 32 41 32 55 56 47 34 69 35 25 20 85 50 68 95 29 21 46 27 14 33 42 16 71 43 44 76 81 57 29 43 35 12 79 33 19 41 55 12 57 70 25 50 22 59 39 64 23 42 31 43 37 28 70 60 15 21 50 59 22 47 58 44 38 18 53 42 54 50 61 59 9 58 32 43 60 32 47 57 74 64 57 79 44 56 10 32 83 40 50 82 18 52 39 37 16 15 19 13 43 29 21 26 51 34 26 33 71 34 24 37 76 50 69 53 24 84 31 60 82 69 47 5 28 33 22 58 46 50 46 64 30 50 41 53 21 22 67 58 41 46 33 55 56 50 46 46.550625711035269
32 37 43 38 111 59 50 41 39 52 52 26 4 64 15 8 31 69 22 13 49 43 41 21 20 41 74 85 43 21 42 58 51 45 59 30 24 49 60 49 57 36 43 59 56 76 55 32 59 42 28 26 28 53 55 44 91 38 48 52 21 46 37 49 61 39 11 81 25 66 44 53 47 37 70 29 44 61 38 46 58 49 47 22 66 68 8 34 50 30 42 49 92 49 42 74 85 42 75 41 42 38 55 41 73 19 15 25 31 29 37 57 79 49 36 35 32 39 53 34 20 45 36 75 81 29 34 62 50 46 46 32 27 39 30 51 76 40 29 68 38 40 59 45 40 23 87 36 44 42 59 53 50 44 28 87 25 94 26 54 63 42 29 43 44 50 49 48 61 19 47 63 59 47 34 50 75 41 28 41 66 38 38 39 66 29 23 51 56 53 41 6 58 12 46 76 92 49 77 59 31 33 86 51 56 47 62 59 30 37 52 7 24 37 34 33 79 83 58 58 55 55 54 30 35 83 16 40 46 69 11 57 29 44 58 40 34 13 77 66 33 19 54 51 21 84 91 25 36 12 56 13 13 103 36 53 70 34 43 50 40 49 56 28 36 26 39 52 50 69 105 108 66 53 69 106 89 37 59 47 52 14 26 14 18 23 9 20 27 65 80 48 57 19 84 18 61 53 23 26 40 83 64 45 48 33 75 68 27 53 99 53 59 34 35 54 87 64 29 30 23 55 48 43 31 51 26 32 12 54 24 59 44 27 70 35 38 62 18 26 40 104 69 25 62 49 35 18 20 69 56 68 55 53 18 44 66 26 89 56 33 21 14 23 31 41 68 43 53 59 81 32 49 50 35 33 59 48 47 62 12 27 26 46 43 45 47 9 38 27 59 72 23 77 54 48 29 72 61 33 15 62 22 42 58 41 33 13 59 42 22 48 63 59 33 10 50 52 27 2 5 54 65 64 34 31 44 38 85 27 67 47 80 19 29 56 64 45 68 93 43 48 77 71 54 46 54 94 53 16 40 73 73 85 20 27 31 68 90 24 84 75 21 63 59 86 29 35 61 20 74 41 63 71 42 69 79 26 53 81 63 28 33 41 32 30 63 61 83 65 37 43 46 65 47 83 68 56 51 75 69 29 80 58 35 33 53 32 12 63 41 53 70 52 42 42 66 60 37 53 44 69 85 59 46 10 21 23 40 37 43 122 68 60 23 7 8 52 96 55 30 69 74 25 22 42 35 20 57 25 73 62 64 27 23 46 35 28 73 57 50 29 31 81 50 52 61 82 44 27 25 60 38 27 33 25 45 25 24 76 83 29 53 59 20 47 46 23 46 15 46 36 31 65 14 31 48 28 16 21 47 68 55 31 68 28 15 80 50 34 72 35 52 59 65 36 36 76 69 23 36 35 28 62 26 81 40 39 23 30 24 34 50 64 29 31 28 30 44 44 25 36 27 22 46 29 56 10 39 31 38 63 66 43 57 64 33 30 47 81 57 63 104 42 42 48 50 54 81 90 47 15 58 46 54 31 4 48 19 19 79 46 18 53 88 20 41 15 49 78 29 56 59 42 52 15 34 20 9 25 81 30 76 72 37 15 54 37 24 30 30 52 28 33 21 63 39 54 63 19 51 37 24 41 52 36 63 61 27 81 8 80 74 36 41 30 53 56 45 28 63 38 24 20 89 47 59 95 29 23 43 30 13 34 43 15 65 44 39 75 76 58 27 40 33 11 81 34 18 42 56 11 54 67 23 51 22 48 37 57 16 42 28 44 40 26 75 64 13 19 51 57 26 48 52 42 36 18 50 47 55 48 63 58 8 64 33 41 64 32 55 58 75 64 64 76 43 56 13 32 81 43 50 73 19 52 36 38 19 13 20 12 44 32 23 24 61 34 24 28 71 30 26 33 80 44 63 55 24 88 24 54 73 77 49 3 31 32 20 59 37 46 52 65 30 49 33 52 24 20 68 57 40 44 35 51 56 49 48 45.864618885096707
29 33 44 32 119 59 45 41 38 46 48 26 4 60 17 6 33 73 21 14 40 45 46 21 19 43 73 82 46 16 38 56 52 43 60 29 23 43 59 50 60 31 43 62 58 77 60 34 58 50 32 27 25 58 52 44 88 36 48 52 25 47 35 46 59 45 10 84 26 63 50 55 40 39 68 28 42 60 41 48 55 48 41 20 68 66 7 31 46 29 43 51 86 53 46 70 85 39 73 44 39 37 57 42 80 17 16 26 31 28 31 56 77 48 37 32 32 35 55 33 21 48 36 66 82 28 31 66 51 47 49 33 30 41 27 49 71 40 30 63 33 39 58 46 46 27 90 39 43 45 61 53 52 49 28 86 24 95 26 49 69 40 27 45 46 53 50 43 59 17 55 55 54 47 32 49 77 43 26 38 65 38 30 36 64 28 19 55 54 46 40 5 56 13 44 75 91 50 76 58 29 31 82 47 58 50 62 57 32 29 43 6 29 36 35 35 81 87 60 57 61 60 54 28 33 91 14 41 45 67 12 53 35 41 62 42 35 15 77 57 35 20 53 47 21 77 89 23 34 16 57 10 13 105 32 47 73 34 39 44 44 46 61 29 30 21 36 55 53 70 105 110 72 52 66 98 91 36 63 51 53 14 24 12 15 21 6 17 26 62 83 47 65 12 82 18 63 57 25 26 38 83 67 44 52 34 72 67 30 57 95 50 60 33 37 59 76 57 28 32 22 51 46 43 31 57 27 33 15 44 20 52 44 29 79 29 40 59 15 26 36 108 68 25 60 46 36 20 25 62 56 67 58 54 23 41 70 22 87 53 31 22 11 23 26 41 70 36 55 55 74 28 47 49 32 35 61 46 47 58 13 29 28 46 39 43 42 8 38 24 61 68 24 73 51 45 29 72 61 36 13 66 21 42 53 39 32 13 53 40 23 51 71 59 36 9 50 56 23 2 4 62 76 67 31 32 44 38 84 27 68 50 79 19 27 50 62 42 62 87 42 51 80 71 51 48 52 89 59 20 44 72 74 79 21 26 27 72 89 23 84 65 23 68 63 85 28 32 65 19 72 42 69 73 41 62 77 29 50 83 65 31 32 33 26 23 59 61 83 61 38 46 43 59 44 79 76 57 53 61 71 34 83 58 31 31 51 35 12 62 39 54 78 52 46 41 64 64 41 44 44 70 77 62 40 14 22 24 45 36 40 121 71 56 21 8 8 53 86 49 32 69 71 26 22 38 32 24 56 26 68 55 61 27 22 44 34 29 72 53 51 31 29 84 51 53 63 73 45 28 26 65 32 25 30 26 55 23 20 77 81 28 51 60 20 49 47 27 45 13 43 34 30 67 13 25 50 30 20 22 45 58 58 31 72 30 16 80 53 38 74 37 52 61 59 35 39 74 67 26 41 35 30 57 26 87 37 35 23 33 22 32 51 61 29 30 25 32 45 40 26 35 27 21 46 29 55 11 39 35 38 64 65 40 55 66 33 30 49 82 56 64 106 39 46 42 50 59 86 87 46 15 53 41 59 26 4 40 19 16 82 44 18 50 86 21 41 16 44 73 30 55 55 39 53 15 36 19 9 22 86 32 81 73 37 13 50 35 19 33 34 48 28 34 18 59 41 51 59 15 47 38 25 41 48 36 62 63 26 81 8 84 70 29 38 29 55 63 44 28 59 38 30 23 90 45 61 94 33 22 45 34 12 32 41 17 66 42 41 78 73 60 27 29 32 11 77 33 17 31 58 10 56 63 23 53 20 42 37 55 14 45 23 44 43 20 70 68 11 22 47 53 24 49 51 41 29 18 50 48 49 51 62 62 6 64 38 39 62 29 56 57 73 66 66 76 42 53 11 33 81 42 49 74 18 56 31 36 22 13 21 13 37 34 23 20 63 28 21 25 68 29 25 33 71 45 56 49 24 89 26 57 72 81 44 3 29 32 20 60 35 44 52 67 27 49 34 53 28 18 69 51 35 42 37 51 49 51 46 45.35608646188851
29 31 43 24 119 60 39 41 39 48 41 24 4 58 16 7 29 73 21 15 43 42 44 20 18 36 76 80 48 14 37 57 51 46 60 28 21 38 55 44 64 29 44 68 59 74 61 35 56 65 35 27 23 58 57 42 85 37 43 51 27 48 29 40 55 53 13 79 27 59 48 57 39 43 61 31 44 63 40 45 53 46 37 18 75 65 5 30 49 31 46 55 82 57 49 71 83 37 66 45 39 35 54 37 79 16 17 26 31 25 31 50 74 43 35 28 35 38 51 40 25 50 37 67 77 30 32 69 51 54 42 36 41 40 29 45 65 40 30 55 35 39 58 38 45 27 89 41 43 49 58 55 51 47 29 88 21 93 21 39 72 39 20 48 45 53 53 45 58 18 60 51 54 44 31 51 83 43 23 37 64 38 26 43 67 29 18 55 45 43 41 5 54 15 36 78 88 45 73 58 28 24 81 46 58 54 63 57 31 27 40 7 30 33 41 33 80 84 63 54 61 59 51 25 30 89 13 37 45 67 11 52 33 39 59 40 33 16 78 64 35 21 54 47 23 66 85 20 35 14 61 13 13 103 31 44 77 38 36 39 42 43 58 28 27 24 32 51 56 69 111 104 67 48 68 99 94 32 68 62 50 16 23 10 12 21 5 19 26 58 78 49 64 13 78 18 60 68 23 26 37 77 63 48 51 36 72 67 33 59 98 53 65 28 41 63 76 61 28 33 24 51 47 45 31 61 29 29 18 42 19 42 41 32 79 29 41 52 16 21 34 104 67 23 57 41 33 21 23 61 59 62 65 55 27 37 69 17 82 54 32 24 11 25 27 41 66 37 50 56 66 28 46 49 31 40 55 45 45 66 9 27 28 46 36 45 40 7 37 20 58 65 23 67 49 44 28 71 65 40 14 63 22 40 47 41 30 13 54 35 26 52 75 55 35 8 49 59 20 2 2 62 73 71 36 30 40 36 80 28 67 50 77 22 27 52 63 42 65 88 42 51 74 68 56 45 52 89 62 24 43 74 73 75 21 23 29 78 88 20 84 59 23 66 62 87 29 34 64 17 69 37 61 78 41 57 78 25 49 81 68 36 29 32 24 22 54 59 79 59 30 49 42 57 40 77 69 55 56 62 75 42 79 58 32 26 51 38 8 64 37 54 73 57 47 46 55 66 44 37 44 74 78 65 36 15 25 31 48 38 44 116 70 54 19 8 7 55 71 53 31 68 67 24 21 34 29 32 48 21 62 56 66 26 24 42 35 30 74 51 48 29 27 84 44 44 68 67 41 30 25 70 30 20 34 24 50 20 19 80 77 28 47 56 22 43 50 30 46 13 36 36 31 68 11 20 55 31 22 27 44 48 57 32 69 39 20 77 56 38 70 39 50 61 58 34 38 73 62 25 51 37 25 55 28 87 39 39 20 35 19 32 54 60 32 32 28 31 44 39 24 36 24 21 48 27 55 13 41 36 37 69 67 38 59 68 31 27 50 88 56 64 104 36 46 39 50 64 86 86 45 16 52 39 63 21 4 40 21 14 79 46 17 45 77 22 43 21 42 67 32 54 53 33 54 15 38 16 8 21 92 28 87 73 36 12 49 36 20 35 33 39 25 36 17 52 45 49 52 16 44 37 22 38 47 33 63 61 24 84 8 81 63 31 41 30 59 62 40 29 57 36 35 22 90 44 62 91 31 21 48 36 13 29 41 18 61 40 44 81 74 65 30 23 33 8 80 37 18 27 56 10 55 58 23 57 17 41 34 48 13 47 21 39 43 23 72 73 9 24 49 56 23 50 50 46 26 14 45 53 48 54 55 71 8 60 43 39 63 26 59 60 67 62 68 74 39 46 12 36 81 40 51 74 20 60 27 35 24 12 23 13 38 34 25 20 66 27 19 19 65 26 24 37 73 43 59 53 22 83 23 60 75 77 38 2 31 33 18 58 35 43 57 63 23 45 32 54 30 18 63 51 37 46 38 50 48 56 47 44.86006825938566
33 26 41 19 127 60 36 40 40 45 41 24 5 60 17 6 25 75 17 15 48 41 43 22 19 36 78 81 47 12 34 43 51 46 56 30 22 35 53 45 68 35 44 73 58 85 65 39 58 68 35 28 22 57 54 41 82 30 38 47 26 49 28 40 47 57 13 72 28 53 45 63 40 43 61 31 45 61 39 45 51 43 36 19 80 58 5 29 56 32 49 53 78 52 51 72 86 35 59 47 35 37 53 34 85 18 19 26 33 26 28 48 72 46 38 32 34 36 49 38 24 53 36 60 76 34 29 69 51 51 45 38 43 40 27 42 65 34 30 58 37 38 54 37 46 26 87 42 46 45 53 62 54 47 33 93 23 93 22 40 69 41 17 40 41 59 53 40 66 16 71 43 54 42 38 50 83 44 22 39 65 37 25 44 67 25 19 59 39 44 44 6 49 18 38 76 84 45 83 56 31 18 77 43 56 52 62 56 33 29 42 8 28 29 35 35 79 82 62 51 61 57 51 24 28 88 12 33 48 61 13 52 36 39 60 42 39 14 81 61 34 20 56 44 26 66 80 20 34 14 61 13 11 106 33 43 66 38 39 33 44 41 62 25 23 20 34 44 61 69 113 103 70 47 72 101 91 35 67 67 52 19 21 9 10 21 4 14 28 55 72 50 62 15 78 18 65 76 27 28 39 75 60 42 53 36 73 71 33 57 98 51 61 25 43 59 72 66 27 31 23 53 48 51 34 59 33 30 19 35 19 42 42 32 79 28 42 51 15 23 35 97 61 24 56 39 36 19 26 60 60 60 68 46 28 38 66 15 72 51 34 22 11 24 28 38 71 38 48 55 62 28 42 50 32 46 49 40 44 64 10 27 28 40 32 42 43 6 33 23 57 64 22 68 43 49 26 69 65 41 14 67 21 40 42 41 35 12 57 28 30 47 76 51 32 8 45 56 18 2 2 65 69 63 36 29 45 40 70 26 63 43 82 23 28 54 65 36 67 84 44 49 72 68 60 46 47 85 66 23 42 73 76 79 22 22 27 77 81 21 74 66 21 66 63 87 30 35 63 13 68 39 62 72 40 48 79 29 46 80 64 38 32 30 18 22 56 50 74 47 26 50 41 58 40 72 64 52 52 61 75 40 73 57 32 27 51 41 8 60 34 47 71 66 45 53 45 63 48 36 40 78 76 69 37 15 27 31 46 37 44 106 66 45 17 8 6 49 64 48 27 59 63 24 24 31 28 31 43 22 62 55 67 24 24 43 30 30 74 50 45 31 25 88 47 39 75 72 40 29 22 72 31 21 31 29 49 18 17 79 77 32 47 55 15 41 48 32 39 12 34 34 31 68 12 14 58 32 22 23 46 45 60 28 68 42 22 82 52 32 68 39 45 58 59 35 38 64 56 22 48 34 24 52 26 76 37 39 18 34 19 30 54 63 30 35 25 36 46 34 21 37 22 21 52 27 58 14 45 33 33 63 65 36 55 66 29 24 44 90 58 61 104 33 46 37 49 67 87 89 43 17 50 37 62 20 6 37 17 13 85 47 15 41 77 22 45 24 40 70 33 47 53 31 55 16 38 15 7 22 90 26 87 75 38 11 47 34 18 40 38 39 31 34 16 56 50 54 44 18 47 38 20 39 49 30 62 63 24 83 9 85 63 24 44 29 60 62 37 28 47 34 36 20 93 39 61 86 28 22 46 37 12 25 38 17 61 41 45 88 70 58 31 21 29 8 82 33 18 24 49 12 55 54 21 58 15 41 34 46 10 51 20 44 48 29 74 72 9 22 42 51 24 49 51 50 28 13 46 48 46 63 57 74 9 64 47 39 71 24 56 62 75 59 68 72 36 45 11 35 82 45 48 78 19 56 26 37 27 13 22 13 36 29 21 19 68 28 20 15 63 25 21 38 74 38 57 54 24 79 22 60 63 66 35 2 36 34 16 66 36 43 60 61 23 45 24 53 31 19 61 56 38 46 34 47 39 55 44 44.2650739476678
28 26 39 16 129 61 30 44 39 47 40 24 4 58 17 8 23 78 16 17 46 40 44 21 19 37 83 76 49 14 40 38 52 42 48 25 20 33 54 48 73 32 37 76 58 84 61 43 57 79 39 25 23 59 52 40 73 26 38 49 29 47 25 39 49 48 14 68 23 52 41 62 34 45 66 29 48 65 46 54 53 43 38 18 77 60 5 33 59 36 53 50 73 50 57 72 79 32 52 45 34 37 56 32 85 17 20 26 30 27 27 48 73 45 33 34 37 29 50 43 23 54 35 67 78 32 24 72 54 53 50 39 45 43 30 34 58 34 29 58 39 42 49 38 46 29 82 43 44 42 52 65 53 47 35 92 24 92 25 38 68 43 16 35 40 63 55 38 67 14 75 37 54 44 41 53 82 45 23 40 68 36 28 47 60 23 21 64 39 48 45 8 50 19 28 83 83 44 76 55 33 19 75 37 58 53 58 57 35 31 41 8 27 25 31 40 74 80 64 51 63 56 51 26 30 81 15 32 48 64 12 47 34 38 56 40 41 14 78 62 35 23 65 41 23 65 74 20 38 11 56 14 11 103 30 43 58 32 38 34 47 43 61 25 22 19 31 44 66 70 109 103 75 46 73 94 84 35 68 72 49 23 18 8 7 18 3 11 31 56 72 44 59 16 69 20 69 84 28 24 33 75 60 46 57 37 79 75 36 62 91 50 59 24 43 57 63 66 24 30 23 49 51 50 35 59 35 27 20 31 16 39 42 32 82 22 45 46 13 21 40 94 62 23 55 37 36 20 33 53 66 59 70 50 29 37 70 16 68 46 29 22 11 28 29 38 70 36 45 55 62 25 44 48 31 50 50 33 44 62 10 26 28 35 29 43 45 5 37 28 51 65 21 65 42 44 26 73 66 43 16 65 20 44 43 39 37 14 59 29 27 39 77 54 34 8 40 52 16 2 1 68 65 69 36 25 43 42 72 30 62 43 76 25 28 52 64 35 68 83 44 55 66 65 54 49 52 76 62 25 49 71 77 77 22 19 25 73 83 20 80 72 19 59 63 83 35 37 57 14 60 41 64 73 37 41 76 30 45 76 60 33 33 27 16 19 63 51 67 45 27 50 42 61 40 78 73 53 47 60 79 38 75 61 31 30 53 39 10 52 35 48 74 67 47 58 48 66 48 35 35 72 82 63 38 18 32 34 46 35 47 101 63 45 19 5 5 56 57 42 24 54 65 27 23 27 24 31 44 20 61 59 70 27 27 40 30 35 75 46 47 31 24 82 51 39 77 74 43 26 26 67 32 24 27 30 48 18 16 75 76 33 49 55 16 43 51 33 34 12 33 34 34 64 14 13 60 32 21 23 49 35 60 29 67 46 22 85 52 33 66 31 45 54 57 37 38 60 51 19 47 27 21 48 26 77 38 39 17 41 19 34 54 61 33 39 20 39 51 37 21 36 21 25 53 23 58 17 50 35 30 58 74 35 54 62 29 23 46 87 55 61 103 29 43 37 49 67 83 90 46 18 49 34 63 20 7 34 16 13 91 47 14 39 76 19 49 27 42 61 36 46 47 31 47 14 39 14 6 21 88 27 88 73 37 12 50 37 17 47 47 37 31 30 13 52 50 52 39 18 52 38 24 41 44 30 62 61 22 81 10 83 60 29 43 28 55 58 34 26 49 36 36 17 83 38 60 84 25 22 45 33 13 23 36 19 53 41 51 86 73 53 32 22 33 7 91 36 19 26 42 13 48 56 20 57 13 48 33 40 10 56 20 44 51 29 74 67 9 19 43 47 21 51 52 48 30 12 46 54 49 71 56 70 9 66 43 38 77 19 52 64 75 54 73 69 35 44 10 41 80 47 39 82 16 56 26 35 28 14 22 17 36 30 20 18 64 27 15 14 60 25 23 37 66 36 56 55 24 77 24 58 59 56 34 2 32 30 16 64 41 46 62 55 24 41 21 58 33 18 57 57 36 54 33 42 39 50 44 43.91695108077361
25 24 40 16 131 61 25 44 38 50 34 26 3 56 14 9 21 78 14 16 54 36 41 24 19 40 89 82 49 14 44 36 55 40 48 23 23 35 53 46 73 28 35 72 58 89 63 45 59 81 41 26 22 53 46 41 73 22 35 51 28 47 29 42 39 54 15 60 28 49 44 59 37 45 65 31 49 63 45 60 43 42 41 17 82 61 3 32 59 35 49 49 69 52 57 74 79 30 46 45 28 35 59 27 83 16 18 23 36 21 25 43 69 43 32 37 37 25 48 41 24 63 35 69 73 31 23 71 49 59 54 43 47 43 36 32 54 33 29 50 44 42 48 39 43 31 83 46 46 42 49 72 51 51 35 93 22 98 30 35 68 44 15 32 41 73 58 46 63 10 81 33 59 50 45 49 73 46 22 40 65 33 26 49 59 19 22 61 38 47 44 8 44 23 26 77 84 44 87 51 34 17 76 33 57 57 59 55 30 31 40 9 30 23 30 41 73 72 56 46 62 57 43 28 26 72 15 27 43 69 10 44 33 40 50 37 35 16 76 61 36 23 56 40 23 65 72 18 35 9 58 15 7 106 27 47 61 29 38 33 43 42 64 24 18 16 32 42 68 73 107 107 70 45 72 92 85 35 74 73 51 21 19 7 8 15 3 10 33 57 73 42 59 15 70 20 64 80 29 26 36 81 57 47 59 42 86 81 33 62 87 51 57 21 46 54 54 62 23 34 25 43 48 50 37 61 35 29 20 33 17 30 44 27 81 20 41 50 13 21 44 95 61 21 54 33 34 17 32 48 72 56 73 46 33 36 69 20 69 47 27 22 11 33 27 37 73 36 43 51 64 22 41 42 31 48 49 33 42 58 10 26 34 33 30 48 46 3 36 32 57 60 21 67 38 46 26 69 66 45 20 64 20 47 41 36 36 15 52 28 26 37 72 56 29 9 43 52 17 2 1 68 61 69 36 21 51 40 65 29 58 42 74 27 29 51 62 32 64 76 45 55 67 68 49 43 51 78 63 23 54 69 75 73 25 18 25 75 81 18 82 71 23 60 65 80 34 37 49 14 55 41 65 76 38 34 73 29 42 75 62 36 38 31 14 19 56 43 66 45 28 45 46 61 41 79 74 52 43 55 76 41 69 63 28 35 58 39 8 52 35 48 70 66 49 58 43 68 46 39 30 71 77 61 40 18 33 35 50 32 43 94 63 47 19 4 6 54 56 46 26 53 70 29 22 26 24 32 41 18 56 63 69 29 25 46 33 34 84 49 44 28 23 80 50 43 76 84 45 26 25 70 35 24 24 35 43 17 14 77 72 32 47 54 13 43 57 33 30 11 29 29 35 66 15 13 61 28 21 24 50 27 66 29 61 53 21 85 53 32 66 32 40 54 55 42 44 60 55 20 46 28 19 49 25 77 39 34 17 38 17 36 60 60 27 40 19 41 56 37 23 37 21 23 53 23 56 17 50 36 28 54 70 39 55 63 31 19 47 87 58 60 97 27 43 38 52 69 85 84 39 19 48 31 66 20 7 33 14 15 98 46 13 36 70 15 55 24 46 59 36 41 49 32 41 13 38 14 5 21 84 29 75 68 35 8 53 38 18 48 46 35 34 28 11 51 49 54 34 17 63 39 22 47 48 29 59 62 20 85 10 81 57 28 46 28 52 55 28 25 44 35 44 17 75 38 50 83 26 22 37 35 15 19 37 19 52 36 47 81 72 49 31 20 34 6 94 32 17 27 39 12 47 54 21 67 12 49 28 40 12 62 17 44 55 30 70 61 9 20 41 46 21 48 53 47 34 13 51 56 51 66 55 71 10 67 48 35 78 19 51 64 71 58 75 69 32 45 8 42 74 49 41 84 13 56 26 32 24 11 18 15 33 29 22 15 59 25 13 12 54 27 22 31 64 32 55 55 22 75 27 54 57 54 41 2 30 32 14 65 41 44 64 54 23 40 18 56 33 16 56 60 38 47 36 40 38 50 47 43.45164960182025
23 26 40 17 137 63 27 44 39 50 33 23 3 59 10 10 19 75 12 15 57 37 39 21 18 38 94 80 50 15 45 39 60 43 48 23 20 37 49 46 69 27 34 69 58 90 67 45 62 84 39 25 22 50 49 39 72 21 33 56 27 43 31 37 39 59 19 65 34 47 42 57 35 44 69 32 47 68 48 64 49 39 40 19 75 58 3 29 54 36 52 51 69 48 57 70 73 28 41 40 29 34 58 31 77 14 20 25 34 22 25 44 68 44 32 40 42 24 42 37 24 67 33 71 70 30 20 61 52 56 59 42 51 44 43 29 47 34 29 46 44 41 47 35 41 37 80 44 50 40 49 75 52 52 40 86 25 90 31 37 63 46 16 34 42 74 61 49 62 8 88 31 56 46 43 43 74 45 24 45 65 29 27 50 53 18 21 64 38 47 47 5 37 22 27 82 86 45 80 48 32 15 72 30 61 59 53 59 33 30 36 11 30 20 32 39 71 64 63 41 56 57 43 29 27 70 14 25 40 72 10 40 30 37 51 38 37 15 75 59 40 23 55 41 22 67 69 17 30 9 56 14 7 108 24 49 62 26 33 33 36 39 66 27 17 12 29 41 69 77 103 105 64 42 70 89 81 32 72 77 49 22 22 7 8 16 3 11 27 62 74 38 59 11 70 21 64 69 25 27 44 83 53 46 67 43 86 71 27 62 88 55 55 19 48 49 44 58 21 38 25 36 49 48 38 62 34 30 21 32 17 28 45 32 80 18 39 52 12 19 41 94 56 23 54 29 31 18 38 45 65 54 80 48 37 37 67 21 70 44 24 25 11 35 27 37 68 33 43 54 63 20 39 41 31 51 46 37 41 60 12 26 36 32 26 45 45 2 38 30 50 57 19 62 36 47 28 71 64 45 22 61 20 48 39 35 36 15 50 27 28 36 68 57 28 11 41 53 12 2 1 68 64 74 32 17 52 34 66 25 55 39 74 28 31 44 62 30 58 67 44 57 63 75 45 43 47 78 65 25 49 69 74 71 27 15 21 67 73 17 86 67 26 58 64 79 31 36 49 14 50 40 70 74 35 34 68 30 44 68 54 34 39 30 14 17 56 46 62 47 26 40 44 63 43 75 76 58 45 55 77 47 68 63 28 29 54 34 10 53 35 49 71 61 53 56 39 78 44 39 30 73 82 61 40 17 32 32 52 30 37 95 70 47 21 4 7 59 54 50 25 56 72 29 22 22 25 28 43 18 56 62 65 27 27 48 31 39 85 49 45 23 24 78 54 42 72 86 50 22 26 70 33 25 20 37 49 17 12 79 66 29 49 54 11 44 54 33 33 11 26 29 30 65 17 15 64 29 24 24 54 26 78 28 57 51 26 86 53 31 63 35 43 53 52 42 48 57 48 24 49 29 18 47 23 74 46 32 14 41 15 36 58 54 28 39 16 43 55 38 25 37 21 24 54 22 54 12 52 34 28 51 71 40 53 63 31 17 50 84 65 57 103 26 43 39 52 66 81 79 42 20 44 30 60 19 6 31 13 17 103 44 13 37 68 12 55 24 41 60 31 38 51 31 39 12 35 14 4 23 83 27 73 65 33 9 50 41 18 52 49 36 32 24 10 58 47 49 32 18 59 40 24 45 49 30 60 59 19 91 9 74 53 31 49 29 46 53 23 25 40 33 45 22 71 33 48 75 27 21 40 40 12 19 38 19 51 38 51 77 62 50 35 20 32 6 94 27 13 28 36 11 46 55 16 72 12 52 30 39 13 64 16 43 55 26 65 63 6 18 40 47 24 41 52 42 35 14 46 62 50 60 54 75 10 65 48 38 85 20 52 67 71 59 74 70 29 41 10 44 71 52 40 82 12 56 22 33 22 10 17 13 33 30 23 15 55 28 12 12 48 24 22 32 65 27 56 58 19 74 28 49 56 55 47 1 32 30 12 61 42 44 68 52 24 35 14 53 39 15 52 56 35 48 34 39 38 55 51 42.94994311717861
22 24 38 19 126 70 27 47 37 53 34 21 2 56 8 8 22 70 12 18 57 31 37 20 20 36 86 82 50 16 44 35 64 46 50 19 17 34 49 47 71 26 32 74 53 91 67 43 58 86 39 25 24 53 52 37 74 19 32 52 28 43 28 37 36 62 20 65 31 50 41 59 38 41 70 28 50 79 56 72 52 39 44 20 74 54 3 30 53 37 54 50 64 41 61 69 73 28 42 38 23 34 55 31 74 13 23 26 35 22 23 40 64 43 29 34 47 24 45 34 24 67 38 72 73 28 18 55 46 61 63 39 55 49 50 26 47 35 28 38 43 41 47 37 39 43 78 46 48 43 52 81 54 57 38 79 25 93 34 35 70 47 20 36 42 70 69 50 60 7 87 26 65 47 42 42 74 39 18 45 68 28 28 45 57 18 22 60 37 45 45 6 35 23 24 80 86 42 78 50 31 14 71 27 58 57 51 64 33 31 36 10 36 18 28 37 74 66 68 39 51 56 43 31 28 74 13 23 35 64 10 34 28 39 55 32 35 16 80 61 42 25 51 38 19 67 69 15 31 12 57 12 6 110 23 47 69 27 40 29 29 38 61 22 15 11 34 41 78 83 96 111 62 39 70 93 83 34 74 81 43 23 25 7 5 16 2 10 24 66 71 32 57 9 67 22 60 67 25 24 50 77 54 44 77 43 83 68 26 63 90 53 52 16 49 45 37 55 21 39 28 34 56 53 41 62 35 24 21 27 22 22 47 34 75 16 40 47 12 17 40 84 57 23 54 26 26 17 37 41 69 52 79 44 43 37 70 22 69 40 23 24 10 36 31 34 65 36 41 52 65 18 32 40 33 54 40 38 37 66 13 28 33 29 22 47 45 2 33 28 46 56 18 61 37 48 33 71 61 45 28 62 16 46 35 34 37 14 47 25 25 34 68 54 31 12 39 55 10 2 1 63 70 74 31 17 56 37 68 23 51 39 66 31 29 46 68 26 61 65 41 57 60 76 47 45 46 82 64 28 50 67 82 72 29 14 21 69 66 16 88 63 33 57 65 74 30 35 46 13 52 41 64 76 36 32 72 27 38 70 52 31 42 28 13 16 58 46 58 51 29 38 45 54 46 75 68 64 41 49 77 49 65 64 27 31 56 32 9 50 34 49 68 64 57 56 36 79 40 38 26 73 75 58 39 16 38 37 56 25 36 93 59 47 25 4 8 54 51 57 26 51 73 27 18 24 25 28 42 19 52 58 55 26 29 50 34 40 83 51 44 23 23 70 53 41 76 88 56 25 27 67 32 28 20 37 50 17 9 76 66 28 57 48 12 40 53 32 32 10 22 29 27 61 19 18 63 26 25 23 58 21 79 27 55 54 26 87 56 26 52 34 38 46 52 41 47 56 48 22 46 29 21 51 22 69 46 31 16 39 13 33 59 56 26 38 15 47 56 36 20 43 22 26 57 21 55 16 52 33 27 45 74 40 52 53 30 20 51 78 65 64 98 24 42 37 52 64 87 79 42 19 47 26 66 19 7 28 14 17 102 42 13 33 65 10 55 24 45 67 35 32 49 34 42 12 36 14 4 21 82 25 72 62 35 9 53 42 16 59 49 37 35 20 8 60 44 50 31 19 63 39 27 45 50 30 59 62 21 86 10 82 52 33 50 27 45 50 22 26 39 32 44 18 61 36 49 70 24 22 42 46 10 19 38 20 47 37 53 65 66 49 33 20 35 6 88 24 10 34 36 12 41 52 16 77 12 46 24 38 11 62 14 42 48 24 65 65 6 17 37 48 23 33 52 40 39 17 45 52 49 59 55 69 11 64 48 35 81 20 53 68 69 60 78 70 26 37 10 51 66 50 40 86 16 54 21 38 19 11 17 13 31 32 24 13 51 31 12 12 44 24 27 30 70 28 57 63 17 78 28 44 56 58 44 1 31 32 9 60 46 43 72 53 23 29 13 53 44 16 52 51 33 48 35 38 35 60 49 42.57110352673492
18 22 38 19 122 64 23 47 30 56 32 22 3 59 5 11 24 64 12 19 63 30 40 19 19 35 93 80 51 15 45 31 62 50 51 20 18 28 48 46 71 26 32 74 48 92 65 43 61 92 46 25 30 45 52 41 70 17 34 47 26 39 26 36 36 66 22 71 31 51 36 55 40 42 68 25 50 85 52 75 49 34 43 20 77 51 2 27 51 38 55 52 61 42 64 66 77 32 39 35 19 32 52 26 75 14 20 27 37 23 22 44 65 41 28 35 42 26 45 37 24 67 41 64 79 27 17 50 47 60 58 40 55 50 53 27 45 38 24 36 41 38 48 34 38 40 79 45 48 44 49 81 58 67 35 81 25 91 39 40 77 49 22 33 40 64 66 45 56 6 92 24 63 49 39 42 80 39 16 48 68 28 28 42 52 15 21 62 34 41 43 8 35 22 23 83 83 45 76 45 27 13 68 26 62 55 51 60 32 30 34 13 36 15 26 37 70 67 66 41 55 49 42 28 25 66 11 21 36 55 9 31 27 39 54 33 37 15 77 63 43 25 50 42 18 67 65 12 29 9 55 10 5 111 23 43 65 27 43 27 26 34 58 19 12 11 41 36 87 83 90 105 64 35 63 97 80 29 76 78 44 28 23 6 5 17 2 9 27 70 73 34 54 8 67 22 60 76 25 27 41 73 52 41 76 43 82 69 23 65 92 54 52 15 46 45 34 49 21 36 26 34 57 52 44 55 36 23 21 27 21 17 46 33 76 13 40 48 11 15 40 79 58 23 57 29 27 16 36 37 70 54 78 41 42 37 63 18 65 39 23 23 12 37 31 36 61 33 38 53 69 19 27 40 34 56 41 40 34 63 17 29 35 30 23 44 48 1 35 28 49 55 21 58 39 44 31 65 61 44 30 59 15 50 31 37 38 15 48 25 28 35 65 51 30 11 40 57 10 2 0 63 68 79 28 12 60 40 60 19 51 32 69 30 30 37 70 23 65 67 39 63 57 77 50 40 47 79 67 30 45 64 80 70 29 15 19 66 60 16 89 60 37 51 58 76 30 36 43 14 52 44 66 75 40 29 78 28 35 79 52 35 41 30 14 14 59 54 53 50 26 36 48 49 40 77 69 64 44 47 75 47 64 68 24 30 57 31 10 49 34 49 63 66 57 62 37 84 36 39 26 72 86 51 40 15 40 39 57 26 33 91 58 53 27 3 8 55 52 58 26 47 73 24 22 24 23 31 44 17 51 52 54 23 29 44 32 40 87 48 40 22 22 63 50 38 75 90 55 27 30 64 29 30 18 39 47 16 9 67 62 29 58 46 14 34 55 31 36 9 23 28 30 62 23 21 56 26 27 23 62 22 79 23 50 50 30 96 52 25 46 36 41 42 50 40 44 53 48 26 46 27 22 51 21 66 48 31 17 38 12 28 60 56 25 44 12 45 55 37 22 45 21 27 53 17 50 21 54 37 25 42 80 43 47 53 36 17 51 73 68 68 105 22 43 38 52 62 87 77 42 20 48 23 69 21 8 29 15 15 94 39 14 28 64 11 57 26 49 67 38 34 44 36 35 12 38 13 3 23 81 19 64 60 37 10 57 41 17 56 51 36 38 21 8 57 43 53 33 17 66 36 36 45 49 30 60 60 21 81 10 88 50 33 51 27 44 42 21 25 37 28 46 20 59 38 45 70 23 23 43 45 9 19 37 19 43 38 53 64 71 49 34 21 33 5 89 24 11 29 34 11 41 59 16 75 10 48 25 30 12 61 13 35 49 28 70 66 7 19 40 49 27 31 52 43 39 20 46 46 50 66 50 67 8 60 52 34 69 19 57 67 66 52 87 69 26 40 12 55 68 51 38 74 18 57 21 36 17 11 14 14 27 33 27 13 53 32 12 10 42 22 26 30 74 32 57 55 18 79 30 46 55 64 51 1 32 32 4 62 47 42 71 55 23 27 14 51 43 16 47 52 33 45 35 32 30 61 42 42.16268486916951
21 22 36 18 115 61 22 48 32 58 30 21 3 60 5 16 24 60 12 18 62 27 41 18 19 37 95 78 54 19 42 27 55 55 53 23 16 30 44 41 69 24 33 76 40 82 73 40 63 97 43 22 33 48 47 41 72 18 36 44 24 41 23 31 34 71 22 66 34 46 34 56 41 41 60 19 57 85 51 77 56 36 41 20 78 56 2 26 53 37 51 49 61 39 68 55 79 27 32 36 17 31 51 27 71 12 22 29 37 25 24 45 64 37 28 33 36 20 45 37 24 66 39 53 81 26 17 45 43 60 58 46 55 45 52 29 45 42 23 33 42 39 48 38 38 43 86 34 43 37 49 78 52 61 35 81 25 90 40 45 75 50 24 31 39 59 69 48 58 6 98 21 66 52 38 39 85 38 18 46 74 28 25 43 52 15 19 58 30 41 39 6 42 20 21 82 84 46 74 39 22 12 68 22 61 57 55 62 31 32 31 15 39 14 30 37 72 71 63 40 55 47 40 28 22 61 11 20 37 53 9 31 24 41 57 36 39 13 76 62 45 26 45 43 15 71 60 14 31 10 56 9 5 110 23 41 66 26 38 29 28 35 55 20 10 10 43 34 88 89 89 100 64 33 61 92 77 31 84 79 40 30 22 4 5 16 2 6 28 75 71 35 49 7 59 21 56 69 22 27 45 69 56 40 82 40 77 71 19 67 98 60 48 12 48 45 32 47 21 36 25 32 56 50 43 57 36 22 21 24 22 17 51 34 82 11 41 47 10 14 39 78 62 25 54 27 30 16 40 35 82 57 77 41 41 35 62 17 60 45 24 19 11 41 33 41 61 33 35 54 69 20 28 37 31 59 44 42 34 62 15 32 34 29 24 46 52 1 37 26 50 53 19 57 42 42 34 67 60 50 29 58 14 44 30 41 35 15 46 25 30 35 62 56 29 10 40 47 10 2 0 56 61 74 27 9 59 39 63 17 48 30 68 31 32 35 65 22 67 70 40 58 50 80 52 39 38 77 69 32 49 60 75 66 29 14 20 65 58 13 86 64 32 48 51 76 30 27 43 11 48 47 70 75 40 26 76 27 33 81 51 33 41 31 15 12 59 60 53 58 25 34 47 49 41 72 68 62 40 41 64 51 57 67 23 32 55 30 11 44 32 46 66 64 56 62 31 81 34 34 25 77 86 50 41 15 38 40 54 24 33 85 57 53 24 3 8 57 54 58 25 51 72 24 20 24 25 37 46 15 49 46 60 22 24 40 28 41 91 45 39 23 22 63 49 38 71 91 59 26 33 60 26 29 21 33 42 18 5 70 57 30 54 39 15 31 54 33 34 9 22 28 27 59 26 22 53 32 26 23 65 22 80 21 47 48 37 90 51 26 45 37 43 41 48 42 41 48 48 31 50 26 24 44 23 60 47 32 16 42 12 30 62 54 27 41 12 45 60 36 18 51 22 23 58 16 50 24 51 39 27 44 81 46 46 55 37 14 47 66 67 70 96 24 41 38 49 55 87 73 37 20 47 25 66 23 8 30 14 18 87 40 16 24 55 13 57 28 49 70 34 34 40 35 36 13 34 14 4 22 80 15 62 60 36 9 49 43 15 60 44 31 36 21 8 58 48 51 32 14 64 41 45 44 47 34 60 56 22 79 10 91 52 38 48 28 42 40 18 24 34 26 42 20 55 38 38 63 22 21 43 45 9 23 35 21 41 40 51 59 80 46 38 20 35 6 92 19 10 27 31 8 44 55 14 79 10 46 23 29 12 62 14 34 49 25 66 64 9 19 41 53 30 27 50 46 39 20 45 42 46 62 52 67 8 60 49 32 67 15 59 74 61 60 84 67 26 43 10 58 68 52 38 78 18 55 22 41 14 10 11 14 24 30 28 11 59 31 14 9 44 19 28 32 77 33 48 55 23 77 27 46 54 68 51 1 30 32 3 59 45 42 74 57 24 25 15 50 43 17 40 56 29 45 39 28 27 56 45 41.641638225255977
20 20 35 18 113 56 23 46 30 66 25 22 3 56 6 19 24 65 10 21 65 29 38 18 18 38 96 77 53 24 43 25 51 50 51 25 17 28 42 39 72 24 29 80 39 72 70 40 64 104 41 22 36 46 50 41 72 19 37 42 29 41 21 30 35 69 25 66 37 48 32 58 35 43 61 19 56 87 55 71 48 32 42 21 72 55 2 25 52 37 48 48 62 41 69 51 76 24 32 34 15 28 45 25 78 10 23 28 38 27 29 49 62 34 34 33 38 19 44 38 23 69 37 54 83 28 15 43 43 61 58 45 53 41 49 23 47 39 23 28 40 35 44 39 44 40 77 34 42 35 55 72 53 66 39 83 24 90 43 44 80 54 30 31 38 59 68 52 47 6 97 23 66 56 39 38 92 37 19 48 85 29 29 50 54 17 20 52 28 38 40 6 43 17 22 81 82 46 80 34 18 11 61 19 58 58 51 63 31 28 28 14 36 12 32 38 67 72 63 36 54 43 43 31 19 58 8 19 35 52 8 31 25 38 55 40 37 10 72 63 48 22 45 46 14 65 62 14 28 10 58 8 4 109 25 38 69 27 38 28 28 29 55 22 9 7 43 36 94 97 79 99 64 36 62 93 76 28 80 77 39 27 24 3 5 17 2 6 28 68 67 31 48 6 59 20 52 65 24 30 43 63 54 41 81 38 72 77 20 69 94 63 48 11 48 42 30 43 19 38 28 34 55 52 45 58 39 21 22 25 23 18 44 39 77 9 41 47 12 15 34 73 64 22 53 27 31 15 38 36 90 60 78 36 42 38 64 15 61 46 25 17 10 39 35 44 59 33 37 57 70 16 27 33 33 57 45 48 31 58 15 33 35 27 23 44 51 1 34 28 44 49 19 61 41 40 31 66 58 57 31 58 13 45 27 38 34 14 46 25 35 33 61 62 30 9 45 46 10 2 0 58 52 71 26 8 62 38 58 16 52 26 64 33 35 37 59 24 68 62 42 56 45 87 51 40 39 74 71 32 47 61 80 64 28 14 22 67 59 12 85 68 32 50 45 75 30 26 46 9 46 50 70 66 34 26 83 25 34 80 49 35 43 36 13 12 59 63 47 52 23 31 46 44 39 68 70 62 42 38 59 49 49 67 22 28 59 28 10 42 38 50 62 65 57 71 31 80 31 33 22 72 86 55 39 13 34 44 48 26 34 84 52 55 25 3 11 54 48 57 24 48 68 24 21 19 26 42 49 15 50 49 60 20 25 41 30 42 87 45 38 17 20 61 51 38 73 87 61 26 37 60 25 29 23 36 48 17 4 65 56 30 57 37 15 25 56 35 35 10 18 31 28 54 34 22 49 32 24 23 56 23 80 21 50 42 45 83 48 29 45 44 41 43 48 41 43 49 46 35 47 28 28 39 24 58 50 31 16 40 12 32 63 52 28 36 14 44 61 33 17 55 23 22 60 15 52 24 50 40 29 42 73 39 43 48 38 12 50 63 73 62 99 25 38 38 47 48 80 70 38 22 48 22 69 24 6 28 16 18 87 37 16 18 48 14 59 28 50 68 31 35 39 34 31 13 35 15 5 22 84 13 52 58 31 7 44 46 14 62 41 28 41 21 8 59 53 51 30 15 67 38 49 39 41 31 48 59 20 81 10 86 51 39 51 27 41 39 17 26 33 26 43 17 50 41 36 52 18 22 47 40 9 26 34 18 43 39 43 60 75 41 38 23 38 8 90 18 9 25 31 6 47 51 12 81 11 44 20 24 11 59 14 36 52 22 65 64 10 19 38 55 29 28 50 50 39 18 43 34 43 58 52 62 10 63 54 33 68 14 58 79 62 60 82 63 29 41 9 62 63 53 42 72 21 57 24 43 14 10 12 15 24 32 31 14 62 32 13 6 36 15 27 30 77 31 51 46 26 74 23 45 54 57 50 0 31 36 3 60 49 43 69 59 25 23 18 46 45 17 38 62 27 47 48 29 32 53 48 41.208191126279867
22 18 40 16 105 54 23 45 25 74 22 22 3 50 6 23 24 61 11 24 65 28 35 16 18 37 85 77 56 23 50 26 48 55 50 23 18 30 36 41 66 21 30 87 38 74 78 38 62 105 45 26 34 49 51 39 72 21 42 43 25 46 17 33 35 66 23 63 32 50 29 54 36 41 59 14 55 88 55 67 51 32 49 20 72 59 2 24 56 34 37 47 60 37 69 50 72 21 32 27 13 25 42 24 81 11 28 27 37 28 27 49 62 33 33 35 37 18 40 37 18 59 36 54 89 27 13 43 47 68 54 49 46 36 50 17 51 41 22 29 40 30 42 37 47 38 80 35 37 33 52 70 51 70 35 75 24 85 47 43 78 58 35 28 33 62 70 54 51 5 94 24 59 59 41 38 93 37 19 51 95 31 29 55 56 18 18 49 25 38 40 7 41 17 21 73 83 45 79 34 16 11 54 17 57 57 48 65 32 28 24 12 38 10 32 41 68 69 68 33 58 37 36 30 20 57 7 16 37 51 7 32 22 33 55 40 36 9 72 69 48 18 40 39 12 60 58 13 29 11 59 7 3 106 24 38 71 29 52 27 27 32 51 23 8 8 51 36 94 101 80 96 62 34 56 90 78 32 84 75 37 27 27 2 5 20 1 6 31 62 63 33 50 8 60 20 56 65 20 29 47 58 53 42 77 38 66 75 21 66 91 65 50 13 42 41 26 46 18 38 36 33 53 52 41 62 32 21 20 23 24 16 43 39 75 8 40 52 13 16 36 72 69 23 53 25 33 17 36 40 98 54 80 34 44 39 70 17 59 45 27 15 14 45 34 40 62 31 38 58 68 14 25 35 36 62 45 47 28 54 15 30 37 24 25 44 51 1 35 28 41 54 21 56 35 43 35 63 56 60 33 50 14 47 29 40 30 14 45 22 40 31 56 65 30 9 50 41 10 2 0 61 54 68 23 7 62 42 62 18 51 27 63 33 38 30 60 26 64 59 35 61 38 88 50 39 38 67 66 34 47 60 77 68 27 13 20 68 52 11 78 71 33 47 41 78 28 26 46 10 46 45 66 66 33 26 84 25 31 77 49 35 46 36 11 9 54 55 47 47 22 31 43 43 39 62 73 60 47 37 58 51 43 69 19 33 63 24 11 40 43 46 58 63 58 73 31 77 30 33 18 66 87 52 36 13 35 50 49 25 30 77 57 55 27 3 12 52 45 53 24 52 73 28 20 14 32 42 54 16 47 49 58 22 24 39 29 46 86 41 41 17 20 58 52 37 75 79 61 24 34 62 22 37 27 36 48 17 3 64 55 31 64 31 13 21 55 40 39 7 18 32 26 53 39 17 49 31 25 22 57 21 86 22 44 42 43 78 47 22 46 46 36 39 46 38 47 49 45 34 51 25 26 42 22 54 50 32 14 39 11 32 72 49 25 32 16 49 65 28 16 53 18 24 55 18 53 29 43 38 29 40 74 38 43 46 41 12 49 53 67 60 104 24 35 41 49 44 81 64 35 24 47 20 71 25 7 26 17 17 83 40 12 17 50 15 54 25 48 63 31 32 42 35 30 14 31 16 6 23 79 15 48 56 31 6 44 49 12 64 37 25 42 18 8 61 61 45 29 16 66 35 50 40 41 29 52 60 22 74 11 85 49 39 48 32 36 38 15 26 31 26 41 22 52 40 35 42 16 22 52 41 9 24 32 16 47 39 47 62 79 35 33 20 41 10 91 20 9 22 30 6 44 56 14 84 11 46 19 23 9 54 19 34 50 20 58 65 10 20 36 58 30 24 49 52 37 19 46 34 36 47 55 59 10 63 56 36 71 15 59 80 69 61 81 59 29 48 9 66 65 55 41 67 23 53 26 43 15 11 11 16 25 31 30 16 68 32 11 6 31 14 26 28 76 36 47 49 27 69 22 49 48 53 41 0 37 38 3 58 45 46 72 55 23 21 17 45 49 16 35 67 26 54 52 27 36 49 47 40.791808873720139
24 17 42 17 96 53 24 40 26 84 23 23 4 45 6 25 25 61 11 27 64 24 34 18 15 39 79 78 58 23 51 27 47 57 48 25 20 33 32 41 67 18 25 94 33 72 83 37 63 105 45 24 37 51 52 43 72 18 43 40 27 48 16 35 31 61 24 62 32 47 28 48 36 40 60 16 56 87 48 61 49 32 47 17 72 58 2 25 59 33 38 48 57 35 69 46 69 20 29 24 13 29 40 22 78 14 31 26 38 31 31 46 54 29 30 34 40 21 39 38 18 53 28 54 83 25 11 39 46 73 54 48 52 37 49 16 46 40 20 32 43 29 39 34 50 41 76 34 33 33 47 67 50 67 36 71 24 85 51 42 77 59 36 32 36 64 72 53 53 4 95 21 55 58 41 34 86 39 17 46 87 30 27 58 53 15 14 47 20 32 42 8 44 19 18 71 79 42 83 33 17 9 48 17 52 52 49 65 29 27 20 11 43 10 35 38 70 69 71 29 52 37 34 30 22 58 7 14 42 48 7 37 21 25 57 38 41 8 67 65 51 16 34 40 15 57 53 14 27 14 59 8 3 101 21 35 68 28 57 26 25 34 53 27 6 7 53 34 89 101 76 89 59 35 55 91 82 33 86 73 35 27 24 1 3 22 1 5 32 54 67 34 52 7 63 21 54 70 18 27 56 59 51 44 72 38 65 76 21 64 87 66 46 13 40 38 27 43 16 35 37 35 53 54 40 57 34 19 17 22 24 15 43 42 74 7 42 52 11 19 32 73 65 22 57 27 32 17 39 41 91 58 82 32 47 37 65 20 53 48 29 15 18 45 33 38 59 31 39 58 70 13 22 34 36 62 47 44 30 50 17 27 41 23 26 43 52 1 35 28 42 56 22 56 33 44 43 57 55 58 32 53 16 48 25 41 29 10 39 22 41 33 57 72 29 10 51 45 12 2 0 61 49 70 21 6 61 35 63 16 48 25 65 30 40 29 62 22 66 55 35 63 34 88 50 41 38 70 62 33 49 60 67 70 29 15 18 62 50 10 79 70 38 47 37 70 27 29 50 9 49 41 60 68 39 24 77 26 29 83 50 34 45 33 9 9 53 49 47 51 22 28 42 47 36 62 76 60 44 36 64 53 42 68 15 32 62 21 12 40 40 45 61 62 55 74 31 76 29 31 14 71 82 46 37 15 36 54 52 21 31 84 53 57 25 2 16 52 47 51 26 53 69 26 15 11 37 45 49 15 54 51 60 21 24 38 29 49 88 39 41 15 22 52 51 41 72 72 67 26 35 65 22 41 29 30 52 17 1 64 49 34 66 27 13 22 48 40 40 5 18 32 28 58 42 15 50 27 23 23 60 21 90 24 44 43 45 69 46 20 43 46 38 38 47 38 46 46 50 35 42 21 23 40 25 51 51 33 15 40 9 37 78 52 26 28 17 47 68 28 16 56 19 24 56 20 53 33 44 35 29 36 71 37 36 45 38 12 44 51 63 58 106 21 42 41 60 38 88 61 34 25 46 14 74 29 8 24 20 16 79 39 12 16 43 14 51 22 43 59 35 36 38 34 26 12 29 18 5 20 78 13 48 55 26 7 41 54 12 63 37 21 42 17 6 63 64 47 30 14 67 31 49 36 37 29 49 57 25 71 12 89 47 39 44 30 38 33 14 29 26 23 45 26 59 41 31 37 15 21 58 43 8 28 28 17 52 36 47 62 82 35 30 22 43 14 94 19 8 19 23 5 43 59 12 86 9 46 17 21 8 56 20 34 51 22 55 67 10 19 33 61 27 21 43 55 38 22 44 35 36 45 53 56 12 62 54 34 77 15 54 85 70 59 78 56 26 50 13 74 63 55 45 65 24 55 23 47 17 16 10 13 27 32 31 17 71 36 9 6 27 15 26 29 80 36 50 47 27 63 18 52 47 48 39 0 41 44 3 58 45 49 66 55 19 19 17 41 47 16 37 64 25 54 54 27 37 43 45 40.37542662116041
23 22 44 20 93 53 22 40 26 91 21 22 4 43 7 27 24 58 11 26 65 22 31 20 15 38 81 73 57 25 54 24 46 58 45 22 20 34 32 39 64 15 24 95 35 74 86 34 63 111 44 23 38 55 54 47 70 17 46 37 29 51 14 36 29 57 22 56 31 44 29 47 32 38 59 16 54 87 52 60 47 28 52 15 68 64 2 23 58 37 38 49 64 32 74 51 62 18 27 23 11 30 35 17 77 17 36 26 38 32 32 47 52 30 34 32 43 20 38 40 21 49 24 53 88 25 8 35 51 71 60 45 47 36 50 11 47 43 20 38 44 30 40 35 48 40 76 29 41 34 46 73 47 68 36 69 22 74 51 33 78 58 40 30 35 69 73 49 56 3 96 22 52 63 39 35 87 35 18 45 89 25 27 59 47 15 12 41 18 31 39 5 42 22 21 67 70 39 78 34 15 10 51 12 54 51 48 71 32 22 21 13 45 9 31 34 72 72 69 22 49 33 35 31 24 54 7 12 41 48 8 36 23 20 54 37 39 8 65 61 57 15 35 36 19 53 44 12 30 17 62 7 2 94 22 34 67 32 56 23 24 35 52 31 5 5 57 37 91 99 70 81 57 37 63 91 86 33 90 79 31 24 24 1 2 19 1 5 33 47 65 34 60 6 67 22 48 73 18 27 60 58 54 44 73 43 66 79 23 65 77 66 48 10 45 37 28 34 14 36 37 35 50 51 36 58 34 17 16 20 28 15 39 45 71 4 42 50 8 20 30 69 63 19 50 26 31 17 41 44 83 59 79 34 50 34 75 19 56 45 33 15 20 41 34 34 52 34 40 58 70 9 20 30 42 54 48 45 33 45 19 23 39 24 28 40 56 1 32 28 40 57 21 53 34 42 46 53 53 62 31 56 17 53 23 42 29 8 41 21 39 31 58 75 26 10 51 44 13 2 0 63 54 73 20 6 65 33 64 17 48 22 64 27 41 28 60 21 67 55 31 61 31 85 47 36 33 64 59 30 46 61 62 70 30 15 16 63 50 10 67 65 33 44 34 68 31 32 49 9 54 43 69 60 41 22 72 27 25 75 53 32 47 31 11 7 47 44 48 48 22 26 46 50 37 63 82 60 41 40 68 51 44 67 13 28 61 22 13 42 37 44 59 58 57 80 29 70 28 29 12 74 75 47 33 14 32 58 53 18 30 81 51 62 26 2 20 51 45 52 29 49 68 23 12 10 40 47 49 14 52 53 58 23 19 33 26 51 87 40 40 15 19 50 54 46 64 70 71 30 35 56 22 43 27 32 52 16 1 64 44 34 64 26 17 23 51 43 35 6 17 25 27 59 43 16 48 29 23 20 57 19 97 29 45 37 42 63 50 18 40 44 34 37 43 34 37 40 47 33 42 22 22 44 22 49 49 33 14 37 10 40 75 52 27 23 19 49 69 22 14 59 18 22 59 23 52 32 44 35 32 35 68 32 36 46 41 12 42 50 61 64 108 19 41 36 63 33 82 58 32 27 46 15 73 31 9 24 25 20 76 40 12 16 44 15 53 23 41 55 36 36 41 30 25 12 30 16 6 18 72 13 45 55 25 7 44 53 15 58 36 21 42 18 6 65 61 53 27 11 64 30 48 32 36 29 46 59 32 66 12 88 45 39 48 29 41 33 11 31 25 20 42 26 57 40 27 32 12 24 62 48 7 28 26 17 50 36 47 65 76 33 25 27 46 18 90 15 10 18 20 6 43 55 11 83 9 45 15 22 9 54 20 34 55 22 52 71 10 17 28 63 21 20 39 55 40 20 43 27 34 44 51 52 10 64 52 33 77 15 59 78 70 63 82 54 22 50 13 72 68 53 47 68 33 59 22 41 15 17 9 12 27 33 29 17 69 31 8 6 27 12 26 31 76 33 48 43 30 66 16 47 46 48 34 0 42 43 3 59 41 45 66 54 20 15 19 41 49 13 40 65 27 51 55 30 35 41 40 39.84869169510808
23 24 47 21 94 53 21 38 30 95 18 22 4 44 8 29 24 57 9 28 65 21 27 20 16 37 86 68 58 21 61 25 46 52 39 23 23 32 33 40 71 13 22 98 33 72 84 35 61 119 35 23 40 53 54 48 78 15 45 32 33 49 14 35 29 57 21 56 34 38 29 43 29 36 55 17 59 92 54 58 44 27 52 15 66 60 2 22 52 34 35 46 63 30 64 45 59 16 27 25 10 32 29 16 73 19 33 27 37 35 35 42 50 31 32 32 42 20 35 40 22 52 20 49 86 20 4 32 47 69 68 42 53 40 49 13 44 50 17 35 43 25 38 34 47 39 74 30 44 39 49 78 47 73 34 67 25 74 51 34 82 56 41 25 34 79 77 50 58 3 92 22 52 57 37 33 90 27 15 48 89 21 24 57 43 18 12 37 15 29 39 6 40 23 21 62 67 37 75 23 15 8 47 11 58 53 50 68 31 21 21 10 50 9 33 32 73 64 67 18 47 29 30 33 25 48 7 11 42 49 8 38 25 19 52 36 35 7 70 57 56 18 35 34 22 51 41 12 29 20 53 6 2 92 23 31 65 33 62 20 27 35 53 28 5 3 55 38 94 93 68 88 55 35 63 87 81 33 89 76 31 18 22 0 1 22 1 5 34 51 59 33 61 6 65 21 48 68 17 27 57 58 49 47 66 43 63 76 29 69 71 67 47 9 44 33 25 32 14 32 33 35 51 50 33 56 37 16 16 16 30 14 40 44 69 3 41 51 9 22 27 63 63 15 43 24 34 16 40 41 86 57 76 38 42 33 72 17 62 47 38 15 22 36 32 31 51 33 40 59 71 9 15 29 38 55 49 45 29 47 19 23 38 24 27 39 55 1 33 34 40 50 21 51 36 41 46 54 50 58 33 63 21 54 21 48 25 6 42 19 43 28 58 82 26 10 49 42 14 2 0 69 53 74 17 4 67 34 62 15 49 21 62 28 45 21 52 20 64 52 30 58 36 80 44 35 29 70 55 31 43 66 60 62 34 13 14 58 48 10 62 60 33 46 37 65 26 34 52 8 56 45 66 59 40 18 68 22 24 76 57 33 47 33 10 5 49 44 49 47 20 21 47 48 35 65 88 56 40 41 73 52 41 59 11 28 60 25 12 41 39 46 55 55 59 82 27 67 31 24 13 75 80 45 33 13 30 57 52 18 33 80 56 67 23 2 21 46 49 55 31 48 64 27 9 7 47 47 49 13 49 48 55 24 18 32 26 47 95 39 37 18 20 48 56 49 59 72 71 28 35 53 21 48 28 33 56 14 1 60 38 30 66 23 19 20 47 44 34 6 18 24 26 58 47 14 47 30 24 20 57 18 83 31 41 35 37 54 50 21 39 42 30 35 46 33 36 38 48 32 37 22 23 45 20 43 51 30 16 34 11 36 75 52 28 20 19 47 66 25 14 59 21 24 57 21 53 36 42 34 33 30 67 27 40 45 38 15 40 49 61 60 107 19 39 36 63 33 79 57 34 33 40 15 72 29 7 22 29 22 82 39 15 15 44 17 58 22 39 52 41 38 32 29 22 9 32 16 5 18 72 15 47 53 25 8 44 51 15 58 35 20 46 20 6 62 63 53 28 12 61 28 49 29 34 24 43 54 28 64 11 88 41 40 47 32 42 32 7 24 23 19 46 27 60 44 26 28 9 25 66 48 7 25 23 19 52 37 49 66 68 36 21 26 43 17 85 15 10 19 24 5 43 53 8 85 7 44 12 22 9 53 22 35 53 22 58 62 10 15 26 70 23 19 37 54 43 21 39 34 33 45 54 54 11 61 53 29 83 15 69 79 71 61 80 55 22 53 13 73 65 50 53 62 36 57 22 41 15 21 8 12 27 34 33 17 68 29 10 6 29 13 25 30 73 32 51 44 26 63 13 50 45 48 34 0 42 44 3 57 36 43 61 54 18 13 19 40 54 17 39 68 33 51 53 33 40 39 34 39.31285551763367
23 26 43 22 92 49 19 37 33 98 16 26 4 38 9 29 26 58 9 28 64 23 27 18 15 38 86 66 65 20 64 26 45 46 37 21 24 36 34 41 68 11 21 97 30 77 80 33 65 119 33 25 37 53 51 45 74 15 49 30 30 47 11 34 28 59 20 59 36 39 25 41 33 32 55 21 60 94 57 51 42 24 50 15 64 68 2 19 50 35 33 43 60 30 63 40 53 16 26 25 10 26 28 17 65 17 35 28 37 38 35 41 48 34 34 33 47 20 32 43 24 54 22 48 86 18 5 23 48 71 73 46 56 41 46 14 44 53 18 33 40 27 37 36 43 42 64 30 44 43 53 82 44 69 31 64 25 71 50 36 79 56 44 23 31 84 80 51 54 3 82 21 49 58 36 31 94 29 16 50 88 21 26 60 41 20 14 33 12 32 40 8 45 18 23 62 63 32 75 22 16 6 50 13 57 56 48 66 33 20 19 12 54 7 32 39 68 60 63 18 45 27 33 34 24 44 6 8 41 46 8 37 23 18 50 31 36 6 64 58 58 23 37 33 26 45 37 12 26 21 51 4 2 86 21 33 61 37 66 19 26 40 54 31 4 3 57 40 88 90 61 86 53 34 61 87 75 34 92 69 32 19 21 0 1 24 1 5 31 46 61 36 63 6 67 24 51 64 14 25 55 58 51 53 65 44 67 74 32 72 70 71 48 8 48 32 23 33 14 29 27 36 49 54 32 54 35 13 17 17 32 13 45 41 63 3 41 47 10 24 25 63 58 14 41 21 36 22 39 38 83 58 64 40 40 31 65 20 60 42 33 14 26 32 25 33 48 31 35 61 76 7 13 28 38 54 50 43 26 44 19 25 37 21 24 34 48 1 30 33 41 48 20 47 33 39 39 51 46 49 39 66 24 51 20 47 21 7 42 18 40 27 58 89 22 9 45 40 14 1 0 65 46 73 18 4 65 32 61 15 47 22 59 31 46 22 48 19 60 44 29 56 37 75 41 39 29 72 54 32 39 66 56 60 32 12 12 53 47 10 59 66 34 43 38 60 26 34 52 8 59 41 64 52 41 19 69 23 18 72 60 35 51 37 8 3 45 38 51 50 18 20 44 47 37 65 91 54 38 39 69 51 40 56 11 26 60 25 13 39 41 49 50 56 60 79 24 64 29 27 13 76 81 43 33 10 32 57 52 18 30 77 58 72 22 2 24 43 44 55 31 49 64 29 11 7 52 49 46 16 51 45 52 23 19 36 26 50 90 34 34 19 17 47 49 48 59 70 68 28 38 52 19 48 27 37 55 15 0 56 39 31 71 19 19 20 40 50 35 6 21 26 25 58 47 16 48 24 22 20 57 20 81 30 39 30 41 50 51 26 41 48 26 35 47 34 36 30 49 28 33 23 23 44 23 38 49 32 17 31 11 37 73 53 28 19 23 50 63 24 13 62 24 22 58 27 51 34 41 34 26 30 64 26 41 38 30 17 36 52 60 59 105 19 35 35 60 29 72 58 32 30 36 15 69 28 5 20 29 26 89 42 18 16 46 18 58 22 40 55 42 38 30 27 23 11 32 17 5 16 73 15 43 56 21 8 43 46 16 60 37 22 45 15 7 66 62 57 31 14 57 30 55 23 30 27 38 49 34 59 10 91 37 38 43 37 42 28 4 22 21 20 44 31 62 44 24 26 7 26 68 51 7 25 19 19 57 36 48 61 63 40 18 30 41 14 81 13 13 19 20 8 42 57 10 91 5 41 15 22 9 54 23 35 51 22 63 64 9 11 23 68 21 21 32 54 46 25 34 38 31 44 51 51 7 58 52 27 78 15 68 67 73 56 73 48 18 58 14 65 64 46 57 65 38 56 21 43 14 20 7 12 27 33 30 16 66 26 9 6 32 11 23 31 70 30 59 40 29 61 14 51 51 53 37 0 45 48 3 57 42 42 58 51 16 13 18 40 59 19 39 60 37 52 53 39 45 37 35 38.77588168373151
23 25 45 26 95 47 19 36 28 98 16 33 6 40 10 27 25 53 9 27 62 25 25 17 12 39 89 65 71 20 67 22 44 45 36 21 26 35 34 42 68 11 16 102 26 80 75 31 72 112 31 24 36 56 55 41 83 14 51 30 32 47 10 31 26 55 20 55 40 35 21 38 32 31 51 22 65 89 55 47 42 25 49 15 58 68 2 17 47 34 33 39 61 32 62 40 48 14 24 25 10 25 24 20 55 20 34 26 34 38 41 41 46 30 35 32 50 19 28 39 25 50 19 48 82 19 5 22 48 71 79 48 61 43 43 13 45 51 23 30 41 26 35 34 38 40 64 27 46 41 55 83 41 68 32 62 26 69 47 35 71 52 45 25 31 89 79 49 56 2 74 22 42 58 35 25 96 32 16 52 91 24 24 57 38 20 18 27 10 31 40 8 44 17 19 50 58 29 77 21 16 4 45 13 54 60 48 68 33 18 17 12 55 6 31 38 66 55 63 15 41 26 35 35 23 38 5 6 39 44 9 34 22 16 45 28 40 4 63 59 57 23 36 34 28 45 39 11 26 20 52 4 1 85 23 33 59 34 61 22 30 46 59 32 3 2 59 42 83 97 58 83 52 33 64 90 69 37 91 61 34 18 22 0 1 25 0 4 30 49 54 37 58 6 54 25 42 69 12 23 49 58 52 56 68 39 68 67 30 79 65 68 41 8 45 34 23 31 17 25 32 38 46 52 31 52 35 11 17 15 31 9 45 35 53 2 43 47 11 23 20 60 52 17 43 19 33 22 36 39 78 60 63 39 42 28 68 18 57 40 37 17 27 27 24 34 59 30 33 62 76 7 13 25 36 50 45 43 22 43 16 23 39 21 24 36 45 1 27 33 38 46 17 51 28 39 39 52 45 44 40 64 23 48 18 42 23 7 44 14 47 24 52 88 19 7 42 37 14 1 0 69 41 75 17 4 66 28 61 16 44 23 53 31 46 19 45 15 56 36 29 55 38 70 43 40 30 71 52 32 40 67 49 58 34 12 10 49 43 10 61 58 35 42 39 56 26 33 48 6 61 39 57 49 43 17 65 23 17 73 59 34 55 41 8 3 42 40 47 48 16 19 46 48 38 62 91 53 33 36 60 56 33 53 10 28 61 29 14 39 34 50 50 57 55 79 25 59 34 24 14 82 80 39 33 13 34 65 57 16 30 73 66 75 19 2 27 35 41 56 34 55 65 27 12 7 58 48 45 17 47 45 49 24 17 33 24 49 87 33 34 22 18 51 46 42 50 70 61 26 42 48 21 48 27 37 61 17 0 61 38 29 72 20 20 21 41 52 34 7 17 21 25 59 43 18 46 31 22 21 59 20 85 26 41 28 39 50 47 26 35 43 24 35 47 33 31 30 44 27 32 22 24 44 23 39 53 34 17 32 11 33 72 53 26 18 26 53 63 22 12 57 23 22 50 38 51 34 44 31 26 28 61 23 40 37 30 15 34 53 53 60 95 21 32 29 55 28 66 50 32 32 34 15 67 26 6 15 28 28 88 42 15 17 42 19 56 19 42 50 36 42 27 26 22 12 29 16 5 12 68 16 39 57 18 8 43 42 15 57 39 18 49 16 5 58 61 61 33 15 54 31 53 21 28 27 35 48 37 59 8 85 38 42 38 46 38 26 3 23 19 24 43 33 67 46 25 28 6 28 70 52 8 25 15 24 57 34 52 66 58 37 15 32 38 17 75 12 14 21 22 11 41 55 9 93 2 40 18 18 10 53 26 34 50 21 64 58 8 9 26 68 22 20 28 53 50 27 33 42 24 40 53 50 6 57 54 25 83 16 67 65 73 57 69 46 17 62 17 66 65 50 57 67 34 59 19 38 14 23 6 11 28 34 33 16 58 33 11 6 30 11 24 31 66 31 59 39 32 57 16 50 44 54 32 0 43 49 2 59 42 42 57 53 18 12 16 36 49 18 43 55 38 55 47 39 48 34 37 38.06484641638225
24 20 47 27 92 43 19 39 32 88 14 30 7 47 8 29 26 51 8 26 65 29 28 17 13 40 91 62 73 19 72 22 43 49 35 21 23 28 35 44 73 11 13 105 22 84 73 30 73 111 31 25 36 50 57 43 85 14 46 28 33 47 8 31 26 49 20 53 39 36 21 34 29 31 51 24 64 82 53 44 46 26 42 15 53 69 1 18 43 37 34 39 58 31 60 39 45 13 24 27 11 23 26 19 48 22 35 27 34 41 43 41 44 27 36 26 54 21 31 37 29 54 18 47 80 18 6 20 48 65 84 40 64 43 41 12 41 52 23 29 42 25 39 30 33 41 60 28 47 46 59 76 37 71 30 58 23 76 44 31 67 51 43 29 29 97 80 49 60 2 72 17 42 64 32 23 97 31 13 55 91 25 27 56 35 21 19 24 11 30 38 9 48 17 15 52 56 29 70 19 15 4 47 13 55 68 45 66 33 21 15 12 62 6 30 36 62 53 54 12 44 25 30 34 24 34 5 7 40 39 8 38 25 14 42 27 39 3 56 60 64 23 35 33 31 45 39 13 26 24 50 4 0 86 26 37 57 30 64 21 30 44 54 29 3 2 56 46 88 104 57 82 46 32 53 90 66 41 88 60 34 20 23 0 1 23 0 3 31 56 55 37 60 4 47 23 46 68 8 22 45 56 51 54 69 39 64 64 35 77 60 70 43 7 46 30 23 31 20 26 36 37 43 56 31 48 39 13 16 12 26 10 48 35 53 2 43 45 11 27 17 62 53 16 41 21 35 25 40 38 73 62 64 40 47 25 64 18 58 42 41 15 28 26 20 32 65 34 31 57 70 7 10 25 37 50 44 44 22 44 16 20 36 22 22 36 49 1 27 32 40 51 15 59 27 37 43 52 45 39 45 60 23 47 17 44 21 6 44 16 47 25 49 87 15 5 42 39 15 1 0 70 36 76 16 3 66 30 59 18 48 21 48 32 44 20 47 16 55 35 28 53 37 74 38 40 26 73 50 32 35 63 55 62 34 15 10 43 44 12 57 59 35 38 36 53 26 36 46 6 72 40 48 48 40 17 66 25 19 68 63 33 56 41 8 3 41 39 46 48 19 20 47 44 37 60 94 49 32 32 59 54 30 53 8 33 63 28 13 39 31 50 42 58 53 74 21 55 34 31 17 87 84 36 39 11 35 57 59 16 30 73 66 75 17 2 26 32 39 58 34 58 69 27 12 7 63 43 41 17 42 42 42 23 19 30 23 54 88 31 37 22 18 52 44 45 45 69 61 30 41 43 21 47 27 38 68 12 0 62 39 27 81 21 17 20 36 60 29 7 17 21 21 61 40 17 46 38 25 22 58 20 90 25 38 25 43 49 43 26 35 44 22 34 49 37 27 32 43 28 30 21 29 43 20 37 59 31 15 28 8 33 75 55 29 15 23 52 56 20 11 60 27 17 52 41 50 33 45 31 22 23 66 23 43 41 29 14 33 53 52 57 89 20 29 23 51 23 69 47 29 31 36 16 67 23 8 13 28 30 85 43 18 18 42 20 47 19 41 46 32 43 25 23 17 14 27 15 5 10 67 20 39 53 22 9 47 40 16 52 39 21 47 14 4 58 58 66 30 14 52 31 50 19 26 28 37 43 37 63 8 77 39 44 41 49 42 30 3 20 16 26 43 34 70 51 24 30 6 31 60 60 9 27 14 23 58 40 47 69 58 33 14 33 42 14 75 15 18 20 21 9 39 57 10 94 2 36 15 14 10 52 25 32 45 23 62 56 9 9 26 64 22 18 30 47 54 26 33 42 25 43 51 48 9 53 63 22 82 12 66 59 77 61 73 46 17 58 16 67 65 47 58 67 40 57 17 34 16 26 7 10 27 38 37 16 52 36 13 6 29 12 25 31 64 30 54 33 32 53 14 50 44 51 28 0 39 52 1 59 44 42 56 47 20 11 15 36 53 13 43 52 31 50 43 39 45 32 38 37.70648464163823
27 22 46 25 91 46 17 39 36 90 12 31 8 46 9 32 23 51 10 30 57 29 28 17 15 38 95 59 69 16 71 21 43 46 35 23 22 27 37 46 77 11 11 105 23 86 66 26 75 107 28 25 34 45 61 40 82 13 43 29 34 42 4 27 27 52 22 50 34 38 21 33 24 33 51 23 67 73 51 40 42 30 36 16 49 72 1 19 40 42 34 37 56 35 58 39 44 11 24 29 12 27 26 18 50 23 35 23 33 46 46 37 44 29 39 24 57 20 31 34 27 47 20 49 79 17 6 17 53 61 87 43 70 39 37 13 37 54 21 24 40 25 36 32 36 40 52 29 45 41 60 75 39 71 28 53 21 77 43 32 61 49 46 31 26 98 87 47 56 1 65 15 41 60 28 22 88 31 11 48 88 27 30 54 37 21 18 26 11 32 37 9 42 12 14 46 53 31 67 17 16 4 47 15 52 67 42 58 34 17 11 10 60 5 27 37 62 51 51 11 40 25 27 36 26 34 5 8 44 38 10 37 31 12 44 27 41 3 50 60 69 23 32 32 34 40 36 15 28 28 46 3 0 79 22 35 56 34 60 25 29 50 56 31 2 2 54 43 81 102 50 83 44 32 46 90 63 45 83 57 35 20 21 0 1 23 0 3 33 60 54 37 62 5 46 22 44 74 7 23 46 59 53 54 69 37 64 61 40 84 59 71 40 7 45 29 24 29 18 25 33 34 33 57 33 58 39 16 17 10 28 13 49 34 51 1 45 40 11 31 15 53 53 18 38 19 34 25 40 34 71 61 63 41 47 25 61 20 56 41 44 13 26 28 18 27 73 34 30 57 78 7 11 25 36 54 42 44 24 42 14 21 37 21 21 41 45 1 27 32 42 51 14 63 29 35 47 46 41 40 50 63 25 41 16 47 20 5 46 15 41 25 42 84 13 5 39 43 14 1 0 71 34 72 13 3 68 31 60 12 47 21 46 34 40 20 48 16 53 33 29 48 36 74 40 38 22 68 42 32 35 66 51 60 39 14 9 42 49 12 61 60 33 37 30 57 26 36 42 5 73 45 39 47 41 20 65 24 18 59 65 37 56 39 6 2 36 38 45 43 19 24 44 40 38 59 88 51 31 33 56 51 27 49 9 32 65 31 14 37 29 48 42 56 54 64 21 56 35 29 18 86 77 32 39 12 32 60 66 15 27 75 65 67 16 2 31 31 32 59 32 61 65 25 15 7 67 42 37 16 44 43 38 26 15 30 20 50 94 30 35 19 21 54 39 42 37 67 64 32 47 46 19 45 31 40 75 12 0 67 35 26 79 20 17 21 33 61 27 8 16 21 17 61 40 16 42 39 31 26 51 19 99 25 39 26 45 44 45 31 38 49 25 32 49 39 25 32 39 29 31 20 26 41 22 34 58 28 15 30 7 33 77 54 27 12 22 49 56 19 13 61 27 17 52 41 50 37 46 32 21 22 65 23 44 39 28 12 30 50 48 56 89 18 26 26 47 20 65 45 26 28 37 13 68 23 7 14 29 34 90 44 22 22 41 18 45 19 48 45 31 38 24 20 14 20 30 17 6 9 65 20 36 47 25 10 41 38 16 50 39 20 46 11 4 61 58 67 31 13 50 32 48 18 24 28 38 37 45 64 8 75 40 44 41 48 48 33 2 19 15 34 38 34 65 48 26 30 5 29 53 67 8 27 14 24 59 42 48 73 56 32 16 33 44 13 69 17 21 17 20 9 37 56 9 100 2 33 16 13 12 49 22 38 41 27 53 56 7 8 27 62 25 20 26 50 51 31 39 42 21 41 54 45 11 49 68 22 76 12 61 55 83 56 78 43 15 54 15 62 67 45 53 67 45 46 16 33 16 23 7 7 28 38 39 18 52 39 14 5 32 11 27 34 61 31 50 34 37 57 14 50 40 56 27 0 38 51 1 59 44 40 62 46 20 12 14 30 50 15 39 51 30 49 40 38 40 29 38 37.21046643913538
21 20 42 20 83 45 13 37 40 93 14 34 9 45 9 29 22 47 10 29 56 31 29 15 9 40 93 56 71 16 72 21 41 41 29 26 24 25 32 47 77 12 10 93 23 86 69 24 75 103 29 27 32 48 67 41 84 13 43 25 34 45 2 27 28 57 23 44 32 40 18 27 21 35 48 24 69 72 51 38 39 32 36 19 45 64 1 15 38 46 32 38 59 33 58 39 36 12 22 32 13 25 25 19 55 24 37 20 33 52 45 32 44 30 43 24 58 23 32 31 29 49 20 46 80 18 4 17 52 63 85 42 72 39 39 12 30 55 25 25 38 23 29 32 37 41 48 30 49 40 59 73 34 71 30 51 22 70 34 32 58 46 40 30 27 99 88 53 58 1 63 14 41 63 29 19 86 30 13 49 98 30 27 53 39 22 19 30 10 31 33 10 44 12 13 46 52 32 59 18 14 3 42 17 61 62 46 51 34 17 8 9 57 4 28 38 59 53 47 12 36 24 25 30 27 31 5 8 46 38 10 36 36 13 42 28 39 2 45 62 66 28 34 26 33 40 34 16 26 26 44 3 0 79 17 36 64 35 58 26 25 46 55 28 2 2 60 41 81 97 53 74 44 35 45 85 57 44 78 54 31 21 21 0 1 23 0 3 28 61 50 40 63 4 46 21 39 80 5 20 50 61 54 50 60 39 67 60 41 86 52 70 42 4 46 29 21 28 18 28 36 33 33 53 29 62 41 18 15 10 28 15 55 38 54 1 48 39 11 29 11 55 55 24 42 18 31 23 43 35 68 56 61 39 43 26 60 19 60 39 44 15 26 30 17 26 73 35 28 59 83 5 13 28 37 53 40 37 23 42 14 22 36 21 17 41 40 1 28 32 40 51 13 61 26 35 52 41 38 34 52 64 25 42 17 51 20 3 51 15 43 23 38 85 11 6 38 40 13 1 0 74 28 77 12 3 70 29 60 14 47 23 48 33 39 18 44 13 49 31 34 53 39 77 41 34 19 66 36 34 31 62 50 57 39 14 9 36 47 11 55 58 29 32 27 55 31 36 41 5 73 52 41 52 42 22 59 30 16 60 58 36 57 43 6 2 36 35 43 48 21 19 45 44 43 62 84 50 28 33 51 55 29 48 7 30 65 32 15 33 29 48 34 61 53 59 20 55 36 26 18 87 76 28 42 16 29 63 63 10 27 76 69 69 14 2 36 26 32 55 30 65 70 24 13 5 63 41 33 15 47 39 35 26 12 30 20 54 95 28 31 18 23 56 40 46 31 73 57 33 53 43 18 47 32 42 71 11 0 64 35 25 76 16 13 21 29 62 27 8 17 16 17 56 38 14 40 42 34 28 47 19 90 21 40 26 43 46 43 30 36 53 23 27 48 37 24 34 40 29 33 20 22 45 28 32 58 29 14 28 9 39 72 54 29 10 24 53 60 19 14 61 33 17 53 46 49 40 47 39 21 20 73 23 41 37 29 14 25 50 49 56 82 20 19 24 51 18 63 48 21 26 38 13 62 21 6 12 30 31 93 40 24 25 39 17 44 17 45 36 32 40 25 19 13 19 28 18 7 9 66 22 36 44 28 13 46 42 14 46 44 21 45 12 4 60 60 66 33 14 52 30 47 17 23 29 41 37 49 65 6 77 41 43 46 50 42 42 2 21 13 37 40 33 60 45 26 35 4 29 53 69 8 27 12 26 60 38 50 69 55 36 17 34 48 16 72 19 17 17 19 9 35 53 10 95 2 27 16 12 12 48 18 34 39 25 54 51 6 8 24 59 29 20 27 57 51 36 42 39 21 42 55 41 12 47 71 21 74 12 68 61 80 61 73 44 12 47 20 65 55 46 54 60 40 44 15 31 18 24 6 7 28 37 37 20 50 40 15 4 35 11 30 33 58 29 44 39 37 55 16 51 40 58 24 0 38 53 1 59 46 36 71 44 22 12 13 27 48 14 41 48 28 49 42 38 42 32 35 36.839590443686009
21 20 43 18 75 43 11 34 42 81 13 36 9 43 12 27 23 47 8 32 56 36 30 15 8 39 94 60 69 15 68 22 43 44 25 27 24 28 30 42 83 11 10 94 21 82 65 26 76 107 32 30 31 48 66 39 86 12 39 23 33 48 2 23 29 55 25 37 35 33 16 24 22 35 56 24 69 62 53 38 32 31 32 21 43 63 1 16 33 48 37 31 53 35 65 42 32 13 18 34 13 24 23 19 56 26 37 17 30 57 48 27 45 27 46 26 58 20 34 37 30 49 17 47 84 19 2 17 49 61 86 47 76 36 41 15 32 57 27 23 36 22 29 30 39 41 42 32 51 39 57 77 30 73 32 45 19 77 32 32 59 44 38 32 22 91 88 51 56 1 59 13 40 64 33 21 87 30 13 59 101 30 27 45 39 22 18 29 12 28 33 11 44 12 14 44 40 36 57 19 11 3 41 14 63 62 43 50 34 18 9 10 48 3 32 37 62 57 44 12 33 23 25 29 27 23 3 7 42 36 9 36 38 13 37 26 36 2 44 64 65 34 32 21 36 39 32 20 31 27 45 3 0 73 18 36 61 33 64 25 21 49 57 30 2 2 52 41 72 104 44 72 40 32 39 77 58 42 71 52 34 19 19 0 1 23 0 3 27 62 47 45 61 4 47 20 39 81 5 17 54 61 53 53 57 42 65 55 45 81 46 68 38 4 43 28 16 26 17 22 36 28 34 58 29 62 38 15 12 7 24 16 51 39 53 1 44 38 8 32 9 54 49 27 39 18 32 27 40 32 63 55 62 34 39 24 64 19 59 38 47 11 28 31 18 22 79 37 28 60 86 3 14 23 32 49 36 41 24 42 13 22 34 21 18 42 43 1 29 30 41 49 12 61 28 35 51 41 37 32 49 65 25 44 15 60 19 2 50 17 42 22 35 86 11 8 34 41 13 1 0 70 27 79 11 3 70 28 60 14 48 21 51 36 35 18 40 12 48 26 37 50 39 64 39 34 20 63 35 31 28 58 52 53 37 15 9 37 45 10 57 63 32 30 25 49 33 44 35 4 77 53 43 48 43 21 57 31 14 57 58 32 57 42 5 2 36 34 38 51 18 16 39 45 51 61 82 49 27 31 53 56 26 49 6 30 62 31 14 33 29 50 29 60 50 56 15 53 39 27 17 88 80 27 51 17 29 68 70 9 26 83 65 75 12 2 36 24 30 55 29 62 69 25 12 4 72 46 34 16 47 34 36 27 10 29 20 55 93 25 30 13 24 58 34 47 31 76 60 31 43 40 18 44 32 42 66 14 0 67 34 26 75 14 12 22 30 60 26 9 22 15 17 51 40 13 43 40 33 28 46 19 89 19 35 26 48 49 45 32 34 54 23 27 47 31 16 29 38 31 34 17 24 43 26 27 54 34 16 28 9 40 68 51 30 9 25 55 64 22 19 60 31 18 59 44 50 42 45 36 23 17 64 24 43 36 28 14 23 56 47 57 83 17 16 28 45 20 63 49 19 24 40 12 66 17 8 13 32 27 88 40 24 27 38 20 41 13 44 37 29 40 22 20 10 21 30 18 7 11 69 22 34 43 32 13 49 47 12 43 40 25 47 11 3 59 60 67 32 15 53 35 41 19 22 28 40 38 51 64 7 90 38 43 50 46 43 44 1 20 12 35 35 36 60 46 26 36 4 33 52 65 8 30 11 26 59 37 49 74 51 35 18 33 42 15 69 20 17 18 18 8 35 54 10 89 3 28 17 10 15 48 16 29 35 25 54 54 6 7 24 60 24 21 27 59 53 32 42 37 21 45 62 41 12 44 74 22 72 13 73 60 75 56 71 46 11 45 22 62 52 50 54 60 42 44 15 30 17 23 4 6 26 36 34 17 53 40 15 2 34 12 28 27 56 28 39 39 37 54 16 51 38 58 25 0 34 60 1 57 40 35 66 42 27 12 13 23 46 13 43 50 29 41 45 38 38 27 37 36.362912400455069
17 24 46 18 73 39 11 34 40 86 10 38 9 43 13 27 22 48 7 32 57 40 29 13 8 37 98 56 72 16 68 20 48 39 24 28 23 25 27 38 89 8 9 87 19 79 58 27 73 107 35 26 36 49 72 38 81 13 39 20 32 38 2 22 28 50 30 38 42 28 14 24 19 38 60 23 65 62 56 38 29 26 24 21 37 68 1 15 32 47 44 23 60 36 60 45 25 10 15 39 17 22 23 20 56 21 34 18 28 61 53 27 38 32 46 24 59 19 30 34 32 49 17 48 88 17 3 14 45 62 88 53 74 37 39 17 37 60 23 21 30 20 24 26 42 37 39 33 52 45 57 77 31 75 35 39 21 71 32 34 55 41 36 34 21 93 84 48 57 1 62 12 38 60 35 18 81 33 12 60 104 32 28 47 33 21 16 28 10 28 31 13 37 13 15 43 34 36 50 21 11 2 40 12 62 66 40 50 30 13 10 11 45 3 27 40 61 57 46 13 27 26 27 28 28 23 3 5 47 37 8 34 35 12 36 28 37 2 48 55 61 31 27 21 33 39 31 24 25 34 47 3 0 65 17 34 59 37 64 22 20 53 58 33 1 2 53 44 74 103 48 66 38 37 35 74 51 41 68 51 33 19 21 0 1 21 0 3 24 61 49 42 63 4 43 21 36 80 6 15 57 61 46 53 55 45 67 54 46 74 45 65 32 4 41 25 15 26 17 20 31 28 28 57 26 64 40 16 10 7 25 15 47 42 49 1 49 37 8 34 8 57 48 28 39 17 29 27 34 37 60 60 63 33 41 25 61 19 63 41 43 10 32 33 16 20 87 36 25 60 87 2 13 22 26 46 28 42 24 38 13 22 34 20 18 39 42 1 29 31 39 47 10 65 28 35 50 33 37 31 53 64 26 46 14 57 18 2 50 17 39 29 33 94 8 11 30 37 14 1 0 69 31 81 12 1 61 26 62 14 50 19 51 34 38 22 38 10 46 23 40 51 39 68 38 30 21 65 35 28 24 62 51 50 40 19 9 33 47 10 56 61 34 30 22 52 34 43 36 4 71 54 46 48 41 21 48 34 17 58 59 30 56 39 4 1 33 38 34 46 19 13 38 45 48 64 83 53 26 31 52 55 26 42 4 29 62 29 11 33 29 47 29 60 51 61 14 56 41 28 22 93 90 25 54 21 25 71 73 6 25 89 67 78 11 2 43 21 31 56 27 61 69 23 12 3 73 46 34 14 48 35 33 25 9 29 22 60 96 24 30 11 21 61 36 44 25 72 56 31 42 41 16 46 31 44 58 13 0 64 31 27 66 12 13 22 32 57 29 11 24 16 19 47 40 14 41 37 33 29 47 18 92 19 36 27 49 48 43 34 31 55 25 30 49 31 18 31 39 29 34 14 25 49 28 26 57 38 18 26 11 44 68 41 34 8 29 57 59 21 23 59 31 18 57 46 51 41 45 36 22 15 59 24 41 34 26 16 25 53 43 57 83 20 17 31 42 17 61 47 16 28 34 13 61 14 7 14 35 28 87 42 24 28 35 21 34 14 43 36 28 42 22 20 9 22 28 19 7 11 70 23 30 33 32 10 50 47 11 41 44 27 51 10 3 59 56 67 33 13 51 31 41 18 22 32 44 35 50 68 5 90 36 43 58 45 44 39 1 17 11 31 37 38 53 51 22 36 4 30 51 67 10 32 10 26 56 34 49 73 48 34 20 32 42 13 72 17 19 18 19 7 35 58 8 87 3 28 20 8 15 50 14 26 30 22 53 54 5 6 22 62 24 23 28 59 57 33 38 36 19 42 61 43 12 46 80 21 71 14 65 67 64 58 70 40 12 42 22 61 57 52 53 61 47 40 16 34 15 22 3 6 26 33 30 18 51 40 14 1 33 16 26 25 55 27 43 37 38 52 16 50 38 61 23 0 37 56 1 54 40 36 61 43 26 10 12 25 43 15 49 46 30 45 47 38 37 27 33 35.96359499431172
17 28 50 17 69 37 10 32 36 92 11 40 11 36 12 27 23 52 9 30 55 43 29 12 6 39 96 54 69 15 68 17 48 37 22 31 19 25 30 37 89 5 8 82 20 78 57 25 73 99 39 27 40 56 73 43 72 9 35 21 32 41 0 23 28 49 36 38 44 24 11 21 20 40 55 24 67 57 61 36 31 23 23 21 34 67 1 15 30 46 48 22 55 35 58 46 23 11 14 41 19 21 24 21 57 25 34 18 26 62 53 29 39 35 43 22 58 17 30 34 30 48 17 46 90 16 3 14 41 66 87 58 79 37 35 15 35 60 23 22 29 20 22 26 41 41 35 32 51 42 54 77 25 83 33 38 23 67 32 35 50 38 36 31 19 97 87 51 61 1 58 12 35 59 35 17 80 32 9 63 102 36 29 48 31 24 16 24 8 30 29 12 43 14 16 42 38 39 50 18 9 2 38 13 63 62 38 45 31 13 12 9 46 2 28 39 60 56 48 11 24 23 28 29 30 21 3 4 48 34 6 31 31 8 35 28 34 1 47 52 60 32 24 18 31 43 33 26 26 37 47 3 0 61 16 32 58 34 64 22 20 54 59 35 1 2 51 42 70 107 50 59 39 34 36 73 48 38 66 59 34 17 22 0 0 22 0 3 18 60 44 43 61 4 37 26 36 79 6 10 56 59 44 55 54 41 62 55 45 75 39 72 29 3 42 27 14 29 20 24 35 32 27 54 19 65 36 14 10 6 26 15 43 42 53 1 52 40 7 36 9 53 48 29 41 17 28 29 31 35 55 57 63 31 36 28 60 19 56 36 43 9 29 35 12 21 92 33 22 61 92 2 12 19 24 49 23 43 23 41 15 22 36 21 21 38 40 1 31 31 37 43 8 66 30 33 52 28 35 29 49 64 28 51 13 50 19 2 50 16 41 28 32 92 6 11 27 37 14 1 0 69 36 79 13 0 58 27 69 17 49 18 49 32 40 15 42 10 42 25 39 48 35 69 42 29 19 66 33 25 24 62 42 49 43 17 6 34 45 10 51 59 33 31 22 53 34 49 34 4 68 50 47 43 38 23 46 32 21 61 58 28 61 38 4 1 31 37 32 50 19 15 39 45 47 67 81 49 27 25 51 52 30 43 3 26 63 26 11 36 29 48 29 63 47 62 15 55 38 27 21 95 94 25 52 25 22 70 76 5 25 85 64 85 9 2 40 17 31 61 23 58 71 25 13 2 80 46 31 12 47 30 32 29 10 32 24 62 92 24 29 9 19 68 30 51 21 69 51 29 43 35 15 46 34 49 59 12 0 67 33 28 65 15 13 24 32 58 25 10 29 13 18 45 38 15 41 36 33 34 49 15 98 16 36 27 46 46 40 37 29 53 22 30 45 35 20 31 39 30 33 15 31 50 26 23 55 35 21 28 11 49 65 42 29 6 30 53 62 21 24 54 36 18 56 45 50 40 48 32 25 15 59 21 43 31 26 16 22 49 43 59 82 18 18 31 42 20 55 46 14 30 34 12 67 13 7 14 34 27 87 39 29 28 32 20 33 15 44 30 26 39 25 18 8 25 29 21 7 13 72 27 25 33 36 8 52 52 11 43 43 34 48 10 3 57 56 63 38 14 54 29 35 18 22 32 43 35 54 70 5 84 33 38 59 41 41 39 1 16 10 30 37 40 52 51 17 35 4 30 52 69 11 31 10 32 52 28 48 73 43 35 22 39 43 15 71 18 21 19 20 9 35 57 8 87 5 24 19 6 19 47 13 23 33 20 53 51 3 6 20 62 29 19 30 60 58 36 41 37 15 44 62 41 14 46 85 20 68 16 63 69 63 58 74 36 11 39 27 69 55 52 52 69 52 35 15 31 13 22 3 5 24 37 29 17 55 45 16 1 37 15 22 25 52 26 41 37 39 52 16 51 39 68 23 0 38 50 1 47 42 33 59 40 27 9 11 21 39 16 51 48 31 46 45 37 40 27 32 35.66780432309442
18 33 49 18 63 41 9 31 34 96 9 40 13 40 12 32 25 49 9 33 62 41 34 11 6 41 99 59 69 15 73 16 55 42 22 33 18 22 27 37 86 4 9 87 18 72 56 26 79 99 40 24 44 59 75 47 68 10 35 20 31 35 0 21 29 52 38 38 43 25 11 19 19 44 55 24 64 52 66 33 34 21 23 21 34 67 1 17 28 44 42 21 57 38 60 49 19 10 13 41 19 19 23 21 58 26 35 15 25 62 55 25 39 32 44 14 60 20 29 37 26 43 19 36 89 13 3 16 39 65 82 64 72 33 36 14 32 59 24 23 26 18 20 25 42 42 38 35 53 40 54 75 27 80 32 38 23 61 30 37 50 35 35 31 18 96 85 43 61 1 52 12 32 67 41 18 80 37 7 63 95 34 29 45 29 24 14 22 5 33 30 11 42 11 14 36 35 43 50 20 10 2 40 12 65 61 39 44 29 12 12 11 49 2 26 36 65 53 51 10 19 24 27 29 31 21 2 6 52 34 5 29 34 11 36 27 33 1 47 54 59 34 24 18 29 45 34 25 27 41 49 2 0 63 15 35 58 31 61 19 21 54 60 30 1 1 54 41 69 108 51 58 37 35 41 68 42 45 61 56 36 18 18 0 0 22 0 2 16 61 42 45 67 5 36 27 34 79 6 10 54 51 47 59 50 38 60 56 47 83 38 67 26 2 39 29 13 27 16 24 37 33 24 46 20 65 37 15 10 7 30 12 39 42 53 1 55 40 9 37 11 49 46 33 41 19 30 31 29 41 53 55 63 33 33 29 71 16 54 37 38 10 32 36 13 21 92 29 19 64 97 2 11 19 20 47 17 43 20 42 12 19 38 23 21 41 38 1 35 29 35 42 8 67 29 33 55 26 34 30 57 69 31 58 14 45 16 2 51 13 42 28 29 93 6 9 27 39 11 1 0 64 36 84 7 0 59 27 77 18 49 16 45 32 39 12 45 10 36 25 40 47 33 69 40 29 17 65 34 28 27 60 42 51 45 16 6 33 45 9 54 52 30 26 20 59 31 50 30 3 68 55 52 44 38 22 44 35 26 61 60 25 59 36 1 1 32 35 32 53 18 18 40 39 54 66 79 52 26 23 50 53 29 36 3 27 56 26 11 41 33 48 25 64 44 64 13 56 40 24 22 91 95 25 51 29 24 71 85 5 26 88 63 88 9 2 40 18 32 63 24 46 71 23 13 2 78 43 30 11 45 29 27 27 9 29 22 61 87 19 23 9 19 67 31 51 18 64 42 30 41 31 15 48 34 54 53 10 0 65 34 28 59 16 10 21 32 61 23 11 27 11 17 42 38 14 39 34 35 33 50 14 104 13 40 21 47 41 37 42 31 57 23 31 43 34 20 30 40 27 37 13 35 44 27 23 53 35 20 28 14 54 62 39 28 5 30 59 65 20 25 47 36 15 56 40 45 41 51 36 23 10 58 22 44 28 23 16 20 46 41 55 80 18 16 27 41 21 50 47 14 31 37 11 70 11 8 14 35 27 88 40 32 27 31 20 27 18 47 27 27 42 23 18 8 28 32 21 8 12 71 28 24 36 34 8 44 56 9 44 40 33 52 10 2 57 60 60 41 17 51 32 36 16 21 33 39 32 57 77 5 80 36 38 55 40 39 39 1 14 10 35 36 42 46 45 16 32 4 30 49 66 13 35 12 33 60 29 50 71 44 37 21 45 39 17 68 23 19 18 20 9 29 54 8 94 5 26 21 6 20 49 14 21 33 22 53 50 2 5 19 63 28 18 26 57 60 34 41 38 11 44 63 39 13 48 82 20 65 14 62 63 50 54 71 34 9 33 26 65 51 53 51 70 57 31 18 34 13 22 3 3 19 35 30 16 53 45 19 0 37 17 27 29 56 25 39 35 38 51 14 47 41 62 23 0 40 46 1 45 44 34 63 42 28 6 8 18 40 19 52 46 30 50 45 38 45 27 37 35.40386803185438
20 36 51 18 56 35 8 28 33 90 7 43 14 40 14 39 25 48 8 31 63 43 33 9 7 43 93 51 66 14 71 17 61 40 24 31 14 18 29 40 85 5 9 78 17 68 58 27 79 96 42 24 45 61 76 40 66 12 39 22 35 33 0 23 28 47 44 41 51 25 12 19 16 51 52 22 66 51 64 28 31 19 20 22 32 68 1 17 25 43 42 20 57 41 59 49 12 9 13 37 21 18 24 19 60 29 34 12 22 65 59 23 41 29 40 14 59 19 29 40 25 41 16 35 89 12 1 18 39 65 79 71 71 34 38 15 30 56 24 26 27 21 20 24 44 43 33 34 53 41 50 68 28 74 31 36 19 59 33 35 46 30 37 36 15 95 88 44 57 1 48 11 30 65 42 17 76 42 5 62 98 39 28 50 27 25 12 24 4 27 28 12 41 10 13 35 35 52 52 22 9 1 40 13 60 60 41 42 30 11 9 10 47 2 22 38 61 56 52 8 17 24 24 26 32 19 2 7 52 37 5 30 34 11 43 30 32 1 43 52 54 39 24 17 31 45 33 25 35 38 53 2 0 61 15 30 56 30 61 19 21 51 52 24 1 0 45 40 69 95 45 53 38 34 44 65 37 54 63 63 37 17 15 0 0 23 0 2 13 63 41 44 66 6 35 29 35 73 6 10 60 52 48 56 54 37 60 55 43 86 38 61 27 2 41 30 11 30 19 24 42 29 22 43 19 67 37 15 9 8 31 12 38 40 53 1 59 39 8 38 11 47 50 33 38 23 31 32 31 46 51 56 59 37 31 26 72 14 57 35 35 10 38 38 15 20 97 30 19 60 95 3 14 16 15 48 13 44 21 43 14 22 34 24 20 42 36 0 37 28 32 37 7 58 28 37 54 21 32 30 58 62 30 62 10 44 15 2 49 13 38 31 28 95 6 8 28 45 9 1 0 63 33 86 9 0 62 32 80 23 50 16 42 30 39 14 38 7 31 28 43 48 34 69 38 33 15 59 29 25 27 58 43 51 44 16 6 34 43 10 53 52 23 25 18 63 32 54 26 3 57 59 54 42 41 27 42 33 28 57 58 24 61 33 1 1 32 34 32 52 17 19 41 40 57 68 78 49 25 24 47 53 34 38 3 26 53 27 11 41 35 47 25 68 44 69 11 54 38 22 24 88 108 21 49 34 22 61 86 5 27 85 59 85 13 2 41 16 34 66 23 42 70 22 14 2 84 47 26 11 43 26 27 23 8 27 21 58 82 20 21 9 17 65 27 51 15 63 38 30 35 27 14 45 34 54 57 9 0 63 33 32 61 17 7 22 31 59 20 12 24 11 18 42 37 13 39 34 34 37 51 13 99 14 40 24 41 39 30 42 28 57 23 29 39 31 22 29 39 26 30 15 39 40 27 17 59 38 17 28 16 53 62 41 25 5 33 57 66 17 28 51 37 15 54 33 49 47 53 33 23 7 57 20 44 26 21 16 16 42 45 59 83 18 17 28 44 19 46 41 14 33 30 10 72 11 9 13 36 28 85 41 27 33 33 21 26 17 50 23 28 43 23 17 8 32 29 22 7 10 68 31 25 37 34 9 44 61 8 45 41 36 46 7 2 58 68 59 43 20 47 26 34 17 20 39 39 31 57 78 3 72 37 30 54 32 40 38 1 12 10 35 38 44 44 40 15 26 4 31 44 66 14 31 11 36 68 26 51 73 44 42 22 45 40 16 68 26 20 19 20 8 25 53 9 94 6 25 22 5 22 45 15 19 35 24 54 53 2 4 17 60 31 17 21 55 60 31 40 34 8 46 66 41 11 46 82 18 67 15 60 62 52 58 73 36 8 30 27 67 41 53 46 71 60 28 16 40 15 19 3 3 17 35 28 14 56 49 19 0 33 16 30 30 57 25 33 37 38 54 12 45 42 62 24 0 37 40 1 41 42 37 63 38 25 6 7 17 46 20 58 47 28 54 46 36 46 24 41 35.03526734926052
22 37 55 21 50 33 7 27 35 89 7 36 14 43 16 37 23 46 8 29 62 40 39 7 8 49 89 49 61 13 70 20 60 44 24 30 12 20 31 41 80 5 10 70 16 68 52 26 79 93 39 22 44 55 75 35 67 12 39 22 32 34 0 24 29 44 41 38 57 30 13 18 14 58 50 15 65 45 64 31 30 17 20 22 29 71 1 13 25 47 44 20 53 48 62 50 11 7 12 38 23 16 22 17 56 31 33 10 18 71 60 21 43 28 40 14 56 19 26 38 21 40 14 31 97 13 2 16 36 61 78 69 69 34 40 18 33 56 24 26 23 23 19 19 45 43 33 32 55 39 46 65 27 68 33 40 17 58 34 34 43 29 38 38 11 93 89 40 48 0 49 8 27 63 40 12 75 45 5 67 100 34 27 52 27 23 11 22 3 26 24 12 36 10 12 36 34 55 55 25 8 1 41 14 55 62 38 37 32 11 8 11 40 2 21 41 61 55 49 7 15 17 24 29 35 20 1 7 46 32 3 28 31 10 51 31 29 1 42 54 51 44 22 16 34 41 36 27 34 45 54 1 0 58 18 27 49 32 63 22 18 57 50 25 1 0 46 40 76 88 43 53 36 37 47 66 35 58 61 65 35 15 12 0 0 22 0 1 12 62 39 42 67 6 35 30 38 69 5 10 61 51 48 56 54 35 59 53 44 83 33 64 24 1 40 27 10 30 20 21 39 31 20 41 18 75 38 15 9 7 30 13 39 43 50 1 52 38 9 36 11 43 48 31 37 26 29 31 30 44 44 57 55 40 29 30 71 15 55 36 33 11 40 43 15 23 95 32 22 51 90 3 16 17 13 52 12 43 21 40 14 26 40 22 16 48 39 0 38 26 32 36 6 61 28 37 51 20 28 32 55 60 29 59 9 39 14 1 49 13 42 29 25 94 6 9 30 49 8 1 0 60 28 86 11 0 63 34 78 19 50 14 34 27 40 14 38 6 29 26 41 49 37 62 36 34 12 55 28 28 27 57 44 53 51 14 6 29 43 12 51 49 23 25 20 59 34 52 26 2 50 54 53 43 43 31 40 31 29 62 58 23 59 33 1 1 35 32 29 53 17 21 43 42 62 71 79 50 22 25 47 53 36 33 2 24 56 28 11 39 35 49 22 67 43 67 11 52 38 19 24 86 110 18 42 33 23 62 87 4 30 89 60 83 11 2 39 17 40 64 19 41 67 21 12 2 78 47 26 10 47 23 26 25 7 30 20 58 78 18 19 9 17 62 24 54 15 60 33 30 32 23 13 45 31 53 59 10 0 60 34 32 65 20 5 26 31 55 20 12 28 14 17 42 31 13 40 32 32 41 51 12 101 14 38 26 40 36 31 43 32 59 31 30 35 34 22 28 41 27 28 12 36 33 26 16 59 35 20 27 16 60 56 43 25 3 35 63 68 18 32 52 35 13 52 32 50 49 52 34 20 7 57 18 37 26 17 12 13 41 39 56 83 18 16 33 42 17 44 44 15 26 30 9 76 10 9 12 40 33 87 43 27 29 34 17 24 19 52 23 26 44 22 16 6 32 28 23 7 9 63 31 23 34 37 9 42 60 11 47 36 39 45 6 4 62 65 59 46 24 48 21 37 17 18 42 43 27 61 79 2 68 38 24 52 33 44 37 0 9 7 39 37 43 41 34 11 25 4 30 42 68 15 30 10 35 65 24 44 67 43 47 23 42 37 15 63 25 24 19 20 6 24 46 8 97 5 25 25 4 20 47 16 21 34 25 53 50 2 4 17 55 35 15 17 59 57 32 39 35 7 47 61 38 12 48 81 15 64 15 56 56 46 62 70 34 8 29 28 67 38 56 46 79 65 33 18 41 18 19 3 3 16 35 21 15 54 50 19 0 38 17 30 29 59 25 33 37 40 54 12 45 44 58 24 0 32 36 1 41 41 35 57 32 24 7 6 17 49 21 57 50 30 53 42 39 43 26 42 34.56427758816837
20 34 57 23 45 32 6 29 31 89 8 36 16 42 15 35 23 46 8 28 60 41 36 8 10 47 94 51 61 12 73 22 63 46 23 32 12 23 34 43 74 5 12 65 14 63 52 23 79 86 42 19 45 53 74 33 65 14 41 19 28 32 0 26 33 38 48 40 59 29 15 16 13 61 52 14 62 41 76 33 31 14 19 21 26 61 1 13 21 48 51 18 51 52 59 53 7 6 9 37 25 15 21 18 53 30 30 11 19 71 59 20 42 27 36 16 55 17 26 36 19 37 11 31 105 13 3 17 34 55 76 69 64 33 37 23 28 55 23 25 22 22 15 16 42 38 29 34 56 43 44 64 27 63 36 42 18 53 27 31 44 29 43 40 11 92 88 41 49 0 46 7 22 65 43 13 69 48 5 73 94 36 23 54 29 22 10 23 3 25 21 10 35 10 12 37 32 50 56 25 9 1 40 14 59 65 35 36 35 13 6 12 41 2 20 44 60 52 48 6 17 14 28 31 37 22 1 10 41 33 3 29 33 8 45 33 29 1 43 55 55 44 21 16 30 29 39 28 34 49 55 1 0 57 17 24 49 27 59 22 18 57 47 25 0 0 45 39 75 86 44 58 37 37 47 65 30 54 56 66 37 12 11 0 0 23 0 1 10 56 33 45 60 6 32 32 40 65 5 12 54 47 44 56 54 38 61 42 41 85 30 61 21 1 38 29 9 31 21 20 38 33 18 40 15 78 35 16 8 6 36 12 38 40 45 1 50 32 8 30 11 42 45 30 32 30 29 31 29 43 39 54 51 44 28 31 67 13 59 33 34 13 39 42 18 25 102 36 22 48 88 3 15 17 14 59 12 41 21 40 15 27 40 21 12 47 39 0 38 25 29 33 6 56 27 34 52 18 26 30 53 57 29 61 8 32 13 1 48 13 45 27 23 90 4 11 29 48 8 1 0 57 28 77 15 0 63 38 87 18 44 13 30 24 36 14 37 3 26 26 42 49 39 64 38 35 11 50 25 29 30 47 43 53 51 11 6 27 43 12 51 46 27 21 22 54 38 50 26 2 48 50 54 45 44 32 38 31 26 67 60 23 62 31 1 0 34 26 25 52 19 21 39 42 70 68 74 50 21 22 47 45 31 31 2 22 55 30 11 41 35 48 23 65 40 70 12 52 43 18 23 85 108 12 38 34 22 63 87 4 25 89 62 87 10 1 37 15 38 75 19 43 67 19 11 2 75 48 25 8 43 22 28 22 6 28 20 57 79 20 15 9 18 61 17 50 16 54 31 29 26 18 13 46 32 57 58 13 0 59 33 29 69 19 5 26 32 52 18 8 30 19 17 42 33 13 38 33 30 39 52 12 92 13 39 32 38 33 33 41 38 57 38 29 35 40 19 30 43 26 30 12 36 29 27 14 63 35 16 27 15 61 58 39 25 3 34 64 71 17 31 53 33 13 52 31 49 56 50 38 22 6 56 15 36 30 16 12 15 39 42 48 79 18 14 38 36 19 38 43 13 27 33 9 78 9 10 11 39 31 82 44 31 27 29 21 22 17 57 23 25 40 21 17 6 41 25 22 5 9 61 34 17 36 38 10 42 66 12 48 34 38 47 6 4 63 63 57 46 23 45 21 39 20 15 48 43 28 67 75 2 64 37 20 52 33 39 35 0 8 6 44 33 49 40 34 9 21 4 29 43 64 17 31 9 34 62 25 51 56 42 50 22 41 41 18 59 24 17 16 20 7 24 44 8 105 4 27 28 5 19 48 16 24 35 23 50 54 2 5 17 51 40 17 18 68 64 36 40 38 7 53 56 37 13 45 80 15 58 10 53 57 47 65 68 30 5 24 28 62 34 57 43 75 69 35 18 44 18 16 2 3 16 31 21 12 54 53 21 0 39 22 30 28 62 23 34 37 45 54 12 46 41 56 22 0 31 32 1 39 34 37 61 32 23 7 6 17 52 21 60 55 29 51 42 46 44 29 46 34.129692832764508
23 34 60 25 42 34 5 29 34 93 8 35 18 47 16 36 24 47 7 23 66 43 38 7 11 42 94 51 59 11 68 24 65 46 20 33 12 23 30 40 71 5 11 68 14 63 50 19 82 82 40 18 46 52 74 31 59 15 46 22 29 30 0 24 33 44 44 42 63 27 15 16 12 62 46 12 58 40 87 36 29 14 17 22 26 61 0 14 18 48 56 17 47 54 58 59 6 5 8 39 22 14 19 22 54 30 24 11 20 75 58 18 42 22 38 16 59 15 29 31 19 39 10 32 101 12 3 17 34 56 73 65 58 31 40 24 30 49 26 22 22 23 14 16 44 38 25 32 55 38 42 57 23 65 37 40 19 57 19 32 43 27 38 37 10 91 97 37 44 0 39 6 19 56 44 11 76 46 5 74 83 38 21 53 27 23 8 24 2 24 17 8 34 9 12 44 28 53 55 22 10 1 41 17 62 60 36 35 34 12 4 11 38 2 21 44 60 52 47 6 19 15 27 31 35 21 1 9 45 31 4 31 34 8 45 33 27 0 40 52 62 49 20 16 30 25 38 29 30 50 54 1 0 56 19 24 45 28 61 18 16 56 47 22 0 0 36 35 70 73 41 56 32 34 44 71 26 57 52 62 33 10 9 0 0 27 0 1 9 56 33 46 56 5 34 33 41 58 4 11 55 43 43 53 51 39 63 39 40 87 23 65 24 1 36 26 7 34 23 18 38 34 20 36 14 75 35 13 9 7 34 15 35 37 43 1 53 29 9 27 10 36 46 31 32 29 29 26 23 43 34 48 56 46 27 31 65 14 56 29 30 11 41 38 16 23 104 42 22 49 80 6 17 19 13 59 12 35 23 41 12 29 39 20 12 50 36 0 47 20 24 32 7 55 28 36 52 17 28 29 56 56 27 62 8 36 11 1 49 11 43 26 24 90 4 10 27 46 9 1 0 53 27 75 14 0 55 39 82 17 39 11 25 21 35 15 36 2 23 23 42 49 39 63 33 37 11 49 26 27 33 47 39 41 46 9 4 26 44 12 51 41 26 22 22 56 41 54 24 2 40 48 54 47 48 33 36 29 28 66 62 21 59 29 0 0 36 24 28 49 17 22 35 41 70 70 75 52 23 22 49 40 35 30 2 18 58 30 13 41 34 47 24 61 39 72 13 54 43 23 22 82 104 13 38 27 23 65 87 4 23 89 59 82 10 1 40 11 37 83 18 46 70 15 11 2 67 48 27 7 42 23 27 18 6 26 22 55 74 20 17 9 18 57 18 49 16 55 31 30 28 16 13 50 31 56 62 13 0 59 27 29 69 19 5 29 30 50 18 10 28 22 16 37 34 9 38 37 24 39 50 11 90 8 37 31 36 30 35 44 36 56 46 30 36 42 21 24 39 25 31 13 33 25 26 13 55 35 20 27 13 65 51 36 22 3 33 65 67 13 27 51 35 11 60 29 48 55 48 42 23 5 58 12 37 31 12 11 11 37 47 51 77 21 13 34 34 17 33 43 12 28 37 7 83 8 11 11 43 35 85 48 27 22 30 19 20 16 60 24 27 33 18 15 6 41 23 18 5 7 59 31 19 37 41 16 44 71 12 51 30 37 43 7 5 66 64 59 48 23 45 19 39 20 16 52 44 26 71 71 1 66 40 17 51 33 36 32 0 8 4 45 34 50 40 35 7 22 3 28 49 59 17 29 8 34 57 20 59 52 40 52 22 36 42 19 58 25 24 17 22 6 24 40 9 105 7 23 33 4 19 45 18 27 34 21 49 58 2 5 19 51 40 13 17 73 66 32 43 38 4 55 52 39 14 43 75 14 55 11 50 61 43 66 68 25 5 23 28 64 32 54 44 77 67 35 13 48 17 14 2 3 14 27 18 12 47 55 24 0 37 26 26 30 63 20 35 39 47 49 13 45 34 58 22 0 29 32 1 39 33 35 62 33 22 8 4 15 55 22 63 57 27 51 43 45 41 30 49 33.60978384527873
24 35 62 31 41 33 3 28 34 98 9 36 16 47 19 35 22 46 9 17 65 43 33 5 9 42 94 56 53 10 72 24 65 45 20 32 10 24 30 38 65 5 11 68 13 56 49 20 83 79 41 14 46 47 72 28 58 15 47 23 31 32 0 24 28 43 43 44 66 25 13 15 10 66 49 9 60 35 88 34 29 12 15 23 25 57 0 14 17 51 54 12 45 52 58 62 4 5 8 37 23 14 20 25 57 32 21 12 21 76 59 18 41 20 34 20 61 18 30 34 17 41 9 34 99 15 5 14 37 60 77 63 62 34 40 26 31 47 25 21 24 20 15 17 43 35 23 32 51 37 38 62 20 61 37 34 21 56 20 29 41 26 39 34 13 84 93 36 39 0 36 6 15 60 42 12 78 50 5 71 84 42 20 54 22 23 9 22 2 21 15 10 34 11 8 43 26 59 54 22 11 1 42 20 60 54 28 38 37 14 3 10 38 2 21 44 61 46 47 6 17 15 26 26 36 21 1 10 49 29 5 28 37 8 43 34 26 0 39 51 62 45 19 16 29 21 41 31 29 52 50 1 0 53 21 20 45 24 60 15 18 60 45 20 0 0 35 36 63 67 37 56 28 32 47 68 23 56 51 58 32 12 9 0 0 27 0 1 8 63 33 44 52 5 33 33 49 52 3 11 59 44 43 51 44 42 58 39 42 93 20 59 27 0 32 29 6 36 25 14 39 33 18 33 14 77 34 9 9 9 37 16 34 35 41 0 54 28 8 25 9 36 43 32 34 29 36 28 22 43 30 53 59 44 25 28 63 16 54 27 26 13 43 36 16 22 113 46 21 55 77 9 15 19 11 65 12 34 24 43 12 30 38 19 12 49 38 0 47 21 23 28 7 55 27 33 50 15 30 26 52 55 24 65 8 32 11 1 50 11 44 26 28 84 4 11 30 45 10 1 0 50 24 70 13 0 57 43 88 17 35 9 23 23 35 14 38 2 18 24 44 51 42 65 36 36 8 51 27 25 33 42 30 36 49 9 4 25 45 14 50 37 25 22 21 46 44 55 22 2 40 48 55 51 49 34 32 28 26 65 59 19 57 30 0 0 33 18 27 44 16 22 33 39 75 67 71 49 21 23 55 39 37 25 2 15 57 33 13 43 34 46 24 55 41 71 13 57 44 21 18 83 99 14 36 25 24 58 94 3 18 91 56 83 11 0 41 12 27 88 18 45 71 13 10 1 66 50 26 5 40 26 27 20 6 29 23 52 76 18 17 8 19 58 16 48 15 51 23 28 32 15 13 43 34 53 61 12 0 47 26 29 65 18 6 30 28 52 14 12 25 22 16 35 41 9 33 39 23 37 50 10 90 9 38 32 39 28 33 51 35 57 55 28 37 37 21 26 37 29 36 8 33 21 25 13 55 35 21 26 13 60 45 28 18 2 35 67 67 9 25 48 38 10 55 31 48 60 45 46 24 5 58 9 36 31 10 12 12 41 49 54 75 22 10 37 31 16 30 45 10 27 38 6 86 6 9 10 49 38 90 44 26 15 28 19 19 18 59 21 31 33 16 15 5 41 28 15 8 7 58 36 22 40 44 17 44 72 11 50 28 36 46 7 6 66 63 56 47 25 43 19 40 17 16 53 46 24 77 72 1 64 36 17 47 34 37 31 0 7 4 45 36 53 37 34 5 21 2 27 53 59 18 28 8 35 59 21 61 52 43 51 26 37 47 23 53 26 29 20 21 8 20 41 8 109 6 25 31 5 16 45 18 30 36 23 45 60 3 5 17 56 45 12 16 72 68 32 43 37 3 57 48 37 12 46 67 17 48 10 49 61 40 62 64 19 5 20 33 60 30 46 42 77 65 37 12 52 18 14 2 3 13 24 17 10 41 59 22 0 39 26 24 29 65 14 35 36 51 51 10 41 32 51 22 0 29 26 1 39 31 34 60 32 24 9 3 13 50 23 64 63 28 54 46 44 45 31 48 33.22980659840728
23 34 66 35 42 32 3 25 34 99 8 35 16 46 18 34 21 45 10 19 61 41 33 6 11 41 94 59 51 8 73 22 64 43 16 31 12 26 30 35 62 5 10 61 11 53 47 17 84 74 38 12 45 42 71 26 52 15 50 21 34 29 0 21 24 46 43 41 65 25 12 12 8 66 51 11 64 35 89 33 30 13 18 26 24 55 0 14 17 52 53 15 43 51 54 57 4 6 8 39 22 14 17 19 57 31 16 11 19 79 59 19 39 18 34 17 61 16 30 32 16 42 9 32 99 20 5 13 37 56 69 66 67 35 40 29 31 43 24 19 21 19 17 17 44 32 20 29 48 32 36 58 19 60 37 29 21 61 24 28 44 27 35 33 12 78 97 41 37 0 38 6 12 57 44 14 75 52 4 61 82 47 17 53 20 23 8 21 2 21 13 11 35 11 8 46 26 57 52 22 10 0 42 22 54 48 30 37 36 14 2 9 38 2 19 42 57 45 47 5 17 12 26 29 38 18 1 8 49 29 5 28 35 9 39 37 26 0 38 51 52 50 16 14 28 19 45 33 26 58 48 0 0 55 27 21 47 27 50 16 16 59 45 21 0 0 29 35 58 59 33 56 29 31 48 61 21 57 55 61 37 11 9 0 0 28 0 1 7 59 32 41 53 4 35 37 46 50 3 10 60 41 39 49 43 46 54 42 42 97 16 51 22 0 29 28 6 36 24 11 42 33 15 29 14 78 39 11 9 8 38 16 32 33 41 0 50 26 9 22 6 35 47 30 37 25 37 27 21 35 26 58 61 47 27 30 61 15 54 23 24 11 41 34 17 22 114 51 18 56 74 8 16 21 11 66 10 35 20 43 13 32 37 18 13 48 38 0 45 18 22 29 6 53 22 31 48 13 30 23 51 53 24 66 8 32 11 1 49 11 42 26 22 81 4 14 30 42 8 1 0 48 23 69 12 0 57 51 87 17 28 9 22 22 36 10 36 2 16 22 44 52 47 60 39 32 7 43 22 26 36 38 31 37 45 9 3 23 40 12 41 35 22 24 21 42 45 55 21 2 42 45 58 51 50 37 26 26 26 66 62 18 48 28 0 0 35 15 28 47 12 21 35 39 64 62 72 49 20 24 54 37 34 21 1 15 59 36 10 43 37 51 27 55 46 65 14 59 41 20 19 83 101 17 37 21 21 55 91 1 12 87 54 84 10 0 45 13 27 91 16 49 74 12 8 0 65 49 27 5 39 23 27 21 6 29 24 48 73 17 17 7 19 57 12 44 15 49 21 26 33 12 12 51 34 53 61 12 0 51 28 28 62 17 5 35 23 46 13 13 28 25 12 29 41 9 33 42 18 38 42 11 92 10 41 28 41 24 34 53 37 63 58 27 35 38 25 24 38 33 35 8 36 18 24 12 56 35 19 26 14 60 46 26 15 2 32 68 74 7 27 53 39 8 57 31 43 58 43 43 23 5 57 9 42 36 9 11 10 43 49 53 77 24 7 38 24 16 28 44 10 23 37 5 92 6 9 11 52 37 91 41 25 12 25 17 20 16 55 20 42 30 19 14 5 39 25 11 12 5 59 33 18 34 39 17 43 63 11 48 28 33 50 7 7 59 64 51 41 25 38 17 36 15 14 53 39 24 82 73 1 61 37 13 49 33 39 32 0 5 2 47 37 52 38 38 5 25 2 29 53 52 19 27 5 35 57 23 68 50 42 49 27 35 46 23 48 26 33 20 26 8 18 35 7 111 8 29 27 3 17 40 15 31 35 21 44 58 4 2 18 59 40 11 16 68 71 29 45 37 3 52 45 43 13 41 65 17 44 10 47 57 39 63 59 13 5 20 33 59 28 46 37 80 69 35 13 53 18 13 2 3 10 21 19 10 41 58 22 0 38 23 27 25 70 15 33 39 53 51 9 43 28 49 21 0 31 26 1 35 30 30 61 32 24 8 1 10 49 21 74 60 23 52 48 45 43 33 61 32.60978384527873
27 35 62 36 42 30 3 25 34 93 8 37 17 45 16 35 19 46 10 20 57 40 36 5 12 42 100 58 48 7 67 20 60 38 14 31 8 33 30 34 60 6 9 61 12 53 45 19 81 68 38 13 47 40 68 27 46 15 51 22 37 27 0 20 21 48 45 40 63 21 12 11 8 66 43 9 62 32 90 33 30 13 18 26 24 54 0 15 16 49 52 14 43 48 57 50 3 7 9 42 22 13 17 17 58 28 14 10 21 79 57 17 36 16 33 22 61 15 32 30 16 44 8 34 89 21 5 9 36 50 63 67 66 36 44 29 31 42 26 17 21 14 20 23 42 33 21 31 54 29 37 64 19 58 35 31 22 61 26 23 38 28 37 27 10 75 101 41 29 0 37 5 12 55 38 12 74 55 4 64 76 47 15 48 17 23 10 18 2 25 10 10 35 9 7 46 26 63 43 19 11 0 45 19 54 45 31 38 36 17 3 7 39 2 17 41 52 45 51 5 16 12 19 27 35 19 0 8 51 28 4 24 43 8 40 40 25 0 40 49 50 52 15 13 30 19 52 30 25 56 45 0 0 56 26 19 50 28 49 13 17 65 47 22 0 0 32 38 54 58 31 47 28 34 47 65 19 53 53 59 42 10 9 0 0 35 0 1 9 58 29 41 53 4 30 37 48 50 3 10 58 39 39 49 42 45 52 35 40 88 14 53 19 0 30 24 6 37 23 9 40 36 15 28 13 74 41 12 11 8 41 12 33 32 37 0 45 28 9 25 5 31 44 29 34 27 37 23 20 33 23 56 63 40 27 28 62 16 57 23 24 12 42 34 16 20 118 47 15 59 66 9 15 21 11 62 10 33 17 44 13 34 32 19 11 49 43 0 44 19 21 27 6 54 17 33 42 12 27 20 51 52 28 68 7 30 10 1 53 9 35 24 19 77 4 16 29 44 8 1 0 48 19 69 13 0 51 54 83 14 26 7 21 22 31 11 35 2 13 18 42 57 42 56 38 32 5 45 27 25 36 39 29 37 44 7 2 21 43 10 43 32 26 23 27 38 47 54 21 2 41 49 57 50 45 40 29 23 31 62 58 17 44 29 0 0 33 16 27 43 11 23 33 35 62 59 67 56 16 24 50 39 32 18 1 15 61 35 8 36 35 48 24 52 50 62 14 61 42 20 19 83 104 17 36 22 17 57 87 1 10 73 56 90 9 0 50 11 27 91 19 52 80 10 6 0 64 44 26 5 35 19 28 23 6 29 21 44 68 15 16 7 20 53 9 41 13 43 18 26 25 9 9 53 33 57 60 12 0 47 25 28 56 18 7 41 24 43 10 14 32 24 12 24 41 9 29 43 16 37 39 11 85 9 45 30 44 23 32 46 40 55 61 29 38 38 24 24 39 36 38 8 36 15 22 12 56 37 22 25 12 61 45 24 16 1 32 69 74 8 25 56 41 8 60 30 46 59 40 42 16 5 52 10 44 38 11 9 9 40 48 52 78 23 7 35 20 14 27 36 11 23 37 3 90 5 9 11 55 42 93 45 24 7 26 15 21 17 59 18 50 25 17 15 5 39 24 10 15 5 52 34 17 33 35 20 38 64 13 39 28 29 51 8 5 62 64 48 38 22 39 15 32 16 12 56 32 23 78 70 0 57 39 12 46 37 39 30 0 5 2 45 35 56 32 39 2 28 2 29 52 46 18 29 5 37 55 23 66 48 41 43 28 34 43 24 44 27 42 20 30 5 18 37 8 110 9 34 28 4 14 38 14 33 37 22 37 58 3 0 20 66 42 9 13 66 74 31 47 42 3 46 44 47 15 43 63 16 42 10 41 57 37 62 54 8 4 20 34 57 21 49 36 79 64 35 15 50 20 12 1 2 10 18 21 9 40 58 22 0 41 23 29 24 73 14 43 43 54 49 8 40 28 46 23 0 28 24 1 33 30 28 59 27 24 6 1 9 50 21 80 66 28 57 51 45 40 32 63 32.03071672354949
35 33 59 40 39 29 3 25 32 85 8 39 17 45 16 35 18 47 7 21 53 41 35 5 9 44 99 56 44 7 72 20 53 38 14 29 9 40 30 32 52 9 9 61 13 48 49 23 77 66 37 14 49 34 72 28 39 17 51 19 33 27 0 19 17 47 52 40 59 22 9 13 7 62 39 14 58 30 79 37 32 12 17 25 30 50 0 19 16 49 53 15 42 43 55 46 2 5 9 44 23 13 16 20 57 28 12 12 21 83 59 16 32 17 33 23 70 15 34 29 14 44 6 35 82 21 5 8 36 52 62 62 63 36 48 29 28 40 23 16 24 14 24 26 42 36 22 36 53 31 41 66 17 59 33 29 21 59 20 20 35 30 38 25 8 78 93 40 25 0 36 4 10 54 45 12 68 49 3 64 73 47 18 40 16 20 10 16 2 26 8 10 37 10 8 45 26 58 40 17 11 0 50 22 53 42 34 38 37 20 2 8 43 2 14 41 51 43 52 4 16 12 16 29 40 19 0 7 47 28 6 23 46 8 40 40 23 0 43 49 46 53 13 14 28 18 59 27 25 62 39 0 0 53 29 21 51 30 51 9 16 66 45 23 0 0 33 38 53 51 34 47 29 28 45 56 17 56 54 58 45 13 7 0 0 36 0 0 10 52 30 41 59 4 29 41 47 48 3 8 57 36 40 50 41 44 47 38 40 87 11 50 18 0 25 22 5 36 22 9 38 37 16 26 13 78 39 10 8 7 45 12 29 30 29 0 38 27 8 23 4 31 43 26 29 29 35 24 23 30 20 52 59 41 24 27 61 14 54 20 22 12 44 30 18 18 117 41 18 54 65 12 16 21 11 62 9 31 16 48 13 32 27 19 11 52 48 0 45 19 17 26 8 51 18 34 46 13 26 17 51 47 29 67 7 32 10 1 51 9 38 24 19 72 2 16 31 47 9 1 0 50 16 65 17 0 48 51 84 15 23 8 22 22 28 13 32 2 10 17 35 56 33 50 41 30 5 43 31 28 36 34 32 38 39 7 2 16 38 8 38 31 29 21 33 34 47 49 19 2 32 48 50 51 39 38 28 24 35 58 53 17 48 30 0 0 34 15 25 40 11 20 30 33 60 58 59 54 16 21 41 37 29 18 1 16 69 35 9 41 30 55 22 49 52 64 14 59 42 18 18 79 105 17 35 24 18 50 87 1 11 76 54 90 8 0 54 10 29 95 18 52 83 9 6 0 62 53 28 4 33 17 28 26 3 28 17 41 69 14 14 7 18 48 9 46 12 40 15 25 24 8 5 53 33 52 61 11 0 52 23 26 56 17 8 42 19 42 10 16 29 23 12 26 49 8 31 49 17 36 43 11 77 8 47 35 40 19 30 50 37 56 64 33 38 36 24 23 37 36 38 8 38 13 21 10 61 44 22 21 9 59 40 21 16 1 29 69 70 9 24 53 40 7 61 30 46 52 43 42 17 3 47 12 42 40 12 8 7 38 50 48 75 22 7 33 19 13 26 36 11 22 40 2 86 4 12 11 51 47 96 43 24 7 26 18 21 16 56 20 55 25 17 13 4 37 24 10 16 4 51 32 18 32 35 22 36 58 14 37 27 27 55 9 4 59 69 45 37 20 44 15 24 14 13 58 28 20 77 73 0 56 41 11 51 33 42 30 0 5 2 52 34 59 28 43 2 26 1 25 48 52 18 25 6 39 55 23 66 48 42 43 29 31 46 25 41 32 44 22 27 6 14 36 9 110 9 37 31 5 13 31 14 35 38 22 36 60 3 0 20 71 40 9 10 63 70 31 51 39 3 50 43 47 21 50 66 14 36 9 38 49 32 61 48 9 4 18 34 53 20 46 37 80 58 38 14 50 23 10 1 2 10 20 19 9 39 57 21 0 38 21 30 19 74 12 51 41 53 49 7 40 24 50 17 0 26 22 1 35 25 27 59 29 27 6 0 8 48 21 75 62 23 54 49 46 42 29 61 31.50967007963595
35 32 59 39 41 23 3 28 32 78 7 42 20 45 16 39 16 46 7 23 55 39 32 5 7 43 97 55 40 4 84 18 55 41 13 27 11 43 28 33 49 9 7 59 13 45 48 27 73 59 33 14 51 32 73 29 36 18 53 14 35 28 0 22 16 48 47 41 56 19 8 16 6 59 34 14 53 28 73 37 33 11 15 20 30 45 0 20 15 51 48 14 41 34 53 44 2 5 11 41 22 15 18 17 58 27 11 13 22 77 53 20 28 16 31 23 72 13 34 28 13 53 6 34 78 22 6 6 38 46 59 63 64 37 50 28 27 40 24 14 23 15 23 22 41 30 22 35 52 29 41 73 15 48 32 27 21 53 19 16 32 31 39 25 7 79 90 37 26 0 32 5 8 62 45 12 64 51 3 62 75 51 21 42 13 16 9 18 1 29 9 8 37 10 7 41 23 57 35 16 12 0 55 23 49 43 34 36 38 23 1 9 44 0 16 44 48 42 51 3 16 15 14 27 40 16 0 5 49 30 7 22 50 8 42 39 24 0 43 46 47 62 11 14 25 14 51 30 23 56 30 0 0 55 30 20 49 26 54 11 16 61 41 23 0 0 33 31 48 50 31 40 19 31 41 57 16 57 53 60 51 15 7 0 0 40 0 0 9 57 33 40 61 4 28 47 44 49 3 7 61 37 41 49 38 44 46 40 36 83 9 46 15 0 23 18 4 31 25 9 38 36 13 24 13 78 41 8 8 4 45 16 28 26 27 0 37 29 7 25 2 29 40 25 28 29 39 26 24 32 16 50 55 41 24 27 56 14 54 19 24 12 50 30 17 20 111 41 19 45 63 13 16 21 13 67 11 33 14 48 11 37 26 19 10 47 50 0 44 21 16 25 8 46 16 33 44 11 23 18 44 44 29 73 8 29 9 1 52 9 40 25 19 73 2 15 32 49 7 1 0 50 12 61 17 0 50 46 78 17 19 10 17 26 29 13 27 2 6 16 31 58 33 47 41 26 5 38 39 32 43 32 32 43 38 5 2 16 37 9 33 31 31 18 35 31 49 43 18 2 28 52 43 50 34 33 23 26 36 56 50 18 54 29 0 0 33 13 26 40 7 20 30 27 56 55 57 54 14 19 44 33 27 18 1 14 70 38 9 45 30 57 20 46 47 72 14 60 45 16 15 75 98 15 32 24 18 47 79 1 8 68 50 78 9 0 51 11 28 94 14 49 85 6 6 0 57 52 28 2 32 17 23 27 3 30 16 37 69 16 11 9 17 45 8 46 11 45 11 25 22 6 6 56 34 51 60 9 0 52 22 28 54 16 8 46 18 38 10 20 27 20 12 22 47 8 25 48 17 37 43 8 72 6 50 39 37 17 30 48 38 55 65 32 38 34 23 21 39 40 31 6 37 13 21 11 61 44 21 24 10 56 35 20 16 1 28 74 72 10 25 52 41 5 61 27 45 46 43 50 17 3 46 13 37 40 12 7 7 35 45 45 70 23 7 29 17 11 20 38 10 24 45 1 91 4 12 11 45 42 100 43 27 5 24 16 19 16 56 24 55 22 14 11 4 38 20 10 15 4 46 33 19 31 35 21 32 56 15 35 25 23 58 10 6 61 67 41 40 17 41 14 21 13 12 52 28 19 76 76 0 53 45 10 54 40 39 31 0 4 2 56 34 61 24 42 1 26 1 26 41 49 18 24 9 35 52 24 63 52 41 42 30 30 40 25 41 34 40 22 29 6 12 36 9 106 12 37 30 5 13 34 14 37 38 22 33 57 4 0 17 68 46 7 9 53 72 38 47 34 3 51 42 50 25 53 59 13 34 9 35 45 30 60 49 9 4 17 35 53 18 44 33 78 57 40 10 50 31 12 1 2 9 21 23 9 37 52 17 0 37 22 29 21 80 13 55 39 51 47 8 40 21 52 16 0 27 19 1 35 28 29 51 24 26 6 0 7 43 23 77 61 24 53 48 44 40 27 59 30.838452787258249
38 34 57 48 43 24 2 34 28 75 8 49 24 43 14 41 17 41 6 23 58 43 30 6 8 47 91 55 43 5 83 16 52 37 12 24 11 42 29 37 42 8 6 63 13 44 49 25 69 57 33 16 50 28 74 25 33 21 49 10 30 28 0 20 14 51 47 40 58 17 8 20 6 58 31 17 49 25 68 40 30 11 14 19 32 41 0 23 16 53 48 15 42 29 51 50 2 6 12 41 21 12 20 17 57 31 11 12 21 77 55 19 31 19 31 22 77 14 33 25 15 51 7 36 77 22 6 5 38 46 53 61 63 36 47 28 23 44 19 12 26 16 23 18 42 31 24 34 51 27 39 76 15 48 33 25 19 49 18 20 35 29 43 24 5 78 97 36 22 0 28 4 10 59 41 15 59 50 3 61 74 53 19 45 11 17 7 16 1 28 9 6 37 10 5 40 22 58 30 15 11 0 49 27 49 38 33 32 40 21 1 9 45 0 15 47 51 39 47 2 18 18 13 24 41 14 0 4 47 32 7 25 53 9 45 42 23 0 44 41 48 79 11 12 28 13 53 28 23 45 32 0 0 54 32 19 45 29 52 13 17 64 35 26 0 0 30 24 44 44 29 35 17 31 37 58 16 58 54 60 54 17 6 0 0 45 0 0 9 50 37 46 62 3 23 52 38 52 2 13 65 36 40 41 34 50 41 44 38 77 9 39 12 0 19 17 3 25 23 9 37 35 17 25 13 74 44 9 10 5 40 16 22 28 26 0 33 29 8 23 3 29 42 27 24 30 41 28 22 30 13 38 57 33 17 28 51 12 53 17 28 11 58 26 17 18 99 42 20 43 55 14 14 20 14 68 10 31 13 46 15 35 27 23 11 46 49 0 43 20 17 23 7 47 13 36 47 14 18 20 46 37 29 70 6 32 10 1 53 7 43 27 17 75 2 18 28 50 8 1 0 50 10 50 18 0 48 41 83 16 22 10 16 27 30 12 27 1 3 12 32 51 33 43 39 26 5 39 38 34 53 34 34 48 39 4 2 14 35 9 24 30 29 15 37 29 51 42 16 2 25 50 40 43 33 29 21 28 41 53 47 19 57 32 0 0 37 13 28 37 6 21 29 26 53 53 55 54 13 15 44 31 27 18 1 14 76 38 6 43 30 56 19 44 41 73 15 67 43 14 14 74 91 13 30 25 19 40 79 1 7 67 50 83 9 0 49 9 29 95 13 50 91 5 5 0 62 53 28 2 29 16 20 26 3 30 15 33 72 13 11 10 17 45 8 49 9 43 8 26 22 5 5 59 39 48 62 8 0 49 23 33 50 17 7 44 17 32 12 24 24 15 12 23 45 8 24 46 20 36 44 6 67 6 57 40 37 20 31 45 43 48 62 33 35 37 24 22 37 40 30 5 39 10 18 9 70 42 21 24 11 50 34 20 17 1 27 74 64 12 26 48 47 5 63 30 44 51 46 53 15 3 45 11 36 41 14 7 6 32 44 40 72 23 7 29 16 11 21 38 13 23 46 1 92 4 13 10 42 38 103 42 25 4 21 11 20 16 59 25 50 22 16 8 3 40 19 9 15 4 46 34 20 33 37 23 33 53 18 36 26 22 61 10 7 55 73 44 40 17 40 11 22 15 12 49 28 17 75 73 0 50 46 9 56 38 42 32 0 3 1 58 37 60 21 41 0 30 1 27 43 51 14 23 10 36 51 27 68 51 39 42 28 26 42 31 42 32 43 20 31 6 10 35 10 105 12 34 29 5 14 31 13 39 39 21 28 53 4 0 17 65 48 7 7 47 62 40 49 34 3 50 46 57 23 56 55 13 29 9 32 38 23 57 49 8 4 13 37 58 16 47 32 76 56 43 12 48 33 14 1 2 10 24 23 9 34 53 15 0 31 23 31 20 78 12 55 38 55 46 7 40 22 51 19 0 27 16 1 36 28 26 54 23 26 7 0 7 42 22 77 56 24 45 51 45 39 27 63 30.47098976109215
35 35 62 45 42 24 2 34 28 72 7 49 24 43 18 38 15 48 6 22 56 44 24 4 7 46 89 48 43 5 81 16 56 36 11 23 13 39 27 36 43 6 6 62 12 44 44 28 69 52 32 15 47 27 81 28 34 17 49 11 29 27 0 18 14 53 49 34 58 16 7 21 6 55 31 17 50 24 60 42 28 9 13 19 34 36 0 22 15 60 50 18 44 28 48 50 2 7 12 42 18 12 15 17 57 32 10 12 23 76 51 17 30 21 32 20 77 11 30 26 18 51 8 34 83 22 5 4 35 48 48 58 60 34 49 31 23 44 15 11 24 17 19 16 39 38 22 38 53 19 39 81 13 49 36 25 21 51 17 22 36 28 48 23 5 76 97 35 19 0 23 4 13 55 42 15 54 55 2 60 78 57 16 45 11 17 7 18 1 28 7 5 30 8 4 38 20 60 28 13 9 0 52 28 42 35 32 29 34 19 1 10 45 0 17 46 54 42 52 2 19 20 12 24 36 13 0 4 43 31 7 26 52 10 45 38 24 0 47 37 48 81 10 12 24 12 48 29 21 43 32 0 0 53 35 18 45 24 52 14 18 68 32 27 0 0 28 29 40 46 28 35 16 32 41 59 14 54 55 62 50 15 6 0 0 43 0 0 10 46 33 50 62 2 23 47 38 54 2 21 64 34 39 40 29 47 39 45 39 78 7 38 12 0 17 15 3 25 21 8 36 32 15 24 13 78 45 11 11 4 47 14 22 32 23 0 32 31 8 25 3 27 46 33 20 29 42 25 21 32 10 38 59 31 17 27 51 14 53 17 29 12 63 26 16 13 93 41 18 42 61 16 14 20 16 75 9 31 14 50 17 32 27 20 10 47 51 0 40 21 17 21 6 48 11 41 52 17 18 18 42 37 30 61 7 32 11 1 57 9 37 26 17 70 2 18 25 52 9 1 0 49 9 44 19 0 47 41 83 16 20 13 14 26 30 12 27 1 2 10 34 49 30 43 40 23 5 37 37 36 54 34 35 49 40 4 2 14 30 11 23 29 29 11 40 26 51 37 14 2 19 52 43 47 35 29 21 35 42 49 46 21 58 29 0 0 35 14 29 35 6 22 25 30 53 62 57 51 11 17 44 30 27 17 1 12 83 32 6 43 31 54 19 48 40 72 13 69 43 14 14 73 92 13 34 26 19 34 80 1 6 66 54 90 8 0 48 9 34 99 10 51 82 7 5 0 63 64 30 2 26 13 19 26 3 32 13 31 69 10 12 9 14 46 9 46 9 37 8 24 25 5 5 57 36 53 61 6 0 47 24 30 50 17 6 48 16 31 11 22 25 14 12 21 53 7 22 51 23 37 36 5 69 6 52 41 38 15 29 48 42 47 61 33 38 37 17 22 38 39 29 3 41 10 18 9 66 37 22 24 11 49 34 18 19 1 30 75 59 12 27 45 46 5 67 32 46 50 44 59 16 1 45 11 38 40 14 6 5 32 40 36 71 25 9 26 13 10 19 40 13 23 43 0 97 4 11 10 43 37 103 47 21 4 21 11 18 15 54 25 53 23 15 7 2 41 19 9 16 4 43 33 23 36 34 31 32 53 21 33 25 20 55 9 8 54 69 46 43 15 40 14 22 16 14 46 29 15 72 74 0 44 48 9 55 36 46 34 0 2 1 55 37 57 20 40 0 31 1 28 41 54 11 22 11 39 49 26 67 45 37 43 27 29 42 35 42 33 46 17 31 6 10 34 11 104 14 31 27 5 14 28 17 45 37 17 27 52 6 0 18 66 56 6 6 48 63 43 45 37 3 50 46 58 24 55 60 14 30 10 29 41 18 52 51 9 2 11 36 52 15 57 36 77 53 42 14 46 40 11 1 2 11 26 25 7 32 55 16 0 34 21 32 22 73 11 54 32 52 48 10 38 21 51 15 0 28 12 1 35 23 29 47 22 26 8 0 7 42 24 73 54 25 39 48 45 33 26 66 30.196814562002275
35 35 57 50 35 23 1 35 27 73 7 51 27 42 22 41 13 43 5 23 48 45 26 3 6 45 88 46 46 6 77 14 56 36 9 18 10 39 27 36 44 7 5 70 11 43 45 31 68 47 33 15 48 30 82 26 32 20 50 10 29 27 0 19 13 46 48 32 54 15 8 20 5 57 29 22 44 19 64 42 27 7 12 18 31 30 0 21 16 57 44 19 45 29 47 48 2 7 12 43 18 12 14 18 53 31 8 12 20 75 48 17 29 20 29 19 84 10 28 24 19 52 12 31 76 23 3 4 34 50 46 57 54 30 54 32 22 42 17 9 23 18 15 17 40 38 21 40 57 18 35 80 12 55 35 26 23 56 18 19 33 24 48 16 4 68 94 29 16 0 24 3 15 60 38 14 51 55 1 58 77 62 19 45 11 16 7 21 1 28 7 4 28 7 4 39 19 56 29 13 8 0 54 27 40 37 31 28 34 17 1 12 41 0 22 55 58 40 50 2 23 19 10 21 36 14 0 4 39 27 6 24 52 10 43 36 24 0 49 41 49 79 9 11 22 12 48 31 19 43 29 0 0 49 36 18 43 22 49 15 18 68 27 24 0 0 30 32 42 48 26 31 12 32 43 57 14 51 53 68 45 15 3 0 0 45 0 0 11 44 28 53 60 2 26 46 37 51 2 21 69 32 39 37 29 45 36 48 43 74 6 39 9 0 14 17 3 23 21 8 37 25 18 23 11 79 48 12 13 5 53 14 21 32 19 0 31 33 9 27 4 27 48 37 20 26 43 23 18 33 8 36 60 28 17 26 52 15 53 16 28 9 62 29 15 11 93 41 19 42 58 20 13 20 17 75 9 34 14 51 21 39 27 19 10 47 46 0 38 24 19 22 6 55 10 40 51 20 15 21 41 32 22 62 6 33 11 1 58 10 40 26 15 67 1 16 26 55 9 1 0 48 9 40 14 0 52 42 89 16 18 15 14 34 28 13 31 1 2 10 33 50 26 36 35 25 5 33 41 42 47 34 33 45 41 3 2 14 27 11 21 29 27 11 37 22 45 37 13 2 22 48 39 41 41 26 21 38 43 42 43 22 57 28 0 0 33 13 34 29 7 21 22 33 51 58 55 49 11 18 50 30 25 19 1 13 83 38 6 41 31 56 21 46 40 66 13 66 46 15 16 70 77 11 37 27 18 32 76 1 6 62 58 88 7 0 53 8 36 94 9 53 72 7 3 0 59 70 31 1 28 10 21 32 3 29 13 28 59 9 11 10 13 47 7 47 10 37 7 24 25 4 5 57 41 55 58 5 0 59 20 35 48 16 6 49 14 26 10 21 22 14 11 19 48 7 18 52 22 37 28 4 65 6 53 39 36 10 31 49 42 49 57 29 38 37 18 25 42 40 29 3 40 8 15 9 69 37 21 25 10 45 36 17 21 1 24 79 61 12 25 48 46 4 70 32 40 50 45 55 15 1 40 12 35 36 11 7 1 32 41 39 68 28 10 25 12 10 19 38 11 26 47 0 111 4 9 8 42 36 97 48 22 4 22 11 18 13 56 27 53 17 16 6 1 44 16 8 15 3 48 35 24 35 28 32 34 54 19 30 22 17 57 10 10 42 73 45 51 18 37 14 24 20 13 48 30 11 69 76 0 40 45 6 54 38 47 34 0 1 1 56 32 62 15 41 0 31 1 31 43 54 13 19 12 39 49 26 65 40 37 43 24 24 47 34 44 36 45 17 28 6 8 31 13 108 14 29 30 6 14 30 18 52 34 18 24 52 6 0 18 62 60 4 3 49 65 44 45 33 3 52 46 62 27 52 65 14 28 13 27 45 18 46 57 8 1 12 37 47 15 64 36 72 52 40 14 50 40 13 1 2 11 25 25 5 37 58 15 0 37 20 32 20 68 11 55 32 47 47 12 38 17 43 19 0 33 11 1 36 20 24 52 21 21 7 0 6 40 27 81 55 24 41 46 47 33 30 67 29.849829351535836
36 36 51 55 35 19 1 36 30 71 7 52 26 40 30 39 12 44 5 20 48 44 32 4 6 47 93 40 41 5 74 12 62 42 9 16 11 44 27 34 49 6 4 72 10 38 42 29 78 45 37 14 43 33 77 26 32 18 55 8 27 25 0 20 13 45 49 29 50 15 9 20 5 56 24 24 42 17 62 44 32 5 10 13 31 28 0 23 16 54 40 20 42 24 42 50 2 7 12 42 16 11 12 15 42 29 8 13 22 78 44 14 23 21 32 15 87 11 26 23 22 53 12 30 77 25 4 4 35 47 46 57 57 27 55 33 24 42 16 10 23 19 15 15 35 39 19 39 52 19 34 79 10 52 41 26 26 52 15 19 33 27 50 13 4 65 94 28 13 0 22 3 15 62 36 16 54 58 1 62 74 71 23 45 9 14 8 20 1 27 8 3 31 7 4 35 17 54 25 9 8 0 56 31 39 35 36 27 34 17 0 13 43 0 23 62 57 43 49 2 25 21 9 20 34 14 0 4 36 27 7 22 47 11 41 31 23 0 50 41 51 73 7 10 22 13 44 35 20 42 24 0 0 50 39 17 41 22 44 14 20 65 23 20 0 0 29 32 39 44 22 28 12 27 41 50 10 55 51 68 42 15 2 0 0 44 0 0 10 40 31 56 63 0 28 39 37 49 2 21 65 33 38 33 25 44 30 50 49 76 4 37 10 0 11 20 2 21 22 8 40 21 15 23 8 79 46 13 16 5 59 12 19 29 19 0 27 28 8 30 5 24 45 38 20 26 42 22 22 32 6 36 58 28 16 24 52 16 46 16 33 7 61 28 16 10 95 35 18 39 52 21 14 18 14 80 8 34 16 53 22 41 27 21 9 43 46 0 37 28 20 23 5 59 10 44 53 22 17 23 37 29 20 58 5 34 12 0 54 9 40 23 14 68 1 14 26 52 9 1 0 44 10 43 15 0 50 44 90 17 18 18 15 37 26 14 35 1 2 10 31 47 25 31 37 24 4 39 36 42 41 34 33 50 39 3 2 13 22 11 21 32 30 11 35 24 51 34 13 1 23 42 43 38 41 25 20 38 46 40 42 23 59 26 0 0 32 12 34 28 8 20 17 34 51 56 56 49 10 16 52 32 22 14 1 14 75 40 5 38 34 53 20 43 41 66 13 69 48 15 16 74 73 10 40 24 18 35 71 1 6 54 57 81 8 0 51 9 38 93 7 46 69 6 3 0 61 71 32 1 26 14 22 39 2 29 13 23 59 10 12 8 11 46 7 46 11 35 5 27 23 4 5 62 46 54 48 4 0 61 17 37 46 17 5 51 8 23 10 23 23 14 9 21 45 7 14 61 26 36 28 4 67 8 49 36 35 9 29 51 41 50 57 31 34 29 20 25 43 34 30 3 39 7 13 11 75 36 21 30 10 49 35 17 23 0 24 84 62 14 19 45 47 4 76 33 40 45 40 52 14 1 37 9 33 38 11 5 1 33 43 39 64 24 11 25 11 9 18 42 9 32 49 0 113 3 8 8 38 37 100 44 19 4 20 13 18 15 53 24 56 17 16 5 1 46 14 7 12 2 50 32 19 37 23 34 32 55 18 28 19 16 60 8 11 44 73 51 53 17 38 15 20 19 12 49 27 12 74 75 0 40 47 4 51 41 46 30 0 1 1 53 32 58 14 38 0 30 1 35 43 54 14 18 15 41 50 31 65 35 33 39 21 22 42 39 46 36 44 17 30 6 8 30 10 108 16 31 29 7 18 33 19 54 39 14 26 50 7 0 16 62 68 3 3 49 67 44 52 37 1 53 51 62 30 55 65 14 25 11 28 45 16 42 57 9 1 13 33 44 14 60 38 76 55 40 15 54 41 14 0 2 9 21 26 5 32 56 13 0 35 21 35 20 64 11 56 34 49 46 11 41 14 36 21 0 33 8 1 36 16 19 54 18 21 6 0 5 38 30 82 50 24 42 47 47 34 32 74 29.524459613196816
38 35 43 58 35 19 1 38 30 68 7 53 30 38 34 41 11 47 5 18 52 44 27 4 6 51 87 33 36 1 71 12 59 39 9 15 11 55 28 33 48 6 3 70 10 39 40 32 75 43 35 13 40 33 72 28 23 18 54 7 30 27 0 20 12 43 49 25 49 16 7 22 5 53 21 22 39 16 64 39 28 8 8 13 29 25 0 22 17 49 43 21 43 18 44 49 2 8 11 38 19 13 11 15 44 25 6 12 24 76 46 17 23 18 30 15 87 11 29 22 26 53 14 30 88 26 3 4 34 42 44 55 58 24 51 30 24 45 15 12 20 16 18 13 33 40 18 40 55 19 31 76 9 53 42 27 27 53 14 21 30 31 56 10 4 60 95 29 13 0 20 2 17 64 37 17 53 64 1 60 72 70 20 41 9 10 8 16 1 27 7 1 29 8 3 37 17 58 22 7 7 0 53 33 33 35 32 28 29 22 0 11 43 0 31 59 58 41 48 2 24 19 9 16 31 12 0 4 33 25 7 21 48 12 43 25 25 0 48 37 54 73 5 11 24 12 42 31 18 40 26 0 0 49 39 17 36 22 45 15 22 55 23 21 0 0 33 36 39 40 19 28 12 24 40 51 10 56 42 70 47 14 1 0 0 46 0 0 10 37 29 58 64 0 31 41 42 51 2 22 64 35 39 31 30 46 26 50 57 77 2 38 9 0 10 16 1 20 23 10 40 18 15 19 6 76 45 14 15 5 60 10 18 29 18 0 17 29 6 30 8 23 44 35 21 30 44 20 24 28 5 37 53 25 14 24 44 19 52 11 32 7 62 27 13 10 94 28 18 35 51 19 12 21 16 79 9 38 14 53 21 38 27 20 7 44 44 0 36 30 21 22 5 62 9 45 57 23 13 25 37 27 22 60 3 29 11 0 51 9 38 20 16 68 1 14 27 50 11 1 0 44 8 41 14 0 46 48 93 17 13 20 17 37 23 17 35 1 2 11 29 47 23 25 36 22 4 41 36 42 46 32 31 49 42 3 2 15 17 11 20 32 32 10 34 21 52 32 9 1 21 46 47 34 40 25 18 38 55 35 43 21 53 28 0 0 32 12 33 26 9 16 14 29 54 52 57 48 9 13 56 30 24 13 1 14 72 39 7 37 34 49 20 38 36 60 15 68 39 15 15 78 74 7 42 26 17 32 66 1 6 54 60 86 10 0 50 8 35 93 4 49 66 6 2 0 59 73 34 1 23 15 21 41 2 31 13 23 58 9 10 7 9 48 7 46 11 34 4 29 23 3 5 63 49 50 45 4 0 55 15 34 45 22 3 49 8 26 8 24 23 17 10 21 39 7 14 63 27 36 28 4 70 9 54 36 34 9 30 47 42 52 55 29 36 24 22 24 41 35 29 3 39 7 13 12 82 30 19 33 10 49 35 15 24 0 21 78 64 16 17 47 48 4 74 31 38 43 31 49 15 1 30 8 33 32 11 4 1 31 43 37 58 26 7 24 10 9 17 39 10 29 49 0 118 2 9 7 36 32 101 46 18 2 17 15 16 18 50 26 55 17 20 3 1 42 14 8 11 2 57 30 21 32 23 35 33 55 20 26 17 15 59 6 13 44 77 49 51 20 39 14 18 20 11 45 28 10 69 84 0 36 39 4 45 40 47 32 0 1 1 51 35 58 12 39 0 33 1 35 49 57 17 13 16 41 50 34 58 34 36 35 19 19 39 35 48 36 48 17 28 6 8 28 13 116 18 31 32 9 17 32 16 61 36 9 25 46 8 0 12 55 64 3 3 46 65 42 52 36 1 54 51 63 30 49 68 14 25 12 28 44 13 47 55 11 1 11 35 47 14 60 41 74 56 37 17 54 41 14 0 1 8 20 26 5 30 60 12 0 34 15 34 23 66 10 62 33 51 47 13 41 13 32 23 0 30 5 1 34 14 16 57 19 18 5 0 4 41 34 72 51 24 41 42 52 31 30 70 29.06939704209329
35 33 43 58 32 20 1 36 30 62 7 64 32 36 36 39 13 52 3 21 53 44 25 5 6 46 86 34 38 1 70 12 62 39 7 13 11 55 32 30 47 6 3 80 7 44 44 30 73 38 35 13 44 34 68 28 20 16 54 7 33 25 0 16 13 41 53 18 47 12 6 25 5 51 14 27 34 16 68 39 27 7 8 14 25 22 0 20 17 44 46 23 41 18 36 45 2 6 11 34 17 12 12 15 45 28 5 12 23 75 33 14 19 19 26 18 81 11 32 21 26 53 16 28 88 27 3 2 35 38 36 56 53 26 50 31 19 46 18 10 18 15 19 11 34 43 14 42 58 15 32 78 10 51 45 26 33 51 13 20 24 26 55 10 4 57 92 28 13 0 13 2 17 64 35 17 58 55 1 63 62 70 15 38 7 11 9 17 1 28 5 1 30 9 2 36 14 53 20 7 6 0 51 38 29 32 29 29 23 19 0 13 36 0 33 56 59 42 45 1 23 19 10 15 31 11 0 4 30 21 8 24 52 13 40 24 25 0 53 40 55 76 4 12 21 14 47 30 21 40 28 0 0 42 34 16 32 20 46 18 22 53 26 19 0 0 33 42 36 38 18 24 9 24 36 53 8 58 40 75 45 11 1 0 0 44 0 0 10 34 29 54 60 0 31 42 42 50 1 24 68 31 35 26 31 48 25 48 57 84 2 43 12 0 9 18 1 18 23 10 42 21 13 17 7 76 48 15 15 5 59 10 14 28 15 0 15 32 4 31 7 22 42 38 19 31 45 19 27 28 4 38 58 23 15 24 40 18 48 11 28 7 57 27 15 10 88 30 15 31 45 16 10 21 16 81 9 43 15 57 25 37 22 20 9 41 44 0 32 32 20 23 4 57 9 44 61 24 14 27 32 27 23 54 3 23 9 0 48 10 41 20 17 72 0 13 26 48 12 1 0 48 6 42 13 0 48 46 90 16 11 18 18 40 22 18 35 0 2 12 26 45 16 24 34 22 4 35 37 48 44 33 25 53 44 3 1 14 16 11 19 32 34 9 32 21 50 29 8 1 19 42 51 31 45 26 17 42 58 30 45 22 58 28 0 0 35 8 34 29 11 16 14 28 51 56 59 48 8 14 58 28 24 12 1 11 69 41 9 29 35 49 19 40 38 57 15 70 37 12 12 77 74 7 40 26 15 32 57 1 6 54 62 88 11 0 50 7 33 94 4 51 63 7 2 0 63 70 36 1 23 19 21 43 2 31 12 22 57 8 10 8 9 45 6 45 13 33 4 28 21 2 6 68 48 50 44 3 0 52 13 32 39 20 3 51 6 24 8 24 27 14 10 19 39 8 15 64 32 38 30 4 69 10 50 39 31 5 22 43 37 57 50 31 32 23 21 19 40 35 26 2 44 6 12 12 85 32 20 37 10 49 33 14 23 0 23 83 66 17 17 46 52 3 73 36 37 43 29 47 15 1 28 7 34 33 12 4 0 27 43 32 54 22 10 22 7 9 17 38 9 25 50 0 113 1 9 6 40 33 107 47 18 2 17 16 19 22 52 20 61 18 23 2 1 41 14 7 14 2 64 29 22 38 22 34 37 52 20 25 16 15 64 6 14 43 73 50 49 18 40 12 17 20 12 43 30 9 69 87 0 35 37 4 49 40 44 28 0 1 1 57 34 59 10 38 0 34 1 40 45 58 16 12 17 44 46 30 59 33 36 33 16 19 42 35 53 38 51 19 30 6 6 28 13 120 19 31 31 8 16 32 17 63 35 11 24 40 10 0 14 52 59 2 3 49 64 36 50 34 0 59 54 64 28 49 67 13 22 8 29 46 15 48 52 8 1 10 42 50 13 64 40 67 49 37 19 50 41 15 0 1 7 21 30 5 27 61 10 0 31 14 36 21 64 9 69 35 46 43 13 38 14 31 26 0 30 5 1 34 13 16 59 17 18 6 0 3 39 39 73 47 28 38 42 49 31 27 71 28.71217292377702
33 36 35 59 30 18 0 38 33 58 7 67 33 31 38 46 12 55 1 17 55 36 28 5 4 43 79 35 43 3 68 12 63 38 5 12 10 52 29 30 46 6 3 90 7 43 47 29 72 41 31 12 46 37 63 25 18 19 53 9 28 24 0 16 12 39 53 18 46 11 5 25 5 48 13 25 35 15 69 42 31 6 7 12 24 19 0 22 18 43 49 21 39 17 39 48 2 4 10 35 15 12 16 17 39 28 5 14 20 82 32 13 15 18 27 19 83 10 33 22 23 53 17 25 86 24 2 1 28 34 35 52 50 28 47 32 19 49 20 9 16 14 20 9 36 38 13 40 56 16 26 80 9 51 52 27 38 48 12 19 24 30 54 10 4 54 88 29 13 0 13 1 17 61 40 16 63 52 1 63 58 63 13 36 7 11 8 17 1 30 4 1 33 11 2 32 14 54 15 6 6 0 47 40 27 28 23 31 20 15 0 12 37 0 31 54 50 44 37 0 23 19 10 14 34 7 0 4 28 22 7 20 52 15 40 25 22 0 47 35 54 70 4 8 17 11 46 28 19 38 25 0 0 42 37 16 34 17 46 19 24 49 25 16 0 0 39 43 35 37 19 24 8 22 35 50 7 59 38 79 47 11 1 0 0 44 0 0 12 28 31 57 59 0 34 42 48 47 1 22 75 30 31 22 23 57 21 52 52 87 2 38 12 0 7 14 1 18 24 10 37 22 14 15 8 63 54 14 16 4 61 10 13 29 14 0 14 32 4 32 5 22 45 46 22 31 42 20 25 26 2 35 57 21 16 23 33 20 46 10 28 5 57 25 12 10 88 27 21 30 44 16 10 19 14 78 9 47 14 58 30 38 18 20 9 40 42 0 27 34 20 24 3 48 9 43 63 25 13 27 25 24 22 58 3 20 9 0 44 8 38 19 20 68 0 14 23 45 11 1 0 47 5 42 17 0 46 48 87 16 12 16 19 43 18 15 38 0 2 11 20 42 14 23 34 19 4 29 34 53 46 31 21 50 48 3 1 14 13 10 17 33 37 9 30 24 56 34 8 1 20 43 47 32 53 28 18 40 60 27 43 23 61 35 0 0 31 8 34 25 10 17 14 28 51 53 57 55 8 13 55 23 19 10 1 13 64 44 9 25 36 47 17 39 37 57 12 61 37 11 10 75 72 7 41 26 11 30 59 1 4 54 58 87 10 0 48 5 34 88 4 51 60 7 2 0 69 65 36 1 24 21 21 43 1 26 11 22 62 6 10 10 9 44 5 48 16 32 3 27 20 2 6 66 44 53 42 1 0 56 12 32 35 16 3 51 5 26 5 27 29 15 10 19 41 11 17 65 36 35 29 2 63 10 47 37 26 5 23 44 34 60 48 30 34 22 16 17 34 34 24 2 42 6 9 13 82 34 19 39 10 47 31 12 20 0 23 79 63 17 19 45 53 3 70 34 28 45 32 44 17 1 28 7 37 36 11 3 0 27 46 30 47 23 10 22 6 9 18 37 8 23 50 0 120 0 10 5 42 29 103 42 19 2 19 16 18 26 51 18 67 20 26 2 1 43 13 6 16 2 64 30 21 36 21 39 37 49 20 19 15 16 67 5 19 37 74 51 50 17 38 12 17 20 10 48 30 7 69 87 0 32 36 4 53 38 42 23 0 1 1 58 32 61 9 42 0 34 1 39 52 58 16 12 19 43 42 25 54 29 37 29 14 17 44 34 58 36 51 20 30 5 5 25 14 120 20 28 30 5 14 33 17 63 42 11 21 40 12 0 15 52 67 2 3 49 63 36 59 28 0 58 53 60 27 47 69 11 20 7 25 46 16 50 52 9 1 9 38 44 11 62 39 62 49 34 17 51 44 16 0 1 8 19 28 5 26 56 10 0 32 15 42 16 66 8 66 29 47 40 15 39 12 33 32 0 33 4 1 32 11 13 62 15 15 8 0 3 39 40 72 47 25 38 39 49 30 30 67 28.204778156996587
35 33 35 58 31 21 0 39 30 58 6 65 35 31 45 46 11 60 1 18 43 37 28 6 4 43 71 32 44 4 69 10 65 38 5 10 9 48 32 26 36 5 3 92 5 42 48 29 69 42 33 12 45 39 67 25 18 25 50 9 28 25 0 16 11 35 58 15 47 10 5 30 4 48 11 18 39 13 66 49 29 5 6 13 21 17 0 21 19 40 47 23 35 18 37 47 2 3 8 35 14 11 17 20 36 25 3 14 21 79 29 12 14 18 24 19 78 10 33 24 26 45 17 23 77 23 2 1 27 31 34 54 52 30 50 35 17 48 19 7 14 17 21 8 39 37 14 40 54 14 28 77 8 50 54 27 42 44 13 17 22 27 59 7 4 53 80 27 13 0 13 1 18 58 42 15 61 51 0 62 63 60 11 31 8 11 9 19 0 29 6 1 33 17 2 31 13 52 16 6 7 0 46 39 32 29 23 30 19 14 0 11 37 0 33 51 53 43 31 0 24 20 10 14 32 6 0 1 25 20 7 19 53 14 44 21 22 0 53 32 56 66 3 8 16 11 38 27 21 37 25 0 0 39 38 15 38 19 45 22 21 46 24 18 0 0 41 44 31 36 17 25 9 18 39 50 7 53 34 77 44 12 1 0 0 40 0 0 12 25 34 64 56 0 30 43 45 46 1 24 74 29 29 17 24 57 16 58 56 86 2 40 14 0 6 13 1 19 22 11 39 23 17 14 9 64 55 13 16 3 56 9 14 30 14 0 14 34 5 33 4 22 41 43 22 30 39 21 26 25 0 31 64 18 18 24 33 20 48 9 30 4 62 21 12 10 92 28 27 24 42 15 13 19 11 72 10 44 14 58 31 34 16 17 10 35 39 0 29 30 16 19 2 48 9 50 62 25 11 30 27 22 24 57 3 16 8 0 53 7 38 18 23 65 0 13 20 48 11 0 0 44 6 45 17 0 43 47 84 17 12 13 22 43 17 13 39 0 2 10 20 49 13 20 33 18 4 28 32 58 47 32 21 53 48 3 1 12 13 7 18 31 37 9 28 24 55 34 6 1 21 46 43 31 61 26 20 44 58 24 42 25 56 37 0 0 29 6 33 24 9 16 10 27 51 58 57 55 8 14 52 22 18 8 1 14 66 45 6 21 34 43 16 43 41 50 12 60 36 11 10 71 71 7 39 25 11 29 54 0 4 54 52 87 10 0 47 4 31 88 3 48 55 7 2 0 68 59 39 1 22 24 19 39 1 24 12 25 59 7 9 9 7 44 3 50 17 31 3 29 22 2 7 63 47 59 43 1 0 54 10 27 32 15 2 53 5 26 5 29 30 15 12 19 40 11 16 65 38 30 32 2 55 11 47 37 24 4 21 52 29 64 50 31 35 20 18 13 39 28 21 2 37 5 9 13 82 36 17 41 9 43 29 12 19 0 26 81 57 16 18 48 45 2 69 37 29 41 29 45 21 0 24 6 34 33 12 2 0 28 45 25 50 21 11 22 5 10 19 38 10 23 44 0 119 0 10 4 41 25 99 40 16 2 19 16 20 25 51 15 60 18 25 2 1 49 14 5 15 1 65 27 21 34 20 42 39 50 18 20 13 19 66 3 17 38 75 48 50 16 35 8 16 18 10 47 28 6 78 83 0 29 35 4 54 37 38 23 0 1 1 51 31 54 8 45 0 32 0 43 53 57 16 12 21 45 37 25 54 25 37 25 14 14 47 38 58 34 50 18 27 4 4 27 14 114 23 30 28 5 15 33 17 65 38 12 14 37 12 0 13 48 67 2 2 49 56 39 62 30 0 61 55 57 29 44 70 10 21 6 24 47 17 48 51 7 1 7 42 42 11 64 41 58 44 26 22 50 48 16 0 1 6 18 26 4 23 51 9 0 37 14 45 16 66 5 67 39 44 43 16 37 9 29 35 0 33 3 1 29 10 13 66 15 14 8 0 3 39 40 65 48 25 37 37 45 29 25 69 27.736063708759955
31 34 33 60 27 20 0 42 26 55 5 66 36 28 45 50 11 65 1 18 40 37 29 8 4 40 62 29 43 4 65 8 66 29 6 8 11 46 32 24 31 6 3 97 6 43 43 28 62 40 30 12 43 35 66 20 17 27 48 8 30 24 0 16 13 36 53 15 48 10 4 30 4 51 10 17 34 10 70 52 28 5 6 17 19 14 0 19 18 39 45 23 31 19 42 49 2 2 8 31 11 7 15 26 38 24 3 12 22 81 29 13 14 17 22 22 71 9 32 23 27 44 18 23 82 23 2 1 29 28 33 56 50 28 46 31 14 46 20 10 13 17 19 7 37 41 14 39 54 11 24 72 8 52 49 24 44 37 9 19 19 30 57 6 4 52 78 27 12 0 14 1 17 52 44 13 57 57 0 52 60 64 9 30 8 9 9 19 0 29 6 1 32 18 2 33 11 51 15 7 7 0 44 34 33 27 22 26 18 13 0 10 36 0 29 51 50 46 25 0 24 22 11 15 35 5 0 0 24 21 9 19 51 14 49 19 18 0 55 32 60 62 3 8 12 13 37 23 18 36 24 0 0 40 36 10 38 18 41 23 21 46 21 16 0 0 43 44 31 31 19 23 7 17 36 48 6 53 34 76 41 15 1 0 0 42 0 0 13 18 30 71 55 0 31 35 36 50 1 26 73 28 28 15 24 59 13 60 57 87 2 40 16 0 6 13 1 21 23 12 39 22 17 14 8 67 53 11 14 2 51 9 14 33 13 0 14 31 6 31 4 18 43 43 23 31 40 20 27 26 0 27 65 17 18 23 37 17 49 9 32 5 61 20 12 8 89 28 30 24 39 13 15 19 10 72 8 44 13 54 36 32 16 17 11 33 32 0 32 28 15 16 2 48 9 48 60 25 9 29 25 24 26 57 3 14 8 0 51 7 40 13 26 55 0 13 17 51 8 0 0 41 6 48 18 0 39 46 78 18 11 14 21 44 19 10 36 0 1 9 18 44 12 20 32 14 4 29 36 67 47 31 19 46 50 1 1 9 12 7 19 31 38 10 24 27 52 36 6 1 19 48 48 30 64 27 16 45 62 20 35 25 55 34 0 0 30 6 30 25 10 16 11 26 48 56 61 55 7 13 55 20 19 8 1 14 59 49 8 19 33 42 13 47 41 50 10 58 34 9 9 62 71 6 34 24 11 30 50 0 4 52 54 84 10 0 48 4 28 89 3 44 54 8 2 0 67 62 34 1 22 20 16 37 1 26 14 25 62 8 11 9 8 39 3 46 20 32 3 31 20 2 10 69 49 61 44 1 0 56 10 29 31 15 1 54 4 28 5 31 31 17 16 17 39 13 17 66 35 31 35 2 54 11 44 41 21 4 21 58 28 68 46 29 35 22 18 14 35 30 21 2 30 5 9 12 75 33 16 37 11 44 28 8 18 0 28 76 54 16 17 45 47 2 60 37 29 45 26 46 24 0 23 7 33 33 13 1 0 25 45 23 50 22 9 20 2 6 18 39 11 20 44 0 121 0 9 4 41 25 93 45 14 2 16 20 20 23 55 16 64 18 25 2 1 51 15 3 11 1 63 32 20 30 19 40 37 46 17 16 13 20 67 3 21 36 81 41 51 15 36 6 20 16 8 49 27 5 87 77 0 30 33 2 49 35 35 22 0 1 1 51 28 46 7 47 0 29 0 45 50 61 15 11 23 45 33 20 58 25 33 22 14 13 50 42 63 33 49 16 26 4 3 24 13 111 22 32 26 3 15 36 18 64 37 10 8 35 12 0 12 49 65 1 2 46 52 43 64 29 0 59 54 51 25 43 69 9 19 6 27 48 16 48 55 7 1 7 42 40 11 56 42 51 45 25 24 49 51 16 0 1 6 20 27 5 23 58 8 0 40 16 49 16 62 3 60 42 34 42 18 31 9 28 34 0 36 3 1 23 10 11 64 15 12 4 0 2 36 39 65 49 25 40 38 47 32 23 70 27.188850967007963
[truncated: 490,517 more chars]
