# Supplementary material for: Large-deviations of disease spreading dynamics with vaccination
Source: PLoS One. 2023 Jul 10;18(7):e0287932. doi: 10.1371/journal.pone.0287932 (PMC10332629; doi:10.1371/journal.pone.0287932)
Supplement: S1 Data — (GZ) [file pone.0287932.s002.gz › DATA/fig4/1414.rate]

#sir_rate pdf-to-rate-opt --index-left 0 --index-right 0 --index-log 1 --n 1414 -l 1414.out 
#bin_left bin_right val
0.003536067892503536 0.003536067892503536 0.004948500745063378
0.004243281471004243 0.004243281471004243 0.004194897541669899
0.0049504950495049506 0.0049504950495049506 0.003650775003947189
0.005657708628005657 0.005657708628005657 0.0032364341431325119
0.006364922206506364 0.006364922206506364 0.0028996984624851814
0.007072135785007072 0.007072135785007072 0.0026166857720475438
0.007779349363507779 0.007779349363507779 0.0023949510838080919
0.008486562942008486 0.008486562942008486 0.0021888539599567195
0.009193776520509194 0.009193776520509194 0.0020191967857185976
0.009900990099009901 0.009900990099009901 0.001877772494589567
0.010608203677510608 0.010608203677510608 0.0017483945760285417
0.011315417256011316 0.011315417256011316 0.0016384462496328039
0.012022630834512021 0.012022630834512021 0.0015383821144895785
0.012729844413012729 0.012729844413012729 0.0014579169864370862
0.013437057991513436 0.013437057991513436 0.0013817214452659407
0.014144271570014143 0.014144271570014143 0.0013162241724969514
0.01485148514851485 0.01485148514851485 0.0012632086562268629
0.015558698727015558 0.015558698727015558 0.0012124540546565163
0.016265912305516265 0.016265912305516265 0.0011629875012374837
0.016973125884016973 0.016973125884016973 0.0011292427872110919
0.01768033946251768 0.01768033946251768 0.0010990163716194275
0.018387553041018388 0.018387553041018388 0.0010681544200612634
0.019094766619519095 0.019094766619519095 0.0010447083372479947
0.019801980198019802 0.019801980198019802 0.0010250399760919256
0.02050919377652051 0.02050919377652051 0.0010079475878042634
0.021216407355021217 0.021216407355021217 0.0009966414367029633
0.021923620933521924 0.021923620933521924 0.0009800669140511492
0.02263083451202263 0.02263083451202263 0.00096976837957356
0.02333804809052334 0.02333804809052334 0.0009601800373239248
0.024045261669024046 0.024045261669024046 0.0009521133826309021
0.024752475247524754 0.024752475247524754 0.0009477294549838254
0.02545968882602546 0.02545968882602546 0.0009437998751882069
0.02616690240452617 0.02616690240452617 0.0009369560054370819
0.026874115983026876 0.026874115983026876 0.0009349939237743301
0.027581329561527583 0.027581329561527583 0.0009297688111975983
0.02828854314002829 0.02828854314002829 0.0009285857549260362
0.028995756718528998 0.028995756718528998 0.0009291482468174093
0.029702970297029705 0.029702970297029705 0.0009281939929123054
0.030410183875530412 0.030410183875530412 0.0009274990155386993
0.03111739745403112 0.03111739745403112 0.0009296268850227504
0.03182461103253183 0.03182461103253183 0.0009309787250720879
0.03253182461103253 0.03253182461103253 0.0009348169109122072
0.03323903818953324 0.03323903818953324 0.0009407361534683912
0.033946251768033946 0.033946251768033946 0.0009384684968531773
0.034653465346534656 0.034653465346534656 0.0009437825717980419
0.03536067892503536 0.03536067892503536 0.0009464834158435631
0.036067892503536064 0.036067892503536064 0.000950628253018159
0.036775106082036775 0.036775106082036775 0.0009560003996343059
0.03748231966053748 0.03748231966053748 0.0009614082407323776
0.03818953323903819 0.03818953323903819 0.000964621476184598
0.038896746817538894 0.038896746817538894 0.0009652988426584603
0.039603960396039604 0.039603960396039604 0.0009711021104009717
0.04031117397454031 0.04031117397454031 0.0009755776401220897
0.04101838755304102 0.04101838755304102 0.0009813691621453143
0.04172560113154172 0.04172560113154172 0.0009859666484968147
0.042432814710042434 0.042432814710042434 0.0009933080518076694
0.04314002828854314 0.04314002828854314 0.0009967806694279648
0.04384724186704385 0.04384724186704385 0.000999782350798879
0.04455445544554455 0.04455445544554455 0.0010087824404811995
0.04526166902404526 0.04526166902404526 0.0010133215518180008
0.04596888260254597 0.04596888260254597 0.0010185928559928073
0.04667609618104668 0.04667609618104668 0.0010250337487308216
0.04738330975954738 0.04738330975954738 0.001030088520563984
0.04809052333804809 0.04809052333804809 0.0010339426001370423
0.048797736916548796 0.048797736916548796 0.001041354177300822
0.0495049504950495 0.0495049504950495 0.001043130760021317
0.05021216407355021 0.05021216407355021 0.0010514137149209157
0.050919377652050915 0.050919377652050915 0.0010588566667243214
0.051626591230551626 0.051626591230551626 0.0010604154335889874
0.05233380480905233 0.05233380480905233 0.0010676583118859117
0.05304101838755304 0.05304101838755304 0.0010702683727844979
0.053748231966053744 0.053748231966053744 0.0010738185575325983
0.054455445544554455 0.054455445544554455 0.0010801020587385045
0.05516265912305516 0.05516265912305516 0.0010864333645404226
0.05586987270155587 0.05586987270155587 0.001090094318838589
0.056577086280056574 0.056577086280056574 0.0010949561705014876
0.057284299858557285 0.057284299858557285 0.0010964034456511744
0.05799151343705799 0.05799151343705799 0.0011042020310271907
0.0586987270155587 0.0586987270155587 0.0011079157209632259
0.0594059405940594 0.0594059405940594 0.0011130093750011813
0.060113154172560114 0.060113154172560114 0.0011166648862801304
0.06082036775106082 0.06082036775106082 0.0011203618203631035
0.06152758132956153 0.06152758132956153 0.001124761616889806
0.06223479490806223 0.06223479490806223 0.0011286088323424332
0.06294200848656295 0.06294200848656295 0.0011358478368311636
0.06364922206506365 0.06364922206506365 0.001140280188345472
0.06435643564356436 0.06435643564356436 0.0011405880916998423
0.06506364922206506 0.06506364922206506 0.0011492437694188086
0.06577086280056578 0.06577086280056578 0.0011517426696782843
0.06647807637906648 0.06647807637906648 0.001157617988835553
0.06718528995756719 0.06718528995756719 0.0011597591663838185
0.06789250353606789 0.06789250353606789 0.0011658239326604232
0.0685997171145686 0.0685997171145686 0.0011661363247473583
0.06930693069306931 0.06930693069306931 0.001172018556013679
0.07001414427157002 0.07001414427157002 0.0011748925148107625
0.07072135785007072 0.07072135785007072 0.0011773261095342125
0.07142857142857142 0.07142857142857142 0.0011798943428223482
0.07213578500707213 0.07213578500707213 0.001182240831265915
0.07284299858557285 0.07284299858557285 0.0011856830786575162
0.07355021216407355 0.07355021216407355 0.0011924891945821752
0.07425742574257425 0.07425742574257425 0.0011942873748865032
0.07496463932107496 0.07496463932107496 0.0011947959520686826
0.07567185289957568 0.07567185289957568 0.001197747836396088
0.07637906647807638 0.07637906647807638 0.001201602027683907
0.07708628005657708 0.07708628005657708 0.001205730069149204
0.07779349363507779 0.07779349363507779 0.0012079363714919563
0.0785007072135785 0.0785007072135785 0.0012106659541915645
0.07920792079207921 0.07920792079207921 0.001214608025114807
0.07991513437057991 0.07991513437057991 0.0012143964471932187
0.08062234794908062 0.08062234794908062 0.0012177095043311032
0.08132956152758133 0.08132956152758133 0.0012195927677555144
0.08203677510608204 0.08203677510608204 0.001223770807497513
0.08274398868458274 0.08274398868458274 0.0012221827716276319
0.08345120226308345 0.08345120226308345 0.0012248236703381328
0.08415841584158416 0.08415841584158416 0.0012261098901040289
0.08486562942008487 0.08486562942008487 0.0012324162452708784
0.08557284299858557 0.08557284299858557 0.0012319973349129634
0.08628005657708628 0.08628005657708628 0.0012344155402060915
0.086987270155587 0.086987270155587 0.0012376194653859784
0.0876944837340877 0.0876944837340877 0.0012405529355322284
0.0884016973125884 0.0884016973125884 0.0012394759150195538
0.0891089108910891 0.0891089108910891 0.0012396453047791873
0.08981612446958982 0.08981612446958982 0.0012422706004743096
0.09052333804809053 0.09052333804809053 0.001240178038125724
0.09123055162659123 0.09123055162659123 0.001246536475420566
0.09193776520509193 0.09193776520509193 0.0012450066362690402
0.09264497878359265 0.09264497878359265 0.0012484814235372078
0.09335219236209336 0.09335219236209336 0.0012485678213458626
0.09405940594059406 0.09405940594059406 0.0012495697040817299
0.09476661951909476 0.09476661951909476 0.001250296479454362
0.09547383309759547 0.09547383309759547 0.0012499728062529913
0.09618104667609619 0.09618104667609619 0.001252276229814399
0.09688826025459689 0.09688826025459689 0.0012508913951458814
0.09759547383309759 0.09759547383309759 0.0012553595937142947
0.0983026874115983 0.0983026874115983 0.0012536487403053976
0.09900990099009901 0.09900990099009901 0.0012551315210601238
0.09971711456859972 0.09971711456859972 0.0012556452266340689
0.10042432814710042 0.10042432814710042 0.001254935814651448
0.10113154172560113 0.10113154172560113 0.0012542728025913086
0.10183875530410184 0.10183875530410184 0.0012538480008281819
0.10254596888260255 0.10254596888260255 0.00125297779897353
0.10325318246110325 0.10325318246110325 0.0012538818553799907
0.10396039603960396 0.10396039603960396 0.001256434456890973
0.10466760961810467 0.10466760961810467 0.001254833063527206
0.10537482319660538 0.10537482319660538 0.0012544451274544935
0.10608203677510608 0.10608203677510608 0.0012556963705150603
0.10678925035360678 0.10678925035360678 0.0012561736023614485
0.1074964639321075 0.1074964639321075 0.0012542175103960145
0.1082036775106082 0.1082036775106082 0.0012540964385826758
0.10891089108910891 0.10891089108910891 0.0012513282707376434
0.10961810466760961 0.10961810466760961 0.0012532940826366823
0.11032531824611033 0.11032531824611033 0.0012512551568611554
0.11103253182461104 0.11103253182461104 0.001250379607104045
0.11173974540311174 0.11173974540311174 0.0012505153563056929
0.11244695898161244 0.11244695898161244 0.0012513073386660253
0.11315417256011316 0.11315417256011316 0.0012527436248243425
0.11386138613861387 0.11386138613861387 0.0012468497303977649
0.11456859971711457 0.11456859971711457 0.0012464459540309575
0.11527581329561527 0.11527581329561527 0.0012472579906052657
0.11598302687411599 0.11598302687411599 0.001244788499125528
0.1166902404526167 0.1166902404526167 0.0012461814625839229
0.1173974540311174 0.1173974540311174 0.0012436524364419864
0.1181046676096181 0.1181046676096181 0.0012414936982500687
0.1188118811881188 0.1188118811881188 0.0012399851538632474
0.11951909476661952 0.11951909476661952 0.00123938610453452
0.12022630834512023 0.12022630834512023 0.0012369942924127498
0.12093352192362093 0.12093352192362093 0.0012346305926463173
0.12164073550212164 0.12164073550212164 0.001235505144809718
0.12234794908062235 0.12234794908062235 0.0012321276699297395
0.12305516265912306 0.12305516265912306 0.0012299078537709313
0.12376237623762376 0.12376237623762376 0.0012302037879764929
0.12446958981612447 0.12446958981612447 0.0012286303486301993
0.1251768033946252 0.1251768033946252 0.0012244528099873303
0.1258840169731259 0.1258840169731259 0.0012215705128703974
0.1265912305516266 0.1265912305516266 0.001218426619294563
0.1272984441301273 0.1272984441301273 0.0012199027101952953
0.128005657708628 0.128005657708628 0.0012173945822373267
0.12871287128712872 0.12871287128712872 0.0012133177137628395
0.12942008486562945 0.12942008486562945 0.0012139176921590893
0.13012729844413015 0.13012729844413015 0.0012116923457715719
0.13083451202263086 0.13083451202263086 0.001208688611799286
0.13154172560113156 0.13154172560113156 0.0012059345642483162
0.13224893917963226 0.13224893917963226 0.001203002607153577
0.13295615275813297 0.13295615275813297 0.0012011729145381752
0.13366336633663367 0.13366336633663367 0.0011993061740542125
0.13437057991513437 0.13437057991513437 0.0011948158663703988
0.1350777934936351 0.1350777934936351 0.00119413799121745
0.1357850070721358 0.1357850070721358 0.0011910286122450494
0.13649222065063651 0.13649222065063651 0.0011878677850574262
0.13719943422913722 0.13719943422913722 0.001185287709166366
0.13790664780763792 0.13790664780763792 0.0011851225958116427
0.13861386138613863 0.13861386138613863 0.0011824876599931373
0.13932107496463933 0.13932107496463933 0.0011790850857803079
0.14002828854314003 0.14002828854314003 0.0011754767516389679
0.14073550212164074 0.14073550212164074 0.0011707571426341102
0.14144271570014147 0.14144271570014147 0.0011668956711324368
0.14214992927864217 0.14214992927864217 0.0011641974882767737
0.14285714285714288 0.14285714285714288 0.0011612810894952176
0.14356435643564358 0.14356435643564358 0.0011588318240506979
0.14427157001414428 0.14427157001414428 0.0011548336652144149
0.144978783592645 0.144978783592645 0.0011516209415440575
0.1456859971711457 0.1456859971711457 0.00114860618179584
0.1463932107496464 0.1463932107496464 0.0011446224358298838
0.14710042432814713 0.14710042432814713 0.0011417203202166763
0.14780763790664783 0.14780763790664783 0.0011382486844496094
0.14851485148514854 0.14851485148514854 0.00113431053861405
0.14922206506364924 0.14922206506364924 0.0011319490934049283
0.14992927864214994 0.14992927864214994 0.0011266041017591333
0.15063649222065065 0.15063649222065065 0.0011233230861075056
0.15134370579915135 0.15134370579915135 0.0011199265527041258
0.15205091937765206 0.15205091937765206 0.0011171592786645619
0.1527581329561528 0.1527581329561528 0.001112506084022863
0.1534653465346535 0.1534653465346535 0.0011096340851555877
0.1541725601131542 0.1541725601131542 0.0011034193618568382
0.1548797736916549 0.1548797736916549 0.0011015113283182224
0.1555869872701556 0.1555869872701556 0.0010971692352335925
0.1562942008486563 0.1562942008486563 0.0010931552036891985
0.157001414427157 0.157001414427157 0.001090187725291889
0.15770862800565771 0.15770862800565771 0.001086512963647614
0.15841584158415845 0.15841584158415845 0.001081733548472071
0.15912305516265915 0.15912305516265915 0.0010760140432339535
0.15983026874115985 0.15983026874115985 0.0010718197055183464
0.16053748231966056 0.16053748231966056 0.0010703321772239585
0.16124469589816126 0.16124469589816126 0.001065552884952425
0.16195190947666196 0.16195190947666196 0.0010604882065703187
0.16265912305516267 0.16265912305516267 0.0010567616249434092
0.16336633663366337 0.16336633663366337 0.0010512971233611944
0.16407355021216408 0.16407355021216408 0.0010485948004569062
0.1647807637906648 0.1647807637906648 0.0010454965061050732
0.1654879773691655 0.1654879773691655 0.00103875750629829
0.16619519094766622 0.16619519094766622 0.0010324413191039287
0.16690240452616692 0.16690240452616692 0.0010312835610524444
0.16760961810466762 0.16760961810466762 0.0010269148436018482
0.16831683168316833 0.16831683168316833 0.0010197397897370377
0.16902404526166903 0.16902404526166903 0.0010144899192009872
0.16973125884016974 0.16973125884016974 0.0010099396643589944
0.17043847241867047 0.17043847241867047 0.0010066619607190155
0.17114568599717117 0.17114568599717117 0.0010010126778289596
0.17185289957567187 0.17185289957567187 0.0009981759718066057
0.17256011315417258 0.17256011315417258 0.000991852565029159
0.17326732673267328 0.17326732673267328 0.0009879002014471805
0.173974540311174 0.173974540311174 0.0009807854192865178
0.1746817538896747 0.1746817538896747 0.0009777835412395674
0.1753889674681754 0.1753889674681754 0.00097175497717759
0.17609618104667613 0.17609618104667613 0.0009683789318170499
0.17680339462517683 0.17680339462517683 0.0009642413971222465
0.17751060820367753 0.17751060820367753 0.0009570224437210189
0.17821782178217824 0.17821782178217824 0.0009518171275479052
0.17892503536067894 0.17892503536067894 0.0009487229388771903
0.17963224893917965 0.17963224893917965 0.0009443314681851797
0.18033946251768035 0.18033946251768035 0.0009375974010686499
0.18104667609618105 0.18104667609618105 0.0009337285032367908
0.18175388967468178 0.18175388967468178 0.0009283025116209869
0.1824611032531825 0.1824611032531825 0.0009213044735063249
0.1831683168316832 0.1831683168316832 0.0009179917903277895
0.1838755304101839 0.1838755304101839 0.0009111012032942149
0.1845827439886846 0.1845827439886846 0.0009066028665655288
0.1852899575671853 0.1852899575671853 0.0009004301337293004
0.185997171145686 0.185997171145686 0.000894494678953139
0.1867043847241867 0.1867043847241867 0.000889809365107669
0.18741159830268742 0.18741159830268742 0.0008859362643807822
0.18811881188118815 0.18811881188118815 0.0008787009460141156
0.18882602545968885 0.18882602545968885 0.0008740185400270063
0.18953323903818955 0.18953323903818955 0.0008687261917370303
0.19024045261669026 0.19024045261669026 0.0008636891155264395
0.19094766619519096 0.19094766619519096 0.0008574399521856762
0.19165487977369167 0.19165487977369167 0.0008516967559123403
0.19236209335219237 0.19236209335219237 0.000846393995303094
0.19306930693069307 0.19306930693069307 0.0008410940738171951
0.1937765205091938 0.1937765205091938 0.0008358906713017925
0.1944837340876945 0.1944837340876945 0.0008290284507683425
0.1951909476661952 0.1951909476661952 0.0008241699840626994
0.19589816124469592 0.19589816124469592 0.0008184985201039321
0.19660537482319662 0.19660537482319662 0.000813021086958315
0.19731258840169733 0.19731258840169733 0.0008065317435729244
0.19801980198019803 0.19801980198019803 0.0008009192969657751
0.19872701555869873 0.19872701555869873 0.0007968614448732095
0.19943422913719946 0.19943422913719946 0.0007907028022644737
0.20014144271570017 0.20014144271570017 0.0007848148402693654
0.20084865629420087 0.20084865629420087 0.000778028218053603
0.20155586987270158 0.20155586987270158 0.000772353907635903
0.20226308345120228 0.20226308345120228 0.0007678326731489927
0.20297029702970298 0.20297029702970298 0.0007619939430833214
0.2036775106082037 0.2036775106082037 0.0007553497863108699
0.2043847241867044 0.2043847241867044 0.0007488442471968695
0.20509193776520512 0.20509193776520512 0.000743328248722128
0.20579915134370583 0.20579915134370583 0.0007386622335371804
0.20650636492220653 0.20650636492220653 0.0007331798480760641
0.20721357850070724 0.20721357850070724 0.0007264267827395922
0.20792079207920794 0.20792079207920794 0.0007213264612350263
0.20862800565770864 0.20862800565770864 0.0007157041656113684
0.20933521923620935 0.20933521923620935 0.0007101577941887453
0.21004243281471005 0.21004243281471005 0.0007030350108385888
0.21074964639321075 0.21074964639321075 0.0006964918372772592
0.21145685997171149 0.21145685997171149 0.0006907416929856033
0.2121640735502122 0.2121640735502122 0.0006857374952303908
0.2128712871287129 0.2128712871287129 0.0006800331544631603
0.2135785007072136 0.2135785007072136 0.0006735608893337372
0.2142857142857143 0.2142857142857143 0.0006673930001684409
0.214992927864215 0.214992927864215 0.0006626373632864826
0.2157001414427157 0.2157001414427157 0.0006560029244482338
0.2164073550212164 0.2164073550212164 0.000647282107345067
0.21711456859971714 0.21711456859971714 0.0006438073468303853
0.21782178217821785 0.21782178217821785 0.0006359989667905052
0.21852899575671855 0.21852899575671855 0.0006314809728373465
0.21923620933521926 0.21923620933521926 0.0006249343442315594
0.21994342291371996 0.21994342291371996 0.0006197568457803564
0.22065063649222066 0.22065063649222066 0.0006144732031685888
0.22135785007072137 0.22135785007072137 0.0006059032293678768
0.22206506364922207 0.22206506364922207 0.0006005140883625495
0.2227722772277228 0.2227722772277228 0.0005954926103139731
0.2234794908062235 0.2234794908062235 0.0005900868313225801
0.2241867043847242 0.2241867043847242 0.0005826872978320031
0.22489391796322492 0.22489391796322492 0.0005776806417092797
0.22560113154172562 0.22560113154172562 0.0005708680542505647
0.22630834512022632 0.22630834512022632 0.0005651163179976477
0.22701555869872703 0.22701555869872703 0.0005581972922455323
0.22772277227722773 0.22772277227722773 0.0005546529251217312
0.22842998585572846 0.22842998585572846 0.0005463894158283683
0.22913719943422917 0.22913719943422917 0.0005398379966320817
0.22984441301272987 0.22984441301272987 0.0005342995130046932
0.23055162659123057 0.23055162659123057 0.0005294026142056622
0.23125884016973128 0.23125884016973128 0.0005247369156327582
0.23196605374823198 0.23196605374823198 0.0005178041242879812
0.23267326732673269 0.23267326732673269 0.0005112161892448739
0.2333804809052334 0.2333804809052334 0.0005051976914826157
0.2340876944837341 0.2340876944837341 0.0004993422601253536
0.23479490806223483 0.23479490806223483 0.0004926700647740343
0.23550212164073553 0.23550212164073553 0.00048606190539446077
0.23620933521923623 0.23620933521923623 0.0004814517805712236
0.23691654879773694 0.23691654879773694 0.0004755581673643039
0.23762376237623764 0.23762376237623764 0.00046866587427912105
0.23833097595473834 0.23833097595473834 0.00046233890445542035
0.23903818953323905 0.23903818953323905 0.0004553387145171888
0.23974540311173975 0.23974540311173975 0.0004507979606979287
0.24045261669024048 0.24045261669024048 0.00044621757842134625
0.2411598302687412 0.2411598302687412 0.00043853161889543396
0.2418670438472419 0.2418670438472419 0.0004351716877797079
0.2425742574257426 0.2425742574257426 0.00042933625104534217
0.2432814710042433 0.2432814710042433 0.0004219681224757114
0.243988684582744 0.243988684582744 0.0004161519392079675
0.2446958981612447 0.2446958981612447 0.0004111113432759524
0.2454031117397454 0.2454031117397454 0.0004045425507504029
0.24611032531824614 0.24611032531824614 0.0003985017627653887
0.24681753889674685 0.24681753889674685 0.00039368149192743607
0.24752475247524755 0.24752475247524755 0.000388070074270551
0.24823196605374825 0.24823196605374825 0.00038121132937244155
0.24893917963224896 0.24893917963224896 0.00037737725004578435
0.24964639321074966 0.24964639321074966 0.00037058898398500766
0.25035360678925034 0.25035360678925034 0.00036269757212162063
0.25106082036775107 0.25106082036775107 0.000360051711659922
0.2517680339462518 0.2517680339462518 0.000354686350270747
0.2524752475247525 0.2524752475247525 0.0003490222443588689
0.2531824611032532 0.2531824611032532 0.00034159286793978574
0.2538896746817539 0.2538896746817539 0.00033843650413674733
0.2545968882602546 0.2545968882602546 0.0003321240831131192
0.25530410183875535 0.25530410183875535 0.00032735689034699145
0.256011315417256 0.256011315417256 0.0003218482053961493
0.25671852899575676 0.25671852899575676 0.0003157244175321552
0.25742574257425743 0.25742574257425743 0.0003088307794104335
0.25813295615275816 0.25813295615275816 0.0003057926645740036
0.25884016973125884 0.25884016973125884 0.00029849940700165084
0.25954738330975957 0.25954738330975957 0.0002927448971835714
0.26025459688826025 0.26025459688826025 0.0002889926951676827
0.260961810466761 0.260961810466761 0.00028280669336962824
0.2616690240452617 0.2616690240452617 0.00027593967830463425
0.2623762376237624 0.2623762376237624 0.00027254222041310397
0.2630834512022631 0.2630834512022631 0.00026729343653155357
0.2637906647807638 0.2637906647807638 0.00026126428973262275
0.2644978783592645 0.2644978783592645 0.0002564531911312199
0.2652050919377652 0.2652050919377652 0.0002529084316120981
0.26591230551626593 0.26591230551626593 0.0002460571130278828
0.26661951909476667 0.26661951909476667 0.00024143133046784326
0.26732673267326734 0.26732673267326734 0.0002364590234024737
0.2680339462517681 0.2680339462517681 0.00022958976895044985
0.26874115983026875 0.26874115983026875 0.0002262099223348474
0.2694483734087695 0.2694483734087695 0.00022222799832215712
0.27015558698727016 0.27015558698727016 0.00021750855523067734
0.2708628005657709 0.2708628005657709 0.00021063065344300886
0.27157001414427157 0.27157001414427157 0.00020687547581419395
0.2722772277227723 0.2722772277227723 0.00020125802894291247
0.27298444130127303 0.27298444130127303 0.0001970150742089101
0.2736916548797737 0.2736916548797737 0.00019273464252717487
0.27439886845827444 0.27439886845827444 0.00018643724778610329
0.2751060820367751 0.2751060820367751 0.000183582471767138
0.27581329561527584 0.27581329561527584 0.00017772764983811163
0.2765205091937765 0.2765205091937765 0.00017424598643236392
0.27722772277227725 0.27722772277227725 0.00016986189910263966
0.27793493635077793 0.27793493635077793 0.0001656885465257541
0.27864214992927866 0.27864214992927866 0.00016012242469761774
0.2793493635077794 0.2793493635077794 0.00015451796666002987
0.28005657708628007 0.28005657708628007 0.00015267054056818433
0.2807637906647808 0.2807637906647808 0.00014739062724039597
0.2814710042432815 0.2814710042432815 0.00014391384824599695
0.2821782178217822 0.2821782178217822 0.0001388192263447061
0.2828854314002829 0.2828854314002829 0.00013578921976206866
0.2835926449787836 0.2835926449787836 0.000129277667652528
0.28429985855728435 0.28429985855728435 0.0001258379306262312
0.285007072135785 0.285007072135785 0.00012289310912135388
0.28571428571428575 0.28571428571428575 0.00011800335791210966
0.28642149929278643 0.28642149929278643 0.0001153468074022914
0.28712871287128716 0.28712871287128716 0.000111261004334306
0.28783592644978784 0.28783592644978784 0.00010850922176271725
0.28854314002828857 0.28854314002828857 0.00010463189306237144
0.28925035360678925 0.28925035360678925 0.00010041927692651669
0.28995756718529 0.28995756718529 0.00009630883556715217
0.2906647807637907 0.2906647807637907 0.000092675305915779
0.2913719943422914 0.2913719943422914 0.00009013186308243584
0.2920792079207921 0.2920792079207921 0.00008506199599769924
0.2927864214992928 0.2927864214992928 0.00008204922592447428
0.2934936350777935 0.2934936350777935 0.00007957499350902723
0.2942008486562942 0.2942008486562942 0.00007564896624576785
0.29490806223479493 0.29490806223479493 0.00007225579455473886
0.29561527581329566 0.29561527581329566 0.00006989720774764718
0.29632248939179634 0.29632248939179634 0.00006504787009590412
0.29702970297029707 0.29702970297029707 0.00006466712557317363
0.29773691654879775 0.29773691654879775 0.000059582455093342218
0.2984441301272985 0.2984441301272985 0.00005680151599995824
0.29915134370579916 0.29915134370579916 0.000052914940088432709
0.2998585572842999 0.2998585572842999 0.00005038499650512852
0.30056577086280056 0.30056577086280056 0.00004964221232283848
0.3012729844413013 0.3012729844413013 0.00004681492395850221
0.301980198019802 0.301980198019802 0.000042859563577336837
0.3026874115983027 0.3026874115983027 0.0000413691972052147
0.30339462517680343 0.30339462517680343 0.00003818219928790269
0.3041018387553041 0.3041018387553041 0.0000366089867079116
0.30480905233380484 0.30480905233380484 0.00003371961708838081
0.3055162659123055 0.3055162659123055 0.00003284840998304885
0.30622347949080625 0.30622347949080625 0.00002994990947312987
0.3069306930693069 0.3069306930693069 0.000028126199369045208
0.30763790664780766 0.30763790664780766 0.00002444350769326923
0.3083451202263084 0.3083451202263084 0.00002460118141215349
0.30905233380480907 0.30905233380480907 0.000022194157161147065
0.3097595473833098 0.3097595473833098 0.00002010472314873334
0.3104667609618105 0.3104667609618105 0.000018140868670622454
0.3111739745403112 0.3111739745403112 0.000016837594145440329
0.3118811881188119 0.3118811881188119 0.000011915191798066508
0.3125884016973126 0.3125884016973126 0.000012835065696547698
0.31329561527581334 0.31329561527581334 0.00001092078407265119
0.314002828854314 0.314002828854314 0.000011078171989543353
0.31471004243281475 0.31471004243281475 0.000008212137144295983
0.31541725601131543 0.31541725601131543 0.000007932156058369344
0.31612446958981616 0.31612446958981616 0.000006977960882380415
0.31683168316831684 0.31683168316831684 0.000004767087018472428
0.31753889674681757 0.31753889674681757 0.0000036099084204782845
0.31824611032531824 0.31824611032531824 0.000003811362010802243
0.318953323903819 0.318953323903819 0.000003640756411573201
0.3196605374823197 0.3196605374823197 0.0000024247325497899279
0.3203677510608204 0.3203677510608204 0.0000030380293745636748
0.3210749646393211 0.3210749646393211 0.0000020286473273590894
0.3217821782178218 0.3217821782178218 0.0000014946723518973523
0.3224893917963225 0.3224893917963225 0.0000011233412440083205
0.3231966053748232 0.3231966053748232 0.0000017246865576651429
0.32390381895332393 0.32390381895332393 0.0000010121765853586367
0.3246110325318246 0.3246110325318246 0.0
0.32531824611032534 0.32531824611032534 0.0000020408674811518269
0.32602545968882607 0.32602545968882607 0.0000014362904059365533
0.32673267326732675 0.32673267326732675 0.0000026097982511554854
0.3274398868458275 0.3274398868458275 0.0000024931429949150674
0.32814710042432815 0.32814710042432815 0.000003784909357961927
0.3288543140028289 0.3288543140028289 0.000002931755651239135
0.32956152758132956 0.32956152758132956 0.000004501984536274843
0.3302687411598303 0.3302687411598303 0.000006892256438357407
0.330975954738331 0.330975954738331 0.000006383895221264086
0.3316831683168317 0.3316831683168317 0.000006723300279507568
0.33239038189533243 0.33239038189533243 0.00000882271300744553
0.3330975954738331 0.3330975954738331 0.000009423466179552367
0.33380480905233384 0.33380480905233384 0.000010821478826717043
0.3345120226308345 0.3345120226308345 0.000012180441307434263
0.33521923620933525 0.33521923620933525 0.000013350164785876865
0.3359264497878359 0.3359264497878359 0.000014025043791295652
0.33663366336633666 0.33663366336633666 0.000017333384648324496
0.3373408769448374 0.3373408769448374 0.000019999711212753333
0.33804809052333806 0.33804809052333806 0.00002034018646523126
0.3387553041018388 0.3387553041018388 0.000023058391622925776
0.33946251768033947 0.33946251768033947 0.000024767791946094399
0.3401697312588402 0.3401697312588402 0.000028537940786517187
0.3408769448373409 0.3408769448373409 0.000029472720347307418
0.3415841584158416 0.3415841584158416 0.00003309110665629367
0.34229137199434234 0.34229137199434234 0.00003404659535088516
0.342998585572843 0.342998585572843 0.00003762607518973792
0.34370579915134375 0.34370579915134375 0.00004010199532301375
0.3444130127298444 0.3444130127298444 0.000044545566325731106
0.34512022630834516 0.34512022630834516 0.000048299044404698149
0.34582743988684583 0.34582743988684583 0.00005273317307825259
0.34653465346534656 0.34653465346534656 0.0000546487139228538
0.34724186704384724 0.34724186704384724 0.00005801271587381582
0.347949080622348 0.347949080622348 0.00006252486965830175
0.3486562942008487 0.3486562942008487 0.00006769459243779791
0.3493635077793494 0.3493635077793494 0.00006954975069435295
0.3500707213578501 0.3500707213578501 0.00007470302341236056
0.3507779349363508 0.3507779349363508 0.00007900695933032629
0.3514851485148515 0.3514851485148515 0.0000831203431451192
0.3521923620933522 0.3521923620933522 0.00008863352375682596
0.3528995756718529 0.3528995756718529 0.00009288929430956313
0.3536067892503536 0.3536067892503536 0.00009751163169478805
0.35431400282885434 0.35431400282885434 0.00010250359302255239
0.35502121640735507 0.35502121640735507 0.00010618091737056405
0.35572842998585574 0.35572842998585574 0.00011137986972705881
0.3564356435643565 0.3564356435643565 0.00011831927587566647
0.35714285714285715 0.35714285714285715 0.00012359269529978807
0.3578500707213579 0.3578500707213579 0.00012875874273029684
0.35855728429985856 0.35855728429985856 0.00013533860811844626
0.3592644978783593 0.3592644978783593 0.00014042067018375836
0.35997171145686 0.35997171145686 0.00014839733329920224
0.3606789250353607 0.3606789250353607 0.00015332017715462645
0.36138613861386143 0.36138613861386143 0.0001617909381810272
0.3620933521923621 0.3620933521923621 0.00016700151356014489
0.36280056577086284 0.36280056577086284 0.00017426836987170552
0.3635077793493635 0.3635077793493635 0.00018002105169980442
0.36421499292786425 0.36421499292786425 0.000187242764399347
0.3649222065063649 0.3649222065063649 0.0001945095803229783
0.36562942008486565 0.36562942008486565 0.0002029795747251603
0.3663366336633664 0.3663366336633664 0.00021068727665829012
0.36704384724186706 0.36704384724186706 0.00022005116972046942
0.3677510608203678 0.3677510608203678 0.00022632179173546953
0.36845827439886847 0.36845827439886847 0.00023304714545313533
0.3691654879773692 0.3691654879773692 0.00024281019507021333
0.3698727015558699 0.3698727015558699 0.00025081822627316707
0.3705799151343706 0.3705799151343706 0.0002593247290295945
0.3712871287128713 0.3712871287128713 0.000267005216586423
0.371994342291372 0.371994342291372 0.000276591599100266
0.37270155586987275 0.37270155586987275 0.00028559396029186784
0.3734087694483734 0.3734087694483734 0.0002947627995769919
0.37411598302687415 0.37411598302687415 0.0003041429078153023
0.37482319660537483 0.37482319660537483 0.0003135315955206517
0.37553041018387556 0.37553041018387556 0.00032426116466896234
0.37623762376237624 0.37623762376237624 0.00033533951757925
0.37694483734087697 0.37694483734087697 0.00034493276081157785
0.3776520509193777 0.3776520509193777 0.0003549458230635897
0.3783592644978784 0.3783592644978784 0.0003656841491207237
0.3790664780763791 0.3790664780763791 0.00037550101120792086
0.3797736916548798 0.3797736916548798 0.000388926017499149
0.3804809052333805 0.3804809052333805 0.00039825646468441913
0.3811881188118812 0.3811881188118812 0.0004105206799150567
0.3818953323903819 0.3818953323903819 0.0004216706534473679
0.3826025459688826 0.3826025459688826 0.0004333070360240974
0.38330975954738333 0.38330975954738333 0.0004443488872477769
0.38401697312588406 0.38401697312588406 0.00045689453324516147
0.38472418670438474 0.38472418670438474 0.00046937073525149314
0.3854314002828855 0.3854314002828855 0.0004823311678821778
0.38613861386138615 0.38613861386138615 0.0004957389625676619
0.3868458274398869 0.3868458274398869 0.0005080892313987137
0.38755304101838756 0.38755304101838756 0.0005211405181047654
0.3882602545968883 0.3882602545968883 0.0005355092943306482
0.38896746817538896 0.38896746817538896 0.0005486229631323553
0.3896746817538897 0.3896746817538897 0.0005633353944648246
0.3903818953323904 0.3903818953323904 0.0005768398577086914
0.3910891089108911 0.3910891089108911 0.0005901411744030095
0.39179632248939184 0.39179632248939184 0.0006059432024481305
0.3925035360678925 0.3925035360678925 0.0006191337692057802
0.39321074964639324 0.39321074964639324 0.0006344848327512524
0.3939179632248939 0.3939179632248939 0.0006491923187868657
0.39462517680339465 0.39462517680339465 0.0006664627150644306
0.3953323903818954 0.3953323903818954 0.000682102293021103
0.39603960396039606 0.39603960396039606 0.0006963719225788442
0.3967468175388968 0.3967468175388968 0.0007125308946212368
0.39745403111739747 0.39745403111739747 0.0007289969119203776
0.3981612446958982 0.3981612446958982 0.0007460183639266787
0.3988684582743989 0.3988684582743989 0.0007628211716106737
0.3995756718528996 0.3995756718528996 0.0007791647932965532
0.4002828854314003 0.4002828854314003 0.0007964059572453494
0.400990099009901 0.400990099009901 0.0008120995406959352
0.40169731258840174 0.40169731258840174 0.0008309267787349869
0.4024045261669024 0.4024045261669024 0.0008476167232175907
0.40311173974540315 0.40311173974540315 0.0008656198341683154
0.40381895332390383 0.40381895332390383 0.0008857703149485229
0.40452616690240456 0.40452616690240456 0.000905684601713573
0.40523338048090524 0.40523338048090524 0.0009235503179040735
0.40594059405940597 0.40594059405940597 0.0009426166153241574
0.4066478076379067 0.4066478076379067 0.0009627533986069077
0.4073550212164074 0.4073550212164074 0.000983139686200955
0.4080622347949081 0.4080622347949081 0.0010014741231740654
0.4087694483734088 0.4087694483734088 0.001023060366205462
0.4094766619519095 0.4094766619519095 0.001044017154380357
0.4101838755304102 0.4101838755304102 0.0010651577263404732
0.4108910891089109 0.4108910891089109 0.0010853590122214389
0.4115983026874116 0.4115983026874116 0.0011067359744832355
0.41230551626591233 0.41230551626591233 0.0011281528429785968
0.41301272984441306 0.41301272984441306 0.0011510961973580168
0.41371994342291374 0.41371994342291374 0.001171024079307398
0.41442715700141447 0.41442715700141447 0.0011941087486087904
0.41513437057991515 0.41513437057991515 0.0012172162296185685
0.4158415841584159 0.4158415841584159 0.0012388452831696249
0.41654879773691655 0.41654879773691655 0.0012641608097433955
0.4172560113154173 0.4172560113154173 0.0012878297738497403
0.41796322489391796 0.41796322489391796 0.001310082428723731
0.4186704384724187 0.4186704384724187 0.001335505499755127
0.4193776520509194 0.4193776520509194 0.001359745767454182
0.4200848656294201 0.4200848656294201 0.0013850961319554982
0.42079207920792083 0.42079207920792083 0.0014096668724445294
0.4214992927864215 0.4214992927864215 0.0014347604524991896
0.42220650636492224 0.42220650636492224 0.001461682401576674
0.4229137199434229 0.4229137199434229 0.001486627635296706
0.42362093352192365 0.42362093352192365 0.0015126638565877897
0.4243281471004244 0.4243281471004244 0.0015404159550100772
0.42503536067892506 0.42503536067892506 0.001565096414520174
0.4257425742574258 0.4257425742574258 0.0015937838236763567
0.42644978783592646 0.42644978783592646 0.001619617933132359
0.4271570014144272 0.4271570014144272 0.0016487143283872497
0.42786421499292787 0.42786421499292787 0.0016789307077146629
0.4285714285714286 0.4285714285714286 0.001705725118908305
0.4292786421499293 0.4292786421499293 0.0017351252375342093
0.42998585572843 0.42998585572843 0.0017630370120650923
0.43069306930693074 0.43069306930693074 0.0017929661437330923
0.4314002828854314 0.4314002828854314 0.0018235085309019203
0.43210749646393215 0.43210749646393215 0.0018529110371342608
0.4328147100424328 0.4328147100424328 0.0018834367878898863
0.43352192362093356 0.43352192362093356 0.0019153082205278804
0.43422913719943423 0.43422913719943423 0.0019450336840999795
0.43493635077793497 0.43493635077793497 0.0019774132718833206
0.43564356435643564 0.43564356435643564 0.0020090608793147826
0.4363507779349364 0.4363507779349364 0.0020405646426334834
0.4370579915134371 0.4370579915134371 0.0020727103608417965
0.4377652050919378 0.4377652050919378 0.0021060474132432755
0.4384724186704385 0.4384724186704385 0.002139795745502391
0.4391796322489392 0.4391796322489392 0.0021721425786925955
0.4398868458274399 0.4398868458274399 0.002205652155096263
0.4405940594059406 0.4405940594059406 0.0022415638522312257
0.44130127298444133 0.44130127298444133 0.0022748897211128055
0.44200848656294206 0.44200848656294206 0.0023125142273477396
0.44271570014144274 0.44271570014144274 0.0023479783252913666
0.44342291371994347 0.44342291371994347 0.002383188092253609
0.44413012729844414 0.44413012729844414 0.002419462912912354
0.4448373408769449 0.4448373408769449 0.0024577513691833995
0.44554455445544555 0.44554455445544555 0.0024931131617999229
0.4462517680339463 0.4462517680339463 0.0025312036091918938
0.44695898161244696 0.44695898161244696 0.00257009852496668
0.4476661951909477 0.4476661951909477 0.002607946893468182
0.4483734087694484 0.4483734087694484 0.0026471143517046056
0.4490806223479491 0.4490806223479491 0.0026860348349641825
0.44978783592644983 0.44978783592644983 0.002726195237551516
0.4504950495049505 0.4504950495049505 0.0027657337302452276
0.45120226308345124 0.45120226308345124 0.0028055579675557008
0.4519094766619519 0.4519094766619519 0.002846576581843303
0.45261669024045265 0.45261669024045265 0.002888643888154318
0.4533239038189534 0.4533239038189534 0.0029308442040472295
0.45403111739745405 0.45403111739745405 0.002970757179083343
0.4547383309759548 0.4547383309759548 0.0030147103137588744
0.45544554455445546 0.45544554455445546 0.0030581442514719949
0.4561527581329562 0.4561527581329562 0.0031021401777158125
0.45685997171145687 0.45685997171145687 0.00314585077185662
0.4575671852899576 0.4575671852899576 0.003190536852930131
0.4582743988684583 0.4582743988684583 0.003235537752192176
0.458981612446959 0.458981612446959 0.003279703981944765
0.45968882602545974 0.45968882602545974 0.0033260916819084966
0.4603960396039604 0.4603960396039604 0.003374947536441887
0.46110325318246115 0.46110325318246115 0.0034190429253097896
0.4618104667609618 0.4618104667609618 0.003467945763484544
0.46251768033946256 0.46251768033946256 0.0035140257777207166
0.46322489391796323 0.46322489391796323 0.003563496819244353
0.46393210749646396 0.46393210749646396 0.003610366296242758
0.46463932107496464 0.46463932107496464 0.0036593219164370749
0.46534653465346537 0.46534653465346537 0.003708542381876394
0.4660537482319661 0.4660537482319661 0.003758630835899973
0.4667609618104668 0.4667609618104668 0.003809929614376076
0.4674681753889675 0.4674681753889675 0.0038628577231733347
0.4681753889674682 0.4681753889674682 0.003913124559971104
0.4688826025459689 0.4688826025459689 0.003964847910920341
0.4695898161244696 0.4695898161244696 0.00401612386231932
0.4702970297029703 0.4702970297029703 0.004069547524131919
0.47100424328147106 0.47100424328147106 0.0041231222544181969
0.47171145685997173 0.47171145685997173 0.004178272271840757
0.47241867043847247 0.47241867043847247 0.0042340739733978259
0.47312588401697314 0.47312588401697314 0.004288980534547489
0.4738330975954739 0.4738330975954739 0.004344404056548591
0.47454031117397455 0.47454031117397455 0.004400690331075107
0.4752475247524753 0.4752475247524753 0.004456780057223838
0.47595473833097596 0.47595473833097596 0.004516330619614605
0.4766619519094767 0.4766619519094767 0.004574640450238941
0.4773691654879774 0.4773691654879774 0.004632689115314112
0.4780763790664781 0.4780763790664781 0.004690986763712578
0.47878359264497883 0.47878359264497883 0.004752121017985551
0.4794908062234795 0.4794908062234795 0.004813355588583027
0.48019801980198024 0.48019801980198024 0.0048743880832043339
0.4809052333804809 0.4809052333804809 0.004935212412872196
0.48161244695898164 0.48161244695898164 0.004996029258696691
0.4823196605374823 0.4823196605374823 0.00505740716153324
0.48302687411598305 0.48302687411598305 0.0051223454336741199
0.4837340876944838 0.4837340876944838 0.005183934961637409
0.48444130127298446 0.48444130127298446 0.005250098385365479
0.4851485148514852 0.4851485148514852 0.005315908057961312
0.48585572842998587 0.48585572842998587 0.005381862570464154
0.4865629420084866 0.4865629420084866 0.005449527723541723
0.4872701555869873 0.4872701555869873 0.0055175570235320389
0.487977369165488 0.487977369165488 0.005584846883048907
0.48868458274398874 0.48868458274398874 0.005651946991304741
0.4893917963224894 0.4893917963224894 0.005721444628830008
0.49009900990099015 0.49009900990099015 0.005790611228534164
0.4908062234794908 0.4908062234794908 0.005861553624653071
0.49151343705799155 0.49151343705799155 0.005932688396507915
0.49222065063649223 0.49222065063649223 0.006004388926420224
0.49292786421499296 0.49292786421499296 0.0060768936883030398
0.49363507779349364 0.49363507779349364 0.006149510387966041
0.49434229137199437 0.49434229137199437 0.006225233283696395
0.4950495049504951 0.4950495049504951 0.006298173755740015
0.4957567185289958 0.4957567185289958 0.006373853951612451
0.4964639321074965 0.4964639321074965 0.00645012912571031
0.4971711456859972 0.4971711456859972 0.0065239895497283379
0.4978783592644979 0.4978783592644979 0.006603563749231699
0.4985855728429986 0.4985855728429986 0.006680144674485656
0.4992927864214993 0.4992927864214993 0.006758797785752715
0.5 0.5 0.006838941600608152
0.5007072135785007 0.5007072135785007 0.006918550445388487
0.5014144271570015 0.5014144271570015 0.007000966241790286
0.5021216407355021 0.5021216407355021 0.007081405561757301
0.5028288543140028 0.5028288543140028 0.007166625654017233
0.5035360678925035 0.5035360678925035 0.007250173991981568
0.5042432814710042 0.5042432814710042 0.007332779644858881
0.504950495049505 0.504950495049505 0.007416839355364043
0.5056577086280056 0.5056577086280056 0.007501274274889248
0.5063649222065063 0.5063649222065063 0.0075890941708880508
0.5070721357850071 0.5070721357850071 0.0076771757523946969
0.5077793493635078 0.5077793493635078 0.007765373287562817
0.5084865629420084 0.5084865629420084 0.00785647652487079
0.5091937765205091 0.5091937765205091 0.007944440012705156
0.5099009900990099 0.5099009900990099 0.00803372350273656
0.5106082036775106 0.5106082036775106 0.008127580365463884
0.5113154172560113 0.5113154172560113 0.008219585348959124
0.512022630834512 0.512022630834512 0.00831017750896544
0.5127298444130127 0.5127298444130127 0.008406089603393596
0.5134370579915134 0.5134370579915134 0.008501355409556109
0.5141442715700141 0.5141442715700141 0.008596527367062663
0.5148514851485149 0.5148514851485149 0.00869462930623952
0.5155586987270155 0.5155586987270155 0.008790489674720643
0.5162659123055162 0.5162659123055162 0.008891019633297569
0.5169731258840169 0.5169731258840169 0.008989311526542995
0.5176803394625177 0.5176803394625177 0.00909255309796188
0.5183875530410184 0.5183875530410184 0.009196106515836694
0.519094766619519 0.519094766619519 0.009296902028861482
0.5198019801980198 0.5198019801980198 0.009398371690819512
0.5205091937765205 0.5205091937765205 0.009504461713753437
0.5212164073550212 0.5212164073550212 0.009610255932094919
0.5219236209335218 0.5219236209335218 0.00971360976908047
0.5226308345120226 0.5226308345120226 0.009823029740040542
0.5233380480905233 0.5233380480905233 0.00993197851338638
0.524045261669024 0.524045261669024 0.0100391361755789
0.5247524752475248 0.5247524752475248 0.01015018493950072
0.5254596888260255 0.5254596888260255 0.010261922774645712
0.5261669024045261 0.5261669024045261 0.010374977218273104
0.5268741159830268 0.5268741159830268 0.010488884992070036
0.5275813295615276 0.5275813295615276 0.01060306921946046
0.5282885431400283 0.5282885431400283 0.010719440778897199
0.5289957567185289 0.5289957567185289 0.010834506608631405
0.5297029702970297 0.5297029702970297 0.010953452432636726
0.5304101838755304 0.5304101838755304 0.0110703763546795
0.5311173974540311 0.5311173974540311 0.011192733420379867
0.5318246110325318 0.5318246110325318 0.011313762504913729
0.5325318246110325 0.5325318246110325 0.011438027494988299
0.5332390381895332 0.5332390381895332 0.011559735449919893
0.5339462517680339 0.5339462517680339 0.011684721826507988
0.5346534653465346 0.5346534653465346 0.011811413444253377
0.5353606789250354 0.5353606789250354 0.011937425959895469
0.536067892503536 0.536067892503536 0.012066046252567596
0.5367751060820367 0.5367751060820367 0.012194443428920591
0.5374823196605375 0.5374823196605375 0.01232661001203949
0.5381895332390382 0.5381895332390382 0.012458707824823784
0.5388967468175389 0.5388967468175389 0.012592328350110224
0.5396039603960395 0.5396039603960395 0.012727124464763503
0.5403111739745403 0.5403111739745403 0.012860511295511492
0.541018387553041 0.541018387553041 0.012999011345066579
0.5417256011315417 0.5417256011315417 0.013135510876298003
0.5424328147100425 0.5424328147100425 0.013277600119870229
0.5431400282885431 0.5431400282885431 0.013417968927972826
0.5438472418670438 0.5438472418670438 0.0135595233194732
0.5445544554455445 0.5445544554455445 0.013702775073599537
0.5452616690240453 0.5452616690240453 0.01384994054724818
0.545968882602546 0.545968882602546 0.013995704887779287
0.5466760961810466 0.5466760961810466 0.014142095733746139
0.5473833097595474 0.5473833097595474 0.014293345154192354
0.5480905233380481 0.5480905233380481 0.014445192176262178
0.5487977369165488 0.5487977369165488 0.014596412977032078
0.5495049504950494 0.5495049504950494 0.014751932006499687
0.5502121640735502 0.5502121640735502 0.014905791363927446
0.5509193776520509 0.5509193776520509 0.015065186142857743
0.5516265912305516 0.5516265912305516 0.015221532632393877
0.5523338048090523 0.5523338048090523 0.01538195237729913
0.553041018387553 0.553041018387553 0.015545491686655698
0.5537482319660537 0.5537482319660537 0.015707415293785607
0.5544554455445544 0.5544554455445544 0.015869364165210919
0.5551626591230552 0.5551626591230552 0.01603430867303894
0.5558698727015559 0.5558698727015559 0.016205586363595344
0.5565770862800565 0.5565770862800565 0.016375496068047846
0.5572842998585572 0.5572842998585572 0.016543818920213034
0.557991513437058 0.557991513437058 0.016718215617347485
0.5586987270155587 0.5586987270155587 0.016891655771089216
0.5594059405940593 0.5594059405940593 0.017073508427616639
0.5601131541725601 0.5601131541725601 0.01724838675611522
0.5608203677510608 0.5608203677510608 0.017430746390721995
0.5615275813295615 0.5615275813295615 0.01761046455947813
0.5622347949080622 0.5622347949080622 0.01779608524402055
0.562942008486563 0.562942008486563 0.01798022726148549
0.5636492220650636 0.5636492220650636 0.018168760285492269
0.5643564356435643 0.5643564356435643 0.018356980923543616
0.5650636492220651 0.5650636492220651 0.018548200179288895
0.5657708628005658 0.5657708628005658 0.01874323091707429
0.5664780763790664 0.5664780763790664 0.01894018074052784
0.5671852899575671 0.5671852899575671 0.019135918021662813
0.5678925035360679 0.5678925035360679 0.019337196767691225
0.5685997171145686 0.5685997171145686 0.019539127300328704
0.5693069306930693 0.5693069306930693 0.01974348920248207
0.5700141442715699 0.5700141442715699 0.019946922069383076
0.5707213578500707 0.5707213578500707 0.020154898543773456
0.5714285714285714 0.5714285714285714 0.020364414837060208
0.5721357850070721 0.5721357850070721 0.02057678402736452
0.5728429985855729 0.5728429985855729 0.020791879454135913
0.5735502121640735 0.5735502121640735 0.021007192423603287
0.5742574257425742 0.5742574257425742 0.0212307186640598
0.5749646393210749 0.5749646393210749 0.02145287477824017
0.5756718528995757 0.5756718528995757 0.02167713893695395
0.5763790664780764 0.5763790664780764 0.021902335945794786
0.577086280056577 0.577086280056577 0.022132042498394214
0.5777934936350778 0.5777934936350778 0.02236358214744066
0.5785007072135785 0.5785007072135785 0.022600209108838127
0.5792079207920792 0.5792079207920792 0.02283540858786542
0.5799151343705798 0.5799151343705798 0.023072843853586695
0.5806223479490806 0.5806223479490806 0.023313491022310997
0.5813295615275813 0.5813295615275813 0.02355868517590049
0.582036775106082 0.582036775106082 0.023805495410316087
0.5827439886845828 0.5827439886845828 0.0240572258053194
0.5834512022630834 0.5834512022630834 0.02430901797269393
0.5841584158415841 0.5841584158415841 0.02456455166149858
0.5848656294200848 0.5848656294200848 0.024821254537861844
0.5855728429985856 0.5855728429985856 0.02508290982969604
0.5862800565770863 0.5862800565770863 0.025348596112126238
0.5869872701555869 0.5869872701555869 0.02561443466165114
0.5876944837340877 0.5876944837340877 0.02588464678652147
0.5884016973125884 0.5884016973125884 0.026160682205806895
0.5891089108910891 0.5891089108910891 0.02643632541328708
0.5898161244695898 0.5898161244695898 0.026714858364181753
0.5905233380480905 0.5905233380480905 0.026996131242219294
0.5912305516265912 0.5912305516265912 0.02728678333273026
0.5919377652050919 0.5919377652050919 0.02757458490526377
0.5926449787835926 0.5926449787835926 0.027864476927087008
0.5933521923620934 0.5933521923620934 0.028164204846138208
0.594059405940594 0.594059405940594 0.028463084411762136
0.5947666195190947 0.5947666195190947 0.02876625181468121
0.5954738330975955 0.5954738330975955 0.029073403850388616
0.5961810466760962 0.5961810466760962 0.029387265665605998
0.5968882602545968 0.5968882602545968 0.029701189757297267
0.5975954738330975 0.5975954738330975 0.030019089761260124
0.5983026874115983 0.5983026874115983 0.030343063148851599
0.599009900990099 0.599009900990099 0.030670954491832777
0.5997171145685997 0.5997171145685997 0.03100269132061018
0.6004243281471005 0.6004243281471005 0.031338040738509129
0.6011315417256011 0.6011315417256011 0.03167469420329353
0.6018387553041018 0.6018387553041018 0.03202210689931695
0.6025459688826025 0.6025459688826025 0.03237229606182675
0.6032531824611033 0.6032531824611033 0.03272643543663404
0.6039603960396039 0.6039603960396039 0.03308458868353413
0.6046676096181046 0.6046676096181046 0.033448347808032737
0.6053748231966054 0.6053748231966054 0.033816924994626438
0.6060820367751061 0.6060820367751061 0.034192142948153838
0.6067892503536068 0.6067892503536068 0.03457079260052909
0.6074964639321074 0.6074964639321074 0.03495489256610173
0.6082036775106082 0.6082036775106082 0.035345011758703127
0.6089108910891089 0.6089108910891089 0.03574072151929035
0.6096181046676096 0.6096181046676096 0.036142666491978937
0.6103253182461102 0.6103253182461102 0.03654722141619435
0.611032531824611 0.611032531824611 0.036960982850931228
0.6117397454031117 0.6117397454031117 0.03737778791320958
0.6124469589816124 0.6124469589816124 0.03780803333235147
0.6131541725601132 0.6131541725601132 0.038242133283134287
0.6138613861386139 0.6138613861386139 0.03868157936203805
0.6145685997171145 0.6145685997171145 0.039130202690587489
0.6152758132956152 0.6152758132956152 0.03957887596957755
0.615983026874116 0.615983026874116 0.04003924828204411
0.6166902404526167 0.6166902404526167 0.04050813529167144
0.6173974540311173 0.6173974540311173 0.04097893958859327
0.6181046676096181 0.6181046676096181 0.04146159328525143
0.6188118811881188 0.6188118811881188 0.04195337695545168
0.6195190947666195 0.6195190947666195 0.042453034206860498
0.6202263083451202 0.6202263083451202 0.04296498430657227
0.620933521923621 0.620933521923621 0.043483235972258487
0.6216407355021216 0.6216407355021216 0.044010365413220609
0.6223479490806223 0.6223479490806223 0.04454257039499995
0.6230551626591231 0.6230551626591231 0.045084320135140399
0.6237623762376238 0.6237623762376238 0.04564164273536655
0.6244695898161244 0.6244695898161244 0.04620330518931547
0.6251768033946251 0.6251768033946251 0.04677683274792344
0.6258840169731259 0.6258840169731259 0.04736354199471733
0.6265912305516266 0.6265912305516266 0.04796369422741422
0.6272984441301273 0.6272984441301273 0.048571900009883647
0.6280056577086279 0.6280056577086279 0.04919496420191161
0.6287128712871287 0.6287128712871287 0.049838767463887257
0.6294200848656294 0.6294200848656294 0.0504890509357172
0.6301272984441301 0.6301272984441301 0.05115834644348167
0.6308345120226309 0.6308345120226309 0.0518372790150222
0.6315417256011315 0.6315417256011315 0.052533988739959017
0.6322489391796322 0.6322489391796322 0.05324577718997055
0.6329561527581329 0.6329561527581329 0.05398053326098765
0.6336633663366337 0.6336633663366337 0.054729636012899287
0.6343705799151343 0.6343705799151343 0.05549804360842169
0.635077793493635 0.635077793493635 0.056283834971503809
0.6357850070721358 0.6357850070721358 0.057088632750887349
0.6364922206506365 0.6364922206506365 0.05791579238113559
