# Supplementary material for: Large-deviations of disease spreading dynamics with vaccination
Source: PLoS One. 2023 Jul 10;18(7):e0287932. doi: 10.1371/journal.pone.0287932 (PMC10332629; doi:10.1371/journal.pone.0287932)
Supplement: S1 Data — (GZ) [file pone.0287932.s002.gz › DATA/fig11/non-adaptive/non-adaptiveI160.dat]

#v0.2.1
# sir_printer -f v0.5.6_EN_LDH2_N3200r0.14t0.4v530Gsw0.1GS56229289SS2641070221_NI1_1-end_0_x3._0_i.curves.gz -e 160
# "/run/media/zapp2389/CompPhys/Yannick/Doktorarbeit/sirv/5_patient_zeros/ld/lambda0.4/N3200_other_doses/hd2/530_resample/entropic_3"
# curves: 846
5 5 5 5 5 5 5 5 5 5 5 5 5 5 5 5 5 5 5 5 5 5 5 5 5 5 5 5 5 5 5 5 5 5 5 5 5 5 5 5 5 5 5 5 5 5 5 5 5 5 5 5 5 5 5 5 5 5 5 5 5 5 5 5 5 5 5 5 5 5 5 5 5 5 5 5 5 5 5 5 5 5 5 5 5 5 5 5 5 5 5 5 5 5 5 5 5 5 5 5 5 5 5 5 5 5 5 5 5 5 5 5 5 5 5 5 5 5 5 5 5 5 5 5 5 5 5 5 5 5 5 5 5 5 5 5 5 5 5 5 5 5 5 5 5 5 5 5 5 5 5 5 5 5 5 5 5 5 5 5 5 5 5 5 5 5 5 5 5 5 5 5 5 5 5 5 5 5 5 5 5 5 5 5 5 5 5 5 5 5 5 5 5 5 5 5 5 5 5 5 5 5 5 5 5 5 5 5 5 5 5 5 5 5 5 5 5 5 5 5 5 5 5 5 5 5 5 5 5 5 5 5 5 5 5 5 5 5 5 5 5 5 5 5 5 5 5 5 5 5 5 5 5 5 5 5 5 5 5 5 5 5 5 5 5 5 5 5 5 5 5 5 5 5 5 5 5 5 5 5 5 5 5 5 5 5 5 5 5 5 5 5 5 5 5 5 5 5 5 5 5 5 5 5 5 5 5 5 5 5 5 5 5 5 5 5 5 5 5 5 5 5 5 5 5 5 5 5 5 5 5 5 5 5 5 5 5 5 5 5 5 5 5 5 5 5 5 5 5 5 5 5 5 5 5 5 5 5 5 5 5 5 5 5 5 5 5 5 5 5 5 5 5 5 5 5 5 5 5 5 5 5 5 5 5 5 5 5 5 5 5 5 5 5 5 5 5 5 5 5 5 5 5 5 5 5 5 5 5 5 5 5 5 5 5 5 5 5 5 5 5 5 5 5 5 5 5 5 5 5 5 5 5 5 5 5 5 5 5 5 5 5 5 5 5 5 5 5 5 5 5 5 5 5 5 5 5 5 5 5 5 5 5 5 5 5 5 5 5 5 5 5 5 5 5 5 5 5 5 5 5 5 5 5 5 5 5 5 5 5 5 5 5 5 5 5 5 5 5 5 5 5 5 5 5 5 5 5 5 5 5 5 5 5 5 5 5 5 5 5 5 5 5 5 5 5 5 5 5 5 5 5 5 5 5 5 5 5 5 5 5 5 5 5 5 5 5 5 5 5 5 5 5 5 5 5 5 5 5 5 5 5 5 5 5 5 5 5 5 5 5 5 5 5 5 5 5 5 5 5 5 5 5 5 5 5 5 5 5 5 5 5 5 5 5 5 5 5 5 5 5 5 5 5 5 5 5 5 5 5 5 5 5 5 5 5 5 5 5 5 5 5 5 5 5 5 5 5 5 5 5 5 5 5 5 5 5 5 5 5 5 5 5 5 5 5 5 5 5 5 5 5 5 5 5 5 5 5 5 5 5 5 5 5 5 5 5 5 5 5 5 5 5 5 5 5 5 5 5 5 5 5 5 5 5 5 5 5 5 5 5 5 5 5 5 5 5 5 5 5 5 5 5 5 5 5 5 5 5 5 5 5 5 5 5 5 5 5 5 5 5 5 5 5 5 5 5 5 5 5 5 5 5 5 5 5 5 5 5 5 5 5 5 5 5 5 5 5 5 5 5 5 5 5 5 5 5 5 5 5 5 5 5 5 5 5 5 5 5 5 5 5 5 5 5 5 5 5 5 5 5 5 5 5 5 5 5 5 5 5 5 5 5 5 5 5 5 5 5 5 5 5 5 5 5 5 5 5 5 5 5 5 5 5 5 5 5 5 5 5 5 5 5 5 5 5 5 5 5 5 5 5 5 5 5 5 5 5 5 5 5 5 5 5 5 5 5.0
14 9 12 9 9 11 15 12 9 12 8 7 9 12 13 9 10 8 15 9 11 12 11 11 9 10 12 11 11 11 12 15 11 11 12 8 9 9 7 9 9 10 11 9 13 12 12 13 11 12 11 9 8 12 11 11 11 12 8 8 10 12 12 8 11 10 8 11 8 12 10 16 15 7 13 13 11 9 9 14 11 11 8 10 8 6 10 10 9 13 13 10 10 10 11 7 10 11 13 11 11 11 10 15 11 14 9 9 14 11 12 7 8 8 14 9 10 8 13 8 12 13 15 7 13 10 11 7 7 9 13 12 15 12 6 10 12 8 11 7 8 11 12 6 13 8 9 10 10 10 9 9 12 11 16 12 14 8 12 7 12 12 11 9 11 11 15 11 7 12 10 9 12 7 7 12 11 14 8 13 6 7 12 12 10 7 10 13 10 10 8 13 13 9 8 12 8 11 8 9 11 10 11 11 9 15 14 7 9 13 11 9 14 9 9 14 11 11 10 11 7 13 14 11 11 13 9 7 12 9 11 12 10 11 10 12 9 13 9 10 9 7 8 12 14 9 12 8 9 10 11 11 8 12 6 15 9 13 12 9 10 12 11 13 9 13 10 10 11 12 8 10 9 12 8 8 10 13 11 9 10 11 8 11 9 12 12 8 15 7 8 11 12 15 12 13 11 9 11 7 6 9 15 11 10 10 9 10 11 11 8 12 13 13 10 12 10 7 14 9 9 9 8 13 12 7 13 9 8 13 9 8 11 11 10 10 9 10 9 12 10 10 6 8 8 13 9 11 12 9 10 9 11 10 9 14 11 10 8 8 10 8 15 13 9 12 12 11 8 9 12 11 12 9 14 13 10 11 10 10 13 11 10 9 8 12 9 10 10 12 13 14 10 15 12 11 10 8 12 12 11 12 13 11 9 12 10 10 9 9 10 10 8 10 13 13 7 10 12 12 11 8 10 7 7 11 11 12 12 9 11 11 6 10 10 9 10 15 10 11 7 12 17 10 9 7 8 12 11 10 13 6 10 10 13 8 12 9 8 12 9 14 13 14 15 14 10 7 10 9 12 13 13 9 8 9 9 9 7 13 13 9 10 8 13 8 7 13 10 12 11 7 9 11 9 10 8 6 11 11 17 10 14 9 13 11 11 12 12 8 10 12 8 13 14 14 6 10 9 13 12 10 13 10 10 10 10 8 14 12 14 9 16 11 9 13 9 11 12 12 7 11 13 10 13 12 11 8 14 10 12 13 6 9 6 10 12 12 11 12 13 12 10 13 11 10 12 10 9 12 11 12 9 13 11 6 12 11 12 14 8 10 13 11 10 13 12 10 10 8 11 8 10 10 7 10 12 9 14 12 9 10 10 11 13 13 10 13 8 12 11 12 6 9 13 9 11 9 13 8 11 13 12 10 12 9 6 10 9 9 11 7 7 9 11 8 12 11 12 9 10 12 10 5 9 11 9 11 9 12 11 8 12 13 10 9 10 16 11 11 13 11 12 16 9 11 11 10 7 9 9 10 8 12 10 8 7 10 7 9 13 10 13 10 14 8 15 7 14 7 9 14 9 10 12 12 14 14 13 10 12 12 9 7 12 10 13 8 7 11 8 9 15 11 11 7 10 10 9 9 15 13 12 8 12 10 11 11 11 14 9 9 13 11 13 5 11 12 14 12 12 10 11 17 12 8 11 10 7 11 14 13 8 10 9 11 10 10 12 7 10 14 13 9 12 9 12 12 8 8 9 10 9 12 5 7 13 9 13 12 12 10 10 10 10 12 10 8 7 14 7 7 15 10 9 13 6 12 15 9 9 10 7 12 9 11 10 12 11 14 11 8 17 11 7 11 10 9 11 12 14 12 12 10 12 8 13 14 10 11 13 10 10 8 12 14 11 14 13 11 8 12 11 12 11 11 10.552009456264776
25 17 15 11 16 17 22 21 15 17 17 9 12 15 19 11 15 12 23 16 19 19 15 20 10 16 23 19 16 19 20 14 15 18 17 17 13 10 11 15 14 16 15 10 17 20 21 15 16 16 21 13 10 18 18 19 17 24 16 15 13 19 20 13 17 14 11 17 10 19 15 19 17 10 26 19 20 14 11 23 16 16 13 17 18 9 15 15 15 19 17 17 17 21 19 10 19 16 17 18 17 14 18 19 18 16 14 13 18 22 20 14 13 11 20 15 16 13 23 14 18 19 24 15 22 14 17 12 12 14 19 19 25 19 8 19 17 11 16 9 10 18 20 11 15 13 16 20 13 21 17 17 20 14 22 17 26 10 22 13 17 24 15 14 18 19 26 17 14 17 16 14 17 10 9 11 18 21 13 21 14 14 21 20 14 16 15 24 15 12 15 18 15 13 11 24 15 17 17 14 20 16 16 16 14 24 24 13 17 13 18 16 18 11 16 25 19 11 15 21 13 19 24 18 14 23 14 10 16 17 17 16 13 13 17 20 15 21 14 17 12 10 12 16 22 10 18 13 18 13 15 20 11 20 9 23 12 21 19 15 16 20 20 20 16 18 18 16 13 17 16 15 18 22 13 16 17 21 19 16 13 19 13 13 18 20 19 14 19 15 13 20 19 21 19 16 13 16 17 8 7 14 22 22 19 14 10 14 17 19 12 18 21 15 15 21 18 13 21 14 16 9 14 17 18 13 22 16 14 21 15 13 17 15 13 20 17 19 16 17 12 18 13 11 12 18 12 19 18 11 24 14 21 20 15 23 20 17 17 14 21 12 16 19 14 16 23 14 15 15 16 17 15 17 20 19 17 16 18 15 19 11 15 17 11 27 16 13 17 20 17 22 20 22 20 15 19 10 20 19 19 17 16 16 14 21 16 15 19 16 20 17 10 10 21 17 10 15 18 14 17 12 11 15 8 20 18 19 15 11 16 16 11 15 17 11 20 22 15 19 9 18 18 13 10 11 9 18 16 15 18 13 13 12 22 11 19 15 12 16 13 20 17 16 23 21 19 12 15 10 15 14 18 18 11 13 15 10 12 16 21 13 16 13 13 15 13 20 12 16 18 12 16 16 19 13 10 9 16 19 21 14 20 15 22 19 15 20 20 12 17 21 16 21 19 18 11 19 13 15 17 16 20 14 16 13 16 14 24 18 22 11 20 17 15 24 12 16 16 19 14 20 20 15 16 22 17 10 20 17 16 16 13 15 13 20 15 18 19 24 18 19 18 21 16 12 17 17 17 20 14 15 13 21 20 11 18 17 21 20 13 16 18 18 16 15 20 13 20 11 10 13 14 20 10 14 18 15 24 17 18 21 19 18 18 21 19 15 13 19 15 20 10 14 18 18 14 16 22 14 18 16 21 14 12 14 9 15 13 17 16 11 11 10 14 11 19 16 21 16 12 18 16 9 13 15 12 20 15 18 21 14 17 22 19 16 14 21 17 18 19 23 16 24 18 16 18 11 11 12 12 12 10 15 17 16 17 15 11 10 22 13 21 17 20 13 18 10 24 9 15 22 10 21 19 22 19 18 19 15 21 16 16 8 15 13 19 10 14 15 12 16 20 19 18 8 17 14 17 18 26 18 19 13 15 18 18 21 20 21 20 12 20 26 16 8 17 19 21 16 22 14 19 20 20 14 20 16 13 18 20 17 13 17 12 18 12 18 22 13 17 15 24 16 20 11 18 15 17 12 16 14 15 20 7 10 13 11 22 21 18 19 14 18 10 20 15 13 13 21 9 8 17 13 15 20 14 20 19 11 16 15 7 16 18 16 20 19 18 19 19 15 22 19 10 17 19 13 16 17 21 21 17 13 17 13 19 19 11 16 19 21 21 12 21 14 19 19 19 20 14 16 15 19 18 19 16.354609929078014
32 20 19 17 18 19 23 27 19 21 25 11 14 25 31 15 21 18 27 22 22 21 16 27 12 20 32 16 20 23 29 17 18 19 22 23 17 17 16 20 20 17 18 16 21 25 29 19 21 24 27 15 15 20 22 23 17 32 20 24 20 27 23 15 24 16 16 25 13 27 19 19 18 13 33 22 32 20 14 27 24 22 14 20 22 16 22 20 18 22 25 20 22 29 24 14 26 17 20 25 24 18 27 18 23 26 20 16 17 25 27 19 17 15 27 18 19 17 27 20 27 24 34 20 27 17 20 19 15 25 26 20 35 26 14 27 20 13 18 12 15 25 17 15 22 17 20 23 18 27 21 21 24 15 28 20 28 14 24 22 21 26 24 19 23 27 33 20 22 21 22 16 18 13 11 16 24 25 16 25 19 16 20 24 22 21 22 33 21 20 22 21 19 10 13 30 17 22 21 20 25 23 21 24 16 31 30 19 20 21 21 23 26 17 22 28 26 18 18 23 21 23 28 18 19 27 20 14 28 18 18 19 19 16 22 24 27 22 19 25 15 15 20 18 31 10 22 18 24 19 18 23 18 26 9 27 14 22 28 20 23 26 25 20 21 22 23 21 22 18 23 26 21 29 18 21 20 31 23 20 13 29 22 19 23 25 24 21 26 19 15 19 26 18 25 17 19 27 24 10 11 18 26 31 27 18 13 14 25 27 15 25 22 16 22 22 24 19 24 22 23 13 20 21 19 15 26 22 15 28 22 18 19 15 20 24 24 27 22 23 14 28 11 16 15 22 19 26 25 11 28 18 26 24 22 31 24 24 22 17 28 11 18 25 19 22 29 19 22 22 24 25 16 23 21 28 24 20 22 21 19 13 18 22 13 32 27 18 24 25 24 29 28 29 25 19 23 16 24 24 24 23 20 18 17 27 19 22 23 18 29 17 15 15 23 23 11 22 27 20 24 18 14 19 13 27 23 23 16 17 15 22 12 21 20 16 28 26 19 28 18 18 21 17 14 17 11 18 24 24 16 15 17 11 24 15 29 15 15 20 20 27 21 21 30 20 23 17 21 12 19 15 23 21 15 20 26 16 16 21 32 15 23 19 19 19 16 25 22 15 25 18 23 21 24 19 13 14 21 24 26 17 26 18 25 21 22 26 24 14 22 19 16 27 24 25 14 28 18 20 21 20 25 18 24 20 19 19 32 22 27 13 27 17 17 32 17 24 18 21 19 26 24 20 19 28 24 14 26 25 19 19 18 18 16 27 15 21 26 27 24 25 20 30 19 18 24 23 17 26 15 20 18 27 20 17 24 20 29 22 18 19 25 30 23 17 25 18 27 16 15 20 16 27 13 17 26 22 27 19 26 30 22 24 25 24 25 20 18 23 20 25 10 21 25 23 20 18 31 17 25 23 24 18 17 21 13 21 17 23 19 18 17 15 13 14 28 26 30 24 16 19 20 16 20 22 16 25 22 24 26 23 22 29 26 20 24 21 24 28 23 30 18 27 25 21 19 13 17 21 17 19 13 18 27 22 22 19 17 16 29 15 27 25 24 16 17 17 26 13 23 32 12 26 24 25 25 27 24 22 29 22 22 11 18 14 19 14 19 19 13 22 28 27 27 13 18 22 28 23 30 22 23 18 23 24 23 28 26 26 23 16 24 34 21 13 27 25 26 21 33 17 24 27 29 19 21 20 19 21 23 18 13 22 18 23 19 23 28 21 20 22 31 19 26 19 24 15 23 14 22 21 20 26 7 16 22 20 29 28 17 24 16 22 13 26 22 21 22 31 10 11 21 20 21 25 20 23 22 12 15 21 9 22 28 20 25 23 22 23 26 23 18 20 14 22 22 13 18 21 23 26 26 14 20 19 26 23 17 21 20 30 25 17 24 15 21 24 26 30 18 20 19 25 25 25 21.18794326241135
36 29 18 20 30 21 26 35 26 23 29 15 14 27 36 19 25 18 30 25 30 23 20 33 15 27 32 17 20 29 31 16 20 20 29 28 17 23 24 21 23 19 21 21 27 28 32 26 20 28 30 15 18 26 23 25 20 32 26 26 29 37 31 18 32 20 19 27 14 31 29 23 23 16 33 28 34 21 18 27 25 25 19 19 19 17 30 21 19 25 27 22 28 35 31 16 29 17 21 29 30 20 32 16 26 28 28 18 22 24 34 19 14 18 30 24 23 18 32 23 36 29 37 28 31 22 29 25 17 27 29 20 39 30 20 29 29 13 19 14 19 30 24 17 26 22 24 28 28 36 28 31 25 19 29 24 36 18 31 22 26 32 27 22 24 32 34 22 23 28 22 18 25 17 10 20 31 32 17 31 24 20 20 26 22 23 21 38 24 26 25 21 22 11 14 40 20 27 30 26 28 25 23 31 23 34 31 22 24 23 28 28 33 18 28 31 34 22 26 23 24 24 29 26 20 38 20 18 28 24 19 23 24 20 26 32 30 22 24 31 16 20 21 21 33 15 24 19 24 25 25 21 20 32 17 32 17 24 30 23 34 26 25 28 29 21 25 21 23 22 28 34 26 29 22 29 18 39 32 26 16 30 25 23 27 28 33 22 30 22 15 25 29 17 27 18 22 31 35 13 15 21 31 34 31 19 17 21 28 26 17 28 23 20 30 26 28 28 24 28 30 17 25 23 22 18 31 29 18 32 29 22 19 20 24 25 28 36 26 22 16 32 14 18 23 25 23 34 31 12 30 24 33 34 25 31 29 23 28 21 30 16 22 27 18 24 38 19 24 25 23 33 23 28 22 30 24 23 23 21 22 19 20 28 15 36 33 19 29 32 25 32 30 32 25 17 31 22 31 30 31 24 24 20 23 21 23 25 30 20 32 22 21 21 28 29 12 26 32 25 28 22 16 22 10 34 27 26 21 23 17 27 14 26 26 22 40 35 22 34 17 21 25 25 15 22 21 24 34 22 18 17 21 14 25 20 34 14 17 23 24 35 23 25 39 19 28 18 24 16 23 21 28 29 19 20 32 22 19 20 29 18 20 21 26 23 25 25 23 17 26 19 21 28 33 25 20 23 23 30 31 21 27 25 26 27 29 28 25 18 29 24 20 25 23 25 23 38 21 20 22 23 32 20 34 26 23 25 35 22 33 15 29 18 23 37 21 31 21 21 21 31 30 23 25 32 28 21 29 30 22 24 21 21 25 34 15 27 31 35 28 31 24 33 24 22 31 23 20 28 18 20 20 33 26 26 32 28 33 28 17 19 35 38 22 23 25 27 29 20 21 25 23 29 18 18 28 25 26 25 29 39 22 30 29 28 30 23 21 21 31 28 10 27 27 24 27 19 34 21 35 26 30 28 18 23 17 21 22 24 23 23 24 21 18 15 36 30 32 32 22 22 26 19 24 33 20 27 26 30 29 26 26 40 31 29 28 27 27 28 26 34 21 31 31 27 22 15 27 23 18 22 17 26 27 23 26 20 20 19 31 19 30 34 30 18 17 22 32 18 30 41 17 28 29 31 27 30 29 26 33 27 25 13 23 15 21 17 21 21 14 24 36 30 32 18 23 29 30 25 38 28 26 20 28 29 29 29 28 37 25 18 27 38 25 19 31 28 32 19 40 22 30 36 28 25 23 28 21 23 26 25 15 29 24 24 22 29 36 21 20 30 34 26 26 21 32 17 32 18 26 26 21 26 7 22 26 30 36 33 19 29 22 28 14 34 29 24 28 32 14 14 25 28 27 27 19 29 24 19 21 24 12 27 38 17 34 23 30 28 28 28 22 25 18 31 24 20 22 23 29 32 31 17 28 21 34 28 22 20 25 41 29 18 28 19 26 29 29 30 24 27 19 32 35 30 25.095744680851064
39 32 21 21 37 24 27 44 27 28 35 17 15 30 44 26 30 21 32 23 30 23 24 38 15 26 35 20 21 31 37 20 22 20 31 29 20 24 25 26 22 25 21 23 31 26 38 25 17 27 28 17 19 29 25 29 22 31 34 36 30 38 36 21 38 26 22 29 14 33 28 30 22 18 31 32 38 25 22 32 27 26 23 21 24 19 36 24 20 26 34 23 29 34 29 19 35 16 25 37 36 26 35 19 31 34 26 21 27 32 38 20 14 21 28 24 26 19 36 31 41 30 39 30 29 28 26 29 19 26 35 22 39 34 26 31 37 17 22 15 18 39 26 18 26 23 25 31 33 40 34 37 23 21 28 28 43 23 41 25 27 34 28 28 28 35 39 24 25 27 26 18 28 22 15 18 39 29 24 37 27 26 24 26 29 25 21 41 32 29 26 28 25 14 19 39 28 29 33 32 32 28 29 33 27 38 32 27 28 25 33 27 35 22 31 29 32 26 30 24 29 25 35 30 25 44 23 17 30 26 25 25 29 23 29 35 35 27 32 30 19 20 26 28 37 19 25 22 26 30 31 26 24 36 22 35 19 29 32 24 40 34 28 31 39 24 25 24 27 28 35 41 26 30 20 28 23 47 31 33 16 38 29 26 31 31 37 28 35 24 14 26 30 16 28 23 24 36 42 19 16 29 29 34 35 18 24 20 31 27 21 27 23 25 38 31 28 26 29 32 30 21 30 27 24 23 33 33 24 40 33 25 22 27 31 27 28 38 28 25 16 34 17 21 26 32 27 40 33 13 32 25 40 37 26 33 31 23 28 23 29 17 24 29 20 35 40 25 30 31 25 34 27 33 24 31 28 23 28 27 25 19 24 31 18 42 34 21 33 38 34 35 33 35 29 22 34 32 37 33 31 31 24 23 22 24 25 28 35 26 33 26 24 26 35 27 16 24 31 30 26 30 19 29 13 37 30 31 24 28 16 24 18 29 31 29 45 38 23 35 14 25 28 31 16 21 22 29 36 22 22 18 22 16 31 25 34 14 19 21 30 37 26 27 52 27 32 23 27 17 23 22 34 39 22 25 36 23 22 24 34 23 20 23 31 24 33 32 30 20 27 19 23 31 37 29 23 28 27 33 35 20 33 31 28 33 31 24 27 20 29 27 21 31 25 25 26 39 22 24 24 23 32 22 37 30 26 26 33 28 42 25 30 19 29 39 29 33 23 18 21 37 36 27 28 37 33 24 32 33 27 23 21 19 28 40 17 33 28 38 33 30 28 37 31 28 29 25 18 32 19 24 25 40 24 32 32 35 37 36 17 19 40 44 26 21 30 26 26 26 26 34 23 37 25 19 40 28 29 28 32 40 24 32 28 31 33 19 26 21 38 29 9 29 31 29 31 23 37 24 40 23 29 35 21 25 23 27 25 27 26 28 29 22 21 18 38 36 32 36 26 25 31 22 33 34 17 24 39 34 30 33 27 42 29 30 33 26 28 28 30 41 23 32 36 27 25 16 29 32 24 26 17 28 29 23 28 21 24 20 37 22 28 39 31 19 19 24 32 27 31 45 19 31 34 31 30 30 31 26 42 27 26 15 28 13 21 17 20 21 11 28 39 30 34 22 24 39 28 28 47 31 30 18 27 30 30 34 33 44 29 21 30 42 27 21 34 29 35 27 47 27 28 40 31 24 25 34 24 28 25 31 15 32 23 30 30 30 44 19 22 29 34 26 32 22 36 19 33 22 31 29 29 27 8 22 30 36 36 35 22 34 26 28 19 37 31 24 30 33 12 19 32 34 30 31 24 27 21 23 24 28 15 30 40 20 34 27 36 34 34 37 22 27 20 34 27 22 26 27 33 30 37 16 33 24 38 29 25 23 29 40 35 20 30 21 25 35 35 27 32 29 21 38 36 31 28.05082742316785
43 29 21 22 47 26 30 44 32 29 39 20 14 30 39 31 32 26 33 25 32 23 29 40 21 30 40 23 17 37 35 18 26 24 32 30 28 24 19 26 24 23 20 26 35 28 39 26 18 29 30 22 19 32 27 29 25 37 34 39 30 42 38 24 45 28 24 29 13 36 34 35 24 21 35 37 42 27 24 33 28 27 25 25 24 24 40 27 24 26 32 29 33 37 29 17 41 16 26 29 40 32 41 25 34 39 30 22 31 34 44 22 15 25 28 29 29 23 40 32 47 32 41 32 30 32 28 29 21 26 39 26 43 34 27 28 36 19 23 19 20 42 29 17 29 19 26 35 40 49 38 35 23 25 24 33 41 28 51 28 32 32 30 30 31 34 44 28 20 33 30 21 33 26 15 23 45 32 29 41 26 27 31 35 31 28 22 44 44 33 30 34 30 15 18 41 31 35 34 32 32 34 32 35 30 43 34 28 31 26 36 28 40 22 36 30 38 26 32 29 32 30 42 32 28 42 19 13 35 27 25 24 34 23 34 35 42 29 33 30 20 20 30 32 37 22 24 24 30 35 35 29 26 41 25 39 16 30 35 30 43 41 29 33 43 24 26 30 32 31 38 48 31 33 20 29 24 49 31 37 19 44 34 29 36 30 39 30 41 22 17 31 28 19 29 25 31 41 45 21 22 26 27 36 42 17 22 22 33 29 21 29 24 33 48 29 30 28 29 33 35 25 32 26 24 22 32 38 30 36 35 27 23 33 34 33 28 39 26 27 17 36 21 22 28 34 32 45 32 16 34 28 40 40 29 35 33 27 33 21 29 17 21 34 24 36 41 30 30 30 25 36 29 37 22 34 35 22 34 34 29 20 25 31 19 40 31 22 35 41 36 43 35 33 32 28 35 33 37 33 31 31 25 30 22 30 27 24 36 27 34 31 22 25 34 32 18 28 31 36 26 31 22 34 15 39 33 29 28 31 17 28 25 31 36 31 47 43 27 37 16 31 30 30 16 23 27 36 35 25 29 20 26 14 33 28 38 20 21 24 26 41 29 26 51 32 36 25 30 22 28 24 37 40 24 29 39 25 27 24 34 27 22 20 33 24 41 36 30 25 34 26 23 35 35 31 26 24 26 33 38 17 37 28 25 33 33 23 23 25 31 29 23 32 22 23 30 39 25 30 27 29 39 27 37 38 25 30 40 32 46 28 35 17 30 45 32 32 21 19 22 34 37 28 30 35 33 27 31 37 29 29 17 22 32 44 22 42 31 39 35 33 29 40 33 29 31 30 19 35 21 24 25 39 27 35 33 43 39 39 15 17 48 44 32 19 33 33 28 29 29 40 32 41 25 22 42 31 27 32 35 39 25 33 28 31 34 22 31 22 50 34 13 34 36 33 36 29 42 28 44 28 29 33 22 25 29 21 32 25 28 31 29 25 26 20 41 40 33 44 28 25 34 25 37 34 16 29 41 41 29 38 31 41 33 37 35 28 32 30 33 44 31 29 44 28 28 18 27 30 29 20 22 32 27 27 32 20 25 19 36 26 31 43 31 19 17 28 28 29 37 45 21 37 40 33 36 34 32 30 42 31 27 18 25 16 22 19 18 24 11 33 42 28 32 26 27 46 32 27 49 34 33 24 26 31 26 35 37 51 35 26 30 41 29 21 34 29 38 32 57 33 29 35 31 33 26 39 28 32 30 32 19 32 28 34 31 35 43 20 23 32 36 34 33 22 37 18 38 22 37 28 29 32 10 23 29 36 37 38 27 37 25 31 25 38 28 29 33 38 14 27 35 33 27 28 28 31 20 29 31 37 17 33 45 22 37 35 36 30 39 36 26 27 23 38 31 22 26 25 46 34 39 18 41 21 38 27 28 24 27 45 40 24 29 21 27 40 36 31 33 34 21 40 34 34 30.35224586288416
40 31 22 27 55 29 33 45 30 27 42 26 16 27 39 31 30 24 34 27 32 22 30 43 22 28 45 23 13 39 35 20 29 27 31 34 33 25 19 28 25 21 14 28 33 31 38 28 22 32 36 18 21 33 33 30 24 39 36 38 28 44 37 26 43 26 30 30 12 41 38 36 24 22 35 35 42 32 26 39 26 28 29 26 29 23 41 26 24 27 38 33 37 37 29 19 46 18 28 29 39 38 42 27 34 38 30 21 30 31 46 20 15 27 26 30 34 25 44 38 52 36 39 35 36 36 34 31 24 25 45 30 43 36 29 32 33 23 23 23 26 46 31 22 28 19 26 38 39 47 37 42 18 28 28 36 40 31 53 34 39 34 34 34 32 39 45 31 19 37 31 22 34 26 19 28 46 34 31 46 30 27 31 39 31 30 20 49 47 33 37 35 31 16 20 46 35 38 33 30 33 34 36 32 34 40 38 33 29 24 31 31 39 23 38 29 45 25 31 28 41 27 38 37 29 43 15 14 32 28 21 21 38 25 37 40 40 29 38 30 22 20 33 36 40 24 32 25 31 36 37 29 29 41 24 35 16 32 35 31 49 41 26 38 48 26 28 31 37 38 40 47 34 30 23 32 27 53 38 36 21 53 37 27 37 34 35 27 44 22 19 33 26 19 31 26 34 36 49 21 24 25 31 36 43 16 22 23 34 32 19 27 26 35 46 27 35 27 29 36 36 26 35 29 25 24 36 37 39 41 36 26 26 39 35 35 27 44 25 31 18 42 24 24 27 40 28 45 35 18 32 28 39 38 32 40 37 27 33 23 35 17 25 40 27 35 40 31 36 33 29 42 31 39 23 33 41 23 41 35 29 21 25 37 20 42 36 22 33 42 42 44 38 34 32 33 36 40 34 34 33 20 26 34 25 37 25 25 33 31 36 38 24 33 35 36 22 29 30 31 31 36 25 39 16 40 35 28 26 32 19 26 24 30 39 29 50 41 31 37 18 33 31 25 17 24 29 34 38 28 28 24 29 15 31 32 47 20 24 25 32 44 29 21 53 26 45 26 33 26 33 27 35 39 28 33 34 25 31 25 34 28 23 24 32 27 49 36 27 27 33 27 26 38 39 33 32 28 29 36 37 16 38 29 22 36 33 22 24 24 32 30 28 32 24 22 33 40 29 39 30 28 39 27 40 43 22 31 39 34 45 29 39 14 31 46 37 33 20 19 24 38 40 26 29 39 37 29 28 42 31 30 16 23 35 44 28 47 31 44 34 30 34 45 36 26 37 28 21 35 23 25 25 39 29 35 36 44 39 42 18 21 46 51 33 21 38 34 27 28 30 44 34 47 28 23 41 31 31 34 42 38 29 43 29 33 34 24 32 25 47 39 12 37 37 32 36 30 43 30 49 32 30 29 21 24 29 22 32 25 35 31 27 27 31 18 42 42 38 52 37 26 35 23 40 31 16 35 44 43 29 39 37 47 31 35 36 27 37 34 36 45 32 32 46 27 28 18 24 32 34 22 23 37 30 29 33 24 29 21 37 32 36 42 29 21 14 28 27 35 41 47 24 38 42 30 40 39 33 26 46 33 28 23 30 15 28 21 16 28 12 32 42 29 33 28 28 49 32 25 54 28 33 24 34 35 26 35 34 53 40 28 33 42 32 19 27 32 45 39 59 35 31 38 33 33 27 43 35 31 26 34 26 33 27 35 37 36 42 24 25 35 40 37 32 22 38 20 44 27 42 32 29 37 8 26 32 39 40 39 32 38 24 31 28 40 27 30 34 39 14 29 41 38 27 33 40 42 23 30 41 35 19 32 45 23 38 38 32 32 40 37 24 23 26 39 33 24 27 25 42 36 39 22 45 22 37 29 32 28 25 49 39 24 34 25 26 42 38 35 34 35 20 47 35 35 31.96808510638298
45 36 24 32 58 32 29 48 30 26 45 33 19 25 38 33 29 26 34 28 32 26 30 42 26 29 44 22 14 37 36 24 31 27 33 36 32 23 22 33 31 18 17 27 32 33 38 32 24 37 37 18 22 35 37 32 25 45 35 43 27 44 35 26 44 26 37 36 13 39 44 34 30 25 31 30 47 34 25 39 26 34 28 32 30 28 39 27 22 28 45 31 34 41 26 20 48 20 29 29 35 38 43 27 36 38 28 20 34 31 49 19 13 27 28 34 35 30 44 36 52 37 35 40 38 40 39 34 22 23 52 33 41 30 29 33 33 28 24 23 24 55 27 24 26 22 25 35 36 54 38 43 22 32 32 41 38 35 48 34 44 31 32 34 32 40 52 38 18 35 37 21 35 34 21 25 51 37 33 47 28 28 26 36 38 33 23 50 47 35 38 38 34 20 29 47 36 41 31 29 24 37 44 36 34 41 37 36 29 24 30 38 38 27 41 30 53 27 29 32 41 30 39 43 32 42 17 15 30 29 24 19 42 24 39 40 47 29 40 32 27 17 31 39 40 29 33 31 31 39 40 34 30 41 26 37 18 34 39 36 48 43 24 39 43 27 26 28 39 42 36 49 42 31 25 31 32 52 39 36 21 55 42 24 35 35 29 26 36 20 21 32 24 21 33 27 40 34 49 20 26 29 30 42 48 17 23 24 30 32 23 30 26 39 45 27 39 27 32 29 34 27 36 31 29 27 39 38 43 43 37 28 28 36 33 32 31 42 23 32 19 43 30 26 28 44 27 47 34 18 33 29 42 43 30 39 38 26 39 25 39 18 26 44 30 36 37 35 43 41 32 49 35 42 30 33 38 28 39 31 26 23 27 40 25 42 35 23 39 44 43 47 37 31 33 33 45 44 38 39 34 25 30 37 25 45 25 26 23 32 37 39 33 30 36 46 26 28 31 31 34 37 23 42 17 44 32 26 30 32 19 30 29 31 40 37 55 42 36 40 21 36 36 27 21 23 30 33 39 29 32 27 34 18 32 34 48 21 28 27 31 47 31 19 55 24 46 28 32 30 36 26 36 38 29 36 34 23 31 26 38 30 23 30 32 29 53 40 28 24 34 29 26 41 42 37 29 28 27 36 37 16 37 25 21 37 42 24 25 25 35 26 30 36 24 21 37 40 32 42 34 26 35 29 39 50 23 34 38 40 45 30 40 14 36 47 40 31 21 22 22 32 37 28 30 41 41 27 31 47 32 34 17 30 34 46 32 48 36 52 38 32 39 43 40 24 39 27 18 37 27 31 33 43 28 40 36 46 32 47 20 22 52 54 35 22 36 35 30 28 28 41 35 47 33 25 37 36 30 36 46 40 35 39 28 35 41 22 29 21 48 45 14 37 38 35 39 32 40 36 45 30 35 31 22 31 33 24 31 30 40 31 30 28 34 23 38 41 40 53 38 26 33 21 35 29 16 36 47 41 31 47 39 50 32 44 34 27 36 37 40 57 30 34 50 22 30 22 26 30 37 23 26 35 33 30 33 23 35 19 35 33 36 40 32 20 12 37 26 41 39 50 25 37 39 34 45 39 38 26 44 32 24 27 31 14 37 23 18 34 12 29 35 33 35 31 27 51 33 23 59 30 34 25 37 39 28 33 34 53 38 30 31 40 27 19 24 34 49 41 61 33 32 43 31 37 32 43 43 37 24 34 30 37 30 34 36 40 43 24 25 37 35 40 30 26 39 19 47 27 44 35 30 39 8 26 31 41 42 37 39 40 25 29 32 43 25 33 35 41 15 28 44 41 26 37 40 46 28 32 44 35 20 32 43 22 40 37 31 33 42 42 27 27 31 38 38 23 28 24 43 33 38 22 51 23 36 32 33 27 25 50 42 25 37 23 26 45 35 39 41 38 19 39 35 38 33.310874704491727
42 48 24 36 54 39 27 46 33 26 46 31 18 26 39 36 29 25 37 29 31 25 24 45 24 27 45 26 13 36 36 26 34 26 39 34 30 20 26 38 32 20 21 31 36 33 35 40 23 39 38 18 21 34 35 28 25 45 34 46 26 49 35 28 47 27 43 41 12 34 43 34 29 30 30 35 47 31 24 40 24 38 24 36 32 29 38 28 22 31 48 32 36 37 28 19 49 17 28 29 36 40 41 30 34 39 31 16 35 34 50 18 14 28 26 30 41 34 44 35 57 40 32 46 41 46 40 35 23 25 51 33 45 32 35 32 37 30 25 24 26 65 27 28 25 22 22 33 38 56 39 39 25 34 31 41 41 38 42 38 47 31 32 32 29 44 53 38 14 35 42 24 38 33 24 35 56 36 36 43 33 30 29 36 43 40 25 54 49 40 37 39 30 24 34 46 34 42 39 26 26 36 44 37 36 43 38 43 32 24 34 38 32 30 44 29 55 26 27 35 42 29 38 44 35 48 19 17 32 32 26 22 44 25 40 45 49 27 45 30 26 19 34 37 37 28 27 35 30 38 46 34 31 43 27 42 20 36 41 37 50 43 21 41 41 25 25 31 41 42 37 51 40 33 22 30 33 54 41 36 19 54 50 28 30 39 27 29 39 24 19 36 24 19 35 28 41 36 49 21 23 29 30 43 52 17 19 25 29 34 26 28 21 38 43 28 37 31 37 27 37 30 35 34 29 32 36 36 44 44 35 29 33 34 36 35 29 38 26 34 19 43 29 26 31 41 24 50 35 20 22 27 41 43 30 41 43 30 43 24 38 18 25 44 32 30 38 38 43 44 32 53 35 41 30 31 36 26 39 38 28 26 28 46 25 45 31 27 40 44 42 48 38 30 26 33 39 45 39 37 32 29 33 38 24 51 25 31 23 29 31 41 29 35 34 45 29 33 30 28 37 35 25 40 18 47 33 27 27 32 20 32 35 31 45 37 55 43 37 46 25 34 38 28 23 25 32 44 36 29 35 25 37 23 34 37 49 26 33 24 33 47 31 16 58 24 47 24 30 33 43 28 38 41 33 37 35 26 34 28 36 37 24 27 34 28 59 43 26 24 39 32 31 46 38 40 28 28 33 41 36 21 37 29 27 39 41 21 27 21 36 27 26 38 26 21 38 40 36 39 34 29 31 28 46 55 25 31 32 40 42 30 39 13 37 45 42 36 21 26 25 28 40 23 30 45 38 28 28 48 29 30 18 33 34 45 31 48 41 50 35 33 44 44 37 26 39 21 24 40 26 31 34 46 24 40 39 51 32 44 20 25 54 49 34 25 34 36 32 30 28 40 38 48 33 24 40 38 29 36 45 38 33 43 31 32 48 25 27 23 52 52 17 37 37 30 39 34 36 37 50 28 37 29 21 33 31 24 35 28 35 33 26 29 41 23 39 41 40 48 40 26 35 27 34 30 14 41 49 45 32 48 37 58 35 46 32 30 35 29 45 59 35 39 45 22 32 22 29 28 40 25 26 34 35 31 29 22 33 17 33 31 37 41 41 21 12 34 27 38 37 46 27 42 36 33 51 41 38 26 52 36 24 29 30 15 35 27 19 31 11 26 34 37 35 35 32 52 36 23 58 32 36 27 42 39 25 33 38 52 37 31 28 45 26 21 27 38 52 41 57 32 28 39 33 34 29 41 45 42 24 34 38 37 31 31 36 43 44 32 24 39 33 45 31 23 41 22 47 28 42 30 24 42 9 27 33 47 44 40 39 38 28 35 36 44 28 30 38 40 14 33 43 44 30 39 39 47 29 33 42 38 18 35 45 26 39 38 31 30 41 42 29 26 33 41 44 26 27 21 40 31 34 22 49 25 38 38 34 26 25 51 44 28 39 24 26 43 34 49 41 43 18 40 34 42 34.157210401891259
45 43 25 36 61 44 22 49 35 24 45 37 20 31 38 40 31 21 37 29 27 24 22 48 27 23 41 28 11 29 36 25 38 22 38 36 30 21 27 36 34 23 26 34 35 36 34 42 26 39 41 22 22 31 36 29 22 45 36 50 25 51 37 32 46 25 43 40 11 26 46 35 33 32 32 38 48 30 27 40 26 42 24 36 33 33 41 26 26 30 46 38 33 36 31 15 49 18 26 33 38 46 41 30 32 38 32 14 41 39 44 18 19 28 28 30 43 38 46 35 50 38 30 49 44 52 40 33 29 22 48 39 50 33 30 27 42 27 24 20 26 72 30 29 21 21 21 31 43 55 35 37 25 35 33 42 40 40 36 39 48 30 27 31 25 47 52 38 17 34 45 29 36 39 29 39 55 38 42 44 34 37 30 31 45 36 26 53 46 41 39 40 35 29 37 44 38 42 43 25 25 36 49 36 33 50 35 43 38 25 38 37 36 30 44 25 57 25 31 38 44 26 41 47 41 50 22 17 35 32 30 21 45 23 43 47 51 24 49 29 24 19 34 36 39 29 28 31 28 41 44 37 29 40 27 39 25 36 40 42 46 45 19 37 42 24 18 38 44 40 32 51 47 35 22 35 36 54 42 38 15 57 55 30 26 40 27 32 36 28 23 33 22 15 29 32 45 36 52 26 22 31 31 50 49 18 20 22 31 35 29 27 23 39 42 29 32 30 39 28 41 32 37 33 33 32 34 37 44 42 33 33 34 31 39 37 27 39 26 34 18 44 31 24 31 41 18 48 38 23 22 27 39 41 31 40 46 30 45 20 39 19 27 38 32 27 39 39 47 42 33 59 40 42 36 33 36 26 37 43 29 24 26 50 29 43 33 30 36 46 35 50 37 31 25 34 37 41 43 36 31 30 33 39 26 55 28 29 25 35 31 38 33 34 40 48 28 36 28 27 37 36 25 54 23 49 36 30 36 33 22 36 41 35 42 37 59 40 42 43 30 32 38 33 28 26 33 53 35 27 38 21 36 24 33 38 48 31 36 20 35 49 30 17 54 21 46 25 33 42 45 27 41 41 44 32 37 29 38 29 29 34 25 31 31 31 64 46 27 23 45 35 29 44 42 43 27 24 32 47 37 20 43 29 29 39 40 21 33 23 36 26 30 34 25 23 41 39 35 34 32 29 36 30 44 59 24 33 36 35 39 32 42 12 39 47 42 38 20 28 21 28 38 24 31 43 37 32 29 48 31 30 18 38 38 40 37 44 38 55 36 32 39 43 35 26 33 20 25 46 28 33 33 46 25 40 42 50 28 47 20 25 59 46 32 33 33 42 31 30 31 41 37 47 39 19 42 38 28 38 48 43 34 45 30 37 45 20 25 27 51 50 14 38 41 29 39 33 35 39 51 29 39 30 20 34 28 25 32 29 35 36 28 30 42 22 36 44 42 51 43 25 33 28 32 34 15 45 54 41 36 48 36 62 32 48 30 29 31 34 46 53 38 46 49 21 40 20 33 22 42 22 27 33 36 29 29 19 36 17 35 24 42 41 37 20 14 31 25 38 34 51 26 45 40 32 56 41 39 29 54 33 25 34 31 16 40 29 19 32 12 27 35 39 38 37 36 54 34 26 53 26 34 29 41 38 26 35 38 47 34 30 29 46 27 22 20 40 53 41 50 32 30 45 31 38 32 43 46 44 22 33 42 39 33 28 39 41 44 32 24 40 29 44 26 22 44 27 44 25 43 32 26 43 12 22 30 43 42 43 40 40 25 38 36 45 27 27 40 43 13 38 43 42 31 40 40 47 35 29 36 31 19 42 47 27 40 41 29 30 44 43 31 29 31 43 47 25 30 22 35 28 31 17 48 26 41 31 34 26 23 48 47 24 39 22 26 41 36 46 40 46 17 41 37 41 34.748226950354609
40 38 27 37 62 44 23 52 37 23 47 39 22 32 40 43 33 24 32 28 26 26 24 52 24 21 39 30 12 30 34 26 40 22 42 35 29 22 23 38 38 21 31 33 32 34 36 44 30 38 36 21 22 31 43 29 21 43 35 50 24 48 37 33 45 26 43 39 15 23 52 34 32 27 34 40 49 29 25 43 28 45 26 34 32 34 43 32 26 22 49 41 34 29 28 16 43 16 23 33 38 53 39 33 34 40 32 16 42 35 49 17 21 27 29 32 47 43 43 35 50 43 28 46 42 53 34 34 32 23 49 35 54 33 33 27 42 28 23 21 27 65 29 32 19 24 19 27 44 53 27 29 24 32 40 45 35 46 31 38 40 32 24 31 28 46 46 41 16 38 44 32 36 45 30 40 54 38 45 48 39 35 27 30 49 39 32 53 42 43 39 39 39 34 39 41 43 43 42 26 25 37 49 33 31 45 29 43 39 27 38 34 37 37 38 24 50 26 33 46 43 25 38 45 42 52 24 17 34 31 34 26 38 28 44 49 48 26 47 25 22 18 38 33 35 27 28 27 29 48 41 32 32 42 31 34 26 35 44 44 50 46 19 40 43 25 20 41 46 36 34 53 42 36 23 34 36 55 40 39 15 48 54 37 24 38 26 33 39 30 24 29 24 14 30 31 44 31 50 25 23 31 31 45 47 15 22 21 29 36 31 29 28 34 44 35 35 34 39 27 38 33 40 31 33 29 34 38 45 42 29 37 38 32 45 40 28 41 26 35 19 40 33 23 26 41 19 46 38 24 22 25 38 40 29 43 46 28 44 20 41 23 30 31 32 25 38 35 44 41 29 63 41 40 41 36 39 24 35 42 27 26 25 50 34 39 38 32 38 46 34 49 31 29 24 36 38 45 40 33 32 32 33 41 31 52 30 30 21 30 31 41 38 37 36 52 32 37 30 24 40 35 28 60 22 49 34 27 33 32 18 34 41 29 39 44 61 43 43 45 32 32 34 31 28 26 30 60 32 28 37 20 39 23 34 37 52 32 35 20 43 53 30 12 45 20 44 26 38 46 42 26 41 38 40 33 34 29 42 34 32 32 25 30 33 32 61 51 28 20 48 36 31 45 40 48 29 26 34 49 38 22 41 29 24 38 40 21 31 27 34 29 26 37 26 26 46 41 36 34 30 32 38 31 45 54 28 31 35 39 34 37 41 10 38 48 40 35 21 25 22 27 40 26 27 44 36 31 30 50 31 29 22 38 41 36 42 40 39 53 35 32 35 42 38 26 34 20 26 46 32 25 36 40 31 43 44 51 27 43 18 22 58 47 36 38 27 41 29 31 31 44 40 46 42 19 40 39 28 38 46 48 31 44 38 33 43 19 24 29 48 51 14 39 37 30 40 34 35 39 56 25 43 28 19 36 28 26 33 26 34 30 28 31 41 27 41 43 46 55 43 31 37 32 35 31 13 42 47 43 36 42 42 59 34 41 28 33 29 36 50 54 41 44 51 24 35 22 31 22 45 20 30 33 32 29 28 20 39 16 34 23 47 40 38 18 14 35 26 39 33 47 26 49 38 34 50 43 38 28 56 35 29 31 25 16 38 29 21 37 11 31 34 35 41 37 36 51 34 29 53 21 33 31 39 34 26 38 34 45 28 36 25 48 28 27 18 37 55 40 45 32 31 40 33 37 32 40 50 39 22 34 44 38 31 33 40 35 42 32 25 40 27 50 26 24 46 25 40 22 44 31 29 44 13 26 32 44 37 43 40 42 24 37 33 46 31 25 45 41 14 36 43 39 30 44 39 46 35 27 32 30 24 42 49 27 33 43 27 31 45 48 34 26 33 43 51 22 32 17 34 26 34 19 45 26 38 34 33 28 18 47 41 25 39 20 25 35 35 43 41 52 19 44 41 40 34.85224586288416
39 37 27 41 56 50 23 49 40 24 50 37 23 32 36 43 33 27 29 24 27 27 22 53 25 21 37 27 13 35 33 28 40 25 42 35 23 20 24 36 37 25 32 32 31 35 32 44 30 39 38 20 20 31 42 34 24 41 34 45 24 49 39 35 43 31 42 37 15 23 52 34 29 25 33 40 47 24 22 43 28 46 27 35 33 37 42 34 27 18 45 45 35 30 31 14 41 16 21 32 42 50 37 36 33 38 33 15 44 38 55 18 25 30 31 38 49 36 44 39 49 45 29 41 44 48 38 32 31 22 45 33 54 34 31 30 46 26 20 22 28 61 30 32 16 24 19 26 41 47 25 24 22 30 39 54 29 45 28 38 40 26 26 31 23 42 41 36 19 37 45 32 35 41 30 44 54 37 52 42 40 34 27 31 52 37 34 50 42 41 43 41 36 34 40 38 37 41 42 28 26 38 50 34 32 46 25 47 39 28 36 33 34 36 37 27 51 30 31 49 46 22 40 43 41 50 22 21 35 31 34 28 38 27 45 47 48 29 40 25 23 19 38 30 28 25 28 26 29 57 42 35 36 42 31 39 30 33 45 49 47 38 18 35 44 26 19 40 48 33 34 50 46 35 24 33 30 52 41 39 16 48 50 34 22 36 27 34 42 32 24 29 27 13 32 37 46 31 43 28 25 33 26 48 43 18 24 20 28 35 36 30 31 32 48 38 32 39 39 22 37 35 38 36 32 31 35 39 47 44 29 44 37 33 44 42 30 40 26 33 17 38 33 26 33 38 19 46 38 23 20 27 38 38 27 43 45 28 42 17 41 17 38 35 27 26 37 35 44 41 25 69 41 39 42 37 38 22 37 41 29 26 24 45 38 34 38 33 35 44 32 48 32 30 26 33 37 41 39 35 33 38 30 45 34 48 33 32 22 33 30 40 39 40 35 54 31 34 31 22 43 33 27 62 19 47 34 30 34 36 18 34 39 26 38 45 58 48 40 51 29 32 35 30 29 26 33 60 40 27 39 23 36 26 35 39 57 34 34 22 43 51 36 12 40 18 45 24 34 45 49 24 38 40 36 33 31 28 42 35 34 28 22 30 33 31 58 48 22 21 50 34 36 42 36 47 25 24 30 43 36 22 40 30 26 35 36 24 27 24 30 28 27 36 28 27 49 37 40 35 29 26 38 32 47 53 30 31 35 40 32 42 42 8 37 41 35 34 23 28 24 27 41 26 28 40 34 31 30 53 28 27 18 42 42 37 41 43 44 55 37 30 37 42 38 28 32 20 29 46 34 26 37 35 29 44 49 46 28 45 18 23 56 46 37 38 27 32 27 33 31 43 41 43 43 24 35 32 29 38 48 50 34 40 39 32 45 21 25 32 49 48 12 36 36 29 37 32 36 33 60 26 42 30 19 38 31 27 34 30 37 30 31 31 41 26 40 39 44 50 42 30 37 34 36 30 16 39 44 44 38 39 46 56 31 42 24 32 32 36 49 45 41 43 52 27 35 24 32 23 46 26 30 33 30 26 29 20 39 15 30 22 47 44 33 20 15 34 25 40 33 44 26 50 36 29 53 42 40 25 56 40 31 29 26 17 36 35 22 37 10 32 31 35 36 34 36 51 32 28 48 19 33 38 37 32 27 37 31 46 27 36 22 49 25 23 24 35 57 38 42 38 33 43 31 37 37 36 54 40 25 34 45 40 33 31 35 35 45 32 29 35 30 52 25 23 41 23 43 24 46 37 30 44 14 31 26 41 40 41 39 40 26 31 32 43 32 21 41 40 13 32 42 34 31 45 40 41 36 27 34 31 22 45 48 25 31 44 22 29 44 48 35 26 37 46 50 21 34 16 38 25 30 23 40 31 39 32 30 26 17 47 34 27 39 19 25 35 38 41 41 56 19 40 41 38 34.70685579196218
35 43 24 40 55 53 22 47 36 23 47 34 23 35 38 42 34 26 31 24 30 24 23 52 25 21 34 31 11 38 29 31 42 26 48 32 24 19 26 38 33 24 34 33 31 36 32 46 33 33 36 21 21 29 42 30 21 40 30 43 26 45 37 33 38 37 38 36 15 20 52 31 30 23 30 40 45 25 20 42 31 42 25 29 29 40 41 29 29 21 44 43 32 26 35 15 35 19 21 29 44 50 34 35 36 33 34 16 40 41 54 20 27 31 33 41 47 40 41 35 51 49 30 36 38 44 36 33 30 20 47 37 45 32 31 33 40 25 20 22 27 56 26 31 17 29 18 29 39 43 26 24 23 32 41 52 35 48 27 37 38 26 22 29 21 44 42 37 22 36 42 26 32 41 27 45 51 40 57 42 41 33 25 35 47 40 34 50 46 42 46 44 31 38 42 30 39 41 48 25 27 38 47 32 34 40 23 46 46 26 35 31 33 39 36 22 50 29 31 48 37 21 43 43 44 50 22 26 38 35 36 31 38 30 46 45 47 34 39 27 24 19 43 29 23 27 28 23 32 55 38 40 32 42 29 42 30 34 45 43 48 36 16 35 35 29 21 41 48 33 34 45 49 35 20 37 29 52 46 36 16 48 47 32 24 36 27 29 41 32 26 31 28 14 35 36 43 30 39 29 29 29 25 47 40 19 24 19 26 33 37 25 30 35 47 45 29 38 39 22 33 37 37 34 35 31 36 40 48 44 25 43 33 35 46 41 33 37 23 31 17 36 33 28 36 31 19 43 35 23 22 26 43 37 25 40 39 21 45 13 41 14 40 38 26 25 36 37 48 36 24 65 38 42 42 31 32 20 27 44 28 25 21 50 36 35 42 36 36 40 32 50 35 30 29 40 35 38 39 38 34 37 30 45 33 42 36 31 21 31 29 42 43 42 35 53 26 31 32 24 49 36 24 64 17 46 32 31 32 37 16 32 36 25 42 46 54 52 40 47 30 32 37 22 30 23 35 56 36 28 41 27 38 29 36 37 62 34 32 20 43 45 32 13 40 17 44 24 37 46 56 21 36 43 37 32 30 27 44 39 36 32 21 35 40 32 55 44 21 21 45 31 35 39 33 45 27 25 31 40 36 19 37 34 22 28 37 25 24 24 28 28 30 32 29 29 45 36 31 37 27 24 38 28 46 50 30 32 28 42 30 44 39 8 33 42 36 32 21 29 25 29 35 26 25 37 36 37 32 54 33 30 20 42 31 36 40 42 45 58 38 32 38 42 38 27 30 23 33 48 34 27 34 35 29 47 52 45 33 45 16 26 49 51 36 34 26 30 26 34 30 44 37 39 44 28 31 30 28 37 49 52 31 39 33 36 43 21 24 31 47 49 12 33 36 29 36 29 38 33 54 21 39 33 12 42 35 26 35 31 37 30 31 32 45 24 39 38 42 45 39 36 37 32 38 31 21 35 45 48 41 40 39 49 32 38 23 33 35 37 45 42 40 40 49 28 35 22 39 20 47 28 31 34 30 28 28 22 37 14 25 22 44 41 29 17 15 34 25 35 35 47 30 47 38 31 49 37 39 28 57 35 31 31 29 17 32 40 17 36 11 33 31 31 37 36 41 51 27 25 47 20 32 32 35 28 26 43 30 42 25 35 24 40 23 21 24 33 56 39 41 41 37 38 31 39 40 33 45 40 22 33 42 40 37 32 37 34 47 27 31 35 23 53 26 20 34 24 49 22 49 35 33 45 15 32 28 36 41 38 43 44 27 30 37 39 29 20 35 36 14 32 39 38 30 45 41 41 34 24 32 29 26 45 51 22 36 43 19 27 40 46 36 25 38 49 56 20 38 17 40 23 28 24 37 29 43 28 32 27 19 47 29 28 42 20 27 41 43 36 40 53 20 39 37 38 34.321513002364067
35 42 27 39 58 54 26 44 35 20 49 35 22 32 36 40 33 25 31 24 25 26 24 48 24 22 37 33 12 41 25 32 44 29 43 30 29 23 23 34 31 23 31 32 31 38 33 42 33 33 29 19 19 29 42 30 21 36 28 42 28 49 35 31 34 33 36 36 16 16 54 30 26 24 28 43 38 31 18 40 33 40 26 29 29 44 42 25 29 22 41 40 32 24 34 15 30 21 25 24 45 50 33 35 37 31 34 17 37 39 46 22 28 33 33 46 44 36 41 39 50 51 30 36 37 42 33 38 31 16 44 41 46 31 31 34 36 26 17 23 25 47 25 30 20 30 17 29 36 39 29 23 21 33 37 53 39 47 24 42 40 26 26 31 19 44 39 34 23 31 44 29 32 38 30 49 50 39 57 39 41 29 21 35 49 36 33 46 49 39 43 46 29 36 37 28 35 40 54 27 28 39 53 26 28 40 20 48 44 30 30 27 30 38 37 22 54 32 35 49 34 20 40 48 45 52 23 27 37 38 37 31 36 32 45 46 44 36 41 22 26 20 46 29 20 28 29 18 31 53 40 37 31 39 31 44 28 34 42 46 45 33 13 36 37 26 22 37 46 28 30 40 50 34 19 39 30 48 45 36 14 44 46 35 27 32 26 24 41 29 28 31 24 17 39 33 41 29 36 29 33 27 27 42 33 21 22 15 26 36 37 24 27 38 46 43 30 41 36 22 30 39 39 32 34 33 35 35 50 48 24 47 34 41 48 41 38 35 24 36 17 35 31 29 38 31 18 40 34 18 16 23 42 37 25 38 40 20 45 14 40 15 42 37 27 24 40 40 47 34 26 64 39 40 42 28 29 21 25 42 28 27 21 48 41 34 41 36 33 41 31 43 35 28 27 42 35 36 43 39 34 40 31 45 33 41 36 27 18 27 29 39 40 43 31 53 27 30 29 23 50 34 18 68 17 43 29 27 33 37 14 31 37 21 40 47 53 54 39 43 28 30 41 25 29 24 34 57 31 35 39 27 35 28 36 38 62 33 32 19 36 43 34 14 40 16 38 29 30 41 56 21 35 45 33 33 29 26 42 29 44 33 26 31 40 26 57 41 24 24 39 29 29 38 31 42 24 22 31 40 35 20 35 39 27 25 38 22 25 21 32 27 33 30 29 28 45 33 26 36 25 25 34 33 41 44 27 29 26 40 28 48 36 8 30 44 38 29 19 29 28 29 31 25 25 30 38 43 29 48 35 30 19 44 35 38 41 38 42 54 38 32 39 44 43 29 25 25 36 46 38 27 34 32 30 43 55 45 30 48 21 24 51 52 35 35 28 28 26 33 28 45 33 35 43 29 26 29 28 38 52 47 30 33 31 36 45 18 28 31 43 50 10 36 36 32 37 30 37 31 49 20 42 33 15 40 36 22 32 31 35 27 35 32 46 23 34 38 44 44 36 39 34 30 39 32 18 35 45 47 42 40 34 46 33 35 22 33 32 36 44 43 40 39 45 30 40 22 40 20 52 31 29 33 31 27 29 21 42 15 26 21 42 39 33 15 15 38 23 32 32 40 32 47 37 27 49 32 39 32 51 32 34 28 24 21 35 38 19 36 12 34 37 33 44 41 39 48 26 24 46 18 34 34 35 20 29 43 30 38 25 34 25 41 22 22 26 33 55 43 38 37 37 37 29 38 41 27 44 40 22 31 42 42 39 31 39 33 46 28 30 33 25 50 23 20 31 26 52 20 47 34 37 48 15 31 32 33 32 33 46 38 31 29 38 38 30 20 34 37 16 30 42 36 35 41 40 43 34 24 32 27 25 44 48 25 35 40 21 28 41 46 36 20 40 44 61 20 38 17 39 21 24 30 41 25 39 31 28 31 24 49 29 26 41 15 25 43 33 40 41 48 21 41 37 37 33.83451536643026
36 49 24 38 57 55 27 39 34 23 45 34 24 28 36 41 32 24 32 27 22 26 25 44 22 25 33 39 12 42 27 30 46 29 38 30 27 24 27 30 29 21 33 35 29 37 31 38 32 38 30 18 21 28 42 26 14 38 28 41 30 48 34 39 35 35 33 35 18 17 50 26 24 26 23 41 37 31 15 44 34 38 24 28 26 46 40 20 32 24 34 38 31 21 35 17 34 24 24 24 43 53 32 34 37 30 37 17 34 31 44 26 31 32 34 40 42 36 41 39 47 44 34 39 39 41 34 42 27 15 40 41 41 34 28 35 33 25 15 19 26 43 21 37 17 30 19 25 34 39 27 20 20 31 39 51 38 46 23 42 42 25 29 33 19 41 40 38 28 30 44 29 27 38 34 48 43 32 53 33 42 30 22 36 53 36 30 48 45 44 40 39 28 39 37 28 34 43 50 30 28 38 46 27 26 42 21 51 42 29 26 26 28 48 41 24 50 21 43 50 37 18 36 43 48 51 23 34 32 39 37 29 37 29 49 45 35 40 39 22 29 19 57 32 19 25 36 19 34 53 36 39 29 43 36 43 28 32 43 43 41 33 13 36 33 23 21 38 48 30 27 37 50 28 18 36 27 48 46 36 12 40 44 34 31 29 23 20 41 27 29 27 19 16 38 24 40 28 32 28 36 27 28 42 32 24 19 15 26 36 39 23 25 37 45 39 35 41 36 18 27 45 36 28 31 34 29 31 48 44 21 40 35 43 48 41 40 34 27 39 19 32 32 30 40 29 25 35 29 17 17 25 41 35 23 36 34 19 44 13 40 17 44 42 25 23 40 39 42 31 26 60 35 41 48 25 31 20 26 36 27 25 22 53 38 36 36 38 30 37 28 36 35 30 29 37 31 33 40 38 31 38 30 40 35 37 36 26 16 30 34 41 35 43 32 47 28 30 31 22 49 30 19 62 17 41 30 27 38 35 14 34 38 21 36 47 49 54 34 44 26 24 39 25 31 26 32 48 30 36 38 28 34 25 41 38 57 34 31 14 35 36 31 17 38 13 41 35 32 46 51 20 38 43 35 30 35 27 42 29 47 39 25 32 35 22 56 41 26 20 40 32 26 38 35 40 25 22 37 38 30 22 33 36 26 21 40 25 22 22 32 30 34 30 31 25 47 38 22 36 26 25 36 33 38 41 31 31 22 41 23 53 38 9 33 41 35 28 22 29 29 27 25 25 25 28 37 44 34 41 37 27 19 46 31 34 40 38 42 52 38 36 40 45 42 28 26 31 34 44 39 31 29 31 33 44 53 40 28 48 23 26 49 42 37 33 25 28 26 36 23 41 35 32 35 26 26 29 30 37 53 47 34 32 31 37 46 18 27 33 44 47 8 40 29 34 39 27 32 27 45 22 39 30 16 36 35 22 30 35 35 23 35 29 42 22 29 33 43 42 33 33 35 34 39 33 19 36 49 43 42 41 38 46 32 33 26 30 29 33 45 43 38 34 44 33 41 21 38 19 53 32 30 27 32 26 31 22 46 16 19 21 36 34 36 13 16 32 23 34 31 36 30 43 39 28 51 22 36 36 49 29 33 32 20 22 32 46 22 31 11 38 35 30 44 43 42 49 21 28 41 17 29 36 32 20 29 43 28 42 30 29 28 37 25 20 22 30 48 40 36 39 38 39 29 39 45 25 43 40 24 31 47 37 41 28 40 35 46 30 35 32 24 42 25 21 28 28 53 20 47 36 40 43 17 32 33 29 33 33 44 37 32 28 47 38 29 16 34 38 21 28 44 34 35 35 41 42 35 27 29 23 33 42 43 21 35 42 19 25 39 51 32 19 40 39 60 18 35 19 41 23 21 31 41 23 40 30 25 33 26 48 25 25 37 14 30 47 25 36 39 47 17 42 39 30 33.262411347517737
32 46 26 34 55 54 27 40 32 19 41 35 24 26 31 37 32 22 34 29 23 28 26 46 23 25 33 43 13 43 26 30 45 28 35 28 27 29 31 34 27 14 30 32 31 33 28 36 33 38 29 21 21 28 43 25 12 39 23 37 29 49 30 38 36 29 32 32 20 16 43 29 20 30 23 36 34 29 15 44 35 34 19 33 25 47 39 19 29 22 32 37 34 21 31 18 30 25 22 24 36 54 26 35 31 25 44 17 34 31 44 27 33 33 35 34 39 33 37 41 52 48 34 33 39 36 36 40 26 14 44 42 37 32 23 31 32 29 18 21 27 42 20 42 16 30 20 27 25 41 26 20 22 29 40 49 38 45 24 42 44 26 32 34 21 34 38 39 28 25 40 30 24 38 35 43 43 26 46 33 42 29 24 41 52 36 29 50 45 43 37 39 29 39 39 30 36 41 49 26 25 32 43 26 29 38 22 42 43 26 28 26 29 47 37 26 53 22 45 42 37 20 27 45 47 51 24 37 31 41 34 29 37 28 43 44 34 43 41 20 30 20 51 34 20 26 36 16 31 50 37 34 32 43 33 41 27 26 38 42 38 32 10 39 36 21 20 40 46 29 22 38 51 24 16 35 27 44 47 40 13 37 43 37 32 35 23 19 40 27 30 27 19 12 41 22 43 30 30 24 39 22 27 40 29 25 20 13 25 33 38 23 26 39 44 37 37 39 31 18 26 46 38 29 26 36 28 30 44 40 23 40 38 40 45 42 47 34 26 39 21 26 29 32 42 31 26 37 26 18 16 26 38 34 22 30 30 18 46 13 36 18 40 36 23 25 39 35 42 29 29 48 31 37 44 22 32 16 27 34 27 26 26 50 38 32 33 41 31 39 25 33 39 30 24 35 30 35 39 35 30 40 35 36 35 32 38 26 15 29 37 46 34 40 33 46 31 29 31 23 42 29 23 52 17 37 30 25 41 31 14 36 36 22 26 46 48 53 33 42 25 23 36 26 33 23 33 47 31 39 32 27 39 19 40 44 56 35 32 14 35 36 34 17 32 11 41 35 34 46 48 23 36 40 34 32 35 27 40 27 42 39 23 30 32 21 57 39 20 20 43 32 30 34 37 37 27 23 36 35 33 19 35 35 24 17 41 27 21 24 30 29 31 28 32 28 51 38 19 34 23 21 38 38 35 35 31 30 26 40 19 51 37 9 33 43 29 27 23 28 28 31 23 27 23 28 39 45 39 37 39 30 17 43 34 36 39 41 38 51 34 34 39 45 40 34 29 31 30 40 39 35 29 30 35 45 54 42 25 52 23 24 47 42 34 30 27 28 25 37 26 38 38 31 38 22 28 27 28 41 48 47 35 29 29 36 42 18 25 34 39 47 7 37 28 33 37 28 30 29 45 21 34 29 17 33 34 22 33 36 39 24 36 27 43 22 28 28 44 47 33 34 36 33 38 37 19 31 44 39 43 42 39 43 33 29 25 28 30 26 46 34 39 32 39 31 44 21 33 16 49 25 31 27 32 27 32 22 42 15 15 19 34 35 37 13 18 35 30 34 27 35 31 43 39 26 54 23 36 31 50 26 31 30 18 21 32 53 21 29 11 34 39 29 42 44 38 47 17 28 35 15 27 33 27 15 30 45 26 43 29 28 27 39 25 19 22 30 45 41 35 33 34 39 26 37 38 23 43 36 26 31 49 32 38 29 41 33 43 30 36 33 24 39 24 19 29 24 56 22 47 38 36 41 18 29 31 26 31 33 41 39 28 30 51 33 27 16 37 39 20 28 40 29 35 35 38 35 35 26 27 23 37 43 38 23 35 39 18 23 37 53 31 18 38 37 55 19 41 20 38 24 20 30 37 23 40 31 26 34 25 44 28 20 36 15 32 39 27 41 38 43 17 42 35 30 32.5177304964539
33 46 25 27 50 49 28 36 35 20 35 37 23 26 27 33 31 22 27 29 21 29 27 47 24 24 30 48 14 42 26 25 42 27 31 28 26 30 29 33 29 18 29 33 27 34 29 36 29 38 30 23 24 25 45 26 14 41 24 36 28 46 30 39 32 31 30 29 20 17 42 27 19 37 25 36 33 28 16 45 35 37 17 32 23 44 39 18 30 19 31 42 34 22 36 18 29 31 19 19 34 54 30 33 31 23 41 22 33 31 46 28 31 33 38 32 34 30 36 37 50 47 33 32 46 37 37 42 26 13 37 38 34 32 24 28 31 28 22 26 31 41 23 43 16 31 19 23 27 38 28 16 23 27 41 50 42 43 25 39 44 30 34 32 20 34 35 34 29 23 39 28 23 36 37 43 41 21 43 35 42 27 23 39 49 33 24 48 44 44 36 40 29 39 30 35 35 41 45 24 25 30 40 26 31 35 21 41 47 22 32 26 30 46 34 31 52 16 48 40 34 21 28 45 48 42 23 38 28 40 27 29 33 27 41 41 29 39 32 23 31 22 50 34 21 24 27 15 33 51 35 37 29 43 31 41 25 24 36 41 39 32 12 36 36 23 24 40 47 27 20 33 48 21 16 37 24 42 48 43 11 36 41 37 39 41 23 17 35 24 30 25 18 11 38 22 41 30 27 23 41 25 28 38 27 23 20 15 25 34 40 24 20 43 39 36 34 34 29 17 28 40 35 31 24 33 27 29 45 40 25 41 36 43 45 42 46 34 26 36 21 22 28 35 39 32 29 37 27 14 16 28 38 35 24 28 32 19 46 10 36 24 43 35 23 27 39 36 43 31 34 43 32 36 44 22 30 13 23 32 24 24 26 50 39 30 34 39 34 37 25 31 37 35 25 30 30 33 40 36 30 37 32 36 36 28 39 29 14 25 39 50 31 37 34 48 29 31 31 20 40 29 24 50 16 40 32 26 38 30 13 39 39 20 23 45 44 52 31 39 23 23 35 25 30 23 35 42 29 37 33 28 34 19 40 45 52 34 34 14 38 37 36 20 29 9 38 38 34 46 40 24 33 39 35 34 29 28 42 26 43 39 27 31 34 20 49 38 18 18 39 34 28 37 33 35 25 20 40 39 31 20 32 36 24 18 42 28 20 24 30 26 30 26 37 29 47 38 19 33 19 20 39 37 31 30 28 24 27 42 19 52 38 8 34 44 32 23 23 36 26 34 22 32 25 24 38 44 41 37 44 29 13 43 35 30 35 37 38 46 34 28 42 41 38 34 32 25 25 36 37 34 26 29 35 43 53 40 25 56 19 25 41 43 29 27 26 29 23 34 22 37 41 31 39 19 26 28 29 41 49 49 37 29 32 34 41 17 28 38 30 46 7 34 30 37 36 23 29 27 44 26 34 24 19 32 34 20 31 34 41 26 39 29 42 22 23 25 38 44 32 33 35 38 31 36 17 37 41 37 38 45 36 43 34 27 26 33 33 25 45 31 36 34 31 29 35 22 31 17 45 26 31 28 30 22 26 21 46 16 15 21 31 30 39 11 16 32 31 31 25 29 27 42 38 22 54 20 33 25 42 21 29 29 20 15 31 50 24 26 10 30 41 26 43 38 36 38 19 23 29 19 26 29 28 20 28 44 26 45 28 23 28 35 25 21 19 29 43 40 34 34 36 33 23 40 38 24 40 38 23 31 51 34 34 30 35 26 44 32 38 35 26 35 25 16 32 27 48 21 46 42 31 37 17 29 33 21 31 27 46 39 28 27 49 33 32 16 34 34 21 27 43 23 38 34 39 37 35 26 30 26 38 34 35 23 32 37 15 23 32 51 29 19 44 35 51 18 35 23 32 22 24 34 40 24 37 27 25 28 26 43 26 20 34 14 37 40 22 40 40 44 14 38 29 33 31.77777777777778
30 48 24 26 46 45 27 34 33 20 30 39 25 27 24 35 30 23 31 28 17 32 25 42 25 22 29 44 14 43 25 23 37 30 30 26 24 29 27 29 29 15 24 30 28 33 29 32 28 39 34 23 21 20 42 26 13 39 22 34 28 42 29 44 34 29 29 30 22 14 36 24 16 36 27 34 30 29 18 42 37 41 16 33 23 40 41 15 33 23 32 43 32 26 35 19 32 34 17 18 33 48 31 35 31 22 40 23 32 27 41 36 30 33 32 35 34 30 40 35 48 42 30 27 48 38 37 42 25 13 35 38 30 35 23 30 33 24 22 24 34 39 28 44 12 29 21 22 29 36 26 15 23 24 39 49 41 39 27 39 40 27 30 35 20 32 36 30 27 24 36 27 24 33 35 44 34 21 34 32 42 29 26 34 45 30 19 44 45 44 33 39 26 41 32 35 31 39 48 21 24 29 39 26 32 36 19 36 42 19 35 31 28 39 30 30 51 15 45 35 37 23 25 46 43 38 23 42 25 36 24 27 33 27 45 41 29 42 27 19 30 21 49 36 24 23 28 16 36 49 35 34 29 41 30 39 23 20 33 41 36 28 14 36 39 18 26 38 46 25 21 35 48 22 18 37 27 38 47 40 9 31 40 34 38 40 30 19 33 22 28 23 21 11 33 25 40 28 24 21 43 26 25 41 25 25 16 15 25 36 38 23 20 44 37 37 38 32 31 15 28 39 35 28 22 28 28 24 45 35 24 41 39 45 44 37 49 33 28 36 22 18 27 42 37 34 26 33 23 12 16 27 36 35 25 28 30 20 49 11 28 23 43 32 24 26 32 31 41 35 34 39 33 31 44 19 28 12 22 32 23 20 24 47 35 29 35 37 36 38 25 33 36 33 26 26 30 29 37 35 30 40 30 34 36 30 36 30 16 25 34 45 35 33 30 44 27 29 33 16 36 31 24 41 16 40 30 27 42 28 16 41 38 21 20 42 39 50 29 37 27 22 36 25 26 22 34 40 29 35 36 28 27 17 44 45 52 31 33 14 41 40 36 22 31 7 37 39 30 48 37 24 36 44 33 38 28 30 42 28 42 37 31 31 30 22 47 36 19 18 38 37 32 37 29 38 22 21 38 39 34 21 36 38 21 17 41 27 20 25 27 26 25 28 38 33 48 40 18 32 17 18 36 35 30 26 28 22 24 40 20 49 32 9 35 42 35 22 22 34 26 33 22 34 26 21 34 40 42 37 45 25 13 40 33 27 33 39 39 44 28 27 46 45 37 36 32 27 28 35 31 31 24 25 36 42 49 37 22 56 21 25 40 46 24 27 24 29 24 33 21 36 39 33 42 20 26 27 30 41 48 44 31 31 33 35 38 20 25 37 28 44 6 30 27 36 39 27 29 27 44 26 27 26 21 30 33 25 33 34 39 22 39 30 44 22 21 22 38 44 30 32 33 43 34 40 20 38 41 33 35 47 40 40 33 28 22 39 35 26 45 26 36 36 30 30 38 23 29 19 40 25 29 30 33 22 25 21 44 14 14 19 36 30 38 13 18 34 31 30 25 27 27 34 39 23 49 20 26 24 40 18 32 28 22 13 27 52 26 28 10 30 43 28 41 39 39 36 17 22 25 19 26 31 23 21 28 42 24 42 23 21 25 34 27 19 18 24 40 42 30 33 37 34 23 45 36 25 40 39 26 29 56 34 35 31 30 24 45 29 32 35 26 32 26 19 32 29 41 20 43 45 34 41 16 28 33 22 33 26 40 39 26 26 50 34 35 19 28 27 20 25 40 24 36 33 39 29 34 28 32 26 40 33 33 25 29 32 13 23 29 48 27 20 44 34 50 19 30 22 29 20 25 32 32 22 38 25 26 29 30 39 26 22 34 12 37 39 19 34 34 40 17 40 29 37 31.05791962174941
25 46 20 24 42 47 25 28 34 18 28 34 24 28 20 30 34 22 29 28 15 27 27 41 23 24 27 42 18 42 21 24 38 25 30 26 24 33 28 27 30 15 22 32 26 34 29 32 27 38 33 26 19 20 36 29 13 36 25 29 28 41 29 51 33 27 28 30 22 13 31 20 14 33 26 31 31 29 19 45 33 45 16 36 20 38 42 15 31 22 32 40 28 27 32 19 29 34 17 18 34 46 27 36 31 23 40 24 30 24 38 30 29 35 29 34 33 27 40 30 45 40 29 31 48 35 34 39 27 12 31 32 24 35 23 31 30 25 23 27 36 37 34 47 14 23 20 23 28 39 24 13 22 23 34 43 39 30 24 40 36 30 26 35 18 29 35 32 24 21 32 29 24 33 35 39 33 23 35 32 36 27 23 33 37 28 18 43 36 43 30 42 19 35 35 30 25 36 43 24 25 24 38 25 31 33 18 38 35 18 33 34 28 38 29 31 48 16 38 37 39 22 27 39 37 35 21 40 27 31 24 25 30 26 43 36 29 39 23 22 32 23 41 35 22 25 29 16 34 44 32 32 31 39 26 41 21 22 28 39 32 28 16 40 37 18 26 33 45 27 20 33 48 23 16 33 27 38 43 39 10 31 42 33 38 37 30 24 32 26 29 26 24 14 33 24 38 26 24 23 44 25 24 35 22 27 15 19 21 41 39 22 22 44 29 36 36 31 33 16 25 35 40 22 21 26 25 24 42 33 25 39 40 46 40 35 46 27 30 36 25 16 26 41 35 35 30 31 22 13 19 30 38 29 23 32 20 18 50 13 24 25 41 32 25 28 36 24 41 31 35 37 32 29 41 19 29 12 22 29 24 25 25 47 33 28 35 38 33 32 25 28 37 27 32 26 28 26 36 31 31 38 26 32 39 30 33 27 17 23 34 44 32 34 30 35 25 29 32 17 32 31 25 42 19 36 26 24 42 25 18 45 36 20 17 41 40 46 31 37 27 23 37 26 20 26 28 39 26 32 33 27 26 17 46 42 49 34 35 10 45 35 37 27 30 7 30 34 36 49 35 19 37 44 31 31 27 29 39 29 39 36 33 29 31 23 46 39 22 17 36 36 30 32 28 29 21 20 37 32 32 22 33 33 20 21 42 28 21 20 32 24 25 29 38 34 48 44 18 29 16 18 35 33 30 22 26 18 25 38 17 46 29 12 35 39 35 19 24 36 22 38 24 32 24 19 29 39 39 37 41 25 12 39 36 29 32 36 40 39 25 25 45 44 35 37 35 25 28 31 30 29 21 28 37 45 47 38 22 55 18 25 40 49 18 27 27 33 22 34 20 35 38 29 42 19 27 29 35 47 47 43 27 34 36 39 36 20 30 38 23 40 5 29 30 33 34 25 24 26 46 30 27 24 24 34 32 25 28 29 31 23 40 31 43 26 18 22 35 41 31 31 28 47 35 36 22 33 34 29 34 45 36 39 26 26 21 41 33 22 35 22 33 35 28 30 41 22 29 19 37 30 27 30 30 21 25 19 47 15 16 22 31 30 40 16 18 33 31 28 25 31 24 28 38 24 46 20 26 21 31 16 28 28 20 9 28 54 24 25 11 29 41 28 37 38 43 35 16 24 25 17 26 31 23 21 25 39 22 35 21 22 25 34 30 17 20 19 39 38 28 38 36 30 24 45 33 24 34 38 26 24 53 37 37 24 29 25 38 29 34 32 26 29 27 19 30 30 38 20 39 44 33 34 14 29 31 17 33 27 36 42 28 24 45 34 35 23 24 25 19 24 40 23 32 32 36 29 37 30 27 27 37 30 32 33 30 36 15 23 30 47 26 22 42 30 46 18 26 22 28 20 22 34 25 21 37 21 22 26 28 40 26 24 33 15 30 36 19 34 36 39 22 34 29 38 30.07919621749409
24 47 19 22 40 40 25 27 37 18 27 35 25 27 20 30 29 19 33 28 14 23 25 36 22 21 27 42 18 41 22 24 37 21 31 24 24 34 32 26 27 14 22 29 25 37 27 34 25 33 33 21 17 18 33 27 12 37 26 26 32 29 27 48 32 24 24 36 20 12 28 23 16 31 29 32 30 28 16 41 29 40 17 32 21 35 42 14 28 24 34 36 30 28 31 23 23 35 16 19 35 45 30 39 31 25 39 25 29 25 34 31 27 30 27 35 33 29 40 30 40 39 31 28 39 31 31 34 32 13 31 32 22 32 21 29 32 24 23 30 36 32 33 43 13 22 23 23 26 43 25 17 23 20 32 36 40 29 24 39 35 29 24 37 18 24 36 29 24 18 29 31 23 31 35 39 31 21 32 33 33 24 21 33 40 31 15 41 35 43 31 41 20 36 34 28 25 29 44 24 23 22 35 22 22 33 12 34 29 19 38 33 26 38 28 35 46 16 36 39 35 20 27 33 34 37 21 40 24 29 24 19 29 24 41 34 34 42 19 23 24 20 35 34 21 22 27 11 36 40 25 28 30 32 27 41 20 22 23 35 30 22 16 38 37 18 26 35 41 32 22 27 48 23 16 29 28 37 43 36 12 32 39 30 36 40 33 26 31 26 28 30 24 15 30 23 31 23 21 21 41 27 20 35 21 24 15 20 21 44 34 22 22 44 27 30 38 28 34 16 21 35 41 20 24 24 22 25 39 33 22 39 35 38 38 34 39 28 29 34 23 18 21 44 30 35 26 30 21 14 21 29 37 28 22 30 21 19 49 13 21 31 37 27 26 26 37 20 41 26 35 29 29 25 40 16 26 11 22 31 23 25 26 46 32 29 30 35 32 31 25 29 35 28 31 28 34 26 36 30 29 35 27 30 41 24 34 25 18 22 33 45 27 34 29 31 23 26 35 19 36 30 24 39 22 37 20 24 41 24 18 43 30 17 17 40 41 39 31 32 25 22 35 27 19 29 29 36 26 31 35 27 26 18 44 42 44 32 36 9 45 34 33 31 30 7 27 30 36 45 35 16 36 39 30 33 29 36 37 32 35 34 32 26 28 23 43 40 24 19 36 33 28 26 26 27 17 18 37 30 34 24 28 34 17 23 37 30 22 19 28 20 22 30 38 36 43 42 18 28 15 18 32 33 30 19 27 21 24 32 16 42 26 13 37 37 33 22 21 36 20 40 24 29 23 16 31 40 36 29 45 24 14 37 36 30 25 35 36 36 26 30 45 43 33 37 36 26 27 28 32 32 20 25 39 42 42 37 19 54 15 28 35 51 17 24 31 28 21 34 21 35 40 26 41 19 23 26 34 47 45 39 19 34 36 36 39 18 33 32 21 38 4 27 30 35 36 29 23 26 44 32 25 20 24 37 30 25 31 24 30 24 39 30 45 30 13 23 31 38 31 37 26 49 35 34 23 33 34 26 27 42 37 37 22 29 21 42 29 20 32 13 32 32 24 28 43 22 29 20 37 25 30 26 30 20 25 17 42 14 16 22 30 30 37 18 17 35 29 28 22 30 23 25 37 25 48 20 26 21 30 13 29 27 21 8 24 56 25 22 15 29 43 25 34 36 41 31 15 18 26 17 27 26 24 20 25 43 25 33 20 21 25 28 30 20 19 20 33 39 26 38 33 27 21 47 31 22 36 38 31 21 51 34 36 21 29 27 37 27 36 31 25 29 28 22 26 29 35 23 36 40 34 35 10 31 30 18 28 24 35 37 29 26 40 35 39 26 21 26 22 25 36 22 27 35 35 27 35 28 28 26 37 29 30 33 32 38 11 21 27 39 28 23 40 24 43 17 22 23 30 21 20 32 23 18 40 23 22 30 28 40 25 27 34 19 32 32 15 34 41 37 21 34 31 40 29.109929078014184
23 47 20 20 37 37 24 25 34 17 27 39 27 28 22 26 31 16 34 29 14 21 25 34 24 24 26 42 17 42 23 19 37 20 27 26 25 30 34 28 25 15 22 30 28 40 22 33 23 32 31 16 16 17 33 27 12 36 23 23 32 31 25 44 31 25 25 32 25 10 22 19 20 30 27 31 31 26 17 38 25 45 19 31 16 34 37 16 25 23 34 31 32 25 28 21 22 41 19 16 34 46 33 36 32 21 41 25 31 25 30 25 28 31 23 34 30 26 42 31 40 38 32 29 43 29 30 35 31 14 32 30 22 35 20 29 31 24 25 34 35 29 39 43 14 23 23 25 21 41 27 19 21 20 28 36 41 25 23 38 26 30 22 36 16 22 35 29 22 17 25 32 25 33 34 37 28 18 32 33 33 23 23 32 39 29 16 37 31 40 28 40 23 34 36 26 25 26 38 23 21 19 32 23 23 35 14 33 28 18 38 35 27 34 24 35 45 16 36 31 27 19 29 33 32 38 23 37 21 27 26 20 28 24 41 27 31 37 21 15 26 20 34 35 18 21 30 13 35 39 29 24 32 31 25 40 18 22 22 31 32 21 15 40 32 19 28 31 42 31 24 28 41 18 14 24 27 33 40 33 15 31 34 30 33 38 35 27 29 28 31 32 27 16 31 22 26 23 17 21 36 29 19 29 19 23 18 22 16 43 31 24 24 38 28 31 39 29 34 16 23 29 38 20 27 23 16 22 39 32 18 35 35 36 37 35 39 23 27 36 20 18 20 41 27 30 23 34 23 15 22 32 39 32 26 29 19 16 47 15 23 32 34 25 24 25 36 16 35 20 37 25 29 24 39 16 22 11 19 31 25 27 30 45 34 26 30 36 28 33 23 23 36 30 35 29 32 22 31 26 27 37 30 29 41 20 34 25 21 21 35 44 25 30 27 27 25 27 40 18 38 26 24 36 17 38 19 25 46 25 19 43 30 17 19 37 37 37 29 33 24 24 33 27 15 32 30 31 27 30 35 24 24 19 43 42 37 32 38 9 44 34 31 31 33 7 25 28 37 40 36 19 34 36 30 34 24 38 36 31 37 34 26 25 25 25 38 41 23 22 36 30 23 24 28 29 15 17 36 32 28 27 26 35 18 27 36 30 21 21 27 16 20 32 38 38 44 41 16 28 14 19 28 35 27 19 28 22 23 29 17 33 27 13 42 31 36 24 20 31 21 42 26 37 22 14 30 38 35 26 41 20 14 33 38 29 25 37 32 33 24 30 44 38 32 34 35 26 28 28 32 28 17 22 39 42 35 33 17 47 16 31 33 46 18 23 27 26 20 34 19 29 41 27 40 19 20 23 33 49 42 36 19 26 38 33 32 15 32 35 20 39 4 26 30 39 38 29 21 26 42 31 22 20 27 34 33 24 33 23 30 24 37 35 43 31 13 17 29 39 29 34 19 45 34 25 22 38 32 23 20 38 37 34 20 27 21 38 32 20 29 12 32 28 22 29 40 22 28 20 37 23 34 25 30 21 25 17 43 15 18 20 27 26 38 14 21 34 34 25 24 27 27 26 42 26 45 21 28 21 30 13 28 27 22 7 28 56 22 21 16 26 42 21 29 32 40 30 16 20 24 13 30 27 26 22 26 38 27 30 20 20 24 24 28 20 19 21 26 41 23 38 34 27 17 45 30 24 36 37 28 18 42 30 35 22 27 27 29 29 37 27 23 27 31 21 24 26 34 20 31 39 35 33 9 38 29 17 26 22 31 35 26 23 37 37 36 30 21 26 21 22 37 18 26 35 29 27 32 27 31 27 39 27 28 35 28 35 10 26 23 35 31 23 41 22 40 16 22 20 30 17 19 37 22 19 34 20 20 30 29 39 24 30 33 20 31 29 15 37 39 34 24 34 28 33 28.274231678487
20 47 17 24 35 36 24 23 27 17 27 39 30 29 26 25 30 15 34 29 17 22 28 35 23 26 26 43 19 36 19 19 36 19 29 26 26 33 36 20 25 19 22 32 30 36 25 30 19 28 31 15 15 17 32 27 13 36 24 18 36 34 25 44 32 27 21 31 23 11 21 20 21 29 28 29 30 30 14 33 28 39 18 32 17 30 35 17 22 26 35 30 31 23 26 23 22 37 19 17 31 40 32 35 32 19 37 23 34 24 26 25 28 26 22 31 30 28 40 27 34 39 31 27 39 31 30 33 34 14 33 29 20 36 16 32 32 26 22 34 31 27 43 40 17 26 19 28 19 33 25 19 19 17 21 30 44 21 25 33 25 28 22 34 15 21 35 26 20 16 21 34 27 33 35 36 22 16 34 34 33 22 22 29 38 28 15 30 30 31 25 45 21 31 34 28 26 24 37 25 21 15 32 22 23 34 14 31 30 17 35 36 27 32 22 36 38 18 35 31 24 17 29 32 28 32 20 35 18 24 28 17 23 20 38 27 27 32 16 16 24 19 33 38 14 20 36 13 36 34 31 22 32 27 21 40 16 21 21 28 28 17 16 38 34 18 29 27 38 27 22 26 35 18 15 26 27 34 36 34 14 29 34 26 33 35 33 30 28 26 27 32 32 19 37 21 22 19 10 21 32 29 25 30 15 30 18 22 19 43 29 24 21 34 24 31 37 28 30 18 21 26 35 19 27 22 20 21 31 26 19 34 38 32 32 34 36 21 28 36 21 16 16 42 24 29 20 32 18 18 24 31 38 35 27 30 18 17 49 15 23 30 30 23 25 21 36 15 34 20 39 22 29 25 32 20 22 11 21 31 24 28 31 40 30 28 28 40 27 32 23 22 32 27 35 34 30 26 28 28 21 33 33 28 44 16 24 26 18 24 26 43 27 29 24 25 23 29 38 19 39 26 22 31 15 36 21 23 46 20 19 42 31 18 17 33 32 36 29 34 23 27 32 27 12 30 34 27 23 27 33 25 26 20 44 45 35 33 39 10 46 28 30 29 31 6 22 26 37 34 35 17 33 37 29 37 22 36 34 30 36 33 25 24 21 23 37 37 23 20 36 34 24 22 32 28 15 18 34 30 26 25 23 35 17 27 30 27 22 22 24 17 17 27 36 34 41 40 17 29 16 19 31 33 23 19 30 24 24 26 18 32 26 13 40 27 32 25 22 31 20 38 27 41 25 16 28 30 36 23 38 19 15 28 36 29 22 33 29 30 24 25 43 32 30 36 33 25 27 28 29 26 17 22 36 37 33 32 16 40 15 33 33 43 19 26 24 28 20 32 16 32 40 28 33 19 20 26 28 40 41 33 20 24 30 31 30 16 31 33 17 39 5 23 28 41 38 31 15 25 42 35 18 23 29 32 36 24 31 18 26 23 31 34 38 27 10 13 29 39 25 36 19 40 35 24 21 44 30 26 22 38 36 32 18 25 18 40 33 20 28 11 34 26 24 28 43 19 28 20 33 23 32 25 30 14 24 16 44 15 22 15 29 30 33 18 23 35 35 27 23 24 30 26 38 25 45 18 29 21 28 14 29 29 24 5 28 59 22 22 17 26 41 21 27 29 32 30 18 18 24 11 27 19 24 22 27 40 28 29 22 23 24 20 27 16 15 17 26 37 23 40 26 22 18 40 25 24 36 33 27 18 44 25 33 19 30 25 28 26 36 23 22 26 28 20 24 25 30 22 29 30 33 33 9 40 26 15 23 21 31 35 20 21 37 32 37 31 24 28 17 17 34 16 25 34 27 25 28 24 38 29 33 24 24 34 26 32 9 25 23 33 31 21 42 18 39 16 21 20 31 16 20 35 19 18 30 21 18 30 30 32 26 29 31 18 30 25 16 38 33 33 27 35 30 31 27.256501182033099
20 43 17 29 30 34 23 19 26 18 25 33 31 27 26 27 29 14 34 32 17 21 28 31 25 22 27 43 16 36 18 18 36 16 26 26 26 35 32 19 24 20 20 33 27 36 24 25 15 28 31 15 15 16 31 24 17 29 24 18 36 33 22 44 32 28 17 23 25 9 21 23 22 33 25 29 28 29 17 28 25 37 18 29 20 29 29 18 21 24 32 25 33 24 28 23 18 35 20 18 30 38 33 34 33 19 36 21 30 24 25 22 32 21 23 31 34 28 33 25 32 38 34 26 34 29 27 34 36 12 31 29 18 34 20 32 30 25 22 34 29 27 42 37 19 29 15 27 18 26 24 18 21 18 23 26 42 20 27 33 25 24 22 37 13 22 36 23 18 15 22 35 30 34 32 32 22 15 33 31 34 23 23 28 34 27 10 26 26 26 19 44 23 28 36 29 31 22 35 24 22 14 34 24 24 31 14 29 28 17 33 36 27 27 24 32 33 18 37 30 23 17 24 25 29 31 19 32 19 20 26 17 23 17 37 25 28 31 17 16 24 21 26 38 14 16 35 13 33 30 32 18 32 28 21 36 17 23 19 32 24 18 18 35 35 15 24 25 32 27 23 22 24 20 17 24 29 30 32 34 15 25 30 25 30 34 26 29 27 25 27 34 34 21 39 22 21 18 6 25 32 27 26 28 15 32 15 27 20 40 32 26 22 33 20 30 34 22 33 15 22 21 29 21 27 23 18 21 27 26 21 35 41 32 30 35 30 20 32 38 17 17 18 37 24 25 17 33 17 17 24 34 30 32 26 28 18 17 45 20 23 27 24 23 24 23 32 14 25 20 39 18 32 24 29 20 21 12 24 28 22 29 33 43 32 29 25 39 26 32 21 20 28 24 35 29 33 24 27 28 22 32 37 25 43 15 21 24 18 24 28 39 23 27 22 26 20 28 38 16 34 25 23 29 13 35 18 24 42 20 18 41 29 15 14 34 32 34 24 36 21 28 31 24 13 28 34 24 22 29 33 26 25 21 40 45 33 38 39 10 42 28 30 28 34 7 21 25 36 31 33 18 32 36 25 35 24 33 37 28 35 35 22 26 20 21 34 34 20 24 34 30 24 21 34 25 16 18 33 26 27 24 21 36 16 31 28 30 21 23 26 18 15 24 34 30 39 38 15 30 17 20 27 34 21 19 30 24 26 23 18 29 24 13 40 27 34 25 24 30 21 40 24 38 26 20 30 29 33 20 38 16 14 26 29 27 24 30 29 28 25 27 39 30 33 30 31 24 25 28 28 24 18 19 35 36 34 28 19 38 14 29 28 43 22 24 22 24 20 33 19 31 38 27 33 17 21 29 29 39 37 29 21 24 31 30 27 15 26 32 16 37 5 22 24 40 34 31 14 27 40 35 17 21 26 29 36 25 27 23 26 20 29 35 31 28 12 13 26 34 23 38 19 36 34 27 21 41 28 24 21 36 38 29 17 25 16 39 38 21 25 13 29 24 24 26 41 19 23 22 34 23 31 27 31 16 25 16 44 14 23 15 30 29 28 19 21 29 28 26 26 22 34 22 33 27 45 21 28 21 22 12 30 30 26 5 26 56 20 21 16 26 38 24 25 29 33 33 14 19 20 10 27 19 22 21 24 39 28 26 20 21 25 19 28 16 15 15 27 37 19 35 24 21 20 37 24 24 34 32 29 12 43 21 31 20 35 22 29 26 35 21 21 27 30 19 24 22 27 26 26 31 30 31 8 49 24 14 23 19 32 34 18 24 36 30 38 32 24 25 17 17 27 13 29 31 27 23 26 21 36 29 29 21 21 34 18 29 5 26 25 31 32 18 45 17 39 18 22 19 29 15 19 33 15 16 23 22 17 27 30 29 25 27 32 22 30 25 16 36 27 32 23 29 27 33 26.322695035460993
21 39 16 28 27 32 27 19 25 15 23 30 29 24 25 24 28 12 36 35 16 20 29 26 23 23 21 41 13 36 16 18 34 12 27 28 24 34 33 22 24 22 17 37 25 33 22 23 15 28 31 12 13 16 29 23 14 27 25 19 35 34 21 46 32 29 15 25 24 11 21 22 20 33 23 31 24 29 20 27 25 33 17 32 18 26 27 20 20 24 31 22 33 22 25 24 17 30 17 16 28 36 31 34 33 14 31 19 31 27 22 22 30 20 19 27 32 29 28 22 31 35 31 25 33 25 27 33 35 12 26 26 18 29 19 29 24 21 21 35 30 23 42 35 20 31 15 24 16 24 26 16 18 19 23 28 36 17 24 35 23 24 19 36 16 22 32 27 19 13 22 33 30 32 30 34 16 14 32 29 30 22 19 26 32 26 10 25 23 23 18 44 22 28 38 26 28 22 32 23 22 13 30 24 21 27 17 26 25 17 34 29 30 26 21 34 27 20 39 28 22 14 27 23 29 35 17 33 16 18 24 20 25 17 35 21 26 33 18 14 24 20 24 31 12 12 37 16 37 25 29 19 27 29 21 35 13 23 18 34 25 16 24 31 37 17 22 22 30 26 21 21 24 20 21 22 28 28 29 32 15 24 30 23 29 34 24 31 25 22 27 35 32 22 38 24 17 17 4 26 29 28 23 25 17 33 14 23 20 35 26 22 22 32 22 27 36 19 30 14 22 20 28 22 23 22 19 21 27 25 21 34 40 23 26 39 29 20 32 36 15 18 17 35 23 23 16 29 18 19 23 38 29 31 27 30 20 19 39 18 22 22 21 19 24 26 32 14 27 16 41 15 29 26 30 22 17 12 23 27 24 33 31 32 33 24 24 41 23 27 21 19 25 22 31 25 34 24 28 26 20 28 42 21 45 15 21 23 17 20 29 36 20 25 22 27 22 22 37 18 32 25 21 28 13 27 19 24 39 19 22 36 25 16 12 32 30 31 24 37 21 29 31 21 13 30 35 25 24 28 32 26 19 19 37 44 29 34 34 12 38 21 33 26 34 7 17 28 34 27 30 19 33 31 24 30 24 32 32 30 32 35 20 24 22 21 28 32 20 28 35 31 26 20 31 20 16 16 32 29 25 25 22 30 14 29 25 26 20 23 27 15 17 24 32 27 32 33 15 29 16 21 28 35 20 17 30 27 18 19 19 32 22 9 40 24 28 26 24 28 25 39 22 36 28 22 31 26 32 18 34 15 16 23 29 23 18 30 28 29 24 26 36 26 31 25 33 25 26 27 27 25 18 20 34 35 32 24 21 39 14 27 27 38 22 24 20 24 19 30 18 27 35 27 34 16 25 27 27 40 35 26 21 22 31 31 28 17 24 33 12 34 5 19 22 39 38 31 12 24 42 36 18 21 29 26 32 24 29 21 26 22 33 31 29 30 13 15 24 33 26 37 16 31 34 24 21 38 25 25 19 30 42 27 17 24 17 38 38 23 24 16 28 26 19 22 33 20 19 22 32 21 32 28 29 13 27 16 40 15 23 14 26 26 22 19 19 28 27 27 25 17 39 20 32 26 38 25 27 22 21 10 29 27 22 5 22 48 19 20 15 21 37 23 21 30 30 28 8 24 18 10 24 18 23 18 26 36 27 20 16 20 23 14 28 16 15 14 25 35 16 33 24 20 19 34 23 25 31 31 23 12 39 17 30 19 30 24 26 27 30 20 21 25 31 18 26 26 25 27 22 30 31 31 8 44 27 15 21 20 31 30 19 24 35 27 36 33 22 26 14 14 28 13 28 30 24 22 25 20 37 25 33 21 15 30 17 26 4 26 27 28 29 18 46 16 33 17 23 19 32 15 20 33 12 16 19 26 16 27 30 24 21 33 28 20 28 23 17 38 25 32 21 27 30 26 25.22222222222222
24 32 14 29 25 29 30 18 26 21 19 28 32 22 25 24 28 13 33 36 17 19 30 25 23 20 21 41 13 36 12 17 29 12 27 28 22 34 28 21 24 26 15 39 20 32 23 21 17 23 30 9 14 15 28 20 15 27 27 15 29 30 22 50 32 29 17 29 27 13 20 19 13 30 22 29 24 28 23 27 25 32 21 33 20 24 19 21 19 24 28 23 29 23 22 23 16 27 15 17 28 28 27 35 33 18 26 19 27 24 21 19 29 20 17 25 30 30 22 23 26 36 29 21 34 27 23 34 35 12 27 26 19 31 21 24 23 27 22 35 27 21 49 34 21 30 13 19 16 25 26 15 17 18 23 29 31 20 25 35 24 27 19 34 18 20 26 27 17 8 22 34 26 30 29 28 16 12 29 24 29 24 17 23 31 26 8 22 23 18 19 45 23 30 37 26 28 22 25 22 26 10 31 21 22 24 22 29 25 16 32 27 27 24 20 35 26 22 37 23 19 15 26 22 28 28 18 34 19 17 26 20 25 18 32 16 26 30 16 13 21 19 21 28 13 12 38 16 39 20 26 18 22 27 19 34 11 20 20 31 23 14 26 29 33 17 17 18 27 25 20 22 24 17 20 19 29 28 29 33 15 24 26 25 27 31 21 33 21 25 27 33 31 29 36 24 21 15 5 24 25 28 17 19 15 37 13 23 17 33 24 19 25 29 21 29 32 20 30 13 20 18 24 21 28 22 21 19 22 21 21 33 36 22 26 37 31 16 30 34 16 22 16 37 20 21 17 29 20 18 18 33 27 29 24 31 20 24 34 20 20 17 20 16 24 25 29 12 25 13 44 13 28 23 23 21 16 11 19 29 22 33 31 30 31 23 22 41 21 26 20 22 25 22 30 22 32 18 26 28 21 30 40 20 40 14 19 23 18 21 28 29 21 26 24 25 28 22 32 16 27 24 19 25 12 26 21 23 35 19 22 31 21 14 11 32 28 30 21 37 19 31 25 18 13 30 34 25 26 25 29 18 21 18 37 37 29 32 32 15 38 21 31 22 30 7 17 27 30 25 32 19 31 29 23 34 26 33 29 30 33 34 21 23 21 21 24 32 21 28 32 33 28 19 29 19 17 15 35 30 20 21 21 26 12 29 22 24 20 21 26 17 19 26 31 29 34 29 12 29 15 22 24 33 18 16 28 25 18 19 16 30 22 6 33 20 27 26 23 25 27 37 21 29 31 20 29 23 32 18 33 12 14 21 30 21 17 31 26 30 22 26 34 25 29 25 30 20 25 24 26 25 18 19 32 34 32 25 18 36 15 27 23 34 24 26 21 22 18 28 13 25 32 28 34 14 23 23 29 40 35 26 20 21 30 29 24 15 21 32 11 30 3 21 22 35 36 29 13 26 34 31 16 17 29 26 33 24 27 21 23 22 31 27 26 26 10 13 27 29 25 36 13 31 34 22 19 39 21 23 18 24 41 25 16 26 18 35 34 24 23 15 23 25 17 20 32 20 18 17 29 22 30 28 30 13 28 19 38 12 24 15 19 25 23 19 19 30 26 26 23 18 41 21 29 25 34 28 28 24 20 10 31 29 25 4 25 48 20 19 15 21 38 23 23 29 30 25 6 26 15 10 23 20 22 20 24 39 26 17 15 21 21 12 28 17 16 17 24 33 17 30 26 18 18 28 21 22 30 29 18 7 35 17 28 21 29 24 20 24 30 20 18 22 35 16 27 24 26 27 22 30 29 31 8 43 28 12 24 18 29 29 16 26 35 26 38 37 21 25 12 15 25 16 28 29 23 22 24 19 37 26 29 22 15 24 18 26 4 22 26 27 25 18 42 16 27 16 25 20 31 14 20 32 14 16 15 25 15 27 28 23 19 34 28 18 29 22 15 39 21 30 23 23 29 24 24.23049645390071
23 28 15 24 25 26 33 14 21 18 21 28 32 20 24 26 24 13 32 33 15 21 25 25 21 19 19 35 12 35 12 19 26 10 30 23 21 34 25 24 21 24 14 36 19 33 21 20 13 20 27 11 14 16 25 20 14 24 20 16 29 28 22 44 32 31 14 30 27 10 18 18 13 29 26 27 22 28 23 25 29 30 22 29 19 22 16 23 17 22 30 20 29 22 24 23 14 26 13 16 28 22 26 30 33 17 23 20 23 22 18 22 26 17 15 25 25 26 17 19 23 30 30 23 31 23 23 35 37 13 30 26 19 31 17 19 25 27 22 33 26 18 38 34 23 27 15 15 13 22 26 14 19 18 20 29 31 19 24 30 21 27 16 30 17 19 23 29 16 8 23 35 20 27 28 27 16 11 27 22 32 25 19 21 29 24 10 23 24 16 19 40 21 31 35 26 28 22 22 24 27 9 26 23 19 24 24 28 22 15 27 25 26 23 16 30 24 22 35 20 19 12 26 20 25 20 16 32 19 17 27 17 21 16 32 17 21 30 17 12 21 20 20 27 13 12 32 18 38 18 28 19 19 27 20 31 11 22 19 30 22 14 28 25 33 19 19 16 27 25 20 18 22 16 16 17 25 28 24 28 15 24 23 27 24 31 21 28 21 29 30 32 27 31 32 22 17 14 6 26 27 22 16 16 12 41 13 25 16 34 25 16 25 26 16 32 29 17 29 15 20 17 22 24 24 21 22 15 21 20 20 36 30 20 25 33 29 12 28 32 11 17 17 36 21 20 18 26 22 18 18 34 25 23 21 25 21 24 35 17 21 17 21 14 25 23 30 10 25 13 39 12 25 24 23 20 16 11 16 27 20 34 28 30 28 24 23 38 19 25 21 21 22 20 29 23 32 19 25 27 21 27 39 17 34 14 19 23 21 19 29 26 22 27 18 22 32 25 28 15 29 26 20 20 9 28 18 24 31 20 24 24 20 15 9 27 23 29 18 31 21 26 23 21 11 35 33 20 26 26 27 19 24 18 39 34 22 31 31 19 37 20 33 20 26 10 20 26 29 25 29 19 32 25 23 33 28 31 28 30 27 35 19 23 20 21 24 30 23 24 28 34 31 19 25 17 19 12 34 30 19 20 22 23 13 25 20 23 21 20 20 13 21 20 29 26 32 23 11 28 15 17 25 32 19 15 27 22 18 19 17 29 18 7 24 20 26 27 20 27 28 35 21 24 32 21 28 23 28 16 33 10 15 22 27 17 15 28 26 34 18 27 38 21 27 16 30 20 25 23 22 25 20 16 27 31 28 23 17 36 16 24 18 32 27 25 22 19 17 26 12 21 32 29 29 10 26 24 35 38 27 23 20 21 29 31 22 17 20 31 11 28 2 19 23 36 32 27 14 27 31 33 16 15 29 28 34 23 25 19 25 22 29 29 25 26 13 9 28 26 24 37 10 27 32 20 20 35 20 22 15 19 35 24 16 26 18 33 35 21 21 14 21 23 17 22 28 22 17 17 29 20 28 28 36 13 24 22 35 11 25 12 18 24 24 20 19 28 29 27 20 16 43 20 31 23 28 25 29 26 18 10 29 28 26 2 29 40 16 19 15 21 33 30 21 27 32 24 5 26 13 10 23 21 23 18 27 39 23 13 18 20 19 14 28 11 14 14 19 32 14 30 24 17 14 20 17 22 31 26 17 9 29 18 28 19 27 22 21 25 23 15 17 20 37 16 27 22 25 24 16 33 29 27 10 45 31 12 23 14 30 30 16 29 32 27 34 40 21 29 11 15 22 17 29 24 22 20 25 15 34 28 26 19 16 22 18 25 4 21 24 23 20 17 39 15 26 19 24 22 34 11 22 34 14 17 12 23 17 25 30 20 23 39 29 16 28 21 14 37 19 28 22 22 27 24 23.16193853427896
21 22 15 23 22 26 34 12 23 16 22 26 35 21 22 29 23 14 31 29 15 22 25 23 22 19 17 29 11 32 15 18 25 9 28 20 20 30 27 22 20 25 15 28 17 31 19 18 10 18 29 11 12 14 23 20 16 24 19 18 32 25 23 34 29 34 12 28 26 11 14 20 11 28 24 26 20 25 19 24 26 27 23 25 18 23 16 25 19 23 25 21 29 19 23 24 14 28 12 14 26 17 23 26 30 16 15 18 20 20 19 24 28 17 15 23 20 23 15 20 21 28 26 25 32 20 23 32 36 13 30 26 19 28 17 16 25 30 20 36 25 15 35 31 19 27 13 16 11 20 24 18 20 18 16 25 30 15 22 27 18 30 13 30 20 22 20 33 19 9 22 34 19 23 28 23 13 7 27 21 31 28 20 19 29 23 10 21 22 15 13 41 21 26 27 25 29 18 21 23 28 10 24 27 19 19 28 27 23 11 23 26 25 21 14 29 22 24 35 21 18 12 25 17 28 19 16 28 16 17 28 15 21 14 24 16 22 32 19 10 23 23 19 27 16 11 26 17 35 17 27 22 21 24 18 31 10 23 15 29 20 11 31 23 31 17 18 17 27 24 19 18 21 15 14 16 22 24 23 24 16 22 19 29 24 26 20 31 23 29 31 25 23 31 28 19 18 14 6 25 26 20 18 15 14 42 15 25 16 30 22 16 21 22 15 30 30 16 29 16 21 17 19 27 27 21 17 15 21 19 18 31 27 19 20 31 28 10 27 25 11 17 14 34 20 18 19 26 23 19 17 34 23 22 19 25 22 27 32 19 19 17 23 14 24 21 26 12 26 13 36 11 26 27 24 20 13 10 17 25 21 31 30 28 26 26 19 36 14 23 21 20 20 19 29 21 28 19 23 25 22 24 36 16 32 14 19 20 20 14 27 20 20 27 17 22 30 25 27 15 25 24 20 18 10 29 21 28 28 21 25 22 19 16 8 23 19 29 17 22 22 26 21 20 10 36 33 16 27 28 24 21 26 19 34 32 19 32 33 16 36 17 33 19 25 11 24 23 24 23 30 18 29 20 21 32 30 30 29 28 26 34 22 22 21 25 17 30 23 28 30 33 34 18 20 19 19 10 32 29 20 19 21 22 13 23 21 22 24 22 20 14 24 17 29 17 30 21 9 24 15 18 24 35 18 12 26 23 15 18 14 27 13 7 22 17 28 29 18 28 25 33 17 24 33 19 29 23 24 16 36 9 17 20 26 15 16 26 24 35 13 25 32 21 25 15 29 19 26 18 23 24 23 16 24 28 24 21 16 33 17 21 14 26 28 23 24 23 17 23 14 24 26 25 28 10 29 23 35 37 26 18 17 21 27 29 21 16 20 31 11 28 3 22 23 30 31 25 13 28 31 34 14 13 26 29 34 25 26 21 21 19 26 27 21 28 15 8 25 25 21 38 9 27 26 19 20 28 19 24 17 18 34 19 17 24 17 32 37 18 19 14 17 17 18 22 25 20 18 17 30 18 25 27 36 11 20 24 33 10 23 9 14 26 25 15 21 30 27 29 18 16 36 19 31 22 25 20 27 26 14 9 27 33 22 1 29 32 15 20 16 20 31 28 20 28 31 21 5 25 11 12 23 21 20 15 25 39 23 14 21 16 18 13 28 9 13 14 17 27 13 30 27 19 13 18 15 22 29 22 16 9 28 19 26 18 29 20 22 28 21 14 16 19 31 17 26 22 21 24 14 34 28 24 11 44 30 13 23 14 28 30 19 30 33 24 33 39 16 31 14 16 18 15 27 27 23 21 27 12 29 27 28 19 18 20 20 19 5 24 22 21 23 16 37 18 24 19 24 21 32 11 22 34 12 18 12 23 16 23 29 16 19 35 25 12 24 26 15 41 18 29 15 21 28 24 22.19148936170213
19 20 15 21 19 20 34 12 24 16 23 24 34 18 20 25 20 18 28 27 15 26 23 23 24 21 18 25 11 28 18 15 26 8 23 22 20 28 29 22 17 24 17 29 13 28 19 17 11 14 25 12 12 12 21 20 18 24 15 20 26 23 23 33 26 34 14 24 29 10 11 19 12 28 18 25 20 23 20 17 22 26 20 25 19 22 17 25 22 24 23 22 29 16 22 23 15 29 13 15 29 16 21 29 28 16 14 17 15 21 20 27 29 17 14 23 17 21 13 19 20 28 24 24 30 18 21 31 36 12 30 26 17 33 13 13 22 26 17 38 21 15 32 29 20 27 15 14 11 19 21 20 16 17 15 25 26 16 19 28 18 28 11 30 22 22 17 36 16 10 21 30 19 24 31 17 10 6 25 20 26 24 16 17 25 21 11 20 20 13 15 39 21 27 27 22 26 20 20 25 24 8 22 22 18 14 31 24 19 14 19 26 25 22 12 27 18 20 34 24 18 8 28 16 26 16 14 26 13 16 25 16 22 17 22 15 20 30 20 11 22 25 18 28 18 9 23 18 29 14 27 26 19 17 16 30 9 25 15 29 15 11 36 22 25 16 20 18 25 24 16 15 20 18 16 13 20 21 23 21 18 20 17 28 27 23 21 30 16 27 31 22 23 33 24 19 19 15 5 20 27 22 19 15 13 39 15 22 17 25 25 17 23 20 18 28 29 11 26 16 17 16 20 25 26 20 16 13 22 16 21 29 24 16 16 27 29 12 27 20 12 19 12 29 18 15 19 25 24 23 18 35 21 22 20 25 24 30 28 21 19 17 26 17 20 24 26 12 24 12 34 9 24 25 24 18 13 10 15 24 24 32 26 28 21 25 17 30 16 21 18 20 21 17 25 20 28 15 19 24 21 20 34 18 27 13 18 20 20 13 22 17 18 23 16 25 32 20 28 14 21 20 18 16 12 24 25 25 27 18 20 17 20 15 9 25 17 24 19 16 24 27 21 22 10 35 34 18 27 30 20 22 23 19 30 27 16 28 27 17 32 16 27 20 19 13 19 17 18 23 27 15 25 18 18 25 25 32 25 28 23 34 22 23 17 27 15 30 24 33 27 32 30 14 17 22 22 14 26 28 20 17 21 19 14 23 22 23 23 25 19 13 18 17 26 15 27 19 9 24 14 18 26 36 15 14 27 24 12 17 15 25 10 9 19 18 28 23 20 28 24 30 16 22 30 16 27 20 20 16 34 7 18 23 23 15 18 22 25 33 13 24 27 17 23 11 30 18 22 17 23 28 22 14 23 28 23 20 15 27 18 19 14 24 29 25 28 23 14 19 18 21 24 27 19 9 28 20 33 34 25 16 14 22 29 24 21 21 17 28 12 26 4 22 21 30 27 24 12 26 30 37 14 13 28 27 35 19 26 22 21 21 25 25 23 29 16 9 22 24 19 36 11 26 23 11 20 25 18 23 15 17 29 15 15 23 19 30 36 18 18 14 19 17 22 21 20 20 20 19 26 16 24 29 36 12 21 20 27 11 30 9 14 25 21 15 25 25 26 24 19 16 35 19 28 23 24 18 24 21 14 11 24 29 27 2 28 27 16 17 17 19 27 29 18 28 27 15 6 26 11 10 23 19 19 16 24 32 21 9 21 10 19 11 25 7 12 11 14 26 14 30 25 14 13 16 13 21 27 20 18 9 26 19 28 19 26 15 18 30 22 12 16 18 28 16 23 20 16 23 16 32 27 22 10 39 30 14 22 13 26 26 19 33 34 22 32 39 18 31 13 16 17 15 23 28 21 17 27 10 26 31 30 19 15 20 23 18 4 28 20 20 22 15 35 18 22 20 25 24 30 13 23 33 11 13 12 22 17 19 28 14 20 34 21 13 22 26 17 42 17 26 17 14 26 19 21.157210401891253
16 17 17 19 17 18 32 13 28 13 25 22 32 15 20 23 20 18 25 24 14 32 23 23 22 22 19 26 13 26 17 13 24 7 23 23 19 23 32 25 15 22 20 28 13 26 19 16 13 12 24 10 14 14 20 17 22 26 16 15 23 21 24 27 21 34 12 24 30 10 9 18 13 27 19 21 20 24 20 15 19 25 21 22 22 19 14 21 21 24 20 21 30 13 23 22 14 27 13 17 28 12 17 26 23 18 12 14 13 22 20 29 26 16 13 20 18 18 11 18 19 24 22 23 25 15 19 32 38 9 28 25 13 32 16 14 23 26 17 38 21 14 28 27 16 27 13 12 9 17 19 21 16 18 14 22 24 16 18 25 21 25 11 32 24 21 14 30 17 10 24 25 19 23 29 15 9 6 25 17 22 19 14 16 25 22 11 19 18 12 12 32 21 23 27 20 23 21 16 26 20 8 17 24 19 15 31 20 15 13 18 25 27 22 12 29 16 20 33 24 18 7 26 16 24 15 14 21 13 13 22 15 18 17 19 15 18 29 17 11 26 23 14 29 21 7 24 20 28 14 26 20 21 15 17 27 9 24 17 28 11 12 33 22 22 16 19 17 22 24 13 12 20 18 15 11 22 21 21 19 17 16 14 28 24 19 20 25 16 28 33 22 22 32 24 18 19 15 6 21 30 23 18 18 10 33 17 18 12 24 25 16 20 17 18 27 27 12 22 17 17 13 20 22 29 23 15 14 21 17 24 27 23 13 13 23 29 9 24 23 12 17 11 26 15 15 18 22 21 18 16 34 19 19 21 23 26 29 25 22 21 17 27 17 22 24 22 14 19 11 33 7 19 25 23 19 14 11 16 22 23 37 25 24 20 24 18 29 15 20 17 19 24 16 26 15 24 10 17 22 19 18 32 18 21 12 18 19 23 14 22 15 17 22 13 22 28 21 26 14 18 18 16 15 12 22 24 24 23 16 19 17 16 16 8 22 15 21 21 16 21 24 20 22 9 37 35 18 26 28 17 22 20 22 27 23 15 24 23 17 31 15 25 19 18 15 16 17 18 21 26 18 21 19 16 22 20 31 20 27 19 33 23 19 19 26 13 27 29 39 21 27 28 13 19 23 20 17 23 26 20 16 18 16 13 24 23 23 23 26 21 16 21 16 24 15 22 17 8 25 10 19 27 34 16 14 23 21 11 17 15 23 9 11 20 16 25 22 21 32 22 28 12 23 29 17 24 21 18 15 26 6 23 22 20 14 14 18 25 28 13 21 20 16 22 9 27 21 21 15 20 24 22 15 22 25 20 23 15 25 18 16 13 23 26 23 27 23 15 16 20 21 16 25 16 9 28 16 31 28 20 16 14 19 23 22 19 20 16 28 13 24 5 23 19 25 24 22 13 23 25 35 11 14 31 26 31 22 25 21 19 27 23 23 20 25 14 8 23 22 20 35 11 23 25 10 18 22 17 23 15 17 24 10 14 26 23 29 35 15 18 13 16 15 20 21 20 21 20 17 21 12 23 27 41 15 21 17 26 12 31 8 14 23 23 15 28 24 26 17 19 15 32 18 31 20 23 18 22 20 11 13 24 26 24 3 26 26 14 19 11 14 26 25 14 29 23 14 6 24 12 11 23 17 21 15 20 28 23 9 22 12 18 10 25 8 12 10 12 25 14 28 28 15 15 16 12 22 28 17 18 10 21 19 26 21 22 17 19 31 21 12 16 17 27 15 22 22 13 21 14 31 28 20 12 37 26 17 25 15 21 28 23 32 29 21 32 30 18 26 10 15 16 12 23 23 20 14 23 10 24 33 33 18 17 21 22 17 5 29 22 19 21 13 34 15 16 19 24 22 24 12 23 30 10 14 14 18 13 16 31 11 19 31 19 11 18 20 17 42 19 26 17 14 28 21 20.117021276595744
16 15 16 22 12 15 27 11 33 13 22 20 28 14 19 22 19 18 23 22 13 33 22 25 25 21 20 24 14 24 17 13 20 5 21 23 15 21 34 28 14 22 22 26 15 28 14 18 13 10 22 11 14 13 19 19 23 23 14 16 20 16 19 23 18 31 14 20 34 13 9 15 10 32 18 20 22 26 20 13 13 23 20 19 23 16 13 20 21 23 21 19 27 12 19 20 11 26 13 16 24 9 15 22 18 16 11 11 13 21 19 32 26 14 14 18 15 15 9 17 18 18 22 23 21 14 16 25 39 11 25 24 11 31 15 14 19 21 19 34 20 15 21 25 21 30 13 15 11 14 16 22 18 20 12 18 19 17 16 24 19 21 10 33 27 17 13 26 17 8 26 23 18 19 28 11 10 6 26 16 21 21 15 12 20 20 8 16 15 11 10 26 22 20 22 19 21 17 14 25 20 6 16 23 18 15 30 19 12 14 18 25 25 22 13 27 14 23 28 24 17 6 25 15 23 12 12 22 11 13 18 14 17 18 15 12 15 28 14 12 23 22 12 27 23 8 21 22 27 14 25 24 21 12 16 26 9 25 20 24 11 9 33 22 22 17 15 12 18 24 13 13 22 21 18 11 22 19 20 17 18 16 13 28 25 17 21 24 14 29 34 20 22 29 20 18 19 13 7 22 29 25 20 20 11 36 22 21 12 24 25 16 22 16 15 25 24 10 17 16 13 12 19 24 29 24 14 15 22 16 24 20 21 15 12 24 31 12 22 18 11 14 12 23 13 14 18 19 19 19 15 31 18 19 19 20 26 27 25 23 21 18 30 14 20 22 20 16 19 9 30 5 18 24 22 18 15 9 18 20 19 38 24 16 17 19 16 22 14 19 18 18 22 18 24 12 22 10 17 23 19 18 29 21 19 10 16 18 23 18 21 13 15 22 14 20 27 20 23 10 13 18 16 14 13 21 21 20 17 16 19 15 13 14 10 15 10 19 22 14 21 24 20 21 9 38 33 17 22 24 17 24 20 24 24 22 13 23 19 18 30 15 26 18 19 14 16 17 17 23 20 20 17 18 14 24 20 28 18 28 19 26 24 14 16 25 11 22 27 37 20 21 28 12 20 21 20 18 20 23 17 17 17 15 13 26 17 24 22 27 22 14 20 18 20 13 23 15 9 24 9 23 26 28 14 12 25 19 11 17 17 15 10 12 22 15 20 18 21 28 21 28 11 25 28 17 21 19 18 14 20 6 23 21 20 14 14 14 24 26 12 19 17 11 21 11 29 18 19 11 17 23 18 13 22 24 19 21 16 23 16 12 13 23 23 26 29 22 14 17 19 20 14 22 18 13 22 18 25 24 17 14 14 18 17 20 20 19 14 26 12 24 7 23 19 23 23 25 13 20 21 32 14 11 31 22 33 21 20 21 17 28 24 22 20 25 12 9 20 23 22 33 12 23 23 10 18 15 16 21 15 15 25 10 12 29 22 30 33 14 18 10 16 14 19 22 21 20 20 17 17 11 21 24 38 14 17 18 25 12 31 7 12 16 22 14 30 23 29 14 18 9 32 14 28 16 21 18 21 19 9 15 20 23 23 4 23 24 13 15 11 14 20 25 13 31 20 12 6 23 12 12 23 17 21 15 17 23 24 8 20 13 13 9 22 9 14 11 11 23 14 26 26 13 17 15 11 20 27 14 18 12 17 17 24 23 23 15 17 28 22 14 16 14 27 14 20 23 13 20 12 27 27 18 10 38 27 18 25 16 23 27 22 34 26 21 30 31 18 26 8 17 16 12 22 20 19 14 25 10 22 29 32 14 20 19 19 15 6 27 24 17 20 12 29 14 14 22 25 20 19 12 26 26 9 13 16 14 11 17 32 11 20 26 14 11 17 18 16 39 19 23 15 15 27 21 19.069739952718679
18 15 18 21 10 10 25 9 36 17 24 20 25 11 16 24 20 16 21 18 12 35 22 23 25 22 23 24 13 24 17 14 20 5 18 20 16 22 31 27 12 22 22 24 15 25 13 18 13 10 20 9 13 13 21 21 22 20 12 14 18 13 17 22 14 27 17 22 33 10 10 13 9 28 16 21 19 22 17 11 11 20 22 16 23 17 13 21 18 19 19 16 27 10 16 21 11 24 12 16 20 8 12 20 16 18 8 8 13 21 17 33 25 15 13 18 13 14 7 14 15 16 22 22 19 12 19 25 30 11 23 22 8 26 16 16 16 19 18 34 21 14 17 23 25 28 14 14 13 14 14 21 18 20 13 14 15 17 15 20 20 20 9 32 26 16 11 22 19 5 24 23 16 15 30 9 10 7 25 16 23 22 16 13 17 17 9 17 12 10 10 26 16 19 22 18 19 13 13 26 21 6 14 25 15 15 29 18 13 14 17 27 22 17 12 26 13 23 24 18 16 6 22 12 22 11 11 22 12 10 16 12 16 18 12 12 12 26 12 12 22 22 11 29 23 10 21 20 29 12 22 24 19 12 12 23 8 21 23 21 8 10 33 23 20 16 12 11 16 21 11 11 19 20 16 11 23 18 20 15 17 14 11 24 23 16 20 24 16 31 28 18 25 26 19 18 17 12 10 21 27 23 22 21 13 38 23 24 14 19 23 19 23 13 16 25 20 13 15 18 11 11 16 24 29 22 12 15 20 16 21 16 20 14 12 23 29 14 20 13 9 10 11 22 13 14 16 20 18 22 16 31 17 17 15 19 25 25 25 23 19 16 24 10 23 26 19 18 15 6 25 5 21 27 23 18 13 8 17 18 16 36 19 15 16 20 12 19 13 15 19 19 19 19 21 12 22 7 17 25 16 19 27 20 18 9 19 20 21 18 20 11 16 20 12 21 23 19 23 11 13 17 17 13 16 17 21 18 15 13 19 12 14 13 11 12 10 15 24 12 20 20 23 23 9 37 31 18 20 23 17 23 19 23 24 20 10 22 20 16 24 12 29 17 20 13 16 17 15 20 16 17 15 15 14 20 20 26 17 27 14 24 22 13 16 24 8 19 28 35 16 21 28 11 20 20 18 17 19 22 13 16 14 14 12 25 19 27 26 29 21 12 20 17 18 11 20 12 9 22 12 23 25 30 14 13 25 18 14 14 16 13 9 14 22 15 21 14 22 29 20 24 10 22 26 17 20 16 20 13 18 5 25 22 18 13 14 15 23 26 13 18 16 9 14 11 26 14 19 11 16 22 18 13 21 23 16 19 17 21 15 11 12 25 22 26 30 22 15 16 18 15 13 18 17 17 20 18 28 23 14 13 17 15 15 17 15 17 15 25 11 22 7 21 19 19 21 23 15 18 21 29 14 8 30 20 34 23 18 23 15 28 26 25 17 26 14 9 17 23 25 27 10 23 19 9 19 10 16 18 15 13 22 8 11 27 21 29 28 13 19 10 16 15 13 20 18 20 20 12 16 10 21 26 33 18 14 19 26 14 34 7 11 15 20 12 32 22 31 12 17 10 30 14 27 18 17 18 22 19 8 17 20 22 25 5 22 22 13 16 11 12 17 23 13 32 17 10 8 22 10 14 18 16 18 15 16 14 23 9 20 14 13 8 20 11 15 12 11 20 15 24 20 11 18 15 11 17 26 13 19 13 15 17 23 23 25 17 15 29 20 14 18 9 30 12 18 24 12 19 12 26 28 15 12 34 27 16 23 15 24 26 24 34 19 19 21 29 17 24 7 19 18 12 24 21 20 13 22 11 21 27 28 12 19 23 18 14 6 25 27 16 19 12 26 16 14 24 24 18 13 13 27 22 11 12 16 13 10 15 32 11 21 23 11 8 18 18 10 34 18 20 15 16 27 20 18.14420803782506
18 14 18 20 9 10 25 9 33 13 21 18 23 11 15 21 22 19 18 16 12 31 23 23 25 22 22 22 12 18 20 11 18 6 21 18 21 22 26 25 11 18 24 23 12 21 13 17 15 6 19 9 12 13 20 20 20 18 13 14 17 12 18 21 14 23 15 20 30 12 10 11 9 26 13 20 19 20 17 10 11 16 23 17 19 17 11 19 18 17 19 15 26 9 15 20 10 22 14 15 20 7 12 18 14 21 9 5 12 22 17 33 25 19 17 18 10 11 6 14 10 15 19 19 18 11 19 23 28 10 24 20 5 26 15 18 14 18 21 29 21 12 16 19 26 26 14 13 14 14 14 21 18 16 12 15 13 13 15 18 18 19 9 31 30 16 10 16 20 4 20 27 16 13 25 8 8 7 23 15 21 19 19 13 15 18 11 17 11 9 10 24 14 16 20 17 18 12 10 26 20 6 12 24 15 13 28 20 14 18 17 28 21 14 13 23 12 26 22 19 20 6 20 13 18 10 11 21 11 11 12 13 16 17 11 10 10 25 11 11 19 24 11 24 25 10 21 17 30 12 21 25 20 11 11 19 8 21 20 18 8 13 34 21 17 12 14 11 16 14 12 11 17 23 22 11 19 16 18 15 14 15 11 25 21 10 22 23 17 28 25 19 21 27 16 19 17 12 8 18 25 21 21 18 14 37 24 25 13 20 26 18 20 14 13 21 21 10 15 21 10 9 16 24 35 17 14 16 19 14 25 12 20 14 11 22 26 14 22 12 9 12 11 21 11 12 14 18 17 21 17 30 16 14 14 18 25 22 22 21 18 17 23 9 23 30 14 21 15 6 22 5 22 23 21 16 13 7 15 15 13 32 18 13 20 18 15 20 13 15 18 17 17 16 19 8 18 8 16 23 16 20 24 19 14 10 20 18 23 21 18 10 15 17 11 19 20 18 18 11 14 15 16 11 19 13 21 16 13 12 19 12 10 10 11 11 8 15 23 7 21 19 24 28 5 34 33 18 20 18 17 19 14 24 20 19 10 20 14 20 21 12 25 16 18 15 17 15 10 17 14 17 14 12 15 19 21 26 16 26 13 22 26 13 15 19 7 16 27 32 17 20 27 11 18 18 18 17 19 20 12 14 13 13 10 28 16 25 27 29 21 13 20 17 17 9 21 11 8 18 13 21 25 31 13 12 28 15 17 12 15 11 11 13 21 14 19 15 21 26 20 22 11 22 23 16 19 15 16 15 15 8 27 21 16 13 15 12 21 21 14 15 15 7 12 13 24 14 18 10 15 19 18 10 20 24 13 17 17 21 18 10 9 23 21 26 28 21 14 13 17 12 13 19 17 18 17 15 27 20 12 13 15 15 14 15 14 17 12 22 10 19 8 21 16 15 18 23 15 14 17 24 12 9 29 19 27 20 17 21 16 32 19 25 15 26 13 11 18 18 25 26 11 20 21 7 20 9 14 16 13 11 17 8 11 27 19 22 28 14 13 10 15 14 14 21 18 20 21 12 17 12 19 23 31 18 14 20 21 11 35 7 11 13 18 16 33 22 26 8 17 9 28 13 23 21 15 21 21 21 8 16 21 22 25 4 22 18 13 15 11 14 13 18 13 32 19 9 11 20 10 13 18 16 17 16 15 12 24 9 24 15 12 8 23 12 12 10 8 21 13 23 19 9 19 14 9 17 22 12 19 13 14 16 23 21 22 17 14 29 18 13 20 9 28 12 16 23 11 16 12 28 24 15 11 30 25 13 20 14 19 26 22 34 15 20 17 26 15 22 7 20 20 11 26 19 21 12 17 11 17 29 26 13 18 24 20 11 7 25 26 13 18 11 22 12 14 23 24 19 13 13 24 19 12 11 15 13 7 13 28 7 21 21 11 9 16 18 9 29 20 20 14 17 24 20 17.22340425531915
18 13 19 19 9 12 25 9 30 15 20 14 21 8 14 19 22 20 16 14 11 28 23 23 24 24 21 21 14 18 20 12 17 6 21 18 23 21 22 24 11 18 22 23 11 20 14 14 17 7 18 9 11 14 16 20 19 17 16 13 16 11 17 19 15 24 14 22 28 10 9 9 10 26 12 18 17 18 19 10 12 14 24 16 20 19 10 18 15 19 20 15 23 8 15 17 10 20 14 17 20 7 12 17 17 19 9 4 11 17 15 28 21 18 16 19 10 10 5 14 8 14 17 16 17 8 17 21 28 10 18 20 5 26 18 18 13 18 23 31 18 14 13 15 27 22 13 14 16 13 14 21 14 15 13 13 12 11 15 15 17 18 8 30 28 14 10 15 23 4 22 23 14 14 24 7 9 8 23 14 20 21 19 12 10 18 11 12 14 10 6 22 13 10 19 19 15 12 8 24 20 5 13 21 12 11 25 20 10 19 12 26 19 13 12 20 11 24 20 15 19 7 16 11 18 10 13 21 10 13 10 15 15 18 11 10 10 23 10 10 18 23 9 23 23 11 19 17 27 11 21 23 19 11 8 19 8 20 18 18 6 13 34 18 17 12 17 10 15 13 14 11 16 21 22 11 18 15 18 12 12 17 11 21 17 6 24 25 20 27 23 18 21 24 14 17 13 13 9 18 24 20 18 16 15 35 20 25 13 20 23 18 16 14 13 16 21 9 17 27 8 10 15 17 33 16 15 15 17 16 25 13 23 11 11 19 24 16 18 14 10 14 10 22 12 15 12 16 17 21 17 29 13 15 14 17 23 23 22 18 16 17 20 8 22 30 13 19 14 6 20 2 19 23 21 16 14 7 14 14 16 29 17 12 20 19 14 19 13 14 17 16 17 14 18 6 17 10 15 23 16 21 23 21 13 11 19 17 23 23 18 6 16 17 11 18 22 16 16 11 14 11 16 11 15 12 18 15 11 14 20 12 11 7 10 11 6 14 24 6 20 16 21 33 5 31 29 18 17 17 15 16 12 27 17 14 9 16 16 22 18 11 27 19 13 13 14 11 9 14 12 15 14 9 15 17 19 22 15 25 13 20 21 13 15 20 7 15 23 33 17 19 23 10 17 17 17 17 18 18 7 13 13 13 12 28 16 24 24 27 20 14 18 16 18 10 17 9 10 17 12 18 23 27 14 13 30 17 14 9 17 6 12 15 16 12 14 15 20 26 21 19 11 25 21 15 21 15 14 17 13 9 25 18 13 10 11 10 20 17 13 14 13 9 11 12 18 14 15 10 16 18 18 10 18 20 10 13 21 18 20 8 8 21 21 23 27 18 13 13 18 11 12 17 17 18 17 15 23 16 9 9 17 14 14 15 12 17 13 23 8 16 11 17 14 13 15 21 13 16 13 23 12 8 26 19 30 20 16 22 17 29 16 21 10 29 14 11 19 17 24 21 13 19 20 3 16 7 11 14 14 9 18 7 13 26 21 17 25 17 12 9 13 16 15 22 16 21 17 14 17 12 20 24 21 17 12 22 17 11 31 8 13 13 16 16 37 24 24 7 18 6 26 14 22 21 13 20 19 20 9 18 19 22 24 4 20 14 11 12 10 13 10 16 13 34 16 8 10 23 6 12 14 18 20 19 13 10 22 9 26 14 14 7 22 15 12 10 8 19 13 20 18 9 20 14 9 18 16 11 24 15 13 20 20 19 20 18 10 28 18 15 24 10 25 10 15 22 9 15 11 26 24 15 9 27 21 13 21 13 15 26 20 25 15 21 16 27 14 17 7 18 21 15 26 16 22 12 15 15 14 26 25 14 13 25 18 11 6 27 20 13 18 11 21 12 12 23 23 16 7 16 26 17 15 11 13 14 5 12 29 7 20 21 11 11 17 16 10 25 21 18 15 17 23 21 16.39243498817967
15 11 19 17 8 10 22 9 27 20 16 14 21 6 11 19 19 21 14 15 8 22 26 23 19 21 19 18 16 15 18 10 19 9 18 18 22 20 20 21 10 14 23 19 11 19 12 17 19 7 11 6 12 14 16 17 20 17 15 14 15 11 12 16 16 23 14 20 26 9 7 9 6 25 11 19 14 20 20 8 10 12 26 16 20 20 9 16 12 17 18 15 21 7 14 15 10 19 11 17 16 6 12 16 20 18 10 5 10 14 15 27 16 20 19 19 11 9 5 9 8 13 17 14 15 7 15 18 26 13 15 16 5 25 17 16 13 18 23 29 16 15 12 14 25 23 11 11 16 12 15 22 15 13 10 10 9 8 15 13 18 17 7 28 25 15 8 13 23 5 21 21 18 17 23 5 10 11 21 13 17 20 16 10 9 18 9 12 13 11 6 17 12 11 21 14 12 10 3 23 16 5 11 20 12 7 23 16 10 15 10 25 18 11 10 19 10 22 16 14 21 8 15 12 18 9 14 20 10 10 12 17 14 17 10 9 7 22 9 11 18 24 9 22 21 10 17 14 26 11 20 24 18 11 7 16 8 20 15 17 7 15 31 17 15 13 20 9 12 13 15 10 15 22 25 12 14 15 14 11 12 15 8 20 16 5 19 23 18 25 23 17 21 24 12 19 12 16 12 16 25 17 16 15 16 34 19 25 13 19 22 17 16 13 13 15 19 7 18 27 6 11 14 18 34 16 15 17 14 12 21 12 23 12 12 19 21 15 20 10 9 13 7 20 10 15 11 17 18 23 15 28 13 17 15 17 19 22 23 20 16 15 19 6 22 29 10 19 15 5 19 2 19 19 19 15 16 7 11 10 12 29 17 11 16 15 13 19 10 11 18 15 18 12 18 6 16 8 13 20 16 19 22 20 12 9 20 17 23 22 16 5 18 17 11 15 22 15 15 13 12 11 11 9 14 11 13 13 10 12 19 11 12 7 11 10 6 14 23 5 21 15 21 30 5 32 22 17 18 17 15 16 12 27 15 13 6 14 17 22 16 8 25 19 11 11 11 10 11 14 12 18 12 7 13 13 19 22 14 24 13 17 20 12 18 21 4 14 22 33 16 17 21 10 14 16 17 19 16 17 8 12 14 13 12 25 15 24 23 27 16 14 16 14 18 11 15 9 9 15 10 19 22 28 13 14 29 18 16 7 19 6 8 15 15 11 14 10 18 25 15 18 10 25 16 13 17 13 15 16 12 7 28 17 13 8 10 10 18 15 12 12 12 8 11 11 15 12 16 10 18 19 17 10 20 18 10 12 24 16 20 9 8 18 19 22 26 17 15 12 18 8 12 15 17 16 17 13 22 13 9 9 16 14 11 13 10 16 15 23 8 15 15 17 15 11 14 17 13 18 13 23 12 9 24 17 32 20 15 21 18 24 14 15 9 29 16 11 20 15 23 23 10 18 19 3 13 6 13 12 15 6 15 6 17 25 21 11 24 18 12 6 12 17 16 23 13 19 16 14 15 12 20 26 21 17 13 21 15 12 30 7 15 13 15 16 38 22 23 7 20 6 26 11 18 21 7 22 18 20 10 16 14 26 25 5 18 12 11 12 7 14 8 14 12 32 17 7 12 22 5 13 15 15 19 17 13 9 22 8 23 12 13 8 18 19 9 10 8 19 14 17 16 8 20 12 8 19 10 11 29 15 10 21 19 20 21 20 8 27 17 14 28 10 26 13 15 21 10 14 12 22 22 13 8 27 21 13 22 12 12 20 19 21 16 23 16 23 12 17 5 18 23 16 23 13 21 9 14 14 14 24 20 12 11 27 17 12 5 24 19 13 18 11 18 12 11 23 24 16 7 16 26 16 12 11 14 16 3 11 28 5 21 19 8 12 17 13 12 22 20 18 15 19 23 22 15.549645390070922
17 8 16 17 7 8 19 8 27 20 18 11 22 6 12 13 16 23 13 12 10 20 28 20 15 23 19 18 17 16 17 7 17 8 16 19 23 17 18 20 8 15 20 16 9 16 17 16 17 7 12 5 13 12 14 16 22 16 16 13 13 8 11 17 12 21 16 20 26 10 7 5 7 24 14 17 16 22 23 8 11 11 29 14 17 20 9 17 12 15 16 16 19 7 13 13 12 15 10 15 9 4 12 15 18 15 9 7 12 15 12 24 14 23 23 16 11 9 5 10 6 12 21 13 15 8 14 17 26 13 13 16 5 19 16 16 8 16 19 23 16 15 10 12 26 20 12 10 19 12 14 18 16 14 11 7 6 6 15 11 16 14 6 24 24 15 7 11 22 6 18 20 19 14 22 5 10 10 19 13 14 20 16 12 8 15 11 11 12 9 7 14 12 12 23 11 9 9 2 21 14 5 11 19 11 7 23 19 9 16 9 25 19 10 9 16 9 20 13 12 16 8 12 12 17 9 16 18 10 8 12 20 14 17 7 7 6 19 8 12 17 22 9 19 20 10 14 17 23 10 18 24 15 10 7 14 7 21 13 15 8 14 26 15 12 14 21 9 10 13 17 10 14 21 24 11 12 13 10 12 9 14 7 19 16 6 18 21 17 22 23 19 18 23 10 19 13 17 9 15 21 15 16 15 15 30 20 24 12 17 21 17 18 14 13 12 17 10 18 25 6 10 10 18 30 16 17 14 10 12 16 11 21 9 11 18 19 16 20 11 8 11 10 24 8 16 9 17 22 22 11 26 13 19 13 16 16 21 20 17 13 12 14 5 21 30 11 20 14 5 17 2 19 17 20 15 15 8 12 10 10 24 16 9 12 13 15 20 10 10 17 15 17 13 16 5 15 8 13 16 14 16 20 17 12 8 20 15 22 22 14 5 15 14 10 14 23 13 16 10 12 12 11 9 15 9 13 14 11 9 19 11 14 8 12 9 5 12 23 3 21 14 18 28 4 33 19 13 18 17 14 15 15 30 14 12 6 11 16 21 14 10 23 19 11 12 11 12 11 14 11 17 12 5 13 12 16 19 12 21 13 14 20 10 13 22 3 13 23 30 13 16 22 10 13 15 17 21 18 14 9 10 13 16 14 20 15 24 25 25 16 14 16 11 17 10 14 9 10 14 9 20 18 22 12 15 30 16 11 7 19 4 6 17 14 9 16 11 16 25 17 16 9 26 15 14 15 12 12 17 12 9 24 15 12 8 11 9 17 13 13 10 12 8 11 13 13 12 18 9 17 17 16 6 18 17 10 13 21 13 23 9 7 16 21 20 24 17 13 13 20 6 14 14 16 17 14 12 18 12 8 8 12 14 12 9 9 17 14 17 8 14 19 17 14 9 14 15 9 14 9 23 12 11 22 16 30 16 16 18 17 23 13 13 8 25 16 11 17 14 21 24 11 17 20 3 14 5 13 8 13 6 13 5 21 24 19 8 21 18 12 4 13 16 12 25 12 17 15 13 16 16 19 26 21 15 14 20 15 11 26 8 14 15 15 17 34 17 20 7 20 5 19 8 17 20 7 17 16 19 11 17 11 27 23 5 18 11 12 13 4 13 7 12 9 31 14 6 11 21 6 11 16 14 23 19 13 8 18 6 21 15 13 7 15 22 8 10 6 17 11 13 15 7 19 9 8 18 10 9 26 15 10 18 21 20 21 18 8 25 14 13 28 8 24 13 15 23 7 14 12 19 23 12 10 25 21 11 20 13 12 20 16 19 16 21 14 21 12 15 3 16 24 11 21 12 17 8 12 17 11 21 19 10 11 23 17 11 5 22 18 14 19 11 18 8 10 21 24 18 6 17 26 15 10 14 12 17 4 11 29 5 18 18 7 13 16 13 13 17 17 16 14 18 15 20 14.678486997635935
17 8 13 18 7 9 16 8 26 19 19 11 21 5 12 11 18 22 12 11 12 20 29 16 15 22 21 20 16 16 16 8 15 6 17 18 21 16 17 21 9 14 21 17 10 13 20 16 16 6 9 4 13 14 11 15 23 14 17 12 10 8 10 15 12 19 16 20 27 13 7 6 8 22 13 14 15 19 22 6 12 12 30 13 17 19 10 16 12 15 15 15 16 6 14 13 11 14 10 13 9 4 13 16 20 15 9 8 14 13 12 26 16 20 24 16 12 9 6 10 6 8 21 12 13 9 12 12 24 16 11 15 6 19 15 16 6 18 15 19 16 14 12 11 28 21 11 13 21 10 15 17 18 15 12 7 5 8 17 9 16 15 5 24 20 15 7 12 22 5 18 19 17 15 20 4 9 9 18 12 14 20 21 12 7 15 9 7 12 7 7 13 12 14 22 10 8 10 2 19 14 5 11 18 11 7 17 18 9 17 7 22 18 9 10 14 8 21 10 11 12 9 11 12 15 8 17 21 12 7 14 16 11 18 6 4 5 16 8 12 17 20 7 15 20 11 13 15 19 9 15 18 16 8 6 13 8 18 14 15 8 12 27 16 11 13 22 8 8 12 12 11 11 19 24 10 14 11 9 14 9 14 7 22 15 5 18 19 15 21 25 20 16 29 10 18 13 17 9 16 17 13 18 15 13 32 22 20 13 17 20 18 18 12 10 14 15 9 13 26 7 8 9 17 27 18 18 12 9 8 15 11 21 8 11 14 17 16 21 9 8 12 14 24 6 14 9 17 20 23 14 23 12 19 9 14 18 24 16 15 13 11 13 5 20 27 10 21 13 6 14 2 18 17 19 18 14 13 14 7 11 24 13 8 12 9 12 20 11 9 16 15 17 13 15 5 14 8 11 15 16 14 16 12 11 8 22 16 19 19 13 4 12 12 8 11 22 13 14 12 9 12 13 7 15 6 13 15 11 9 19 13 15 8 13 8 4 12 23 2 22 16 13 28 5 35 14 10 17 14 12 14 17 31 13 10 6 9 13 20 12 7 19 19 10 13 9 13 11 14 9 15 12 3 12 10 16 17 11 17 13 15 16 10 11 20 3 12 23 28 13 15 22 11 12 14 13 21 18 15 10 10 13 17 14 20 16 20 24 23 14 17 16 8 17 8 12 8 9 14 10 19 16 20 12 15 27 17 12 7 19 3 7 18 9 9 16 10 17 21 17 15 10 26 15 13 16 11 10 19 14 8 23 15 10 7 8 10 16 11 14 9 12 9 10 14 13 11 21 10 17 12 15 5 16 13 10 14 21 12 23 10 5 12 21 22 20 13 15 15 20 4 15 14 14 19 15 8 17 13 8 7 13 9 10 8 9 17 14 16 9 10 17 15 12 6 14 13 7 13 8 21 9 14 19 13 27 12 16 15 16 20 12 14 6 24 15 9 16 12 22 22 14 16 18 4 14 3 10 8 10 6 13 5 20 20 18 7 18 17 8 3 12 14 12 30 12 13 14 12 18 15 20 26 15 14 15 23 12 11 23 9 15 15 16 18 30 16 19 8 22 5 17 9 16 21 4 14 14 22 11 16 10 32 23 4 16 10 8 15 5 13 5 12 9 30 13 5 12 22 5 12 15 13 23 20 13 8 16 5 16 14 15 7 14 22 9 11 5 16 10 12 14 6 15 8 9 19 10 8 20 13 8 17 19 17 18 19 8 22 12 12 24 8 25 8 17 23 6 12 12 15 21 11 12 21 21 10 18 13 10 19 15 15 14 17 14 23 12 14 2 15 22 12 22 11 17 8 11 15 11 20 21 9 10 22 14 12 6 20 16 15 19 11 17 8 9 21 24 17 5 17 26 15 11 16 11 16 3 12 30 4 15 20 10 16 13 15 14 15 11 15 17 13 14 21 14.030732860520095
16 8 11 16 4 9 15 7 23 16 16 12 18 5 11 11 17 23 10 14 12 22 26 14 14 19 19 21 15 15 17 8 17 6 18 16 15 17 15 20 8 13 21 16 11 11 18 16 17 8 8 4 13 13 11 16 23 12 17 12 10 4 7 13 11 15 14 21 25 15 8 7 9 20 14 13 11 17 21 5 13 11 33 13 19 18 9 15 13 14 12 14 14 6 13 13 11 13 10 14 9 3 13 14 15 15 9 10 14 13 8 25 11 16 24 17 12 10 5 11 5 5 19 13 11 12 14 12 23 16 10 17 6 17 13 16 6 14 11 16 18 12 11 9 24 19 11 12 24 10 11 18 18 15 10 7 4 8 18 7 12 16 6 20 19 15 6 12 21 5 19 20 17 14 17 3 8 10 15 11 12 19 21 15 6 15 9 6 10 5 7 12 12 15 21 10 9 11 2 20 11 7 8 15 9 6 15 20 9 14 6 20 17 8 11 12 5 22 8 9 12 8 10 13 16 7 17 22 12 7 14 16 8 20 5 3 5 14 9 15 17 19 7 14 17 11 10 17 14 8 15 16 15 8 7 11 7 16 14 13 6 11 26 14 10 17 20 5 8 9 10 11 10 17 23 10 14 11 8 9 9 12 7 20 13 3 20 16 15 20 19 19 16 30 9 17 12 17 11 13 15 11 18 14 12 25 20 20 13 16 19 19 21 10 10 11 14 12 14 27 6 6 8 15 25 13 19 11 8 7 15 8 15 7 12 13 15 18 23 7 7 14 13 24 8 15 9 16 22 23 16 20 11 20 10 14 18 18 14 15 12 10 13 6 18 25 10 20 13 6 10 2 17 16 19 16 17 14 17 7 9 22 10 6 12 7 13 17 13 8 15 13 16 12 13 5 14 8 10 14 13 13 12 12 8 9 24 16 15 18 9 3 10 11 6 8 23 13 14 13 9 10 15 6 18 6 16 13 12 10 20 12 17 9 13 7 3 10 22 1 20 12 12 27 4 32 12 8 15 14 10 17 16 28 11 8 4 8 12 21 12 8 17 16 9 11 8 12 12 11 8 13 12 0 11 10 19 16 9 19 12 15 16 10 11 17 2 11 24 25 10 12 21 13 13 14 14 21 17 13 9 9 7 13 13 21 13 17 24 22 12 14 16 7 13 8 10 6 11 13 14 19 12 17 13 14 25 16 14 7 16 2 7 19 8 5 13 9 17 24 17 15 11 22 16 11 15 10 9 17 14 8 23 15 10 8 9 11 18 11 16 7 12 8 7 17 9 9 21 9 19 10 14 6 14 9 8 15 21 10 27 13 4 10 23 23 19 12 17 10 19 3 14 13 14 17 13 10 16 11 6 7 13 8 8 5 8 13 14 15 8 8 17 15 10 6 12 11 6 14 7 19 10 11 18 11 27 11 15 15 16 18 10 11 5 22 15 9 12 13 24 19 17 17 13 6 16 3 9 8 9 6 10 5 22 18 16 5 16 21 8 3 10 12 13 29 12 12 13 11 14 15 21 25 14 17 16 24 7 12 24 10 14 14 16 23 29 17 18 10 18 6 18 7 15 22 4 15 14 16 11 18 10 30 22 3 14 9 9 15 6 11 4 11 8 28 12 4 11 19 6 13 14 9 25 20 13 6 15 3 17 12 13 6 13 23 13 7 4 14 8 11 10 6 16 9 8 15 9 8 18 13 6 15 19 14 15 17 9 18 11 14 26 10 23 11 20 21 7 12 10 13 24 11 13 18 20 10 16 11 9 13 19 13 13 15 11 22 14 13 3 15 23 12 22 8 17 7 9 17 10 17 19 9 10 20 13 12 7 14 15 17 21 11 16 9 6 21 21 20 3 17 21 12 10 17 11 16 4 13 30 4 13 17 10 16 14 16 17 12 11 12 14 10 12 19 13.290780141843971
16 6 11 15 2 7 16 7 21 15 15 9 18 4 12 9 17 22 9 14 13 18 28 12 11 19 18 19 15 14 14 11 20 5 13 13 14 18 15 19 7 13 23 14 12 10 17 10 18 8 8 4 12 12 12 14 25 12 15 12 8 2 6 10 11 16 14 20 27 16 10 6 10 15 18 10 11 14 19 4 11 12 32 11 18 17 7 14 11 11 13 12 12 6 11 14 11 13 9 11 10 2 10 12 13 13 8 11 14 12 7 23 8 18 23 14 13 9 4 11 5 4 16 14 11 11 12 11 24 15 7 17 6 14 16 10 7 12 10 16 17 10 10 8 24 21 11 12 23 8 10 19 20 13 8 7 3 8 17 7 9 11 6 19 19 15 6 13 22 7 18 18 16 14 15 2 9 11 13 11 10 20 28 13 6 14 6 5 7 5 8 9 12 14 22 9 10 11 2 18 10 7 7 13 10 6 14 19 9 17 6 19 12 7 10 12 5 22 8 9 10 10 9 13 12 6 14 21 12 8 17 17 5 23 5 3 5 7 8 13 18 18 5 12 16 12 10 17 11 7 14 12 13 6 8 9 9 13 13 11 6 13 23 14 9 15 23 4 5 9 10 10 11 16 24 9 11 8 7 9 10 10 7 14 12 5 21 15 13 20 20 18 15 30 9 13 13 17 11 13 13 11 17 10 11 22 20 20 14 16 16 20 18 11 9 10 13 15 14 25 5 6 5 16 21 14 18 13 4 7 13 8 16 7 10 11 12 16 23 7 6 13 14 25 7 17 9 14 24 21 14 19 10 16 10 11 16 18 10 17 12 8 13 5 15 26 9 19 11 5 8 2 11 13 18 15 13 17 19 7 10 20 9 6 11 6 13 17 14 7 15 10 17 11 13 5 12 8 9 12 16 12 12 11 9 11 28 12 13 18 8 3 9 12 7 6 23 11 13 16 8 8 15 5 18 6 13 13 9 9 16 10 20 9 14 6 3 11 19 1 21 11 12 22 4 30 12 7 11 11 10 20 14 24 10 7 4 9 11 22 10 9 16 13 7 12 7 9 14 10 5 14 10 0 13 10 18 15 8 19 11 16 16 11 13 17 2 9 24 23 9 11 22 11 16 15 12 16 14 12 7 10 5 16 16 20 12 13 26 20 14 15 13 7 12 7 8 6 9 12 14 17 9 15 12 12 25 16 12 6 17 1 8 24 5 5 13 7 15 23 15 14 11 19 18 13 14 9 8 17 14 8 22 14 7 7 9 10 15 10 15 6 11 9 6 14 7 11 23 6 16 11 15 6 10 9 6 16 22 6 30 13 4 7 19 20 17 12 20 10 20 3 12 11 12 15 13 6 15 10 5 7 13 8 5 4 8 13 14 15 9 5 20 13 8 5 10 9 6 12 6 19 10 8 16 10 23 12 17 13 15 17 9 8 5 20 14 8 11 12 23 17 17 14 12 5 17 3 8 6 8 5 8 5 21 17 17 4 17 19 9 3 9 10 13 22 12 14 11 9 13 16 21 24 11 20 14 25 8 11 24 14 12 14 13 25 27 15 19 11 18 8 16 6 13 22 4 16 12 14 12 20 9 29 22 2 16 8 7 14 7 12 4 12 5 26 12 2 11 21 6 10 11 9 25 20 12 6 15 4 15 12 13 3 9 21 16 5 4 13 6 8 8 4 16 8 7 14 6 8 16 12 5 15 22 12 13 18 10 14 8 15 21 9 23 11 19 22 6 14 8 11 24 8 15 14 22 12 13 9 9 11 19 13 11 14 11 21 11 11 4 15 16 11 17 5 17 6 7 17 10 17 18 9 10 16 9 8 9 10 14 14 17 12 13 8 4 21 18 20 3 14 18 13 11 17 12 17 4 14 23 4 11 16 8 22 14 15 19 8 10 10 13 8 11 16 12.518912529550827
15 6 12 15 1 4 16 8 19 17 13 10 17 4 14 9 17 19 8 14 15 18 28 11 11 17 16 17 13 12 14 11 20 2 12 13 12 16 14 18 6 13 21 14 11 8 19 12 15 8 8 5 12 13 9 12 29 9 13 13 9 2 7 9 8 15 15 17 26 20 9 6 8 15 21 10 11 15 19 4 9 10 30 12 17 17 8 14 12 8 13 13 12 5 9 16 12 11 7 11 10 2 10 10 14 11 4 13 12 12 6 18 11 15 22 15 14 10 3 11 4 2 14 13 9 11 12 10 19 13 7 12 6 13 19 11 6 13 9 15 16 8 8 8 23 21 11 13 20 6 8 17 22 8 6 6 3 8 16 6 10 8 8 17 17 16 6 11 23 7 17 17 12 15 16 1 10 8 11 10 11 17 24 12 5 14 6 4 6 5 8 7 12 15 15 9 10 10 2 17 10 8 5 11 11 7 15 16 6 13 6 16 10 7 9 12 5 18 7 7 9 13 9 14 9 6 12 24 13 9 19 20 5 25 5 3 5 5 9 14 16 20 5 15 14 14 10 17 10 6 13 10 14 5 8 8 8 12 13 11 6 12 21 14 10 14 22 5 3 9 10 11 10 16 22 9 11 6 7 9 11 9 6 15 11 5 18 15 12 18 16 17 15 24 9 14 10 16 12 11 14 11 20 7 10 22 14 24 15 16 16 17 19 11 9 9 12 16 14 27 6 5 5 17 19 13 16 10 3 7 13 8 15 6 7 11 12 13 26 6 7 13 17 23 7 15 9 12 21 22 15 19 10 17 8 10 13 20 8 15 16 8 12 6 14 25 8 18 9 4 7 2 8 13 13 13 13 19 16 5 9 18 9 4 7 7 13 15 18 9 14 7 17 7 9 6 11 6 10 10 15 10 12 9 7 11 29 11 15 16 6 3 8 13 6 4 20 12 13 20 7 8 13 5 18 6 15 12 7 12 17 8 20 9 14 5 3 8 17 0 19 9 10 20 5 27 9 6 6 11 7 22 12 22 7 5 3 8 9 23 10 9 11 14 7 14 6 7 17 7 6 14 12 0 13 9 16 15 7 18 10 12 18 11 12 17 2 7 20 21 9 11 19 12 16 14 11 12 13 13 8 11 4 13 15 21 12 11 27 19 13 15 12 7 14 8 8 6 8 10 13 14 5 14 10 11 22 20 14 7 16 1 8 23 4 4 12 8 15 23 17 11 11 16 20 12 10 9 8 18 13 8 19 12 7 7 10 11 16 9 14 6 10 9 7 13 5 7 24 6 19 10 16 6 10 11 4 10 23 5 32 13 3 4 18 20 16 11 20 9 20 3 11 9 11 11 15 7 12 11 4 6 12 8 6 2 5 11 15 13 9 4 24 11 5 5 8 9 7 12 5 16 8 12 16 10 19 10 17 9 14 18 8 6 2 20 16 8 11 14 22 14 18 13 9 6 18 3 6 4 8 4 6 5 23 18 15 3 19 15 10 3 8 10 8 21 12 14 8 9 12 15 21 22 8 23 11 25 7 11 23 14 9 14 15 24 25 14 18 13 19 7 15 5 11 18 3 13 12 12 9 22 6 27 19 3 14 4 8 15 10 15 4 12 5 22 11 2 10 20 7 9 9 7 23 20 14 5 14 5 14 10 14 2 10 20 16 5 3 11 7 8 7 5 16 8 6 12 5 7 18 13 4 12 22 12 10 16 9 14 8 14 21 9 20 11 16 23 5 17 5 11 22 9 16 11 21 12 11 10 5 10 18 12 9 13 10 24 11 10 5 12 15 10 18 5 18 4 8 16 10 15 17 10 9 12 5 10 9 10 14 15 18 13 12 8 3 21 17 20 3 15 18 15 11 18 11 15 5 13 23 4 10 15 9 23 13 13 18 5 8 8 15 7 11 12 11.890070921985816
16 3 13 17 1 3 15 10 18 17 13 9 18 5 13 9 17 18 6 16 16 19 25 8 9 11 14 15 14 9 13 12 19 2 13 11 10 17 13 16 8 15 19 13 11 7 16 12 14 10 7 4 12 13 10 13 25 8 14 11 7 2 7 9 9 13 13 12 25 15 9 5 7 16 21 8 10 15 20 4 9 9 28 13 18 15 4 16 8 7 11 8 9 4 9 15 14 10 6 11 10 2 9 10 14 9 5 16 9 11 6 16 11 16 15 14 14 9 4 10 4 1 14 13 6 10 11 7 12 16 5 9 5 11 17 11 6 11 10 17 15 6 8 6 20 20 12 15 15 5 9 17 23 9 6 4 3 9 17 6 10 8 10 14 16 12 5 14 20 7 17 16 9 17 14 1 9 6 10 7 13 18 24 11 4 11 5 3 10 5 8 7 12 14 13 8 8 7 1 14 8 9 5 13 12 7 16 14 5 12 5 16 5 6 10 13 5 16 6 5 9 14 8 10 8 4 12 23 13 9 16 20 5 24 5 3 5 5 8 18 18 20 3 17 12 14 10 19 10 5 13 10 14 4 8 7 8 11 12 9 5 12 21 10 9 17 19 6 3 8 9 11 7 15 21 7 11 5 7 7 12 9 5 13 14 7 17 15 11 18 13 16 16 27 5 14 10 16 12 12 15 11 20 6 9 17 14 24 13 17 14 18 18 11 9 10 10 14 11 26 4 6 5 17 19 14 16 11 1 6 15 8 14 4 8 10 8 11 27 5 8 13 20 19 10 13 10 11 18 21 16 15 8 17 6 10 11 19 7 17 13 7 9 6 14 27 8 17 9 4 6 2 6 10 14 12 15 15 15 5 10 16 8 4 5 6 14 13 19 6 12 8 15 7 10 6 10 6 5 7 14 9 12 9 7 10 24 10 16 15 5 1 7 10 6 3 18 13 12 25 8 5 14 5 14 6 17 9 9 18 16 9 21 10 15 5 3 4 13 0 24 8 8 18 5 26 7 5 6 12 5 26 13 19 7 4 3 8 7 21 8 7 11 12 7 13 5 8 17 6 6 12 12 0 11 8 14 14 7 15 8 11 18 10 10 15 2 6 20 17 8 9 15 10 17 12 12 13 11 13 6 12 2 14 16 16 12 9 23 17 14 14 11 7 10 9 8 5 8 8 15 13 2 15 9 10 20 20 14 7 14 1 9 26 3 4 9 8 14 25 15 11 8 16 22 11 11 6 8 16 13 8 15 11 6 7 9 11 15 6 13 7 9 8 6 12 5 8 24 5 18 9 17 4 9 8 2 9 19 4 35 14 2 4 17 17 10 11 21 10 23 2 10 8 7 11 11 6 13 10 4 5 11 7 6 2 4 8 18 10 9 4 27 10 5 4 7 8 7 10 5 17 8 17 16 8 21 12 16 9 14 19 4 6 2 19 20 8 11 11 17 14 17 11 8 6 15 3 5 3 9 3 2 5 23 17 12 3 19 14 11 2 8 10 7 18 7 8 7 7 12 16 18 18 8 24 11 25 7 9 18 15 8 15 14 24 24 11 16 13 20 8 11 4 11 16 2 13 10 9 10 20 6 27 18 5 15 4 9 15 10 13 4 14 4 20 9 1 9 17 8 11 9 8 19 16 17 5 13 5 13 10 15 1 10 23 16 7 2 10 4 7 7 4 16 9 5 10 4 7 20 10 3 9 23 11 7 15 10 13 11 10 21 7 20 10 14 23 6 16 3 9 20 6 18 10 19 12 9 11 5 11 18 9 8 14 12 23 13 10 6 13 12 10 18 4 17 2 9 13 9 14 14 8 8 10 7 9 7 11 15 11 16 14 11 7 2 19 15 20 1 14 15 15 9 17 10 17 5 11 24 3 9 16 8 27 10 12 15 4 8 8 13 6 8 10 11.206855791962175
14 3 16 16 0 3 13 11 16 17 12 5 19 4 10 9 13 18 6 17 18 22 24 8 11 9 16 13 16 6 14 12 16 3 13 7 10 14 12 14 7 18 18 14 12 7 18 11 17 10 7 4 13 12 10 12 22 8 16 11 7 1 7 6 7 10 12 12 27 15 9 5 8 14 19 7 10 14 21 4 7 8 26 13 21 15 5 18 8 7 11 7 8 3 10 19 13 10 6 12 7 2 7 9 13 8 6 20 7 10 5 16 11 17 13 14 13 9 3 9 4 0 15 9 4 8 8 6 10 17 5 10 5 10 19 10 6 10 8 16 13 6 8 8 19 16 12 14 12 5 10 20 25 9 6 3 3 10 15 4 9 7 9 7 15 13 5 15 21 9 16 15 7 18 15 0 10 6 11 6 10 16 26 11 4 9 3 3 10 5 9 4 14 14 13 7 9 6 1 17 8 8 2 10 12 6 15 15 5 14 2 15 3 5 10 11 4 16 8 5 7 15 7 8 5 4 15 21 10 10 16 22 5 21 5 3 3 4 10 20 21 19 3 16 11 14 8 16 9 5 12 9 9 3 9 7 10 10 11 9 4 11 20 9 7 20 19 6 3 9 10 9 8 16 17 7 12 4 7 6 12 8 2 13 13 7 18 15 10 17 13 13 15 28 4 16 10 16 14 15 11 10 17 5 8 13 12 22 14 16 14 18 17 12 6 8 10 11 10 28 5 6 5 17 18 14 14 10 0 5 16 7 12 3 8 8 7 9 27 5 9 11 18 16 11 8 10 9 17 19 17 15 9 17 5 12 9 17 6 17 14 8 6 5 13 27 5 14 9 2 5 2 4 9 11 14 16 17 12 4 8 14 9 4 5 5 16 12 18 7 11 7 15 7 7 5 11 5 5 6 14 8 11 8 6 9 24 9 15 12 3 0 7 8 5 2 18 12 9 24 9 4 15 5 12 4 12 6 12 21 16 8 20 9 14 4 3 2 12 0 24 8 7 15 6 27 5 5 5 10 5 25 12 16 6 2 1 9 7 21 7 6 7 12 7 13 6 9 17 6 6 9 11 0 11 9 13 15 6 15 8 10 18 9 9 15 2 5 21 15 8 9 14 9 17 12 14 12 11 12 6 13 3 17 19 9 11 10 21 16 14 11 10 7 9 10 6 4 8 6 15 11 2 13 9 10 18 18 15 6 16 1 6 26 3 3 9 9 13 23 14 9 11 16 23 10 10 4 8 13 12 8 14 11 5 7 8 9 16 6 14 6 8 8 6 12 4 7 24 3 16 7 20 4 9 8 2 8 19 4 33 15 1 4 15 17 8 10 17 8 23 1 10 7 6 12 10 4 11 9 1 4 10 5 6 1 4 9 16 10 10 3 31 8 5 3 6 5 6 7 5 15 10 18 15 8 20 12 15 9 14 15 3 5 1 16 19 7 8 9 17 10 15 10 7 6 15 2 3 3 9 3 2 5 24 17 11 3 18 13 9 2 8 8 3 15 7 8 7 7 12 15 14 17 6 25 11 26 6 8 16 13 5 14 14 25 24 10 14 14 16 7 12 4 8 17 2 12 8 9 11 21 7 23 19 7 12 4 9 13 11 11 4 12 5 15 7 1 10 15 9 12 9 6 21 18 17 2 14 8 15 10 18 1 8 25 17 5 2 9 4 5 7 5 17 8 5 11 4 7 21 8 2 9 20 13 7 14 10 14 11 11 19 7 20 10 13 21 4 19 3 8 15 6 18 9 19 15 7 13 5 10 17 9 8 15 11 18 9 9 7 12 10 9 17 2 13 2 9 12 5 13 12 9 11 10 8 8 7 10 12 10 18 14 9 5 2 18 13 17 1 15 13 14 8 16 7 19 5 11 22 3 9 13 9 23 10 9 13 3 7 8 16 6 6 6 10.627659574468085
14 3 15 15 0 3 13 9 13 16 8 5 18 3 10 7 10 18 6 21 16 23 22 7 13 5 15 13 18 6 12 12 13 4 13 6 10 13 9 15 8 18 17 14 10 5 16 13 16 9 6 5 14 13 9 14 22 8 13 12 6 1 5 5 6 9 9 10 24 14 8 5 5 10 15 7 13 15 24 4 5 7 27 12 24 12 6 18 8 5 12 8 7 2 11 17 12 11 6 10 6 2 6 7 12 7 7 23 7 10 5 14 11 17 13 11 12 7 4 9 3 0 13 9 4 8 7 5 10 18 4 10 5 10 20 10 5 9 7 16 13 5 8 9 20 15 12 14 12 6 11 23 22 8 7 3 2 11 15 4 8 7 9 7 16 13 5 13 19 8 16 17 8 15 17 0 11 6 9 5 9 14 25 11 4 10 3 3 13 4 8 4 12 15 11 8 9 5 1 15 7 9 2 8 13 5 15 16 4 16 2 15 3 4 11 11 3 15 7 5 7 16 6 7 4 4 16 23 10 9 14 23 5 19 5 3 3 3 9 19 18 20 2 13 10 12 7 16 9 5 9 8 8 2 7 8 11 8 10 8 4 12 16 8 7 20 20 7 3 9 9 10 5 14 16 8 10 3 6 6 14 7 2 13 13 7 16 13 10 18 13 10 14 29 3 14 10 17 12 15 10 10 17 5 7 13 10 23 15 13 10 18 17 14 6 5 10 10 8 28 6 5 4 18 16 15 12 11 0 4 14 7 9 3 7 7 6 8 29 6 7 11 19 14 11 8 10 4 18 19 16 14 9 17 6 11 9 18 2 14 14 5 6 6 11 25 5 15 8 2 5 1 2 9 12 14 14 19 11 2 7 11 9 3 4 4 16 12 15 9 10 5 14 7 7 4 9 7 3 5 13 7 10 8 2 9 22 8 17 14 3 0 9 9 6 2 17 12 8 28 8 3 17 5 14 4 11 7 11 21 17 6 21 10 17 4 3 2 12 0 20 7 7 13 7 28 5 4 3 10 4 27 11 16 5 2 1 7 4 21 5 6 6 14 5 14 5 11 14 5 5 10 11 0 11 8 11 14 6 14 7 10 16 10 11 12 2 5 21 15 8 7 11 10 17 13 13 12 7 13 6 12 3 15 14 8 11 9 19 15 14 9 9 5 8 9 5 3 9 7 14 12 1 11 9 10 17 17 14 6 18 1 6 26 2 3 8 7 13 20 14 9 11 13 22 9 11 6 6 13 12 8 11 10 5 8 7 8 13 5 12 5 8 6 6 14 4 6 24 2 17 5 22 3 8 8 1 6 17 4 33 14 1 4 12 19 6 7 20 6 25 1 12 4 5 12 7 4 8 8 1 4 7 4 5 1 4 9 15 10 8 3 32 7 4 3 6 4 3 5 3 10 11 19 13 10 15 14 15 7 14 15 3 3 0 15 17 8 7 7 16 8 13 8 6 6 15 2 3 2 9 2 1 5 21 17 10 2 16 15 9 2 7 9 3 13 6 9 7 7 12 12 18 15 5 24 10 28 6 8 15 15 5 12 16 25 25 9 14 14 14 7 9 4 6 14 2 11 8 9 11 22 6 22 17 6 10 2 11 13 14 9 2 12 4 13 6 1 11 14 6 12 7 5 17 17 19 2 14 6 16 7 17 1 7 24 15 5 1 9 4 5 6 6 14 6 5 11 4 6 19 10 2 8 19 10 7 14 7 13 10 9 15 7 20 8 10 19 2 19 3 8 12 6 20 8 18 19 7 15 4 8 20 9 7 16 8 17 10 8 7 10 10 11 17 1 11 2 10 12 5 10 11 8 9 9 7 6 7 8 12 10 20 16 9 4 1 19 13 14 1 16 12 11 8 15 5 19 4 12 17 2 8 15 11 23 9 8 11 3 3 6 16 6 4 6 10.087470449172577
14 3 12 13 0 3 12 9 11 15 7 5 16 4 8 6 9 17 6 19 17 20 20 5 9 2 14 11 16 5 12 12 12 5 12 6 9 11 8 15 8 23 15 8 9 3 15 13 17 8 4 6 17 13 7 14 21 7 12 9 5 1 5 3 6 6 8 9 21 13 8 4 5 10 13 7 13 14 26 4 5 6 22 12 24 10 7 17 8 5 12 8 6 3 9 18 10 10 6 12 4 2 5 5 10 6 8 22 4 11 5 14 13 17 12 8 8 9 2 7 3 0 12 10 4 7 6 4 8 15 3 9 4 9 18 9 3 10 4 17 14 5 9 10 21 16 11 12 9 4 11 22 21 7 9 2 1 12 11 4 6 6 9 7 15 11 4 14 19 11 17 12 6 12 14 0 12 7 9 5 8 14 24 11 2 9 3 3 13 3 9 4 8 12 10 7 9 5 1 14 7 7 1 6 11 5 15 17 3 15 2 16 3 4 10 9 2 13 5 4 5 17 5 7 2 3 18 19 9 11 15 19 3 18 4 3 2 2 9 19 18 21 2 12 11 13 5 14 8 4 8 7 6 1 8 5 8 6 10 8 3 9 16 8 7 19 22 8 3 10 8 10 3 10 14 11 12 3 6 5 15 6 1 12 14 6 16 12 9 17 12 11 12 27 3 13 9 15 11 15 10 11 17 3 7 12 9 25 15 12 10 20 15 12 5 5 9 9 8 25 5 5 4 16 16 15 12 11 0 5 11 6 9 1 8 6 6 9 29 7 9 13 19 14 10 8 9 4 16 19 15 12 8 18 7 9 7 16 1 13 14 7 4 7 12 22 4 16 8 3 5 1 2 8 11 18 14 20 11 2 6 10 9 3 4 4 12 10 17 9 9 5 13 9 7 4 8 7 3 3 13 7 7 8 2 8 16 5 16 13 3 0 7 9 7 2 15 10 7 30 8 3 14 5 16 4 12 8 11 24 18 5 18 11 16 2 3 2 10 0 21 6 6 13 6 22 5 3 2 11 3 28 11 15 5 2 0 5 3 22 5 5 5 14 5 17 5 9 14 3 5 12 8 0 8 6 9 13 4 13 6 10 15 9 11 13 2 5 22 13 7 7 11 9 16 12 13 12 5 11 5 9 4 13 10 8 9 8 19 15 14 9 7 5 7 11 4 3 10 7 15 12 1 9 10 10 14 16 13 6 18 1 4 24 1 2 8 6 10 19 14 5 11 12 19 9 11 7 6 11 12 7 9 9 4 9 6 8 11 3 13 3 7 5 6 14 3 4 21 2 18 5 21 3 7 5 1 6 15 3 31 16 1 4 10 20 6 7 16 7 27 1 11 3 5 12 8 5 6 7 1 4 7 5 4 1 3 9 12 9 9 3 33 6 4 2 6 3 3 5 3 8 11 18 14 11 14 13 17 7 12 14 4 0 0 15 17 5 7 4 17 8 13 7 6 6 14 2 2 2 7 2 1 5 20 17 8 2 12 13 7 2 7 8 2 12 5 9 9 7 11 11 16 12 5 24 10 35 7 11 13 14 4 12 15 23 21 8 11 17 11 6 8 4 9 11 2 9 10 7 10 24 6 19 17 8 9 2 13 12 14 9 0 10 5 11 6 1 12 13 7 14 8 4 13 13 18 2 12 4 15 8 17 1 9 21 16 5 1 7 3 3 5 7 15 7 4 11 2 5 19 10 2 9 16 9 6 13 5 11 11 10 15 4 19 7 8 15 2 19 3 6 11 5 20 5 17 18 7 17 2 7 19 7 4 14 8 16 10 8 9 9 10 12 14 1 11 2 11 11 4 10 12 7 7 8 6 6 8 8 10 9 18 19 6 3 1 19 10 12 1 17 10 8 6 16 5 18 4 12 14 0 7 15 10 20 9 5 10 2 3 3 15 3 4 4 9.455082742316785
14 3 11 12 0 3 8 9 9 14 7 4 18 6 9 6 8 14 6 16 17 20 21 5 12 3 12 11 16 4 13 14 10 5 11 8 11 12 8 13 10 22 15 8 6 3 11 12 15 8 3 7 20 18 6 13 20 5 11 10 7 1 5 3 7 5 7 8 17 15 7 4 5 8 8 7 11 16 25 2 5 6 21 12 23 9 6 18 8 6 14 7 4 4 9 21 8 11 6 12 3 2 4 4 9 7 7 19 2 7 5 11 10 16 12 6 7 8 2 7 2 0 10 10 3 7 6 4 6 13 3 9 4 7 17 10 3 12 5 15 15 4 10 7 18 13 13 8 6 4 9 21 16 8 10 2 1 10 10 4 6 6 8 4 16 6 4 12 18 13 18 11 6 11 14 0 12 9 6 4 7 15 19 8 2 6 3 2 12 2 9 4 8 12 9 6 9 5 1 13 7 7 1 6 11 4 15 18 4 16 2 13 2 3 9 9 2 11 4 4 4 19 3 7 1 3 18 17 10 10 17 17 2 15 2 3 1 3 5 15 18 18 2 10 9 15 5 15 7 3 5 7 6 1 8 5 9 6 10 5 3 10 13 7 8 13 21 9 3 12 9 8 3 10 13 10 12 2 4 5 16 6 1 11 12 5 12 9 8 17 11 12 11 26 3 11 7 12 13 15 12 10 16 3 10 10 10 21 15 12 10 20 15 11 3 4 7 6 8 27 7 6 2 14 14 16 10 11 0 5 12 5 6 1 9 6 5 8 26 5 10 12 18 12 11 8 11 2 17 19 12 11 9 18 7 9 6 16 1 12 18 8 4 6 10 22 3 17 7 3 4 1 2 6 11 16 14 20 7 2 7 7 8 3 4 4 13 10 18 6 7 5 9 10 7 3 10 7 3 2 13 6 7 6 2 7 16 5 14 13 3 0 7 8 7 2 13 10 6 30 7 2 15 5 18 4 11 10 11 27 14 5 17 11 15 2 3 1 7 0 17 8 6 10 5 17 3 2 2 9 3 24 9 14 4 2 0 5 3 20 2 4 4 13 5 17 5 8 13 3 4 11 8 0 8 6 8 11 4 15 5 5 11 11 11 9 2 4 20 12 6 6 11 10 17 10 11 11 5 12 6 8 5 11 11 7 8 9 21 14 13 8 5 3 9 13 2 3 13 7 16 12 1 8 7 10 10 18 13 3 17 1 3 23 0 2 8 5 9 17 13 5 10 11 20 9 9 7 7 11 12 8 10 8 3 8 7 8 9 2 11 3 4 6 6 17 2 5 17 2 14 5 19 3 7 5 1 5 11 3 30 16 1 3 8 15 4 4 13 6 28 1 9 3 4 9 7 5 6 7 1 3 7 5 3 1 3 6 12 7 9 3 30 5 4 2 5 3 2 4 3 7 10 15 15 11 9 8 16 8 9 14 5 0 0 15 18 6 6 3 16 6 13 7 6 5 14 1 2 1 8 2 1 3 18 16 7 2 11 12 7 2 7 8 1 11 5 11 10 8 10 13 16 10 5 27 10 36 7 12 12 15 4 8 14 18 21 8 11 17 9 5 6 4 8 9 1 7 11 7 8 20 5 18 15 10 9 1 13 12 12 10 0 10 6 10 5 0 10 14 6 15 8 4 10 13 14 2 11 4 13 8 16 1 10 22 14 5 1 7 2 2 4 8 14 6 5 12 2 5 17 8 2 9 16 8 6 12 4 10 11 9 12 5 16 6 8 11 2 17 3 5 10 3 22 2 17 18 6 19 2 6 17 7 4 11 8 14 8 7 5 11 9 13 14 1 11 2 9 11 3 11 12 6 6 9 6 5 8 7 11 8 17 19 6 3 1 20 10 12 1 17 10 8 6 16 4 17 5 13 14 0 5 12 8 21 8 4 9 2 3 3 15 3 4 4 8.874704491725769
12 3 8 12 0 2 9 9 7 14 6 4 20 9 7 6 8 15 5 14 15 20 21 4 11 3 11 10 16 4 13 18 9 4 11 10 13 14 9 13 11 23 13 7 6 2 9 10 13 6 3 6 21 16 5 12 19 5 9 7 9 1 6 3 8 6 6 7 21 12 7 3 6 7 6 6 8 16 29 1 6 5 20 8 20 9 6 19 8 5 14 8 4 6 5 21 9 13 7 12 2 2 3 4 9 7 6 18 2 6 5 8 9 18 9 6 4 7 3 7 2 0 9 10 2 6 6 3 6 15 3 5 4 6 16 11 5 11 5 15 16 3 9 7 15 12 14 5 5 3 10 19 13 10 8 2 1 12 7 4 6 4 7 3 15 5 2 9 18 14 17 8 7 9 9 0 10 8 4 3 6 15 20 6 2 6 4 1 12 2 7 3 6 8 9 5 9 5 0 13 5 7 1 5 9 4 16 14 4 17 2 11 2 1 7 9 2 10 3 4 4 20 3 9 1 3 17 16 10 10 16 17 2 15 1 3 1 2 7 17 17 15 2 7 9 14 4 14 7 2 5 7 6 0 10 7 9 6 9 2 1 11 14 7 8 13 22 10 3 12 12 7 2 10 13 11 11 2 4 3 15 7 1 10 11 4 11 8 7 15 12 10 10 25 3 9 6 11 12 15 10 10 16 2 8 8 9 19 16 11 9 20 15 9 3 4 7 7 8 29 5 7 2 11 12 18 8 10 0 4 14 4 5 1 9 5 4 9 24 5 9 11 21 11 12 7 9 2 16 22 13 12 7 18 5 8 6 15 1 12 18 8 3 5 10 17 2 15 6 4 4 1 1 6 10 14 14 21 8 2 7 7 9 3 4 3 13 5 18 6 8 4 8 12 5 3 10 6 2 2 13 3 7 6 2 5 11 6 12 16 3 0 7 7 7 2 11 10 5 28 7 3 15 4 22 4 9 11 11 23 13 2 20 11 13 2 3 1 7 0 15 9 5 8 6 14 3 2 2 6 3 23 9 13 1 2 0 6 2 16 1 3 4 10 5 19 5 10 10 2 3 9 8 0 8 6 6 9 4 12 5 4 9 11 10 8 2 3 17 9 6 4 10 9 17 9 11 13 5 12 7 7 5 10 10 6 7 9 18 12 13 8 2 1 10 14 1 2 13 7 16 13 1 9 7 9 10 18 14 2 17 1 3 24 0 2 7 2 10 16 10 5 11 11 18 8 10 6 6 8 10 10 10 7 3 7 8 7 9 1 12 2 4 7 5 19 2 6 17 2 13 3 21 3 7 3 1 5 7 3 25 12 1 2 8 12 4 3 16 7 22 1 9 2 4 6 8 6 7 6 1 2 7 4 3 1 3 5 13 7 10 3 34 2 2 1 4 2 2 4 3 5 11 19 16 11 7 8 15 8 5 13 4 0 0 14 13 6 6 3 13 5 14 6 5 6 14 1 2 1 8 2 1 2 15 13 5 1 10 12 6 2 6 6 1 9 4 12 12 9 9 11 18 9 4 27 9 37 6 11 14 15 4 8 15 14 20 8 10 19 9 5 6 3 9 5 1 7 9 6 6 21 5 15 13 12 8 1 15 15 11 9 0 10 7 9 4 0 11 13 6 15 7 5 9 9 13 2 10 3 13 9 18 0 10 24 18 5 1 7 2 2 4 9 12 7 7 13 2 5 14 11 1 10 15 7 5 8 4 10 12 6 10 6 14 6 5 10 1 15 3 2 9 3 23 2 12 19 5 17 2 6 20 6 3 9 6 14 7 6 4 10 9 14 10 1 10 1 8 13 3 12 12 6 5 9 6 5 10 7 9 7 16 18 6 3 1 18 10 13 1 17 10 8 7 17 4 15 5 13 12 0 5 10 7 23 7 4 6 1 2 3 15 2 4 4 8.398345153664304
11 2 8 12 0 2 8 8 3 11 6 4 19 9 6 5 6 15 4 11 17 17 18 3 11 3 11 10 14 4 13 18 8 5 9 10 16 13 10 12 12 20 13 7 5 1 8 9 11 2 2 7 25 15 5 12 15 3 7 7 8 1 7 2 8 7 5 5 14 13 5 3 7 7 4 5 7 12 26 0 6 3 20 10 16 9 9 19 9 5 13 8 4 7 4 25 9 12 9 13 2 2 3 4 8 6 7 18 2 6 5 8 9 19 7 7 4 8 4 7 2 0 8 8 2 5 5 1 5 15 3 4 3 5 17 12 5 11 5 13 15 2 8 6 13 9 14 3 5 3 10 21 13 7 9 2 1 16 8 3 5 4 7 3 13 4 2 7 17 11 15 7 8 8 8 0 7 11 3 3 5 13 20 5 2 5 4 1 11 1 6 2 5 8 9 4 8 2 0 14 5 6 1 2 11 3 18 13 4 18 1 9 1 1 4 6 2 9 3 4 4 21 3 8 1 3 18 15 11 10 14 15 1 14 1 3 1 1 5 14 15 14 2 5 6 16 4 11 6 2 4 5 6 0 9 7 7 6 8 2 0 11 15 6 8 12 24 10 3 10 10 9 2 7 14 12 8 1 2 4 16 5 1 8 8 4 10 8 6 15 12 9 6 24 3 6 5 11 13 15 9 9 15 2 8 7 8 20 18 8 8 20 13 9 2 3 5 7 8 27 4 9 2 10 10 16 7 10 0 6 15 2 5 1 10 4 3 8 18 5 10 10 21 10 13 6 8 2 11 20 13 12 6 15 7 5 5 11 1 12 20 7 2 7 9 15 2 15 5 5 3 1 0 5 10 15 13 22 9 2 4 6 8 2 3 1 12 5 12 6 8 4 7 10 5 2 8 7 2 2 14 2 6 6 1 5 12 5 11 13 3 0 6 6 8 2 10 8 5 29 7 3 13 3 24 4 9 12 11 26 8 2 18 10 12 2 3 1 7 0 15 8 5 6 6 11 3 2 2 6 3 20 6 12 0 2 0 6 2 17 1 2 4 11 5 18 5 11 8 2 2 9 7 0 7 5 5 10 3 11 5 3 9 12 10 8 2 2 17 9 4 3 8 7 16 8 11 12 4 14 8 8 4 10 10 8 5 11 15 14 10 8 4 1 9 14 1 2 12 7 18 12 1 7 7 8 8 16 14 2 14 1 3 23 0 1 6 2 10 16 9 4 12 10 17 8 8 4 7 7 8 9 12 4 3 6 9 7 10 1 11 2 4 4 5 21 2 6 15 2 8 3 20 3 7 3 1 2 5 3 22 10 0 1 8 9 3 3 17 8 21 1 10 2 4 6 6 6 9 6 1 1 10 3 3 0 2 5 13 5 10 2 32 2 2 1 3 2 3 4 2 5 10 17 15 9 6 6 12 8 5 10 4 0 0 12 11 7 6 3 11 4 13 4 5 6 14 1 2 1 8 2 1 2 15 10 4 1 7 11 4 2 5 5 1 5 4 16 13 8 8 11 15 6 4 29 7 32 6 10 13 17 3 8 11 17 19 7 9 18 9 4 5 3 10 5 1 6 8 6 6 17 5 13 10 10 6 1 17 14 11 8 0 11 10 8 4 0 10 12 7 14 6 6 5 11 11 1 8 2 12 9 16 0 7 21 17 6 1 7 2 1 4 8 13 9 8 16 1 5 12 10 1 10 12 6 5 9 4 8 11 7 8 6 13 6 4 13 1 16 2 2 9 3 19 1 12 18 5 15 1 5 18 5 3 8 5 14 5 6 5 8 7 11 7 1 10 1 8 13 3 10 12 6 5 6 7 4 9 6 8 7 16 20 4 3 0 16 10 11 0 13 9 5 9 15 2 14 6 15 12 0 4 8 6 22 6 4 3 0 2 3 15 2 4 4 7.82033096926714
8 2 10 10 0 1 7 9 2 10 6 3 19 9 5 4 6 14 4 10 14 13 18 2 14 3 10 10 12 3 11 19 7 7 9 11 16 10 13 13 13 18 12 7 5 1 9 6 12 1 2 7 25 15 5 10 14 2 7 6 9 1 7 2 7 8 5 5 15 13 4 2 6 7 4 5 5 12 23 0 6 3 17 12 16 7 7 17 9 4 14 6 2 7 3 25 10 11 10 15 1 2 3 4 7 6 7 14 2 6 5 8 8 17 6 6 4 5 6 7 1 0 7 6 2 5 4 1 4 13 3 5 3 5 17 10 6 12 5 12 13 2 7 5 13 10 17 1 3 3 9 20 12 8 10 1 1 16 8 2 4 4 9 3 14 4 2 7 17 10 13 7 9 7 6 0 7 11 3 3 2 10 17 5 1 5 6 1 10 1 5 2 4 8 7 3 8 2 0 13 5 6 1 2 13 2 16 12 3 17 1 9 1 1 3 6 1 11 3 4 2 23 3 7 1 1 16 14 10 9 12 15 1 14 0 2 1 1 6 13 13 13 1 3 5 17 4 10 5 2 4 5 5 0 11 7 7 5 8 1 0 10 14 5 7 12 22 7 2 11 9 10 2 6 15 12 10 1 1 3 15 5 1 5 8 4 9 7 6 13 10 6 7 24 3 4 4 11 11 15 7 8 12 1 7 7 7 16 16 5 7 19 13 10 2 3 4 6 8 32 6 11 2 8 8 14 5 10 0 8 14 2 4 1 9 2 3 8 14 5 13 9 20 8 14 5 8 1 10 21 12 10 6 13 6 5 5 10 1 11 18 8 1 6 11 12 2 16 5 6 1 1 0 5 10 13 11 21 9 2 4 4 7 1 1 1 13 5 7 7 6 4 6 9 3 2 7 6 2 2 14 2 6 6 0 5 8 5 9 12 3 0 8 5 6 2 7 10 5 27 8 3 13 2 19 4 7 12 10 20 5 1 17 10 13 1 3 1 6 0 13 8 4 5 7 9 3 2 2 5 2 19 5 11 0 1 0 5 2 18 1 0 4 9 5 20 6 12 7 2 2 10 8 0 5 4 4 6 3 9 5 3 8 10 10 7 2 1 19 8 3 3 7 8 12 7 10 11 4 14 7 9 2 8 12 8 4 7 16 16 11 7 6 1 10 13 1 2 8 7 20 15 0 8 4 7 8 14 14 2 13 0 3 25 0 1 5 2 9 15 7 4 13 11 16 6 9 3 7 7 9 7 12 4 3 7 9 6 7 1 11 2 3 4 5 18 2 5 15 2 7 1 18 2 5 3 1 2 4 3 21 10 0 0 8 7 2 2 15 8 19 0 9 2 3 6 5 3 7 6 1 1 11 2 2 0 2 5 15 4 9 2 33 1 1 1 2 2 3 5 2 5 13 17 13 10 6 7 12 8 5 8 5 0 0 12 8 8 5 3 10 3 13 4 5 7 14 1 1 1 8 1 1 1 15 9 4 1 7 10 4 2 7 4 1 4 3 17 14 7 6 11 15 5 4 26 7 31 5 10 13 13 3 4 10 16 17 6 8 18 8 3 6 2 8 4 1 5 9 6 6 18 5 14 8 9 5 0 20 15 12 6 0 10 8 6 4 0 8 12 7 11 5 10 4 10 9 1 8 2 9 8 13 0 9 21 12 6 1 6 2 1 4 6 12 9 10 17 1 4 10 10 1 10 8 6 5 10 4 8 9 8 7 7 12 5 3 14 1 14 2 1 8 2 19 1 9 17 5 13 1 4 16 4 3 7 3 12 4 6 5 9 5 10 6 1 8 1 8 12 3 8 11 5 4 4 11 4 13 6 7 5 14 22 3 2 0 13 9 12 0 12 8 5 9 13 2 13 7 16 10 0 4 7 6 19 3 3 3 0 2 3 14 2 4 4 7.3120567375886529
8 2 10 9 0 0 6 7 2 8 4 3 19 8 5 4 7 12 4 7 14 11 17 1 14 3 7 10 11 3 11 19 8 7 8 11 13 10 10 11 14 18 12 7 6 1 6 5 11 1 2 8 22 15 3 11 13 2 4 4 10 1 6 2 8 10 4 3 18 14 4 3 5 5 1 5 4 10 22 0 10 2 18 9 16 5 5 15 9 3 13 4 2 5 3 27 9 13 13 16 1 2 3 4 6 7 6 15 2 6 3 8 9 17 5 5 4 5 6 7 1 0 7 5 2 5 4 0 4 13 3 5 3 3 16 12 5 13 6 10 13 2 6 3 11 7 15 0 3 3 9 19 11 10 8 1 1 14 8 2 4 4 11 3 14 4 2 9 15 14 13 6 7 4 5 0 6 11 2 3 2 9 15 4 1 7 6 1 9 1 5 2 3 8 7 3 8 2 0 12 6 7 1 2 11 1 16 10 3 13 1 8 1 1 2 5 1 11 2 3 1 27 3 6 1 1 14 13 12 9 9 14 1 12 0 2 0 1 8 11 14 12 1 2 5 18 4 7 4 2 3 3 4 0 14 4 7 4 9 1 0 10 13 5 5 11 21 7 2 9 9 9 2 5 13 14 9 1 0 4 16 5 1 4 9 4 7 5 5 10 9 6 7 20 2 4 3 10 11 17 5 7 9 1 7 7 8 13 13 4 6 19 15 7 2 3 4 7 8 28 7 10 1 8 8 13 4 10 0 9 10 2 4 1 8 1 3 7 12 5 17 8 20 7 12 4 9 1 7 22 11 9 4 11 7 5 4 9 1 9 20 10 1 7 10 11 2 16 4 7 0 1 0 4 10 13 12 23 9 2 5 4 8 1 1 1 13 4 5 7 4 3 6 7 3 2 6 5 2 2 14 1 7 7 0 4 8 4 8 10 2 0 9 4 7 2 7 11 3 23 9 4 12 2 14 2 7 12 9 18 4 1 18 7 10 1 3 1 6 0 13 8 4 5 8 9 3 2 2 5 2 15 5 8 0 1 0 5 2 16 1 0 4 8 5 20 7 8 7 1 2 10 8 0 2 2 4 3 3 8 4 2 8 7 9 6 0 1 18 4 3 2 6 5 12 8 11 12 4 11 5 9 2 7 12 8 3 7 16 18 12 8 4 1 11 12 1 2 7 4 22 16 0 6 4 6 7 13 15 2 13 0 3 22 0 1 4 2 9 14 8 3 12 10 18 6 8 2 6 6 5 8 11 2 3 8 10 7 5 1 11 2 3 3 6 16 2 7 15 2 7 1 16 2 3 3 1 1 4 3 23 8 0 0 8 5 2 1 15 8 20 0 8 2 1 4 5 3 8 4 1 1 11 2 1 0 2 5 14 4 7 2 35 1 1 0 2 2 4 4 2 4 15 17 12 10 6 8 11 8 4 7 5 0 0 9 8 8 3 1 7 3 11 4 4 7 15 1 1 1 8 1 1 1 13 9 4 0 6 10 4 2 9 4 1 3 3 18 17 6 4 12 11 5 3 23 6 26 5 11 13 14 2 3 9 16 14 6 7 17 6 3 7 1 8 4 1 5 9 5 5 14 5 11 4 10 5 0 19 13 11 3 0 9 7 4 3 0 9 13 6 8 4 11 4 9 5 1 8 2 9 9 12 0 9 21 11 4 1 6 2 1 4 7 15 11 12 15 1 4 8 10 1 7 8 5 5 8 4 10 8 9 6 6 8 6 3 14 1 12 2 1 6 2 19 1 8 15 5 13 1 4 12 4 2 5 3 10 4 6 6 9 5 10 5 1 5 1 9 9 1 6 12 4 4 4 13 4 11 8 6 4 14 15 2 1 0 13 9 11 0 15 9 4 8 11 2 11 5 14 9 0 3 5 5 18 3 3 3 0 2 2 13 2 4 4 6.839243498817967
9 2 10 9 0 0 5 8 2 7 4 2 16 8 4 4 8 11 3 7 14 8 13 1 14 2 4 8 10 3 10 18 8 7 6 9 10 10 9 11 12 17 11 5 6 1 5 4 12 0 2 8 24 15 3 11 9 2 4 4 8 1 6 1 7 12 4 2 17 13 3 3 4 5 1 5 4 11 20 0 10 2 19 5 15 4 6 16 10 4 10 4 2 5 2 29 8 14 14 18 1 2 2 5 5 6 7 13 1 4 2 9 9 18 4 6 4 7 7 7 1 0 7 5 1 4 4 0 4 13 3 7 3 3 14 9 4 13 6 9 12 2 5 2 10 7 13 0 3 2 10 20 15 11 9 1 1 15 8 1 3 4 11 3 11 3 2 5 14 15 11 5 7 4 5 0 7 10 2 2 2 8 14 3 1 7 8 1 7 1 6 2 2 7 7 2 8 2 0 12 7 8 1 2 10 1 16 7 3 11 0 6 1 1 3 4 1 9 2 2 1 26 3 5 1 1 14 11 13 9 6 13 0 10 0 2 0 0 7 9 14 13 1 2 4 15 3 5 3 2 3 3 4 0 17 2 7 5 9 1 0 8 12 5 4 10 19 7 2 8 8 6 1 5 11 13 8 1 0 4 17 3 1 4 6 4 6 5 5 8 10 5 8 19 2 4 3 9 11 16 6 6 7 1 6 5 8 9 14 4 5 14 14 7 2 3 4 8 7 25 9 9 1 7 5 12 2 10 0 9 9 2 3 1 6 1 3 8 11 3 17 9 23 7 14 4 9 1 6 18 10 9 4 11 9 4 3 11 1 10 20 8 1 8 9 9 2 17 4 9 0 1 0 2 10 14 11 23 9 2 5 4 7 1 1 1 11 4 3 6 4 3 6 7 3 2 7 4 2 2 12 1 8 6 0 4 4 3 10 10 2 0 8 3 8 2 6 12 3 21 9 3 10 2 15 2 7 9 9 15 3 0 19 10 11 0 3 1 4 0 13 7 3 4 10 5 3 1 2 4 2 16 5 8 0 1 0 3 2 16 1 0 4 9 4 20 3 7 7 1 2 10 8 0 2 2 4 2 3 8 4 1 7 7 8 6 0 1 14 4 2 2 3 5 9 9 12 9 4 10 4 6 3 5 11 7 2 8 14 19 12 9 3 1 11 12 1 2 6 5 17 18 0 6 4 6 7 9 13 2 13 0 1 22 0 0 5 2 11 11 6 2 10 10 17 5 7 2 7 5 5 9 10 2 3 7 11 5 5 1 11 2 3 3 5 16 2 6 10 1 6 1 14 2 3 2 1 1 4 1 21 6 0 0 10 5 2 0 17 9 18 0 7 2 1 6 4 4 8 4 1 1 11 1 0 0 1 7 11 4 6 2 34 1 1 0 2 1 4 6 2 3 16 18 11 11 5 8 11 9 2 7 6 0 0 7 5 9 3 1 6 3 10 3 4 7 13 1 1 1 7 1 1 1 12 8 5 0 3 9 4 2 9 4 1 3 3 20 16 6 4 13 10 4 2 18 6 27 4 11 13 12 1 3 7 12 13 5 7 14 3 3 8 1 10 4 1 4 9 5 5 11 5 10 3 8 3 0 20 8 11 2 0 8 5 3 3 0 9 12 5 7 3 12 4 8 4 1 8 2 9 9 11 0 7 21 11 4 1 6 2 1 3 7 12 10 12 14 1 4 7 12 1 5 7 3 5 5 3 9 7 10 3 7 6 6 3 12 1 10 2 1 6 2 21 1 8 16 5 12 1 3 11 4 2 5 3 8 4 7 7 9 4 10 4 1 4 1 10 8 1 4 13 4 4 2 14 4 13 8 6 4 14 15 2 0 0 11 7 13 0 13 11 3 8 10 2 11 5 12 6 0 3 5 5 19 3 3 3 0 1 2 14 2 3 3 6.41371158392435
10 2 11 8 0 0 5 8 2 8 3 2 16 8 4 4 7 11 3 6 15 8 12 1 13 3 4 5 8 2 7 19 7 7 4 7 6 6 10 12 10 14 10 4 5 1 4 3 10 0 2 9 26 13 3 10 8 2 4 3 9 1 6 0 6 11 4 2 17 11 4 4 5 4 0 4 3 10 20 0 8 1 17 4 14 4 7 14 9 4 9 3 2 6 1 30 9 14 16 20 1 2 2 2 5 6 7 11 0 2 2 8 9 17 3 5 3 6 8 6 0 0 5 5 1 4 2 0 3 13 2 8 3 3 16 7 5 12 6 8 11 2 4 1 10 6 13 0 3 2 11 21 15 9 9 1 1 15 7 1 1 4 11 3 10 3 2 4 13 14 9 5 7 2 4 0 7 7 2 2 2 8 12 2 1 5 9 1 7 1 6 2 2 7 7 2 6 2 0 12 9 6 1 1 10 1 15 6 3 12 0 5 1 0 3 4 1 8 2 2 1 26 1 4 1 1 15 10 12 6 5 10 0 9 0 2 0 0 8 9 11 16 1 2 3 14 3 3 3 2 2 2 4 0 18 2 9 4 10 1 0 9 12 5 2 10 17 6 2 8 9 6 0 4 11 12 8 0 0 3 17 3 1 4 6 3 4 5 5 7 11 4 8 18 1 3 2 9 9 15 5 6 6 1 7 4 7 8 15 4 3 16 15 7 2 3 4 8 6 21 10 9 1 7 5 6 2 9 0 8 7 2 3 0 7 1 3 7 10 3 19 8 23 4 13 3 10 1 5 18 8 6 4 8 14 4 3 11 1 11 15 7 0 9 10 8 2 18 2 9 0 1 0 2 9 13 12 24 10 2 6 3 9 1 1 1 11 3 3 7 4 3 5 6 1 2 7 3 1 2 11 1 4 6 0 4 4 3 9 12 1 0 10 2 10 2 5 11 3 16 9 4 8 2 15 2 7 10 9 15 4 0 18 10 11 0 3 1 3 0 12 5 2 3 11 3 2 1 2 4 2 15 5 8 0 0 0 2 2 14 1 0 2 7 3 21 2 7 9 1 2 10 7 0 2 1 3 1 2 7 4 1 6 8 9 6 0 1 13 3 2 2 2 6 8 6 11 12 4 8 4 6 3 6 10 5 2 9 11 14 12 11 3 1 11 13 1 1 7 6 15 16 0 6 4 5 4 7 10 2 12 0 1 18 0 0 6 2 10 9 6 2 8 11 16 5 6 2 9 3 5 9 9 1 3 4 9 6 5 1 10 2 2 3 4 15 2 6 10 1 6 1 11 1 2 1 1 1 4 1 17 7 0 0 9 5 2 0 19 9 15 0 5 1 1 7 3 4 7 4 1 1 10 1 0 0 1 8 11 4 5 2 36 0 1 0 2 1 5 6 2 2 16 14 9 11 5 10 10 7 2 7 8 0 0 6 5 8 2 1 6 3 8 2 3 7 13 1 1 1 5 1 1 1 11 8 5 0 3 8 4 2 10 5 1 3 3 17 15 6 4 17 9 3 1 14 5 21 2 14 13 11 1 2 7 12 12 5 7 11 3 2 8 1 10 3 1 3 6 4 2 10 7 9 3 6 3 0 22 9 11 2 0 6 5 3 3 0 9 11 4 7 2 14 3 7 3 1 7 1 7 11 10 0 9 20 10 4 1 6 2 1 3 8 13 8 14 11 0 4 5 13 1 5 5 3 4 3 3 8 7 7 3 7 4 8 3 12 0 7 1 1 6 1 22 0 7 9 5 12 0 3 11 4 2 2 3 7 4 6 10 8 4 10 4 1 4 1 9 7 1 2 12 4 2 2 12 5 15 9 6 3 14 16 1 0 0 9 6 13 0 13 9 2 6 11 2 9 4 13 5 0 3 5 2 17 3 3 3 0 1 2 14 2 3 2 5.994089834515367
8 2 14 7 0 0 5 7 2 8 3 1 13 7 3 3 7 10 2 4 13 8 12 1 12 2 5 5 8 2 5 18 4 6 4 6 6 5 9 10 11 12 9 4 6 1 3 3 12 0 2 8 26 9 2 10 8 2 4 2 9 1 7 0 5 8 4 2 17 9 4 6 5 3 0 4 3 9 19 0 9 1 13 4 14 4 5 12 9 5 5 3 2 7 1 29 10 14 16 22 1 2 2 2 5 4 6 11 0 1 1 7 7 15 2 3 2 8 9 6 0 0 5 4 1 4 2 0 3 14 2 7 2 3 14 5 5 10 7 7 10 2 4 1 9 6 11 0 3 2 12 19 14 7 8 1 0 12 6 1 1 4 12 3 9 1 2 2 14 12 8 5 9 2 4 0 6 7 2 2 2 7 12 2 1 5 12 1 5 0 7 2 1 7 6 2 6 2 0 11 11 7 1 1 8 1 13 4 2 10 0 5 1 0 3 3 1 6 2 2 1 25 0 3 1 0 14 10 12 6 5 10 0 10 0 2 0 0 8 8 9 12 1 2 3 13 3 2 3 1 2 1 4 0 20 2 10 5 11 1 0 9 11 5 1 11 18 5 2 9 9 5 0 4 9 11 8 0 0 2 17 2 1 3 6 3 3 5 5 6 12 4 6 15 1 3 2 8 7 16 5 6 5 1 7 4 6 7 15 4 2 14 14 7 1 3 3 7 6 19 11 7 1 5 7 5 1 9 0 6 7 1 2 0 6 1 3 8 10 2 20 7 23 2 11 3 11 1 5 14 8 6 3 5 14 3 2 11 1 12 12 10 0 9 12 5 2 17 2 11 0 1 0 2 9 13 11 23 10 2 5 3 10 1 1 1 9 3 3 6 3 3 5 6 1 1 7 1 1 2 8 1 3 5 0 3 4 2 9 12 1 0 8 2 9 2 4 10 3 18 8 4 10 1 15 1 4 11 8 12 4 0 19 9 11 0 3 1 2 0 14 5 2 3 15 3 2 1 2 4 2 14 4 8 0 0 0 3 2 13 1 0 2 8 3 18 2 7 8 1 2 10 6 0 2 1 3 1 2 6 4 1 3 6 7 6 0 0 11 3 1 2 2 7 7 6 12 12 4 7 4 4 4 6 7 5 2 9 10 14 12 11 4 1 9 10 1 1 8 6 13 10 0 4 4 4 4 6 9 2 10 0 1 20 0 0 6 1 10 9 7 1 8 11 15 5 5 2 9 1 5 8 9 1 2 4 10 6 6 1 9 2 1 2 5 14 2 7 7 0 6 1 9 1 2 1 1 1 2 1 15 7 0 0 9 4 2 0 18 6 14 0 5 1 0 6 3 7 8 4 1 1 12 1 0 0 1 9 9 3 5 0 35 0 0 0 1 1 5 7 2 2 14 16 9 9 5 8 8 7 2 6 7 0 0 6 4 7 2 1 5 1 6 2 3 6 13 0 1 1 5 0 1 1 11 6 5 0 2 6 4 2 7 6 1 2 2 16 17 7 2 16 8 3 1 9 5 20 1 13 14 11 1 1 5 9 10 5 5 9 3 1 6 1 10 3 1 3 4 4 2 9 10 5 2 7 1 0 22 6 10 3 0 5 4 2 3 0 9 10 3 5 2 13 3 7 3 1 5 1 6 15 11 0 8 20 10 3 1 5 2 1 3 6 12 8 12 10 0 3 4 14 0 3 5 3 3 2 3 7 6 8 2 7 3 7 0 9 0 7 1 1 5 0 19 0 6 6 5 12 0 0 9 3 1 1 3 6 3 3 11 8 3 10 4 1 4 1 9 7 1 2 10 4 2 2 10 6 19 8 5 2 12 19 1 0 0 8 6 12 0 11 8 2 6 12 2 9 6 12 4 0 3 5 2 16 3 3 3 0 1 2 11 2 3 1 5.566193853427896
8 2 17 7 0 0 5 7 2 8 3 0 9 7 3 2 8 11 2 3 13 7 9 1 12 2 5 5 9 2 5 15 4 4 4 6 6 4 8 10 11 11 9 2 6 1 3 2 11 0 2 7 23 7 1 7 9 2 2 1 8 1 6 0 2 8 3 2 14 8 5 5 5 2 0 4 3 7 17 0 9 1 11 3 14 4 6 10 9 7 5 3 2 8 0 30 11 12 12 22 1 2 2 1 4 3 6 11 0 1 0 7 6 12 2 2 2 9 9 3 0 0 5 3 1 3 2 0 1 15 1 6 1 3 11 5 6 10 6 7 8 2 4 0 8 5 12 0 2 2 11 19 12 6 7 1 0 12 5 1 1 3 11 3 9 1 2 2 12 14 6 6 8 2 3 0 5 5 2 2 2 5 11 2 1 5 15 1 4 0 6 2 1 6 5 2 4 2 0 12 11 7 0 0 10 1 11 4 3 8 0 3 1 0 4 3 1 6 2 1 1 20 0 3 1 0 13 8 10 5 5 11 0 8 0 1 0 0 8 8 8 11 0 2 1 11 3 3 2 1 2 1 4 0 22 2 7 6 8 1 0 7 10 4 1 11 12 4 2 8 9 4 0 4 5 10 6 0 0 2 16 1 1 3 5 3 3 5 5 6 10 3 5 12 0 3 2 7 5 17 4 6 5 1 6 4 5 6 15 4 2 13 11 6 1 3 3 8 6 18 14 7 1 4 7 4 1 9 0 5 5 1 2 0 5 1 2 9 10 2 24 8 18 2 10 3 13 1 4 14 8 4 2 5 12 3 2 11 1 11 8 11 0 7 9 5 2 13 2 14 0 1 0 2 8 13 11 25 11 2 4 3 11 1 1 1 9 3 3 5 3 3 5 6 1 1 7 2 1 2 7 1 3 5 0 4 3 2 13 13 1 0 8 2 10 2 6 8 3 17 7 4 13 0 17 1 2 11 6 10 3 0 17 11 11 0 2 1 2 0 14 3 1 3 14 3 2 0 2 4 2 13 4 8 0 0 0 3 2 14 1 0 2 8 3 17 2 7 9 1 2 12 6 0 1 1 3 1 2 4 4 1 2 6 6 5 0 0 10 3 1 1 1 5 7 5 11 11 4 7 4 5 4 7 6 5 2 7 10 12 11 10 5 0 8 11 1 1 7 5 11 8 0 3 4 4 3 6 9 2 12 0 1 22 0 0 7 1 11 7 7 1 8 11 15 4 4 3 6 1 5 9 7 1 2 4 9 5 4 1 9 2 1 2 2 14 2 6 7 0 6 1 7 1 1 1 1 0 2 1 12 7 0 0 9 4 1 0 16 6 13 0 4 1 0 6 3 7 7 3 1 1 11 1 0 0 1 8 9 2 3 0 34 0 0 0 1 1 6 8 2 2 12 16 8 7 5 8 7 7 2 5 7 0 0 5 4 6 2 1 3 1 7 2 2 5 15 0 1 0 4 0 1 1 11 6 5 0 2 6 4 1 7 6 1 0 1 15 17 7 2 15 9 1 1 8 6 20 1 11 12 12 1 1 4 8 10 5 5 9 3 1 6 0 9 3 1 3 3 3 1 8 10 3 2 8 1 0 22 5 11 3 0 3 3 2 3 0 8 9 2 4 2 13 3 5 2 0 5 1 3 16 10 0 8 18 10 2 1 4 2 1 2 5 12 6 10 11 0 2 4 13 0 3 4 2 2 1 3 6 6 7 2 8 3 7 0 5 0 7 1 0 3 0 20 0 5 4 3 11 0 0 9 2 1 1 2 5 3 3 14 9 2 9 3 0 3 1 11 7 1 2 8 4 1 1 8 5 21 5 4 2 12 19 1 0 0 10 5 15 0 11 8 2 5 13 2 7 8 12 4 0 1 5 2 13 1 3 2 0 0 2 12 2 3 0 5.17966903073286
8 2 20 7 0 0 5 7 2 9 3 0 9 8 3 2 7 12 2 2 13 6 8 1 11 2 6 4 8 2 5 14 4 4 3 5 6 4 10 10 9 10 9 2 5 1 2 2 10 0 1 6 22 4 1 7 10 1 2 1 7 1 5 0 1 6 3 2 13 9 6 5 6 2 0 3 3 8 14 0 9 1 9 3 13 4 6 9 9 10 4 2 2 7 0 29 9 15 12 21 0 2 2 1 2 4 5 5 0 0 0 7 4 8 1 2 2 8 7 3 0 0 5 2 1 3 2 0 1 15 1 6 1 3 13 4 4 9 6 7 7 1 3 0 8 2 14 0 2 2 10 17 11 4 6 1 0 12 4 1 1 2 12 3 8 1 1 2 13 11 6 6 6 1 3 0 5 6 2 2 2 2 11 2 1 5 18 1 3 0 5 2 1 6 5 2 4 1 0 9 11 6 0 0 9 1 10 3 3 7 0 2 1 0 4 2 1 8 2 1 0 23 0 3 1 0 12 8 9 6 4 10 0 7 0 1 0 0 9 8 7 10 0 2 1 11 3 3 2 1 2 0 3 0 20 2 6 4 6 1 0 7 10 4 1 13 9 3 2 8 10 3 0 3 3 9 4 0 0 2 14 1 1 3 4 3 3 4 4 6 10 3 5 13 0 1 2 8 5 14 4 5 5 0 6 3 5 5 13 4 1 12 7 6 1 3 3 7 5 17 13 8 1 4 7 3 1 7 0 5 3 1 2 0 5 1 2 10 9 2 20 7 18 2 8 3 15 1 4 11 8 3 1 3 12 1 1 9 1 10 7 9 0 6 7 4 2 14 2 16 0 1 0 2 8 9 10 23 12 2 3 3 11 1 0 1 7 3 3 5 2 3 4 6 1 1 6 3 1 2 6 0 3 6 0 4 3 2 13 10 1 0 7 1 8 1 5 8 2 18 6 4 17 0 20 1 2 10 6 9 3 0 13 11 9 0 2 1 2 0 16 2 0 3 17 2 2 0 2 4 1 12 3 10 0 0 0 3 1 14 0 0 2 8 3 14 2 5 10 1 2 16 6 0 0 1 3 0 1 4 4 1 2 7 6 5 0 0 9 3 0 1 1 6 7 5 11 13 3 6 4 7 5 7 6 4 2 8 10 12 10 10 5 0 7 13 1 1 8 5 8 8 0 3 4 4 2 6 11 2 13 0 1 20 0 0 5 0 10 5 7 1 5 12 19 3 3 3 5 0 5 10 7 1 2 4 7 4 4 1 8 2 1 2 1 15 2 7 7 0 4 1 6 1 1 1 1 0 2 1 8 7 0 0 7 3 1 0 15 5 11 0 4 1 0 7 2 9 7 2 1 0 7 1 0 0 1 7 9 1 1 0 36 0 0 0 1 1 6 7 1 2 9 16 7 6 4 8 6 7 1 5 7 0 0 5 4 7 2 1 3 1 5 2 2 4 15 0 1 0 4 0 1 1 9 6 4 0 1 7 3 0 7 4 0 0 1 14 16 7 2 16 8 1 1 5 7 20 1 11 10 15 1 1 4 7 9 4 5 9 3 1 6 0 10 3 0 2 3 3 1 9 10 3 1 8 1 0 22 5 9 3 0 2 2 2 2 0 6 9 2 5 2 11 3 6 2 0 4 1 3 15 10 0 7 15 6 2 1 4 2 1 1 4 12 5 10 12 0 2 4 12 0 3 4 2 2 1 3 6 7 7 2 8 3 6 0 4 0 6 1 0 3 0 18 0 3 4 3 10 0 0 8 2 1 0 1 5 3 3 16 9 2 9 2 0 3 1 11 6 1 2 7 4 1 1 8 5 23 4 4 1 13 21 1 0 0 8 4 13 0 10 8 2 3 12 2 7 8 11 3 0 1 4 1 14 1 2 1 0 0 2 10 1 3 0 4.8546099290780149
6 2 21 7 0 0 2 7 2 9 2 0 8 7 3 1 6 11 2 2 15 5 8 1 13 2 7 3 11 2 5 11 4 5 3 4 7 4 8 7 11 9 7 2 6 1 2 2 11 0 1 7 17 4 1 7 7 1 1 1 7 0 5 0 1 5 3 0 11 10 7 6 5 2 0 2 2 7 10 0 7 1 7 3 13 3 7 7 9 8 3 2 2 6 0 28 9 16 10 20 0 2 1 1 1 6 6 4 0 0 0 8 3 7 1 2 2 7 5 3 0 0 5 2 1 2 2 0 1 12 1 3 0 3 10 3 3 8 6 7 5 1 2 0 7 2 13 0 2 2 11 17 10 3 5 1 0 12 3 1 0 2 12 3 8 1 1 1 12 11 5 3 6 1 3 0 4 7 2 2 2 2 10 2 1 4 20 1 1 0 4 2 0 5 4 2 4 1 0 10 11 7 0 0 8 1 5 2 2 6 0 1 1 0 4 2 0 8 2 0 0 18 0 2 1 0 12 7 8 6 4 11 0 6 0 1 0 0 10 10 7 11 0 2 1 10 2 4 2 1 2 0 3 0 22 2 6 3 5 0 0 5 8 4 1 14 9 2 2 7 9 3 0 2 3 8 4 0 0 3 16 1 1 3 4 2 3 3 3 4 11 3 3 12 0 1 1 8 5 13 2 5 4 0 7 2 6 5 8 3 1 10 8 5 1 2 1 7 5 13 12 7 1 2 7 3 1 6 0 5 3 0 2 0 6 1 1 8 5 0 21 7 16 2 8 3 17 0 3 10 7 3 1 3 11 1 1 9 1 11 7 11 0 6 6 3 2 11 2 16 0 1 0 2 7 8 9 23 14 1 4 3 12 1 0 1 7 2 3 5 2 2 3 5 1 1 6 4 0 1 4 0 2 5 0 6 2 2 14 10 0 0 8 1 9 0 3 6 2 18 5 5 15 0 16 1 2 11 6 7 2 0 13 13 9 0 2 1 2 0 16 2 0 2 16 1 2 0 2 4 1 8 3 10 0 0 0 3 1 14 0 0 2 6 3 11 1 3 11 1 1 13 6 0 0 0 3 0 1 4 4 1 2 6 4 5 0 0 9 3 0 1 1 5 5 4 10 14 3 5 4 7 5 9 7 4 2 8 10 10 7 8 4 0 6 13 1 1 9 5 7 9 0 3 3 2 2 5 8 2 13 0 1 21 0 0 5 0 6 4 9 1 6 12 15 3 2 3 6 0 5 12 5 1 2 4 5 5 3 1 9 0 1 2 1 14 2 7 6 0 4 1 6 1 1 1 1 0 2 0 9 8 0 0 5 2 1 0 16 5 9 0 3 0 0 8 2 9 5 1 0 0 6 1 0 0 1 8 9 1 0 0 33 0 0 0 1 1 6 9 1 2 7 16 7 6 3 9 7 4 1 4 7 0 0 2 3 8 2 0 3 1 4 1 2 4 12 0 1 0 3 0 1 1 9 6 6 0 1 6 2 0 7 4 0 0 1 9 15 6 1 14 7 1 1 3 5 18 1 12 8 14 1 0 2 7 7 4 5 8 2 1 5 0 11 3 0 2 3 3 1 7 9 3 1 9 0 0 20 5 10 1 0 2 2 2 2 0 5 7 2 7 2 12 2 4 2 0 3 1 1 19 7 0 5 14 5 2 0 4 2 0 1 4 9 5 10 13 0 2 4 10 0 2 4 2 2 1 3 6 7 6 0 9 3 5 0 3 0 6 1 0 3 0 19 0 2 4 3 11 0 0 8 2 1 0 0 3 3 3 21 10 2 6 2 0 3 1 11 7 1 1 6 2 1 1 5 4 26 3 4 1 13 21 1 0 0 9 4 14 0 10 5 2 3 11 2 5 10 10 3 0 1 3 1 13 1 2 1 0 0 2 7 1 1 0 4.494089834515367
5 1 22 6 0 0 2 7 2 9 2 0 8 8 3 1 7 12 2 2 13 4 7 0 11 2 7 3 13 2 4 12 3 6 3 3 6 3 9 6 14 8 7 2 6 1 2 1 11 0 1 8 12 3 1 5 9 0 1 0 6 0 5 0 1 4 3 0 9 11 7 7 8 1 0 2 2 6 10 0 5 1 7 3 9 2 6 7 6 6 2 2 0 7 0 27 9 14 8 19 0 2 1 1 0 7 7 4 0 0 0 6 2 6 1 2 1 7 4 3 0 0 5 1 1 2 1 0 0 13 1 3 0 3 8 3 3 7 6 4 5 1 2 0 5 2 12 0 1 1 8 18 9 4 4 1 0 11 2 1 0 2 13 3 8 1 1 1 11 10 4 2 6 1 1 0 4 8 1 2 0 2 9 2 1 4 17 1 1 0 5 1 0 5 3 2 3 1 0 11 13 9 0 0 8 1 5 1 2 4 0 1 1 0 4 2 0 11 2 0 0 17 0 1 1 0 12 6 7 6 4 13 0 5 0 1 0 0 11 10 4 10 0 1 1 7 2 3 2 1 1 0 3 0 20 2 6 3 3 0 0 5 7 3 1 16 7 2 2 5 8 2 0 1 4 6 3 0 0 4 19 1 0 2 4 2 2 1 2 4 9 3 3 12 0 1 0 6 5 12 2 4 3 0 8 1 7 4 7 2 1 10 8 5 1 1 1 5 5 10 10 8 1 2 6 2 1 6 0 5 3 0 1 0 3 1 1 6 3 0 18 8 12 2 8 3 19 0 2 9 7 2 1 2 13 0 1 8 1 10 5 11 0 6 5 3 0 9 1 17 0 1 0 1 7 7 9 23 13 1 3 3 9 1 0 1 7 2 1 4 1 2 3 5 0 1 5 5 0 1 4 0 1 4 0 5 2 2 16 11 0 0 8 0 9 0 4 6 2 16 5 4 14 0 17 1 2 9 5 4 2 0 13 13 8 0 2 1 2 0 15 1 0 1 15 1 1 0 2 3 1 6 2 10 0 0 0 2 1 11 0 0 1 6 3 12 1 3 9 0 0 13 6 0 0 0 3 0 1 4 4 1 2 6 2 6 0 0 7 3 0 1 1 5 4 3 11 13 2 4 3 8 5 7 8 4 2 8 10 8 5 9 4 0 9 11 1 1 9 5 8 8 0 3 3 2 1 5 6 2 12 0 0 19 0 0 3 0 6 4 10 1 6 11 15 3 2 3 7 0 5 9 4 1 2 2 4 4 3 1 7 0 0 2 1 12 2 8 5 0 4 1 5 1 1 0 1 0 1 0 6 8 0 0 4 2 1 0 18 4 6 0 3 0 0 10 1 9 5 1 0 0 6 1 0 0 1 7 7 0 0 0 28 0 0 0 1 1 7 8 1 1 6 15 8 6 3 10 7 4 0 4 5 0 0 1 3 10 1 0 3 1 4 1 2 4 12 0 1 0 3 0 1 1 8 6 6 0 1 5 1 0 5 2 0 0 1 10 15 6 1 11 6 1 1 3 4 15 1 13 8 13 1 0 2 6 6 4 4 8 2 0 5 0 13 3 0 2 3 3 1 6 6 2 1 11 0 0 18 4 10 0 0 1 2 2 1 0 5 7 2 9 1 11 2 4 1 0 2 1 0 17 8 0 5 11 4 2 0 4 2 0 1 4 9 3 8 12 0 2 3 9 0 2 3 2 1 1 3 6 7 4 0 8 3 7 0 2 0 6 1 0 3 0 17 0 2 4 2 10 0 0 8 1 1 0 0 3 1 4 22 10 2 4 2 0 2 1 11 8 1 1 6 2 1 1 5 3 27 1 3 1 14 17 0 0 0 12 4 13 0 9 6 2 3 12 2 5 12 8 3 0 1 2 0 13 1 1 0 0 0 2 8 1 1 0 4.157210401891253
7 1 19 7 0 0 1 6 2 11 2 0 7 6 1 0 8 11 2 2 12 4 6 0 9 2 7 2 10 2 3 13 3 8 3 3 6 3 9 6 13 10 6 1 6 0 2 1 12 0 1 9 12 3 0 5 11 0 1 0 4 0 4 0 1 4 2 0 6 12 6 8 8 1 0 2 2 6 9 0 4 1 7 3 7 0 6 7 6 5 2 2 0 8 0 25 9 16 9 19 0 2 0 1 0 5 9 2 0 0 0 5 2 6 0 2 1 6 4 2 0 0 5 1 1 2 0 0 0 17 1 3 0 2 8 2 2 5 6 4 5 1 2 0 4 2 11 0 1 1 8 15 11 4 3 1 0 11 1 1 0 2 12 3 7 1 1 1 10 11 3 2 5 1 1 0 4 7 1 2 0 2 8 1 1 4 16 1 1 0 5 1 0 3 2 2 3 1 0 10 16 8 0 0 8 1 5 1 3 4 0 1 1 0 4 1 0 11 2 0 0 16 0 1 0 0 11 4 6 5 4 13 0 3 0 1 0 0 10 10 4 8 0 1 1 6 2 3 1 1 1 0 3 0 22 2 6 5 3 0 0 3 4 3 1 14 6 2 2 4 8 2 0 1 4 6 2 0 0 4 17 0 0 1 3 2 1 1 2 4 7 3 3 13 0 1 0 5 5 10 2 3 2 0 6 1 6 4 5 2 1 9 5 4 1 1 1 5 5 5 8 10 1 2 5 2 1 4 0 3 3 0 1 0 3 1 1 6 3 0 21 8 11 2 8 2 17 0 2 8 5 2 1 1 14 0 1 7 1 8 4 12 0 6 4 2 0 7 1 17 0 1 0 1 5 8 9 22 11 1 2 2 9 1 0 1 3 2 0 4 1 2 2 5 0 1 5 6 0 0 4 0 1 3 0 6 1 2 17 11 0 0 9 0 8 0 3 4 2 13 5 5 12 0 17 1 2 10 5 4 2 0 11 13 8 0 1 1 2 0 15 1 0 1 11 1 1 0 1 2 1 6 2 9 0 0 0 2 1 11 0 0 1 4 3 10 1 3 9 0 0 14 4 0 0 0 2 0 1 2 3 1 1 7 2 8 0 0 7 3 0 0 1 5 4 3 12 13 2 4 2 10 6 7 9 4 2 8 10 6 4 6 4 0 9 11 1 1 10 5 9 9 0 3 3 2 1 3 4 2 11 0 0 17 0 0 2 0 7 4 10 1 5 8 13 3 2 4 8 0 2 10 5 1 2 1 5 4 2 1 6 0 0 2 1 8 2 9 4 0 2 1 3 1 1 0 1 0 1 0 5 9 0 0 1 2 1 0 19 2 6 0 2 0 0 11 1 9 5 1 0 0 6 0 0 0 1 6 8 0 0 0 26 0 0 0 1 1 7 7 1 1 5 13 8 5 3 12 7 4 0 2 3 0 0 1 3 11 1 0 3 1 5 1 1 3 10 0 1 0 2 0 1 1 8 4 6 0 1 6 1 0 5 1 0 0 1 10 13 6 1 10 6 0 1 3 4 13 1 14 7 8 1 0 2 3 6 3 4 8 2 0 3 0 12 2 0 2 3 3 1 7 5 2 0 14 0 0 14 4 10 0 0 1 2 2 1 0 5 8 2 10 0 11 1 6 1 0 2 1 0 16 8 0 4 11 4 2 0 3 2 0 1 3 10 3 8 10 0 1 3 9 0 2 3 2 1 1 1 4 6 4 0 7 3 6 0 2 0 6 1 0 3 0 17 0 1 4 1 7 0 0 6 1 1 0 0 2 1 3 21 12 2 4 2 0 2 1 8 7 1 1 4 2 1 1 5 3 25 2 3 1 12 13 0 0 0 13 4 14 0 8 6 2 2 12 2 4 11 7 3 0 1 2 0 9 0 1 0 0 0 2 10 1 1 0 3.868794326241135
5 0 18 6 0 0 1 3 2 10 2 0 8 6 1 0 8 11 1 1 12 3 6 0 8 2 7 2 11 1 2 12 2 10 2 3 6 2 8 6 13 9 6 1 8 0 2 0 11 0 1 8 12 3 0 4 13 0 1 0 4 0 4 0 1 3 2 0 4 13 5 7 7 1 0 2 2 5 9 0 5 1 7 3 7 0 5 8 3 6 2 2 0 7 0 21 8 20 6 18 0 2 0 1 0 3 11 2 0 0 0 5 0 6 0 2 0 4 4 1 0 0 3 0 1 2 0 0 0 15 1 3 0 2 8 2 0 4 7 4 4 1 2 0 4 2 10 0 1 1 8 13 9 5 3 1 0 8 1 1 0 1 11 3 6 1 1 0 8 11 3 2 5 1 1 0 2 8 1 2 0 1 7 0 1 4 13 1 1 0 5 1 0 3 2 2 3 1 0 9 19 10 0 0 8 1 3 1 2 3 0 1 1 0 3 1 0 10 2 0 0 14 0 1 0 0 11 3 4 5 4 12 0 2 0 1 0 0 7 10 3 8 0 1 0 6 1 4 1 1 1 0 3 0 21 2 4 5 3 0 0 0 2 2 1 13 4 2 2 4 9 2 0 1 4 5 2 0 0 5 15 0 0 1 3 2 0 1 2 3 7 2 3 12 0 1 0 6 5 7 2 3 2 0 7 1 4 2 5 2 1 8 4 3 1 0 0 5 4 4 9 11 1 2 4 1 1 3 0 3 3 0 0 0 2 1 0 5 3 0 19 6 9 1 7 1 14 0 2 9 5 2 0 1 13 0 1 7 0 8 3 12 0 6 4 2 0 6 1 15 0 1 0 0 3 6 6 18 8 1 3 2 7 1 0 0 3 2 0 4 1 2 1 5 0 1 5 8 0 0 4 0 1 2 0 5 1 2 19 11 0 0 9 0 10 0 2 4 2 12 3 5 12 0 16 1 2 9 5 4 3 0 9 12 8 0 1 1 2 0 14 1 0 1 11 1 1 0 0 2 1 5 2 10 0 0 0 2 1 9 0 0 1 3 3 9 1 3 9 0 0 13 3 0 0 0 2 0 1 1 2 1 1 6 2 6 0 0 7 3 0 0 1 6 4 3 12 13 1 3 2 10 4 7 9 4 2 8 10 4 3 5 5 0 8 9 0 1 10 6 7 9 0 3 3 2 1 3 3 2 9 0 0 15 0 0 0 0 5 4 12 1 7 7 10 2 2 5 6 0 2 10 6 1 2 1 6 3 2 1 5 0 0 2 1 5 1 7 4 0 2 1 2 1 0 0 1 0 1 0 5 5 0 0 1 2 1 0 20 2 6 0 1 0 0 13 1 11 5 1 0 0 5 0 0 0 1 6 7 0 0 0 21 0 0 0 1 1 7 6 1 1 4 12 9 5 3 10 8 2 0 2 2 0 0 1 1 12 1 0 1 0 6 1 1 3 9 0 1 0 2 0 1 1 6 3 6 0 1 6 1 0 4 1 0 0 1 12 12 4 1 11 6 0 1 3 4 10 1 14 7 8 0 0 2 3 6 3 4 6 2 0 3 0 11 1 0 2 3 1 1 6 4 2 0 17 0 0 11 4 10 0 0 1 1 2 0 0 4 9 1 10 0 8 1 4 1 0 1 1 0 16 9 0 4 10 5 2 0 3 2 0 1 3 8 3 7 8 0 0 2 10 0 2 3 2 1 1 1 4 6 4 0 6 3 6 0 1 0 4 1 0 3 0 16 0 1 3 0 7 0 0 5 1 1 0 0 2 1 2 20 10 2 4 2 0 2 1 5 8 1 1 3 2 1 1 5 3 26 2 3 1 11 11 0 0 0 16 4 13 0 7 6 2 2 17 2 3 9 7 2 0 1 2 0 8 0 1 0 0 0 2 9 0 1 0 3.561465721040189
5 0 16 6 0 0 1 3 2 11 2 0 8 6 1 0 7 10 1 1 10 2 5 0 9 2 5 1 13 1 1 10 2 11 2 1 6 2 6 6 11 8 6 1 5 0 2 0 11 0 0 11 8 3 0 4 14 0 1 0 4 0 4 0 1 3 2 0 4 13 4 8 8 1 0 2 2 2 9 0 4 1 7 3 7 0 6 7 4 8 2 2 0 8 0 17 7 19 7 20 0 2 0 1 0 2 13 3 0 0 0 5 0 4 0 1 0 4 3 1 0 0 2 0 1 1 0 0 0 15 1 3 0 2 7 2 0 4 9 3 2 1 2 0 4 2 11 0 1 1 6 13 9 5 3 1 0 6 1 1 0 1 10 2 6 1 1 0 7 10 3 2 5 1 1 0 1 8 0 0 0 1 7 0 1 4 13 1 0 0 4 1 0 3 1 2 3 1 0 8 16 12 0 0 7 1 3 1 2 2 0 0 1 0 3 1 0 6 2 0 0 14 0 1 0 0 10 2 4 5 4 13 0 1 0 1 0 0 6 11 2 7 0 1 0 6 1 3 1 1 1 0 3 0 17 2 4 5 2 0 0 0 2 2 1 10 4 1 2 4 8 2 0 1 3 4 1 0 0 5 14 0 0 0 3 2 0 1 1 3 7 2 3 11 0 1 0 7 4 6 1 2 2 0 8 1 5 2 4 2 0 8 4 1 1 0 0 5 4 2 11 12 1 2 2 1 1 2 0 3 2 0 0 0 2 1 0 4 2 0 20 5 9 1 8 1 15 0 2 10 4 2 0 0 13 0 1 6 0 8 1 13 0 5 1 2 0 5 1 13 0 1 0 0 2 4 4 18 6 1 5 2 7 1 0 0 3 1 0 2 1 2 1 4 0 1 4 7 0 0 4 0 1 2 0 6 1 2 15 10 0 0 8 0 10 0 3 2 1 11 3 4 10 0 17 1 2 7 4 4 6 0 5 12 6 0 1 1 2 0 13 1 0 1 10 1 1 0 0 2 0 4 2 10 0 0 0 2 1 9 0 0 1 3 2 8 1 3 7 0 0 14 2 0 0 0 2 0 1 1 1 1 1 7 2 5 0 0 5 3 0 0 1 6 3 3 11 11 1 3 2 10 4 7 9 4 2 10 10 4 3 3 5 0 7 7 0 1 12 5 6 8 0 2 3 2 0 3 2 2 6 0 0 17 0 0 0 0 3 4 13 1 8 7 8 2 1 6 6 0 1 11 6 0 2 1 6 2 1 1 5 0 0 2 1 5 1 6 3 0 2 1 2 0 0 0 1 0 1 0 5 4 0 0 1 2 1 0 16 2 6 0 1 0 0 12 0 10 4 1 0 0 5 0 0 0 1 8 7 0 0 0 16 0 0 0 0 1 7 4 1 1 3 11 6 4 3 9 7 2 0 1 2 0 0 1 1 9 1 0 1 0 7 1 1 3 8 0 0 0 2 0 1 1 6 3 8 0 1 6 1 0 3 0 0 0 1 11 9 4 1 12 4 0 1 2 6 10 1 12 7 9 0 0 2 3 6 2 2 4 1 0 3 0 12 1 0 2 3 1 0 5 4 2 0 17 0 0 10 4 11 0 0 1 1 2 0 0 4 7 0 12 0 8 1 2 1 0 1 1 0 14 8 0 4 10 4 2 0 3 2 0 1 3 6 2 7 7 0 0 1 8 0 2 3 2 1 1 1 4 5 4 0 5 2 5 0 1 0 3 1 0 3 0 15 0 1 3 0 6 0 0 5 1 1 0 0 2 1 2 25 10 2 4 2 0 2 1 4 8 1 1 3 2 0 1 5 3 20 2 2 1 11 11 0 0 0 20 4 10 0 9 7 2 2 15 2 3 6 6 2 0 0 2 0 8 0 1 0 0 0 2 11 0 1 0 3.307328605200946
4 0 17 5 0 0 1 3 2 11 2 0 9 7 1 0 7 11 1 1 10 1 3 0 8 2 6 1 12 0 1 9 2 11 2 1 5 2 5 4 10 7 5 1 5 0 2 0 8 0 0 11 8 2 0 4 13 0 0 0 3 0 4 0 1 2 2 0 4 12 4 6 9 1 0 1 2 2 8 0 5 1 6 1 6 0 5 6 4 8 1 2 0 9 0 12 5 20 6 15 0 2 0 1 0 2 14 5 0 0 0 4 0 3 0 1 0 5 3 0 0 0 1 0 1 1 0 0 0 11 1 3 0 2 6 1 0 4 10 2 2 1 2 0 2 2 9 0 1 1 6 8 9 5 3 1 0 3 1 1 0 1 10 2 6 1 1 0 7 11 3 0 4 1 1 0 1 8 0 0 0 0 6 0 1 4 13 1 0 0 4 1 0 2 0 2 2 0 0 7 12 7 0 0 6 1 3 1 1 2 0 0 0 0 3 1 0 6 2 0 0 14 0 1 0 0 9 2 4 5 3 14 0 1 0 0 0 0 6 11 2 8 0 1 0 5 1 6 0 1 0 0 1 0 13 1 4 5 2 0 0 0 1 2 1 11 2 1 1 3 7 2 0 0 3 4 1 0 0 4 15 0 0 0 2 2 0 1 1 3 7 2 3 9 0 1 0 8 2 6 1 2 2 0 9 1 7 2 3 1 0 6 2 1 0 0 0 5 4 1 10 11 1 2 1 1 1 2 0 3 1 0 0 0 0 1 0 4 0 0 18 5 8 1 7 2 16 0 2 7 4 2 0 0 12 0 1 5 0 8 1 15 0 2 0 2 0 6 0 10 0 1 0 0 2 2 4 17 5 1 7 1 8 1 0 0 3 1 0 2 1 2 1 4 0 0 3 6 0 0 3 0 1 2 0 8 1 2 15 7 0 0 4 0 10 0 3 2 1 11 3 4 8 0 17 1 2 6 4 4 5 0 3 12 5 0 1 1 2 0 11 1 0 1 9 1 1 0 0 2 0 3 2 11 0 0 0 2 1 8 0 0 1 4 2 7 1 3 5 0 0 14 2 0 0 0 2 0 1 1 1 1 1 7 2 4 0 0 5 2 0 0 1 7 1 3 12 11 1 2 2 11 4 6 9 4 2 8 10 4 2 3 5 0 6 6 0 0 14 3 5 7 0 1 3 2 0 3 2 2 4 0 0 19 0 0 0 0 3 4 13 1 7 7 5 2 1 6 5 0 1 14 7 0 0 1 7 2 1 1 4 0 0 2 1 5 1 5 3 0 2 1 2 0 0 0 1 0 1 0 4 2 0 0 1 2 1 0 13 2 6 0 1 0 0 12 0 10 3 1 0 0 5 0 0 0 1 10 7 0 0 0 15 0 0 0 0 1 6 6 1 1 1 8 3 4 1 8 5 2 0 1 2 0 0 1 0 8 1 0 1 0 7 1 1 2 7 0 0 0 1 0 1 1 5 2 9 0 1 6 1 0 2 0 0 0 1 12 9 3 1 12 4 0 0 2 5 9 1 10 6 8 0 0 2 4 6 1 1 3 1 0 2 0 11 1 0 2 3 1 0 4 3 2 0 13 0 0 9 4 10 0 0 1 1 1 0 0 4 7 0 13 0 7 1 1 1 0 1 1 0 12 7 0 5 9 4 2 0 2 1 0 1 2 6 2 6 4 0 0 1 8 0 1 1 2 1 1 1 3 5 4 0 4 2 5 0 1 0 2 1 0 3 0 14 0 1 2 0 5 0 0 5 0 1 0 0 1 1 2 21 11 2 3 1 0 2 0 4 9 0 1 1 2 0 1 4 3 19 3 2 1 8 8 0 0 0 16 3 9 0 8 6 2 2 13 2 3 5 4 2 0 0 1 0 6 0 1 0 0 0 2 12 0 1 0 3.0011820330969267
4 0 15 4 0 0 1 3 1 7 1 0 7 5 1 0 6 9 1 1 9 1 3 0 10 2 5 1 12 0 1 9 2 13 2 1 3 0 5 4 9 6 3 1 4 0 2 0 9 0 0 12 7 2 0 3 13 0 0 0 3 0 4 0 1 2 2 0 4 15 4 7 9 0 0 1 2 2 7 0 6 1 5 1 5 0 5 6 3 12 1 1 0 8 0 13 5 19 8 11 0 2 0 1 0 1 12 4 0 0 0 2 0 1 0 1 0 5 3 0 0 0 1 0 1 1 0 0 0 12 0 1 0 2 6 1 0 1 12 2 1 1 2 0 1 2 8 0 1 1 4 8 7 5 3 1 0 2 1 1 0 1 9 2 3 1 1 0 6 11 3 0 4 1 1 0 1 6 0 0 0 0 5 0 1 4 14 1 0 0 3 0 0 2 0 2 2 0 0 6 11 6 0 0 6 1 3 1 0 1 0 0 0 0 3 1 0 7 2 0 0 13 0 1 0 0 7 2 2 6 2 12 0 1 0 0 0 0 5 13 2 9 0 1 0 4 0 6 0 1 0 0 1 0 15 1 3 6 1 0 0 0 1 2 1 11 2 1 1 2 7 2 0 0 3 2 1 0 0 5 16 0 0 0 2 2 0 1 1 3 7 1 3 8 0 1 0 9 1 6 1 1 2 0 9 1 9 2 2 1 0 5 2 1 0 0 0 5 4 1 10 10 0 2 1 1 0 1 0 3 1 0 0 0 0 1 0 4 0 0 19 5 8 1 6 2 15 0 2 7 4 2 0 0 12 0 0 5 0 9 1 14 0 2 0 2 0 7 0 10 0 1 0 0 2 2 3 15 3 1 6 1 10 1 0 0 2 0 0 2 1 2 1 4 0 0 3 6 0 0 3 0 1 2 0 7 0 1 16 6 0 0 3 0 11 0 3 1 1 8 2 4 9 0 16 1 2 5 3 4 8 0 2 14 4 0 1 1 2 0 12 1 0 1 11 1 1 0 0 2 0 3 2 13 0 0 0 1 1 7 0 0 1 3 2 8 1 3 4 0 0 14 1 0 0 0 1 0 1 1 1 1 1 7 1 4 0 0 5 2 0 0 1 5 1 3 12 11 1 2 2 12 3 6 6 4 2 7 9 4 1 3 5 0 6 4 0 0 16 3 5 9 0 1 3 2 0 2 2 2 4 0 0 20 0 0 0 0 3 4 14 1 8 7 5 1 1 6 3 0 1 12 7 0 0 1 6 2 1 1 4 0 0 1 1 3 1 5 3 0 2 0 2 0 0 0 1 0 1 0 2 2 0 0 1 2 1 0 8 1 6 0 1 0 0 14 0 11 3 1 0 0 4 0 0 0 1 9 7 0 0 0 10 0 0 0 0 1 5 4 1 1 1 7 3 4 1 7 5 2 0 1 2 0 0 1 0 8 1 0 0 0 8 1 1 2 6 0 0 0 1 0 1 0 5 2 7 0 1 7 0 0 2 0 0 0 1 11 9 4 0 13 2 0 0 2 5 5 1 11 6 8 0 0 1 3 2 1 1 1 1 0 2 0 11 1 0 1 3 1 0 3 3 2 0 14 0 0 10 4 12 0 0 1 0 0 0 0 5 6 0 14 0 7 1 1 1 0 1 1 0 11 5 0 4 7 3 1 0 1 1 0 0 2 5 2 7 3 0 0 1 6 0 1 1 2 1 0 1 3 3 4 0 2 2 5 0 1 0 2 1 0 2 0 13 0 0 2 0 3 0 0 3 0 1 0 0 1 1 2 22 14 2 3 1 0 2 0 3 9 0 1 1 2 0 0 4 1 19 5 2 1 8 8 0 0 0 16 3 7 0 8 7 1 2 12 1 3 5 4 2 0 0 1 0 4 0 1 0 0 0 1 10 0 1 0 2.8085106382978726
3 0 15 3 0 0 0 3 1 7 1 0 6 5 1 0 7 8 1 1 7 1 3 0 11 3 4 1 13 0 1 10 2 14 2 1 3 0 5 3 9 6 2 0 4 0 2 0 7 0 0 13 7 2 0 3 12 0 0 0 3 0 4 0 1 2 1 0 2 16 3 4 7 0 0 1 2 0 6 0 6 1 4 1 4 0 5 6 3 15 1 1 0 7 0 11 4 15 9 8 0 1 0 1 0 1 12 3 0 0 0 1 0 0 0 1 0 6 3 0 0 0 1 0 1 1 0 0 0 14 0 1 0 1 6 0 0 1 14 2 1 1 2 0 1 2 9 0 1 1 4 7 8 4 2 0 0 2 1 1 0 1 8 2 3 1 1 0 5 12 2 0 3 1 1 0 1 5 0 0 0 0 5 0 1 4 13 1 0 0 3 0 0 2 0 2 2 0 0 6 11 4 0 0 6 1 2 1 0 1 0 0 0 0 3 1 0 7 2 0 0 14 0 1 0 0 8 1 1 7 2 11 0 1 0 0 0 0 4 10 2 10 0 1 0 4 0 6 0 1 0 0 1 0 17 1 3 5 0 0 0 0 1 2 1 11 2 1 1 2 5 2 0 0 2 1 0 0 0 5 15 0 0 0 2 2 0 1 0 3 7 1 3 7 0 1 0 11 0 5 1 0 1 0 7 1 10 1 1 1 0 3 2 1 0 0 0 4 2 1 7 7 0 2 1 1 0 1 0 2 1 0 0 0 0 1 0 2 0 0 16 4 8 1 6 5 16 0 2 5 4 2 0 0 12 0 0 5 0 8 1 14 0 2 0 1 0 6 0 9 0 1 0 0 2 2 2 13 3 1 6 1 8 1 0 0 2 0 0 2 1 2 1 3 0 0 3 6 0 0 3 0 1 2 0 6 0 1 16 6 0 0 5 0 8 0 1 1 0 8 2 4 9 0 14 1 1 5 3 2 11 0 2 14 4 0 1 1 2 0 9 1 0 1 13 1 1 0 0 2 0 3 2 12 0 0 0 1 1 7 0 0 1 3 1 7 1 3 4 0 0 12 1 0 0 0 1 0 1 1 1 1 0 6 0 3 0 0 4 1 0 0 1 5 1 3 11 9 1 2 2 11 2 6 4 4 2 5 8 3 1 3 6 0 7 4 0 0 18 3 4 10 0 1 3 1 0 2 2 2 4 0 0 21 0 0 0 0 4 4 14 1 9 6 4 1 1 5 3 0 0 13 8 0 0 1 5 1 1 1 2 0 0 1 1 3 0 8 3 0 2 0 2 0 0 0 1 0 1 0 2 2 0 0 1 2 1 0 8 1 5 0 0 0 0 14 0 8 1 1 0 0 4 0 0 0 1 10 7 0 0 0 9 0 0 0 0 1 4 4 1 1 0 6 3 3 1 6 4 2 0 1 1 0 0 1 0 9 1 0 0 0 8 1 1 2 5 0 0 0 1 0 1 0 5 2 8 0 0 7 0 0 1 0 0 0 1 10 8 5 0 13 2 0 0 1 5 3 1 12 6 8 0 0 1 3 1 1 0 1 1 0 2 0 11 1 0 1 3 1 0 3 2 2 0 13 0 0 10 4 13 0 0 1 0 0 0 0 7 4 0 16 0 8 0 1 1 0 1 1 0 9 5 0 5 9 2 1 0 1 1 0 0 1 7 2 8 3 0 0 1 8 0 1 1 0 1 0 1 2 2 3 0 2 2 5 0 0 0 1 1 0 2 0 14 0 0 1 0 3 0 0 3 0 1 0 0 1 1 2 21 10 1 3 1 0 1 0 2 8 0 1 1 1 0 0 4 1 17 7 2 1 7 7 0 0 0 13 3 6 0 8 8 1 2 12 0 2 4 3 2 0 0 1 0 2 0 1 0 0 0 1 10 0 1 0 2.6300236406619388
3 0 12 2 0 0 0 3 1 6 1 0 6 6 1 0 5 10 1 1 7 1 2 0 12 3 5 1 12 0 0 6 2 12 2 0 3 0 5 3 6 6 2 0 5 0 2 0 5 0 0 15 8 2 0 2 11 0 0 0 3 0 4 0 0 1 1 0 2 20 3 5 8 0 0 1 1 0 6 0 6 1 4 1 2 0 4 5 5 18 1 1 0 4 0 10 4 14 8 9 0 1 0 1 0 0 9 3 0 0 0 1 0 0 0 1 0 6 3 0 0 0 1 0 1 1 0 0 0 13 0 1 0 1 5 0 0 1 18 1 1 0 0 0 0 2 8 0 1 1 4 6 6 4 2 0 0 2 1 1 0 1 8 1 3 1 1 0 4 10 2 0 3 1 1 0 1 5 0 0 0 0 5 0 0 3 13 1 0 0 3 0 0 2 0 2 1 0 0 5 10 4 0 0 6 1 2 1 0 0 0 0 0 0 2 1 0 7 2 0 0 11 0 1 0 0 7 0 0 8 2 11 0 1 0 0 0 0 3 9 2 10 0 1 0 6 0 5 0 1 0 0 1 0 18 1 4 6 0 0 0 0 1 2 1 11 2 1 1 1 5 1 0 0 2 0 0 0 0 5 15 0 0 0 2 2 0 1 0 3 7 1 3 7 0 1 0 11 0 3 1 0 1 0 7 1 9 1 1 0 0 2 2 1 0 0 0 4 2 1 4 7 0 2 1 1 0 1 0 2 0 0 0 0 0 1 0 0 0 0 14 4 5 1 6 7 11 0 2 4 5 2 0 0 11 0 0 5 0 7 1 10 0 1 0 1 0 7 0 8 0 1 0 0 2 1 1 11 3 1 5 1 7 1 0 0 2 0 0 1 1 2 1 3 0 0 3 7 0 0 3 0 1 2 0 6 0 0 16 5 0 0 5 0 9 0 1 1 0 7 2 4 10 0 12 1 1 5 3 1 11 0 1 12 3 0 1 0 2 0 5 1 0 1 13 1 1 0 0 2 0 3 2 11 0 0 0 0 1 7 0 0 1 3 1 8 1 3 1 0 0 13 1 0 0 0 1 0 1 0 1 0 0 6 0 3 0 0 2 1 0 0 1 4 1 3 13 7 1 2 2 9 2 6 2 4 2 4 8 3 1 3 6 0 7 4 0 0 19 3 4 9 0 0 3 0 0 2 2 2 4 0 0 20 0 0 0 0 6 3 11 1 10 4 4 1 1 6 3 0 0 12 9 0 0 0 6 1 1 1 2 0 0 1 0 3 0 7 3 0 2 0 1 0 0 0 1 0 1 0 1 2 0 0 1 2 1 0 7 1 5 0 0 0 0 16 0 6 1 1 0 0 3 0 0 0 1 11 8 0 0 0 9 0 0 0 0 1 3 4 1 1 0 5 3 3 1 5 3 2 0 1 1 0 0 0 0 9 0 0 0 0 7 0 1 2 6 0 0 0 1 0 1 0 5 2 7 0 0 6 0 0 1 0 0 0 1 10 7 4 0 13 1 0 0 0 5 3 1 11 5 10 0 0 1 3 0 1 0 1 1 0 2 0 10 1 0 1 3 1 0 2 2 1 0 12 0 0 9 4 13 0 0 1 0 0 0 0 8 4 0 16 0 10 0 1 1 0 1 0 0 9 1 0 3 9 2 1 0 0 1 0 0 1 9 1 7 3 0 0 1 8 0 1 0 0 1 0 1 2 2 2 0 2 2 5 0 0 0 1 1 0 2 0 17 0 0 1 0 3 0 0 3 0 0 0 0 0 1 1 21 10 1 2 1 0 1 0 2 9 0 1 1 0 0 0 4 1 14 6 2 0 6 5 0 0 0 12 2 6 0 8 8 0 0 10 0 2 4 2 1 0 0 1 0 2 0 1 0 0 0 1 10 0 1 0 2.4468085106382979
2 0 11 2 0 0 0 2 1 5 0 0 7 7 1 0 4 11 1 1 4 1 1 0 10 2 3 1 14 0 0 5 2 13 1 0 2 0 3 1 5 3 1 0 3 0 1 0 3 0 0 16 9 2 0 1 9 0 0 0 3 0 4 0 0 1 0 0 1 17 2 5 9 0 0 1 1 0 6 0 7 1 2 0 2 0 4 4 5 18 1 1 0 4 0 5 4 14 11 9 0 0 0 1 0 0 8 4 0 0 0 1 0 0 0 1 0 5 3 0 0 0 1 0 1 1 0 0 0 11 0 1 0 1 5 0 0 1 20 1 1 0 0 0 0 2 9 0 1 1 2 5 4 5 2 0 0 2 1 1 0 1 6 1 2 1 1 0 4 8 2 0 1 1 1 0 1 6 0 0 0 0 5 0 0 3 12 1 0 0 3 0 0 2 0 2 1 0 0 5 11 3 0 0 6 1 2 1 0 0 0 0 0 0 2 1 0 7 2 0 0 10 0 1 0 0 4 0 0 7 2 10 0 1 0 0 0 0 3 8 2 10 0 1 0 7 0 6 0 1 0 0 1 0 19 1 5 6 0 0 0 0 1 1 1 10 2 0 1 1 3 1 0 0 2 0 0 0 0 6 17 0 0 0 2 2 0 1 0 2 5 1 3 7 0 1 0 12 0 3 1 0 1 0 6 1 7 1 1 0 0 2 2 1 0 0 0 3 2 1 4 8 0 2 1 0 0 0 0 1 0 0 0 0 0 1 0 0 0 0 16 3 3 1 7 6 10 0 2 4 5 2 0 0 10 0 0 4 0 7 1 8 0 1 0 0 0 7 0 7 0 1 0 0 1 1 1 10 3 1 4 1 7 1 0 0 1 0 0 1 0 1 1 3 0 0 3 6 0 0 3 0 1 2 0 7 0 0 16 4 0 0 5 0 8 0 1 1 0 5 1 4 6 0 6 1 1 6 3 1 12 0 1 11 4 0 0 0 1 0 4 1 0 1 10 1 1 0 0 2 0 3 1 10 0 0 0 0 0 5 0 0 1 3 1 7 1 3 1 0 0 13 1 0 0 0 1 0 1 0 0 0 0 6 0 2 0 0 1 1 0 0 1 3 1 3 12 8 1 0 2 9 2 5 2 3 2 3 9 3 1 3 7 0 7 3 0 0 15 3 5 9 0 0 3 0 0 2 2 1 4 0 0 19 0 0 0 0 7 3 10 1 10 4 4 0 1 3 3 0 0 12 9 0 0 0 6 1 1 1 2 0 0 1 0 2 0 8 1 0 2 0 1 0 0 0 1 0 1 0 1 2 0 0 1 1 1 0 5 1 5 0 0 0 0 21 0 6 1 0 0 0 3 0 0 0 1 12 8 0 0 0 9 0 0 0 0 1 3 4 1 1 0 5 2 3 0 5 3 2 0 1 1 0 0 0 0 11 0 0 0 0 5 0 1 2 7 0 0 0 1 0 0 0 5 1 7 0 0 4 0 0 1 0 0 0 1 10 7 3 0 11 1 0 0 0 5 2 1 9 5 10 0 0 1 2 0 1 0 1 1 0 2 0 10 1 0 1 2 1 0 2 2 1 0 13 0 0 7 5 13 0 0 1 0 0 0 0 9 4 0 18 0 9 0 1 1 0 1 0 0 8 0 0 3 8 1 1 0 0 1 0 0 0 7 1 5 3 0 0 1 7 0 1 0 0 0 0 1 2 2 2 0 2 2 7 0 0 0 1 1 0 2 0 16 0 0 1 0 3 0 0 3 0 0 0 0 0 1 0 18 9 0 0 1 0 0 0 2 8 0 1 1 0 0 0 2 1 10 3 2 0 6 4 0 0 0 11 2 6 0 8 8 0 0 7 0 2 3 2 1 0 0 0 0 2 0 1 0 0 0 1 10 0 1 0 2.25177304964539
2 0 11 2 0 0 0 2 1 5 0 0 7 7 1 0 3 12 1 1 3 0 1 0 9 3 4 1 12 0 0 6 1 13 0 0 2 0 3 1 6 3 1 0 3 0 0 0 4 0 0 13 11 2 0 0 9 0 0 0 2 0 4 0 0 1 0 0 1 14 1 5 8 0 0 1 1 0 5 0 5 1 1 0 2 0 4 5 6 18 1 1 0 3 0 4 3 11 15 6 0 0 0 1 0 0 7 5 0 0 0 1 0 0 0 1 0 5 2 0 0 0 1 0 1 1 0 0 0 12 0 1 0 0 5 0 0 1 24 1 1 0 0 0 0 1 8 0 1 1 2 4 4 7 2 0 0 2 1 0 0 1 4 0 2 1 1 0 4 8 1 0 0 1 1 0 1 5 0 0 0 0 4 0 0 2 12 1 0 0 3 0 0 2 0 2 1 0 0 5 11 3 0 0 5 1 2 1 0 0 0 0 0 0 2 1 0 7 2 0 0 10 0 1 0 0 5 0 0 7 2 9 0 1 0 0 0 0 3 9 2 7 0 1 0 9 0 5 0 1 0 0 1 0 17 1 4 4 0 0 0 0 1 0 0 9 1 0 1 1 2 1 0 0 1 0 0 0 0 5 18 0 0 0 1 2 0 0 0 2 5 1 3 6 0 1 0 11 0 3 1 0 1 0 6 0 7 1 1 0 0 2 2 1 0 0 0 3 2 1 2 6 0 2 1 0 0 0 0 0 0 0 0 0 0 1 0 0 0 0 15 3 2 1 6 8 12 0 2 4 4 2 0 0 9 0 0 3 0 6 1 8 0 1 0 0 0 8 0 8 0 1 0 0 1 1 1 7 3 1 3 0 7 1 0 0 1 0 0 1 0 1 1 3 0 0 3 6 0 0 3 0 1 1 0 6 0 0 12 4 0 0 5 0 8 0 1 1 0 3 1 5 5 0 6 1 1 7 2 1 10 0 1 11 4 0 0 0 1 0 3 1 0 1 12 1 1 0 0 1 0 3 1 11 0 0 0 0 0 7 0 0 1 4 1 7 0 1 1 0 0 10 1 0 0 0 1 0 1 0 0 0 0 7 0 2 0 0 1 1 0 0 1 3 1 3 10 9 1 0 1 10 1 3 2 2 2 1 8 2 1 2 7 0 6 3 0 0 13 2 4 9 0 0 1 0 0 1 2 1 3 0 0 18 0 0 0 0 7 3 11 1 9 3 2 0 0 4 3 0 0 12 8 0 0 0 5 1 1 1 2 0 0 1 0 2 0 11 1 0 2 0 0 0 0 0 1 0 1 0 0 2 0 0 1 1 1 0 4 1 5 0 0 0 0 17 0 6 1 0 0 0 3 0 0 0 1 11 8 0 0 0 7 0 0 0 0 1 2 3 1 1 0 4 2 1 0 4 3 2 0 1 0 0 0 0 0 9 0 0 0 0 4 0 1 1 8 0 0 0 1 0 0 0 4 1 6 0 0 4 0 0 1 0 0 0 1 5 6 5 0 10 1 0 0 0 5 2 1 9 4 12 0 0 0 3 0 0 0 1 1 0 2 0 6 1 0 1 2 1 0 2 1 1 0 17 0 0 6 5 13 0 0 1 0 0 0 0 11 4 0 19 0 7 0 1 1 0 1 0 0 8 0 0 3 7 1 1 0 0 1 0 0 0 6 0 4 3 0 0 1 5 0 1 0 0 0 0 1 2 2 1 0 1 2 6 0 0 0 1 1 0 2 0 16 0 0 1 0 3 0 0 3 0 0 0 0 0 1 0 17 8 0 0 0 0 0 0 2 10 0 1 1 0 0 0 1 1 7 3 2 0 4 3 0 0 0 11 2 5 0 8 8 0 0 6 0 2 4 2 1 0 0 0 0 2 0 1 0 0 0 1 9 0 1 0 2.0933806146572104
1 0 11 1 0 0 0 2 1 3 0 0 7 6 1 0 3 10 1 1 1 0 1 0 8 6 3 0 11 0 0 7 1 14 0 0 1 0 3 1 4 3 1 0 4 0 0 0 3 0 0 14 9 1 0 0 8 0 0 0 1 0 3 0 0 1 0 0 1 13 1 4 10 0 0 1 1 0 5 0 6 1 1 0 2 0 3 4 8 16 0 1 0 1 0 4 3 7 17 4 0 0 0 1 0 0 8 5 0 0 0 1 0 0 0 1 0 4 2 0 0 0 1 0 1 0 0 0 0 12 0 1 0 0 5 0 0 1 17 1 1 0 0 0 0 0 8 0 1 1 2 4 4 8 1 0 0 2 1 0 0 0 2 0 2 1 0 0 4 7 1 0 0 1 1 0 1 5 0 0 0 0 4 0 0 0 13 1 0 0 2 0 0 2 0 2 1 0 0 5 11 2 0 0 5 1 1 1 0 0 0 0 0 0 1 1 0 6 2 0 0 9 0 1 0 0 4 0 0 8 1 7 0 0 0 0 0 0 3 11 2 6 0 0 0 10 0 5 0 1 0 0 1 0 14 1 6 3 0 0 0 0 1 0 0 8 0 0 1 1 2 0 0 0 1 0 0 0 0 5 16 0 0 0 0 2 0 0 0 2 5 1 3 6 0 1 0 10 0 3 1 0 1 0 5 0 7 1 1 0 0 1 1 1 0 0 0 2 2 1 1 5 0 2 1 0 0 0 0 0 0 0 0 0 0 1 0 0 0 0 16 3 1 1 6 5 8 0 2 4 3 1 0 0 8 0 0 2 0 6 1 8 0 0 0 0 0 8 0 9 0 1 0 0 1 1 1 6 2 0 3 0 7 1 0 0 1 0 0 1 0 1 1 2 0 0 3 3 0 0 3 0 1 1 0 3 0 0 10 4 0 0 3 0 8 0 1 1 0 3 1 3 5 0 7 1 1 5 2 1 8 0 1 11 5 0 0 0 1 0 2 1 0 1 11 1 1 0 0 1 0 1 1 11 0 0 0 0 0 6 0 0 1 5 1 8 0 1 1 0 0 9 1 0 0 0 1 0 1 0 0 0 0 8 0 2 0 0 1 1 0 0 1 3 1 2 9 9 1 0 1 8 1 3 1 2 0 1 6 0 1 1 8 0 6 3 0 0 13 2 4 8 0 0 1 0 0 1 1 1 3 0 0 18 0 0 0 0 8 2 11 1 9 2 2 0 0 5 2 0 0 12 10 0 0 0 5 1 0 1 2 0 0 1 0 1 0 13 1 0 2 0 0 0 0 0 1 0 1 0 0 2 0 0 1 1 1 0 4 1 5 0 0 0 0 14 0 5 1 0 0 0 3 0 0 0 1 10 6 0 0 0 7 0 0 0 0 1 1 2 1 1 0 4 2 1 0 4 3 2 0 1 0 0 0 0 0 9 0 0 0 0 3 0 0 1 8 0 0 0 1 0 0 0 3 0 6 0 0 3 0 0 1 0 0 0 1 4 5 5 0 8 1 0 0 0 4 2 1 9 3 12 0 0 0 2 0 0 0 1 1 0 1 0 5 1 0 1 2 0 0 2 1 1 0 20 0 0 3 6 13 0 0 1 0 0 0 0 11 4 0 16 0 6 0 1 1 0 1 0 0 7 0 0 4 7 0 1 0 0 1 0 0 0 8 0 5 2 0 0 1 4 0 1 0 0 0 0 1 2 2 1 0 1 2 6 0 0 0 1 0 0 2 0 15 0 0 1 0 3 0 0 3 0 0 0 0 0 1 0 18 8 0 0 0 0 0 0 2 6 0 1 1 0 0 0 0 1 4 3 1 0 4 3 0 0 0 11 2 6 0 6 6 0 0 6 0 2 3 2 1 0 0 0 0 1 0 1 0 0 0 1 10 0 1 0 1.9184397163120568
1 0 9 1 0 0 0 2 1 3 0 0 6 6 1 0 2 9 1 1 1 0 1 0 6 7 3 0 12 0 0 8 1 12 0 0 0 0 0 0 4 3 1 0 6 0 0 0 3 0 0 14 9 1 0 0 8 0 0 0 1 0 1 0 0 1 0 0 0 13 1 4 10 0 0 1 1 0 5 0 6 1 1 0 2 0 1 3 8 16 0 1 0 0 0 4 2 6 18 3 0 0 0 1 0 0 6 7 0 0 0 1 0 0 0 1 0 4 2 0 0 0 0 0 1 0 0 0 0 11 0 1 0 0 5 0 0 1 15 1 1 0 0 0 0 0 8 0 1 1 1 4 4 9 1 0 0 2 1 0 0 0 1 0 2 1 0 0 4 8 0 0 0 1 0 0 1 5 0 0 0 0 4 0 0 0 13 1 0 0 2 0 0 2 0 2 1 0 0 4 9 2 0 0 4 0 1 0 0 0 0 0 0 0 1 1 0 5 2 0 0 6 0 1 0 0 4 0 0 6 1 7 0 0 0 0 0 0 3 12 2 6 0 0 0 12 0 3 0 1 0 0 1 0 13 1 4 3 0 0 0 0 1 0 0 5 0 0 1 1 2 0 0 0 1 0 0 0 0 4 14 0 0 0 0 2 0 0 0 2 6 1 3 6 0 1 0 9 0 3 1 0 1 0 5 0 6 1 1 0 0 1 1 1 0 0 0 1 1 1 1 5 0 2 0 0 0 0 0 0 0 0 0 0 0 1 0 0 0 0 13 3 1 0 5 3 8 0 2 5 4 0 0 0 8 0 0 2 0 7 0 9 0 0 0 0 0 9 0 9 0 0 0 0 1 1 0 5 2 0 3 0 4 1 0 0 1 0 0 0 0 1 1 2 0 0 2 2 0 0 3 0 1 1 0 3 0 0 10 3 0 0 3 0 7 0 1 1 0 3 1 2 4 0 8 1 1 4 1 1 10 0 0 10 4 0 0 0 1 0 0 1 0 1 12 1 1 0 0 1 0 1 1 11 0 0 0 0 0 6 0 0 1 5 1 7 0 1 1 0 0 5 1 0 0 0 0 0 0 0 0 0 0 9 0 1 0 0 1 1 0 0 1 1 1 1 6 10 1 0 1 10 0 1 1 2 0 1 7 0 1 1 9 0 5 3 0 0 11 2 5 5 0 0 0 0 0 1 1 1 3 0 0 15 0 0 0 0 9 1 11 1 5 2 2 0 0 4 1 0 0 12 9 0 0 0 4 1 0 1 2 0 0 0 0 1 0 12 1 0 2 0 0 0 0 0 1 0 1 0 0 2 0 0 1 1 1 0 4 1 4 0 0 0 0 10 0 4 1 0 0 0 3 0 0 0 1 7 4 0 0 0 7 0 0 0 0 1 1 1 1 1 0 4 2 1 0 3 2 2 0 0 0 0 0 0 0 5 0 0 0 0 4 0 0 0 7 0 0 0 1 0 0 0 3 0 5 0 0 3 0 0 1 0 0 0 1 3 5 5 0 7 1 0 0 0 4 1 1 9 3 11 0 0 0 2 0 0 0 0 1 0 1 0 4 1 0 1 2 0 0 2 1 1 0 17 0 0 3 6 16 0 0 0 0 0 0 0 10 4 0 11 0 6 0 1 1 0 0 0 0 7 0 0 4 6 0 1 0 0 0 0 0 0 8 0 6 1 0 0 1 3 0 1 0 0 0 0 0 2 2 1 0 1 2 8 0 0 0 1 0 0 2 0 15 0 0 1 0 3 0 0 3 0 0 0 0 0 1 0 18 10 0 0 0 0 0 0 2 6 0 1 1 0 0 0 0 1 3 3 1 0 3 3 0 0 0 9 2 4 0 5 5 0 0 6 0 0 2 2 1 0 0 0 0 1 0 1 0 0 0 1 11 0 1 0 1.7494089834515368
1 0 9 1 0 0 0 2 0 3 0 0 5 6 0 0 2 6 1 1 1 0 1 0 6 7 1 0 11 0 0 7 0 16 0 0 0 0 0 0 4 1 1 0 4 0 0 0 5 0 0 11 10 0 0 0 6 0 0 0 1 0 1 0 0 1 0 0 0 11 1 4 11 0 0 1 1 0 5 0 7 0 1 0 2 0 1 4 7 14 0 1 0 0 0 2 2 6 19 3 0 0 0 1 0 0 6 6 0 0 0 1 0 0 0 1 0 3 2 0 0 0 0 0 1 0 0 0 0 11 0 1 0 0 4 0 0 1 14 1 1 0 0 0 0 0 7 0 1 1 1 4 3 9 1 0 0 2 1 0 0 0 0 0 2 1 0 0 3 8 0 0 0 1 0 0 1 6 0 0 0 0 3 0 0 0 11 1 0 0 2 0 0 2 0 2 1 0 0 3 7 1 0 0 2 0 1 0 0 0 0 0 0 0 1 0 0 4 2 0 0 5 0 0 0 0 4 0 0 5 1 6 0 0 0 0 0 0 2 13 2 6 0 0 0 13 0 2 0 1 0 0 1 0 12 1 3 2 0 0 0 0 1 0 0 4 0 0 1 1 2 0 0 0 1 0 0 0 0 3 11 0 0 0 0 1 0 0 0 2 6 1 2 4 0 1 0 9 0 1 1 0 1 0 5 0 7 1 1 0 0 1 1 1 0 0 0 1 1 0 1 2 0 1 0 0 0 0 0 0 0 0 0 0 0 1 0 0 0 0 14 2 1 0 4 1 7 0 1 4 4 0 0 0 7 0 0 2 0 6 0 8 0 0 0 0 0 8 0 8 0 0 0 0 1 1 0 4 2 0 3 0 4 1 0 0 1 0 0 0 0 1 1 2 0 0 1 2 0 0 3 0 1 1 0 3 0 0 9 3 0 0 3 0 6 0 1 1 0 3 1 2 4 0 8 1 1 4 1 1 11 0 0 10 2 0 0 0 1 0 0 1 0 0 14 0 1 0 0 1 0 1 1 9 0 0 0 0 0 4 0 0 1 5 1 8 0 1 1 0 0 6 1 0 0 0 0 0 0 0 0 0 0 8 0 0 0 0 1 1 0 0 1 0 1 1 7 10 1 0 1 10 0 1 1 2 0 1 6 0 1 1 9 0 3 1 0 0 11 2 5 2 0 0 0 0 0 1 1 1 3 0 0 14 0 0 0 0 8 1 12 1 4 2 2 0 0 5 1 0 0 9 10 0 0 0 3 0 0 1 2 0 0 0 0 0 0 11 1 0 2 0 0 0 0 0 0 0 1 0 0 1 0 0 1 1 1 0 3 1 3 0 0 0 0 8 0 4 1 0 0 0 2 0 0 0 0 6 4 0 0 0 7 0 0 0 0 1 1 1 1 1 0 2 2 1 0 3 1 1 0 0 0 0 0 0 0 5 0 0 0 0 5 0 0 0 6 0 0 0 1 0 0 0 1 0 3 0 0 3 0 0 1 0 0 0 1 2 4 6 0 6 1 0 0 0 4 1 1 7 3 11 0 0 0 1 0 0 0 0 1 0 1 0 4 1 0 0 2 0 0 3 1 1 0 18 0 0 3 8 17 0 0 0 0 0 0 0 11 4 0 10 0 5 0 1 1 0 0 0 0 6 0 0 3 5 0 1 0 0 0 0 0 0 7 0 4 0 0 0 0 2 0 1 0 0 0 0 0 2 1 1 0 1 2 9 0 0 0 0 0 0 2 0 15 0 0 1 0 2 0 0 3 0 0 0 0 0 1 0 17 10 0 0 0 0 0 0 2 5 0 1 0 0 0 0 0 1 2 1 1 0 3 3 0 0 0 9 2 5 0 3 3 0 0 4 0 0 2 2 1 0 0 0 0 1 0 1 0 0 0 0 11 0 1 0 1.5898345153664302
0 0 8 1 0 0 0 2 0 2 0 0 5 6 0 0 2 6 1 0 1 0 1 0 6 8 1 0 11 0 0 8 0 17 0 0 0 0 0 0 4 1 1 0 4 0 0 0 7 0 0 11 9 0 0 0 6 0 0 0 1 0 1 0 0 1 0 0 0 11 1 5 10 0 0 1 1 0 5 0 6 0 1 0 2 0 1 6 6 13 0 1 0 0 0 2 1 6 16 3 0 0 0 1 0 0 5 5 0 0 0 1 0 0 0 1 0 2 1 0 0 0 0 0 0 0 0 0 0 10 0 1 0 0 4 0 0 1 10 1 1 0 0 0 0 0 5 0 1 1 1 4 3 9 1 0 0 2 1 0 0 0 0 0 2 1 0 0 2 9 0 0 0 1 0 0 1 7 0 0 0 0 2 0 0 0 11 0 0 0 2 0 0 2 0 1 1 0 0 3 6 1 0 0 2 0 1 0 0 0 0 0 0 0 1 0 0 3 1 0 0 4 0 0 0 0 4 0 0 5 1 5 0 0 0 0 0 0 2 13 2 5 0 0 0 13 0 3 0 1 0 0 1 0 9 1 4 2 0 0 0 0 1 0 0 4 0 0 0 0 2 0 0 0 1 0 0 0 0 3 9 0 0 0 0 1 0 0 0 2 6 1 1 4 0 1 0 10 0 1 1 0 1 0 5 0 9 1 1 0 0 0 1 1 0 0 0 1 1 0 1 0 0 1 0 0 0 0 0 0 0 0 0 0 0 1 0 0 0 0 13 1 1 0 2 1 7 0 1 4 6 0 0 0 7 0 0 2 0 6 0 8 0 0 0 0 0 9 0 7 0 0 0 0 1 1 0 4 0 0 2 0 3 1 0 0 1 0 0 0 0 1 0 2 0 0 1 2 0 0 3 0 1 1 0 1 0 0 7 3 0 0 3 0 5 0 1 0 0 3 1 1 2 0 9 0 1 3 0 1 11 0 0 12 1 0 0 0 1 0 0 0 0 0 16 0 1 0 0 1 0 1 1 8 0 0 0 0 0 4 0 0 1 6 1 7 0 0 0 0 0 5 1 0 0 0 0 0 0 0 0 0 0 5 0 0 0 0 1 1 0 0 1 0 1 1 6 10 1 0 1 9 0 0 1 1 0 1 5 0 1 1 7 0 3 1 0 0 8 2 5 1 0 0 0 0 0 1 0 1 3 0 0 11 0 0 0 0 6 1 10 1 3 2 0 0 0 5 1 0 0 6 10 0 0 0 2 0 0 0 1 0 0 0 0 0 0 10 1 0 2 0 0 0 0 0 0 0 1 0 0 1 0 0 1 1 0 0 2 0 3 0 0 0 0 8 0 3 1 0 0 0 2 0 0 0 0 5 5 0 0 0 7 0 0 0 0 1 1 1 1 1 0 2 1 0 0 3 1 1 0 0 0 0 0 0 0 5 0 0 0 0 5 0 0 0 6 0 0 0 1 0 0 0 1 0 2 0 0 3 0 0 1 0 0 0 1 2 4 6 0 3 1 0 0 0 4 1 1 7 3 12 0 0 0 2 0 0 0 0 1 0 1 0 4 1 0 0 1 0 0 4 1 0 0 20 0 0 3 7 15 0 0 0 0 0 0 0 11 3 0 9 0 4 0 1 1 0 0 0 0 5 0 0 3 4 0 1 0 0 0 0 0 0 6 0 3 0 0 0 0 2 0 1 0 0 0 0 0 1 1 1 0 1 2 8 0 0 0 0 0 0 2 0 14 0 0 1 0 0 0 0 3 0 0 0 0 0 1 0 19 8 0 0 0 0 0 0 1 7 0 1 0 0 0 0 0 1 0 1 1 0 2 2 0 0 0 9 1 4 0 3 3 0 0 3 0 0 2 2 1 0 0 0 0 0 0 0 0 0 0 0 11 0 1 0 1.4562647754137117
0 0 7 0 0 0 0 2 0 1 0 0 4 6 0 0 1 4 1 0 1 0 1 0 4 8 1 0 10 0 0 8 0 16 0 0 0 0 0 0 4 1 1 0 3 0 0 0 8 0 0 9 9 0 0 0 4 0 0 0 0 0 1 0 0 1 0 0 0 9 1 5 9 0 0 1 1 0 5 0 7 0 0 0 1 0 1 4 6 12 0 1 0 0 0 1 1 5 15 3 0 0 0 1 0 0 4 4 0 0 0 1 0 0 0 1 0 2 1 0 0 0 0 0 0 0 0 0 0 11 0 1 0 0 4 0 0 1 8 1 1 0 0 0 0 0 3 0 1 1 1 4 3 6 1 0 0 2 1 0 0 0 0 0 2 1 0 0 1 8 0 0 0 1 0 0 1 9 0 0 0 0 1 0 0 0 10 0 0 0 0 0 0 2 0 1 1 0 0 3 5 1 0 0 2 0 1 0 0 0 0 0 0 0 0 0 0 2 0 0 0 3 0 0 0 0 4 0 0 5 1 5 0 0 0 0 0 0 1 11 2 4 0 0 0 13 0 2 0 1 0 0 1 0 8 1 5 2 0 0 0 0 0 0 0 4 0 0 0 0 2 0 0 0 1 0 0 0 0 3 8 0 0 0 0 0 0 0 0 2 6 1 1 3 0 1 0 8 0 0 0 0 1 0 5 0 8 1 1 0 0 0 1 1 0 0 0 1 1 0 1 0 0 1 0 0 0 0 0 0 0 0 0 0 0 1 0 0 0 0 12 1 1 0 2 1 6 0 1 4 6 0 0 0 7 0 0 2 0 5 0 8 0 0 0 0 0 9 0 7 0 0 0 0 1 1 0 4 0 0 2 0 3 1 0 0 1 0 0 0 0 1 0 1 0 0 1 2 0 0 2 0 1 1 0 1 0 0 6 3 0 0 3 0 5 0 1 0 0 0 1 1 2 0 8 0 1 3 0 1 11 0 0 11 1 0 0 0 1 0 0 0 0 0 13 0 1 0 0 1 0 1 1 8 0 0 0 0 0 2 0 0 1 5 1 9 0 0 0 0 0 5 0 0 0 0 0 0 0 0 0 0 0 5 0 0 0 0 1 1 0 0 1 0 0 1 8 10 1 0 1 9 0 0 1 1 0 1 5 0 1 1 5 0 3 1 0 0 8 2 5 1 0 0 0 0 0 0 0 1 1 0 0 11 0 0 0 0 7 1 8 0 3 0 0 0 0 3 1 0 0 5 9 0 0 0 1 0 0 0 1 0 0 0 0 0 0 9 1 0 2 0 0 0 0 0 0 0 1 0 0 1 0 0 1 1 0 0 2 0 3 0 0 0 0 9 0 3 1 0 0 0 1 0 0 0 0 5 5 0 0 0 5 0 0 0 0 1 1 1 1 1 0 2 0 0 0 2 1 1 0 0 0 0 0 0 0 5 0 0 0 0 4 0 0 0 7 0 0 0 1 0 0 0 1 0 2 0 0 2 0 0 0 0 0 0 0 1 3 5 0 3 1 0 0 0 4 1 1 8 2 9 0 0 0 2 0 0 0 0 1 0 1 0 3 1 0 0 1 0 0 5 1 0 0 22 0 0 3 7 15 0 0 0 0 0 0 0 10 1 0 10 0 3 0 0 1 0 0 0 0 4 0 0 3 4 0 1 0 0 0 0 0 0 5 0 4 0 0 0 0 1 0 1 0 0 0 0 0 1 1 1 0 1 1 9 0 0 0 0 0 0 2 0 11 0 0 1 0 0 0 0 3 0 0 0 0 0 1 0 17 8 0 0 0 0 0 0 1 8 0 1 0 0 0 0 0 0 0 1 1 0 2 0 0 0 0 9 1 3 0 3 3 0 0 2 0 0 2 2 1 0 0 0 0 0 0 0 0 0 0 0 11 0 1 0 1.322695035460993
0 0 7 0 0 0 0 2 0 1 0 0 4 4 0 0 1 2 0 0 1 0 1 0 4 7 1 0 7 0 0 9 0 17 0 0 0 0 0 0 4 1 1 0 3 0 0 0 6 0 0 9 9 0 0 0 4 0 0 0 0 0 1 0 0 1 0 0 0 7 1 4 7 0 0 1 1 0 5 0 6 0 0 0 1 0 1 3 4 10 0 1 0 0 0 1 1 4 14 3 0 0 0 1 0 0 3 6 0 0 0 1 0 0 0 1 0 1 1 0 0 0 0 0 0 0 0 0 0 10 0 1 0 0 3 0 0 0 7 1 1 0 0 0 0 0 1 0 0 1 1 4 3 6 1 0 0 2 1 0 0 0 0 0 2 0 0 0 1 7 0 0 0 1 0 0 1 9 0 0 0 0 1 0 0 0 7 0 0 0 0 0 0 1 0 1 1 0 0 2 4 1 0 0 1 0 1 0 0 0 0 0 0 0 0 0 0 1 0 0 0 2 0 0 0 0 3 0 0 5 0 5 0 0 0 0 0 0 0 9 2 3 0 0 0 12 0 4 0 1 0 0 1 0 6 1 7 2 0 0 0 0 0 0 0 3 0 0 0 0 2 0 0 0 0 0 0 0 0 3 8 0 0 0 0 0 0 0 0 1 6 1 0 3 0 1 0 8 0 0 0 0 1 0 5 0 8 1 1 0 0 0 1 1 0 0 0 0 1 0 1 0 0 1 0 0 0 0 0 0 0 0 0 0 0 1 0 0 0 0 9 1 1 0 1 1 6 0 1 5 6 0 0 0 7 0 0 2 0 6 0 7 0 0 0 0 0 8 0 5 0 0 0 0 1 1 0 2 0 0 1 0 3 1 0 0 1 0 0 0 0 1 0 0 0 0 1 2 0 0 2 0 1 1 0 1 0 0 5 3 0 0 3 0 5 0 1 0 0 0 1 3 2 0 8 0 1 3 0 1 9 0 0 10 1 0 0 0 1 0 0 0 0 0 15 0 1 0 0 1 0 1 1 8 0 0 0 0 0 3 0 0 1 6 1 10 0 0 0 0 0 5 0 0 0 0 0 0 0 0 0 0 0 5 0 0 0 0 1 1 0 0 0 0 0 1 7 8 0 0 1 7 0 0 1 1 0 1 5 0 1 1 5 0 3 0 0 0 6 2 5 1 0 0 0 0 0 0 0 1 1 0 0 11 0 0 0 0 5 1 8 0 0 0 0 0 0 4 0 0 0 4 10 0 0 0 1 0 0 0 1 0 0 0 0 0 0 8 1 0 1 0 0 0 0 0 0 0 1 0 0 1 0 0 1 1 0 0 2 0 3 0 0 0 0 6 0 3 1 0 0 0 1 0 0 0 0 4 5 0 0 0 5 0 0 0 0 1 1 1 1 1 0 2 0 0 0 2 0 1 0 0 0 0 0 0 0 5 0 0 0 0 3 0 0 0 9 0 0 0 1 0 0 0 0 0 1 0 0 2 0 0 0 0 0 0 0 1 2 6 0 3 1 0 0 0 4 0 1 9 2 10 0 0 0 3 0 0 0 0 1 0 1 0 3 1 0 0 1 0 0 4 0 0 0 20 0 0 2 6 17 0 0 0 0 0 0 0 10 1 0 7 0 3 0 0 1 0 0 0 0 3 0 0 4 4 0 1 0 0 0 0 0 0 4 0 3 0 0 0 0 1 0 1 0 0 0 0 0 1 1 1 0 1 1 10 0 0 0 0 0 0 2 0 10 0 0 1 0 0 0 0 3 0 0 0 0 0 1 0 19 5 0 0 0 0 0 0 1 9 0 1 0 0 0 0 0 0 0 1 1 0 2 0 0 0 0 6 1 2 0 3 3 0 0 2 0 0 3 2 1 0 0 0 0 0 0 0 0 0 0 0 9 0 1 0 1.2139479905437352
0 0 6 0 0 0 0 2 0 1 0 0 2 5 0 0 1 1 0 0 1 0 1 0 3 6 1 0 8 0 0 8 0 18 0 0 0 0 0 0 3 1 1 0 4 0 0 0 5 0 0 10 8 0 0 0 4 0 0 0 0 0 1 0 0 1 0 0 0 8 1 4 6 0 0 1 0 0 5 0 7 0 0 0 1 0 1 2 4 8 0 0 0 0 0 0 1 4 14 3 0 0 0 1 0 0 3 7 0 0 0 1 0 0 0 1 0 1 0 0 0 0 0 0 0 0 0 0 0 10 0 1 0 0 3 0 0 0 7 1 1 0 0 0 0 0 1 0 0 1 1 4 3 6 1 0 0 2 1 0 0 0 0 0 2 0 0 0 1 7 0 0 0 1 0 0 1 9 0 0 0 0 1 0 0 0 7 0 0 0 0 0 0 1 0 1 1 0 0 2 4 1 0 0 0 0 1 0 0 0 0 0 0 0 0 0 0 1 0 0 0 2 0 0 0 0 2 0 0 5 0 4 0 0 0 0 0 0 0 6 2 3 0 0 0 12 0 4 0 1 0 0 1 0 5 1 9 2 0 0 0 0 0 0 0 2 0 0 0 0 2 0 0 0 0 0 0 0 0 3 8 0 0 0 0 0 0 0 0 1 4 1 0 2 0 1 0 8 0 0 0 0 1 0 2 0 9 1 0 0 0 0 1 1 0 0 0 0 1 0 1 0 0 1 0 0 0 0 0 0 0 0 0 0 0 1 0 0 0 0 8 1 1 0 1 1 5 0 1 4 5 0 0 0 7 0 0 2 0 7 0 8 0 0 0 0 0 8 0 3 0 0 0 0 0 1 0 2 0 0 0 0 3 1 0 0 1 0 0 0 0 1 0 0 0 0 1 1 0 0 2 0 1 1 0 1 0 0 4 2 0 0 3 0 4 0 1 0 0 0 1 4 2 0 9 0 1 3 0 1 8 0 0 8 0 0 0 0 0 0 0 0 0 0 15 0 1 0 0 1 0 1 1 7 0 0 0 0 0 3 0 0 1 5 0 9 0 0 0 0 0 4 0 0 0 0 0 0 0 0 0 0 0 5 0 0 0 0 1 1 0 0 0 0 0 1 6 8 0 0 1 7 0 0 1 1 0 1 3 0 1 1 6 0 3 0 0 0 6 1 5 1 0 0 0 0 0 0 0 1 1 0 0 10 0 0 0 0 4 1 7 0 0 0 0 0 0 5 0 0 0 4 10 0 0 0 1 0 0 0 1 0 0 0 0 0 0 9 1 0 1 0 0 0 0 0 0 0 1 0 0 1 0 0 1 1 0 0 1 0 2 0 0 0 0 8 0 2 1 0 0 0 1 0 0 0 0 2 6 0 0 0 4 0 0 0 0 1 1 1 1 1 0 1 0 0 0 2 0 1 0 0 0 0 0 0 0 4 0 0 0 0 1 0 0 0 11 0 0 0 1 0 0 0 0 0 1 0 0 1 0 0 0 0 0 0 0 1 2 7 0 4 1 0 0 0 4 0 1 9 2 10 0 0 0 5 0 0 0 0 1 0 1 0 2 1 0 0 1 0 0 4 0 0 0 20 0 0 2 6 17 0 0 0 0 0 0 0 9 0 0 6 0 2 0 0 1 0 0 0 0 2 0 0 4 3 0 1 0 0 0 0 0 0 4 0 2 0 0 0 0 0 0 1 0 0 0 0 0 1 1 1 0 1 1 12 0 0 0 0 0 0 2 0 12 0 0 0 0 0 0 0 2 0 0 0 0 0 1 0 15 5 0 0 0 0 0 0 1 8 0 1 0 0 0 0 0 0 0 1 0 0 2 0 0 0 0 6 1 2 0 3 3 0 0 2 0 0 2 2 1 0 0 0 0 0 0 0 0 0 0 0 9 0 1 0 1.1430260047281325
0 0 6 0 0 0 0 2 0 1 0 0 2 5 0 0 1 1 0 0 1 0 1 0 2 5 1 0 9 0 0 7 0 18 0 0 0 0 0 0 3 1 1 0 6 0 0 0 4 0 0 10 7 0 0 0 4 0 0 0 0 0 1 0 0 1 0 0 0 7 1 3 6 0 0 1 0 0 5 0 5 0 0 0 1 0 1 2 3 8 0 0 0 0 0 0 1 4 14 3 0 0 0 1 0 0 3 7 0 0 0 1 0 0 0 1 0 1 0 0 0 0 0 0 0 0 0 0 0 9 0 1 0 0 3 0 0 0 5 1 1 0 0 0 0 0 1 0 0 1 1 4 3 6 1 0 0 2 1 0 0 0 0 0 2 0 0 0 1 6 0 0 0 1 0 0 1 8 0 0 0 0 1 0 0 0 7 0 0 0 0 0 0 1 0 1 1 0 0 1 4 1 0 0 0 0 1 0 0 0 0 0 0 0 0 0 0 0 0 0 0 1 0 0 0 0 1 0 0 4 0 4 0 0 0 0 0 0 0 6 2 2 0 0 0 13 0 3 0 1 0 0 1 0 5 1 9 2 0 0 0 0 0 0 0 2 0 0 0 0 2 0 0 0 0 0 0 0 0 2 7 0 0 0 0 0 0 0 0 1 4 1 0 2 0 1 0 9 0 0 0 0 1 0 1 0 9 1 0 0 0 0 1 1 0 0 0 0 1 0 1 0 0 1 0 0 0 0 0 0 0 0 0 0 0 1 0 0 0 0 5 1 1 0 1 1 5 0 0 3 5 0 0 0 6 0 0 1 0 6 0 9 0 0 0 0 0 7 0 4 0 0 0 0 0 1 0 2 0 0 0 0 2 1 0 0 1 0 0 0 0 1 0 0 0 0 1 1 0 0 2 0 1 1 0 1 0 0 4 2 0 0 3 0 3 0 1 0 0 0 1 4 2 0 9 0 1 3 0 0 9 0 0 7 0 0 0 0 0 0 0 0 0 0 16 0 1 0 0 1 0 0 1 6 0 0 0 0 0 3 0 0 1 5 0 9 0 0 0 0 0 3 0 0 0 0 0 0 0 0 0 0 0 3 0 0 0 0 1 1 0 0 0 0 0 0 6 8 0 0 1 5 0 0 1 1 0 1 3 0 1 1 4 0 2 0 0 0 5 1 4 1 0 0 0 0 0 0 0 1 1 0 0 11 0 0 0 0 4 1 5 0 0 0 0 0 0 5 0 0 0 4 8 0 0 0 1 0 0 0 0 0 0 0 0 0 0 8 1 0 1 0 0 0 0 0 0 0 1 0 0 1 0 0 1 1 0 0 1 0 2 0 0 0 0 8 0 2 1 0 0 0 1 0 0 0 0 1 7 0 0 0 3 0 0 0 0 0 1 1 1 1 0 1 0 0 0 2 0 0 0 0 0 0 0 0 0 3 0 0 0 0 1 0 0 0 14 0 0 0 1 0 0 0 0 0 1 0 0 1 0 0 0 0 0 0 0 0 2 8 0 4 1 0 0 0 3 0 1 6 2 10 0 0 0 5 0 0 0 0 1 0 1 0 2 1 0 0 1 0 0 3 0 0 0 16 0 0 2 6 17 0 0 0 0 0 0 0 7 0 0 6 0 2 0 0 1 0 0 0 0 2 0 0 5 1 0 1 0 0 0 0 0 0 4 0 2 0 0 0 0 0 0 1 0 0 0 0 0 1 0 1 0 0 1 13 0 0 0 0 0 0 2 0 10 0 0 0 0 0 0 0 2 0 0 0 0 0 1 0 12 4 0 0 0 0 0 0 1 10 0 1 0 0 0 0 0 0 0 1 0 0 1 0 0 0 0 4 1 3 0 3 3 0 0 1 0 0 3 2 1 0 0 0 0 0 0 0 0 0 0 0 7 0 1 0 1.0614657210401893
0 0 4 0 0 0 0 1 0 1 0 0 1 6 0 0 1 1 0 0 1 0 1 0 2 4 1 0 10 0 0 5 0 18 0 0 0 0 0 0 3 1 1 0 6 0 0 0 3 0 0 9 5 0 0 0 3 0 0 0 0 0 1 0 0 0 0 0 0 5 1 4 5 0 0 1 0 0 5 0 5 0 0 0 0 0 1 1 2 9 0 0 0 0 0 0 1 4 13 2 0 0 0 0 0 0 3 6 0 0 0 1 0 0 0 0 0 1 0 0 0 0 0 0 0 0 0 0 0 8 0 0 0 0 1 0 0 0 4 1 1 0 0 0 0 0 1 0 0 1 1 3 3 5 0 0 0 2 1 0 0 0 0 0 2 0 0 0 1 7 0 0 0 0 0 0 0 8 0 0 0 0 0 0 0 0 5 0 0 0 0 0 0 1 0 1 1 0 0 1 4 1 0 0 0 0 1 0 0 0 0 0 0 0 0 0 0 0 0 0 0 1 0 0 0 0 1 0 0 4 0 4 0 0 0 0 0 0 0 5 0 2 0 0 0 14 0 3 0 1 0 0 0 0 5 1 11 1 0 0 0 0 0 0 0 2 0 0 0 0 2 0 0 0 0 0 0 0 0 2 7 0 0 0 0 0 0 0 0 1 4 1 0 2 0 1 0 9 0 0 0 0 1 0 1 0 10 1 0 0 0 0 0 1 0 0 0 0 1 0 1 0 0 1 0 0 0 0 0 0 0 0 0 0 0 1 0 0 0 0 4 1 1 0 1 1 4 0 0 3 5 0 0 0 4 0 0 1 0 8 0 10 0 0 0 0 0 4 0 4 0 0 0 0 0 1 0 2 0 0 0 0 2 1 0 0 1 0 0 0 0 0 0 0 0 0 1 1 0 0 2 0 1 1 0 1 0 0 4 2 0 0 1 0 2 0 1 0 0 0 1 5 2 0 9 0 1 1 0 0 9 0 0 6 0 0 0 0 0 0 0 0 0 0 14 0 1 0 0 1 0 0 1 4 0 0 0 0 0 2 0 0 1 7 0 8 0 0 0 0 0 2 0 0 0 0 0 0 0 0 0 0 0 1 0 0 0 0 1 1 0 0 0 0 0 0 5 6 0 0 0 6 0 0 1 1 0 0 3 0 1 1 4 0 2 0 0 0 4 1 3 1 0 0 0 0 0 0 0 1 0 0 0 11 0 0 0 0 5 1 4 0 0 0 0 0 0 7 0 0 0 4 5 0 0 0 1 0 0 0 0 0 0 0 0 0 0 6 1 0 1 0 0 0 0 0 0 0 1 0 0 1 0 0 1 1 0 0 1 0 1 0 0 0 0 9 0 1 1 0 0 0 1 0 0 0 0 1 6 0 0 0 1 0 0 0 0 0 1 0 1 1 0 1 0 0 0 2 0 0 0 0 0 0 0 0 0 1 0 0 0 0 0 0 0 0 11 0 0 0 1 0 0 0 0 0 1 0 0 1 0 0 0 0 0 0 0 0 2 8 0 4 1 0 0 0 2 0 1 6 2 11 0 0 0 5 0 0 0 0 1 0 1 0 1 1 0 0 0 0 0 2 0 0 0 15 0 0 1 5 17 0 0 0 0 0 0 0 7 0 0 7 0 2 0 0 1 0 0 0 0 2 0 0 6 1 0 0 0 0 0 0 0 0 5 0 2 0 0 0 0 0 0 1 0 0 0 0 0 1 0 1 0 0 0 12 0 0 0 0 0 0 2 0 8 0 0 0 0 0 0 0 2 0 0 0 0 0 1 0 11 4 0 0 0 0 0 0 1 9 0 0 0 0 0 0 0 0 0 1 0 0 0 0 0 0 0 4 1 3 0 3 3 0 0 1 0 0 3 2 0 0 0 0 0 0 0 0 0 0 0 0 7 0 1 0 0.9609929078014184
0 0 3 0 0 0 0 1 0 0 0 0 0 5 0 0 1 1 0 0 1 0 1 0 2 3 1 0 9 0 0 3 0 15 0 0 0 0 0 0 3 1 1 0 6 0 0 0 2 0 0 11 5 0 0 0 3 0 0 0 0 0 0 0 0 0 0 0 0 4 1 4 4 0 0 1 0 0 5 0 5 0 0 0 0 0 1 1 2 10 0 0 0 0 0 0 1 3 15 2 0 0 0 0 0 0 2 3 0 0 0 1 0 0 0 0 0 1 0 0 0 0 0 0 0 0 0 0 0 8 0 0 0 0 1 0 0 0 4 1 1 0 0 0 0 0 1 0 0 1 1 3 3 5 0 0 0 2 1 0 0 0 0 0 2 0 0 0 1 6 0 0 0 0 0 0 0 9 0 0 0 0 0 0 0 0 5 0 0 0 0 0 0 1 0 1 1 0 0 1 3 1 0 0 0 0 1 0 0 0 0 0 0 0 0 0 0 0 0 0 0 1 0 0 0 0 1 0 0 5 0 4 0 0 0 0 0 0 0 5 0 2 0 0 0 15 0 2 0 1 0 0 0 0 4 0 13 1 0 0 0 0 0 0 0 2 0 0 0 0 2 0 0 0 0 0 0 0 0 1 7 0 0 0 0 0 0 0 0 1 3 1 0 2 0 1 0 9 0 0 0 0 1 0 1 0 9 0 0 0 0 0 0 1 0 0 0 0 1 0 1 0 0 1 0 0 0 0 0 0 0 0 0 0 0 1 0 0 0 0 3 1 1 0 0 0 3 0 0 3 4 0 0 0 3 0 0 1 0 9 0 7 0 0 0 0 0 3 0 4 0 0 0 0 0 1 0 1 0 0 0 0 2 1 0 0 1 0 0 0 0 0 0 0 0 0 1 1 0 0 2 0 1 1 0 1 0 0 4 1 0 0 1 0 2 0 1 0 0 0 1 3 2 0 7 0 1 1 0 0 9 0 0 6 0 0 0 0 0 0 0 0 0 0 14 0 1 0 0 1 0 0 1 4 0 0 0 0 0 1 0 0 1 9 0 9 0 0 0 0 0 1 0 0 0 0 0 0 0 0 0 0 0 1 0 0 0 0 1 1 0 0 0 0 0 0 6 5 0 0 0 5 0 0 0 1 0 0 3 0 1 1 3 0 2 0 0 0 4 1 3 1 0 0 0 0 0 0 0 1 0 0 0 11 0 0 0 0 5 1 3 0 0 0 0 0 0 4 0 0 0 4 2 0 0 0 1 0 0 0 0 0 0 0 0 0 0 6 0 0 1 0 0 0 0 0 0 0 1 0 0 1 0 0 0 1 0 0 1 0 1 0 0 0 0 8 0 1 1 0 0 0 1 0 0 0 0 1 7 0 0 0 1 0 0 0 0 0 1 0 1 1 0 1 0 0 0 2 0 0 0 0 0 0 0 0 0 1 0 0 0 0 0 0 0 0 9 0 0 0 0 0 0 0 0 0 1 0 0 1 0 0 0 0 0 0 0 0 2 9 0 3 1 0 0 0 2 0 1 7 1 8 0 0 0 3 0 0 0 0 1 0 1 0 1 1 0 0 0 0 0 2 0 0 0 15 0 0 1 4 18 0 0 0 0 0 0 0 8 0 0 9 0 2 0 0 1 0 0 0 0 2 0 0 7 0 0 0 0 0 0 0 0 0 7 0 2 0 0 0 0 0 0 0 0 0 0 0 0 1 0 0 0 0 0 13 0 0 0 0 0 0 2 0 9 0 0 0 0 0 0 0 2 0 0 0 0 0 1 0 11 4 0 0 0 0 0 0 1 10 0 0 0 0 0 0 0 0 0 1 0 0 0 0 0 0 0 3 1 2 0 2 2 0 0 1 0 0 5 2 0 0 0 0 0 0 0 0 0 0 0 0 8 0 1 0 0.9042553191489362
0 0 3 0 0 0 0 0 0 0 0 0 0 5 0 0 1 0 0 0 1 0 1 0 2 3 1 0 6 0 0 2 0 16 0 0 0 0 0 0 2 1 1 0 6 0 0 0 2 0 0 10 4 0 0 0 3 0 0 0 0 0 0 0 0 0 0 0 0 2 1 4 2 0 0 0 0 0 5 0 5 0 0 0 0 0 1 0 1 11 0 0 0 0 0 0 1 3 15 1 0 0 0 0 0 0 2 3 0 0 0 1 0 0 0 0 0 1 0 0 0 0 0 0 0 0 0 0 0 7 0 0 0 0 1 0 0 0 4 1 1 0 0 0 0 0 1 0 0 1 1 3 2 3 0 0 0 2 1 0 0 0 0 0 2 0 0 0 1 2 0 0 0 0 0 0 0 6 0 0 0 0 0 0 0 0 5 0 0 0 0 0 0 1 0 1 1 0 0 1 2 1 0 0 0 0 1 0 0 0 0 0 0 0 0 0 0 0 0 0 0 0 0 0 0 0 1 0 0 6 0 3 0 0 0 0 0 0 0 3 0 1 0 0 0 15 0 2 0 1 0 0 0 0 4 0 10 1 0 0 0 0 0 0 0 2 0 0 0 0 2 0 0 0 0 0 0 0 0 1 7 0 0 0 0 0 0 0 0 1 2 1 0 2 0 1 0 8 0 0 0 0 1 0 1 0 10 0 0 0 0 0 0 1 0 0 0 0 1 0 1 0 0 1 0 0 0 0 0 0 0 0 0 0 0 1 0 0 0 0 3 1 0 0 0 0 2 0 0 3 3 0 0 0 3 0 0 1 0 9 0 7 0 0 0 0 0 2 0 6 0 0 0 0 0 1 0 1 0 0 0 0 2 1 0 0 1 0 0 0 0 0 0 0 0 0 1 0 0 0 2 0 1 0 0 1 0 0 4 1 0 0 1 0 1 0 1 0 0 0 1 3 2 0 6 0 1 1 0 0 11 0 0 5 0 0 0 0 0 0 0 0 0 0 13 0 1 0 0 1 0 0 1 4 0 0 0 0 0 1 0 0 0 10 0 9 0 0 0 0 0 1 0 0 0 0 0 0 0 0 0 0 0 0 0 0 0 0 1 1 0 0 0 0 0 0 8 5 0 0 0 4 0 0 0 0 0 0 2 0 1 1 2 0 2 0 0 0 2 1 3 1 0 0 0 0 0 0 0 1 0 0 0 8 0 0 0 0 5 1 3 0 0 0 0 0 0 3 0 0 0 3 2 0 0 0 1 0 0 0 0 0 0 0 0 0 0 6 0 0 0 0 0 0 0 0 0 0 0 0 0 1 0 0 0 1 0 0 1 0 1 0 0 0 0 7 0 1 1 0 0 0 1 0 0 0 0 1 6 0 0 0 1 0 0 0 0 0 1 0 1 1 0 1 0 0 0 2 0 0 0 0 0 0 0 0 0 1 0 0 0 0 0 0 0 0 8 0 0 0 0 0 0 0 0 0 0 0 0 1 0 0 0 0 0 0 0 0 2 11 0 3 1 0 0 0 1 0 1 9 1 8 0 0 0 4 0 0 0 0 1 0 0 0 1 1 0 0 0 0 0 2 0 0 0 17 0 0 1 4 18 0 0 0 0 0 0 0 8 0 0 7 0 2 0 0 1 0 0 0 0 2 0 0 6 0 0 0 0 0 0 0 0 0 6 0 2 0 0 0 0 0 0 0 0 0 0 0 0 1 0 0 0 0 0 10 0 0 0 0 0 0 2 0 7 0 0 0 0 0 0 0 2 0 0 0 0 0 1 0 9 3 0 0 0 0 0 0 1 10 0 0 0 0 0 0 0 0 0 1 0 0 0 0 0 0 0 2 1 2 0 2 2 0 0 1 0 0 6 2 0 0 0 0 0 0 0 0 0 0 0 0 7 0 1 0 0.8274231678486997
0 0 3 0 0 0 0 0 0 0 0 0 0 4 0 0 1 0 0 0 0 0 1 0 2 3 0 0 6 0 0 2 0 16 0 0 0 0 0 0 2 1 1 0 6 0 0 0 2 0 0 13 4 0 0 0 2 0 0 0 0 0 0 0 0 0 0 0 0 2 1 4 1 0 0 0 0 0 3 0 4 0 0 0 0 0 1 0 1 9 0 0 0 0 0 0 1 2 13 1 0 0 0 0 0 0 1 3 0 0 0 1 0 0 0 0 0 1 0 0 0 0 0 0 0 0 0 0 0 6 0 0 0 0 1 0 0 0 3 1 1 0 0 0 0 0 1 0 0 1 1 3 2 2 0 0 0 2 1 0 0 0 0 0 2 0 0 0 1 1 0 0 0 0 0 0 0 5 0 0 0 0 0 0 0 0 4 0 0 0 0 0 0 1 0 1 1 0 0 1 2 1 0 0 0 0 1 0 0 0 0 0 0 0 0 0 0 0 0 0 0 0 0 0 0 0 1 0 0 6 0 3 0 0 0 0 0 0 0 2 0 0 0 0 0 12 0 2 0 1 0 0 0 0 4 0 11 1 0 0 0 0 0 0 0 2 0 0 0 0 1 0 0 0 0 0 0 0 0 1 7 0 0 0 0 0 0 0 0 1 2 1 0 2 0 1 0 5 0 0 0 0 1 0 0 0 9 0 0 0 0 0 0 1 0 0 0 0 1 0 1 0 0 0 0 0 0 0 0 0 0 0 0 0 0 0 0 0 0 0 2 1 0 0 0 0 2 0 0 2 2 0 0 0 3 0 0 0 0 8 0 6 0 0 0 0 0 2 0 4 0 0 0 0 0 1 0 1 0 0 0 0 2 1 0 0 1 0 0 0 0 0 0 0 0 0 0 0 0 0 2 0 1 0 0 0 0 0 3 1 0 0 1 0 1 0 0 0 0 0 1 3 2 0 6 0 1 1 0 0 11 0 0 6 0 0 0 0 0 0 0 0 0 0 12 0 1 0 0 1 0 0 1 3 0 0 0 0 0 1 0 0 0 10 0 11 0 0 0 0 0 0 0 0 0 0 0 0 0 0 0 0 0 0 0 0 0 0 1 1 0 0 0 0 0 0 9 5 0 0 0 5 0 0 0 0 0 0 2 0 0 1 2 0 2 0 0 0 1 1 3 1 0 0 0 0 0 0 0 1 0 0 0 7 0 0 0 0 3 1 3 0 0 0 0 0 0 2 0 0 0 3 2 0 0 0 0 0 0 0 0 0 0 0 0 0 0 5 0 0 0 0 0 0 0 0 0 0 0 0 0 1 0 0 0 1 0 0 1 0 1 0 0 0 0 9 0 1 1 0 0 0 1 0 0 0 0 1 5 0 0 0 1 0 0 0 0 0 0 0 1 1 0 1 0 0 0 2 0 0 0 0 0 0 0 0 0 1 0 0 0 0 0 0 0 0 9 0 0 0 0 0 0 0 0 0 0 0 0 1 0 0 0 0 0 0 0 0 1 11 0 3 1 0 0 0 0 0 1 12 1 7 0 0 0 5 0 0 0 0 0 0 0 0 1 1 0 0 0 0 0 2 0 0 0 14 0 0 1 4 15 0 0 0 0 0 0 0 9 0 0 8 0 1 0 0 1 0 0 0 0 1 0 0 5 0 0 0 0 0 0 0 0 0 5 0 2 0 0 0 0 0 0 0 0 0 0 0 0 1 0 0 0 0 0 11 0 0 0 0 0 0 1 0 7 0 0 0 0 0 0 0 0 0 0 0 0 0 1 0 7 2 0 0 0 0 0 0 1 8 0 0 0 0 0 0 0 0 0 0 0 0 0 0 0 0 0 1 1 1 0 2 2 0 0 1 0 0 8 2 0 0 0 0 0 0 0 0 0 0 0 0 8 0 1 0 0.7553191489361703
0 0 2 0 0 0 0 0 0 0 0 0 0 3 0 0 1 0 0 0 0 0 1 0 1 3 0 0 8 0 0 2 0 13 0 0 0 0 0 0 1 1 1 0 5 0 0 0 1 0 0 12 4 0 0 0 2 0 0 0 0 0 0 0 0 0 0 0 0 2 1 4 1 0 0 0 0 0 3 0 4 0 0 0 0 0 0 0 0 8 0 0 0 0 0 0 1 2 13 1 0 0 0 0 0 0 0 3 0 0 0 1 0 0 0 0 0 1 0 0 0 0 0 0 0 0 0 0 0 6 0 0 0 0 1 0 0 0 3 1 1 0 0 0 0 0 1 0 0 0 1 3 2 2 0 0 0 2 1 0 0 0 0 0 2 0 0 0 1 1 0 0 0 0 0 0 0 5 0 0 0 0 0 0 0 0 4 0 0 0 0 0 0 1 0 1 1 0 0 1 2 1 0 0 0 0 1 0 0 0 0 0 0 0 0 0 0 0 0 0 0 0 0 0 0 0 1 0 0 6 0 2 0 0 0 0 0 0 0 2 0 0 0 0 0 12 0 2 0 1 0 0 0 0 4 0 9 1 0 0 0 0 0 0 0 1 0 0 0 0 1 0 0 0 0 0 0 0 0 1 7 0 0 0 0 0 0 0 0 1 2 1 0 1 0 1 0 5 0 0 0 0 1 0 0 0 8 0 0 0 0 0 0 0 0 0 0 0 1 0 0 0 0 0 0 0 0 0 0 0 0 0 0 0 0 0 0 0 0 0 2 1 0 0 0 0 1 0 0 1 2 0 0 0 3 0 0 0 0 8 0 5 0 0 0 0 0 1 0 6 0 0 0 0 0 1 0 1 0 0 0 0 2 1 0 0 1 0 0 0 0 0 0 0 0 0 0 0 0 0 2 0 0 0 0 0 0 0 3 1 0 0 1 0 1 0 0 0 0 0 1 2 2 0 6 0 1 0 0 0 13 0 0 4 0 0 0 0 0 0 0 0 0 0 8 0 1 0 0 1 0 0 1 2 0 0 0 0 0 2 0 0 0 9 0 9 0 0 0 0 0 0 0 0 0 0 0 0 0 0 0 0 0 0 0 0 0 0 1 1 0 0 0 0 0 0 9 3 0 0 0 5 0 0 0 0 0 0 1 0 0 1 1 0 2 0 0 0 1 1 5 1 0 0 0 0 0 0 0 1 0 0 0 7 0 0 0 0 4 0 3 0 0 0 0 0 0 1 0 0 0 3 1 0 0 0 0 0 0 0 0 0 0 0 0 0 0 5 0 0 0 0 0 0 0 0 0 0 0 0 0 1 0 0 0 1 0 0 0 0 1 0 0 0 0 10 0 1 1 0 0 0 1 0 0 0 0 1 4 0 0 0 1 0 0 0 0 0 0 0 1 1 0 1 0 0 0 2 0 0 0 0 0 0 0 0 0 1 0 0 0 0 0 0 0 0 7 0 0 0 0 0 0 0 0 0 0 0 0 1 0 0 0 0 0 0 0 0 1 12 0 3 1 0 0 0 0 0 1 10 1 7 0 0 0 6 0 0 0 0 0 0 0 0 0 1 0 0 0 0 0 2 0 0 0 13 0 0 1 3 16 0 0 0 0 0 0 0 9 0 0 8 0 0 0 0 1 0 0 0 0 1 0 0 5 0 0 0 0 0 0 0 0 0 3 0 1 0 0 0 0 0 0 0 0 0 0 0 0 1 0 0 0 0 0 9 0 0 0 0 0 0 1 0 9 0 0 0 0 0 0 0 0 0 0 0 0 0 1 0 5 2 0 0 0 0 0 0 1 7 0 0 0 0 0 0 0 0 0 0 0 0 0 0 0 0 0 1 1 1 0 1 2 0 0 1 0 0 9 1 0 0 0 0 0 0 0 0 0 0 0 0 8 0 1 0 0.6962174940898345
0 0 2 0 0 0 0 0 0 0 0 0 0 2 0 0 1 0 0 0 0 0 1 0 1 2 0 0 7 0 0 2 0 11 0 0 0 0 0 0 1 1 0 0 4 0 0 0 1 0 0 11 4 0 0 0 2 0 0 0 0 0 0 0 0 0 0 0 0 2 1 5 1 0 0 0 0 0 3 0 3 0 0 0 0 0 0 0 0 8 0 0 0 0 0 0 1 1 14 1 0 0 0 0 0 0 0 3 0 0 0 1 0 0 0 0 0 1 0 0 0 0 0 0 0 0 0 0 0 6 0 0 0 0 0 0 0 0 1 1 1 0 0 0 0 0 1 0 0 0 1 3 2 2 0 0 0 1 1 0 0 0 0 0 1 0 0 0 1 1 0 0 0 0 0 0 0 3 0 0 0 0 0 0 0 0 4 0 0 0 0 0 0 1 0 1 1 0 0 1 2 1 0 0 0 0 1 0 0 0 0 0 0 0 0 0 0 0 0 0 0 0 0 0 0 0 1 0 0 5 0 1 0 0 0 0 0 0 0 1 0 0 0 0 0 13 0 2 0 1 0 0 0 0 4 0 9 0 0 0 0 0 0 0 0 1 0 0 0 0 0 0 0 0 0 0 0 0 0 1 5 0 0 0 0 0 0 0 0 0 1 1 0 1 0 1 0 5 0 0 0 0 1 0 0 0 9 0 0 0 0 0 0 0 0 0 0 0 1 0 0 0 0 0 0 0 0 0 0 0 0 0 0 0 0 0 0 0 0 0 2 1 0 0 0 0 0 0 0 1 1 0 0 0 3 0 0 0 0 6 0 7 0 0 0 0 0 1 0 6 0 0 0 0 0 1 0 1 0 0 0 0 2 1 0 0 1 0 0 0 0 0 0 0 0 0 0 0 0 0 2 0 0 0 0 0 0 0 3 1 0 0 0 0 1 0 0 0 0 0 1 2 1 0 6 0 1 0 0 0 13 0 0 4 0 0 0 0 0 0 0 0 0 0 7 0 1 0 0 1 0 0 1 2 0 0 0 0 0 2 0 0 0 7 0 8 0 0 0 0 0 0 0 0 0 0 0 0 0 0 0 0 0 0 0 0 0 0 1 1 0 0 0 0 0 0 9 3 0 0 0 6 0 0 0 0 0 0 1 0 0 1 1 0 2 0 0 0 1 0 5 1 0 0 0 0 0 0 0 1 0 0 0 6 0 0 0 0 5 0 3 0 0 0 0 0 0 1 0 0 0 2 1 0 0 0 0 0 0 0 0 0 0 0 0 0 0 5 0 0 0 0 0 0 0 0 0 0 0 0 0 1 0 0 0 0 0 0 0 0 1 0 0 0 0 8 0 1 1 0 0 0 1 0 0 0 0 1 3 0 0 0 1 0 0 0 0 0 0 0 1 1 0 0 0 0 0 2 0 0 0 0 0 0 0 0 0 1 0 0 0 0 0 0 0 0 6 0 0 0 0 0 0 0 0 0 0 0 0 1 0 0 0 0 0 0 0 0 1 9 0 2 1 0 0 0 0 0 1 11 1 7 0 0 0 5 0 0 0 0 0 0 0 0 0 1 0 0 0 0 0 1 0 0 0 12 0 0 1 3 18 0 0 0 0 0 0 0 9 0 0 7 0 0 0 0 1 0 0 0 0 1 0 0 5 0 0 0 0 0 0 0 0 0 3 0 0 0 0 0 0 0 0 0 0 0 0 0 0 0 0 0 0 0 0 8 0 0 0 0 0 0 1 0 9 0 0 0 0 0 0 0 0 0 0 0 0 0 1 0 4 2 0 0 0 0 0 0 0 5 0 0 0 0 0 0 0 0 0 0 0 0 0 0 0 0 0 1 1 0 0 0 2 0 0 1 0 0 9 0 0 0 0 0 0 0 0 0 0 0 0 0 6 0 1 0 0.6323877068557919
0 0 2 0 0 0 0 0 0 0 0 0 0 2 0 0 1 0 0 0 0 0 1 0 0 2 0 0 7 0 0 1 0 11 0 0 0 0 0 0 1 1 0 0 1 0 0 0 0 0 0 13 3 0 0 0 2 0 0 0 0 0 0 0 0 0 0 0 0 1 1 4 1 0 0 0 0 0 3 0 2 0 0 0 0 0 0 0 0 8 0 0 0 0 0 0 1 1 12 1 0 0 0 0 0 0 0 3 0 0 0 1 0 0 0 0 0 1 0 0 0 0 0 0 0 0 0 0 0 6 0 0 0 0 0 0 0 0 1 1 1 0 0 0 0 0 1 0 0 0 1 2 2 2 0 0 0 0 1 0 0 0 0 0 1 0 0 0 1 1 0 0 0 0 0 0 0 3 0 0 0 0 0 0 0 0 1 0 0 0 0 0 0 1 0 1 1 0 0 1 2 1 0 0 0 0 1 0 0 0 0 0 0 0 0 0 0 0 0 0 0 0 0 0 0 0 1 0 0 3 0 0 0 0 0 0 0 0 0 1 0 0 0 0 0 13 0 3 0 1 0 0 0 0 2 0 9 0 0 0 0 0 0 0 0 1 0 0 0 0 0 0 0 0 0 0 0 0 0 1 6 0 0 0 0 0 0 0 0 0 0 1 0 1 0 0 0 5 0 0 0 0 0 0 0 0 9 0 0 0 0 0 0 0 0 0 0 0 1 0 0 0 0 0 0 0 0 0 0 0 0 0 0 0 0 0 0 0 0 0 2 1 0 0 0 0 0 0 0 1 1 0 0 0 3 0 0 0 0 7 0 6 0 0 0 0 0 1 0 6 0 0 0 0 0 0 0 1 0 0 0 0 1 1 0 0 1 0 0 0 0 0 0 0 0 0 0 0 0 0 2 0 0 0 0 0 0 0 2 1 0 0 0 0 1 0 0 0 0 0 1 2 1 0 5 0 1 0 0 0 14 0 0 3 0 0 0 0 0 0 0 0 0 0 7 0 1 0 0 1 0 0 0 2 0 0 0 0 0 2 0 0 0 7 0 8 0 0 0 0 0 0 0 0 0 0 0 0 0 0 0 0 0 0 0 0 0 0 1 1 0 0 0 0 0 0 6 3 0 0 0 4 0 0 0 0 0 0 1 0 0 1 1 0 2 0 0 0 1 0 3 1 0 0 0 0 0 0 0 1 0 0 0 4 0 0 0 0 5 0 2 0 0 0 0 0 0 1 0 0 0 2 1 0 0 0 0 0 0 0 0 0 0 0 0 0 0 3 0 0 0 0 0 0 0 0 0 0 0 0 0 1 0 0 0 0 0 0 0 0 1 0 0 0 0 6 0 0 1 0 0 0 1 0 0 0 0 1 3 0 0 0 1 0 0 0 0 0 0 0 1 1 0 0 0 0 0 2 0 0 0 0 0 0 0 0 0 1 0 0 0 0 0 0 0 0 5 0 0 0 0 0 0 0 0 0 0 0 0 1 0 0 0 0 0 0 0 0 1 8 0 2 1 0 0 0 0 0 1 10 1 6 0 0 0 5 0 0 0 0 0 0 0 0 0 1 0 0 0 0 0 1 0 0 0 13 0 0 1 2 17 0 0 0 0 0 0 0 6 0 0 8 0 0 0 0 1 0 0 0 0 1 0 0 5 0 0 0 0 0 0 0 0 0 3 0 0 0 0 0 0 0 0 0 0 0 0 0 0 0 0 0 0 0 0 6 0 0 0 0 0 0 1 0 8 0 0 0 0 0 0 0 0 0 0 0 0 0 1 0 4 1 0 0 0 0 0 0 0 4 0 0 0 0 0 0 0 0 0 0 0 0 0 0 0 0 0 1 1 0 0 0 2 0 0 1 0 0 9 0 0 0 0 0 0 0 0 0 0 0 0 0 6 0 1 0 0.5697399527186762
0 0 1 0 0 0 0 0 0 0 0 0 0 2 0 0 1 0 0 0 0 0 1 0 0 2 0 0 6 0 0 1 0 11 0 0 0 0 0 0 1 1 0 0 1 0 0 0 0 0 0 15 2 0 0 0 1 0 0 0 0 0 0 0 0 0 0 0 0 1 1 4 0 0 0 0 0 0 2 0 2 0 0 0 0 0 0 0 0 8 0 0 0 0 0 0 0 0 12 1 0 0 0 0 0 0 0 3 0 0 0 0 0 0 0 0 0 1 0 0 0 0 0 0 0 0 0 0 0 6 0 0 0 0 0 0 0 0 1 1 0 0 0 0 0 0 1 0 0 0 1 2 1 2 0 0 0 0 0 0 0 0 0 0 1 0 0 0 1 0 0 0 0 0 0 0 0 3 0 0 0 0 0 0 0 0 1 0 0 0 0 0 0 1 0 1 1 0 0 1 2 1 0 0 0 0 0 0 0 0 0 0 0 0 0 0 0 0 0 0 0 0 0 0 0 0 1 0 0 3 0 0 0 0 0 0 0 0 0 1 0 0 0 0 0 14 0 3 0 1 0 0 0 0 2 0 9 0 0 0 0 0 0 0 0 1 0 0 0 0 0 0 0 0 0 0 0 0 0 1 6 0 0 0 0 0 0 0 0 0 0 1 0 1 0 0 0 5 0 0 0 0 0 0 0 0 7 0 0 0 0 0 0 0 0 0 0 0 1 0 0 0 0 0 0 0 0 0 0 0 0 0 0 0 0 0 0 0 0 0 2 1 0 0 0 0 0 0 0 1 1 0 0 0 2 0 0 0 0 4 0 5 0 0 0 0 0 0 0 4 0 0 0 0 0 0 0 1 0 0 0 0 1 1 0 0 1 0 0 0 0 0 0 0 0 0 0 0 0 0 1 0 0 0 0 0 0 0 2 1 0 0 0 0 1 0 0 0 0 0 1 4 1 0 4 0 1 0 0 0 14 0 0 2 0 0 0 0 0 0 0 0 0 0 4 0 1 0 0 0 0 0 0 1 0 0 0 0 0 3 0 0 0 7 0 8 0 0 0 0 0 0 0 0 0 0 0 0 0 0 0 0 0 0 0 0 0 0 1 1 0 0 0 0 0 0 5 3 0 0 0 4 0 0 0 0 0 0 0 0 0 1 1 0 2 0 0 0 1 0 3 1 0 0 0 0 0 0 0 0 0 0 0 3 0 0 0 0 5 0 2 0 0 0 0 0 0 1 0 0 0 2 1 0 0 0 0 0 0 0 0 0 0 0 0 0 0 2 0 0 0 0 0 0 0 0 0 0 0 0 0 1 0 0 0 0 0 0 0 0 1 0 0 0 0 5 0 0 1 0 0 0 1 0 0 0 0 1 3 0 0 0 1 0 0 0 0 0 0 0 1 1 0 0 0 0 0 2 0 0 0 0 0 0 0 0 0 1 0 0 0 0 0 0 0 0 5 0 0 0 0 0 0 0 0 0 0 0 0 0 0 0 0 0 0 0 0 0 1 7 0 1 1 0 0 0 0 0 1 10 1 7 0 0 0 5 0 0 0 0 0 0 0 0 0 1 0 0 0 0 0 1 0 0 0 13 0 0 1 2 16 0 0 0 0 0 0 0 7 0 0 8 0 0 0 0 0 0 0 0 0 1 0 0 5 0 0 0 0 0 0 0 0 0 1 0 0 0 0 0 0 0 0 0 0 0 0 0 0 0 0 0 0 0 0 6 0 0 0 0 0 0 1 0 7 0 0 0 0 0 0 0 0 0 0 0 0 0 1 0 3 1 0 0 0 0 0 0 0 3 0 0 0 0 0 0 0 0 0 0 0 0 0 0 0 0 0 1 1 0 0 0 1 0 0 1 0 0 9 0 0 0 0 0 0 0 0 0 0 0 0 0 5 0 1 0 0.5200945626477541
0 0 1 0 0 0 0 0 0 0 0 0 0 2 0 0 1 0 0 0 0 0 0 0 0 1 0 0 7 0 0 1 0 9 0 0 0 0 0 0 0 1 0 0 1 0 0 0 0 0 0 16 2 0 0 0 0 0 0 0 0 0 0 0 0 0 0 0 0 1 1 3 0 0 0 0 0 0 2 0 2 0 0 0 0 0 0 0 0 8 0 0 0 0 0 0 0 0 11 1 0 0 0 0 0 0 0 3 0 0 0 0 0 0 0 0 0 0 0 0 0 0 0 0 0 0 0 0 0 4 0 0 0 0 0 0 0 0 1 1 0 0 0 0 0 0 1 0 0 0 1 2 1 2 0 0 0 0 0 0 0 0 0 0 1 0 0 0 1 0 0 0 0 0 0 0 0 3 0 0 0 0 0 0 0 0 1 0 0 0 0 0 0 1 0 1 1 0 0 1 1 1 0 0 0 0 0 0 0 0 0 0 0 0 0 0 0 0 0 0 0 0 0 0 0 0 0 0 0 2 0 0 0 0 0 0 0 0 0 1 0 0 0 0 0 13 0 3 0 1 0 0 0 0 1 0 6 0 0 0 0 0 0 0 0 1 0 0 0 0 0 0 0 0 0 0 0 0 0 1 8 0 0 0 0 0 0 0 0 0 0 1 0 1 0 0 0 5 0 0 0 0 0 0 0 0 7 0 0 0 0 0 0 0 0 0 0 0 1 0 0 0 0 0 0 0 0 0 0 0 0 0 0 0 0 0 0 0 0 0 2 1 0 0 0 0 0 0 0 1 0 0 0 0 2 0 0 0 0 3 0 5 0 0 0 0 0 0 0 3 0 0 0 0 0 0 0 1 0 0 0 0 1 1 0 0 1 0 0 0 0 0 0 0 0 0 0 0 0 0 1 0 0 0 0 0 0 0 2 1 0 0 0 0 1 0 0 0 0 0 1 5 1 0 2 0 1 0 0 0 16 0 0 2 0 0 0 0 0 0 0 0 0 0 5 0 1 0 0 0 0 0 0 1 0 0 0 0 0 4 0 0 0 9 0 8 0 0 0 0 0 0 0 0 0 0 0 0 0 0 0 0 0 0 0 0 0 0 1 1 0 0 0 0 0 0 4 3 0 0 0 3 0 0 0 0 0 0 0 0 0 1 1 0 2 0 0 0 0 0 3 1 0 0 0 0 0 0 0 0 0 0 0 2 0 0 0 0 6 0 2 0 0 0 0 0 0 1 0 0 0 2 1 0 0 0 0 0 0 0 0 0 0 0 0 0 0 1 0 0 0 0 0 0 0 0 0 0 0 0 0 0 0 0 0 0 0 0 0 0 1 0 0 0 0 5 0 0 1 0 0 0 1 0 0 0 0 1 2 0 0 0 1 0 0 0 0 0 0 0 0 0 0 0 0 0 0 1 0 0 0 0 0 0 0 0 0 1 0 0 0 0 0 0 0 0 5 0 0 0 0 0 0 0 0 0 0 0 0 0 0 0 0 0 0 0 0 0 1 6 0 1 1 0 0 0 0 0 1 10 1 6 0 0 0 4 0 0 0 0 0 0 0 0 0 1 0 0 0 0 0 1 0 0 0 14 0 0 1 2 13 0 0 0 0 0 0 0 7 0 0 5 0 0 0 0 0 0 0 0 0 1 0 0 3 0 0 0 0 0 0 0 0 0 1 0 0 0 0 0 0 0 0 0 0 0 0 0 0 0 0 0 0 0 0 7 0 0 0 0 0 0 1 0 7 0 0 0 0 0 0 0 0 0 0 0 0 0 1 0 3 1 0 0 0 0 0 0 0 3 0 0 0 0 0 0 0 0 0 0 0 0 0 0 0 0 0 1 1 0 0 0 1 0 0 1 0 0 6 0 0 0 0 0 0 0 0 0 0 0 0 0 4 0 1 0 0.4787234042553192
0 0 1 0 0 0 0 0 0 0 0 0 0 1 0 0 1 0 0 0 0 0 0 0 0 1 0 0 9 0 0 1 0 9 0 0 0 0 0 0 0 1 0 0 1 0 0 0 0 0 0 11 2 0 0 0 0 0 0 0 0 0 0 0 0 0 0 0 0 1 1 3 0 0 0 0 0 0 2 0 1 0 0 0 0 0 0 0 0 7 0 0 0 0 0 0 0 0 10 1 0 0 0 0 0 0 0 2 0 0 0 0 0 0 0 0 0 0 0 0 0 0 0 0 0 0 0 0 0 3 0 0 0 0 0 0 0 0 1 1 0 0 0 0 0 0 0 0 0 0 1 2 1 2 0 0 0 0 0 0 0 0 0 0 1 0 0 0 1 0 0 0 0 0 0 0 0 1 0 0 0 0 0 0 0 0 1 0 0 0 0 0 0 1 0 1 1 0 0 1 1 1 0 0 0 0 0 0 0 0 0 0 0 0 0 0 0 0 0 0 0 0 0 0 0 0 0 0 0 1 0 0 0 0 0 0 0 0 0 0 0 0 0 0 0 11 0 4 0 1 0 0 0 0 1 0 7 0 0 0 0 0 0 0 0 1 0 0 0 0 0 0 0 0 0 0 0 0 0 1 9 0 0 0 0 0 0 0 0 0 0 1 0 1 0 0 0 4 0 0 0 0 0 0 0 0 8 0 0 0 0 0 0 0 0 0 0 0 1 0 0 0 0 0 0 0 0 0 0 0 0 0 0 0 0 0 0 0 0 0 2 1 0 0 0 0 0 0 0 1 0 0 0 0 1 0 0 0 0 3 0 5 0 0 0 0 0 0 0 2 0 0 0 0 0 0 0 1 0 0 0 0 1 1 0 0 1 0 0 0 0 0 0 0 0 0 0 0 0 0 1 0 0 0 0 0 0 0 2 1 0 0 0 0 1 0 0 0 0 0 0 2 1 0 1 0 1 0 0 0 14 0 0 2 0 0 0 0 0 0 0 0 0 0 5 0 0 0 0 0 0 0 0 1 0 0 0 0 0 4 0 0 0 9 0 7 0 0 0 0 0 0 0 0 0 0 0 0 0 0 0 0 0 0 0 0 0 0 1 1 0 0 0 0 0 0 3 3 0 0 0 2 0 0 0 0 0 0 0 0 0 1 1 0 1 0 0 0 0 0 1 1 0 0 0 0 0 0 0 0 0 0 0 2 0 0 0 0 6 0 1 0 0 0 0 0 0 1 0 0 0 2 1 0 0 0 0 0 0 0 0 0 0 0 0 0 0 1 0 0 0 0 0 0 0 0 0 0 0 0 0 0 0 0 0 0 0 0 0 0 1 0 0 0 0 4 0 0 1 0 0 0 1 0 0 0 0 1 2 0 0 0 1 0 0 0 0 0 0 0 0 0 0 0 0 0 0 0 0 0 0 0 0 0 0 0 0 1 0 0 0 0 0 0 0 0 5 0 0 0 0 0 0 0 0 0 0 0 0 0 0 0 0 0 0 0 0 0 0 6 0 1 1 0 0 0 0 0 1 10 1 5 0 0 0 3 0 0 0 0 0 0 0 0 0 1 0 0 0 0 0 0 0 0 0 15 0 0 1 2 13 0 0 0 0 0 0 0 8 0 0 4 0 0 0 0 0 0 0 0 0 1 0 0 3 0 0 0 0 0 0 0 0 0 1 0 0 0 0 0 0 0 0 0 0 0 0 0 0 0 0 0 0 0 0 6 0 0 0 0 0 0 1 0 6 0 0 0 0 0 0 0 0 0 0 0 0 0 0 0 2 1 0 0 0 0 0 0 0 2 0 0 0 0 0 0 0 0 0 0 0 0 0 0 0 0 0 1 1 0 0 0 1 0 0 1 0 0 6 0 0 0 0 0 0 0 0 0 0 0 0 0 2 0 1 0 0.42907801418439719
0 0 1 0 0 0 0 0 0 0 0 0 0 0 0 0 1 0 0 0 0 0 0 0 0 1 0 0 11 0 0 1 0 5 0 0 0 0 0 0 0 1 0 0 1 0 0 0 0 0 0 7 2 0 0 0 0 0 0 0 0 0 0 0 0 0 0 0 0 1 1 1 0 0 0 0 0 0 2 0 1 0 0 0 0 0 0 0 0 6 0 0 0 0 0 0 0 0 11 0 0 0 0 0 0 0 0 1 0 0 0 0 0 0 0 0 0 0 0 0 0 0 0 0 0 0 0 0 0 3 0 0 0 0 0 0 0 0 1 1 0 0 0 0 0 0 0 0 0 0 0 1 0 2 0 0 0 0 0 0 0 0 0 0 1 0 0 0 1 0 0 0 0 0 0 0 0 1 0 0 0 0 0 0 0 0 1 0 0 0 0 0 0 1 0 1 1 0 0 0 1 1 0 0 0 0 0 0 0 0 0 0 0 0 0 0 0 0 0 0 0 0 0 0 0 0 0 0 0 1 0 0 0 0 0 0 0 0 0 0 0 0 0 0 0 7 0 5 0 1 0 0 0 0 1 0 8 0 0 0 0 0 0 0 0 1 0 0 0 0 0 0 0 0 0 0 0 0 0 1 10 0 0 0 0 0 0 0 0 0 0 1 0 1 0 0 0 4 0 0 0 0 0 0 0 0 7 0 0 0 0 0 0 0 0 0 0 0 1 0 0 0 0 0 0 0 0 0 0 0 0 0 0 0 0 0 0 0 0 0 2 1 0 0 0 0 0 0 0 0 0 0 0 0 1 0 0 0 0 3 0 3 0 0 0 0 0 0 0 3 0 0 0 0 0 0 0 1 0 0 0 0 0 1 0 0 0 0 0 0 0 0 0 0 0 0 0 0 0 0 1 0 0 0 0 0 0 0 2 1 0 0 0 0 0 0 0 0 0 0 0 2 1 0 0 0 0 0 0 0 15 0 0 2 0 0 0 0 0 0 0 0 0 0 4 0 0 0 0 0 0 0 0 1 0 0 0 0 0 4 0 0 0 10 0 5 0 0 0 0 0 0 0 0 0 0 0 0 0 0 0 0 0 0 0 0 0 0 1 1 0 0 0 0 0 0 3 3 0 0 0 2 0 0 0 0 0 0 0 0 0 1 1 0 1 0 0 0 0 0 1 1 0 0 0 0 0 0 0 0 0 0 0 2 0 0 0 0 7 0 1 0 0 0 0 0 0 1 0 0 0 2 1 0 0 0 0 0 0 0 0 0 0 0 0 0 0 1 0 0 0 0 0 0 0 0 0 0 0 0 0 0 0 0 0 0 0 0 0 0 1 0 0 0 0 4 0 0 1 0 0 0 1 0 0 0 0 1 2 0 0 0 0 0 0 0 0 0 0 0 0 0 0 0 0 0 0 0 0 0 0 0 0 0 0 0 0 1 0 0 0 0 0 0 0 0 5 0 0 0 0 0 0 0 0 0 0 0 0 0 0 0 0 0 0 0 0 0 0 6 0 1 1 0 0 0 0 0 1 12 1 3 0 0 0 3 0 0 0 0 0 0 0 0 0 0 0 0 0 0 0 0 0 0 0 13 0 0 1 2 12 0 0 0 0 0 0 0 8 0 0 2 0 0 0 0 0 0 0 0 0 1 0 0 3 0 0 0 0 0 0 0 0 0 1 0 0 0 0 0 0 0 0 0 0 0 0 0 0 0 0 0 0 0 0 6 0 0 0 0 0 0 1 0 4 0 0 0 0 0 0 0 0 0 0 0 0 0 0 0 2 1 0 0 0 0 0 0 0 2 0 0 0 0 0 0 0 0 0 0 0 0 0 0 0 0 0 0 1 0 0 0 1 0 0 1 0 0 5 0 0 0 0 0 0 0 0 0 0 0 0 0 2 0 1 0 0.3877068557919622
0 0 1 0 0 0 0 0 0 0 0 0 0 0 0 0 1 0 0 0 0 0 0 0 0 1 0 0 10 0 0 1 0 5 0 0 0 0 0 0 0 1 0 0 1 0 0 0 0 0 0 6 2 0 0 0 0 0 0 0 0 0 0 0 0 0 0 0 0 0 1 1 0 0 0 0 0 0 1 0 1 0 0 0 0 0 0 0 0 5 0 0 0 0 0 0 0 0 10 0 0 0 0 0 0 0 0 1 0 0 0 0 0 0 0 0 0 0 0 0 0 0 0 0 0 0 0 0 0 3 0 0 0 0 0 0 0 0 1 1 0 0 0 0 0 0 0 0 0 0 0 1 0 2 0 0 0 0 0 0 0 0 0 0 1 0 0 0 1 0 0 0 0 0 0 0 0 1 0 0 0 0 0 0 0 0 1 0 0 0 0 0 0 1 0 1 1 0 0 0 1 0 0 0 0 0 0 0 0 0 0 0 0 0 0 0 0 0 0 0 0 0 0 0 0 0 0 0 0 0 0 0 0 0 0 0 0 0 0 0 0 0 0 0 0 7 0 4 0 0 0 0 0 0 1 0 7 0 0 0 0 0 0 0 0 1 0 0 0 0 0 0 0 0 0 0 0 0 0 1 10 0 0 0 0 0 0 0 0 0 0 1 0 1 0 0 0 3 0 0 0 0 0 0 0 0 6 0 0 0 0 0 0 0 0 0 0 0 1 0 0 0 0 0 0 0 0 0 0 0 0 0 0 0 0 0 0 0 0 0 1 0 0 0 0 0 0 0 0 0 0 0 0 0 1 0 0 0 0 3 0 3 0 0 0 0 0 0 0 4 0 0 0 0 0 0 0 1 0 0 0 0 0 0 0 0 0 0 0 0 0 0 0 0 0 0 0 0 0 0 1 0 0 0 0 0 0 0 2 1 0 0 0 0 0 0 0 0 0 0 0 2 1 0 0 0 0 0 0 0 12 0 0 1 0 0 0 0 0 0 0 0 0 0 4 0 0 0 0 0 0 0 0 1 0 0 0 0 0 3 0 0 0 8 0 4 0 0 0 0 0 0 0 0 0 0 0 0 0 0 0 0 0 0 0 0 0 0 0 0 0 0 0 0 0 0 2 3 0 0 0 1 0 0 0 0 0 0 0 0 0 1 1 0 1 0 0 0 0 0 1 1 0 0 0 0 0 0 0 0 0 0 0 1 0 0 0 0 6 0 1 0 0 0 0 0 0 1 0 0 0 0 1 0 0 0 0 0 0 0 0 0 0 0 0 0 0 1 0 0 0 0 0 0 0 0 0 0 0 0 0 0 0 0 0 0 0 0 0 0 1 0 0 0 0 4 0 0 1 0 0 0 1 0 0 0 0 1 2 0 0 0 0 0 0 0 0 0 0 0 0 0 0 0 0 0 0 0 0 0 0 0 0 0 0 0 0 1 0 0 0 0 0 0 0 0 3 0 0 0 0 0 0 0 0 0 0 0 0 0 0 0 0 0 0 0 0 0 0 5 0 1 1 0 0 0 0 0 1 14 1 3 0 0 0 3 0 0 0 0 0 0 0 0 0 0 0 0 0 0 0 0 0 0 0 10 0 0 1 2 9 0 0 0 0 0 0 0 9 0 0 2 0 0 0 0 0 0 0 0 0 1 0 0 3 0 0 0 0 0 0 0 0 0 1 0 0 0 0 0 0 0 0 0 0 0 0 0 0 0 0 0 0 0 0 5 0 0 0 0 0 0 1 0 4 0 0 0 0 0 0 0 0 0 0 0 0 0 0 0 2 1 0 0 0 0 0 0 0 2 0 0 0 0 0 0 0 0 0 0 0 0 0 0 0 0 0 0 1 0 0 0 1 0 0 1 0 0 5 0 0 0 0 0 0 0 0 0 0 0 0 0 2 0 1 0 0.34278959810874706
0 0 1 0 0 0 0 0 0 0 0 0 0 0 0 0 1 0 0 0 0 0 0 0 0 1 0 0 9 0 0 0 0 5 0 0 0 0 0 0 0 1 0 0 1 0 0 0 0 0 0 6 2 0 0 0 0 0 0 0 0 0 0 0 0 0 0 0 0 0 1 1 0 0 0 0 0 0 1 0 1 0 0 0 0 0 0 0 0 3 0 0 0 0 0 0 0 0 10 0 0 0 0 0 0 0 0 0 0 0 0 0 0 0 0 0 0 0 0 0 0 0 0 0 0 0 0 0 0 3 0 0 0 0 0 0 0 0 1 1 0 0 0 0 0 0 0 0 0 0 0 1 0 2 0 0 0 0 0 0 0 0 0 0 1 0 0 0 0 0 0 0 0 0 0 0 0 1 0 0 0 0 0 0 0 0 1 0 0 0 0 0 0 0 0 1 1 0 0 0 1 0 0 0 0 0 0 0 0 0 0 0 0 0 0 0 0 0 0 0 0 0 0 0 0 0 0 0 0 0 0 0 0 0 0 0 0 0 0 0 0 0 0 0 0 7 0 5 0 0 0 0 0 0 1 0 6 0 0 0 0 0 0 0 0 0 0 0 0 0 0 0 0 0 0 0 0 0 0 1 10 0 0 0 0 0 0 0 0 0 0 1 0 0 0 0 0 2 0 0 0 0 0 0 0 0 5 0 0 0 0 0 0 0 0 0 0 0 1 0 0 0 0 0 0 0 0 0 0 0 0 0 0 0 0 0 0 0 0 0 1 0 0 0 0 0 0 0 0 0 0 0 0 0 1 0 0 0 0 3 0 2 0 0 0 0 0 0 0 3 0 0 0 0 0 0 0 1 0 0 0 0 0 0 0 0 0 0 0 0 0 0 0 0 0 0 0 0 0 0 1 0 0 0 0 0 0 0 2 1 0 0 0 0 0 0 0 0 0 0 0 2 0 0 0 0 0 0 0 0 11 0 0 1 0 0 0 0 0 0 0 0 0 0 4 0 0 0 0 0 0 0 0 0 0 0 0 0 0 4 0 0 0 7 0 4 0 0 0 0 0 0 0 0 0 0 0 0 0 0 0 0 0 0 0 0 0 0 0 0 0 0 0 0 0 0 2 3 0 0 0 1 0 0 0 0 0 0 0 0 0 1 1 0 1 0 0 0 0 0 1 1 0 0 0 0 0 0 0 0 0 0 0 1 0 0 0 0 5 0 1 0 0 0 0 0 0 1 0 0 0 0 1 0 0 0 0 0 0 0 0 0 0 0 0 0 0 1 0 0 0 0 0 0 0 0 0 0 0 0 0 0 0 0 0 0 0 0 0 0 1 0 0 0 0 3 0 0 1 0 0 0 1 0 0 0 0 1 2 0 0 0 0 0 0 0 0 0 0 0 0 0 0 0 0 0 0 0 0 0 0 0 0 0 0 0 0 1 0 0 0 0 0 0 0 0 3 0 0 0 0 0 0 0 0 0 0 0 0 0 0 0 0 0 0 0 0 0 0 5 0 1 1 0 0 0 0 0 1 13 0 3 0 0 0 3 0 0 0 0 0 0 0 0 0 0 0 0 0 0 0 0 0 0 0 11 0 0 1 2 7 0 0 0 0 0 0 0 8 0 0 2 0 0 0 0 0 0 0 0 0 1 0 0 3 0 0 0 0 0 0 0 0 0 1 0 0 0 0 0 0 0 0 0 0 0 0 0 0 0 0 0 0 0 0 5 0 0 0 0 0 0 1 0 3 0 0 0 0 0 0 0 0 0 0 0 0 0 0 0 1 1 0 0 0 0 0 0 0 2 0 0 0 0 0 0 0 0 0 0 0 0 0 0 0 0 0 0 1 0 0 0 1 0 0 1 0 0 5 0 0 0 0 0 0 0 0 0 0 0 0 0 2 0 1 0 0.3144208037825059
0 0 1 0 0 0 0 0 0 0 0 0 0 0 0 0 1 0 0 0 0 0 0 0 0 1 0 0 8 0 0 0 0 5 0 0 0 0 0 0 0 0 0 0 1 0 0 0 0 0 0 6 2 0 0 0 0 0 0 0 0 0 0 0 0 0 0 0 0 0 1 1 0 0 0 0 0 0 1 0 1 0 0 0 0 0 0 0 0 3 0 0 0 0 0 0 0 0 8 0 0 0 0 0 0 0 0 0 0 0 0 0 0 0 0 0 0 0 0 0 0 0 0 0 0 0 0 0 0 3 0 0 0 0 0 0 0 0 1 1 0 0 0 0 0 0 0 0 0 0 0 1 0 1 0 0 0 0 0 0 0 0 0 0 1 0 0 0 0 0 0 0 0 0 0 0 0 1 0 0 0 0 0 0 0 0 0 0 0 0 0 0 0 0 0 1 1 0 0 0 1 0 0 0 0 0 0 0 0 0 0 0 0 0 0 0 0 0 0 0 0 0 0 0 0 0 0 0 0 0 0 0 0 0 0 0 0 0 0 0 0 0 0 0 0 7 0 5 0 0 0 0 0 0 1 0 8 0 0 0 0 0 0 0 0 0 0 0 0 0 0 0 0 0 0 0 0 0 0 1 9 0 0 0 0 0 0 0 0 0 0 1 0 0 0 0 0 2 0 0 0 0 0 0 0 0 4 0 0 0 0 0 0 0 0 0 0 0 1 0 0 0 0 0 0 0 0 0 0 0 0 0 0 0 0 0 0 0 0 0 1 0 0 0 0 0 0 0 0 0 0 0 0 0 1 0 0 0 0 4 0 2 0 0 0 0 0 0 0 2 0 0 0 0 0 0 0 1 0 0 0 0 0 0 0 0 0 0 0 0 0 0 0 0 0 0 0 0 0 0 1 0 0 0 0 0 0 0 2 1 0 0 0 0 0 0 0 0 0 0 0 2 0 0 0 0 0 0 0 0 11 0 0 1 0 0 0 0 0 0 0 0 0 0 4 0 0 0 0 0 0 0 0 0 0 0 0 0 0 3 0 0 0 6 0 3 0 0 0 0 0 0 0 0 0 0 0 0 0 0 0 0 0 0 0 0 0 0 0 0 0 0 0 0 0 0 2 3 0 0 0 1 0 0 0 0 0 0 0 0 0 1 1 0 1 0 0 0 0 0 1 1 0 0 0 0 0 0 0 0 0 0 0 1 0 0 0 0 5 0 1 0 0 0 0 0 0 1 0 0 0 0 1 0 0 0 0 0 0 0 0 0 0 0 0 0 0 0 0 0 0 0 0 0 0 0 0 0 0 0 0 0 0 0 0 0 0 0 0 0 1 0 0 0 0 3 0 0 1 0 0 0 1 0 0 0 0 1 2 0 0 0 0 0 0 0 0 0 0 0 0 0 0 0 0 0 0 0 0 0 0 0 0 0 0 0 0 0 0 0 0 0 0 0 0 0 3 0 0 0 0 0 0 0 0 0 0 0 0 0 0 0 0 0 0 0 0 0 0 5 0 1 1 0 0 0 0 0 1 11 0 3 0 0 0 3 0 0 0 0 0 0 0 0 0 0 0 0 0 0 0 0 0 0 0 10 0 0 1 2 7 0 0 0 0 0 0 0 8 0 0 2 0 0 0 0 0 0 0 0 0 1 0 0 1 0 0 0 0 0 0 0 0 0 1 0 0 0 0 0 0 0 0 0 0 0 0 0 0 0 0 0 0 0 0 4 0 0 0 0 0 0 1 0 3 0 0 0 0 0 0 0 0 0 0 0 0 0 0 0 1 1 0 0 0 0 0 0 0 2 0 0 0 0 0 0 0 0 0 0 0 0 0 0 0 0 0 0 1 0 0 0 1 0 0 0 0 0 5 0 0 0 0 0 0 0 0 0 0 0 0 0 2 0 1 0 0.29314420803782506
0 0 1 0 0 0 0 0 0 0 0 0 0 0 0 0 1 0 0 0 0 0 0 0 0 1 0 0 7 0 0 0 0 4 0 0 0 0 0 0 0 0 0 0 1 0 0 0 0 0 0 6 1 0 0 0 0 0 0 0 0 0 0 0 0 0 0 0 0 0 1 1 0 0 0 0 0 0 1 0 1 0 0 0 0 0 0 0 0 3 0 0 0 0 0 0 0 0 8 0 0 0 0 0 0 0 0 0 0 0 0 0 0 0 0 0 0 0 0 0 0 0 0 0 0 0 0 0 0 3 0 0 0 0 0 0 0 0 1 1 0 0 0 0 0 0 0 0 0 0 0 0 0 1 0 0 0 0 0 0 0 0 0 0 0 0 0 0 0 0 0 0 0 0 0 0 0 1 0 0 0 0 0 0 0 0 0 0 0 0 0 0 0 0 0 1 1 0 0 0 1 0 0 0 0 0 0 0 0 0 0 0 0 0 0 0 0 0 0 0 0 0 0 0 0 0 0 0 0 0 0 0 0 0 0 0 0 0 0 0 0 0 0 0 0 4 0 5 0 0 0 0 0 0 1 0 9 0 0 0 0 0 0 0 0 0 0 0 0 0 0 0 0 0 0 0 0 0 0 1 7 0 0 0 0 0 0 0 0 0 0 1 0 0 0 0 0 1 0 0 0 0 0 0 0 0 4 0 0 0 0 0 0 0 0 0 0 0 1 0 0 0 0 0 0 0 0 0 0 0 0 0 0 0 0 0 0 0 0 0 1 0 0 0 0 0 0 0 0 0 0 0 0 0 1 0 0 0 0 5 0 2 0 0 0 0 0 0 0 2 0 0 0 0 0 0 0 1 0 0 0 0 0 0 0 0 0 0 0 0 0 0 0 0 0 0 0 0 0 0 1 0 0 0 0 0 0 0 1 1 0 0 0 0 0 0 0 0 0 0 0 1 0 0 0 0 0 0 0 0 10 0 0 0 0 0 0 0 0 0 0 0 0 0 3 0 0 0 0 0 0 0 0 0 0 0 0 0 0 3 0 0 0 8 0 3 0 0 0 0 0 0 0 0 0 0 0 0 0 0 0 0 0 0 0 0 0 0 0 0 0 0 0 0 0 0 2 3 0 0 0 1 0 0 0 0 0 0 0 0 0 1 1 0 1 0 0 0 0 0 1 1 0 0 0 0 0 0 0 0 0 0 0 1 0 0 0 0 4 0 1 0 0 0 0 0 0 1 0 0 0 0 1 0 0 0 0 0 0 0 0 0 0 0 0 0 0 0 0 0 0 0 0 0 0 0 0 0 0 0 0 0 0 0 0 0 0 0 0 0 1 0 0 0 0 3 0 0 1 0 0 0 1 0 0 0 0 1 2 0 0 0 0 0 0 0 0 0 0 0 0 0 0 0 0 0 0 0 0 0 0 0 0 0 0 0 0 0 0 0 0 0 0 0 0 0 3 0 0 0 0 0 0 0 0 0 0 0 0 0 0 0 0 0 0 0 0 0 0 4 0 1 1 0 0 0 0 0 1 13 0 2 0 0 0 3 0 0 0 0 0 0 0 0 0 0 0 0 0 0 0 0 0 0 0 7 0 0 1 2 6 0 0 0 0 0 0 0 5 0 0 1 0 0 0 0 0 0 0 0 0 1 0 0 1 0 0 0 0 0 0 0 0 0 1 0 0 0 0 0 0 0 0 0 0 0 0 0 0 0 0 0 0 0 0 4 0 0 0 0 0 0 1 0 3 0 0 0 0 0 0 0 0 0 0 0 0 0 0 0 1 1 0 0 0 0 0 0 0 2 0 0 0 0 0 0 0 0 0 0 0 0 0 0 0 0 0 0 1 0 0 0 1 0 0 0 0 0 5 0 0 0 0 0 0 0 0 0 0 0 0 0 2 0 1 0 0.26832151300236409
0 0 1 0 0 0 0 0 0 0 0 0 0 0 0 0 1 0 0 0 0 0 0 0 0 1 0 0 7 0 0 0 0 4 0 0 0 0 0 0 0 0 0 0 0 0 0 0 0 0 0 6 0 0 0 0 0 0 0 0 0 0 0 0 0 0 0 0 0 0 1 0 0 0 0 0 0 0 1 0 1 0 0 0 0 0 0 0 0 3 0 0 0 0 0 0 0 0 8 0 0 0 0 0 0 0 0 0 0 0 0 0 0 0 0 0 0 0 0 0 0 0 0 0 0 0 0 0 0 3 0 0 0 0 0 0 0 0 1 1 0 0 0 0 0 0 0 0 0 0 0 0 0 1 0 0 0 0 0 0 0 0 0 0 0 0 0 0 0 0 0 0 0 0 0 0 0 1 0 0 0 0 0 0 0 0 0 0 0 0 0 0 0 0 0 1 1 0 0 0 1 0 0 0 0 0 0 0 0 0 0 0 0 0 0 0 0 0 0 0 0 0 0 0 0 0 0 0 0 0 0 0 0 0 0 0 0 0 0 0 0 0 0 0 0 3 0 6 0 0 0 0 0 0 0 0 10 0 0 0 0 0 0 0 0 0 0 0 0 0 0 0 0 0 0 0 0 0 0 1 6 0 0 0 0 0 0 0 0 0 0 1 0 0 0 0 0 1 0 0 0 0 0 0 0 0 3 0 0 0 0 0 0 0 0 0 0 0 1 0 0 0 0 0 0 0 0 0 0 0 0 0 0 0 0 0 0 0 0 0 0 0 0 0 0 0 0 0 0 0 0 0 0 0 1 0 0 0 0 5 0 2 0 0 0 0 0 0 0 2 0 0 0 0 0 0 0 1 0 0 0 0 0 0 0 0 0 0 0 0 0 0 0 0 0 0 0 0 0 0 1 0 0 0 0 0 0 0 1 1 0 0 0 0 0 0 0 0 0 0 0 1 0 0 0 0 0 0 0 0 7 0 0 0 0 0 0 0 0 0 0 0 0 0 3 0 0 0 0 0 0 0 0 0 0 0 0 0 0 2 0 0 0 6 0 2 0 0 0 0 0 0 0 0 0 0 0 0 0 0 0 0 0 0 0 0 0 0 0 0 0 0 0 0 0 0 1 2 0 0 0 1 0 0 0 0 0 0 0 0 0 1 1 0 1 0 0 0 0 0 1 1 0 0 0 0 0 0 0 0 0 0 0 1 0 0 0 0 3 0 1 0 0 0 0 0 0 0 0 0 0 0 1 0 0 0 0 0 0 0 0 0 0 0 0 0 0 0 0 0 0 0 0 0 0 0 0 0 0 0 0 0 0 0 0 0 0 0 0 0 1 0 0 0 0 3 0 0 1 0 0 0 1 0 0 0 0 1 1 0 0 0 0 0 0 0 0 0 0 0 0 0 0 0 0 0 0 0 0 0 0 0 0 0 0 0 0 0 0 0 0 0 0 0 0 0 3 0 0 0 0 0 0 0 0 0 0 0 0 0 0 0 0 0 0 0 0 0 0 4 0 1 1 0 0 0 0 0 1 13 0 2 0 0 0 3 0 0 0 0 0 0 0 0 0 0 0 0 0 0 0 0 0 0 0 6 0 0 1 2 5 0 0 0 0 0 0 0 3 0 0 1 0 0 0 0 0 0 0 0 0 0 0 0 1 0 0 0 0 0 0 0 0 0 1 0 0 0 0 0 0 0 0 0 0 0 0 0 0 0 0 0 0 0 0 3 0 0 0 0 0 0 1 0 3 0 0 0 0 0 0 0 0 0 0 0 0 0 0 0 1 0 0 0 0 0 0 0 0 2 0 0 0 0 0 0 0 0 0 0 0 0 0 0 0 0 0 0 1 0 0 0 1 0 0 0 0 0 4 0 0 0 0 0 0 0 0 0 0 0 0 0 2 0 1 0 0.2375886524822695
0 0 1 0 0 0 0 0 0 0 0 0 0 0 0 0 1 0 0 0 0 0 0 0 0 1 0 0 6 0 0 0 0 4 0 0 0 0 0 0 0 0 0 0 0 0 0 0 0 0 0 6 0 0 0 0 0 0 0 0 0 0 0 0 0 0 0 0 0 0 1 0 0 0 0 0 0 0 1 0 1 0 0 0 0 0 0 0 0 3 0 0 0 0 0 0 0 0 6 0 0 0 0 0 0 0 0 0 0 0 0 0 0 0 0 0 0 0 0 0 0 0 0 0 0 0 0 0 0 3 0 0 0 0 0 0 0 0 1 1 0 0 0 0 0 0 0 0 0 0 0 0 0 1 0 0 0 0 0 0 0 0 0 0 0 0 0 0 0 0 0 0 0 0 0 0 0 1 0 0 0 0 0 0 0 0 0 0 0 0 0 0 0 0 0 1 1 0 0 0 1 0 0 0 0 0 0 0 0 0 0 0 0 0 0 0 0 0 0 0 0 0 0 0 0 0 0 0 0 0 0 0 0 0 0 0 0 0 0 0 0 0 0 0 0 3 0 6 0 0 0 0 0 0 0 0 11 0 0 0 0 0 0 0 0 0 0 0 0 0 0 0 0 0 0 0 0 0 0 1 6 0 0 0 0 0 0 0 0 0 0 0 0 0 0 0 0 0 0 0 0 0 0 0 0 0 3 0 0 0 0 0 0 0 0 0 0 0 0 0 0 0 0 0 0 0 0 0 0 0 0 0 0 0 0 0 0 0 0 0 0 0 0 0 0 0 0 0 0 0 0 0 0 0 1 0 0 0 0 4 0 2 0 0 0 0 0 0 0 2 0 0 0 0 0 0 0 1 0 0 0 0 0 0 0 0 0 0 0 0 0 0 0 0 0 0 0 0 0 0 0 0 0 0 0 0 0 0 1 1 0 0 0 0 0 0 0 0 0 0 0 1 0 0 0 0 0 0 0 0 4 0 0 0 0 0 0 0 0 0 0 0 0 0 2 0 0 0 0 0 0 0 0 0 0 0 0 0 0 2 0 0 0 6 0 2 0 0 0 0 0 0 0 0 0 0 0 0 0 0 0 0 0 0 0 0 0 0 0 0 0 0 0 0 0 0 1 2 0 0 0 2 0 0 0 0 0 0 0 0 0 1 1 0 1 0 0 0 0 0 1 1 0 0 0 0 0 0 0 0 0 0 0 1 0 0 0 0 1 0 1 0 0 0 0 0 0 0 0 0 0 0 1 0 0 0 0 0 0 0 0 0 0 0 0 0 0 0 0 0 0 0 0 0 0 0 0 0 0 0 0 0 0 0 0 0 0 0 0 0 1 0 0 0 0 3 0 0 1 0 0 0 1 0 0 0 0 1 1 0 0 0 0 0 0 0 0 0 0 0 0 0 0 0 0 0 0 0 0 0 0 0 0 0 0 0 0 0 0 0 0 0 0 0 0 0 3 0 0 0 0 0 0 0 0 0 0 0 0 0 0 0 0 0 0 0 0 0 0 4 0 0 1 0 0 0 0 0 1 11 0 2 0 0 0 3 0 0 0 0 0 0 0 0 0 0 0 0 0 0 0 0 0 0 0 6 0 0 1 2 4 0 0 0 0 0 0 0 3 0 0 0 0 0 0 0 0 0 0 0 0 0 0 0 1 0 0 0 0 0 0 0 0 0 1 0 0 0 0 0 0 0 0 0 0 0 0 0 0 0 0 0 0 0 0 3 0 0 0 0 0 0 1 0 3 0 0 0 0 0 0 0 0 0 0 0 0 0 0 0 1 0 0 0 0 0 0 0 0 1 0 0 0 0 0 0 0 0 0 0 0 0 0 0 0 0 0 0 0 0 0 0 1 0 0 0 0 0 4 0 0 0 0 0 0 0 0 0 0 0 0 0 2 0 0 0 0.21394799054373524
0 0 0 0 0 0 0 0 0 0 0 0 0 0 0 0 1 0 0 0 0 0 0 0 0 1 0 0 6 0 0 0 0 3 0 0 0 0 0 0 0 0 0 0 0 0 0 0 0 0 0 6 0 0 0 0 0 0 0 0 0 0 0 0 0 0 0 0 0 0 1 0 0 0 0 0 0 0 1 0 1 0 0 0 0 0 0 0 0 2 0 0 0 0 0 0 0 0 6 0 0 0 0 0 0 0 0 0 0 0 0 0 0 0 0 0 0 0 0 0 0 0 0 0 0 0 0 0 0 3 0 0 0 0 0 0 0 0 1 1 0 0 0 0 0 0 0 0 0 0 0 0 0 1 0 0 0 0 0 0 0 0 0 0 0 0 0 0 0 0 0 0 0 0 0 0 0 0 0 0 0 0 0 0 0 0 0 0 0 0 0 0 0 0 0 1 1 0 0 0 1 0 0 0 0 0 0 0 0 0 0 0 0 0 0 0 0 0 0 0 0 0 0 0 0 0 0 0 0 0 0 0 0 0 0 0 0 0 0 0 0 0 0 0 0 3 0 5 0 0 0 0 0 0 0 0 9 0 0 0 0 0 0 0 0 0 0 0 0 0 0 0 0 0 0 0 0 0 0 1 6 0 0 0 0 0 0 0 0 0 0 0 0 0 0 0 0 0 0 0 0 0 0 0 0 0 3 0 0 0 0 0 0 0 0 0 0 0 0 0 0 0 0 0 0 0 0 0 0 0 0 0 0 0 0 0 0 0 0 0 0 0 0 0 0 0 0 0 0 0 0 0 0 0 1 0 0 0 0 4 0 2 0 0 0 0 0 0 0 1 0 0 0 0 0 0 0 0 0 0 0 0 0 0 0 0 0 0 0 0 0 0 0 0 0 0 0 0 0 0 0 0 0 0 0 0 0 0 1 1 0 0 0 0 0 0 0 0 0 0 0 1 0 0 0 0 0 0 0 0 3 0 0 0 0 0 0 0 0 0 0 0 0 0 2 0 0 0 0 0 0 0 0 0 0 0 0 0 0 2 0 0 0 5 0 2 0 0 0 0 0 0 0 0 0 0 0 0 0 0 0 0 0 0 0 0 0 0 0 0 0 0 0 0 0 0 1 2 0 0 0 1 0 0 0 0 0 0 0 0 0 1 1 0 1 0 0 0 0 0 1 1 0 0 0 0 0 0 0 0 0 0 0 1 0 0 0 0 1 0 0 0 0 0 0 0 0 0 0 0 0 0 1 0 0 0 0 0 0 0 0 0 0 0 0 0 0 0 0 0 0 0 0 0 0 0 0 0 0 0 0 0 0 0 0 0 0 0 0 0 1 0 0 0 0 3 0 0 1 0 0 0 1 0 0 0 0 0 1 0 0 0 0 0 0 0 0 0 0 0 0 0 0 0 0 0 0 0 0 0 0 0 0 0 0 0 0 0 0 0 0 0 0 0 0 0 1 0 0 0 0 0 0 0 0 0 0 0 0 0 0 0 0 0 0 0 0 0 0 3 0 0 1 0 0 0 0 0 1 10 0 2 0 0 0 2 0 0 0 0 0 0 0 0 0 0 0 0 0 0 0 0 0 0 0 6 0 0 1 1 3 0 0 0 0 0 0 0 3 0 0 0 0 0 0 0 0 0 0 0 0 0 0 0 0 0 0 0 0 0 0 0 0 0 1 0 0 0 0 0 0 0 0 0 0 0 0 0 0 0 0 0 0 0 0 2 0 0 0 0 0 0 1 0 3 0 0 0 0 0 0 0 0 0 0 0 0 0 0 0 1 0 0 0 0 0 0 0 0 1 0 0 0 0 0 0 0 0 0 0 0 0 0 0 0 0 0 0 0 0 0 0 1 0 0 0 0 0 4 0 0 0 0 0 0 0 0 0 0 0 0 0 2 0 0 0 0.1867612293144208
0 0 0 0 0 0 0 0 0 0 0 0 0 0 0 0 1 0 0 0 0 0 0 0 0 1 0 0 6 0 0 0 0 3 0 0 0 0 0 0 0 0 0 0 0 0 0 0 0 0 0 6 0 0 0 0 0 0 0 0 0 0 0 0 0 0 0 0 0 0 1 0 0 0 0 0 0 0 1 0 1 0 0 0 0 0 0 0 0 2 0 0 0 0 0 0 0 0 5 0 0 0 0 0 0 0 0 0 0 0 0 0 0 0 0 0 0 0 0 0 0 0 0 0 0 0 0 0 0 2 0 0 0 0 0 0 0 0 1 1 0 0 0 0 0 0 0 0 0 0 0 0 0 1 0 0 0 0 0 0 0 0 0 0 0 0 0 0 0 0 0 0 0 0 0 0 0 0 0 0 0 0 0 0 0 0 0 0 0 0 0 0 0 0 0 1 1 0 0 0 1 0 0 0 0 0 0 0 0 0 0 0 0 0 0 0 0 0 0 0 0 0 0 0 0 0 0 0 0 0 0 0 0 0 0 0 0 0 0 0 0 0 0 0 0 3 0 5 0 0 0 0 0 0 0 0 8 0 0 0 0 0 0 0 0 0 0 0 0 0 0 0 0 0 0 0 0 0 0 1 4 0 0 0 0 0 0 0 0 0 0 0 0 0 0 0 0 0 0 0 0 0 0 0 0 0 2 0 0 0 0 0 0 0 0 0 0 0 0 0 0 0 0 0 0 0 0 0 0 0 0 0 0 0 0 0 0 0 0 0 0 0 0 0 0 0 0 0 0 0 0 0 0 0 1 0 0 0 0 5 0 2 0 0 0 0 0 0 0 1 0 0 0 0 0 0 0 0 0 0 0 0 0 0 0 0 0 0 0 0 0 0 0 0 0 0 0 0 0 0 0 0 0 0 0 0 0 0 1 1 0 0 0 0 0 0 0 0 0 0 0 1 0 0 0 0 0 0 0 0 3 0 0 0 0 0 0 0 0 0 0 0 0 0 2 0 0 0 0 0 0 0 0 0 0 0 0 0 0 2 0 0 0 3 0 2 0 0 0 0 0 0 0 0 0 0 0 0 0 0 0 0 0 0 0 0 0 0 0 0 0 0 0 0 0 0 1 1 0 0 0 1 0 0 0 0 0 0 0 0 0 1 1 0 0 0 0 0 0 0 1 1 0 0 0 0 0 0 0 0 0 0 0 1 0 0 0 0 1 0 0 0 0 0 0 0 0 0 0 0 0 0 1 0 0 0 0 0 0 0 0 0 0 0 0 0 0 0 0 0 0 0 0 0 0 0 0 0 0 0 0 0 0 0 0 0 0 0 0 0 1 0 0 0 0 3 0 0 1 0 0 0 1 0 0 0 0 0 0 0 0 0 0 0 0 0 0 0 0 0 0 0 0 0 0 0 0 0 0 0 0 0 0 0 0 0 0 0 0 0 0 0 0 0 0 0 1 0 0 0 0 0 0 0 0 0 0 0 0 0 0 0 0 0 0 0 0 0 0 1 0 0 1 0 0 0 0 0 1 6 0 1 0 0 0 2 0 0 0 0 0 0 0 0 0 0 0 0 0 0 0 0 0 0 0 3 0 0 1 1 3 0 0 0 0 0 0 0 1 0 0 0 0 0 0 0 0 0 0 0 0 0 0 0 0 0 0 0 0 0 0 0 0 0 1 0 0 0 0 0 0 0 0 0 0 0 0 0 0 0 0 0 0 0 0 2 0 0 0 0 0 0 1 0 3 0 0 0 0 0 0 0 0 0 0 0 0 0 0 0 1 0 0 0 0 0 0 0 0 0 0 0 0 0 0 0 0 0 0 0 0 0 0 0 0 0 0 0 0 0 0 0 1 0 0 0 0 0 4 0 0 0 0 0 0 0 0 0 0 0 0 0 2 0 0 0 0.1595744680851064
0 0 0 0 0 0 0 0 0 0 0 0 0 0 0 0 1 0 0 0 0 0 0 0 0 1 0 0 6 0 0 0 0 2 0 0 0 0 0 0 0 0 0 0 0 0 0 0 0 0 0 5 0 0 0 0 0 0 0 0 0 0 0 0 0 0 0 0 0 0 1 0 0 0 0 0 0 0 1 0 1 0 0 0 0 0 0 0 0 2 0 0 0 0 0 0 0 0 3 0 0 0 0 0 0 0 0 0 0 0 0 0 0 0 0 0 0 0 0 0 0 0 0 0 0 0 0 0 0 2 0 0 0 0 0 0 0 0 1 1 0 0 0 0 0 0 0 0 0 0 0 0 0 1 0 0 0 0 0 0 0 0 0 0 0 0 0 0 0 0 0 0 0 0 0 0 0 0 0 0 0 0 0 0 0 0 0 0 0 0 0 0 0 0 0 1 1 0 0 0 0 0 0 0 0 0 0 0 0 0 0 0 0 0 0 0 0 0 0 0 0 0 0 0 0 0 0 0 0 0 0 0 0 0 0 0 0 0 0 0 0 0 0 0 0 3 0 4 0 0 0 0 0 0 0 0 8 0 0 0 0 0 0 0 0 0 0 0 0 0 0 0 0 0 0 0 0 0 0 0 4 0 0 0 0 0 0 0 0 0 0 0 0 0 0 0 0 0 0 0 0 0 0 0 0 0 2 0 0 0 0 0 0 0 0 0 0 0 0 0 0 0 0 0 0 0 0 0 0 0 0 0 0 0 0 0 0 0 0 0 0 0 0 0 0 0 0 0 0 0 0 0 0 0 1 0 0 0 0 5 0 2 0 0 0 0 0 0 0 1 0 0 0 0 0 0 0 0 0 0 0 0 0 0 0 0 0 0 0 0 0 0 0 0 0 0 0 0 0 0 0 0 0 0 0 0 0 0 1 1 0 0 0 0 0 0 0 0 0 0 0 1 0 0 0 0 0 0 0 0 3 0 0 0 0 0 0 0 0 0 0 0 0 0 2 0 0 0 0 0 0 0 0 0 0 0 0 0 0 3 0 0 0 3 0 1 0 0 0 0 0 0 0 0 0 0 0 0 0 0 0 0 0 0 0 0 0 0 0 0 0 0 0 0 0 0 1 1 0 0 0 1 0 0 0 0 0 0 0 0 0 1 0 0 0 0 0 0 0 0 1 1 0 0 0 0 0 0 0 0 0 0 0 1 0 0 0 0 1 0 0 0 0 0 0 0 0 0 0 0 0 0 1 0 0 0 0 0 0 0 0 0 0 0 0 0 0 0 0 0 0 0 0 0 0 0 0 0 0 0 0 0 0 0 0 0 0 0 0 0 1 0 0 0 0 3 0 0 1 0 0 0 0 0 0 0 0 0 0 0 0 0 0 0 0 0 0 0 0 0 0 0 0 0 0 0 0 0 0 0 0 0 0 0 0 0 0 0 0 0 0 0 0 0 0 0 0 0 0 0 0 0 0 0 0 0 0 0 0 0 0 0 0 0 0 0 0 0 0 1 0 0 1 0 0 0 0 0 1 6 0 1 0 0 0 1 0 0 0 0 0 0 0 0 0 0 0 0 0 0 0 0 0 0 0 3 0 0 1 1 3 0 0 0 0 0 0 0 1 0 0 0 0 0 0 0 0 0 0 0 0 0 0 0 0 0 0 0 0 0 0 0 0 0 0 0 0 0 0 0 0 0 0 0 0 0 0 0 0 0 0 0 0 0 0 2 0 0 0 0 0 0 0 0 1 0 0 0 0 0 0 0 0 0 0 0 0 0 0 0 1 0 0 0 0 0 0 0 0 0 0 0 0 0 0 0 0 0 0 0 0 0 0 0 0 0 0 0 0 0 0 0 1 0 0 0 0 0 3 0 0 0 0 0 0 0 0 0 0 0 0 0 2 0 0 0 0.14066193853427898
0 0 0 0 0 0 0 0 0 0 0 0 0 0 0 0 1 0 0 0 0 0 0 0 0 1 0 0 4 0 0 0 0 2 0 0 0 0 0 0 0 0 0 0 0 0 0 0 0 0 0 4 0 0 0 0 0 0 0 0 0 0 0 0 0 0 0 0 0 0 1 0 0 0 0 0 0 0 1 0 1 0 0 0 0 0 0 0 0 1 0 0 0 0 0 0 0 0 3 0 0 0 0 0 0 0 0 0 0 0 0 0 0 0 0 0 0 0 0 0 0 0 0 0 0 0 0 0 0 2 0 0 0 0 0 0 0 0 1 1 0 0 0 0 0 0 0 0 0 0 0 0 0 1 0 0 0 0 0 0 0 0 0 0 0 0 0 0 0 0 0 0 0 0 0 0 0 0 0 0 0 0 0 0 0 0 0 0 0 0 0 0 0 0 0 1 1 0 0 0 0 0 0 0 0 0 0 0 0 0 0 0 0 0 0 0 0 0 0 0 0 0 0 0 0 0 0 0 0 0 0 0 0 0 0 0 0 0 0 0 0 0 0 0 0 3 0 4 0 0 0 0 0 0 0 0 6 0 0 0 0 0 0 0 0 0 0 0 0 0 0 0 0 0 0 0 0 0 0 0 4 0 0 0 0 0 0 0 0 0 0 0 0 0 0 0 0 0 0 0 0 0 0 0 0 0 2 0 0 0 0 0 0 0 0 0 0 0 0 0 0 0 0 0 0 0 0 0 0 0 0 0 0 0 0 0 0 0 0 0 0 0 0 0 0 0 0 0 0 0 0 0 0 0 1 0 0 0 0 7 0 2 0 0 0 0 0 0 0 0 0 0 0 0 0 0 0 0 0 0 0 0 0 0 0 0 0 0 0 0 0 0 0 0 0 0 0 0 0 0 0 0 0 0 0 0 0 0 1 1 0 0 0 0 0 0 0 0 0 0 0 1 0 0 0 0 0 0 0 0 2 0 0 0 0 0 0 0 0 0 0 0 0 0 2 0 0 0 0 0 0 0 0 0 0 0 0 0 0 2 0 0 0 4 0 1 0 0 0 0 0 0 0 0 0 0 0 0 0 0 0 0 0 0 0 0 0 0 0 0 0 0 0 0 0 0 0 1 0 0 0 1 0 0 0 0 0 0 0 0 0 1 0 0 0 0 0 0 0 0 1 0 0 0 0 0 0 0 0 0 0 0 0 1 0 0 0 0 1 0 0 0 0 0 0 0 0 0 0 0 0 0 1 0 0 0 0 0 0 0 0 0 0 0 0 0 0 0 0 0 0 0 0 0 0 0 0 0 0 0 0 0 0 0 0 0 0 0 0 0 0 0 0 0 0 3 0 0 1 0 0 0 0 0 0 0 0 0 0 0 0 0 0 0 0 0 0 0 0 0 0 0 0 0 0 0 0 0 0 0 0 0 0 0 0 0 0 0 0 0 0 0 0 0 0 0 0 0 0 0 0 0 0 0 0 0 0 0 0 0 0 0 0 0 0 0 0 0 0 1 0 0 1 0 0 0 0 0 0 5 0 1 0 0 0 1 0 0 0 0 0 0 0 0 0 0 0 0 0 0 0 0 0 0 0 3 0 0 0 1 3 0 0 0 0 0 0 0 1 0 0 0 0 0 0 0 0 0 0 0 0 0 0 0 0 0 0 0 0 0 0 0 0 0 0 0 0 0 0 0 0 0 0 0 0 0 0 0 0 0 0 0 0 0 0 1 0 0 0 0 0 0 0 0 1 0 0 0 0 0 0 0 0 0 0 0 0 0 0 0 1 0 0 0 0 0 0 0 0 0 0 0 0 0 0 0 0 0 0 0 0 0 0 0 0 0 0 0 0 0 0 0 1 0 0 0 0 0 3 0 0 0 0 0 0 0 0 0 0 0 0 0 2 0 0 0 0.12529550827423167
0 0 0 0 0 0 0 0 0 0 0 0 0 0 0 0 1 0 0 0 0 0 0 0 0 1 0 0 3 0 0 0 0 2 0 0 0 0 0 0 0 0 0 0 0 0 0 0 0 0 0 3 0 0 0 0 0 0 0 0 0 0 0 0 0 0 0 0 0 0 1 0 0 0 0 0 0 0 1 0 1 0 0 0 0 0 0 0 0 1 0 0 0 0 0 0 0 0 3 0 0 0 0 0 0 0 0 0 0 0 0 0 0 0 0 0 0 0 0 0 0 0 0 0 0 0 0 0 0 2 0 0 0 0 0 0 0 0 1 1 0 0 0 0 0 0 0 0 0 0 0 0 0 1 0 0 0 0 0 0 0 0 0 0 0 0 0 0 0 0 0 0 0 0 0 0 0 0 0 0 0 0 0 0 0 0 0 0 0 0 0 0 0 0 0 1 1 0 0 0 0 0 0 0 0 0 0 0 0 0 0 0 0 0 0 0 0 0 0 0 0 0 0 0 0 0 0 0 0 0 0 0 0 0 0 0 0 0 0 0 0 0 0 0 0 3 0 3 0 0 0 0 0 0 0 0 4 0 0 0 0 0 0 0 0 0 0 0 0 0 0 0 0 0 0 0 0 0 0 0 3 0 0 0 0 0 0 0 0 0 0 0 0 0 0 0 0 0 0 0 0 0 0 0 0 0 2 0 0 0 0 0 0 0 0 0 0 0 0 0 0 0 0 0 0 0 0 0 0 0 0 0 0 0 0 0 0 0 0 0 0 0 0 0 0 0 0 0 0 0 0 0 0 0 1 0 0 0 0 7 0 1 0 0 0 0 0 0 0 0 0 0 0 0 0 0 0 0 0 0 0 0 0 0 0 0 0 0 0 0 0 0 0 0 0 0 0 0 0 0 0 0 0 0 0 0 0 0 0 1 0 0 0 0 0 0 0 0 0 0 0 1 0 0 0 0 0 0 0 0 2 0 0 0 0 0 0 0 0 0 0 0 0 0 2 0 0 0 0 0 0 0 0 0 0 0 0 0 0 2 0 0 0 3 0 1 0 0 0 0 0 0 0 0 0 0 0 0 0 0 0 0 0 0 0 0 0 0 0 0 0 0 0 0 0 0 0 0 0 0 0 1 0 0 0 0 0 0 0 0 0 0 0 0 0 0 0 0 0 0 1 0 0 0 0 0 0 0 0 0 0 0 0 1 0 0 0 0 0 0 0 0 0 0 0 0 0 0 0 0 0 0 1 0 0 0 0 0 0 0 0 0 0 0 0 0 0 0 0 0 0 0 0 0 0 0 0 0 0 0 0 0 0 0 0 0 0 0 0 0 0 0 0 0 0 3 0 0 1 0 0 0 0 0 0 0 0 0 0 0 0 0 0 0 0 0 0 0 0 0 0 0 0 0 0 0 0 0 0 0 0 0 0 0 0 0 0 0 0 0 0 0 0 0 0 0 0 0 0 0 0 0 0 0 0 0 0 0 0 0 0 0 0 0 0 0 0 0 0 1 0 0 1 0 0 0 0 0 0 5 0 1 0 0 0 1 0 0 0 0 0 0 0 0 0 0 0 0 0 0 0 0 0 0 0 3 0 0 0 1 3 0 0 0 0 0 0 0 0 0 0 0 0 0 0 0 0 0 0 0 0 0 0 0 0 0 0 0 0 0 0 0 0 0 0 0 0 0 0 0 0 0 0 0 0 0 0 0 0 0 0 0 0 0 0 0 0 0 0 0 0 0 0 0 0 0 0 0 0 0 0 0 0 0 0 0 0 0 0 0 1 0 0 0 0 0 0 0 0 0 0 0 0 0 0 0 0 0 0 0 0 0 0 0 0 0 0 0 0 0 0 0 1 0 0 0 0 0 3 0 0 0 0 0 0 0 0 0 0 0 0 0 2 0 0 0 0.10756501182033097
0 0 0 0 0 0 0 0 0 0 0 0 0 0 0 0 1 0 0 0 0 0 0 0 0 1 0 0 3 0 0 0 0 1 0 0 0 0 0 0 0 0 0 0 0 0 0 0 0 0 0 3 0 0 0 0 0 0 0 0 0 0 0 0 0 0 0 0 0 0 1 0 0 0 0 0 0 0 1 0 1 0 0 0 0 0 0 0 0 1 0 0 0 0 0 0 0 0 2 0 0 0 0 0 0 0 0 0 0 0 0 0 0 0 0 0 0 0 0 0 0 0 0 0 0 0 0 0 0 2 0 0 0 0 0 0 0 0 1 1 0 0 0 0 0 0 0 0 0 0 0 0 0 1 0 0 0 0 0 0 0 0 0 0 0 0 0 0 0 0 0 0 0 0 0 0 0 0 0 0 0 0 0 0 0 0 0 0 0 0 0 0 0 0 0 1 1 0 0 0 0 0 0 0 0 0 0 0 0 0 0 0 0 0 0 0 0 0 0 0 0 0 0 0 0 0 0 0 0 0 0 0 0 0 0 0 0 0 0 0 0 0 0 0 0 3 0 4 0 0 0 0 0 0 0 0 4 0 0 0 0 0 0 0 0 0 0 0 0 0 0 0 0 0 0 0 0 0 0 0 3 0 0 0 0 0 0 0 0 0 0 0 0 0 0 0 0 0 0 0 0 0 0 0 0 0 2 0 0 0 0 0 0 0 0 0 0 0 0 0 0 0 0 0 0 0 0 0 0 0 0 0 0 0 0 0 0 0 0 0 0 0 0 0 0 0 0 0 0 0 0 0 0 0 1 0 0 0 0 7 0 1 0 0 0 0 0 0 0 0 0 0 0 0 0 0 0 0 0 0 0 0 0 0 0 0 0 0 0 0 0 0 0 0 0 0 0 0 0 0 0 0 0 0 0 0 0 0 0 1 0 0 0 0 0 0 0 0 0 0 0 1 0 0 0 0 0 0 0 0 2 0 0 0 0 0 0 0 0 0 0 0 0 0 2 0 0 0 0 0 0 0 0 0 0 0 0 0 0 2 0 0 0 2 0 1 0 0 0 0 0 0 0 0 0 0 0 0 0 0 0 0 0 0 0 0 0 0 0 0 0 0 0 0 0 0 0 0 0 0 0 1 0 0 0 0 0 0 0 0 0 0 0 0 0 0 0 0 0 0 1 0 0 0 0 0 0 0 0 0 0 0 0 1 0 0 0 0 0 0 0 0 0 0 0 0 0 0 0 0 0 0 1 0 0 0 0 0 0 0 0 0 0 0 0 0 0 0 0 0 0 0 0 0 0 0 0 0 0 0 0 0 0 0 0 0 0 0 0 0 0 0 0 0 0 3 0 0 1 0 0 0 0 0 0 0 0 0 0 0 0 0 0 0 0 0 0 0 0 0 0 0 0 0 0 0 0 0 0 0 0 0 0 0 0 0 0 0 0 0 0 0 0 0 0 0 0 0 0 0 0 0 0 0 0 0 0 0 0 0 0 0 0 0 0 0 0 0 0 1 0 0 1 0 0 0 0 0 0 4 0 1 0 0 0 1 0 0 0 0 0 0 0 0 0 0 0 0 0 0 0 0 0 0 0 1 0 0 0 1 3 0 0 0 0 0 0 0 0 0 0 0 0 0 0 0 0 0 0 0 0 0 0 0 0 0 0 0 0 0 0 0 0 0 0 0 0 0 0 0 0 0 0 0 0 0 0 0 0 0 0 0 0 0 0 0 0 0 0 0 0 0 0 0 0 0 0 0 0 0 0 0 0 0 0 0 0 0 0 0 1 0 0 0 0 0 0 0 0 0 0 0 0 0 0 0 0 0 0 0 0 0 0 0 0 0 0 0 0 0 0 0 0 0 0 0 0 0 2 0 0 0 0 0 0 0 0 0 0 0 0 0 2 0 0 0 0.09929078014184398
0 0 0 0 0 0 0 0 0 0 0 0 0 0 0 0 1 0 0 0 0 0 0 0 0 1 0 0 3 0 0 0 0 1 0 0 0 0 0 0 0 0 0 0 0 0 0 0 0 0 0 3 0 0 0 0 0 0 0 0 0 0 0 0 0 0 0 0 0 0 1 0 0 0 0 0 0 0 1 0 1 0 0 0 0 0 0 0 0 0 0 0 0 0 0 0 0 0 1 0 0 0 0 0 0 0 0 0 0 0 0 0 0 0 0 0 0 0 0 0 0 0 0 0 0 0 0 0 0 2 0 0 0 0 0 0 0 0 1 1 0 0 0 0 0 0 0 0 0 0 0 0 0 0 0 0 0 0 0 0 0 0 0 0 0 0 0 0 0 0 0 0 0 0 0 0 0 0 0 0 0 0 0 0 0 0 0 0 0 0 0 0 0 0 0 0 1 0 0 0 0 0 0 0 0 0 0 0 0 0 0 0 0 0 0 0 0 0 0 0 0 0 0 0 0 0 0 0 0 0 0 0 0 0 0 0 0 0 0 0 0 0 0 0 0 2 0 5 0 0 0 0 0 0 0 0 4 0 0 0 0 0 0 0 0 0 0 0 0 0 0 0 0 0 0 0 0 0 0 0 3 0 0 0 0 0 0 0 0 0 0 0 0 0 0 0 0 0 0 0 0 0 0 0 0 0 2 0 0 0 0 0 0 0 0 0 0 0 0 0 0 0 0 0 0 0 0 0 0 0 0 0 0 0 0 0 0 0 0 0 0 0 0 0 0 0 0 0 0 0 0 0 0 0 1 0 0 0 0 4 0 1 0 0 0 0 0 0 0 0 0 0 0 0 0 0 0 0 0 0 0 0 0 0 0 0 0 0 0 0 0 0 0 0 0 0 0 0 0 0 0 0 0 0 0 0 0 0 0 1 0 0 0 0 0 0 0 0 0 0 0 1 0 0 0 0 0 0 0 0 2 0 0 0 0 0 0 0 0 0 0 0 0 0 1 0 0 0 0 0 0 0 0 0 0 0 0 0 0 2 0 0 0 2 0 1 0 0 0 0 0 0 0 0 0 0 0 0 0 0 0 0 0 0 0 0 0 0 0 0 0 0 0 0 0 0 0 0 0 0 0 1 0 0 0 0 0 0 0 0 0 0 0 0 0 0 0 0 0 0 1 0 0 0 0 0 0 0 0 0 0 0 0 0 0 0 0 0 0 0 0 0 0 0 0 0 0 0 0 0 0 0 1 0 0 0 0 0 0 0 0 0 0 0 0 0 0 0 0 0 0 0 0 0 0 0 0 0 0 0 0 0 0 0 0 0 0 0 0 0 0 0 0 0 0 2 0 0 1 0 0 0 0 0 0 0 0 0 0 0 0 0 0 0 0 0 0 0 0 0 0 0 0 0 0 0 0 0 0 0 0 0 0 0 0 0 0 0 0 0 0 0 0 0 0 0 0 0 0 0 0 0 0 0 0 0 0 0 0 0 0 0 0 0 0 0 0 0 0 1 0 0 1 0 0 0 0 0 0 3 0 1 0 0 0 1 0 0 0 0 0 0 0 0 0 0 0 0 0 0 0 0 0 0 0 1 0 0 0 1 2 0 0 0 0 0 0 0 0 0 0 0 0 0 0 0 0 0 0 0 0 0 0 0 0 0 0 0 0 0 0 0 0 0 0 0 0 0 0 0 0 0 0 0 0 0 0 0 0 0 0 0 0 0 0 0 0 0 0 0 0 0 0 0 0 0 0 0 0 0 0 0 0 0 0 0 0 0 0 0 1 0 0 0 0 0 0 0 0 0 0 0 0 0 0 0 0 0 0 0 0 0 0 0 0 0 0 0 0 0 0 0 0 0 0 0 0 0 2 0 0 0 0 0 0 0 0 0 0 0 0 0 2 0 0 0 0.0851063829787234
0 0 0 0 0 0 0 0 0 0 0 0 0 0 0 0 1 0 0 0 0 0 0 0 0 1 0 0 1 0 0 0 0 1 0 0 0 0 0 0 0 0 0 0 0 0 0 0 0 0 0 2 0 0 0 0 0 0 0 0 0 0 0 0 0 0 0 0 0 0 1 0 0 0 0 0 0 0 0 0 1 0 0 0 0 0 0 0 0 0 0 0 0 0 0 0 0 0 1 0 0 0 0 0 0 0 0 0 0 0 0 0 0 0 0 0 0 0 0 0 0 0 0 0 0 0 0 0 0 2 0 0 0 0 0 0 0 0 1 1 0 0 0 0 0 0 0 0 0 0 0 0 0 0 0 0 0 0 0 0 0 0 0 0 0 0 0 0 0 0 0 0 0 0 0 0 0 0 0 0 0 0 0 0 0 0 0 0 0 0 0 0 0 0 0 0 1 0 0 0 0 0 0 0 0 0 0 0 0 0 0 0 0 0 0 0 0 0 0 0 0 0 0 0 0 0 0 0 0 0 0 0 0 0 0 0 0 0 0 0 0 0 0 0 0 2 0 4 0 0 0 0 0 0 0 0 2 0 0 0 0 0 0 0 0 0 0 0 0 0 0 0 0 0 0 0 0 0 0 0 1 0 0 0 0 0 0 0 0 0 0 0 0 0 0 0 0 0 0 0 0 0 0 0 0 0 2 0 0 0 0 0 0 0 0 0 0 0 0 0 0 0 0 0 0 0 0 0 0 0 0 0 0 0 0 0 0 0 0 0 0 0 0 0 0 0 0 0 0 0 0 0 0 0 1 0 0 0 0 4 0 0 0 0 0 0 0 0 0 0 0 0 0 0 0 0 0 0 0 0 0 0 0 0 0 0 0 0 0 0 0 0 0 0 0 0 0 0 0 0 0 0 0 0 0 0 0 0 0 1 0 0 0 0 0 0 0 0 0 0 0 1 0 0 0 0 0 0 0 0 1 0 0 0 0 0 0 0 0 0 0 0 0 0 1 0 0 0 0 0 0 0 0 0 0 0 0 0 0 1 0 0 0 1 0 1 0 0 0 0 0 0 0 0 0 0 0 0 0 0 0 0 0 0 0 0 0 0 0 0 0 0 0 0 0 0 0 0 0 0 0 1 0 0 0 0 0 0 0 0 0 0 0 0 0 0 0 0 0 0 1 0 0 0 0 0 0 0 0 0 0 0 0 0 0 0 0 0 0 0 0 0 0 0 0 0 0 0 0 0 0 0 1 0 0 0 0 0 0 0 0 0 0 0 0 0 0 0 0 0 0 0 0 0 0 0 0 0 0 0 0 0 0 0 0 0 0 0 0 0 0 0 0 0 0 2 0 0 1 0 0 0 0 0 0 0 0 0 0 0 0 0 0 0 0 0 0 0 0 0 0 0 0 0 0 0 0 0 0 0 0 0 0 0 0 0 0 0 0 0 0 0 0 0 0 0 0 0 0 0 0 0 0 0 0 0 0 0 0 0 0 0 0 0 0 0 0 0 0 0 0 0 1 0 0 0 0 0 0 2 0 0 0 0 0 1 0 0 0 0 0 0 0 0 0 0 0 0 0 0 0 0 0 0 0 1 0 0 0 1 1 0 0 0 0 0 0 0 0 0 0 0 0 0 0 0 0 0 0 0 0 0 0 0 0 0 0 0 0 0 0 0 0 0 0 0 0 0 0 0 0 0 0 0 0 0 0 0 0 0 0 0 0 0 0 0 0 0 0 0 0 0 0 0 0 0 0 0 0 0 0 0 0 0 0 0 0 0 0 0 1 0 0 0 0 0 0 0 0 0 0 0 0 0 0 0 0 0 0 0 0 0 0 0 0 0 0 0 0 0 0 0 0 0 0 0 0 0 1 0 0 0 0 0 0 0 0 0 0 0 0 0 2 0 0 0 0.06382978723404255
0 0 0 0 0 0 0 0 0 0 0 0 0 0 0 0 1 0 0 0 0 0 0 0 0 1 0 0 1 0 0 0 0 1 0 0 0 0 0 0 0 0 0 0 0 0 0 0 0 0 0 2 0 0 0 0 0 0 0 0 0 0 0 0 0 0 0 0 0 0 1 0 0 0 0 0 0 0 0 0 1 0 0 0 0 0 0 0 0 0 0 0 0 0 0 0 0 0 0 0 0 0 0 0 0 0 0 0 0 0 0 0 0 0 0 0 0 0 0 0 0 0 0 0 0 0 0 0 0 2 0 0 0 0 0 0 0 0 1 1 0 0 0 0 0 0 0 0 0 0 0 0 0 0 0 0 0 0 0 0 0 0 0 0 0 0 0 0 0 0 0 0 0 0 0 0 0 0 0 0 0 0 0 0 0 0 0 0 0 0 0 0 0 0 0 0 1 0 0 0 0 0 0 0 0 0 0 0 0 0 0 0 0 0 0 0 0 0 0 0 0 0 0 0 0 0 0 0 0 0 0 0 0 0 0 0 0 0 0 0 0 0 0 0 0 2 0 4 0 0 0 0 0 0 0 0 1 0 0 0 0 0 0 0 0 0 0 0 0 0 0 0 0 0 0 0 0 0 0 0 1 0 0 0 0 0 0 0 0 0 0 0 0 0 0 0 0 0 0 0 0 0 0 0 0 0 2 0 0 0 0 0 0 0 0 0 0 0 0 0 0 0 0 0 0 0 0 0 0 0 0 0 0 0 0 0 0 0 0 0 0 0 0 0 0 0 0 0 0 0 0 0 0 0 1 0 0 0 0 3 0 0 0 0 0 0 0 0 0 0 0 0 0 0 0 0 0 0 0 0 0 0 0 0 0 0 0 0 0 0 0 0 0 0 0 0 0 0 0 0 0 0 0 0 0 0 0 0 0 1 0 0 0 0 0 0 0 0 0 0 0 1 0 0 0 0 0 0 0 0 1 0 0 0 0 0 0 0 0 0 0 0 0 0 1 0 0 0 0 0 0 0 0 0 0 0 0 0 0 1 0 0 0 0 0 1 0 0 0 0 0 0 0 0 0 0 0 0 0 0 0 0 0 0 0 0 0 0 0 0 0 0 0 0 0 0 0 0 0 0 0 1 0 0 0 0 0 0 0 0 0 0 0 0 0 0 0 0 0 0 1 0 0 0 0 0 0 0 0 0 0 0 0 0 0 0 0 0 0 0 0 0 0 0 0 0 0 0 0 0 0 0 1 0 0 0 0 0 0 0 0 0 0 0 0 0 0 0 0 0 0 0 0 0 0 0 0 0 0 0 0 0 0 0 0 0 0 0 0 0 0 0 0 0 0 1 0 0 0 0 0 0 0 0 0 0 0 0 0 0 0 0 0 0 0 0 0 0 0 0 0 0 0 0 0 0 0 0 0 0 0 0 0 0 0 0 0 0 0 0 0 0 0 0 0 0 0 0 0 0 0 0 0 0 0 0 0 0 0 0 0 0 0 0 0 0 0 0 0 0 0 0 1 0 0 0 0 0 0 2 0 0 0 0 0 0 0 0 0 0 0 0 0 0 0 0 0 0 0 0 0 0 0 0 0 1 0 0 0 1 1 0 0 0 0 0 0 0 0 0 0 0 0 0 0 0 0 0 0 0 0 0 0 0 0 0 0 0 0 0 0 0 0 0 0 0 0 0 0 0 0 0 0 0 0 0 0 0 0 0 0 0 0 0 0 0 0 0 0 0 0 0 0 0 0 0 0 0 0 0 0 0 0 0 0 0 0 0 0 0 1 0 0 0 0 0 0 0 0 0 0 0 0 0 0 0 0 0 0 0 0 0 0 0 0 0 0 0 0 0 0 0 0 0 0 0 0 0 1 0 0 0 0 0 0 0 0 0 0 0 0 0 2 0 0 0 0.05555555555555555
0 0 0 0 0 0 0 0 0 0 0 0 0 0 0 0 1 0 0 0 0 0 0 0 0 1 0 0 0 0 0 0 0 1 0 0 0 0 0 0 0 0 0 0 0 0 0 0 0 0 0 2 0 0 0 0 0 0 0 0 0 0 0 0 0 0 0 0 0 0 1 0 0 0 0 0 0 0 0 0 0 0 0 0 0 0 0 0 0 0 0 0 0 0 0 0 0 0 0 0 0 0 0 0 0 0 0 0 0 0 0 0 0 0 0 0 0 0 0 0 0 0 0 0 0 0 0 0 0 1 0 0 0 0 0 0 0 0 1 1 0 0 0 0 0 0 0 0 0 0 0 0 0 0 0 0 0 0 0 0 0 0 0 0 0 0 0 0 0 0 0 0 0 0 0 0 0 0 0 0 0 0 0 0 0 0 0 0 0 0 0 0 0 0 0 0 1 0 0 0 0 0 0 0 0 0 0 0 0 0 0 0 0 0 0 0 0 0 0 0 0 0 0 0 0 0 0 0 0 0 0 0 0 0 0 0 0 0 0 0 0 0 0 0 0 2 0 4 0 0 0 0 0 0 0 0 1 0 0 0 0 0 0 0 0 0 0 0 0 0 0 0 0 0 0 0 0 0 0 0 1 0 0 0 0 0 0 0 0 0 0 0 0 0 0 0 0 0 0 0 0 0 0 0 0 0 2 0 0 0 0 0 0 0 0 0 0 0 0 0 0 0 0 0 0 0 0 0 0 0 0 0 0 0 0 0 0 0 0 0 0 0 0 0 0 0 0 0 0 0 0 0 0 0 1 0 0 0 0 3 0 0 0 0 0 0 0 0 0 0 0 0 0 0 0 0 0 0 0 0 0 0 0 0 0 0 0 0 0 0 0 0 0 0 0 0 0 0 0 0 0 0 0 0 0 0 0 0 0 1 0 0 0 0 0 0 0 0 0 0 0 1 0 0 0 0 0 0 0 0 1 0 0 0 0 0 0 0 0 0 0 0 0 0 1 0 0 0 0 0 0 0 0 0 0 0 0 0 0 1 0 0 0 0 0 1 0 0 0 0 0 0 0 0 0 0 0 0 0 0 0 0 0 0 0 0 0 0 0 0 0 0 0 0 0 0 0 0 0 0 0 1 0 0 0 0 0 0 0 0 0 0 0 0 0 0 0 0 0 0 0 0 0 0 0 0 0 0 0 0 0 0 0 0 0 0 0 0 0 0 0 0 0 0 0 0 0 0 0 0 0 0 0 0 0 0 0 0 0 0 0 0 0 0 0 0 0 0 0 0 0 0 0 0 0 0 0 0 0 0 0 0 0 0 0 0 0 0 0 0 0 0 0 0 0 1 0 0 0 0 0 0 0 0 0 0 0 0 0 0 0 0 0 0 0 0 0 0 0 0 0 0 0 0 0 0 0 0 0 0 0 0 0 0 0 0 0 0 0 0 0 0 0 0 0 0 0 0 0 0 0 0 0 0 0 0 0 0 0 0 0 0 0 0 0 0 0 0 0 0 0 0 1 0 0 0 0 0 0 2 0 0 0 0 0 0 0 0 0 0 0 0 0 0 0 0 0 0 0 0 0 0 0 0 0 1 0 0 0 1 0 0 0 0 0 0 0 0 0 0 0 0 0 0 0 0 0 0 0 0 0 0 0 0 0 0 0 0 0 0 0 0 0 0 0 0 0 0 0 0 0 0 0 0 0 0 0 0 0 0 0 0 0 0 0 0 0 0 0 0 0 0 0 0 0 0 0 0 0 0 0 0 0 0 0 0 0 0 0 0 1 0 0 0 0 0 0 0 0 0 0 0 0 0 0 0 0 0 0 0 0 0 0 0 0 0 0 0 0 0 0 0 0 0 0 0 0 0 1 0 0 0 0 0 0 0 0 0 0 0 0 0 1 0 0 0 0.04728132387706856
0 0 0 0 0 0 0 0 0 0 0 0 0 0 0 0 0 0 0 0 0 0 0 0 0 1 0 0 0 0 0 0 0 1 0 0 0 0 0 0 0 0 0 0 0 0 0 0 0 0 0 2 0 0 0 0 0 0 0 0 0 0 0 0 0 0 0 0 0 0 0 0 0 0 0 0 0 0 0 0 0 0 0 0 0 0 0 0 0 0 0 0 0 0 0 0 0 0 0 0 0 0 0 0 0 0 0 0 0 0 0 0 0 0 0 0 0 0 0 0 0 0 0 0 0 0 0 0 0 1 0 0 0 0 0 0 0 0 1 0 0 0 0 0 0 0 0 0 0 0 0 0 0 0 0 0 0 0 0 0 0 0 0 0 0 0 0 0 0 0 0 0 0 0 0 0 0 0 0 0 0 0 0 0 0 0 0 0 0 0 0 0 0 0 0 0 1 0 0 0 0 0 0 0 0 0 0 0 0 0 0 0 0 0 0 0 0 0 0 0 0 0 0 0 0 0 0 0 0 0 0 0 0 0 0 0 0 0 0 0 0 0 0 0 0 2 0 4 0 0 0 0 0 0 0 0 1 0 0 0 0 0 0 0 0 0 0 0 0 0 0 0 0 0 0 0 0 0 0 0 1 0 0 0 0 0 0 0 0 0 0 0 0 0 0 0 0 0 0 0 0 0 0 0 0 0 2 0 0 0 0 0 0 0 0 0 0 0 0 0 0 0 0 0 0 0 0 0 0 0 0 0 0 0 0 0 0 0 0 0 0 0 0 0 0 0 0 0 0 0 0 0 0 0 1 0 0 0 0 3 0 0 0 0 0 0 0 0 0 0 0 0 0 0 0 0 0 0 0 0 0 0 0 0 0 0 0 0 0 0 0 0 0 0 0 0 0 0 0 0 0 0 0 0 0 0 0 0 0 1 0 0 0 0 0 0 0 0 0 0 0 1 0 0 0 0 0 0 0 0 1 0 0 0 0 0 0 0 0 0 0 0 0 0 1 0 0 0 0 0 0 0 0 0 0 0 0 0 0 1 0 0 0 0 0 0 0 0 0 0 0 0 0 0 0 0 0 0 0 0 0 0 0 0 0 0 0 0 0 0 0 0 0 0 0 0 0 0 0 0 0 1 0 0 0 0 0 0 0 0 0 0 0 0 0 0 0 0 0 0 0 0 0 0 0 0 0 0 0 0 0 0 0 0 0 0 0 0 0 0 0 0 0 0 0 0 0 0 0 0 0 0 0 0 0 0 0 0 0 0 0 0 0 0 0 0 0 0 0 0 0 0 0 0 0 0 0 0 0 0 0 0 0 0 0 0 0 0 0 0 0 0 0 0 0 1 0 0 0 0 0 0 0 0 0 0 0 0 0 0 0 0 0 0 0 0 0 0 0 0 0 0 0 0 0 0 0 0 0 0 0 0 0 0 0 0 0 0 0 0 0 0 0 0 0 0 0 0 0 0 0 0 0 0 0 0 0 0 0 0 0 0 0 0 0 0 0 0 0 0 0 0 1 0 0 0 0 0 0 2 0 0 0 0 0 0 0 0 0 0 0 0 0 0 0 0 0 0 0 0 0 0 0 0 0 0 0 0 0 1 0 0 0 0 0 0 0 0 0 0 0 0 0 0 0 0 0 0 0 0 0 0 0 0 0 0 0 0 0 0 0 0 0 0 0 0 0 0 0 0 0 0 0 0 0 0 0 0 0 0 0 0 0 0 0 0 0 0 0 0 0 0 0 0 0 0 0 0 0 0 0 0 0 0 0 0 0 0 0 0 1 0 0 0 0 0 0 0 0 0 0 0 0 0 0 0 0 0 0 0 0 0 0 0 0 0 0 0 0 0 0 0 0 0 0 0 0 0 0 0 0 0 0 0 0 0 0 0 0 0 0 0 1 0 0 0 0.04018912529550828
0 0 0 0 0 0 0 0 0 0 0 0 0 0 0 0 0 0 0 0 0 0 0 0 0 1 0 0 0 0 0 0 0 1 0 0 0 0 0 0 0 0 0 0 0 0 0 0 0 0 0 2 0 0 0 0 0 0 0 0 0 0 0 0 0 0 0 0 0 0 0 0 0 0 0 0 0 0 0 0 0 0 0 0 0 0 0 0 0 0 0 0 0 0 0 0 0 0 0 0 0 0 0 0 0 0 0 0 0 0 0 0 0 0 0 0 0 0 0 0 0 0 0 0 0 0 0 0 0 1 0 0 0 0 0 0 0 0 1 0 0 0 0 0 0 0 0 0 0 0 0 0 0 0 0 0 0 0 0 0 0 0 0 0 0 0 0 0 0 0 0 0 0 0 0 0 0 0 0 0 0 0 0 0 0 0 0 0 0 0 0 0 0 0 0 0 1 0 0 0 0 0 0 0 0 0 0 0 0 0 0 0 0 0 0 0 0 0 0 0 0 0 0 0 0 0 0 0 0 0 0 0 0 0 0 0 0 0 0 0 0 0 0 0 0 1 0 4 0 0 0 0 0 0 0 0 0 0 0 0 0 0 0 0 0 0 0 0 0 0 0 0 0 0 0 0 0 0 0 0 1 0 0 0 0 0 0 0 0 0 0 0 0 0 0 0 0 0 0 0 0 0 0 0 0 0 0 0 0 0 0 0 0 0 0 0 0 0 0 0 0 0 0 0 0 0 0 0 0 0 0 0 0 0 0 0 0 0 0 0 0 0 0 0 0 0 0 0 0 0 0 0 0 0 1 0 0 0 0 3 0 0 0 0 0 0 0 0 0 0 0 0 0 0 0 0 0 0 0 0 0 0 0 0 0 0 0 0 0 0 0 0 0 0 0 0 0 0 0 0 0 0 0 0 0 0 0 0 0 1 0 0 0 0 0 0 0 0 0 0 0 1 0 0 0 0 0 0 0 0 1 0 0 0 0 0 0 0 0 0 0 0 0 0 1 0 0 0 0 0 0 0 0 0 0 0 0 0 0 1 0 0 0 0 0 0 0 0 0 0 0 0 0 0 0 0 0 0 0 0 0 0 0 0 0 0 0 0 0 0 0 0 0 0 0 0 0 0 0 0 0 1 0 0 0 0 0 0 0 0 0 0 0 0 0 0 0 0 0 0 0 0 0 0 0 0 0 0 0 0 0 0 0 0 0 0 0 0 0 0 0 0 0 0 0 0 0 0 0 0 0 0 0 0 0 0 0 0 0 0 0 0 0 0 0 0 0 0 0 0 0 0 0 0 0 0 0 0 0 0 0 0 0 0 0 0 0 0 0 0 0 0 0 0 0 1 0 0 0 0 0 0 0 0 0 0 0 0 0 0 0 0 0 0 0 0 0 0 0 0 0 0 0 0 0 0 0 0 0 0 0 0 0 0 0 0 0 0 0 0 0 0 0 0 0 0 0 0 0 0 0 0 0 0 0 0 0 0 0 0 0 0 0 0 0 0 0 0 0 0 0 0 1 0 0 0 0 0 0 2 0 0 0 0 0 0 0 0 0 0 0 0 0 0 0 0 0 0 0 0 0 0 0 0 0 0 0 0 0 1 0 0 0 0 0 0 0 0 0 0 0 0 0 0 0 0 0 0 0 0 0 0 0 0 0 0 0 0 0 0 0 0 0 0 0 0 0 0 0 0 0 0 0 0 0 0 0 0 0 0 0 0 0 0 0 0 0 0 0 0 0 0 0 0 0 0 0 0 0 0 0 0 0 0 0 0 0 0 0 0 1 0 0 0 0 0 0 0 0 0 0 0 0 0 0 0 0 0 0 0 0 0 0 0 0 0 0 0 0 0 0 0 0 0 0 0 0 0 0 0 0 0 0 0 0 0 0 0 0 0 0 0 1 0 0 0 0.03546099290780142
0 0 0 0 0 0 0 0 0 0 0 0 0 0 0 0 0 0 0 0 0 0 0 0 0 1 0 0 0 0 0 0 0 1 0 0 0 0 0 0 0 0 0 0 0 0 0 0 0 0 0 0 0 0 0 0 0 0 0 0 0 0 0 0 0 0 0 0 0 0 0 0 0 0 0 0 0 0 0 0 0 0 0 0 0 0 0 0 0 0 0 0 0 0 0 0 0 0 0 0 0 0 0 0 0 0 0 0 0 0 0 0 0 0 0 0 0 0 0 0 0 0 0 0 0 0 0 0 0 1 0 0 0 0 0 0 0 0 1 0 0 0 0 0 0 0 0 0 0 0 0 0 0 0 0 0 0 0 0 0 0 0 0 0 0 0 0 0 0 0 0 0 0 0 0 0 0 0 0 0 0 0 0 0 0 0 0 0 0 0 0 0 0 0 0 0 0 0 0 0 0 0 0 0 0 0 0 0 0 0 0 0 0 0 0 0 0 0 0 0 0 0 0 0 0 0 0 0 0 0 0 0 0 0 0 0 0 0 0 0 0 0 0 0 0 1 0 4 0 0 0 0 0 0 0 0 0 0 0 0 0 0 0 0 0 0 0 0 0 0 0 0 0 0 0 0 0 0 0 0 1 0 0 0 0 0 0 0 0 0 0 0 0 0 0 0 0 0 0 0 0 0 0 0 0 0 0 0 0 0 0 0 0 0 0 0 0 0 0 0 0 0 0 0 0 0 0 0 0 0 0 0 0 0 0 0 0 0 0 0 0 0 0 0 0 0 0 0 0 0 0 0 0 0 1 0 0 0 0 1 0 0 0 0 0 0 0 0 0 0 0 0 0 0 0 0 0 0 0 0 0 0 0 0 0 0 0 0 0 0 0 0 0 0 0 0 0 0 0 0 0 0 0 0 0 0 0 0 0 0 0 0 0 0 0 0 0 0 0 0 0 1 0 0 0 0 0 0 0 0 1 0 0 0 0 0 0 0 0 0 0 0 0 0 1 0 0 0 0 0 0 0 0 0 0 0 0 0 0 0 0 0 0 0 0 0 0 0 0 0 0 0 0 0 0 0 0 0 0 0 0 0 0 0 0 0 0 0 0 0 0 0 0 0 0 0 0 0 0 0 0 1 0 0 0 0 0 0 0 0 0 0 0 0 0 0 0 0 0 0 0 0 0 0 0 0 0 0 0 0 0 0 0 0 0 0 0 0 0 0 0 0 0 0 0 0 0 0 0 0 0 0 0 0 0 0 0 0 0 0 0 0 0 0 0 0 0 0 0 0 0 0 0 0 0 0 0 0 0 0 0 0 0 0 0 0 0 0 0 0 0 0 0 0 0 1 0 0 0 0 0 0 0 0 0 0 0 0 0 0 0 0 0 0 0 0 0 0 0 0 0 0 0 0 0 0 0 0 0 0 0 0 0 0 0 0 0 0 0 0 0 0 0 0 0 0 0 0 0 0 0 0 0 0 0 0 0 0 0 0 0 0 0 0 0 0 0 0 0 0 0 0 0 0 0 0 0 0 0 2 0 0 0 0 0 0 0 0 0 0 0 0 0 0 0 0 0 0 0 0 0 0 0 0 0 0 0 0 0 0 0 0 0 0 0 0 0 0 0 0 0 0 0 0 0 0 0 0 0 0 0 0 0 0 0 0 0 0 0 0 0 0 0 0 0 0 0 0 0 0 0 0 0 0 0 0 0 0 0 0 0 0 0 0 0 0 0 0 0 0 0 0 0 0 0 0 0 0 0 0 0 0 0 0 0 0 0 0 0 0 0 0 0 0 0 0 0 0 0 0 0 0 0 0 0 0 0 0 0 0 0 0 0 0 0 0 0 0 0 0 0 0 0 0 0 0 0 0 0 0 0 0 0 0 0 0 0 0 0 0 0 0 1 0 0 0 0.02364066193853428
0 0 0 0 0 0 0 0 0 0 0 0 0 0 0 0 0 0 0 0 0 0 0 0 0 0 0 0 0 0 0 0 0 1 0 0 0 0 0 0 0 0 0 0 0 0 0 0 0 0 0 0 0 0 0 0 0 0 0 0 0 0 0 0 0 0 0 0 0 0 0 0 0 0 0 0 0 0 0 0 0 0 0 0 0 0 0 0 0 0 0 0 0 0 0 0 0 0 0 0 0 0 0 0 0 0 0 0 0 0 0 0 0 0 0 0 0 0 0 0 0 0 0 0 0 0 0 0 0 1 0 0 0 0 0 0 0 0 1 0 0 0 0 0 0 0 0 0 0 0 0 0 0 0 0 0 0 0 0 0 0 0 0 0 0 0 0 0 0 0 0 0 0 0 0 0 0 0 0 0 0 0 0 0 0 0 0 0 0 0 0 0 0 0 0 0 0 0 0 0 0 0 0 0 0 0 0 0 0 0 0 0 0 0 0 0 0 0 0 0 0 0 0 0 0 0 0 0 0 0 0 0 0 0 0 0 0 0 0 0 0 0 0 0 0 0 0 4 0 0 0 0 0 0 0 0 0 0 0 0 0 0 0 0 0 0 0 0 0 0 0 0 0 0 0 0 0 0 0 0 1 0 0 0 0 0 0 0 0 0 0 0 0 0 0 0 0 0 0 0 0 0 0 0 0 0 0 0 0 0 0 0 0 0 0 0 0 0 0 0 0 0 0 0 0 0 0 0 0 0 0 0 0 0 0 0 0 0 0 0 0 0 0 0 0 0 0 0 0 0 0 0 0 0 1 0 0 0 0 1 0 0 0 0 0 0 0 0 0 0 0 0 0 0 0 0 0 0 0 0 0 0 0 0 0 0 0 0 0 0 0 0 0 0 0 0 0 0 0 0 0 0 0 0 0 0 0 0 0 0 0 0 0 0 0 0 0 0 0 0 0 1 0 0 0 0 0 0 0 0 1 0 0 0 0 0 0 0 0 0 0 0 0 0 1 0 0 0 0 0 0 0 0 0 0 0 0 0 0 0 0 0 0 0 0 0 0 0 0 0 0 0 0 0 0 0 0 0 0 0 0 0 0 0 0 0 0 0 0 0 0 0 0 0 0 0 0 0 0 0 0 1 0 0 0 0 0 0 0 0 0 0 0 0 0 0 0 0 0 0 0 0 0 0 0 0 0 0 0 0 0 0 0 0 0 0 0 0 0 0 0 0 0 0 0 0 0 0 0 0 0 0 0 0 0 0 0 0 0 0 0 0 0 0 0 0 0 0 0 0 0 0 0 0 0 0 0 0 0 0 0 0 0 0 0 0 0 0 0 0 0 0 0 0 0 1 0 0 0 0 0 0 0 0 0 0 0 0 0 0 0 0 0 0 0 0 0 0 0 0 0 0 0 0 0 0 0 0 0 0 0 0 0 0 0 0 0 0 0 0 0 0 0 0 0 0 0 0 0 0 0 0 0 0 0 0 0 0 0 0 0 0 0 0 0 0 0 0 0 0 0 0 0 0 0 0 0 0 0 2 0 0 0 0 0 0 0 0 0 0 0 0 0 0 0 0 0 0 0 0 0 0 0 0 0 0 0 0 0 0 0 0 0 0 0 0 0 0 0 0 0 0 0 0 0 0 0 0 0 0 0 0 0 0 0 0 0 0 0 0 0 0 0 0 0 0 0 0 0 0 0 0 0 0 0 0 0 0 0 0 0 0 0 0 0 0 0 0 0 0 0 0 0 0 0 0 0 0 0 0 0 0 0 0 0 0 0 0 0 0 0 0 0 0 0 0 0 0 0 0 0 0 0 0 0 0 0 0 0 0 0 0 0 0 0 0 0 0 0 0 0 0 0 0 0 0 0 0 0 0 0 0 0 0 0 0 0 0 0 0 0 0 1 0 0 0 0.02127659574468085
0 0 0 0 0 0 0 0 0 0 0 0 0 0 0 0 0 0 0 0 0 0 0 0 0 0 0 0 0 0 0 0 0 1 0 0 0 0 0 0 0 0 0 0 0 0 0 0 0 0 0 0 0 0 0 0 0 0 0 0 0 0 0 0 0 0 0 0 0 0 0 0 0 0 0 0 0 0 0 0 0 0 0 0 0 0 0 0 0 0 0 0 0 0 0 0 0 0 0 0 0 0 0 0 0 0 0 0 0 0 0 0 0 0 0 0 0 0 0 0 0 0 0 0 0 0 0 0 0 1 0 0 0 0 0 0 0 0 1 0 0 0 0 0 0 0 0 0 0 0 0 0 0 0 0 0 0 0 0 0 0 0 0 0 0 0 0 0 0 0 0 0 0 0 0 0 0 0 0 0 0 0 0 0 0 0 0 0 0 0 0 0 0 0 0 0 0 0 0 0 0 0 0 0 0 0 0 0 0 0 0 0 0 0 0 0 0 0 0 0 0 0 0 0 0 0 0 0 0 0 0 0 0 0 0 0 0 0 0 0 0 0 0 0 0 0 0 4 0 0 0 0 0 0 0 0 0 0 0 0 0 0 0 0 0 0 0 0 0 0 0 0 0 0 0 0 0 0 0 0 0 0 0 0 0 0 0 0 0 0 0 0 0 0 0 0 0 0 0 0 0 0 0 0 0 0 0 0 0 0 0 0 0 0 0 0 0 0 0 0 0 0 0 0 0 0 0 0 0 0 0 0 0 0 0 0 0 0 0 0 0 0 0 0 0 0 0 0 0 0 0 0 0 0 1 0 0 0 0 1 0 0 0 0 0 0 0 0 0 0 0 0 0 0 0 0 0 0 0 0 0 0 0 0 0 0 0 0 0 0 0 0 0 0 0 0 0 0 0 0 0 0 0 0 0 0 0 0 0 0 0 0 0 0 0 0 0 0 0 0 0 0 0 0 0 0 0 0 0 0 1 0 0 0 0 0 0 0 0 0 0 0 0 0 0 0 0 0 0 0 0 0 0 0 0 0 0 0 0 0 0 0 0 0 0 0 0 0 0 0 0 0 0 0 0 0 0 0 0 0 0 0 0 0 0 0 0 0 0 0 0 0 0 0 0 0 0 0 0 0 0 1 0 0 0 0 0 0 0 0 0 0 0 0 0 0 0 0 0 0 0 0 0 0 0 0 0 0 0 0 0 0 0 0 0 0 0 0 0 0 0 0 0 0 0 0 0 0 0 0 0 0 0 0 0 0 0 0 0 0 0 0 0 0 0 0 0 0 0 0 0 0 0 0 0 0 0 0 0 0 0 0 0 0 0 0 0 0 0 0 0 0 0 0 0 1 0 0 0 0 0 0 0 0 0 0 0 0 0 0 0 0 0 0 0 0 0 0 0 0 0 0 0 0 0 0 0 0 0 0 0 0 0 0 0 0 0 0 0 0 0 0 0 0 0 0 0 0 0 0 0 0 0 0 0 0 0 0 0 0 0 0 0 0 0 0 0 0 0 0 0 0 0 0 0 0 0 0 0 2 0 0 0 0 0 0 0 0 0 0 0 0 0 0 0 0 0 0 0 0 0 0 0 0 0 0 0 0 0 0 0 0 0 0 0 0 0 0 0 0 0 0 0 0 0 0 0 0 0 0 0 0 0 0 0 0 0 0 0 0 0 0 0 0 0 0 0 0 0 0 0 0 0 0 0 0 0 0 0 0 0 0 0 0 0 0 0 0 0 0 0 0 0 0 0 0 0 0 0 0 0 0 0 0 0 0 0 0 0 0 0 0 0 0 0 0 0 0 0 0 0 0 0 0 0 0 0 0 0 0 0 0 0 0 0 0 0 0 0 0 0 0 0 0 0 0 0 0 0 0 0 0 0 0 0 0 0 0 0 0 0 0 0 0 0 0 0.016548463356973996
0 0 0 0 0 0 0 0 0 0 0 0 0 0 0 0 0 0 0 0 0 0 0 0 0 0 0 0 0 0 0 0 0 1 0 0 0 0 0 0 0 0 0 0 0 0 0 0 0 0 0 0 0 0 0 0 0 0 0 0 0 0 0 0 0 0 0 0 0 0 0 0 0 0 0 0 0 0 0 0 0 0 0 0 0 0 0 0 0 0 0 0 0 0 0 0 0 0 0 0 0 0 0 0 0 0 0 0 0 0 0 0 0 0 0 0 0 0 0 0 0 0 0 0 0 0 0 0 0 1 0 0 0 0 0 0 0 0 0 0 0 0 0 0 0 0 0 0 0 0 0 0 0 0 0 0 0 0 0 0 0 0 0 0 0 0 0 0 0 0 0 0 0 0 0 0 0 0 0 0 0 0 0 0 0 0 0 0 0 0 0 0 0 0 0 0 0 0 0 0 0 0 0 0 0 0 0 0 0 0 0 0 0 0 0 0 0 0 0 0 0 0 0 0 0 0 0 0 0 0 0 0 0 0 0 0 0 0 0 0 0 0 0 0 0 0 0 3 0 0 0 0 0 0 0 0 0 0 0 0 0 0 0 0 0 0 0 0 0 0 0 0 0 0 0 0 0 0 0 0 0 0 0 0 0 0 0 0 0 0 0 0 0 0 0 0 0 0 0 0 0 0 0 0 0 0 0 0 0 0 0 0 0 0 0 0 0 0 0 0 0 0 0 0 0 0 0 0 0 0 0 0 0 0 0 0 0 0 0 0 0 0 0 0 0 0 0 0 0 0 0 0 0 0 0 0 0 0 0 1 0 0 0 0 0 0 0 0 0 0 0 0 0 0 0 0 0 0 0 0 0 0 0 0 0 0 0 0 0 0 0 0 0 0 0 0 0 0 0 0 0 0 0 0 0 0 0 0 0 0 0 0 0 0 0 0 0 0 0 0 0 0 0 0 0 0 0 0 0 0 1 0 0 0 0 0 0 0 0 0 0 0 0 0 0 0 0 0 0 0 0 0 0 0 0 0 0 0 0 0 0 0 0 0 0 0 0 0 0 0 0 0 0 0 0 0 0 0 0 0 0 0 0 0 0 0 0 0 0 0 0 0 0 0 0 0 0 0 0 0 0 1 0 0 0 0 0 0 0 0 0 0 0 0 0 0 0 0 0 0 0 0 0 0 0 0 0 0 0 0 0 0 0 0 0 0 0 0 0 0 0 0 0 0 0 0 0 0 0 0 0 0 0 0 0 0 0 0 0 0 0 0 0 0 0 0 0 0 0 0 0 0 0 0 0 0 0 0 0 0 0 0 0 0 0 0 0 0 0 0 0 0 0 0 0 1 0 0 0 0 0 0 0 0 0 0 0 0 0 0 0 0 0 0 0 0 0 0 0 0 0 0 0 0 0 0 0 0 0 0 0 0 0 0 0 0 0 0 0 0 0 0 0 0 0 0 0 0 0 0 0 0 0 0 0 0 0 0 0 0 0 0 0 0 0 0 0 0 0 0 0 0 0 0 0 0 0 0 0 2 0 0 0 0 0 0 0 0 0 0 0 0 0 0 0 0 0 0 0 0 0 0 0 0 0 0 0 0 0 0 0 0 0 0 0 0 0 0 0 0 0 0 0 0 0 0 0 0 0 0 0 0 0 0 0 0 0 0 0 0 0 0 0 0 0 0 0 0 0 0 0 0 0 0 0 0 0 0 0 0 0 0 0 0 0 0 0 0 0 0 0 0 0 0 0 0 0 0 0 0 0 0 0 0 0 0 0 0 0 0 0 0 0 0 0 0 0 0 0 0 0 0 0 0 0 0 0 0 0 0 0 0 0 0 0 0 0 0 0 0 0 0 0 0 0 0 0 0 0 0 0 0 0 0 0 0 0 0 0 0 0 0 0 0 0 0 0.013002364066193853
0 0 0 0 0 0 0 0 0 0 0 0 0 0 0 0 0 0 0 0 0 0 0 0 0 0 0 0 0 0 0 0 0 1 0 0 0 0 0 0 0 0 0 0 0 0 0 0 0 0 0 0 0 0 0 0 0 0 0 0 0 0 0 0 0 0 0 0 0 0 0 0 0 0 0 0 0 0 0 0 0 0 0 0 0 0 0 0 0 0 0 0 0 0 0 0 0 0 0 0 0 0 0 0 0 0 0 0 0 0 0 0 0 0 0 0 0 0 0 0 0 0 0 0 0 0 0 0 0 1 0 0 0 0 0 0 0 0 0 0 0 0 0 0 0 0 0 0 0 0 0 0 0 0 0 0 0 0 0 0 0 0 0 0 0 0 0 0 0 0 0 0 0 0 0 0 0 0 0 0 0 0 0 0 0 0 0 0 0 0 0 0 0 0 0 0 0 0 0 0 0 0 0 0 0 0 0 0 0 0 0 0 0 0 0 0 0 0 0 0 0 0 0 0 0 0 0 0 0 0 0 0 0 0 0 0 0 0 0 0 0 0 0 0 0 0 0 3 0 0 0 0 0 0 0 0 0 0 0 0 0 0 0 0 0 0 0 0 0 0 0 0 0 0 0 0 0 0 0 0 0 0 0 0 0 0 0 0 0 0 0 0 0 0 0 0 0 0 0 0 0 0 0 0 0 0 0 0 0 0 0 0 0 0 0 0 0 0 0 0 0 0 0 0 0 0 0 0 0 0 0 0 0 0 0 0 0 0 0 0 0 0 0 0 0 0 0 0 0 0 0 0 0 0 0 0 0 0 0 1 0 0 0 0 0 0 0 0 0 0 0 0 0 0 0 0 0 0 0 0 0 0 0 0 0 0 0 0 0 0 0 0 0 0 0 0 0 0 0 0 0 0 0 0 0 0 0 0 0 0 0 0 0 0 0 0 0 0 0 0 0 0 0 0 0 0 0 0 0 0 1 0 0 0 0 0 0 0 0 0 0 0 0 0 0 0 0 0 0 0 0 0 0 0 0 0 0 0 0 0 0 0 0 0 0 0 0 0 0 0 0 0 0 0 0 0 0 0 0 0 0 0 0 0 0 0 0 0 0 0 0 0 0 0 0 0 0 0 0 0 0 1 0 0 0 0 0 0 0 0 0 0 0 0 0 0 0 0 0 0 0 0 0 0 0 0 0 0 0 0 0 0 0 0 0 0 0 0 0 0 0 0 0 0 0 0 0 0 0 0 0 0 0 0 0 0 0 0 0 0 0 0 0 0 0 0 0 0 0 0 0 0 0 0 0 0 0 0 0 0 0 0 0 0 0 0 0 0 0 0 0 0 0 0 0 1 0 0 0 0 0 0 0 0 0 0 0 0 0 0 0 0 0 0 0 0 0 0 0 0 0 0 0 0 0 0 0 0 0 0 0 0 0 0 0 0 0 0 0 0 0 0 0 0 0 0 0 0 0 0 0 0 0 0 0 0 0 0 0 0 0 0 0 0 0 0 0 0 0 0 0 0 0 0 0 0 0 0 0 1 0 0 0 0 0 0 0 0 0 0 0 0 0 0 0 0 0 0 0 0 0 0 0 0 0 0 0 0 0 0 0 0 0 0 0 0 0 0 0 0 0 0 0 0 0 0 0 0 0 0 0 0 0 0 0 0 0 0 0 0 0 0 0 0 0 0 0 0 0 0 0 0 0 0 0 0 0 0 0 0 0 0 0 0 0 0 0 0 0 0 0 0 0 0 0 0 0 0 0 0 0 0 0 0 0 0 0 0 0 0 0 0 0 0 0 0 0 0 0 0 0 0 0 0 0 0 0 0 0 0 0 0 0 0 0 0 0 0 0 0 0 0 0 0 0 0 0 0 0 0 0 0 0 0 0 0 0 0 0 0 0 0 0 0 0 0 0.01182033096926714
0 0 0 0 0 0 0 0 0 0 0 0 0 0 0 0 0 0 0 0 0 0 0 0 0 0 0 0 0 0 0 0 0 1 0 0 0 0 0 0 0 0 0 0 0 0 0 0 0 0 0 0 0 0 0 0 0 0 0 0 0 0 0 0 0 0 0 0 0 0 0 0 0 0 0 0 0 0 0 0 0 0 0 0 0 0 0 0 0 0 0 0 0 0 0 0 0 0 0 0 0 0 0 0 0 0 0 0 0 0 0 0 0 0 0 0 0 0 0 0 0 0 0 0 0 0 0 0 0 1 0 0 0 0 0 0 0 0 0 0 0 0 0 0 0 0 0 0 0 0 0 0 0 0 0 0 0 0 0 0 0 0 0 0 0 0 0 0 0 0 0 0 0 0 0 0 0 0 0 0 0 0 0 0 0 0 0 0 0 0 0 0 0 0 0 0 0 0 0 0 0 0 0 0 0 0 0 0 0 0 0 0 0 0 0 0 0 0 0 0 0 0 0 0 0 0 0 0 0 0 0 0 0 0 0 0 0 0 0 0 0 0 0 0 0 0 0 3 0 0 0 0 0 0 0 0 0 0 0 0 0 0 0 0 0 0 0 0 0 0 0 0 0 0 0 0 0 0 0 0 0 0 0 0 0 0 0 0 0 0 0 0 0 0 0 0 0 0 0 0 0 0 0 0 0 0 0 0 0 0 0 0 0 0 0 0 0 0 0 0 0 0 0 0 0 0 0 0 0 0 0 0 0 0 0 0 0 0 0 0 0 0 0 0 0 0 0 0 0 0 0 0 0 0 0 0 0 0 0 1 0 0 0 0 0 0 0 0 0 0 0 0 0 0 0 0 0 0 0 0 0 0 0 0 0 0 0 0 0 0 0 0 0 0 0 0 0 0 0 0 0 0 0 0 0 0 0 0 0 0 0 0 0 0 0 0 0 0 0 0 0 0 0 0 0 0 0 0 0 0 1 0 0 0 0 0 0 0 0 0 0 0 0 0 0 0 0 0 0 0 0 0 0 0 0 0 0 0 0 0 0 0 0 0 0 0 0 0 0 0 0 0 0 0 0 0 0 0 0 0 0 0 0 0 0 0 0 0 0 0 0 0 0 0 0 0 0 0 0 0 0 1 0 0 0 0 0 0 0 0 0 0 0 0 0 0 0 0 0 0 0 0 0 0 0 0 0 0 0 0 0 0 0 0 0 0 0 0 0 0 0 0 0 0 0 0 0 0 0 0 0 0 0 0 0 0 0 0 0 0 0 0 0 0 0 0 0 0 0 0 0 0 0 0 0 0 0 0 0 0 0 0 0 0 0 0 0 0 0 0 0 0 0 0 0 1 0 0 0 0 0 0 0 0 0 0 0 0 0 0 0 0 0 0 0 0 0 0 0 0 0 0 0 0 0 0 0 0 0 0 0 0 0 0 0 0 0 0 0 0 0 0 0 0 0 0 0 0 0 0 0 0 0 0 0 0 0 0 0 0 0 0 0 0 0 0 0 0 0 0 0 0 0 0 0 0 0 0 0 0 0 0 0 0 0 0 0 0 0 0 0 0 0 0 0 0 0 0 0 0 0 0 0 0 0 0 0 0 0 0 0 0 0 0 0 0 0 0 0 0 0 0 0 0 0 0 0 0 0 0 0 0 0 0 0 0 0 0 0 0 0 0 0 0 0 0 0 0 0 0 0 0 0 0 0 0 0 0 0 0 0 0 0 0 0 0 0 0 0 0 0 0 0 0 0 0 0 0 0 0 0 0 0 0 0 0 0 0 0 0 0 0 0 0 0 0 0 0 0 0 0 0 0 0 0 0 0 0 0 0 0 0 0 0 0 0 0 0 0 0 0 0 0 0 0 0 0 0 0 0 0 0 0 0 0 0 0 0 0 0 0 0 0 0 0 0 0.010638297872340426
0 0 0 0 0 0 0 0 0 0 0 0 0 0 0 0 0 0 0 0 0 0 0 0 0 0 0 0 0 0 0 0 0 1 0 0 0 0 0 0 0 0 0 0 0 0 0 0 0 0 0 0 0 0 0 0 0 0 0 0 0 0 0 0 0 0 0 0 0 0 0 0 0 0 0 0 0 0 0 0 0 0 0 0 0 0 0 0 0 0 0 0 0 0 0 0 0 0 0 0 0 0 0 0 0 0 0 0 0 0 0 0 0 0 0 0 0 0 0 0 0 0 0 0 0 0 0 0 0 1 0 0 0 0 0 0 0 0 0 0 0 0 0 0 0 0 0 0 0 0 0 0 0 0 0 0 0 0 0 0 0 0 0 0 0 0 0 0 0 0 0 0 0 0 0 0 0 0 0 0 0 0 0 0 0 0 0 0 0 0 0 0 0 0 0 0 0 0 0 0 0 0 0 0 0 0 0 0 0 0 0 0 0 0 0 0 0 0 0 0 0 0 0 0 0 0 0 0 0 0 0 0 0 0 0 0 0 0 0 0 0 0 0 0 0 0 0 3 0 0 0 0 0 0 0 0 0 0 0 0 0 0 0 0 0 0 0 0 0 0 0 0 0 0 0 0 0 0 0 0 0 0 0 0 0 0 0 0 0 0 0 0 0 0 0 0 0 0 0 0 0 0 0 0 0 0 0 0 0 0 0 0 0 0 0 0 0 0 0 0 0 0 0 0 0 0 0 0 0 0 0 0 0 0 0 0 0 0 0 0 0 0 0 0 0 0 0 0 0 0 0 0 0 0 0 0 0 0 0 1 0 0 0 0 0 0 0 0 0 0 0 0 0 0 0 0 0 0 0 0 0 0 0 0 0 0 0 0 0 0 0 0 0 0 0 0 0 0 0 0 0 0 0 0 0 0 0 0 0 0 0 0 0 0 0 0 0 0 0 0 0 0 0 0 0 0 0 0 0 0 1 0 0 0 0 0 0 0 0 0 0 0 0 0 0 0 0 0 0 0 0 0 0 0 0 0 0 0 0 0 0 0 0 0 0 0 0 0 0 0 0 0 0 0 0 0 0 0 0 0 0 0 0 0 0 0 0 0 0 0 0 0 0 0 0 0 0 0 0 0 0 1 0 0 0 0 0 0 0 0 0 0 0 0 0 0 0 0 0 0 0 0 0 0 0 0 0 0 0 0 0 0 0 0 0 0 0 0 0 0 0 0 0 0 0 0 0 0 0 0 0 0 0 0 0 0 0 0 0 0 0 0 0 0 0 0 0 0 0 0 0 0 0 0 0 0 0 0 0 0 0 0 0 0 0 0 0 0 0 0 0 0 0 0 0 1 0 0 0 0 0 0 0 0 0 0 0 0 0 0 0 0 0 0 0 0 0 0 0 0 0 0 0 0 0 0 0 0 0 0 0 0 0 0 0 0 0 0 0 0 0 0 0 0 0 0 0 0 0 0 0 0 0 0 0 0 0 0 0 0 0 0 0 0 0 0 0 0 0 0 0 0 0 0 0 0 0 0 0 0 0 0 0 0 0 0 0 0 0 0 0 0 0 0 0 0 0 0 0 0 0 0 0 0 0 0 0 0 0 0 0 0 0 0 0 0 0 0 0 0 0 0 0 0 0 0 0 0 0 0 0 0 0 0 0 0 0 0 0 0 0 0 0 0 0 0 0 0 0 0 0 0 0 0 0 0 0 0 0 0 0 0 0 0 0 0 0 0 0 0 0 0 0 0 0 0 0 0 0 0 0 0 0 0 0 0 0 0 0 0 0 0 0 0 0 0 0 0 0 0 0 0 0 0 0 0 0 0 0 0 0 0 0 0 0 0 0 0 0 0 0 0 0 0 0 0 0 0 0 0 0 0 0 0 0 0 0 0 0 0 0 0 0 0 0 0 0.010638297872340426
0 0 0 0 0 0 0 0 0 0 0 0 0 0 0 0 0 0 0 0 0 0 0 0 0 0 0 0 0 0 0 0 0 1 0 0 0 0 0 0 0 0 0 0 0 0 0 0 0 0 0 0 0 0 0 0 0 0 0 0 0 0 0 0 0 0 0 0 0 0 0 0 0 0 0 0 0 0 0 0 0 0 0 0 0 0 0 0 0 0 0 0 0 0 0 0 0 0 0 0 0 0 0 0 0 0 0 0 0 0 0 0 0 0 0 0 0 0 0 0 0 0 0 0 0 0 0 0 0 1 0 0 0 0 0 0 0 0 0 0 0 0 0 0 0 0 0 0 0 0 0 0 0 0 0 0 0 0 0 0 0 0 0 0 0 0 0 0 0 0 0 0 0 0 0 0 0 0 0 0 0 0 0 0 0 0 0 0 0 0 0 0 0 0 0 0 0 0 0 0 0 0 0 0 0 0 0 0 0 0 0 0 0 0 0 0 0 0 0 0 0 0 0 0 0 0 0 0 0 0 0 0 0 0 0 0 0 0 0 0 0 0 0 0 0 0 0 3 0 0 0 0 0 0 0 0 0 0 0 0 0 0 0 0 0 0 0 0 0 0 0 0 0 0 0 0 0 0 0 0 0 0 0 0 0 0 0 0 0 0 0 0 0 0 0 0 0 0 0 0 0 0 0 0 0 0 0 0 0 0 0 0 0 0 0 0 0 0 0 0 0 0 0 0 0 0 0 0 0 0 0 0 0 0 0 0 0 0 0 0 0 0 0 0 0 0 0 0 0 0 0 0 0 0 0 0 0 0 0 1 0 0 0 0 0 0 0 0 0 0 0 0 0 0 0 0 0 0 0 0 0 0 0 0 0 0 0 0 0 0 0 0 0 0 0 0 0 0 0 0 0 0 0 0 0 0 0 0 0 0 0 0 0 0 0 0 0 0 0 0 0 0 0 0 0 0 0 0 0 0 1 0 0 0 0 0 0 0 0 0 0 0 0 0 0 0 0 0 0 0 0 0 0 0 0 0 0 0 0 0 0 0 0 0 0 0 0 0 0 0 0 0 0 0 0 0 0 0 0 0 0 0 0 0 0 0 0 0 0 0 0 0 0 0 0 0 0 0 0 0 0 1 0 0 0 0 0 0 0 0 0 0 0 0 0 0 0 0 0 0 0 0 0 0 0 0 0 0 0 0 0 0 0 0 0 0 0 0 0 0 0 0 0 0 0 0 0 0 0 0 0 0 0 0 0 0 0 0 0 0 0 0 0 0 0 0 0 0 0 0 0 0 0 0 0 0 0 0 0 0 0 0 0 0 0 0 0 0 0 0 0 0 0 0 0 1 0 0 0 0 0 0 0 0 0 0 0 0 0 0 0 0 0 0 0 0 0 0 0 0 0 0 0 0 0 0 0 0 0 0 0 0 0 0 0 0 0 0 0 0 0 0 0 0 0 0 0 0 0 0 0 0 0 0 0 0 0 0 0 0 0 0 0 0 0 0 0 0 0 0 0 0 0 0 0 0 0 0 0 0 0 0 0 0 0 0 0 0 0 0 0 0 0 0 0 0 0 0 0 0 0 0 0 0 0 0 0 0 0 0 0 0 0 0 0 0 0 0 0 0 0 0 0 0 0 0 0 0 0 0 0 0 0 0 0 0 0 0 0 0 0 0 0 0 0 0 0 0 0 0 0 0 0 0 0 0 0 0 0 0 0 0 0 0 0 0 0 0 0 0 0 0 0 0 0 0 0 0 0 0 0 0 0 0 0 0 0 0 0 0 0 0 0 0 0 0 0 0 0 0 0 0 0 0 0 0 0 0 0 0 0 0 0 0 0 0 0 0 0 0 0 0 0 0 0 0 0 0 0 0 0 0 0 0 0 0 0 0 0 0 0 0 0 0 0 0 0.010638297872340426
0 0 0 0 0 0 0 0 0 0 0 0 0 0 0 0 0 0 0 0 0 0 0 0 0 0 0 0 0 0 0 0 0 1 0 0 0 0 0 0 0 0 0 0 0 0 0 0 0 0 0 0 0 0 0 0 0 0 0 0 0 0 0 0 0 0 0 0 0 0 0 0 0 0 0 0 0 0 0 0 0 0 0 0 0 0 0 0 0 0 0 0 0 0 0 0 0 0 0 0 0 0 0 0 0 0 0 0 0 0 0 0 0 0 0 0 0 0 0 0 0 0 0 0 0 0 0 0 0 1 0 0 0 0 0 0 0 0 0 0 0 0 0 0 0 0 0 0 0 0 0 0 0 0 0 0 0 0 0 0 0 0 0 0 0 0 0 0 0 0 0 0 0 0 0 0 0 0 0 0 0 0 0 0 0 0 0 0 0 0 0 0 0 0 0 0 0 0 0 0 0 0 0 0 0 0 0 0 0 0 0 0 0 0 0 0 0 0 0 0 0 0 0 0 0 0 0 0 0 0 0 0 0 0 0 0 0 0 0 0 0 0 0 0 0 0 0 3 0 0 0 0 0 0 0 0 0 0 0 0 0 0 0 0 0 0 0 0 0 0 0 0 0 0 0 0 0 0 0 0 0 0 0 0 0 0 0 0 0 0 0 0 0 0 0 0 0 0 0 0 0 0 0 0 0 0 0 0 0 0 0 0 0 0 0 0 0 0 0 0 0 0 0 0 0 0 0 0 0 0 0 0 0 0 0 0 0 0 0 0 0 0 0 0 0 0 0 0 0 0 0 0 0 0 0 0 0 0 0 1 0 0 0 0 0 0 0 0 0 0 0 0 0 0 0 0 0 0 0 0 0 0 0 0 0 0 0 0 0 0 0 0 0 0 0 0 0 0 0 0 0 0 0 0 0 0 0 0 0 0 0 0 0 0 0 0 0 0 0 0 0 0 0 0 0 0 0 0 0 0 0 0 0 0 0 0 0 0 0 0 0 0 0 0 0 0 0 0 0 0 0 0 0 0 0 0 0 0 0 0 0 0 0 0 0 0 0 0 0 0 0 0 0 0 0 0 0 0 0 0 0 0 0 0 0 0 0 0 0 0 0 0 0 0 0 0 0 0 0 0 0 1 0 0 0 0 0 0 0 0 0 0 0 0 0 0 0 0 0 0 0 0 0 0 0 0 0 0 0 0 0 0 0 0 0 0 0 0 0 0 0 0 0 0 0 0 0 0 0 0 0 0 0 0 0 0 0 0 0 0 0 0 0 0 0 0 0 0 0 0 0 0 0 0 0 0 0 0 0 0 0 0 0 0 0 0 0 0 0 0 0 0 0 0 0 1 0 0 0 0 0 0 0 0 0 0 0 0 0 0 0 0 0 0 0 0 0 0 0 0 0 0 0 0 0 0 0 0 0 0 0 0 0 0 0 0 0 0 0 0 0 0 0 0 0 0 0 0 0 0 0 0 0 0 0 0 0 0 0 0 0 0 0 0 0 0 0 0 0 0 0 0 0 0 0 0 0 0 0 0 0 0 0 0 0 0 0 0 0 0 0 0 0 0 0 0 0 0 0 0 0 0 0 0 0 0 0 0 0 0 0 0 0 0 0 0 0 0 0 0 0 0 0 0 0 0 0 0 0 0 0 0 0 0 0 0 0 0 0 0 0 0 0 0 0 0 0 0 0 0 0 0 0 0 0 0 0 0 0 0 0 0 0 0 0 0 0 0 0 0 0 0 0 0 0 0 0 0 0 0 0 0 0 0 0 0 0 0 0 0 0 0 0 0 0 0 0 0 0 0 0 0 0 0 0 0 0 0 0 0 0 0 0 0 0 0 0 0 0 0 0 0 0 0 0 0 0 0 0 0 0 0 0 0 0 0 0 0 0 0 0 0 0 0 0 0 0.009456264775413712
0 0 0 0 0 0 0 0 0 0 0 0 0 0 0 0 0 0 0 0 0 0 0 0 0 0 0 0 0 0 0 0 0 1 0 0 0 0 0 0 0 0 0 0 0 0 0 0 0 0 0 0 0 0 0 0 0 0 0 0 0 0 0 0 0 0 0 0 0 0 0 0 0 0 0 0 0 0 0 0 0 0 0 0 0 0 0 0 0 0 0 0 0 0 0 0 0 0 0 0 0 0 0 0 0 0 0 0 0 0 0 0 0 0 0 0 0 0 0 0 0 0 0 0 0 0 0 0 0 1 0 0 0 0 0 0 0 0 0 0 0 0 0 0 0 0 0 0 0 0 0 0 0 0 0 0 0 0 0 0 0 0 0 0 0 0 0 0 0 0 0 0 0 0 0 0 0 0 0 0 0 0 0 0 0 0 0 0 0 0 0 0 0 0 0 0 0 0 0 0 0 0 0 0 0 0 0 0 0 0 0 0 0 0 0 0 0 0 0 0 0 0 0 0 0 0 0 0 0 0 0 0 0 0 0 0 0 0 0 0 0 0 0 0 0 0 0 3 0 0 0 0 0 0 0 0 0 0 0 0 0 0 0 0 0 0 0 0 0 0 0 0 0 0 0 0 0 0 0 0 0 0 0 0 0 0 0 0 0 0 0 0 0 0 0 0 0 0 0 0 0 0 0 0 0 0 0 0 0 0 0 0 0 0 0 0 0 0 0 0 0 0 0 0 0 0 0 0 0 0 0 0 0 0 0 0 0 0 0 0 0 0 0 0 0 0 0 0 0 0 0 0 0 0 0 0 0 0 0 1 0 0 0 0 0 0 0 0 0 0 0 0 0 0 0 0 0 0 0 0 0 0 0 0 0 0 0 0 0 0 0 0 0 0 0 0 0 0 0 0 0 0 0 0 0 0 0 0 0 0 0 0 0 0 0 0 0 0 0 0 0 0 0 0 0 0 0 0 0 0 0 0 0 0 0 0 0 0 0 0 0 0 0 0 0 0 0 0 0 0 0 0 0 0 0 0 0 0 0 0 0 0 0 0 0 0 0 0 0 0 0 0 0 0 0 0 0 0 0 0 0 0 0 0 0 0 0 0 0 0 0 0 0 0 0 0 0 0 0 0 0 1 0 0 0 0 0 0 0 0 0 0 0 0 0 0 0 0 0 0 0 0 0 0 0 0 0 0 0 0 0 0 0 0 0 0 0 0 0 0 0 0 0 0 0 0 0 0 0 0 0 0 0 0 0 0 0 0 0 0 0 0 0 0 0 0 0 0 0 0 0 0 0 0 0 0 0 0 0 0 0 0 0 0 0 0 0 0 0 0 0 0 0 0 0 1 0 0 0 0 0 0 0 0 0 0 0 0 0 0 0 0 0 0 0 0 0 0 0 0 0 0 0 0 0 0 0 0 0 0 0 0 0 0 0 0 0 0 0 0 0 0 0 0 0 0 0 0 0 0 0 0 0 0 0 0 0 0 0 0 0 0 0 0 0 0 0 0 0 0 0 0 0 0 0 0 0 0 0 0 0 0 0 0 0 0 0 0 0 0 0 0 0 0 0 0 0 0 0 0 0 0 0 0 0 0 0 0 0 0 0 0 0 0 0 0 0 0 0 0 0 0 0 0 0 0 0 0 0 0 0 0 0 0 0 0 0 0 0 0 0 0 0 0 0 0 0 0 0 0 0 0 0 0 0 0 0 0 0 0 0 0 0 0 0 0 0 0 0 0 0 0 0 0 0 0 0 0 0 0 0 0 0 0 0 0 0 0 0 0 0 0 0 0 0 0 0 0 0 0 0 0 0 0 0 0 0 0 0 0 0 0 0 0 0 0 0 0 0 0 0 0 0 0 0 0 0 0 0 0 0 0 0 0 0 0 0 0 0 0 0 0 0 0 0 0 0.009456264775413712
0 0 0 0 0 0 0 0 0 0 0 0 0 0 0 0 0 0 0 0 0 0 0 0 0 0 0 0 0 0 0 0 0 1 0 0 0 0 0 0 0 0 0 0 0 0 0 0 0 0 0 0 0 0 0 0 0 0 0 0 0 0 0 0 0 0 0 0 0 0 0 0 0 0 0 0 0 0 0 0 0 0 0 0 0 0 0 0 0 0 0 0 0 0 0 0 0 0 0 0 0 0 0 0 0 0 0 0 0 0 0 0 0 0 0 0 0 0 0 0 0 0 0 0 0 0 0 0 0 0 0 0 0 0 0 0 0 0 0 0 0 0 0 0 0 0 0 0 0 0 0 0 0 0 0 0 0 0 0 0 0 0 0 0 0 0 0 0 0 0 0 0 0 0 0 0 0 0 0 0 0 0 0 0 0 0 0 0 0 0 0 0 0 0 0 0 0 0 0 0 0 0 0 0 0 0 0 0 0 0 0 0 0 0 0 0 0 0 0 0 0 0 0 0 0 0 0 0 0 0 0 0 0 0 0 0 0 0 0 0 0 0 0 0 0 0 0 3 0 0 0 0 0 0 0 0 0 0 0 0 0 0 0 0 0 0 0 0 0 0 0 0 0 0 0 0 0 0 0 0 0 0 0 0 0 0 0 0 0 0 0 0 0 0 0 0 0 0 0 0 0 0 0 0 0 0 0 0 0 0 0 0 0 0 0 0 0 0 0 0 0 0 0 0 0 0 0 0 0 0 0 0 0 0 0 0 0 0 0 0 0 0 0 0 0 0 0 0 0 0 0 0 0 0 0 0 0 0 0 1 0 0 0 0 0 0 0 0 0 0 0 0 0 0 0 0 0 0 0 0 0 0 0 0 0 0 0 0 0 0 0 0 0 0 0 0 0 0 0 0 0 0 0 0 0 0 0 0 0 0 0 0 0 0 0 0 0 0 0 0 0 0 0 0 0 0 0 0 0 0 0 0 0 0 0 0 0 0 0 0 0 0 0 0 0 0 0 0 0 0 0 0 0 0 0 0 0 0 0 0 0 0 0 0 0 0 0 0 0 0 0 0 0 0 0 0 0 0 0 0 0 0 0 0 0 0 0 0 0 0 0 0 0 0 0 0 0 0 0 0 0 1 0 0 0 0 0 0 0 0 0 0 0 0 0 0 0 0 0 0 0 0 0 0 0 0 0 0 0 0 0 0 0 0 0 0 0 0 0 0 0 0 0 0 0 0 0 0 0 0 0 0 0 0 0 0 0 0 0 0 0 0 0 0 0 0 0 0 0 0 0 0 0 0 0 0 0 0 0 0 0 0 0 0 0 0 0 0 0 0 0 0 0 0 0 1 0 0 0 0 0 0 0 0 0 0 0 0 0 0 0 0 0 0 0 0 0 0 0 0 0 0 0 0 0 0 0 0 0 0 0 0 0 0 0 0 0 0 0 0 0 0 0 0 0 0 0 0 0 0 0 0 0 0 0 0 0 0 0 0 0 0 0 0 0 0 0 0 0 0 0 0 0 0 0 0 0 0 0 0 0 0 0 0 0 0 0 0 0 0 0 0 0 0 0 0 0 0 0 0 0 0 0 0 0 0 0 0 0 0 0 0 0 0 0 0 0 0 0 0 0 0 0 0 0 0 0 0 0 0 0 0 0 0 0 0 0 0 0 0 0 0 0 0 0 0 0 0 0 0 0 0 0 0 0 0 0 0 0 0 0 0 0 0 0 0 0 0 0 0 0 0 0 0 0 0 0 0 0 0 0 0 0 0 0 0 0 0 0 0 0 0 0 0 0 0 0 0 0 0 0 0 0 0 0 0 0 0 0 0 0 0 0 0 0 0 0 0 0 0 0 0 0 0 0 0 0 0 0 0 0 0 0 0 0 0 0 0 0 0 0 0 0 0 0 0 0.008274231678486998
0 0 0 0 0 0 0 0 0 0 0 0 0 0 0 0 0 0 0 0 0 0 0 0 0 0 0 0 0 0 0 0 0 1 0 0 0 0 0 0 0 0 0 0 0 0 0 0 0 0 0 0 0 0 0 0 0 0 0 0 0 0 0 0 0 0 0 0 0 0 0 0 0 0 0 0 0 0 0 0 0 0 0 0 0 0 0 0 0 0 0 0 0 0 0 0 0 0 0 0 0 0 0 0 0 0 0 0 0 0 0 0 0 0 0 0 0 0 0 0 0 0 0 0 0 0 0 0 0 0 0 0 0 0 0 0 0 0 0 0 0 0 0 0 0 0 0 0 0 0 0 0 0 0 0 0 0 0 0 0 0 0 0 0 0 0 0 0 0 0 0 0 0 0 0 0 0 0 0 0 0 0 0 0 0 0 0 0 0 0 0 0 0 0 0 0 0 0 0 0 0 0 0 0 0 0 0 0 0 0 0 0 0 0 0 0 0 0 0 0 0 0 0 0 0 0 0 0 0 0 0 0 0 0 0 0 0 0 0 0 0 0 0 0 0 0 0 2 0 0 0 0 0 0 0 0 0 0 0 0 0 0 0 0 0 0 0 0 0 0 0 0 0 0 0 0 0 0 0 0 0 0 0 0 0 0 0 0 0 0 0 0 0 0 0 0 0 0 0 0 0 0 0 0 0 0 0 0 0 0 0 0 0 0 0 0 0 0 0 0 0 0 0 0 0 0 0 0 0 0 0 0 0 0 0 0 0 0 0 0 0 0 0 0 0 0 0 0 0 0 0 0 0 0 0 0 0 0 0 1 0 0 0 0 0 0 0 0 0 0 0 0 0 0 0 0 0 0 0 0 0 0 0 0 0 0 0 0 0 0 0 0 0 0 0 0 0 0 0 0 0 0 0 0 0 0 0 0 0 0 0 0 0 0 0 0 0 0 0 0 0 0 0 0 0 0 0 0 0 0 0 0 0 0 0 0 0 0 0 0 0 0 0 0 0 0 0 0 0 0 0 0 0 0 0 0 0 0 0 0 0 0 0 0 0 0 0 0 0 0 0 0 0 0 0 0 0 0 0 0 0 0 0 0 0 0 0 0 0 0 0 0 0 0 0 0 0 0 0 0 0 1 0 0 0 0 0 0 0 0 0 0 0 0 0 0 0 0 0 0 0 0 0 0 0 0 0 0 0 0 0 0 0 0 0 0 0 0 0 0 0 0 0 0 0 0 0 0 0 0 0 0 0 0 0 0 0 0 0 0 0 0 0 0 0 0 0 0 0 0 0 0 0 0 0 0 0 0 0 0 0 0 0 0 0 0 0 0 0 0 0 0 0 0 0 0 0 0 0 0 0 0 0 0 0 0 0 0 0 0 0 0 0 0 0 0 0 0 0 0 0 0 0 0 0 0 0 0 0 0 0 0 0 0 0 0 0 0 0 0 0 0 0 0 0 0 0 0 0 0 0 0 0 0 0 0 0 0 0 0 0 0 0 0 0 0 0 0 0 0 0 0 0 0 0 0 0 0 0 0 0 0 0 0 0 0 0 0 0 0 0 0 0 0 0 0 0 0 0 0 0 0 0 0 0 0 0 0 0 0 0 0 0 0 0 0 0 0 0 0 0 0 0 0 0 0 0 0 0 0 0 0 0 0 0 0 0 0 0 0 0 0 0 0 0 0 0 0 0 0 0 0 0 0 0 0 0 0 0 0 0 0 0 0 0 0 0 0 0 0 0 0 0 0 0 0 0 0 0 0 0 0 0 0 0 0 0 0 0 0 0 0 0 0 0 0 0 0 0 0 0 0 0 0 0 0 0 0 0 0 0 0 0 0 0 0 0 0 0 0 0 0 0 0 0 0 0 0 0 0 0 0 0 0 0 0 0 0 0 0 0 0 0 0 0 0 0.00591016548463357
0 0 0 0 0 0 0 0 0 0 0 0 0 0 0 0 0 0 0 0 0 0 0 0 0 0 0 0 0 0 0 0 0 1 0 0 0 0 0 0 0 0 0 0 0 0 0 0 0 0 0 0 0 0 0 0 0 0 0 0 0 0 0 0 0 0 0 0 0 0 0 0 0 0 0 0 0 0 0 0 0 0 0 0 0 0 0 0 0 0 0 0 0 0 0 0 0 0 0 0 0 0 0 0 0 0 0 0 0 0 0 0 0 0 0 0 0 0 0 0 0 0 0 0 0 0 0 0 0 0 0 0 0 0 0 0 0 0 0 0 0 0 0 0 0 0 0 0 0 0 0 0 0 0 0 0 0 0 0 0 0 0 0 0 0 0 0 0 0 0 0 0 0 0 0 0 0 0 0 0 0 0 0 0 0 0 0 0 0 0 0 0 0 0 0 0 0 0 0 0 0 0 0 0 0 0 0 0 0 0 0 0 0 0 0 0 0 0 0 0 0 0 0 0 0 0 0 0 0 0 0 0 0 0 0 0 0 0 0 0 0 0 0 0 0 0 0 2 0 0 0 0 0 0 0 0 0 0 0 0 0 0 0 0 0 0 0 0 0 0 0 0 0 0 0 0 0 0 0 0 0 0 0 0 0 0 0 0 0 0 0 0 0 0 0 0 0 0 0 0 0 0 0 0 0 0 0 0 0 0 0 0 0 0 0 0 0 0 0 0 0 0 0 0 0 0 0 0 0 0 0 0 0 0 0 0 0 0 0 0 0 0 0 0 0 0 0 0 0 0 0 0 0 0 0 0 0 0 0 0 0 0 0 0 0 0 0 0 0 0 0 0 0 0 0 0 0 0 0 0 0 0 0 0 0 0 0 0 0 0 0 0 0 0 0 0 0 0 0 0 0 0 0 0 0 0 0 0 0 0 0 0 0 0 0 0 0 0 0 0 0 0 0 0 0 0 0 0 0 0 0 0 0 0 0 0 0 0 0 0 0 0 0 0 0 0 0 0 0 0 0 0 0 0 0 0 0 0 0 0 0 0 0 0 0 0 0 0 0 0 0 0 0 0 0 0 0 0 0 0 0 0 0 0 0 0 0 0 0 0 0 0 0 0 0 0 0 0 0 0 0 0 0 0 0 0 0 0 0 0 0 0 0 0 0 0 0 0 0 0 0 0 0 0 0 0 0 0 0 0 0 0 0 0 0 0 0 0 0 0 0 0 0 0 0 0 0 0 0 0 0 0 0 0 0 0 0 0 0 0 0 0 0 0 0 0 0 0 0 0 0 0 0 0 0 0 0 0 0 0 0 0 0 0 0 0 0 0 0 0 0 0 0 0 0 0 0 0 0 0 0 0 0 0 0 0 0 0 0 0 0 0 0 0 0 0 0 0 0 0 0 0 0 0 0 0 0 0 0 0 0 0 0 0 0 0 0 0 0 0 0 0 0 0 0 0 0 0 0 0 0 0 0 0 0 0 0 0 0 0 0 0 0 0 0 0 0 0 0 0 0 0 0 0 0 0 0 0 0 0 0 0 0 0 0 0 0 0 0 0 0 0 0 0 0 0 0 0 0 0 0 0 0 0 0 0 0 0 0 0 0 0 0 0 0 0 0 0 0 0 0 0 0 0 0 0 0 0 0 0 0 0 0 0 0 0 0 0 0 0 0 0 0 0 0 0 0 0 0 0 0 0 0 0 0 0 0 0 0 0 0 0 0 0 0 0 0 0 0 0 0 0 0 0 0 0 0 0 0 0 0 0 0 0 0 0 0 0 0 0 0 0 0 0 0 0 0 0 0 0 0 0 0 0 0 0 0 0 0 0 0 0 0 0 0 0 0 0 0 0 0 0 0 0 0 0 0 0 0 0 0 0 0 0 0 0 0 0 0 0 0 0 0 0 0 0 0.0035460992907801419
0 0 0 0 0 0 0 0 0 0 0 0 0 0 0 0 0 0 0 0 0 0 0 0 0 0 0 0 0 0 0 0 0 1 0 0 0 0 0 0 0 0 0 0 0 0 0 0 0 0 0 0 0 0 0 0 0 0 0 0 0 0 0 0 0 0 0 0 0 0 0 0 0 0 0 0 0 0 0 0 0 0 0 0 0 0 0 0 0 0 0 0 0 0 0 0 0 0 0 0 0 0 0 0 0 0 0 0 0 0 0 0 0 0 0 0 0 0 0 0 0 0 0 0 0 0 0 0 0 0 0 0 0 0 0 0 0 0 0 0 0 0 0 0 0 0 0 0 0 0 0 0 0 0 0 0 0 0 0 0 0 0 0 0 0 0 0 0 0 0 0 0 0 0 0 0 0 0 0 0 0 0 0 0 0 0 0 0 0 0 0 0 0 0 0 0 0 0 0 0 0 0 0 0 0 0 0 0 0 0 0 0 0 0 0 0 0 0 0 0 0 0 0 0 0 0 0 0 0 0 0 0 0 0 0 0 0 0 0 0 0 0 0 0 0 0 0 1 0 0 0 0 0 0 0 0 0 0 0 0 0 0 0 0 0 0 0 0 0 0 0 0 0 0 0 0 0 0 0 0 0 0 0 0 0 0 0 0 0 0 0 0 0 0 0 0 0 0 0 0 0 0 0 0 0 0 0 0 0 0 0 0 0 0 0 0 0 0 0 0 0 0 0 0 0 0 0 0 0 0 0 0 0 0 0 0 0 0 0 0 0 0 0 0 0 0 0 0 0 0 0 0 0 0 0 0 0 0 0 0 0 0 0 0 0 0 0 0 0 0 0 0 0 0 0 0 0 0 0 0 0 0 0 0 0 0 0 0 0 0 0 0 0 0 0 0 0 0 0 0 0 0 0 0 0 0 0 0 0 0 0 0 0 0 0 0 0 0 0 0 0 0 0 0 0 0 0 0 0 0 0 0 0 0 0 0 0 0 0 0 0 0 0 0 0 0 0 0 0 0 0 0 0 0 0 0 0 0 0 0 0 0 0 0 0 0 0 0 0 0 0 0 0 0 0 0 0 0 0 0 0 0 0 0 0 0 0 0 0 0 0 0 0 0 0 0 0 0 0 0 0 0 0 0 0 0 0 0 0 0 0 0 0 0 0 0 0 0 0 0 0 0 0 0 0 0 0 0 0 0 0 0 0 0 0 0 0 0 0 0 0 0 0 0 0 0 0 0 0 0 0 0 0 0 0 0 0 0 0 0 0 0 0 0 0 0 0 0 0 0 0 0 0 0 0 0 0 0 0 0 0 0 0 0 0 0 0 0 0 0 0 0 0 0 0 0 0 0 0 0 0 0 0 0 0 0 0 0 0 0 0 0 0 0 0 0 0 0 0 0 0 0 0 0 0 0 0 0 0 0 0 0 0 0 0 0 0 0 0 0 0 0 0 0 0 0 0 0 0 0 0 0 0 0 0 0 0 0 0 0 0 0 0 0 0 0 0 0 0 0 0 0 0 0 0 0 0 0 0 0 0 0 0 0 0 0 0 0 0 0 0 0 0 0 0 0 0 0 0 0 0 0 0 0 0 0 0 0 0 0 0 0 0 0 0 0 0 0 0 0 0 0 0 0 0 0 0 0 0 0 0 0 0 0 0 0 0 0 0 0 0 0 0 0 0 0 0 0 0 0 0 0 0 0 0 0 0 0 0 0 0 0 0 0 0 0 0 0 0 0 0 0 0 0 0 0 0 0 0 0 0 0 0 0 0 0 0 0 0 0 0 0 0 0 0 0 0 0 0 0 0 0 0 0 0 0 0 0 0 0 0 0 0 0 0 0 0 0 0 0 0 0 0 0 0 0 0 0 0 0 0 0 0 0 0 0 0 0 0 0 0 0 0 0 0 0 0.002364066193853428
0 0 0 0 0 0 0 0 0 0 0 0 0 0 0 0 0 0 0 0 0 0 0 0 0 0 0 0 0 0 0 0 0 1 0 0 0 0 0 0 0 0 0 0 0 0 0 0 0 0 0 0 0 0 0 0 0 0 0 0 0 0 0 0 0 0 0 0 0 0 0 0 0 0 0 0 0 0 0 0 0 0 0 0 0 0 0 0 0 0 0 0 0 0 0 0 0 0 0 0 0 0 0 0 0 0 0 0 0 0 0 0 0 0 0 0 0 0 0 0 0 0 0 0 0 0 0 0 0 0 0 0 0 0 0 0 0 0 0 0 0 0 0 0 0 0 0 0 0 0 0 0 0 0 0 0 0 0 0 0 0 0 0 0 0 0 0 0 0 0 0 0 0 0 0 0 0 0 0 0 0 0 0 0 0 0 0 0 0 0 0 0 0 0 0 0 0 0 0 0 0 0 0 0 0 0 0 0 0 0 0 0 0 0 0 0 0 0 0 0 0 0 0 0 0 0 0 0 0 0 0 0 0 0 0 0 0 0 0 0 0 0 0 0 0 0 0 1 0 0 0 0 0 0 0 0 0 0 0 0 0 0 0 0 0 0 0 0 0 0 0 0 0 0 0 0 0 0 0 0 0 0 0 0 0 0 0 0 0 0 0 0 0 0 0 0 0 0 0 0 0 0 0 0 0 0 0 0 0 0 0 0 0 0 0 0 0 0 0 0 0 0 0 0 0 0 0 0 0 0 0 0 0 0 0 0 0 0 0 0 0 0 0 0 0 0 0 0 0 0 0 0 0 0 0 0 0 0 0 0 0 0 0 0 0 0 0 0 0 0 0 0 0 0 0 0 0 0 0 0 0 0 0 0 0 0 0 0 0 0 0 0 0 0 0 0 0 0 0 0 0 0 0 0 0 0 0 0 0 0 0 0 0 0 0 0 0 0 0 0 0 0 0 0 0 0 0 0 0 0 0 0 0 0 0 0 0 0 0 0 0 0 0 0 0 0 0 0 0 0 0 0 0 0 0 0 0 0 0 0 0 0 0 0 0 0 0 0 0 0 0 0 0 0 0 0 0 0 0 0 0 0 0 0 0 0 0 0 0 0 0 0 0 0 0 0 0 0 0 0 0 0 0 0 0 0 0 0 0 0 0 0 0 0 0 0 0 0 0 0 0 0 0 0 0 0 0 0 0 0 0 0 0 0 0 0 0 0 0 0 0 0 0 0 0 0 0 0 0 0 0 0 0 0 0 0 0 0 0 0 0 0 0 0 0 0 0 0 0 0 0 0 0 0 0 0 0 0 0 0 0 0 0 0 0 0 0 0 0 0 0 0 0 0 0 0 0 0 0 0 0 0 0 0 0 0 0 0 0 0 0 0 0 0 0 0 0 0 0 0 0 0 0 0 0 0 0 0 0 0 0 0 0 0 0 0 0 0 0 0 0 0 0 0 0 0 0 0 0 0 0 0 0 0 0 0 0 0 0 0 0 0 0 0 0 0 0 0 0 0 0 0 0 0 0 0 0 0 0 0 0 0 0 0 0 0 0 0 0 0 0 0 0 0 0 0 0 0 0 0 0 0 0 0 0 0 0 0 0 0 0 0 0 0 0 0 0 0 0 0 0 0 0 0 0 0 0 0 0 0 0 0 0 0 0 0 0 0 0 0 0 0 0 0 0 0 0 0 0 0 0 0 0 0 0 0 0 0 0 0 0 0 0 0 0 0 0 0 0 0 0 0 0 0 0 0 0 0 0 0 0 0 0 0 0 0 0 0 0 0 0 0 0 0 0 0 0 0 0 0 0 0 0 0 0 0 0 0 0 0 0 0 0 0 0 0 0 0 0 0 0 0 0 0 0 0 0 0 0 0 0 0 0 0 0 0 0 0 0 0 0 0 0 0 0 0 0.002364066193853428
0 0 0 0 0 0 0 0 0 0 0 0 0 0 0 0 0 0 0 0 0 0 0 0 0 0 0 0 0 0 0 0 0 1 0 0 0 0 0 0 0 0 0 0 0 0 0 0 0 0 0 0 0 0 0 0 0 0 0 0 0 0 0 0 0 0 0 0 0 0 0 0 0 0 0 0 0 0 0 0 0 0 0 0 0 0 0 0 0 0 0 0 0 0 0 0 0 0 0 0 0 0 0 0 0 0 0 0 0 0 0 0 0 0 0 0 0 0 0 0 0 0 0 0 0 0 0 0 0 0 0 0 0 0 0 0 0 0 0 0 0 0 0 0 0 0 0 0 0 0 0 0 0 0 0 0 0 0 0 0 0 0 0 0 0 0 0 0 0 0 0 0 0 0 0 0 0 0 0 0 0 0 0 0 0 0 0 0 0 0 0 0 0 0 0 0 0 0 0 0 0 0 0 0 0 0 0 0 0 0 0 0 0 0 0 0 0 0 0 0 0 0 0 0 0 0 0 0 0 0 0 0 0 0 0 0 0 0 0 0 0 0 0 0 0 0 0 1 0 0 0 0 0 0 0 0 0 0 0 0 0 0 0 0 0 0 0 0 0 0 0 0 0 0 0 0 0 0 0 0 0 0 0 0 0 0 0 0 0 0 0 0 0 0 0 0 0 0 0 0 0 0 0 0 0 0 0 0 0 0 0 0 0 0 0 0 0 0 0 0 0 0 0 0 0 0 0 0 0 0 0 0 0 0 0 0 0 0 0 0 0 0 0 0 0 0 0 0 0 0 0 0 0 0 0 0 0 0 0 0 0 0 0 0 0 0 0 0 0 0 0 0 0 0 0 0 0 0 0 0 0 0 0 0 0 0 0 0 0 0 0 0 0 0 0 0 0 0 0 0 0 0 0 0 0 0 0 0 0 0 0 0 0 0 0 0 0 0 0 0 0 0 0 0 0 0 0 0 0 0 0 0 0 0 0 0 0 0 0 0 0 0 0 0 0 0 0 0 0 0 0 0 0 0 0 0 0 0 0 0 0 0 0 0 0 0 0 0 0 0 0 0 0 0 0 0 0 0 0 0 0 0 0 0 0 0 0 0 0 0 0 0 0 0 0 0 0 0 0 0 0 0 0 0 0 0 0 0 0 0 0 0 0 0 0 0 0 0 0 0 0 0 0 0 0 0 0 0 0 0 0 0 0 0 0 0 0 0 0 0 0 0 0 0 0 0 0 0 0 0 0 0 0 0 0 0 0 0 0 0 0 0 0 0 0 0 0 0 0 0 0 0 0 0 0 0 0 0 0 0 0 0 0 0 0 0 0 0 0 0 0 0 0 0 0 0 0 0 0 0 0 0 0 0 0 0 0 0 0 0 0 0 0 0 0 0 0 0 0 0 0 0 0 0 0 0 0 0 0 0 0 0 0 0 0 0 0 0 0 0 0 0 0 0 0 0 0 0 0 0 0 0 0 0 0 0 0 0 0 0 0 0 0 0 0 0 0 0 0 0 0 0 0 0 0 0 0 0 0 0 0 0 0 0 0 0 0 0 0 0 0 0 0 0 0 0 0 0 0 0 0 0 0 0 0 0 0 0 0 0 0 0 0 0 0 0 0 0 0 0 0 0 0 0 0 0 0 0 0 0 0 0 0 0 0 0 0 0 0 0 0 0 0 0 0 0 0 0 0 0 0 0 0 0 0 0 0 0 0 0 0 0 0 0 0 0 0 0 0 0 0 0 0 0 0 0 0 0 0 0 0 0 0 0 0 0 0 0 0 0 0 0 0 0 0 0 0 0 0 0 0 0 0 0 0 0 0 0 0 0 0 0 0 0 0 0 0 0 0 0 0 0 0 0 0 0 0 0 0 0 0 0 0 0 0 0 0 0 0 0 0 0 0 0 0 0 0.002364066193853428
0 0 0 0 0 0 0 0 0 0 0 0 0 0 0 0 0 0 0 0 0 0 0 0 0 0 0 0 0 0 0 0 0 1 0 0 0 0 0 0 0 0 0 0 0 0 0 0 0 0 0 0 0 0 0 0 0 0 0 0 0 0 0 0 0 0 0 0 0 0 0 0 0 0 0 0 0 0 0 0 0 0 0 0 0 0 0 0 0 0 0 0 0 0 0 0 0 0 0 0 0 0 0 0 0 0 0 0 0 0 0 0 0 0 0 0 0 0 0 0 0 0 0 0 0 0 0 0 0 0 0 0 0 0 0 0 0 0 0 0 0 0 0 0 0 0 0 0 0 0 0 0 0 0 0 0 0 0 0 0 0 0 0 0 0 0 0 0 0 0 0 0 0 0 0 0 0 0 0 0 0 0 0 0 0 0 0 0 0 0 0 0 0 0 0 0 0 0 0 0 0 0 0 0 0 0 0 0 0 0 0 0 0 0 0 0 0 0 0 0 0 0 0 0 0 0 0 0 0 0 0 0 0 0 0 0 0 0 0 0 0 0 0 0 0 0 0 1 0 0 0 0 0 0 0 0 0 0 0 0 0 0 0 0 0 0 0 0 0 0 0 0 0 0 0 0 0 0 0 0 0 0 0 0 0 0 0 0 0 0 0 0 0 0 0 0 0 0 0 0 0 0 0 0 0 0 0 0 0 0 0 0 0 0 0 0 0 0 0 0 0 0 0 0 0 0 0 0 0 0 0 0 0 0 0 0 0 0 0 0 0 0 0 0 0 0 0 0 0 0 0 0 0 0 0 0 0 0 0 0 0 0 0 0 0 0 0 0 0 0 0 0 0 0 0 0 0 0 0 0 0 0 0 0 0 0 0 0 0 0 0 0 0 0 0 0 0 0 0 0 0 0 0 0 0 0 0 0 0 0 0 0 0 0 0 0 0 0 0 0 0 0 0 0 0 0 0 0 0 0 0 0 0 0 0 0 0 0 0 0 0 0 0 0 0 0 0 0 0 0 0 0 0 0 0 0 0 0 0 0 0 0 0 0 0 0 0 0 0 0 0 0 0 0 0 0 0 0 0 0 0 0 0 0 0 0 0 0 0 0 0 0 0 0 0 0 0 0 0 0 0 0 0 0 0 0 0 0 0 0 0 0 0 0 0 0 0 0 0 0 0 0 0 0 0 0 0 0 0 0 0 0 0 0 0 0 0 0 0 0 0 0 0 0 0 0 0 0 0 0 0 0 0 0 0 0 0 0 0 0 0 0 0 0 0 0 0 0 0 0 0 0 0 0 0 0 0 0 0 0 0 0 0 0 0 0 0 0 0 0 0 0 0 0 0 0 0 0 0 0 0 0 0 0 0 0 0 0 0 0 0 0 0 0 0 0 0 0 0 0 0 0 0 0 0 0 0 0 0 0 0 0 0 0 0 0 0 0 0 0 0 0 0 0 0 0 0 0 0 0 0 0 0 0 0 0 0 0 0 0 0 0 0 0 0 0 0 0 0 0 0 0 0 0 0 0 0 0 0 0 0 0 0 0 0 0 0 0 0 0 0 0 0 0 0 0 0 0 0 0 0 0 0 0 0 0 0 0 0 0 0 0 0 0 0 0 0 0 0 0 0 0 0 0 0 0 0 0 0 0 0 0 0 0 0 0 0 0 0 0 0 0 0 0 0 0 0 0 0 0 0 0 0 0 0 0 0 0 0 0 0 0 0 0 0 0 0 0 0 0 0 0 0 0 0 0 0 0 0 0 0 0 0 0 0 0 0 0 0 0 0 0 0 0 0 0 0 0 0 0 0 0 0 0 0 0 0 0 0 0 0 0 0 0 0 0 0 0 0 0 0 0 0 0 0 0 0 0 0 0 0 0 0 0 0 0 0 0 0 0 0 0 0 0 0 0 0.002364066193853428
0 0 0 0 0 0 0 0 0 0 0 0 0 0 0 0 0 0 0 0 0 0 0 0 0 0 0 0 0 0 0 0 0 0 0 0 0 0 0 0 0 0 0 0 0 0 0 0 0 0 0 0 0 0 0 0 0 0 0 0 0 0 0 0 0 0 0 0 0 0 0 0 0 0 0 0 0 0 0 0 0 0 0 0 0 0 0 0 0 0 0 0 0 0 0 0 0 0 0 0 0 0 0 0 0 0 0 0 0 0 0 0 0 0 0 0 0 0 0 0 0 0 0 0 0 0 0 0 0 0 0 0 0 0 0 0 0 0 0 0 0 0 0 0 0 0 0 0 0 0 0 0 0 0 0 0 0 0 0 0 0 0 0 0 0 0 0 0 0 0 0 0 0 0 0 0 0 0 0 0 0 0 0 0 0 0 0 0 0 0 0 0 0 0 0 0 0 0 0 0 0 0 0 0 0 0 0 0 0 0 0 0 0 0 0 0 0 0 0 0 0 0 0 0 0 0 0 0 0 0 0 0 0 0 0 0 0 0 0 0 0 0 0 0 0 0 0 1 0 0 0 0 0 0 0 0 0 0 0 0 0 0 0 0 0 0 0 0 0 0 0 0 0 0 0 0 0 0 0 0 0 0 0 0 0 0 0 0 0 0 0 0 0 0 0 0 0 0 0 0 0 0 0 0 0 0 0 0 0 0 0 0 0 0 0 0 0 0 0 0 0 0 0 0 0 0 0 0 0 0 0 0 0 0 0 0 0 0 0 0 0 0 0 0 0 0 0 0 0 0 0 0 0 0 0 0 0 0 0 0 0 0 0 0 0 0 0 0 0 0 0 0 0 0 0 0 0 0 0 0 0 0 0 0 0 0 0 0 0 0 0 0 0 0 0 0 0 0 0 0 0 0 0 0 0 0 0 0 0 0 0 0 0 0 0 0 0 0 0 0 0 0 0 0 0 0 0 0 0 0 0 0 0 0 0 0 0 0 0 0 0 0 0 0 0 0 0 0 0 0 0 0 0 0 0 0 0 0 0 0 0 0 0 0 0 0 0 0 0 0 0 0 0 0 0 0 0 0 0 0 0 0 0 0 0 0 0 0 0 0 0 0 0 0 0 0 0 0 0 0 0 0 0 0 0 0 0 0 0 0 0 0 0 0 0 0 0 0 0 0 0 0 0 0 0 0 0 0 0 0 0 0 0 0 0 0 0 0 0 0 0 0 0 0 0 0 0 0 0 0 0 0 0 0 0 0 0 0 0 0 0 0 0 0 0 0 0 0 0 0 0 0 0 0 0 0 0 0 0 0 0 0 0 0 0 0 0 0 0 0 0 0 0 0 0 0 0 0 0 0 0 0 0 0 0 0 0 0 0 0 0 0 0 0 0 0 0 0 0 0 0 0 0 0 0 0 0 0 0 0 0 0 0 0 0 0 0 0 0 0 0 0 0 0 0 0 0 0 0 0 0 0 0 0 0 0 0 0 0 0 0 0 0 0 0 0 0 0 0 0 0 0 0 0 0 0 0 0 0 0 0 0 0 0 0 0 0 0 0 0 0 0 0 0 0 0 0 0 0 0 0 0 0 0 0 0 0 0 0 0 0 0 0 0 0 0 0 0 0 0 0 0 0 0 0 0 0 0 0 0 0 0 0 0 0 0 0 0 0 0 0 0 0 0 0 0 0 0 0 0 0 0 0 0 0 0 0 0 0 0 0 0 0 0 0 0 0 0 0 0 0 0 0 0 0 0 0 0 0 0 0 0 0 0 0 0 0 0 0 0 0 0 0 0 0 0 0 0 0 0 0 0 0 0 0 0 0 0 0 0 0 0 0 0 0 0 0 0 0 0 0 0 0 0 0 0 0 0 0 0 0 0 0 0 0 0 0 0 0 0 0 0 0 0 0 0 0.001182033096926714
0 0 0 0 0 0 0 0 0 0 0 0 0 0 0 0 0 0 0 0 0 0 0 0 0 0 0 0 0 0 0 0 0 0 0 0 0 0 0 0 0 0 0 0 0 0 0 0 0 0 0 0 0 0 0 0 0 0 0 0 0 0 0 0 0 0 0 0 0 0 0 0 0 0 0 0 0 0 0 0 0 0 0 0 0 0 0 0 0 0 0 0 0 0 0 0 0 0 0 0 0 0 0 0 0 0 0 0 0 0 0 0 0 0 0 0 0 0 0 0 0 0 0 0 0 0 0 0 0 0 0 0 0 0 0 0 0 0 0 0 0 0 0 0 0 0 0 0 0 0 0 0 0 0 0 0 0 0 0 0 0 0 0 0 0 0 0 0 0 0 0 0 0 0 0 0 0 0 0 0 0 0 0 0 0 0 0 0 0 0 0 0 0 0 0 0 0 0 0 0 0 0 0 0 0 0 0 0 0 0 0 0 0 0 0 0 0 0 0 0 0 0 0 0 0 0 0 0 0 0 0 0 0 0 0 0 0 0 0 0 0 0 0 0 0 0 0 1 0 0 0 0 0 0 0 0 0 0 0 0 0 0 0 0 0 0 0 0 0 0 0 0 0 0 0 0 0 0 0 0 0 0 0 0 0 0 0 0 0 0 0 0 0 0 0 0 0 0 0 0 0 0 0 0 0 0 0 0 0 0 0 0 0 0 0 0 0 0 0 0 0 0 0 0 0 0 0 0 0 0 0 0 0 0 0 0 0 0 0 0 0 0 0 0 0 0 0 0 0 0 0 0 0 0 0 0 0 0 0 0 0 0 0 0 0 0 0 0 0 0 0 0 0 0 0 0 0 0 0 0 0 0 0 0 0 0 0 0 0 0 0 0 0 0 0 0 0 0 0 0 0 0 0 0 0 0 0 0 0 0 0 0 0 0 0 0 0 0 0 0 0 0 0 0 0 0 0 0 0 0 0 0 0 0 0 0 0 0 0 0 0 0 0 0 0 0 0 0 0 0 0 0 0 0 0 0 0 0 0 0 0 0 0 0 0 0 0 0 0 0 0 0 0 0 0 0 0 0 0 0 0 0 0 0 0 0 0 0 0 0 0 0 0 0 0 0 0 0 0 0 0 0 0 0 0 0 0 0 0 0 0 0 0 0 0 0 0 0 0 0 0 0 0 0 0 0 0 0 0 0 0 0 0 0 0 0 0 0 0 0 0 0 0 0 0 0 0 0 0 0 0 0 0 0 0 0 0 0 0 0 0 0 0 0 0 0 0 0 0 0 0 0 0 0 0 0 0 0 0 0 0 0 0 0 0 0 0 0 0 0 0 0 0 0 0 0 0 0 0 0 0 0 0 0 0 0 0 0 0 0 0 0 0 0 0 0 0 0 0 0 0 0 0 0 0 0 0 0 0 0 0 0 0 0 0 0 0 0 0 0 0 0 0 0 0 0 0 0 0 0 0 0 0 0 0 0 0 0 0 0 0 0 0 0 0 0 0 0 0 0 0 0 0 0 0 0 0 0 0 0 0 0 0 0 0 0 0 0 0 0 0 0 0 0 0 0 0 0 0 0 0 0 0 0 0 0 0 0 0 0 0 0 0 0 0 0 0 0 0 0 0 0 0 0 0 0 0 0 0 0 0 0 0 0 0 0 0 0 0 0 0 0 0 0 0 0 0 0 0 0 0 0 0 0 0 0 0 0 0 0 0 0 0 0 0 0 0 0 0 0 0 0 0 0 0 0 0 0 0 0 0 0 0 0 0 0 0 0 0 0 0 0 0 0 0 0 0 0 0 0 0 0 0 0 0 0 0 0 0 0 0 0 0 0 0 0 0 0 0 0 0 0 0 0 0 0 0 0 0 0 0 0 0 0 0 0 0 0 0 0 0 0 0 0 0 0 0.001182033096926714
0 0 0 0 0 0 0 0 0 0 0 0 0 0 0 0 0 0 0 0 0 0 0 0 0 0 0 0 0 0 0 0 0 0 0 0 0 0 0 0 0 0 0 0 0 0 0 0 0 0 0 0 0 0 0 0 0 0 0 0 0 0 0 0 0 0 0 0 0 0 0 0 0 0 0 0 0 0 0 0 0 0 0 0 0 0 0 0 0 0 0 0 0 0 0 0 0 0 0 0 0 0 0 0 0 0 0 0 0 0 0 0 0 0 0 0 0 0 0 0 0 0 0 0 0 0 0 0 0 0 0 0 0 0 0 0 0 0 0 0 0 0 0 0 0 0 0 0 0 0 0 0 0 0 0 0 0 0 0 0 0 0 0 0 0 0 0 0 0 0 0 0 0 0 0 0 0 0 0 0 0 0 0 0 0 0 0 0 0 0 0 0 0 0 0 0 0 0 0 0 0 0 0 0 0 0 0 0 0 0 0 0 0 0 0 0 0 0 0 0 0 0 0 0 0 0 0 0 0 0 0 0 0 0 0 0 0 0 0 0 0 0 0 0 0 0 0 1 0 0 0 0 0 0 0 0 0 0 0 0 0 0 0 0 0 0 0 0 0 0 0 0 0 0 0 0 0 0 0 0 0 0 0 0 0 0 0 0 0 0 0 0 0 0 0 0 0 0 0 0 0 0 0 0 0 0 0 0 0 0 0 0 0 0 0 0 0 0 0 0 0 0 0 0 0 0 0 0 0 0 0 0 0 0 0 0 0 0 0 0 0 0 0 0 0 0 0 0 0 0 0 0 0 0 0 0 0 0 0 0 0 0 0 0 0 0 0 0 0 0 0 0 0 0 0 0 0 0 0 0 0 0 0 0 0 0 0 0 0 0 0 0 0 0 0 0 0 0 0 0 0 0 0 0 0 0 0 0 0 0 0 0 0 0 0 0 0 0 0 0 0 0 0 0 0 0 0 0 0 0 0 0 0 0 0 0 0 0 0 0 0 0 0 0 0 0 0 0 0 0 0 0 0 0 0 0 0 0 0 0 0 0 0 0 0 0 0 0 0 0 0 0 0 0 0 0 0 0 0 0 0 0 0 0 0 0 0 0 0 0 0 0 0 0 0 0 0 0 0 0 0 0 0 0 0 0 0 0 0 0 0 0 0 0 0 0 0 0 0 0 0 0 0 0 0 0 0 0 0 0 0 0 0 0 0 0 0 0 0 0 0 0 0 0 0 0 0 0 0 0 0 0 0 0 0 0 0 0 0 0 0 0 0 0 0 0 0 0 0 0 0 0 0 0 0 0 0 0 0 0 0 0 0 0 0 0 0 0 0 0 0 0 0 0 0 0 0 0 0 0 0 0 0 0 0 0 0 0 0 0 0 0 0 0 0 0 0 0 0 0 0 0 0 0 0 0 0 0 0 0 0 0 0 0 0 0 0 0 0 0 0 0 0 0 0 0 0 0 0 0 0 0 0 0 0 0 0 0 0 0 0 0 0 0 0 0 0 0 0 0 0 0 0 0 0 0 0 0 0 0 0 0 0 0 0 0 0 0 0 0 0 0 0 0 0 0 0 0 0 0 0 0 0 0 0 0 0 0 0 0 0 0 0 0 0 0 0 0 0 0 0 0 0 0 0 0 0 0 0 0 0 0 0 0 0 0 0 0 0 0 0 0 0 0 0 0 0 0 0 0 0 0 0 0 0 0 0 0 0 0 0 0 0 0 0 0 0 0 0 0 0 0 0 0 0 0 0 0 0 0 0 0 0 0 0 0 0 0 0 0 0 0 0 0 0 0 0 0 0 0 0 0 0 0 0 0 0 0 0 0 0 0 0 0 0 0 0 0 0 0 0 0 0 0 0 0 0 0 0 0 0 0 0 0 0 0 0 0 0 0 0 0 0 0 0 0 0.001182033096926714
0 0 0 0 0 0 0 0 0 0 0 0 0 0 0 0 0 0 0 0 0 0 0 0 0 0 0 0 0 0 0 0 0 0 0 0 0 0 0 0 0 0 0 0 0 0 0 0 0 0 0 0 0 0 0 0 0 0 0 0 0 0 0 0 0 0 0 0 0 0 0 0 0 0 0 0 0 0 0 0 0 0 0 0 0 0 0 0 0 0 0 0 0 0 0 0 0 0 0 0 0 0 0 0 0 0 0 0 0 0 0 0 0 0 0 0 0 0 0 0 0 0 0 0 0 0 0 0 0 0 0 0 0 0 0 0 0 0 0 0 0 0 0 0 0 0 0 0 0 0 0 0 0 0 0 0 0 0 0 0 0 0 0 0 0 0 0 0 0 0 0 0 0 0 0 0 0 0 0 0 0 0 0 0 0 0 0 0 0 0 0 0 0 0 0 0 0 0 0 0 0 0 0 0 0 0 0 0 0 0 0 0 0 0 0 0 0 0 0 0 0 0 0 0 0 0 0 0 0 0 0 0 0 0 0 0 0 0 0 0 0 0 0 0 0 0 0 0 0 0 0 0 0 0 0 0 0 0 0 0 0 0 0 0 0 0 0 0 0 0 0 0 0 0 0 0 0 0 0 0 0 0 0 0 0 0 0 0 0 0 0 0 0 0 0 0 0 0 0 0 0 0 0 0 0 0 0 0 0 0 0 0 0 0 0 0 0 0 0 0 0 0 0 0 0 0 0 0 0 0 0 0 0 0 0 0 0 0 0 0 0 0 0 0 0 0 0 0 0 0 0 0 0 0 0 0 0 0 0 0 0 0 0 0 0 0 0 0 0 0 0 0 0 0 0 0 0 0 0 0 0 0 0 0 0 0 0 0 0 0 0 0 0 0 0 0 0 0 0 0 0 0 0 0 0 0 0 0 0 0 0 0 0 0 0 0 0 0 0 0 0 0 0 0 0 0 0 0 0 0 0 0 0 0 0 0 0 0 0 0 0 0 0 0 0 0 0 0 0 0 0 0 0 0 0 0 0 0 0 0 0 0 0 0 0 0 0 0 0 0 0 0 0 0 0 0 0 0 0 0 0 0 0 0 0 0 0 0 0 0 0 0 0 0 0 0 0 0 0 0 0 0 0 0 0 0 0 0 0 0 0 0 0 0 0 0 0 0 0 0 0 0 0 0 0 0 0 0 0 0 0 0 0 0 0 0 0 0 0 0 0 0 0 0 0 0 0 0 0 0 0 0 0 0 0 0 0 0 0 0 0 0 0 0 0 0 0 0 0 0 0 0 0 0 0 0 0 0 0 0 0 0 0 0 0 0 0 0 0 0 0 0 0 0 0 0 0 0 0 0 0 0 0 0 0 0 0 0 0 0 0 0 0 0 0 0 0 0 0 0 0 0 0 0 0 0 0 0 0 0 0 0 0 0 0 0 0 0 0 0 0 0 0 0 0 0 0 0 0 0 0 0 0 0 0 0 0 0 0 0 0 0 0 0 0 0 0 0 0 0 0 0 0 0 0 0 0 0 0 0 0 0 0 0 0 0 0 0 0 0 0 0 0 0 0 0 0 0 0 0 0 0 0 0 0 0 0 0 0 0 0 0 0 0 0 0 0 0 0 0 0 0 0 0 0 0 0 0 0 0 0 0 0 0 0 0 0 0 0 0 0 0 0 0 0 0 0 0 0 0 0 0 0 0 0 0 0 0 0 0 0 0 0 0 0 0 0 0 0 0 0 0 0 0 0 0 0 0 0 0 0 0 0 0 0 0 0 0 0 0 0 0 0 0 0 0 0 0 0 0 0 0 0 0 0 0 0 0 0 0 0 0 0 0 0 0 0 0 0 0 0 0 0 0 0 0 0 0 0 0 0 0 0 0 0 0 0 0 0 0 0 0 0 0 0 0 0.0
# curves: 846
