# Supplementary material for: Large-deviations of disease spreading dynamics with vaccination
Source: PLoS One. 2023 Jul 10;18(7):e0287932. doi: 10.1371/journal.pone.0287932 (PMC10332629; doi:10.1371/journal.pone.0287932)
Supplement: S1 Data — (GZ) [file pone.0287932.s002.gz › DATA/data_supporting_information/fig3/4525.out]

#bin log_merged log_interval0 …
#log: Base10
0.0011049723756906078 -3.5129533904741814e0 -3.5129533904741814e0
0.0013259668508287293 -3.3986910254520675e0 -3.3986910254520675e0
0.0015469613259668509 -3.068530946261931e0 -3.068530946261931e0
0.0017679558011049726 -2.831026917784116e0 -2.831026917784116e0
0.001988950276243094 -2.677722988433275e0 -2.677722988433275e0
0.0022099447513812156 -2.5096863052390157e0 -2.5096863052390157e0
0.002430939226519337 -2.338308667194256e0 -2.338308667194256e0
0.0026519337016574587 -2.227215699708254e0 -2.227215699708254e0
0.00287292817679558 -2.111600811771937e0 -2.111600811771937e0
0.003093922651933702 -2.0023863674964426e0 -2.0023863674964426e0
0.0033149171270718232 -1.8916907274910821e0 -1.8916907274910821e0
0.003535911602209945 -1.7897014750592328e0 -1.7897014750592328e0
0.0037569060773480663 -1.6319041492038062e0 -1.6319041492038062e0
0.003977900552486188 -1.566341370777523e0 -1.566341370777523e0
0.004198895027624309 -1.5286029538060442e0 -1.5286029538060442e0
0.004419889502762431 -1.4254261930222905e0 -1.4254261930222905e0
0.004640883977900552 -1.3736823619187684e0 -1.3736823619187684e0
0.004861878453038674 -1.2708330429008905e0 -1.2708330429008905e0
0.005082872928176796 -1.2337593061679266e0 -1.2337593061679266e0
0.005303867403314917 -1.1656246328834508e0 -1.1656246328834508e0
0.005524861878453039 -1.1125096170112423e0 -1.1125096170112423e0
0.00574585635359116 -1.0330325093086552e0 -1.0330325093086552e0
0.005966850828729282 -9.980364766974938e-1 -9.980364766974938e-1
0.0061878453038674034 -9.208996072306812e-1 -9.208996072306812e-1
0.006408839779005525 -8.90928755367427e-1 -8.90928755367427e-1
0.0066298342541436465 -8.393997246971461e-1 -8.393997246971461e-1
0.0068508287292817684 -7.835422607135891e-1 -7.835422607135891e-1
0.0070718232044198895 -7.567553378080314e-1 -7.567553378080314e-1
0.0072928176795580115 -7.088456115202328e-1 -7.088456115202328e-1
0.0075138121546961326 -6.774684107226543e-1 -6.774684107226543e-1
0.0077348066298342545 -6.303324202194611e-1 -6.303324202194611e-1
0.007955801104972375 -6.005748294223716e-1 -6.005748294223716e-1
0.008176795580110497 -5.75485614338036e-1 -5.75485614338036e-1
0.008397790055248619 -5.303031866946961e-1 -5.303031866946961e-1
0.00861878453038674 -5.08958235331634e-1 -5.08958235331634e-1
0.008839779005524863 -4.7431441193337864e-1 -4.7431441193337864e-1
0.009060773480662985 -4.5016708034698727e-1 -4.5016708034698727e-1
0.009281767955801105 -4.0946677674990983e-1 -4.0946677674990983e-1
0.009502762430939227 -3.743698846924284e-1 -3.743698846924284e-1
0.009723756906077349 -3.7734262107595473e-1 -3.7734262107595473e-1
0.00994475138121547 -3.618706942083785e-1 -3.618706942083785e-1
0.01016574585635359 -3.280894815484179e-1 -3.280894815484179e-1
0.010386740331491713 -3.029609583240789e-1 -3.029609583240789e-1
0.010607734806629835 -2.947181179438165e-1 -2.947181179438165e-1
0.010828729281767957 -2.6571475892568275e-1 -2.6571475892568275e-1
0.011049723756906077 -2.4400912263580254e-1 -2.4400912263580254e-1
0.011270718232044199 -2.252262493734496e-1 -2.252262493734496e-1
0.01149171270718232 -2.24278785869942e-1 -2.24278785869942e-1
0.011712707182320443 -1.8867136876131996e-1 -1.8867136876131996e-1
0.011933701657458565 -1.737099958458974e-1 -1.737099958458974e-1
0.012154696132596685 -1.6016677216201503e-1 -1.6016677216201503e-1
0.012375690607734807 -1.5903974042929336e-1 -1.5903974042929336e-1
0.012596685082872929 -1.4027357299663423e-1 -1.4027357299663423e-1
0.01281767955801105 -1.2367318051336484e-1 -1.2367318051336484e-1
0.013038674033149171 -1.1749226803975477e-1 -1.1749226803975477e-1
0.013259668508287293 -8.8462408718883e-2 -8.8462408718883e-2
0.013480662983425415 -7.50336075457061e-2 -7.50336075457061e-2
0.013701657458563537 -8.70357544022089e-2 -8.70357544022089e-2
0.013922651933701657 -6.416820218645158e-2 -6.416820218645158e-2
0.014143646408839779 -6.383025280727894e-2 -6.383025280727894e-2
0.014364640883977901 -3.442811140801938e-2 -3.442811140801938e-2
0.014585635359116023 -2.1667793482706532e-2 -2.1667793482706532e-2
0.014806629834254143 -2.740192368263239e-2 -2.740192368263239e-2
0.015027624309392265 -1.7758903714352403e-2 -1.7758903714352403e-2
0.015248618784530387 -1.447601755430572e-3 -1.447601755430572e-3
0.015469613259668509 -1.5906072371625335e-3 -1.5906072371625335e-3
0.01569060773480663 5.256255049530534e-3 5.256255049530534e-3
0.01591160220994475 8.584680403614708e-3 8.584680403614708e-3
0.01613259668508287 1.695921015790658e-2 1.695921015790658e-2
0.016353591160220993 1.4689670436851099e-2 1.4689670436851099e-2
0.016574585635359115 1.9290999082400173e-2 1.9290999082400173e-2
0.016795580110497237 3.3849435290462804e-2 3.3849435290462804e-2
0.01701657458563536 3.845461617449031e-2 3.845461617449031e-2
0.017237569060773478 5.392300705126685e-2 5.392300705126685e-2
0.0174585635359116 5.1639689386788756e-2 5.1639689386788756e-2
0.01767955801104972 6.0631642383227824e-2 6.0631642383227824e-2
0.017900552486187844 6.726349654083164e-2 6.726349654083164e-2
0.018121546961325966 8.64025394235024e-2 8.64025394235024e-2
0.018342541436464087 7.831198883515311e-2 7.831198883515311e-2
0.01856353591160221 7.301720637362008e-2 7.301720637362008e-2
0.01878453038674033 8.391708265072806e-2 8.391708265072806e-2
0.019005524861878453 8.146856311169826e-2 8.146856311169826e-2
0.019226519337016572 9.157663931684068e-2 9.157663931684068e-2
0.019447513812154694 9.494269945254485e-2 9.494269945254485e-2
0.019668508287292816 9.302159462687554e-2 9.302159462687554e-2
0.019889502762430938 1.0525990362977167e-1 1.0525990362977167e-1
0.02011049723756906 1.1590330089303746e-1 1.1590330089303746e-1
0.02033149171270718 1.0686027953262522e-1 1.0686027953262522e-1
0.020552486187845304 1.1585409646296752e-1 1.1585409646296752e-1
0.020773480662983426 1.0735983640871849e-1 1.0735983640871849e-1
0.020994475138121544 1.1494705650831305e-1 1.1494705650831305e-1
0.021215469613259666 1.2930058910798392e-1 1.2930058910798392e-1
0.021436464088397788 1.298735325704139e-1 1.298735325704139e-1
0.02165745856353591 1.1499600285198097e-1 1.1499600285198097e-1
0.021878453038674032 1.3285502949248906e-1 1.3285502949248906e-1
0.022099447513812154 1.1962620215173514e-1 1.1962620215173514e-1
0.022320441988950276 1.3581864222989237e-1 1.3581864222989237e-1
0.022541436464088398 1.4528736471812875e-1 1.4528736471812875e-1
0.02276243093922652 1.4859191150254913e-1 1.4859191150254913e-1
0.022983425414364638 1.4397352570678335e-1 1.4397352570678335e-1
0.02320441988950276 1.5337626827341877e-1 1.5337626827341877e-1
0.023425414364640882 1.5169842097067443e-1 1.5169842097067443e-1
0.023646408839779004 1.5375628847642941e-1 1.5375628847642941e-1
0.023867403314917126 1.4438772107543185e-1 1.4438772107543185e-1
0.024088397790055248 1.5536441961604863e-1 1.5536441961604863e-1
0.02430939226519337 1.4450814276416635e-1 1.4450814276416635e-1
0.024530386740331492 1.5817951230975735e-1 1.5817951230975735e-1
0.02475138121546961 1.5182257655170828e-1 1.5182257655170828e-1
0.024972375690607732 1.5454345082845533e-1 1.5454345082845533e-1
0.025193370165745854 1.564196826043509e-1 1.564196826043509e-1
0.025414364640883976 1.5216515392377472e-1 1.5216515392377472e-1
0.025635359116022098 1.6287210155634524e-1 1.6287210155634524e-1
0.02585635359116022 1.6568105946454592e-1 1.6568105946454592e-1
0.026077348066298342 1.5821622440718341e-1 1.5821622440718341e-1
0.026298342541436464 1.5866643266828317e-1 1.5866643266828317e-1
0.026519337016574586 1.6398293171961553e-1 1.6398293171961553e-1
0.026740331491712704 1.6903049247913726e-1 1.6903049247913726e-1
0.026961325966850826 1.5468394410028408e-1 1.5468394410028408e-1
0.02718232044198895 1.533861747088987e-1 1.533861747088987e-1
0.02740331491712707 1.5989474292065564e-1 1.5989474292065564e-1
0.027624309392265192 1.6409717502439447e-1 1.6409717502439447e-1
0.027845303867403314 1.6603346289367904e-1 1.6603346289367904e-1
0.028066298342541436 1.5498382453326043e-1 1.5498382453326043e-1
0.028287292817679558 1.6772119817461784e-1 1.6772119817461784e-1
0.028508287292817677 1.54959212138706e-1 1.54959212138706e-1
0.0287292817679558 1.6268751428061945e-1 1.6268751428061945e-1
0.02895027624309392 1.6038471032472001e-1 1.6038471032472001e-1
0.029171270718232042 1.633729447016914e-1 1.633729447016914e-1
0.029392265193370164 1.6718637861005403e-1 1.6718637861005403e-1
0.029613259668508286 1.6316770164713956e-1 1.6316770164713956e-1
0.02983425414364641 1.6323188910293096e-1 1.6323188910293096e-1
0.03005524861878453 1.481031453345305e-1 1.481031453345305e-1
0.030276243093922652 1.5172231693897187e-1 1.5172231693897187e-1
0.03049723756906077 1.5768438235455973e-1 1.5768438235455973e-1
0.030718232044198893 1.6199358238237904e-1 1.6199358238237904e-1
0.030939226519337015 1.5632939050421113e-1 1.5632939050421113e-1
0.031160220994475137 1.4566194776718033e-1 1.4566194776718033e-1
0.03138121546961326 1.595181923626252e-1 1.595181923626252e-1
0.03160220994475138 1.5684797552104568e-1 1.5684797552104568e-1
0.031823204419889506 1.4370073295187025e-1 1.4370073295187025e-1
0.032044198895027624 1.5594367230143247e-1 1.5594367230143247e-1
0.03226519337016574 1.6328858022508497e-1 1.6328858022508497e-1
0.03248618784530387 1.5901120143054426e-1 1.5901120143054426e-1
0.03270718232044199 1.5019643819643091e-1 1.5019643819643091e-1
0.03292817679558011 1.5567615649207722e-1 1.5567615649207722e-1
0.03314917127071823 1.6133730329194362e-1 1.6133730329194362e-1
0.03337016574585635 1.63152494882993e-1 1.63152494882993e-1
0.033591160220994475 1.5343262082070863e-1 1.5343262082070863e-1
0.03381215469613259 1.6276604659425642e-1 1.6276604659425642e-1
0.03403314917127072 1.475284980474636e-1 1.475284980474636e-1
0.03425414364640884 1.5719574943751935e-1 1.5719574943751935e-1
0.03447513812154696 1.5823831998069648e-1 1.5823831998069648e-1
0.03469613259668508 1.5478392740216362e-1 1.5478392740216362e-1
0.034917127071823206 1.4752659944362234e-1 1.4752659944362234e-1
0.035138121546961325 1.5328937809091725e-1 1.5328937809091725e-1
0.03535911602209944 1.5233433082586556e-1 1.5233433082586556e-1
0.03558011049723757 1.4543981092403113e-1 1.4543981092403113e-1
0.03580110497237569 1.5093729812771484e-1 1.5093729812771484e-1
0.03602209944751381 1.503435596746523e-1 1.503435596746523e-1
0.03624309392265193 1.5213903813447827e-1 1.5213903813447827e-1
0.036464088397790057 1.5140210352139105e-1 1.5140210352139105e-1
0.036685082872928175 1.5126814975930314e-1 1.5126814975930314e-1
0.0369060773480663 1.412484558454845e-1 1.412484558454845e-1
0.03712707182320442 1.4599023607799166e-1 1.4599023607799166e-1
0.03734806629834254 1.497703354821307e-1 1.497703354821307e-1
0.03756906077348066 1.4626771628947166e-1 1.4626771628947166e-1
0.03779005524861878 1.3838960357817554e-1 1.3838960357817554e-1
0.03801104972375691 1.3388410920516902e-1 1.3388410920516902e-1
0.038232044198895025 1.316579439876615e-1 1.316579439876615e-1
0.03845303867403315 1.4559587332907098e-1 1.4559587332907098e-1
0.03867403314917127 1.382246099142459e-1 1.382246099142459e-1
0.03889502762430939 1.2432894141012651e-1 1.2432894141012651e-1
0.03911602209944751 1.3933961929207284e-1 1.3933961929207284e-1
0.03933701657458563 1.4182790259339084e-1 1.4182790259339084e-1
0.03955801104972376 1.3600038666346803e-1 1.3600038666346803e-1
0.039779005524861875 1.3297244606793823e-1 1.3297244606793823e-1
0.04 1.328664090656413e-1 1.328664090656413e-1
0.04022099447513812 1.436549370050808e-1 1.436549370050808e-1
0.040441988950276245 1.3597842993432563e-1 1.3597842993432563e-1
0.04066298342541436 1.3834701113911718e-1 1.3834701113911718e-1
0.04088397790055248 1.315993886532989e-1 1.315993886532989e-1
0.04110497237569061 1.3847828934787243e-1 1.3847828934787243e-1
0.041325966850828726 1.2693348912263458e-1 1.2693348912263458e-1
0.04154696132596685 1.265469988798169e-1 1.265469988798169e-1
0.04176795580110497 1.2937676412413124e-1 1.2937676412413124e-1
0.041988950276243095 1.1628071344740887e-1 1.1628071344740887e-1
0.04220994475138121 1.3259481819433416e-1 1.3259481819433416e-1
0.04243093922651934 1.2115362742908031e-1 1.2115362742908031e-1
0.04265193370165746 1.1899324286834156e-1 1.1899324286834156e-1
0.042872928176795576 1.1194246706646949e-1 1.1194246706646949e-1
0.0430939226519337 1.159784412580076e-1 1.159784412580076e-1
0.04331491712707182 1.1935109059278615e-1 1.1935109059278615e-1
0.043535911602209945 1.266115348739869e-1 1.266115348739869e-1
0.043756906077348064 1.2030415643359005e-1 1.2030415643359005e-1
0.04397790055248619 1.2389756104904803e-1 1.2389756104904803e-1
0.04419889502762431 1.1574466889989266e-1 1.1574466889989266e-1
0.04441988950276243 1.144717452084616e-1 1.144717452084616e-1
0.04464088397790055 1.1631002100104082e-1 1.1631002100104082e-1
0.04486187845303867 1.0880763053366094e-1 1.0880763053366094e-1
0.045082872928176795 1.0710451770184148e-1 1.0710451770184148e-1
0.045303867403314914 1.1567608267388563e-1 1.1567608267388563e-1
0.04552486187845304 1.0790086017870193e-1 1.0790086017870193e-1
0.04574585635359116 1.1154438423137902e-1 1.1154438423137902e-1
0.04596685082872928 1.1001634967807616e-1 1.1001634967807616e-1
0.0461878453038674 1.1186226253040799e-1 1.1186226253040799e-1
0.04640883977900552 1.0932208204714255e-1 1.0932208204714255e-1
0.046629834254143646 1.1119369155541348e-1 1.1119369155541348e-1
0.046850828729281764 1.1248568446309504e-1 1.1248568446309504e-1
0.04707182320441989 1.0404708173565735e-1 1.0404708173565735e-1
0.04729281767955801 1.0388835953791853e-1 1.0388835953791853e-1
0.04751381215469613 9.969665225482016e-2 9.969665225482016e-2
0.04773480662983425 9.979136561425106e-2 9.979136561425106e-2
0.04795580110497238 1.0202907893791702e-1 1.0202907893791702e-1
0.048176795580110496 1.1084552954299864e-1 1.1084552954299864e-1
0.048397790055248614 1.0353688921396964e-1 1.0353688921396964e-1
0.04861878453038674 1.0284263367840607e-1 1.0284263367840607e-1
0.04883977900552486 1.0916201849387575e-1 1.0916201849387575e-1
0.049060773480662984 9.057081104721432e-2 9.057081104721432e-2
0.0492817679558011 8.917840806363087e-2 8.917840806363087e-2
0.04950276243093923 9.406432579773094e-2 9.406432579773094e-2
0.049723756906077346 9.990338184117276e-2 9.990338184117276e-2
0.04994475138121547 8.74931372332095e-2 8.74931372332095e-2
0.05016574585635359 9.50487834893603e-2 9.50487834893603e-2
0.05038674033149171 8.648607189526514e-2 8.648607189526514e-2
0.050607734806629834 8.474995172083721e-2 8.474995172083721e-2
0.05082872928176795 8.9401232502055e-2 8.9401232502055e-2
0.05104972375690608 8.878889034032467e-2 8.878889034032467e-2
0.051270718232044196 8.436131684221904e-2 8.436131684221904e-2
0.05149171270718232 8.07855989510382e-2 8.07855989510382e-2
0.05171270718232044 8.366700974831032e-2 8.366700974831032e-2
0.051933701657458566 8.481434692340839e-2 8.481434692340839e-2
0.052154696132596684 7.885560936530522e-2 7.885560936530522e-2
0.0523756906077348 7.841039891310642e-2 7.841039891310642e-2
0.05259668508287293 8.125532184159523e-2 8.125532184159523e-2
0.052817679558011046 6.460128557274869e-2 6.460128557274869e-2
0.05303867403314917 7.986230720281595e-2 7.986230720281595e-2
0.05325966850828729 7.668402488845016e-2 7.668402488845016e-2
0.053480662983425416 7.909373468875414e-2 7.909373468875414e-2
0.053701657458563534 7.284400710024341e-2 7.284400710024341e-2
0.05392265193370165 7.154613782542141e-2 7.154613782542141e-2
0.05414364640883978 6.908314138355776e-2 6.908314138355776e-2
0.0543646408839779 7.607984681682423e-2 7.607984681682423e-2
0.05458563535911602 7.42703227674748e-2 7.42703227674748e-2
0.05480662983425414 6.229713175572682e-2 6.229713175572682e-2
0.055027624309392266 6.504270260167244e-2 6.504270260167244e-2
0.055248618784530384 7.715586049427214e-2 7.715586049427214e-2
0.05546961325966851 6.828607544095133e-2 6.828607544095133e-2
0.05569060773480663 7.666546337487956e-2 7.666546337487956e-2
0.05591160220994475 6.489742742770899e-2 6.489742742770899e-2
0.05613259668508287 6.773423236928933e-2 6.773423236928933e-2
0.05635359116022099 6.420948053302267e-2 6.420948053302267e-2
0.056574585635359116 7.042420845165465e-2 7.042420845165465e-2
0.056795580110497235 6.47889597589848e-2 6.47889597589848e-2
0.05701657458563536 6.387834736916842e-2 6.387834736916842e-2
0.05723756906077348 5.594790955139173e-2 5.594790955139173e-2
0.057458563535911604 4.92643755319615e-2 4.92643755319615e-2
0.05767955801104972 5.549319937792019e-2 5.549319937792019e-2
0.05790055248618784 5.6972020513526456e-2 5.6972020513526456e-2
0.058121546961325966 6.132726038096292e-2 6.132726038096292e-2
0.058342541436464085 5.508654971300997e-2 5.508654971300997e-2
0.05856353591160221 5.7784647798612365e-2 5.7784647798612365e-2
0.05878453038674033 5.029011906800873e-2 5.029011906800873e-2
0.059005524861878454 3.8851879020981084e-2 3.8851879020981084e-2
0.05922651933701657 5.289692150428449e-2 5.289692150428449e-2
0.0594475138121547 4.833269357142411e-2 4.833269357142411e-2
0.05966850828729282 4.853276911991555e-2 4.853276911991555e-2
0.059889502762430935 3.6206806427358185e-2 3.6206806427358185e-2
0.06011049723756906 4.2809807494918584e-2 4.2809807494918584e-2
0.06033149171270718 4.750813241527352e-2 4.750813241527352e-2
0.060552486187845304 3.9429511962694175e-2 3.9429511962694175e-2
0.06077348066298342 3.9626737730500405e-2 3.9626737730500405e-2
0.06099447513812155 4.142831055607088e-2 4.142831055607088e-2
0.06121546961325967 3.7983085391274596e-2 3.7983085391274596e-2
0.06143646408839779 3.6345758071106626e-2 3.6345758071106626e-2
0.06165745856353591 3.957203209985449e-2 3.957203209985449e-2
0.06187845303867403 3.5870623652513256e-2 3.5870623652513256e-2
0.062099447513812155 3.2652991203135695e-2 3.2652991203135695e-2
0.06232044198895027 3.957213961758965e-2 3.957213961758965e-2
0.0625414364640884 3.0825485091113602e-2 3.0825485091113602e-2
0.06276243093922652 3.908176886535797e-2 3.908176886535797e-2
0.06298342541436465 3.539651368602348e-2 3.539651368602348e-2
0.06320441988950276 3.17502920083963e-2 3.17502920083963e-2
0.06342541436464089 3.243786217673472e-2 3.243786217673472e-2
0.06364640883977901 3.1144274600151345e-2 3.1144274600151345e-2
0.06386740331491714 2.1951475014716504e-2 2.1951475014716504e-2
0.06408839779005525 1.9036210864683323e-2 1.9036210864683323e-2
0.06430939226519337 2.2063351817919408e-2 2.2063351817919408e-2
0.0645303867403315 2.5630250546341937e-2 2.5630250546341937e-2
0.06475138121546962 2.6345904794211616e-2 2.6345904794211616e-2
0.06497237569060774 1.5897828313895968e-2 1.5897828313895968e-2
0.06519337016574586 1.9551237398004684e-2 1.9551237398004684e-2
0.06541436464088399 2.43186915308935e-2 2.43186915308935e-2
0.0656353591160221 1.7713408734848723e-2 1.7713408734848723e-2
0.06585635359116022 1.9436121805042728e-2 1.9436121805042728e-2
0.06607734806629835 1.8740195292152872e-2 1.8740195292152872e-2
0.06629834254143648 1.5681046029853984e-2 1.5681046029853984e-2
0.06651933701657459 2.0531510961077526e-2 2.0531510961077526e-2
0.06674033149171271 1.4640588200122817e-2 1.4640588200122817e-2
0.06696132596685084 1.697359238779894e-2 1.697359238779894e-2
0.06718232044198895 1.6720506950619107e-2 1.6720506950619107e-2
0.06740331491712707 1.5592216262589442e-2 1.5592216262589442e-2
0.0676243093922652 1.5911985762172787e-2 1.5911985762172787e-2
0.06784530386740333 3.328161306412891e-3 3.328161306412891e-3
0.06806629834254144 1.9127626207150694e-2 1.9127626207150694e-2
0.06828729281767956 5.225302993963066e-3 5.225302993963066e-3
0.06850828729281769 1.5612944518138772e-2 1.5612944518138772e-2
0.06872928176795581 1.7078184326706047e-2 1.7078184326706047e-2
0.06895027624309392 9.582895962480631e-3 9.582895962480631e-3
0.06917127071823205 1.0159169844441873e-2 1.0159169844441873e-2
0.06939226519337018 -1.2758465722844115e-3 -1.2758465722844115e-3
0.06961325966850829 -6.369757279434118e-4 -6.369757279434118e-4
0.06983425414364641 -6.240337555468489e-3 -6.240337555468489e-3
0.07005524861878454 3.688954944223166e-3 3.688954944223166e-3
0.07027624309392266 -2.6360589813383406e-3 -2.6360589813383406e-3
0.07049723756906077 -1.8536869315401994e-3 -1.8536869315401994e-3
0.0707182320441989 1.9373571717689053e-3 1.9373571717689053e-3
0.07093922651933703 7.606737650817319e-3 7.606737650817319e-3
0.07116022099447514 -6.5213290358632214e-3 -6.5213290358632214e-3
0.07138121546961326 2.9636537233410643e-3 2.9636537233410643e-3
0.07160220994475139 -5.218793213757511e-3 -5.218793213757511e-3
0.07182320441988951 -5.016210537619248e-3 -5.016210537619248e-3
0.07204419889502763 -3.4597231647102156e-3 -3.4597231647102156e-3
0.07226519337016575 -7.570396067862806e-3 -7.570396067862806e-3
0.07248618784530388 -4.536723767931683e-4 -4.536723767931683e-4
0.072707182320442 -7.483987925738678e-3 -7.483987925738678e-3
0.07292817679558011 -1.5808539223916007e-3 -1.5808539223916007e-3
0.07314917127071824 -5.747317977224942e-3 -5.747317977224942e-3
0.07337016574585636 -4.216022552541165e-3 -4.216022552541165e-3
0.07359116022099448 -8.799549238105886e-3 -8.799549238105886e-3
0.0738121546961326 -3.4537513160874944e-3 -3.4537513160874944e-3
0.07403314917127073 -1.0676200061866314e-2 -1.0676200061866314e-2
0.07425414364640885 -1.1563581838786252e-2 -1.1563581838786252e-2
0.07447513812154696 -1.175575034311338e-2 -1.175575034311338e-2
0.07469613259668509 -7.7671287995007e-3 -7.7671287995007e-3
0.07491712707182321 -1.586149765124434e-2 -1.586149765124434e-2
0.07513812154696133 -7.098465493513562e-3 -7.098465493513562e-3
0.07535911602209945 -2.208255904996337e-2 -2.208255904996337e-2
0.07558011049723758 -1.446037459162186e-2 -1.446037459162186e-2
0.0758011049723757 -1.1281784059506084e-2 -1.1281784059506084e-2
0.07602209944751381 -2.18904509424509e-2 -2.18904509424509e-2
0.07624309392265194 -1.3930652951316791e-2 -1.3930652951316791e-2
0.07646408839779006 -1.9447782218307896e-2 -1.9447782218307896e-2
0.07668508287292818 -1.683826662746002e-2 -1.683826662746002e-2
0.0769060773480663 -2.3678414918763213e-2 -2.3678414918763213e-2
0.07712707182320443 -1.8564940728979185e-2 -1.8564940728979185e-2
0.07734806629834255 -2.4835502982100355e-2 -2.4835502982100355e-2
0.07756906077348066 -2.478079312412307e-2 -2.478079312412307e-2
0.07779005524861879 -1.9108969071098603e-2 -1.9108969071098603e-2
0.07801104972375691 -2.0843853151277347e-2 -2.0843853151277347e-2
0.07823204419889504 -1.822710009354056e-2 -1.822710009354056e-2
0.07845303867403315 -2.4351704778823535e-2 -2.4351704778823535e-2
0.07867403314917128 -2.8085463757165474e-2 -2.8085463757165474e-2
0.0788950276243094 -2.1044879605583322e-2 -2.1044879605583322e-2
0.07911602209944751 -2.348114719960437e-2 -2.348114719960437e-2
0.07933701657458564 -3.2834972566420095e-2 -3.2834972566420095e-2
0.07955801104972376 -2.450240360165923e-2 -2.450240360165923e-2
0.07977900552486189 -2.8111473691283084e-2 -2.8111473691283084e-2
0.08 -3.220962605745159e-2 -3.220962605745159e-2
0.08022099447513813 -4.1706610607875394e-2 -4.1706610607875394e-2
0.08044198895027625 -3.5780746593886636e-2 -3.5780746593886636e-2
0.08066298342541436 -3.343894813814119e-2 -3.343894813814119e-2
0.08088397790055249 -3.7338129032364e-2 -3.7338129032364e-2
0.08110497237569061 -4.0061864489402854e-2 -4.0061864489402854e-2
0.08132596685082874 -3.244414228582615e-2 -3.244414228582615e-2
0.08154696132596685 -3.07654724060602e-2 -3.07654724060602e-2
0.08176795580110498 -3.082678731196653e-2 -3.082678731196653e-2
0.0819889502762431 -3.157702884571778e-2 -3.157702884571778e-2
0.08220994475138121 -2.954418777015677e-2 -2.954418777015677e-2
0.08243093922651934 -3.540624166133499e-2 -3.540624166133499e-2
0.08265193370165747 -3.019208273825358e-2 -3.019208273825358e-2
0.08287292817679559 -3.8741420399205584e-2 -3.8741420399205584e-2
0.0830939226519337 -3.5116896094664174e-2 -3.5116896094664174e-2
0.08331491712707183 -3.7640477043610066e-2 -3.7640477043610066e-2
0.08353591160220995 -3.821301356354967e-2 -3.821301356354967e-2
0.08375690607734808 -3.712666807449283e-2 -3.712666807449283e-2
0.08397790055248619 -4.34206666482031e-2 -4.34206666482031e-2
0.08419889502762432 -3.946994720489316e-2 -3.946994720489316e-2
0.08441988950276244 -3.8657791655609675e-2 -3.8657791655609675e-2
0.08464088397790055 -4.37675466214249e-2 -4.37675466214249e-2
0.08486187845303868 -4.386026176369784e-2 -4.386026176369784e-2
0.0850828729281768 -4.996175908807787e-2 -4.996175908807787e-2
0.08530386740331493 -4.576717165535671e-2 -4.576717165535671e-2
0.08552486187845304 -4.9732597102306375e-2 -4.9732597102306375e-2
0.08574585635359117 -5.240267212819605e-2 -5.240267212819605e-2
0.08596685082872929 -4.2431752336128614e-2 -4.2431752336128614e-2
0.0861878453038674 -4.660607758567936e-2 -4.660607758567936e-2
0.08640883977900553 -5.117501425910165e-2 -5.117501425910165e-2
0.08662983425414365 -5.4951999673435115e-2 -5.4951999673435115e-2
0.08685082872928178 -4.9881607180836784e-2 -4.9881607180836784e-2
0.08707182320441989 -4.342647457131976e-2 -4.342647457131976e-2
0.08729281767955802 -5.397575076175132e-2 -5.397575076175132e-2
0.08751381215469614 -4.6868542563502036e-2 -4.6868542563502036e-2
0.08773480662983427 -4.874794448413455e-2 -4.874794448413455e-2
0.08795580110497238 -4.899505071669852e-2 -4.899505071669852e-2
0.0881767955801105 -4.938949580581253e-2 -4.938949580581253e-2
0.08839779005524863 -5.584822617355245e-2 -5.584822617355245e-2
0.08861878453038674 -5.693069823290431e-2 -5.693069823290431e-2
0.08883977900552487 -5.093109687776165e-2 -5.093109687776165e-2
0.08906077348066299 -5.195429254898487e-2 -5.195429254898487e-2
0.08928176795580112 -5.332300630605902e-2 -5.332300630605902e-2
0.08950276243093923 -5.744871752311598e-2 -5.744871752311598e-2
0.08972375690607735 -5.654276581434248e-2 -5.654276581434248e-2
0.08994475138121548 -5.743961553479027e-2 -5.743961553479027e-2
0.09016574585635359 -5.595667800160742e-2 -5.595667800160742e-2
0.09038674033149172 -5.9330749072146194e-2 -5.9330749072146194e-2
0.09060773480662984 -5.759350025299215e-2 -5.759350025299215e-2
0.09082872928176797 -5.993317901673878e-2 -5.993317901673878e-2
0.09104972375690608 -5.678233667957544e-2 -5.678233667957544e-2
0.0912707182320442 -5.8840520177441125e-2 -5.8840520177441125e-2
0.09149171270718233 -6.707696514466521e-2 -6.707696514466521e-2
0.09171270718232044 -5.8422758838319044e-2 -5.8422758838319044e-2
0.09193370165745857 -5.194674750281125e-2 -5.194674750281125e-2
0.09215469613259669 -6.103824500267807e-2 -6.103824500267807e-2
0.09237569060773482 -6.1579780314318544e-2 -6.1579780314318544e-2
0.09259668508287293 -5.802247352447454e-2 -5.802247352447454e-2
0.09281767955801105 -6.344965537435643e-2 -6.344965537435643e-2
0.09303867403314918 -5.907355688803806e-2 -5.907355688803806e-2
0.0932596685082873 -6.630849941801431e-2 -6.630849941801431e-2
0.09348066298342542 -5.725319213296176e-2 -5.725319213296176e-2
0.09370165745856354 -6.61283257345393e-2 -6.61283257345393e-2
0.09392265193370167 -6.971919829673867e-2 -6.971919829673867e-2
0.09414364640883978 -5.8898050449429196e-2 -5.8898050449429196e-2
0.0943646408839779 -6.739364119719982e-2 -6.739364119719982e-2
0.09458563535911603 -6.928761463812849e-2 -6.928761463812849e-2
0.09480662983425416 -7.152617266682215e-2 -7.152617266682215e-2
0.09502762430939227 -6.61447570487188e-2 -6.61447570487188e-2
0.09524861878453039 -6.373811600359192e-2 -6.373811600359192e-2
0.09546961325966852 -6.795125147026271e-2 -6.795125147026271e-2
0.09569060773480663 -5.8059885586303484e-2 -5.8059885586303484e-2
0.09591160220994475 -7.495829778098129e-2 -7.495829778098129e-2
0.09613259668508288 -7.56079184125018e-2 -7.56079184125018e-2
0.096353591160221 -6.827528895836155e-2 -6.827528895836155e-2
0.09657458563535912 -6.997328198711772e-2 -6.997328198711772e-2
0.09679558011049724 -6.959380042688723e-2 -6.959380042688723e-2
0.09701657458563537 -7.076987701246695e-2 -7.076987701246695e-2
0.0972375690607735 -6.110474065143068e-2 -6.110474065143068e-2
0.0974585635359116 -7.499495503314835e-2 -7.499495503314835e-2
0.09767955801104973 -6.521459585791023e-2 -6.521459585791023e-2
0.09790055248618786 -7.961418257626507e-2 -7.961418257626507e-2
0.09812154696132597 -6.730097323223605e-2 -6.730097323223605e-2
0.09834254143646409 -7.108255470346636e-2 -7.108255470346636e-2
0.09856353591160222 -6.449074698728952e-2 -6.449074698728952e-2
0.09878453038674034 -7.86173057172026e-2 -7.86173057172026e-2
0.09900552486187846 -7.311231684660457e-2 -7.311231684660457e-2
0.09922651933701658 -7.579996743378148e-2 -7.579996743378148e-2
0.0994475138121547 -7.562008264493203e-2 -7.562008264493203e-2
0.09966850828729282 -7.535802697337646e-2 -7.535802697337646e-2
0.09988950276243094 -8.159311770622013e-2 -8.159311770622013e-2
0.10011049723756907 -6.487302017329499e-2 -6.487302017329499e-2
0.1003314917127072 -7.858970202094939e-2 -7.858970202094939e-2
0.1005524861878453 -7.309110018785292e-2 -7.309110018785292e-2
0.10077348066298343 -7.249432827437419e-2 -7.249432827437419e-2
0.10099447513812156 -7.543254888285889e-2 -7.543254888285889e-2
0.10121546961325967 -7.850178713714273e-2 -7.850178713714273e-2
0.10143646408839779 -7.740880796744465e-2 -7.740880796744465e-2
0.10165745856353592 -7.621986664842995e-2 -7.621986664842995e-2
0.10187845303867404 -7.720490143627545e-2 -7.720490143627545e-2
0.10209944751381216 -7.820392624715611e-2 -7.820392624715611e-2
0.10232044198895028 -8.368227568233566e-2 -8.368227568233566e-2
0.1025414364640884 -8.858910604202253e-2 -8.858910604202253e-2
0.10276243093922653 -7.858886252368835e-2 -7.858886252368835e-2
0.10298342541436464 -7.757553169038589e-2 -7.757553169038589e-2
0.10320441988950277 -8.118565790071886e-2 -8.118565790071886e-2
0.1034254143646409 -8.431624588000419e-2 -8.431624588000419e-2
0.103646408839779 -7.979267411472835e-2 -7.979267411472835e-2
0.10386740331491713 -8.16379549264501e-2 -8.16379549264501e-2
0.10408839779005526 -8.190431735373283e-2 -8.190431735373283e-2
0.10430939226519338 -8.207880955477309e-2 -8.207880955477309e-2
0.1045303867403315 -8.286337047637504e-2 -8.286337047637504e-2
0.10475138121546962 -8.666388700156391e-2 -8.666388700156391e-2
0.10497237569060774 -8.717715551164007e-2 -8.717715551164007e-2
0.10519337016574586 -8.19745309968174e-2 -8.19745309968174e-2
0.10541436464088398 -7.889286725775024e-2 -7.889286725775024e-2
0.1056353591160221 -8.577996251322917e-2 -8.577996251322917e-2
0.10585635359116023 -8.687317321481247e-2 -8.687317321481247e-2
0.10607734806629834 -8.797495262523158e-2 -8.797495262523158e-2
0.10629834254143647 -8.079502451936138e-2 -8.079502451936138e-2
0.1065193370165746 -8.351138914302725e-2 -8.351138914302725e-2
0.1067403314917127 -8.851065484439902e-2 -8.851065484439902e-2
0.10696132596685083 -8.624728426137596e-2 -8.624728426137596e-2
0.10718232044198896 -8.419041722798726e-2 -8.419041722798726e-2
0.10740331491712708 -8.090907976519235e-2 -8.090907976519235e-2
0.1076243093922652 -7.979971070152247e-2 -7.979971070152247e-2
0.10784530386740332 -8.255565496664063e-2 -8.255565496664063e-2
0.10806629834254144 -8.864984079126303e-2 -8.864984079126303e-2
0.10828729281767957 -8.099053659542266e-2 -8.099053659542266e-2
0.10850828729281768 -8.510324055940588e-2 -8.510324055940588e-2
0.10872928176795581 -8.955954780184117e-2 -8.955954780184117e-2
0.10895027624309393 -8.181788134560053e-2 -8.181788134560053e-2
0.10917127071823204 -8.598612216108892e-2 -8.598612216108892e-2
0.10939226519337017 -8.320327416048245e-2 -8.320327416048245e-2
0.1096132596685083 -8.70600723696815e-2 -8.70600723696815e-2
0.10983425414364642 -9.048686744380108e-2 -9.048686744380108e-2
0.11005524861878453 -9.629721153713477e-2 -9.629721153713477e-2
0.11027624309392266 -7.747388432061131e-2 -7.747388432061131e-2
0.11049723756906078 -8.116868065688765e-2 -8.116868065688765e-2
0.1107182320441989 -8.277146512908518e-2 -8.277146512908518e-2
0.11093922651933702 -9.17068984640399e-2 -9.17068984640399e-2
0.11116022099447515 -8.970954203094594e-2 -8.970954203094594e-2
0.11138121546961327 -8.800335169370088e-2 -8.800335169370088e-2
0.11160220994475138 -8.668343590351002e-2 -8.668343590351002e-2
0.11182320441988951 -9.451528556063282e-2 -9.451528556063282e-2
0.11204419889502763 -7.826701536349434e-2 -7.826701536349434e-2
0.11226519337016576 -9.191842633343628e-2 -9.191842633343628e-2
0.11248618784530387 -9.293500757438311e-2 -9.293500757438311e-2
0.112707182320442 -9.32548378163891e-2 -9.32548378163891e-2
0.11292817679558012 -9.302453106145991e-2 -9.302453106145991e-2
0.11314917127071823 -9.736902733992325e-2 -9.736902733992325e-2
0.11337016574585636 -9.132638861454767e-2 -9.132638861454767e-2
0.11359116022099448 -9.018001360117056e-2 -9.018001360117056e-2
0.11381215469613261 -9.2714869612323e-2 -9.2714869612323e-2
0.11403314917127072 -9.287831084610376e-2 -9.287831084610376e-2
0.11425414364640885 -9.622222335700359e-2 -9.622222335700359e-2
0.11447513812154697 -9.187610588058748e-2 -9.187610588058748e-2
0.11469613259668508 -9.022796547422773e-2 -9.022796547422773e-2
0.11491712707182321 -9.458577637404675e-2 -9.458577637404675e-2
0.11513812154696133 -9.231287294413493e-2 -9.231287294413493e-2
0.11535911602209946 -9.108818819139275e-2 -9.108818819139275e-2
0.11558011049723757 -9.060527968766552e-2 -9.060527968766552e-2
0.1158011049723757 -8.853223532922572e-2 -8.853223532922572e-2
0.11602209944751382 -9.124446508893458e-2 -9.124446508893458e-2
0.11624309392265193 -9.163224889606214e-2 -9.163224889606214e-2
0.11646408839779006 -9.326828370966256e-2 -9.326828370966256e-2
0.11668508287292818 -9.763206899104704e-2 -9.763206899104704e-2
0.11690607734806631 -9.817054613493825e-2 -9.817054613493825e-2
0.11712707182320442 -9.270631696152565e-2 -9.270631696152565e-2
0.11734806629834255 -8.725363192887459e-2 -8.725363192887459e-2
0.11756906077348067 -9.777059005908528e-2 -9.777059005908528e-2
0.1177900552486188 -9.830607572483574e-2 -9.830607572483574e-2
0.11801104972375691 -9.740445568466827e-2 -9.740445568466827e-2
0.11823204419889503 -9.49670992708751e-2 -9.49670992708751e-2
0.11845303867403316 -9.621996468330041e-2 -9.621996468330041e-2
0.11867403314917127 -9.934447774365696e-2 -9.934447774365696e-2
0.1188950276243094 -1.0087585215249861e-1 -1.0087585215249861e-1
0.11911602209944752 -9.999804056904837e-2 -9.999804056904837e-2
0.11933701657458565 -9.532623629046144e-2 -9.532623629046144e-2
0.11955801104972376 -9.388629900921375e-2 -9.388629900921375e-2
0.11977900552486188 -9.586803645241604e-2 -9.586803645241604e-2
0.12000000000000001 -9.657344430750969e-2 -9.657344430750969e-2
0.12022099447513812 -9.07203414085278e-2 -9.07203414085278e-2
0.12044198895027625 -9.1873290563385e-2 -9.1873290563385e-2
0.12066298342541437 -9.549074585855566e-2 -9.549074585855566e-2
0.1208839779005525 -9.494586999743193e-2 -9.494586999743193e-2
0.12110497237569061 -9.909387389005575e-2 -9.909387389005575e-2
0.12132596685082873 -9.653721500534163e-2 -9.653721500534163e-2
0.12154696132596686 -9.64139996726634e-2 -9.64139996726634e-2
0.12176795580110499 -9.864480029271805e-2 -9.864480029271805e-2
0.1219889502762431 -9.17194493472242e-2 -9.17194493472242e-2
0.12220994475138122 -9.853580233128456e-2 -9.853580233128456e-2
0.12243093922651935 -9.30835383801285e-2 -9.30835383801285e-2
0.12265193370165746 -9.657857091268385e-2 -9.657857091268385e-2
0.12287292817679558 -9.238572915681731e-2 -9.238572915681731e-2
0.12309392265193371 -9.523428200599016e-2 -9.523428200599016e-2
0.12331491712707184 -9.727304673877812e-2 -9.727304673877812e-2
0.12353591160220995 -1.0066867078374786e-1 -1.0066867078374786e-1
0.12375690607734807 -9.391179280054063e-2 -9.391179280054063e-2
0.1239779005524862 -9.718442075107747e-2 -9.718442075107747e-2
0.12419889502762431 -9.79197720539422e-2 -9.79197720539422e-2
0.12441988950276243 -8.686843387157284e-2 -8.686843387157284e-2
0.12464088397790056 -9.25960944218649e-2 -9.25960944218649e-2
0.12486187845303869 -9.8567111101588e-2 -9.8567111101588e-2
0.1250828729281768 -1.0257357902308728e-1 -1.0257357902308728e-1
0.12530386740331492 -1.008613622829988e-1 -1.008613622829988e-1
0.12552486187845305 -9.791385440938472e-2 -9.791385440938472e-2
0.12574585635359115 -9.235886707072938e-2 -9.235886707072938e-2
0.12596685082872927 -8.782359039786103e-2 -8.782359039786103e-2
0.1261878453038674 -9.596567199740536e-2 -9.596567199740536e-2
0.12640883977900552 -1.0536254554834601e-1 -1.0536254554834601e-1
0.12662983425414365 -1.0243179535653768e-1 -1.0243179535653768e-1
0.12685082872928177 -9.510945681312011e-2 -9.510945681312011e-2
0.12707182320441987 -8.828027712250774e-2 -8.828027712250774e-2
0.127292817679558 -9.142245169321983e-2 -9.142245169321983e-2
0.12751381215469612 -9.580469478122255e-2 -9.580469478122255e-2
0.12773480662983425 -9.030773086350097e-2 -9.030773086350097e-2
0.12795580110497237 -8.843831371767452e-2 -8.843831371767452e-2
0.1281767955801105 -9.441206006111758e-2 -9.441206006111758e-2
0.12839779005524862 -9.299271105054219e-2 -9.299271105054219e-2
0.12861878453038672 -9.763534133297513e-2 -9.763534133297513e-2
0.12883977900552485 -9.888337891560228e-2 -9.888337891560228e-2
0.12906077348066297 -9.503162737335957e-2 -9.503162737335957e-2
0.1292817679558011 -9.221382364783937e-2 -9.221382364783937e-2
0.12950276243093922 -9.56499865355771e-2 -9.56499865355771e-2
0.12972375690607735 -9.439701296149439e-2 -9.439701296149439e-2
0.12994475138121547 -9.80542486599778e-2 -9.80542486599778e-2
0.13016574585635357 -9.425914699248539e-2 -9.425914699248539e-2
0.1303867403314917 -9.151738182070845e-2 -9.151738182070845e-2
0.13060773480662982 -9.789446261991985e-2 -9.789446261991985e-2
0.13082872928176795 -9.5857982665152e-2 -9.5857982665152e-2
0.13104972375690607 -9.049079333134147e-2 -9.049079333134147e-2
0.1312707182320442 -1.0060630781798396e-1 -1.0060630781798396e-1
0.13149171270718232 -9.147933003031072e-2 -9.147933003031072e-2
0.13171270718232042 -9.256060840424185e-2 -9.256060840424185e-2
0.13193370165745855 -9.432197211070603e-2 -9.432197211070603e-2
0.13215469613259667 -1.0256773872650671e-1 -1.0256773872650671e-1
0.1323756906077348 -9.402250438368798e-2 -9.402250438368798e-2
0.13259668508287292 -9.377689075198292e-2 -9.377689075198292e-2
0.13281767955801105 -9.246682055207645e-2 -9.246682055207645e-2
0.13303867403314917 -9.728594838314608e-2 -9.728594838314608e-2
0.13325966850828727 -9.383420058519265e-2 -9.383420058519265e-2
0.1334806629834254 -9.262168668327364e-2 -9.262168668327364e-2
0.13370165745856352 -8.862243983865925e-2 -8.862243983865925e-2
0.13392265193370165 -9.059552793904446e-2 -9.059552793904446e-2
0.13414364640883977 -9.539725773218821e-2 -9.539725773218821e-2
0.1343646408839779 -8.501727569681394e-2 -8.501727569681394e-2
0.13458563535911602 -9.49902482666265e-2 -9.49902482666265e-2
0.13480662983425415 -9.265860160347517e-2 -9.265860160347517e-2
0.13502762430939225 -8.831484862501826e-2 -8.831484862501826e-2
0.13524861878453037 -9.030354553804942e-2 -9.030354553804942e-2
0.1354696132596685 -9.378208566839463e-2 -9.378208566839463e-2
0.13569060773480662 -8.828595774183201e-2 -8.828595774183201e-2
0.13591160220994475 -9.259965993486263e-2 -9.259965993486263e-2
0.13613259668508287 -9.110882835601375e-2 -9.110882835601375e-2
0.136353591160221 -9.124794094121613e-2 -9.124794094121613e-2
0.1365745856353591 -8.804390800604311e-2 -8.804390800604311e-2
0.13679558011049722 -8.697560663175397e-2 -8.697560663175397e-2
0.13701657458563535 -9.143623275348078e-2 -9.143623275348078e-2
0.13723756906077347 -9.121131262189452e-2 -9.121131262189452e-2
0.1374585635359116 -8.957457211862208e-2 -8.957457211862208e-2
0.13767955801104972 -8.711435108533339e-2 -8.711435108533339e-2
0.13790055248618785 -9.393090089132317e-2 -9.393090089132317e-2
0.13812154696132595 -9.546929084670852e-2 -9.546929084670852e-2
0.13834254143646407 -8.984352583364386e-2 -8.984352583364386e-2
0.1385635359116022 -8.5878360399406e-2 -8.5878360399406e-2
0.13878453038674032 -9.276538528818934e-2 -9.276538528818934e-2
0.13900552486187845 -8.930448320778384e-2 -8.930448320778384e-2
0.13922651933701657 -9.55400515526752e-2 -9.55400515526752e-2
0.1394475138121547 -8.480306272530003e-2 -8.480306272530003e-2
0.1396685082872928 -9.183121899648983e-2 -9.183121899648983e-2
0.13988950276243092 -8.64337560646935e-2 -8.64337560646935e-2
0.14011049723756905 -8.762830055501114e-2 -8.762830055501114e-2
0.14033149171270717 -8.392414075977728e-2 -8.392414075977728e-2
0.1405524861878453 -9.006202949466102e-2 -9.006202949466102e-2
0.14077348066298342 -9.070173008193239e-2 -9.070173008193239e-2
0.14099447513812155 -8.460179646543553e-2 -8.460179646543553e-2
0.14121546961325965 -8.577867147276708e-2 -8.577867147276708e-2
0.14143646408839777 -8.953239379796729e-2 -8.953239379796729e-2
0.1416574585635359 -9.122365802566934e-2 -9.122365802566934e-2
0.14187845303867402 -9.208022384199e-2 -9.208022384199e-2
0.14209944751381215 -8.647560708458046e-2 -8.647560708458046e-2
0.14232044198895027 -9.103946534149587e-2 -9.103946534149587e-2
0.1425414364640884 -8.88087953576222e-2 -8.88087953576222e-2
0.1427624309392265 -8.980030795417848e-2 -8.980030795417848e-2
0.14298342541436462 -8.976353110709612e-2 -8.976353110709612e-2
0.14320441988950275 -9.181129193847015e-2 -9.181129193847015e-2
0.14342541436464087 -9.114912584162527e-2 -9.114912584162527e-2
0.143646408839779 -7.947739748986793e-2 -7.947739748986793e-2
0.14386740331491712 -9.26779460892111e-2 -9.26779460892111e-2
0.14408839779005525 -8.719452424473717e-2 -8.719452424473717e-2
0.14430939226519338 -8.148602199661115e-2 -8.148602199661115e-2
0.14453038674033147 -8.190963700734288e-2 -8.190963700734288e-2
0.1447513812154696 -8.881245612290956e-2 -8.881245612290956e-2
0.14497237569060772 -7.933594931499544e-2 -7.933594931499544e-2
0.14519337016574585 -8.462012057360413e-2 -8.462012057360413e-2
0.14541436464088398 -9.350562459393119e-2 -9.350562459393119e-2
0.1456353591160221 -8.322512653875025e-2 -8.322512653875025e-2
0.14585635359116023 -8.508620665496425e-2 -8.508620665496425e-2
0.14607734806629832 -7.974630559100193e-2 -7.974630559100193e-2
0.14629834254143645 -7.906373156718915e-2 -7.906373156718915e-2
0.14651933701657457 -8.32945062252155e-2 -8.32945062252155e-2
0.1467403314917127 -8.497336284789059e-2 -8.497336284789059e-2
0.14696132596685083 -8.941779402037797e-2 -8.941779402037797e-2
0.14718232044198895 -7.947071927218063e-2 -7.947071927218063e-2
0.14740331491712708 -7.818623075444053e-2 -7.818623075444053e-2
0.14762430939226517 -8.23933942879056e-2 -8.23933942879056e-2
0.1478453038674033 -8.28954787498195e-2 -8.28954787498195e-2
0.14806629834254142 -8.131230823481461e-2 -8.131230823481461e-2
0.14828729281767955 -7.956443633109744e-2 -7.956443633109744e-2
0.14850828729281768 -8.139711148622597e-2 -8.139711148622597e-2
0.1487292817679558 -8.210671161076322e-2 -8.210671161076322e-2
0.14895027624309393 -8.283282807086367e-2 -8.283282807086367e-2
0.14917127071823202 -7.885716300050705e-2 -7.885716300050705e-2
0.14939226519337015 -7.804659628935484e-2 -7.804659628935484e-2
0.14961325966850827 -7.763409502557339e-2 -7.763409502557339e-2
0.1498342541436464 -7.314972280299559e-2 -7.314972280299559e-2
0.15005524861878453 -7.370634918741858e-2 -7.370634918741858e-2
0.15027624309392265 -7.656557522885565e-2 -7.656557522885565e-2
0.15049723756906078 -8.040230467439402e-2 -8.040230467439402e-2
0.15071823204419887 -7.733982674061268e-2 -7.733982674061268e-2
0.150939226519337 -8.228836003989715e-2 -8.228836003989715e-2
0.15116022099447513 -8.286141199776909e-2 -8.286141199776909e-2
0.15138121546961325 -7.549159684320772e-2 -7.549159684320772e-2
0.15160220994475138 -7.390162681484513e-2 -7.390162681484513e-2
0.1518232044198895 -7.236935726676608e-2 -7.236935726676608e-2
0.15204419889502763 -7.452851564310992e-2 -7.452851564310992e-2
0.15226519337016572 -7.285372013983293e-2 -7.285372013983293e-2
0.15248618784530385 -7.205932011810079e-2 -7.205932011810079e-2
0.15270718232044198 -7.131444945433474e-2 -7.131444945433474e-2
0.1529281767955801 -7.914169858530373e-2 -7.914169858530373e-2
0.15314917127071823 -7.320487540481269e-2 -7.320487540481269e-2
0.15337016574585635 -7.42050009944113e-2 -7.42050009944113e-2
0.15359116022099448 -7.287312442666449e-2 -7.287312442666449e-2
0.1538121546961326 -7.251217819838063e-2 -7.251217819838063e-2
0.1540331491712707 -7.351191348105646e-2 -7.351191348105646e-2
0.15425414364640883 -7.289653625547077e-2 -7.289653625547077e-2
0.15447513812154695 -6.89659803506264e-2 -6.89659803506264e-2
0.15469613259668508 -7.304846061332215e-2 -7.304846061332215e-2
0.1549171270718232 -6.775489437812654e-2 -6.775489437812654e-2
0.15513812154696133 -6.853350098343514e-2 -6.853350098343514e-2
0.15535911602209945 -7.14904782039274e-2 -7.14904782039274e-2
0.15558011049723755 -6.978748715981498e-2 -6.978748715981498e-2
0.15580110497237568 -6.898165322262217e-2 -6.898165322262217e-2
0.1560220994475138 -7.284171740091994e-2 -7.284171740091994e-2
0.15624309392265193 -7.40876496206373e-2 -7.40876496206373e-2
0.15646408839779005 -7.067173031235585e-2 -7.067173031235585e-2
0.15668508287292818 -7.24386029273636e-2 -7.24386029273636e-2
0.1569060773480663 -6.64391355426095e-2 -6.64391355426095e-2
0.1571270718232044 -6.985965741522238e-2 -6.985965741522238e-2
0.15734806629834253 -7.314770964283968e-2 -7.314770964283968e-2
0.15756906077348065 -7.07972842878779e-2 -7.07972842878779e-2
0.15779005524861878 -7.611048966417444e-2 -7.611048966417444e-2
0.1580110497237569 -6.482013782486762e-2 -6.482013782486762e-2
0.15823204419889503 -6.793502014851116e-2 -6.793502014851116e-2
0.15845303867403315 -6.442764377833088e-2 -6.442764377833088e-2
0.15867403314917125 -6.864432715472946e-2 -6.864432715472946e-2
0.15889502762430938 -7.120948389682313e-2 -7.120948389682313e-2
0.1591160220994475 -6.690044831928832e-2 -6.690044831928832e-2
0.15933701657458563 -6.532460711194732e-2 -6.532460711194732e-2
0.15955801104972375 -6.832396376056282e-2 -6.832396376056282e-2
0.15977900552486188 -6.463483416199312e-2 -6.463483416199312e-2
0.16 -6.68913909635056e-2 -6.68913909635056e-2
0.1602209944751381 -6.604787121476408e-2 -6.604787121476408e-2
0.16044198895027623 -6.44877695608419e-2 -6.44877695608419e-2
0.16066298342541435 -6.507254072265356e-2 -6.507254072265356e-2
0.16088397790055248 -6.173777759930532e-2 -6.173777759930532e-2
0.1611049723756906 -5.076325823345984e-2 -5.076325823345984e-2
0.16132596685082873 -5.919491573375568e-2 -5.919491573375568e-2
0.16154696132596685 -5.297184388244647e-2 -5.297184388244647e-2
0.16176795580110495 -6.2125822190396196e-2 -6.2125822190396196e-2
0.16198895027624308 -6.30667144055086e-2 -6.30667144055086e-2
0.1622099447513812 -5.822946617034619e-2 -5.822946617034619e-2
0.16243093922651933 -6.128063567892683e-2 -6.128063567892683e-2
0.16265193370165745 -5.8412737871990306e-2 -5.8412737871990306e-2
0.16287292817679558 -5.954220090505702e-2 -5.954220090505702e-2
0.1630939226519337 -5.542895109691459e-2 -5.542895109691459e-2
0.1633149171270718 -5.687905038165342e-2 -5.687905038165342e-2
0.16353591160220993 -5.8659292621527914e-2 -5.8659292621527914e-2
0.16375690607734805 -5.679091905084066e-2 -5.679091905084066e-2
0.16397790055248618 -5.9611112460047355e-2 -5.9611112460047355e-2
0.1641988950276243 -5.587402243371331e-2 -5.587402243371331e-2
0.16441988950276243 -5.029403361503215e-2 -5.029403361503215e-2
0.16464088397790055 -5.625371560607606e-2 -5.625371560607606e-2
0.16486187845303868 -5.560408675363293e-2 -5.560408675363293e-2
0.16508287292817678 -5.436185702863883e-2 -5.436185702863883e-2
0.1653038674033149 -5.413823171919363e-2 -5.413823171919363e-2
0.16552486187845303 -4.8885537327337136e-2 -4.8885537327337136e-2
0.16574585635359115 -4.662723166391958e-2 -4.662723166391958e-2
0.16596685082872928 -5.409502451810555e-2 -5.409502451810555e-2
0.1661878453038674 -5.292683795640629e-2 -5.292683795640629e-2
0.16640883977900553 -5.200064712651953e-2 -5.200064712651953e-2
0.16662983425414363 -4.930605274647393e-2 -4.930605274647393e-2
0.16685082872928175 -5.155043749117327e-2 -5.155043749117327e-2
0.16707182320441988 -5.0198977809018164e-2 -5.0198977809018164e-2
0.167292817679558 -4.9014106828949355e-2 -4.9014106828949355e-2
0.16751381215469613 -4.944284365545615e-2 -4.944284365545615e-2
0.16773480662983425 -5.03957404366564e-2 -5.03957404366564e-2
0.16795580110497238 -5.1111388905596744e-2 -5.1111388905596744e-2
0.16817679558011048 -4.5591449647404136e-2 -4.5591449647404136e-2
0.1683977900552486 -4.3059753139900625e-2 -4.3059753139900625e-2
0.16861878453038673 -4.9066293925065896e-2 -4.9066293925065896e-2
0.16883977900552485 -4.438141500166681e-2 -4.438141500166681e-2
0.16906077348066298 -4.5039010962213855e-2 -4.5039010962213855e-2
0.1692817679558011 -4.7345489667791174e-2 -4.7345489667791174e-2
0.16950276243093923 -5.159674980630813e-2 -5.159674980630813e-2
0.16972375690607733 -4.2831535350601246e-2 -4.2831535350601246e-2
0.16994475138121545 -4.4531765864562534e-2 -4.4531765864562534e-2
0.17016574585635358 -4.537849365759472e-2 -4.537849365759472e-2
0.1703867403314917 -3.9311506482122116e-2 -3.9311506482122116e-2
0.17060773480662983 -4.323219708156545e-2 -4.323219708156545e-2
0.17082872928176795 -4.1226483127943414e-2 -4.1226483127943414e-2
0.17104972375690608 -4.489142569535476e-2 -4.489142569535476e-2
0.17127071823204418 -3.89399261371044e-2 -3.89399261371044e-2
0.1714917127071823 -3.9117545279154786e-2 -3.9117545279154786e-2
0.17171270718232043 -4.2617921087626076e-2 -4.2617921087626076e-2
0.17193370165745855 -3.742670636937406e-2 -3.742670636937406e-2
0.17215469613259668 -3.5601555994148715e-2 -3.5601555994148715e-2
0.1723756906077348 -3.351056351537851e-2 -3.351056351537851e-2
0.17259668508287293 -3.581901012829336e-2 -3.581901012829336e-2
0.17281767955801103 -3.7356352189349185e-2 -3.7356352189349185e-2
0.17303867403314915 -3.634631745033845e-2 -3.634631745033845e-2
0.17325966850828728 -3.562327594634995e-2 -3.562327594634995e-2
0.1734806629834254 -3.83320240966758e-2 -3.83320240966758e-2
0.17370165745856353 -3.7979670240460894e-2 -3.7979670240460894e-2
0.17392265193370166 -3.339824340263009e-2 -3.339824340263009e-2
0.17414364640883978 -2.5164476608083408e-2 -2.5164476608083408e-2
0.1743646408839779 -3.59884930316956e-2 -3.59884930316956e-2
0.174585635359116 -3.168177806809114e-2 -3.168177806809114e-2
0.17480662983425413 -3.290255838008749e-2 -3.290255838008749e-2
0.17502762430939225 -2.898114813022845e-2 -2.898114813022845e-2
0.17524861878453038 -3.045289253940142e-2 -3.045289253940142e-2
0.1754696132596685 -3.2730451132451766e-2 -3.2730451132451766e-2
0.17569060773480663 -2.493627369447937e-2 -2.493627369447937e-2
0.17591160220994476 -3.638462394199893e-2 -3.638462394199893e-2
0.17613259668508285 -2.937464689556224e-2 -2.937464689556224e-2
0.17635359116022098 -2.657300471354107e-2 -2.657300471354107e-2
0.1765745856353591 -2.205958218154125e-2 -2.205958218154125e-2
0.17679558011049723 -2.4077481104072707e-2 -2.4077481104072707e-2
0.17701657458563536 -2.686991784274584e-2 -2.686991784274584e-2
0.17723756906077348 -3.327594044593285e-2 -3.327594044593285e-2
0.1774585635359116 -2.219989469584549e-2 -2.219989469584549e-2
0.1776795580110497 -2.366755949559307e-2 -2.366755949559307e-2
0.17790055248618783 -2.8022582812341046e-2 -2.8022582812341046e-2
0.17812154696132595 -2.659049290331028e-2 -2.659049290331028e-2
0.17834254143646408 -2.4793437949924613e-2 -2.4793437949924613e-2
0.1785635359116022 -2.385586775879789e-2 -2.385586775879789e-2
0.17878453038674033 -2.1931862091591814e-2 -2.1931862091591814e-2
0.17900552486187846 -1.9753222556105232e-2 -1.9753222556105232e-2
0.17922651933701655 -1.6637391472145158e-2 -1.6637391472145158e-2
0.17944751381215468 -2.0371588582279276e-2 -2.0371588582279276e-2
0.1796685082872928 -1.919769818094652e-2 -1.919769818094652e-2
0.17988950276243093 -1.7047770882968383e-2 -1.7047770882968383e-2
0.18011049723756906 -1.3178078701898688e-2 -1.3178078701898688e-2
0.18033149171270718 -1.3830361903715005e-2 -1.3830361903715005e-2
0.1805524861878453 -1.190173002531525e-2 -1.190173002531525e-2
0.1807734806629834 -2.2624207747398817e-2 -2.2624207747398817e-2
0.18099447513812153 -1.5525928459724003e-2 -1.5525928459724003e-2
0.18121546961325966 -1.2355529691817413e-2 -1.2355529691817413e-2
0.18143646408839778 -1.0831228591527964e-2 -1.0831228591527964e-2
0.1816574585635359 -1.2192157746981014e-2 -1.2192157746981014e-2
0.18187845303867403 -1.0132358891937532e-2 -1.0132358891937532e-2
0.18209944751381216 -7.4690235983188025e-3 -7.4690235983188025e-3
0.18232044198895025 -1.0971098602098994e-2 -1.0971098602098994e-2
0.18254143646408838 -1.5671518764506676e-2 -1.5671518764506676e-2
0.1827624309392265 -1.0406873794167826e-2 -1.0406873794167826e-2
0.18298342541436463 -7.394747286057157e-3 -7.394747286057157e-3
0.18320441988950276 -9.403725014167197e-3 -9.403725014167197e-3
0.18342541436464088 -6.499400290053803e-3 -6.499400290053803e-3
0.183646408839779 -1.1595781129003502e-2 -1.1595781129003502e-2
0.18386740331491713 -7.817403006342705e-3 -7.817403006342705e-3
0.18408839779005523 -7.2140860552143415e-3 -7.2140860552143415e-3
0.18430939226519336 -6.917134528962254e-3 -6.917134528962254e-3
0.18453038674033148 -7.832002397525351e-4 -7.832002397525351e-4
0.1847513812154696 -7.518053480894071e-3 -7.518053480894071e-3
0.18497237569060773 -6.778988411028752e-3 -6.778988411028752e-3
0.18519337016574586 -7.554319312916835e-3 -7.554319312916835e-3
0.18541436464088398 -4.053858925985754e-3 -4.053858925985754e-3
0.18563535911602208 -5.032183707485149e-3 -5.032183707485149e-3
0.1858563535911602 -5.03133437221992e-3 -5.03133437221992e-3
0.18607734806629833 -1.0057935637495241e-3 -1.0057935637495241e-3
0.18629834254143646 -2.8890808430195314e-3 -2.8890808430195314e-3
0.18651933701657458 -1.6634404596378438e-3 -1.6634404596378438e-3
0.1867403314917127 -3.6602049520739754e-4 -3.6602049520739754e-4
0.18696132596685083 7.597256366821181e-3 7.597256366821181e-3
0.18718232044198893 6.830477600956453e-3 6.830477600956453e-3
0.18740331491712706 1.244092287847831e-3 1.244092287847831e-3
0.18762430939226518 3.6596628174403456e-3 3.6596628174403456e-3
0.1878453038674033 9.930822293564567e-4 9.930822293564567e-4
0.18806629834254143 3.01457810157002e-3 3.01457810157002e-3
0.18828729281767956 7.192333695925424e-3 7.192333695925424e-3
0.18850828729281768 2.9821411194599357e-3 2.9821411194599357e-3
0.18872928176795578 5.712646232054919e-3 5.712646232054919e-3
0.1889502762430939 8.462533829983965e-3 8.462533829983965e-3
0.18917127071823203 4.476149254983408e-3 4.476149254983408e-3
0.18939226519337016 8.201709872551088e-3 8.201709872551088e-3
0.18961325966850828 8.392943911999406e-3 8.392943911999406e-3
0.1898342541436464 5.615446456900042e-3 5.615446456900042e-3
0.19005524861878453 8.745767625910172e-3 8.745767625910172e-3
0.19027624309392263 9.886675963130198e-3 9.886675963130198e-3
0.19049723756906076 1.4314461265271472e-2 1.4314461265271472e-2
0.19071823204419888 4.1145259033466e-3 4.1145259033466e-3
0.190939226519337 1.2369854926432833e-2 1.2369854926432833e-2
0.19116022099447513 1.0926985798973998e-2 1.0926985798973998e-2
0.19138121546961326 1.1734397692193976e-2 1.1734397692193976e-2
0.19160220994475138 1.3234815834507696e-2 1.3234815834507696e-2
0.19182320441988948 1.7162549022500695e-2 1.7162549022500695e-2
0.1920441988950276 1.5876670012871852e-2 1.5876670012871852e-2
0.19226519337016573 1.6457209097566317e-2 1.6457209097566317e-2
0.19248618784530386 2.7534700243918575e-2 2.7534700243918575e-2
0.19270718232044198 1.7631569892287313e-2 1.7631569892287313e-2
0.1929281767955801 1.5735309388687835e-2 1.5735309388687835e-2
0.19314917127071823 2.0627721744417737e-2 2.0627721744417737e-2
0.19337016574585636 1.861969350603898e-2 1.861969350603898e-2
0.19359116022099446 2.3296645969380858e-2 2.3296645969380858e-2
0.19381215469613258 1.9619960647573986e-2 1.9619960647573986e-2
0.1940331491712707 2.3682252166068007e-2 2.3682252166068007e-2
0.19425414364640883 2.2861793865117885e-2 2.2861793865117885e-2
0.19447513812154696 2.4781231631564093e-2 2.4781231631564093e-2
0.19469613259668508 2.4526227653509647e-2 2.4526227653509647e-2
0.1949171270718232 3.226500392203446e-2 3.226500392203446e-2
0.1951381215469613 2.5088449887803232e-2 2.5088449887803232e-2
0.19535911602209943 2.3924539451868565e-2 2.3924539451868565e-2
0.19558011049723756 2.5877367998432543e-2 2.5877367998432543e-2
0.19580110497237568 3.110666017847974e-2 3.110666017847974e-2
0.1960220994475138 3.242646291484119e-2 3.242646291484119e-2
0.19624309392265193 2.7313456423612603e-2 2.7313456423612603e-2
0.19646408839779006 3.032553022013884e-2 3.032553022013884e-2
0.19668508287292816 2.7435200773211488e-2 2.7435200773211488e-2
0.19690607734806628 3.586798585594364e-2 3.586798585594364e-2
0.1971270718232044 3.254887309095933e-2 3.254887309095933e-2
0.19734806629834253 3.4149461067968456e-2 3.4149461067968456e-2
0.19756906077348066 2.8507529689263844e-2 2.8507529689263844e-2
0.19779005524861878 3.39063066399059e-2 3.39063066399059e-2
0.1980110497237569 3.426692159656808e-2 3.426692159656808e-2
0.198232044198895 3.46369523135901e-2 3.46369523135901e-2
0.19845303867403313 3.722045475889457e-2 3.722045475889457e-2
0.19867403314917126 4.20714724382516e-2 4.20714724382516e-2
0.19889502762430938 3.847657689540496e-2 3.847657689540496e-2
0.1991160220994475 4.151863783182774e-2 4.151863783182774e-2
0.19933701657458563 4.238533479066531e-2 4.238533479066531e-2
0.19955801104972376 4.0953270601235214e-2 4.0953270601235214e-2
0.19977900552486186 4.016402435946942e-2 4.016402435946942e-2
0.19999999999999998 3.976724982614099e-2 3.976724982614099e-2
0.2002209944751381 4.323268918916723e-2 4.323268918916723e-2
0.20044198895027623 3.801405754667497e-2 3.801405754667497e-2
0.20066298342541436 4.0533037528362126e-2 4.0533037528362126e-2
0.20088397790055249 4.038659037043102e-2 4.038659037043102e-2
0.2011049723756906 4.138714892862039e-2 4.138714892862039e-2
0.2013259668508287 4.643219349465211e-2 4.643219349465211e-2
0.20154696132596683 4.7177032652612194e-2 4.7177032652612194e-2
0.20176795580110496 4.746146906974458e-2 4.746146906974458e-2
0.20198895027624308 4.963766066204256e-2 4.963766066204256e-2
0.2022099447513812 5.344928865498799e-2 5.344928865498799e-2
0.20243093922651934 5.026560644229461e-2 5.026560644229461e-2
0.20265193370165746 5.044262747880124e-2 5.044262747880124e-2
0.20287292817679559 5.4108317878231116e-2 5.4108317878231116e-2
0.20309392265193368 5.381387686021766e-2 5.381387686021766e-2
0.2033149171270718 5.267342610069603e-2 5.267342610069603e-2
0.20353591160220993 5.3006977725558624e-2 5.3006977725558624e-2
0.20375690607734806 5.434047700647637e-2 5.434047700647637e-2
0.20397790055248619 5.311635168847273e-2 5.311635168847273e-2
0.2041988950276243 6.397306611553644e-2 6.397306611553644e-2
0.20441988950276244 5.716735162469844e-2 5.716735162469844e-2
0.20464088397790053 6.179738170750637e-2 6.179738170750637e-2
0.20486187845303866 5.40471198187471e-2 5.40471198187471e-2
0.20508287292817678 5.92907007180794e-2 5.92907007180794e-2
0.2053038674033149 5.8133763164291974e-2 5.8133763164291974e-2
0.20552486187845304 6.081799040886393e-2 6.081799040886393e-2
0.20574585635359116 6.585354102618579e-2 6.585354102618579e-2
0.2059668508287293 6.215263001605775e-2 6.215263001605775e-2
0.20618784530386738 6.499879135891673e-2 6.499879135891673e-2
0.2064088397790055 6.181875342964771e-2 6.181875342964771e-2
0.20662983425414364 6.263534270102822e-2 6.263534270102822e-2
0.20685082872928176 6.239762298220297e-2 6.239762298220297e-2
0.20707182320441989 6.368146518481366e-2 6.368146518481366e-2
0.207292817679558 6.607003374075715e-2 6.607003374075715e-2
0.20751381215469614 6.935140280849295e-2 6.935140280849295e-2
0.20773480662983423 6.745291154722066e-2 6.745291154722066e-2
0.20795580110497236 6.772256264549936e-2 6.772256264549936e-2
0.20817679558011049 7.108903883137385e-2 7.108903883137385e-2
0.2083977900552486 7.053653508366109e-2 7.053653508366109e-2
0.20861878453038674 7.263685849149182e-2 7.263685849149182e-2
0.20883977900552486 7.390617753254913e-2 7.390617753254913e-2
0.209060773480663 7.447560729407554e-2 7.447560729407554e-2
0.20928176795580108 7.634532745807077e-2 7.634532745807077e-2
0.2095027624309392 6.871463661492738e-2 6.871463661492738e-2
0.20972375690607734 6.716848965017119e-2 6.716848965017119e-2
0.20994475138121546 7.413991109525808e-2 7.413991109525808e-2
0.2101657458563536 8.015104969719244e-2 8.015104969719244e-2
0.2103867403314917 8.46546235975576e-2 8.46546235975576e-2
0.21060773480662984 8.276648492257221e-2 8.276648492257221e-2
0.21082872928176793 8.086703193340794e-2 8.086703193340794e-2
0.21104972375690606 8.026555691823445e-2 8.026555691823445e-2
0.21127071823204419 8.701435199647234e-2 8.701435199647234e-2
0.2114917127071823 8.183118876014772e-2 8.183118876014772e-2
0.21171270718232044 8.948801262660266e-2 8.948801262660266e-2
0.21193370165745856 8.517676948896691e-2 8.517676948896691e-2
0.2121546961325967 8.527714633738936e-2 8.527714633738936e-2
0.21237569060773479 8.17918449324817e-2 8.17918449324817e-2
0.2125966850828729 8.605926896281302e-2 8.605926896281302e-2
0.21281767955801104 8.262189877088089e-2 8.262189877088089e-2
0.21303867403314916 8.885607407456986e-2 8.885607407456986e-2
0.2132596685082873 9.134888072414027e-2 9.134888072414027e-2
0.2134806629834254 8.812628629540553e-2 8.812628629540553e-2
0.21370165745856354 9.212408294980845e-2 9.212408294980845e-2
0.21392265193370166 9.031020330577588e-2 9.031020330577588e-2
0.21414364640883976 9.034079110507731e-2 9.034079110507731e-2
0.21436464088397789 9.747893524082896e-2 9.747893524082896e-2
0.214585635359116 9.372738485082222e-2 9.372738485082222e-2
0.21480662983425414 9.761172530262696e-2 9.761172530262696e-2
0.21502762430939226 1.0025750444539439e-1 1.0025750444539439e-1
0.2152486187845304 9.234559901825845e-2 9.234559901825845e-2
0.2154696132596685 9.987875396065204e-2 9.987875396065204e-2
0.2156906077348066 9.714828813095222e-2 9.714828813095222e-2
0.21591160220994474 9.964752098268503e-2 9.964752098268503e-2
0.21613259668508286 9.887615565231966e-2 9.887615565231966e-2
0.216353591160221 1.0358267380935571e-1 1.0358267380935571e-1
0.2165745856353591 1.0283685617788718e-1 1.0283685617788718e-1
0.21679558011049724 9.951274569677038e-2 9.951274569677038e-2
0.21701657458563536 1.0222815014959918e-1 1.0222815014959918e-1
0.21723756906077346 1.0562666297074896e-1 1.0562666297074896e-1
0.2174585635359116 1.0455738860538544e-1 1.0455738860538544e-1
0.2176795580110497 1.1095975380113954e-1 1.1095975380113954e-1
0.21790055248618784 1.102659328530673e-1 1.102659328530673e-1
0.21812154696132596 1.081903960571391e-1 1.081903960571391e-1
0.2183425414364641 1.0852315824605752e-1 1.0852315824605752e-1
0.2185635359116022 1.0786237839103263e-1 1.0786237839103263e-1
0.2187845303867403 1.057067461720318e-1 1.057067461720318e-1
0.21900552486187844 1.1370201899309462e-1 1.1370201899309462e-1
0.21922651933701656 1.1307316717058269e-1 1.1307316717058269e-1
0.2194475138121547 1.1039961488906114e-1 1.1039961488906114e-1
0.2196685082872928 1.1100090137325891e-1 1.1100090137325891e-1
0.21988950276243094 1.178984275143331e-1 1.178984275143331e-1
0.22011049723756906 1.153629899804538e-1 1.153629899804538e-1
0.22033149171270716 1.1645457837631978e-1 1.1645457837631978e-1
0.2205524861878453 1.2126379923076014e-1 1.2126379923076014e-1
0.2207734806629834 1.1939131547980208e-1 1.1939131547980208e-1
0.22099447513812154 1.1457026896233868e-1 1.1457026896233868e-1
0.22121546961325966 1.1789229783381883e-1 1.1789229783381883e-1
0.2214364640883978 1.2342748739639786e-1 1.2342748739639786e-1
0.22165745856353591 1.2279452992198925e-1 1.2279452992198925e-1
0.221878453038674 1.1989191739895899e-1 1.1989191739895899e-1
0.22209944751381214 1.264617503488945e-1 1.264617503488945e-1
0.22232044198895026 1.2428546671391372e-1 1.2428546671391372e-1
0.2225414364640884 1.2665576143855573e-1 1.2665576143855573e-1
0.2227624309392265 1.2611601690561214e-1 1.2611601690561214e-1
0.22298342541436464 1.2818248947907263e-1 1.2818248947907263e-1
0.22320441988950276 1.285818816327402e-1 1.285818816327402e-1
0.2234254143646409 1.3177126483016322e-1 1.3177126483016322e-1
0.223646408839779 1.3080663961456152e-1 1.3080663961456152e-1
0.2238674033149171 1.2912325666503888e-1 1.2912325666503888e-1
0.22408839779005524 1.341617337161689e-1 1.341617337161689e-1
0.22430939226519336 1.3272990220458736e-1 1.3272990220458736e-1
0.2245303867403315 1.2764620557983575e-1 1.2764620557983575e-1
0.22475138121546961 1.3001229039265594e-1 1.3001229039265594e-1
0.22497237569060774 1.3503236333373492e-1 1.3503236333373492e-1
0.22519337016574584 1.2936537941688142e-1 1.2936537941688142e-1
0.22541436464088396 1.3866503090277105e-1 1.3866503090277105e-1
0.2256353591160221 1.3785391464126873e-1 1.3785391464126873e-1
0.2258563535911602 1.3955570416284457e-1 1.3955570416284457e-1
0.22607734806629834 1.4022195027929696e-1 1.4022195027929696e-1
0.22629834254143646 1.3332170334753313e-1 1.3332170334753313e-1
0.2265193370165746 1.4544716189222084e-1 1.4544716189222084e-1
0.2267403314917127 1.39230019376114e-1 1.39230019376114e-1
0.2269613259668508 1.4503418444702687e-1 1.4503418444702687e-1
0.22718232044198894 1.4605774294115248e-1 1.4605774294115248e-1
0.22740331491712706 1.504089706527476e-1 1.504089706527476e-1
0.2276243093922652 1.4705798245223844e-1 1.4705798245223844e-1
0.22784530386740331 1.4984549532483937e-1 1.4984549532483937e-1
0.22806629834254144 1.4489049673240073e-1 1.4489049673240073e-1
0.22828729281767954 1.4631096441600233e-1 1.4631096441600233e-1
0.22850828729281766 1.4720138279200468e-1 1.4720138279200468e-1
0.2287292817679558 1.5039343690706586e-1 1.5039343690706586e-1
0.22895027624309391 1.5229292539289885e-1 1.5229292539289885e-1
0.22917127071823204 1.4787805503648555e-1 1.4787805503648555e-1
0.22939226519337017 1.5192692751453718e-1 1.5192692751453718e-1
0.2296132596685083 1.5090752813240682e-1 1.5090752813240682e-1
0.2298342541436464 1.4792811690450902e-1 1.4792811690450902e-1
0.2300552486187845 1.5473383690506592e-1 1.5473383690506592e-1
0.23027624309392264 1.5791242667957262e-1 1.5791242667957262e-1
0.23049723756906076 1.5219834784922126e-1 1.5219834784922126e-1
0.2307182320441989 1.5461097100661858e-1 1.5461097100661858e-1
0.23093922651933702 1.6401460630687792e-1 1.6401460630687792e-1
0.23116022099447514 1.6366039830292278e-1 1.6366039830292278e-1
0.23138121546961324 1.5747765652260126e-1 1.5747765652260126e-1
0.23160220994475136 1.599673769747052e-1 1.599673769747052e-1
0.2318232044198895 1.638810342679018e-1 1.638810342679018e-1
0.23204419889502761 1.5739685717245733e-1 1.5739685717245733e-1
0.23226519337016574 1.6400120010577224e-1 1.6400120010577224e-1
0.23248618784530387 1.616798363679801e-1 1.616798363679801e-1
0.232707182320442 1.6830428975528333e-1 1.6830428975528333e-1
0.23292817679558012 1.7235398657932377e-1 1.7235398657932377e-1
0.23314917127071821 1.6410033354487963e-1 1.6410033354487963e-1
0.23337016574585634 1.7013661485135811e-1 1.7013661485135811e-1
0.23359116022099446 1.6777763072106167e-1 1.6777763072106167e-1
0.2338121546961326 1.7597190745847469e-1 1.7597190745847469e-1
0.23403314917127072 1.7347676880810026e-1 1.7347676880810026e-1
0.23425414364640884 1.7039449973027798e-1 1.7039449973027798e-1
0.23447513812154697 1.7966240795568877e-1 1.7966240795568877e-1
0.23469613259668506 1.7097868440988817e-1 1.7097868440988817e-1
0.2349171270718232 1.7855353097594628e-1 1.7855353097594628e-1
0.23513812154696132 1.7595555715389777e-1 1.7595555715389777e-1
0.23535911602209944 1.7419061004285608e-1 1.7419061004285608e-1
0.23558011049723757 1.761089116548784e-1 1.761089116548784e-1
0.2358011049723757 1.8300340558427264e-1 1.8300340558427264e-1
0.23602209944751382 1.838997551617605e-1 1.838997551617605e-1
0.23624309392265191 1.8351091432533861e-1 1.8351091432533861e-1
0.23646408839779004 1.846221337286944e-1 1.846221337286944e-1
0.23668508287292817 1.8279212732205918e-1 1.8279212732205918e-1
0.2369060773480663 1.7798079369050823e-1 1.7798079369050823e-1
0.23712707182320442 1.871189434273357e-1 1.871189434273357e-1
0.23734806629834254 1.8488614757235622e-1 1.8488614757235622e-1
0.23756906077348067 1.8696995603433164e-1 1.8696995603433164e-1
0.23779005524861876 1.8694704586825095e-1 1.8694704586825095e-1
0.2380110497237569 1.8823023654978455e-1 1.8823023654978455e-1
0.23823204419889502 1.8524276611471135e-1 1.8524276611471135e-1
0.23845303867403314 1.8711289196882275e-1 1.8711289196882275e-1
0.23867403314917127 1.903062297301541e-1 1.903062297301541e-1
0.2388950276243094 1.9003730151281628e-1 1.9003730151281628e-1
0.23911602209944752 1.8997477400127094e-1 1.8997477400127094e-1
0.23933701657458561 1.964926296436853e-1 1.964926296436853e-1
0.23955801104972374 1.8836434272499458e-1 1.8836434272499458e-1
0.23977900552486187 1.9329352921114618e-1 1.9329352921114618e-1
0.24 1.9409316897919338e-1 1.9409316897919338e-1
0.24022099447513812 2.0061739584299643e-1 2.0061739584299643e-1
0.24044198895027624 1.9575519707406341e-1 1.9575519707406341e-1
0.24066298342541437 1.9835714593001752e-1 1.9835714593001752e-1
0.24088397790055247 1.9943579899746977e-1 1.9943579899746977e-1
0.2411049723756906 1.979785978997053e-1 1.979785978997053e-1
0.24132596685082872 2.007983300741354e-1 2.007983300741354e-1
0.24154696132596684 2.0106213486407354e-1 2.0106213486407354e-1
0.24176795580110497 2.0667448950599931e-1 2.0667448950599931e-1
0.2419889502762431 1.9816350603424793e-1 1.9816350603424793e-1
0.24220994475138122 2.0727604403829458e-1 2.0727604403829458e-1
0.24243093922651934 2.0404072163866216e-1 2.0404072163866216e-1
0.24265193370165744 2.0194632007088797e-1 2.0194632007088797e-1
0.24287292817679557 2.1088338136770757e-1 2.1088338136770757e-1
0.2430939226519337 2.1508484817014972e-1 2.1508484817014972e-1
0.24331491712707182 2.1397066151213506e-1 2.1397066151213506e-1
0.24353591160220994 2.0777911291089834e-1 2.0777911291089834e-1
0.24375690607734807 2.1302488193261082e-1 2.1302488193261082e-1
0.2439779005524862 2.1453361400791904e-1 2.1453361400791904e-1
0.2441988950276243 2.1508924608725932e-1 2.1508924608725932e-1
0.24441988950276242 2.1183787196197512e-1 2.1183787196197512e-1
0.24464088397790054 2.1323533419901208e-1 2.1323533419901208e-1
0.24486187845303867 2.142635779669173e-1 2.142635779669173e-1
0.2450828729281768 2.1918656048593688e-1 2.1918656048593688e-1
0.24530386740331492 2.1972076372686855e-1 2.1972076372686855e-1
0.24552486187845304 2.1986092772614496e-1 2.1986092772614496e-1
0.24574585635359114 2.218883159407734e-1 2.218883159407734e-1
0.24596685082872927 2.2407723630978138e-1 2.2407723630978138e-1
0.2461878453038674 2.2335508976585983e-1 2.2335508976585983e-1
0.24640883977900552 2.2296229682935076e-1 2.2296229682935076e-1
0.24662983425414364 2.221026560669226e-1 2.221026560669226e-1
0.24685082872928177 2.2628534157548996e-1 2.2628534157548996e-1
0.2470718232044199 2.262668700927999e-1 2.262668700927999e-1
0.247292817679558 2.254328995018251e-1 2.254328995018251e-1
0.24751381215469612 2.302884745090661e-1 2.302884745090661e-1
0.24773480662983424 2.288719624252873e-1 2.288719624252873e-1
0.24795580110497237 2.2635848540859582e-1 2.2635848540859582e-1
0.2481767955801105 2.2977483366641094e-1 2.2977483366641094e-1
0.24839779005524862 2.2670545134270936e-1 2.2670545134270936e-1
0.24861878453038674 2.3558355333217618e-1 2.3558355333217618e-1
0.24883977900552484 2.34687829856298e-1 2.34687829856298e-1
0.24906077348066297 2.3107469529487856e-1 2.3107469529487856e-1
0.2492817679558011 2.3320072056914354e-1 2.3320072056914354e-1
0.24950276243093922 2.3323633234532748e-1 2.3323633234532748e-1
0.24972375690607734 2.352955343290115e-1 2.352955343290115e-1
0.24994475138121547 2.3719756194033392e-1 2.3719756194033392e-1
0.2501657458563536 2.3502047156900074e-1 2.3502047156900074e-1
0.2503867403314917 2.371845922448439e-1 2.371845922448439e-1
0.25060773480662984 2.3917863069028966e-1 2.3917863069028966e-1
0.25082872928176797 2.4143216235508147e-1 2.4143216235508147e-1
0.2510497237569061 2.415652202012235e-1 2.415652202012235e-1
0.2512707182320442 2.4145922920025908e-1 2.4145922920025908e-1
0.25149171270718235 2.4357952624769963e-1 2.4357952624769963e-1
0.25171270718232047 2.4748346760908602e-1 2.4748346760908602e-1
0.2519337016574586 2.484138021750506e-1 2.484138021750506e-1
0.2521546961325967 2.4543887196206482e-1 2.4543887196206482e-1
0.25237569060773485 2.4522261143967183e-1 2.4522261143967183e-1
0.252596685082873 2.4822465825265239e-1 2.4822465825265239e-1
0.25281767955801104 2.5165744275956525e-1 2.5165744275956525e-1
0.25303867403314917 2.518212328791516e-1 2.518212328791516e-1
0.2532596685082873 2.519607821109413e-1 2.519607821109413e-1
0.2534806629834254 2.4812107489607582e-1 2.4812107489607582e-1
0.25370165745856355 2.5410470229827764e-1 2.5410470229827764e-1
0.25392265193370167 2.5613972918883077e-1 2.5613972918883077e-1
0.2541436464088398 2.602487597300889e-1 2.602487597300889e-1
0.2543646408839779 2.5957914504444046e-1 2.5957914504444046e-1
0.25458563535911605 2.6049688043941854e-1 2.6049688043941854e-1
0.2548066298342542 2.552482454407392e-1 2.552482454407392e-1
0.2550276243093923 2.630205356549733e-1 2.630205356549733e-1
0.2552486187845304 2.60726266966699e-1 2.60726266966699e-1
0.25546961325966855 2.593928712326625e-1 2.593928712326625e-1
0.2556906077348067 2.6217973037138576e-1 2.6217973037138576e-1
0.25591160220994474 2.6243909284723044e-1 2.6243909284723044e-1
0.25613259668508287 2.671170683893389e-1 2.671170683893389e-1
0.256353591160221 2.679118531964515e-1 2.679118531964515e-1
0.2565745856353591 2.660777917576662e-1 2.660777917576662e-1
0.25679558011049725 2.619533803986225e-1 2.619533803986225e-1
0.25701657458563537 2.649289137475672e-1 2.649289137475672e-1
0.2572375690607735 2.648234452958742e-1 2.648234452958742e-1
0.2574585635359116 2.6928382037523546e-1 2.6928382037523546e-1
0.25767955801104975 2.7243285505711823e-1 2.7243285505711823e-1
0.2579005524861879 2.692946907996112e-1 2.692946907996112e-1
0.258121546961326 2.712258235428773e-1 2.712258235428773e-1
0.2583425414364641 2.7212526396444003e-1 2.7212526396444003e-1
0.25856353591160225 2.6983566880745924e-1 2.6983566880745924e-1
0.2587845303867404 2.7275400383633963e-1 2.7275400383633963e-1
0.2590055248618785 2.763309166853243e-1 2.763309166853243e-1
0.25922651933701657 2.79322597682508e-1 2.79322597682508e-1
0.2594475138121547 2.7856076034960564e-1 2.7856076034960564e-1
0.2596685082872928 2.754671886282405e-1 2.754671886282405e-1
0.25988950276243095 2.787160627235745e-1 2.787160627235745e-1
0.26011049723756907 2.8074081144542573e-1 2.8074081144542573e-1
0.2603314917127072 2.8299844105232763e-1 2.8299844105232763e-1
0.2605524861878453 2.808437779226689e-1 2.808437779226689e-1
0.26077348066298345 2.84075133400179e-1 2.84075133400179e-1
0.2609944751381216 2.86798095070949e-1 2.86798095070949e-1
0.2612154696132597 2.8217798476863676e-1 2.8217798476863676e-1
0.2614364640883978 2.8602286736305826e-1 2.8602286736305826e-1
0.26165745856353595 2.8707429873749346e-1 2.8707429873749346e-1
0.2618784530386741 2.908123257543731e-1 2.908123257543731e-1
0.2620994475138122 2.879269186046396e-1 2.879269186046396e-1
0.26232044198895027 2.947101432269075e-1 2.947101432269075e-1
0.2625414364640884 2.8895297838836553e-1 2.8895297838836553e-1
0.2627624309392265 2.9048497732357204e-1 2.9048497732357204e-1
0.26298342541436465 2.928880042714037e-1 2.928880042714037e-1
0.26320441988950277 2.943286430631953e-1 2.943286430631953e-1
0.2634254143646409 2.932152174821705e-1 2.932152174821705e-1
0.263646408839779 2.950121918315882e-1 2.950121918315882e-1
0.26386740331491715 2.9461925722763693e-1 2.9461925722763693e-1
0.2640883977900553 2.9418404067247605e-1 2.9418404067247605e-1
0.2643093922651934 2.9495374039517186e-1 2.9495374039517186e-1
0.2645303867403315 3.0505707757994527e-1 3.0505707757994527e-1
0.26475138121546965 3.042558208149013e-1 3.042558208149013e-1
0.2649723756906078 3.06920481677039e-1 3.06920481677039e-1
0.2651933701657459 3.062277307485739e-1 3.062277307485739e-1
0.26541436464088397 3.104682618118342e-1 3.104682618118342e-1
0.2656353591160221 3.0487893582041137e-1 3.0487893582041137e-1
0.2658563535911602 3.0732730656428897e-1 3.0732730656428897e-1
0.26607734806629835 3.0497127011268743e-1 3.0497127011268743e-1
0.2662983425414365 3.0851915148151887e-1 3.0851915148151887e-1
0.2665193370165746 3.105782176876484e-1 3.105782176876484e-1
0.2667403314917127 3.1092896899418987e-1 3.1092896899418987e-1
0.26696132596685085 3.110001133195648e-1 3.110001133195648e-1
0.267182320441989 3.096737796399931e-1 3.096737796399931e-1
0.2674033149171271 3.133686300248111e-1 3.133686300248111e-1
0.2676243093922652 3.106817957946215e-1 3.106817957946215e-1
0.26784530386740335 3.1543679637572053e-1 3.1543679637572053e-1
0.2680662983425415 3.1291506841036165e-1 3.1291506841036165e-1
0.2682872928176796 3.229340372986509e-1 3.229340372986509e-1
0.2685082872928177 3.1693796129321994e-1 3.1693796129321994e-1
0.2687292817679558 3.176676146545243e-1 3.176676146545243e-1
0.2689502762430939 3.1649216830966465e-1 3.1649216830966465e-1
0.26917127071823205 3.1886134738262184e-1 3.1886134738262184e-1
0.2693922651933702 3.2565995149663207e-1 3.2565995149663207e-1
0.2696132596685083 3.210848757003215e-1 3.210848757003215e-1
0.2698342541436464 3.257101440263024e-1 3.257101440263024e-1
0.27005524861878455 3.219850894788716e-1 3.219850894788716e-1
0.2702762430939227 3.24431128512074e-1 3.24431128512074e-1
0.2704972375690608 3.229909484666815e-1 3.229909484666815e-1
0.2707182320441989 3.276613613939072e-1 3.276613613939072e-1
0.27093922651933705 3.335311206005964e-1 3.335311206005964e-1
0.2711602209944752 3.2944219494994753e-1 3.2944219494994753e-1
0.2713812154696133 3.324296031264704e-1 3.324296031264704e-1
0.2716022099447514 3.354689203465706e-1 3.354689203465706e-1
0.2718232044198895 3.355531146476234e-1 3.355531146476234e-1
0.2720441988950276 3.3687260137641273e-1 3.3687260137641273e-1
0.27226519337016575 3.321991440411831e-1 3.321991440411831e-1
0.2724861878453039 3.3547744323597284e-1 3.3547744323597284e-1
0.272707182320442 3.3512485823531746e-1 3.3512485823531746e-1
0.2729281767955801 3.386359962883172e-1 3.386359962883172e-1
0.27314917127071825 3.3803572190801345e-1 3.3803572190801345e-1
0.2733701657458564 3.4096079325674067e-1 3.4096079325674067e-1
0.2735911602209945 3.4328212529773294e-1 3.4328212529773294e-1
0.2738121546961326 3.3796742880760133e-1 3.3796742880760133e-1
0.27403314917127075 3.407624034193897e-1 3.407624034193897e-1
0.2742541436464089 3.404065054269405e-1 3.404065054269405e-1
0.274475138121547 3.407375514511979e-1 3.407375514511979e-1
0.2746961325966851 3.4488520320748206e-1 3.4488520320748206e-1
0.2749171270718232 3.437807676032345e-1 3.437807676032345e-1
0.2751381215469613 3.4888610636927764e-1 3.4888610636927764e-1
0.27535911602209945 3.488601652375247e-1 3.488601652375247e-1
0.2755801104972376 3.527463893974665e-1 3.527463893974665e-1
0.2758011049723757 3.5489700103200006e-1 3.5489700103200006e-1
0.2760220994475138 3.473072157817252e-1 3.473072157817252e-1
0.27624309392265195 3.54068678796025e-1 3.54068678796025e-1
0.2764640883977901 3.542354597361874e-1 3.542354597361874e-1
0.2766850828729282 3.555700123056478e-1 3.555700123056478e-1
0.2769060773480663 3.542098261209641e-1 3.542098261209641e-1
0.27712707182320445 3.53338780668778e-1 3.53338780668778e-1
0.2773480662983426 3.597601681135667e-1 3.597601681135667e-1
0.2775690607734807 3.6068166002361535e-1 3.6068166002361535e-1
0.27779005524861883 3.5698255188300676e-1 3.5698255188300676e-1
0.27801104972375695 3.6124909610818134e-1 3.6124909610818134e-1
0.278232044198895 3.5728701796917006e-1 3.5728701796917006e-1
0.27845303867403315 3.608497453356132e-1 3.608497453356132e-1
0.2786740331491713 3.581532262865177e-1 3.581532262865177e-1
0.2788950276243094 3.6023202357183903e-1 3.6023202357183903e-1
0.2791160220994475 3.6715785029311077e-1 3.6715785029311077e-1
0.27933701657458565 3.6519052291761467e-1 3.6519052291761467e-1
0.2795580110497238 3.6995153263752867e-1 3.6995153263752867e-1
0.2797790055248619 3.6610471325231186e-1 3.6610471325231186e-1
0.28 3.6859519916517014e-1 3.6859519916517014e-1
0.28022099447513815 3.6877713014884206e-1 3.6877713014884206e-1
0.2804419889502763 3.690025825340082e-1 3.690025825340082e-1
0.2806629834254144 3.681529508153427e-1 3.681529508153427e-1
0.28088397790055253 3.7130877821392927e-1 3.7130877821392927e-1
0.28110497237569065 3.7390781296791387e-1 3.7390781296791387e-1
0.2813259668508287 3.720750974794238e-1 3.720750974794238e-1
0.28154696132596685 3.73083114534452e-1 3.73083114534452e-1
0.281767955801105 3.7943008960566216e-1 3.7943008960566216e-1
0.2819889502762431 3.794197584907262e-1 3.794197584907262e-1
0.2822099447513812 3.77654977800844e-1 3.77654977800844e-1
0.28243093922651935 3.768192428192516e-1 3.768192428192516e-1
0.2826519337016575 3.7768452848150913e-1 3.7768452848150913e-1
0.2828729281767956 3.771869046154417e-1 3.771869046154417e-1
0.2830939226519337 3.8206363049677305e-1 3.8206363049677305e-1
0.28331491712707185 3.8504287311799557e-1 3.8504287311799557e-1
0.28353591160221 3.855154186699248e-1 3.855154186699248e-1
0.2837569060773481 3.8483419000887364e-1 3.8483419000887364e-1
0.28397790055248623 3.83876504748073e-1 3.83876504748073e-1
0.28419889502762435 3.8027025166731176e-1 3.8027025166731176e-1
0.2844198895027624 3.8999333958555793e-1 3.8999333958555793e-1
0.28464088397790055 3.8392451648498094e-1 3.8392451648498094e-1
0.2848618784530387 3.8873387416289473e-1 3.8873387416289473e-1
0.2850828729281768 3.870859054964195e-1 3.870859054964195e-1
0.2853038674033149 3.937849783783487e-1 3.937849783783487e-1
0.28552486187845305 3.960009081388445e-1 3.960009081388445e-1
0.2857458563535912 3.905215814479699e-1 3.905215814479699e-1
0.2859668508287293 3.936221924800658e-1 3.936221924800658e-1
0.2861878453038674 3.9924643749283417e-1 3.9924643749283417e-1
0.28640883977900555 3.942580452844733e-1 3.942580452844733e-1
0.2866298342541437 3.9945041147576843e-1 3.9945041147576843e-1
0.2868508287292818 3.95547567289682e-1 3.95547567289682e-1
0.28707182320441993 3.9581757460338407e-1 3.9581757460338407e-1
0.28729281767955805 3.9856752881998103e-1 3.9856752881998103e-1
0.2875138121546962 4.01352279243397e-1 4.01352279243397e-1
0.28773480662983425 4.033847961277526e-1 4.033847961277526e-1
0.2879558011049724 4.0456691052760574e-1 4.0456691052760574e-1
0.2881767955801105 4.097380346106685e-1 4.097380346106685e-1
0.2883977900552486 4.060074942649545e-1 4.060074942649545e-1
0.28861878453038675 4.0476099150011136e-1 4.0476099150011136e-1
0.2888397790055249 4.092366591353449e-1 4.092366591353449e-1
0.289060773480663 4.0284536592982034e-1 4.0284536592982034e-1
0.28928176795580113 4.1006632106429164e-1 4.1006632106429164e-1
0.28950276243093925 4.0522789805574133e-1 4.0522789805574133e-1
0.2897237569060774 4.101471405488293e-1 4.101471405488293e-1
0.2899447513812155 4.105078467905652e-1 4.105078467905652e-1
0.29016574585635363 4.109268104489412e-1 4.109268104489412e-1
0.29038674033149176 4.0993546911387524e-1 4.0993546911387524e-1
0.2906077348066299 4.1122899966059334e-1 4.1122899966059334e-1
0.29082872928176795 4.078825315068708e-1 4.078825315068708e-1
0.2910497237569061 4.127636657781433e-1 4.127636657781433e-1
0.2912707182320442 4.138221911430402e-1 4.138221911430402e-1
0.2914917127071823 4.169367969466431e-1 4.169367969466431e-1
0.29171270718232045 4.154237748739571e-1 4.154237748739571e-1
0.2919337016574586 4.182469726433875e-1 4.182469726433875e-1
0.2921546961325967 4.1855227404040773e-1 4.1855227404040773e-1
0.29237569060773483 4.1881351551866386e-1 4.1881351551866386e-1
0.29259668508287295 4.247156209207925e-1 4.247156209207925e-1
0.2928176795580111 4.212822657878088e-1 4.212822657878088e-1
0.2930386740331492 4.242402747691041e-1 4.242402747691041e-1
0.29325966850828733 4.2110859009837e-1 4.2110859009837e-1
0.29348066298342546 4.275758748567706e-1 4.275758748567706e-1
0.2937016574585636 4.24080370134575e-1 4.24080370134575e-1
0.29392265193370165 4.247270488244932e-1 4.247270488244932e-1
0.2941436464088398 4.219885585630574e-1 4.219885585630574e-1
0.2943646408839779 4.263674932513051e-1 4.263674932513051e-1
0.294585635359116 4.269393693243866e-1 4.269393693243866e-1
0.29480662983425415 4.2308771707622794e-1 4.2308771707622794e-1
0.2950276243093923 4.2850854467862076e-1 4.2850854467862076e-1
0.2952486187845304 4.321255988402437e-1 4.321255988402437e-1
0.29546961325966853 4.356494941180382e-1 4.356494941180382e-1
0.29569060773480665 4.333900898768799e-1 4.333900898768799e-1
0.2959116022099448 4.317720952372066e-1 4.317720952372066e-1
0.2961325966850829 4.310946679493237e-1 4.310946679493237e-1
0.29635359116022103 4.338703698017663e-1 4.338703698017663e-1
0.29657458563535916 4.386353222639765e-1 4.386353222639765e-1
0.2967955801104973 4.388813411401453e-1 4.388813411401453e-1
0.2970165745856354 4.3553979792478925e-1 4.3553979792478925e-1
0.2972375690607735 4.3876650909488957e-1 4.3876650909488957e-1
0.2974585635359116 4.386459838938346e-1 4.386459838938346e-1
0.2976795580110497 4.402414645369528e-1 4.402414645369528e-1
0.29790055248618785 4.373074319023682e-1 4.373074319023682e-1
0.298121546961326 4.423515166668177e-1 4.423515166668177e-1
0.2983425414364641 4.44147039450868e-1 4.44147039450868e-1
0.29856353591160223 4.4151003820526524e-1 4.4151003820526524e-1
0.29878453038674035 4.4676008839407144e-1 4.4676008839407144e-1
0.2990055248618785 4.4974864329334663e-1 4.4974864329334663e-1
0.2992265193370166 4.5080517650377727e-1 4.5080517650377727e-1
0.29944751381215473 4.4639580595550354e-1 4.4639580595550354e-1
0.29966850828729286 4.509192886585107e-1 4.509192886585107e-1
0.299889502762431 4.4777359418959817e-1 4.4777359418959817e-1
0.3001104972375691 4.549386460444249e-1 4.549386460444249e-1
0.3003314917127072 4.595832152413233e-1 4.595832152413233e-1
0.3005524861878453 4.6072359798337414e-1 4.6072359798337414e-1
0.30077348066298343 4.602391283574572e-1 4.602391283574572e-1
0.30099447513812155 4.5337955759852333e-1 4.5337955759852333e-1
0.3012154696132597 4.550254666433058e-1 4.550254666433058e-1
0.3014364640883978 4.52096290400291e-1 4.52096290400291e-1
0.30165745856353593 4.537451942374129e-1 4.537451942374129e-1
0.30187845303867405 4.5927224754679186e-1 4.5927224754679186e-1
0.3020994475138122 4.598957280200149e-1 4.598957280200149e-1
0.3023204419889503 4.5956819448248565e-1 4.5956819448248565e-1
0.30254143646408843 4.6155395029701607e-1 4.6155395029701607e-1
0.30276243093922656 4.592150791127234e-1 4.592150791127234e-1
0.3029834254143647 4.5940212313281803e-1 4.5940212313281803e-1
0.3032044198895028 4.650540682955717e-1 4.650540682955717e-1
0.3034254143646409 4.632549471966878e-1 4.632549471966878e-1
0.303646408839779 4.6621057314634085e-1 4.6621057314634085e-1
0.30386740331491713 4.6494693671003473e-1 4.6494693671003473e-1
0.30408839779005525 4.691494916765033e-1 4.691494916765033e-1
0.3043093922651934 4.7055818693344476e-1 4.7055818693344476e-1
0.3045303867403315 4.6674497606046783e-1 4.6674497606046783e-1
0.30475138121546963 4.685118976654077e-1 4.685118976654077e-1
0.30497237569060776 4.656466171532112e-1 4.656466171532112e-1
0.3051933701657459 4.7294342009764945e-1 4.7294342009764945e-1
0.305414364640884 4.7284403261757246e-1 4.7284403261757246e-1
0.30563535911602213 4.700070911735703e-1 4.700070911735703e-1
0.30585635359116026 4.7212754972908e-1 4.7212754972908e-1
0.3060773480662984 4.7311887898241833e-1 4.7311887898241833e-1
0.3062983425414365 4.7644565299425734e-1 4.7644565299425734e-1
0.30651933701657463 4.749016154987795e-1 4.749016154987795e-1
0.3067403314917127 4.7664451614356507e-1 4.7664451614356507e-1
0.30696132596685083 4.7861047128982603e-1 4.7861047128982603e-1
0.30718232044198895 4.774188866126816e-1 4.774188866126816e-1
0.3074033149171271 4.779478060004432e-1 4.779478060004432e-1
0.3076243093922652 4.839491594843959e-1 4.839491594843959e-1
0.30784530386740333 4.7922681708997983e-1 4.7922681708997983e-1
0.30806629834254146 4.831068416265363e-1 4.831068416265363e-1
0.3082872928176796 4.8185288164542284e-1 4.8185288164542284e-1
0.3085082872928177 4.8429579199957073e-1 4.8429579199957073e-1
0.30872928176795583 4.830490084455188e-1 4.830490084455188e-1
0.30895027624309396 4.893010109613125e-1 4.893010109613125e-1
0.3091712707182321 4.897467226087566e-1 4.897467226087566e-1
0.3093922651933702 4.8724537501358567e-1 4.8724537501358567e-1
0.30961325966850833 4.9247178689485294e-1 4.9247178689485294e-1
0.3098342541436464 4.9057349474016076e-1 4.9057349474016076e-1
0.31005524861878453 4.947903396400899e-1 4.947903396400899e-1
0.31027624309392265 4.931327539839141e-1 4.931327539839141e-1
0.3104972375690608 4.92433506742159e-1 4.92433506742159e-1
0.3107182320441989 4.8754424212940206e-1 4.8754424212940206e-1
0.31093922651933703 4.888090359277295e-1 4.888090359277295e-1
0.31116022099447516 4.9133059014594904e-1 4.9133059014594904e-1
0.3113812154696133 4.95515939891916e-1 4.95515939891916e-1
0.3116022099447514 4.95282130288174e-1 4.95282130288174e-1
0.31182320441988953 4.9643835310190765e-1 4.9643835310190765e-1
0.31204419889502766 4.9593775492259295e-1 4.9593775492259295e-1
0.3122651933701658 4.9599305014136474e-1 4.9599305014136474e-1
0.3124861878453039 4.978968461396245e-1 4.978968461396245e-1
0.31270718232044203 4.9964756964938273e-1 4.9964756964938273e-1
0.3129281767955801 4.961670058587653e-1 4.961670058587653e-1
0.31314917127071823 5.02515874331507e-1 5.02515874331507e-1
0.31337016574585635 5.031711726437744e-1 5.031711726437744e-1
0.3135911602209945 5.012795089228486e-1 5.012795089228486e-1
0.3138121546961326 5.070431122180845e-1 5.070431122180845e-1
0.31403314917127073 5.030874913550316e-1 5.030874913550316e-1
0.31425414364640886 5.044402393446172e-1 5.044402393446172e-1
0.314475138121547 5.074665019833584e-1 5.074665019833584e-1
0.3146961325966851 5.081836889389844e-1 5.081836889389844e-1
0.31491712707182323 5.093437120272166e-1 5.093437120272166e-1
0.31513812154696136 5.070275104212807e-1 5.070275104212807e-1
0.3153591160220995 5.055321458908248e-1 5.055321458908248e-1
0.3155801104972376 5.068247587664838e-1 5.068247587664838e-1
0.31580110497237573 5.13578996703941e-1 5.13578996703941e-1
0.31602209944751386 5.113213497547942e-1 5.113213497547942e-1
0.31624309392265193 5.121651291278932e-1 5.121651291278932e-1
0.31646408839779006 5.094434284142291e-1 5.094434284142291e-1
0.3166850828729282 5.152632989916266e-1 5.152632989916266e-1
0.3169060773480663 5.145440193814603e-1 5.145440193814603e-1
0.31712707182320443 5.196074190685205e-1 5.196074190685205e-1
0.31734806629834256 5.148322278205479e-1 5.148322278205479e-1
0.3175690607734807 5.154631427453888e-1 5.154631427453888e-1
0.3177900552486188 5.174029681079584e-1 5.174029681079584e-1
0.31801104972375693 5.197786554758888e-1 5.197786554758888e-1
0.31823204419889506 5.211798333198341e-1 5.211798333198341e-1
0.3184530386740332 5.22299658887746e-1 5.22299658887746e-1
0.3186740331491713 5.257269633207353e-1 5.257269633207353e-1
0.31889502762430944 5.205797054691312e-1 5.205797054691312e-1
0.31911602209944756 5.244787288970794e-1 5.244787288970794e-1
0.31933701657458563 5.227080673162301e-1 5.227080673162301e-1
0.31955801104972376 5.252843096227617e-1 5.252843096227617e-1
0.3197790055248619 5.249790740395066e-1 5.249790740395066e-1
0.32 5.27203693305196e-1 5.27203693305196e-1
0.32022099447513813 5.285628912383937e-1 5.285628912383937e-1
0.32044198895027626 5.279184230316925e-1 5.279184230316925e-1
0.3206629834254144 5.274176383404803e-1 5.274176383404803e-1
0.3208839779005525 5.295521497269102e-1 5.295521497269102e-1
0.32110497237569063 5.293880423119073e-1 5.293880423119073e-1
0.32132596685082876 5.319625882889478e-1 5.319625882889478e-1
0.3215469613259669 5.283864381285777e-1 5.283864381285777e-1
0.321767955801105 5.288052008841215e-1 5.288052008841215e-1
0.32198895027624314 5.298826413768576e-1 5.298826413768576e-1
0.32220994475138126 5.337350963705059e-1 5.337350963705059e-1
0.32243093922651933 5.367638115908586e-1 5.367638115908586e-1
0.32265193370165746 5.34650399939451e-1 5.34650399939451e-1
0.3228729281767956 5.370970962026287e-1 5.370970962026287e-1
0.3230939226519337 5.402435880591976e-1 5.402435880591976e-1
0.32331491712707183 5.373315268120815e-1 5.373315268120815e-1
0.32353591160220996 5.35833604576069e-1 5.35833604576069e-1
0.3237569060773481 5.411446649882374e-1 5.411446649882374e-1
0.3239779005524862 5.408432372937706e-1 5.408432372937706e-1
0.32419889502762433 5.388510844664007e-1 5.388510844664007e-1
0.32441988950276246 5.398466331921692e-1 5.398466331921692e-1
0.3246408839779006 5.408143557292671e-1 5.408143557292671e-1
0.3248618784530387 5.394551607291898e-1 5.394551607291898e-1
0.32508287292817684 5.465612243001625e-1 5.465612243001625e-1
0.32530386740331496 5.416221204273053e-1 5.416221204273053e-1
0.32552486187845303 5.446257289872984e-1 5.446257289872984e-1
0.32574585635359116 5.443788854322658e-1 5.443788854322658e-1
0.3259668508287293 5.412880604949488e-1 5.412880604949488e-1
0.3261878453038674 5.44730473794075e-1 5.44730473794075e-1
0.32640883977900553 5.461857644773e-1 5.461857644773e-1
0.32662983425414366 5.47812821458606e-1 5.47812821458606e-1
0.3268508287292818 5.443908213678834e-1 5.443908213678834e-1
0.3270718232044199 5.524155234102319e-1 5.524155234102319e-1
0.32729281767955803 5.508894359450234e-1 5.508894359450234e-1
0.32751381215469616 5.462107287508071e-1 5.462107287508071e-1
0.3277348066298343 5.458584049379307e-1 5.458584049379307e-1
0.3279558011049724 5.517978198290758e-1 5.517978198290758e-1
0.32817679558011054 5.553806708835647e-1 5.553806708835647e-1
0.32839779005524866 5.554381359456921e-1 5.554381359456921e-1
0.3286187845303868 5.59153512020671e-1 5.59153512020671e-1
0.32883977900552486 5.551390288615177e-1 5.551390288615177e-1
0.329060773480663 5.541101581116119e-1 5.541101581116119e-1
0.3292817679558011 5.560067126812238e-1 5.560067126812238e-1
0.32950276243093923 5.583590509891247e-1 5.583590509891247e-1
0.32972375690607736 5.569019254558181e-1 5.569019254558181e-1
0.3299447513812155 5.574895928853176e-1 5.574895928853176e-1
0.3301657458563536 5.619502005352071e-1 5.619502005352071e-1
0.33038674033149174 5.621005524476597e-1 5.621005524476597e-1
0.33060773480662986 5.565914327912789e-1 5.565914327912789e-1
0.330828729281768 5.558305767886078e-1 5.558305767886078e-1
0.3310497237569061 5.614618115228178e-1 5.614618115228178e-1
0.33127071823204424 5.621480446138913e-1 5.621480446138913e-1
0.33149171270718236 5.638355347332573e-1 5.638355347332573e-1
0.3317127071823205 5.633198620239592e-1 5.633198620239592e-1
0.33193370165745856 5.607566973326494e-1 5.607566973326494e-1
0.3321546961325967 5.647473490075892e-1 5.647473490075892e-1
0.3323756906077348 5.645005752317185e-1 5.645005752317185e-1
0.33259668508287293 5.665543461023073e-1 5.665543461023073e-1
0.33281767955801106 5.644265961095836e-1 5.644265961095836e-1
0.3330386740331492 5.686977859272839e-1 5.686977859272839e-1
0.3332596685082873 5.680671493678484e-1 5.680671493678484e-1
0.33348066298342544 5.69863296173494e-1 5.69863296173494e-1
0.33370165745856356 5.700350181791829e-1 5.700350181791829e-1
0.3339226519337017 5.685197053958428e-1 5.685197053958428e-1
0.3341436464088398 5.729631258559631e-1 5.729631258559631e-1
0.33436464088397794 5.723366082306849e-1 5.723366082306849e-1
0.33458563535911606 5.71348813472937e-1 5.71348813472937e-1
0.3348066298342542 5.712378523653707e-1 5.712378523653707e-1
0.33502762430939226 5.726612678822813e-1 5.726612678822813e-1
0.3352486187845304 5.74771723967856e-1 5.74771723967856e-1
0.3354696132596685 5.711286955370407e-1 5.711286955370407e-1
0.33569060773480663 5.727659870231174e-1 5.727659870231174e-1
0.33591160220994476 5.728728848012135e-1 5.728728848012135e-1
0.3361325966850829 5.77934524046682e-1 5.77934524046682e-1
0.336353591160221 5.770524880704353e-1 5.770524880704353e-1
0.33657458563535914 5.779629926378358e-1 5.779629926378358e-1
0.33679558011049726 5.751529155482014e-1 5.751529155482014e-1
0.3370165745856354 5.811453136607407e-1 5.811453136607407e-1
0.3372375690607735 5.80892163487547e-1 5.80892163487547e-1
0.33745856353591164 5.8222924201938e-1 5.8222924201938e-1
0.33767955801104976 5.79645242533402e-1 5.79645242533402e-1
0.3379005524861879 5.861584858589732e-1 5.861584858589732e-1
0.338121546961326 5.809168939554321e-1 5.809168939554321e-1
0.3383425414364641 5.832390319160505e-1 5.832390319160505e-1
0.3385635359116022 5.810664643127121e-1 5.810664643127121e-1
0.33878453038674033 5.82141301865263e-1 5.82141301865263e-1
0.33900552486187846 5.808761582216131e-1 5.808761582216131e-1
0.3392265193370166 5.867640801148037e-1 5.867640801148037e-1
0.3394475138121547 5.84290728199917e-1 5.84290728199917e-1
0.33966850828729284 5.834898388498142e-1 5.834898388498142e-1
0.33988950276243096 5.848195600488135e-1 5.848195600488135e-1
0.3401104972375691 5.818615393614119e-1 5.818615393614119e-1
0.3403314917127072 5.87593865551312e-1 5.87593865551312e-1
0.34055248618784534 5.885436926141803e-1 5.885436926141803e-1
0.34077348066298346 5.864161668482804e-1 5.864161668482804e-1
0.3409944751381216 5.887706268736248e-1 5.887706268736248e-1
0.3412154696132597 5.903311720771991e-1 5.903311720771991e-1
0.3414364640883978 5.820785147775633e-1 5.820785147775633e-1
0.3416574585635359 5.912698099841829e-1 5.912698099841829e-1
0.34187845303867404 5.921177811719782e-1 5.921177811719782e-1
0.34209944751381216 5.909124071936414e-1 5.909124071936414e-1
0.3423204419889503 5.916261123170581e-1 5.916261123170581e-1
0.3425414364640884 5.876539709556847e-1 5.876539709556847e-1
0.34276243093922654 5.924751204315863e-1 5.924751204315863e-1
0.34298342541436466 5.995507740376662e-1 5.995507740376662e-1
0.3432044198895028 5.918067852476407e-1 5.918067852476407e-1
0.3434254143646409 5.97982096158844e-1 5.97982096158844e-1
0.34364640883977904 5.94090037313904e-1 5.94090037313904e-1
0.34386740331491716 5.960027531323386e-1 5.960027531323386e-1
0.3440883977900553 5.968047379224255e-1 5.968047379224255e-1
0.3443093922651934 6.000002475698376e-1 6.000002475698376e-1
0.3445303867403315 5.956828756111601e-1 5.956828756111601e-1
0.3447513812154696 5.962567998781334e-1 5.962567998781334e-1
0.34497237569060774 5.995143148980016e-1 5.995143148980016e-1
0.34519337016574586 6.021263652105655e-1 6.021263652105655e-1
0.345414364640884 5.993485156118505e-1 5.993485156118505e-1
0.3456353591160221 6.025409064464067e-1 6.025409064464067e-1
0.34585635359116024 6.020139654788319e-1 6.020139654788319e-1
0.34607734806629836 6.028282658630952e-1 6.028282658630952e-1
0.3462983425414365 6.036137792975889e-1 6.036137792975889e-1
0.3465193370165746 6.00385546288194e-1 6.00385546288194e-1
0.34674033149171274 5.998877643446714e-1 5.998877643446714e-1
0.34696132596685086 6.014046247542093e-1 6.014046247542093e-1
0.347182320441989 6.078682306183647e-1 6.078682306183647e-1
0.3474033149171271 6.026142626210595e-1 6.026142626210595e-1
0.34762430939226524 6.098027382108877e-1 6.098027382108877e-1
0.3478453038674033 6.039293586222949e-1 6.039293586222949e-1
0.34806629834254144 6.057361651951534e-1 6.057361651951534e-1
0.34828729281767956 6.077236692640464e-1 6.077236692640464e-1
0.3485082872928177 6.069053304922956e-1 6.069053304922956e-1
0.3487292817679558 6.067815809087871e-1 6.067815809087871e-1
0.34895027624309394 6.084233679380442e-1 6.084233679380442e-1
0.34917127071823206 6.125266317817615e-1 6.125266317817615e-1
0.3493922651933702 6.054314213829595e-1 6.054314213829595e-1
0.3496132596685083 6.087865680106144e-1 6.087865680106144e-1
0.34983425414364644 6.093087375488859e-1 6.093087375488859e-1
0.35005524861878456 6.109567297030618e-1 6.109567297030618e-1
0.3502762430939227 6.109491509682949e-1 6.109491509682949e-1
0.3504972375690608 6.129925729787966e-1 6.129925729787966e-1
0.35071823204419894 6.091761271577663e-1 6.091761271577663e-1
0.350939226519337 6.155775772244989e-1 6.155775772244989e-1
0.35116022099447514 6.131042157862931e-1 6.131042157862931e-1
0.35138121546961326 6.14544040259275e-1 6.14544040259275e-1
0.3516022099447514 6.127996211094024e-1 6.127996211094024e-1
0.3518232044198895 6.103294440786295e-1 6.103294440786295e-1
0.35204419889502764 6.137672159798195e-1 6.137672159798195e-1
0.35226519337016576 6.172355965986891e-1 6.172355965986891e-1
0.3524861878453039 6.122810657402762e-1 6.122810657402762e-1
0.352707182320442 6.170704794608493e-1 6.170704794608493e-1
0.35292817679558014 6.15391032606126e-1 6.15391032606126e-1
0.35314917127071827 6.13587733830641e-1 6.13587733830641e-1
0.3533701657458564 6.170102480396191e-1 6.170102480396191e-1
0.3535911602209945 6.18820564568082e-1 6.18820564568082e-1
0.35381215469613264 6.176931931982064e-1 6.176931931982064e-1
0.3540331491712707 6.168570060640515e-1 6.168570060640515e-1
0.35425414364640884 6.193887348877207e-1 6.193887348877207e-1
0.35447513812154696 6.218990491957039e-1 6.218990491957039e-1
0.3546961325966851 6.17724135958738e-1 6.17724135958738e-1
0.3549171270718232 6.172110769180246e-1 6.172110769180246e-1
0.35513812154696134 6.220415273069331e-1 6.220415273069331e-1
0.35535911602209946 6.240421272782579e-1 6.240421272782579e-1
0.3555801104972376 6.193429270802109e-1 6.193429270802109e-1
0.3558011049723757 6.180313711306691e-1 6.180313711306691e-1
0.35602209944751384 6.214365547407534e-1 6.214365547407534e-1
0.35624309392265197 6.2245359368309e-1 6.2245359368309e-1
0.3564640883977901 6.197067800972174e-1 6.197067800972174e-1
0.3566850828729282 6.197607212684626e-1 6.197607212684626e-1
0.35690607734806634 6.200193035033545e-1 6.200193035033545e-1
0.35712707182320447 6.236617192803489e-1 6.236617192803489e-1
0.35734806629834254 6.23808493533502e-1 6.23808493533502e-1
0.35756906077348066 6.215242958192131e-1 6.215242958192131e-1
0.3577900552486188 6.240848675847839e-1 6.240848675847839e-1
0.3580110497237569 6.237419502699733e-1 6.237419502699733e-1
0.35823204419889504 6.23629647896919e-1 6.23629647896919e-1
0.35845303867403316 6.249290564133072e-1 6.249290564133072e-1
0.3586740331491713 6.269740750017401e-1 6.269740750017401e-1
0.3588950276243094 6.261018468562862e-1 6.261018468562862e-1
0.35911602209944754 6.303949084863372e-1 6.303949084863372e-1
0.35933701657458567 6.216514174571013e-1 6.216514174571013e-1
0.3595580110497238 6.231343485965364e-1 6.231343485965364e-1
0.3597790055248619 6.275366262230047e-1 6.275366262230047e-1
0.36000000000000004 6.250738563480946e-1 6.250738563480946e-1
0.36022099447513817 6.267673271372725e-1 6.267673271372725e-1
0.36044198895027624 6.27342565161157e-1 6.27342565161157e-1
0.36066298342541436 6.266564531556607e-1 6.266564531556607e-1
0.3608839779005525 6.329079244019478e-1 6.329079244019478e-1
0.3611049723756906 6.31662977837109e-1 6.31662977837109e-1
0.36132596685082874 6.291667884675145e-1 6.291667884675145e-1
0.36154696132596686 6.288050437128869e-1 6.288050437128869e-1
0.361767955801105 6.269048825866004e-1 6.269048825866004e-1
0.3619889502762431 6.248023506518758e-1 6.248023506518758e-1
0.36220994475138124 6.280424552710566e-1 6.280424552710566e-1
0.36243093922651937 6.322908660145141e-1 6.322908660145141e-1
0.3626519337016575 6.287213153714357e-1 6.287213153714357e-1
0.3628729281767956 6.306040100166821e-1 6.306040100166821e-1
0.36309392265193374 6.302849377830309e-1 6.302849377830309e-1
0.36331491712707187 6.314912020466319e-1 6.314912020466319e-1
0.36353591160220994 6.319183443788599e-1 6.319183443788599e-1
0.36375690607734806 6.247765987914273e-1 6.247765987914273e-1
0.3639779005524862 6.284779203665631e-1 6.284779203665631e-1
0.3641988950276243 6.339009990783917e-1 6.339009990783917e-1
0.36441988950276244 6.329156081806242e-1 6.329156081806242e-1
0.36464088397790057 6.341066978698247e-1 6.341066978698247e-1
0.3648618784530387 6.332222196647446e-1 6.332222196647446e-1
0.3650828729281768 6.355686161746372e-1 6.355686161746372e-1
0.36530386740331494 6.306022026669917e-1 6.306022026669917e-1
0.36552486187845307 6.329998344531442e-1 6.329998344531442e-1
0.3657458563535912 6.323880654085907e-1 6.323880654085907e-1
0.3659668508287293 6.340928746181045e-1 6.340928746181045e-1
0.36618784530386744 6.354679745623026e-1 6.354679745623026e-1
0.36640883977900557 6.371099965995337e-1 6.371099965995337e-1
0.3666298342541437 6.341624939473287e-1 6.341624939473287e-1
0.36685082872928176 6.323767578637809e-1 6.323767578637809e-1
0.3670718232044199 6.372107059655856e-1 6.372107059655856e-1
0.367292817679558 6.348316667113205e-1 6.348316667113205e-1
0.36751381215469614 6.341258213337961e-1 6.341258213337961e-1
0.36773480662983427 6.412438801248892e-1 6.412438801248892e-1
0.3679558011049724 6.403343727793209e-1 6.403343727793209e-1
0.3681767955801105 6.354332549549464e-1 6.354332549549464e-1
0.36839779005524864 6.325244471349971e-1 6.325244471349971e-1
0.36861878453038677 6.343947229820652e-1 6.343947229820652e-1
0.3688397790055249 6.397107348716555e-1 6.397107348716555e-1
0.369060773480663 6.366790865190661e-1 6.366790865190661e-1
0.36928176795580114 6.430288104370585e-1 6.430288104370585e-1
0.36950276243093927 6.403788623079119e-1 6.403788623079119e-1
0.3697237569060774 6.399455287796765e-1 6.399455287796765e-1
0.36994475138121546 6.408454123607181e-1 6.408454123607181e-1
0.3701657458563536 6.388826839643253e-1 6.388826839643253e-1
0.3703867403314917 6.369276665123063e-1 6.369276665123063e-1
0.37060773480662984 6.392009783971981e-1 6.392009783971981e-1
0.37082872928176797 6.364169863586677e-1 6.364169863586677e-1
0.3710497237569061 6.413619673217137e-1 6.413619673217137e-1
0.3712707182320442 6.379522012289409e-1 6.379522012289409e-1
0.37149171270718234 6.367852712715059e-1 6.367852712715059e-1
0.37171270718232047 6.37726180602399e-1 6.37726180602399e-1
0.3719337016574586 6.404977063616708e-1 6.404977063616708e-1
0.3721546961325967 6.379969562181169e-1 6.379969562181169e-1
0.37237569060773484 6.374225881777558e-1 6.374225881777558e-1
0.37259668508287297 6.408888141218223e-1 6.408888141218223e-1
0.3728176795580111 6.410247978287908e-1 6.410247978287908e-1
0.37303867403314916 6.428214582706597e-1 6.428214582706597e-1
0.3732596685082873 6.374180503312483e-1 6.374180503312483e-1
0.3734806629834254 6.413404242307617e-1 6.413404242307617e-1
0.37370165745856354 6.367225444305542e-1 6.367225444305542e-1
0.37392265193370167 6.366598680629205e-1 6.366598680629205e-1
0.3741436464088398 6.358567473876202e-1 6.358567473876202e-1
0.3743646408839779 6.396926545808266e-1 6.396926545808266e-1
0.37458563535911604 6.397341979268414e-1 6.397341979268414e-1
0.37480662983425417 6.391075746100934e-1 6.391075746100934e-1
0.3750276243093923 6.382918136164473e-1 6.382918136164473e-1
0.3752486187845304 6.419143828393454e-1 6.419143828393454e-1
0.37546961325966854 6.375108382712962e-1 6.375108382712962e-1
0.37569060773480667 6.369893903288495e-1 6.369893903288495e-1
0.3759116022099448 6.410470316118473e-1 6.410470316118473e-1
0.3761325966850829 6.400922088682957e-1 6.400922088682957e-1
0.376353591160221 6.417020631893275e-1 6.417020631893275e-1
0.3765745856353591 6.448645273199101e-1 6.448645273199101e-1
0.37679558011049724 6.4124667177613e-1 6.4124667177613e-1
0.37701657458563537 6.414977153367682e-1 6.414977153367682e-1
0.3772375690607735 6.413978065461516e-1 6.413978065461516e-1
0.3774585635359116 6.441518541319193e-1 6.441518541319193e-1
0.37767955801104974 6.416145129601456e-1 6.416145129601456e-1
0.37790055248618787 6.358968546606003e-1 6.358968546606003e-1
0.378121546961326 6.426151588316453e-1 6.426151588316453e-1
0.3783425414364641 6.382357347497556e-1 6.382357347497556e-1
0.37856353591160224 6.452250805846371e-1 6.452250805846371e-1
0.37878453038674037 6.41291073332027e-1 6.41291073332027e-1
0.3790055248618785 6.42955921799071e-1 6.42955921799071e-1
0.3792265193370166 6.385235468956263e-1 6.385235468956263e-1
0.3794475138121547 6.410209041464578e-1 6.410209041464578e-1
0.3796685082872928 6.42149729738335e-1 6.42149729738335e-1
0.37988950276243094 6.392760672774922e-1 6.392760672774922e-1
0.38011049723756907 6.412563293847735e-1 6.412563293847735e-1
0.3803314917127072 6.440463248095649e-1 6.440463248095649e-1
0.3805524861878453 6.402321613427513e-1 6.402321613427513e-1
0.38077348066298344 6.37389005315995e-1 6.37389005315995e-1
0.38099447513812157 6.444681801726939e-1 6.444681801726939e-1
0.3812154696132597 6.40153347909759e-1 6.40153347909759e-1
0.3814364640883978 6.418039171599186e-1 6.418039171599186e-1
0.38165745856353595 6.435963642948219e-1 6.435963642948219e-1
0.38187845303867407 6.425728592507904e-1 6.425728592507904e-1
0.3820994475138122 6.412137010388643e-1 6.412137010388643e-1
0.3823204419889503 6.416457405971552e-1 6.416457405971552e-1
0.3825414364640884 6.386062254782838e-1 6.386062254782838e-1
0.3827624309392265 6.419699316698053e-1 6.419699316698053e-1
0.38298342541436464 6.432024364771816e-1 6.432024364771816e-1
0.38320441988950277 6.392215332503066e-1 6.392215332503066e-1
0.3834254143646409 6.394952722998961e-1 6.394952722998961e-1
0.383646408839779 6.387169918675819e-1 6.387169918675819e-1
0.38386740331491714 6.401650794682747e-1 6.401650794682747e-1
0.38408839779005527 6.415344812062496e-1 6.415344812062496e-1
0.3843093922651934 6.439152810876432e-1 6.439152810876432e-1
0.3845303867403315 6.427662958572138e-1 6.427662958572138e-1
0.38475138121546965 6.416558774231045e-1 6.416558774231045e-1
0.38497237569060777 6.401080680639235e-1 6.401080680639235e-1
0.3851933701657459 6.392923841426774e-1 6.392923841426774e-1
0.385414364640884 6.40914511273436e-1 6.40914511273436e-1
0.38563535911602215 6.400535156849538e-1 6.400535156849538e-1
0.3858563535911602 6.39296119373753e-1 6.39296119373753e-1
0.38607734806629834 6.378404952343e-1 6.378404952343e-1
0.38629834254143647 6.39332278722136e-1 6.39332278722136e-1
0.3865193370165746 6.382083484864007e-1 6.382083484864007e-1
0.3867403314917127 6.373701094066884e-1 6.373701094066884e-1
0.38696132596685084 6.339088029685764e-1 6.339088029685764e-1
0.38718232044198897 6.360030560140468e-1 6.360030560140468e-1
0.3874033149171271 6.380958036729818e-1 6.380958036729818e-1
0.3876243093922652 6.386662197851503e-1 6.386662197851503e-1
0.38784530386740335 6.371323649295983e-1 6.371323649295983e-1
0.38806629834254147 6.331699618399536e-1 6.331699618399536e-1
0.3882872928176796 6.401145448931085e-1 6.401145448931085e-1
0.3885082872928177 6.378573939341687e-1 6.378573939341687e-1
0.38872928176795585 6.386974528491147e-1 6.386974528491147e-1
0.3889502762430939 6.38843573989575e-1 6.38843573989575e-1
0.38917127071823204 6.380634447755393e-1 6.380634447755393e-1
0.38939226519337017 6.380165823834569e-1 6.380165823834569e-1
0.3896132596685083 6.37429863350476e-1 6.37429863350476e-1
0.3898342541436464 6.379675270705003e-1 6.379675270705003e-1
0.39005524861878454 6.372241431404428e-1 6.372241431404428e-1
0.39027624309392267 6.335937384396995e-1 6.335937384396995e-1
0.3904972375690608 6.342362589007418e-1 6.342362589007418e-1
0.3907182320441989 6.357234509510046e-1 6.357234509510046e-1
0.39093922651933705 6.355625431674663e-1 6.355625431674663e-1
0.39116022099447517 6.349245903634393e-1 6.349245903634393e-1
0.3913812154696133 6.355574476060748e-1 6.355574476060748e-1
0.3916022099447514 6.327476823912686e-1 6.327476823912686e-1
0.39182320441988955 6.379102631303932e-1 6.379102631303932e-1
0.3920441988950276 6.357682736920789e-1 6.357682736920789e-1
0.39226519337016574 6.315265511652934e-1 6.315265511652934e-1
0.39248618784530387 6.358431402509406e-1 6.358431402509406e-1
0.392707182320442 6.289831520239342e-1 6.289831520239342e-1
0.3929281767955801 6.321643258966243e-1 6.321643258966243e-1
0.39314917127071825 6.30371532337008e-1 6.30371532337008e-1
0.39337016574585637 6.299416218157741e-1 6.299416218157741e-1
0.3935911602209945 6.317792377799516e-1 6.317792377799516e-1
0.3938121546961326 6.313054144452646e-1 6.313054144452646e-1
0.39403314917127075 6.294521464356104e-1 6.294521464356104e-1
0.39425414364640887 6.29534853514556e-1 6.29534853514556e-1
0.394475138121547 6.347602178434637e-1 6.347602178434637e-1
0.3946961325966851 6.284589799911511e-1 6.284589799911511e-1
0.39491712707182325 6.321458327943357e-1 6.321458327943357e-1
0.3951381215469614 6.283946326152683e-1 6.283946326152683e-1
0.39535911602209944 6.274843351570918e-1 6.274843351570918e-1
0.39558011049723757 6.291046443207189e-1 6.291046443207189e-1
0.3958011049723757 6.290504598296276e-1 6.290504598296276e-1
0.3960220994475138 6.292090714337202e-1 6.292090714337202e-1
0.39624309392265195 6.300991929788462e-1 6.300991929788462e-1
0.39646408839779007 6.251524596823539e-1 6.251524596823539e-1
0.3966850828729282 6.285459338382817e-1 6.285459338382817e-1
0.3969060773480663 6.253507580681936e-1 6.253507580681936e-1
0.39712707182320445 6.233792886455514e-1 6.233792886455514e-1
0.3973480662983426 6.288787666758391e-1 6.288787666758391e-1
0.3975690607734807 6.274021505237353e-1 6.274021505237353e-1
0.3977900552486188 6.29823681482335e-1 6.29823681482335e-1
0.39801104972375695 6.267306046506884e-1 6.267306046506884e-1
0.3982320441988951 6.214865312072244e-1 6.214865312072244e-1
0.39845303867403314 6.223223447737065e-1 6.223223447737065e-1
0.39867403314917127 6.237488354595508e-1 6.237488354595508e-1
0.3988950276243094 6.196294168880878e-1 6.196294168880878e-1
0.3991160220994475 6.16335795229602e-1 6.16335795229602e-1
0.39933701657458565 6.241694083578433e-1 6.241694083578433e-1
0.39955801104972377 6.249200480520041e-1 6.249200480520041e-1
0.3997790055248619 6.266095877558793e-1 6.266095877558793e-1
0.4 6.193802552047738e-1 6.193802552047738e-1
0.40022099447513815 6.209694763715699e-1 6.209694763715699e-1
0.4004419889502763 6.190694370357188e-1 6.190694370357188e-1
0.4006629834254144 6.205302991525197e-1 6.205302991525197e-1
0.4008839779005525 6.192973563588704e-1 6.192973563588704e-1
0.40110497237569065 6.202705264136195e-1 6.202705264136195e-1
0.4013259668508288 6.20399742252189e-1 6.20399742252189e-1
0.40154696132596684 6.170594888449297e-1 6.170594888449297e-1
0.40176795580110497 6.209581757225489e-1 6.209581757225489e-1
0.4019889502762431 6.153132798213075e-1 6.153132798213075e-1
0.4022099447513812 6.190104151451261e-1 6.190104151451261e-1
0.40243093922651935 6.167020034977351e-1 6.167020034977351e-1
0.40265193370165747 6.159038987375562e-1 6.159038987375562e-1
0.4028729281767956 6.174934267278469e-1 6.174934267278469e-1
0.4030939226519337 6.129708233697921e-1 6.129708233697921e-1
0.40331491712707185 6.124676988915918e-1 6.124676988915918e-1
0.40353591160221 6.088909049126552e-1 6.088909049126552e-1
0.4037569060773481 6.168684160052318e-1 6.168684160052318e-1
0.4039779005524862 6.118564360754273e-1 6.118564360754273e-1
0.40419889502762435 6.142128446622475e-1 6.142128446622475e-1
0.4044198895027625 6.124363498124832e-1 6.124363498124832e-1
0.4046408839779006 6.107806258946904e-1 6.107806258946904e-1
0.40486187845303867 6.10823421887758e-1 6.10823421887758e-1
0.4050828729281768 6.09935816519751e-1 6.09935816519751e-1
0.4053038674033149 6.061952844825238e-1 6.061952844825238e-1
0.40552486187845305 6.081805267845222e-1 6.081805267845222e-1
0.40574585635359117 6.08714240343502e-1 6.08714240343502e-1
0.4059668508287293 6.071448083335009e-1 6.071448083335009e-1
0.4061878453038674 6.055668272815775e-1 6.055668272815775e-1
0.40640883977900555 6.032495340409834e-1 6.032495340409834e-1
0.4066298342541437 6.040658113838755e-1 6.040658113838755e-1
0.4068508287292818 6.045271891266704e-1 6.045271891266704e-1
0.4070718232044199 6.062185014548187e-1 6.062185014548187e-1
0.40729281767955805 6.048610750244872e-1 6.048610750244872e-1
0.4075138121546962 6.038932326105306e-1 6.038932326105306e-1
0.4077348066298343 5.990177162580177e-1 5.990177162580177e-1
0.40795580110497237 6.032351127028188e-1 6.032351127028188e-1
0.4081767955801105 6.007737191307707e-1 6.007737191307707e-1
0.4083977900552486 6.032359096229949e-1 6.032359096229949e-1
0.40861878453038675 6.044667722412806e-1 6.044667722412806e-1
0.4088397790055249 6.006105431238349e-1 6.006105431238349e-1
0.409060773480663 5.958615022314144e-1 5.958615022314144e-1
0.4092817679558011 5.982668175133905e-1 5.982668175133905e-1
0.40950276243093925 5.971415699555247e-1 5.971415699555247e-1
0.4097237569060774 6.009938785141595e-1 6.009938785141595e-1
0.4099447513812155 5.94909189384921e-1 5.94909189384921e-1
0.4101657458563536 5.996490777693135e-1 5.996490777693135e-1
0.41038674033149175 5.973455965718268e-1 5.973455965718268e-1
0.4106077348066299 5.974920265694119e-1 5.974920265694119e-1
0.410828729281768 5.927148465930396e-1 5.927148465930396e-1
0.41104972375690607 5.944825799611091e-1 5.944825799611091e-1
0.4112707182320442 5.937307712479334e-1 5.937307712479334e-1
0.4114917127071823 5.905207615856081e-1 5.905207615856081e-1
0.41171270718232045 5.895424934492577e-1 5.895424934492577e-1
0.4119337016574586 5.917192562615265e-1 5.917192562615265e-1
0.4121546961325967 5.888754649308932e-1 5.888754649308932e-1
0.4123756906077348 5.900130857330761e-1 5.900130857330761e-1
0.41259668508287295 5.862926644581559e-1 5.862926644581559e-1
0.4128176795580111 5.884886039280128e-1 5.884886039280128e-1
0.4130386740331492 5.838041883576035e-1 5.838041883576035e-1
0.4132596685082873 5.906676969120919e-1 5.906676969120919e-1
0.41348066298342545 5.852089359100456e-1 5.852089359100456e-1
0.4137016574585636 5.8341471969517e-1 5.8341471969517e-1
0.4139226519337017 5.821809278391039e-1 5.821809278391039e-1
0.41414364640883977 5.768776192958422e-1 5.768776192958422e-1
0.4143646408839779 5.828547620217388e-1 5.828547620217388e-1
0.414585635359116 5.786412530792542e-1 5.786412530792542e-1
0.41480662983425415 5.798437730686739e-1 5.798437730686739e-1
0.4150276243093923 5.790505641384835e-1 5.790505641384835e-1
0.4152486187845304 5.805833155732354e-1 5.805833155732354e-1
0.4154696132596685 5.769103113348275e-1 5.769103113348275e-1
0.41569060773480665 5.789363149911106e-1 5.789363149911106e-1
0.4159116022099448 5.786952864223305e-1 5.786952864223305e-1
0.4161325966850829 5.771388009002432e-1 5.771388009002432e-1
0.416353591160221 5.788009981611277e-1 5.788009981611277e-1
0.41657458563535915 5.736450353156353e-1 5.736450353156353e-1
0.4167955801104973 5.720802834898815e-1 5.720802834898815e-1
0.4170165745856354 5.712133823240175e-1 5.712133823240175e-1
0.4172375690607735 5.716764536605434e-1 5.716764536605434e-1
0.4174585635359116 5.714518349527817e-1 5.714518349527817e-1
0.4176795580110497 5.689641360691122e-1 5.689641360691122e-1
0.41790055248618785 5.688396631062598e-1 5.688396631062598e-1
0.418121546961326 5.639280185846611e-1 5.639280185846611e-1
0.4183425414364641 5.688864418193726e-1 5.688864418193726e-1
0.4185635359116022 5.670557492098989e-1 5.670557492098989e-1
0.41878453038674035 5.6283718576698e-1 5.6283718576698e-1
0.4190055248618785 5.633551160576782e-1 5.633551160576782e-1
0.4192265193370166 5.634693776460291e-1 5.634693776460291e-1
0.4194475138121547 5.599676578672326e-1 5.599676578672326e-1
0.41966850828729285 5.606911621894279e-1 5.606911621894279e-1
0.419889502762431 5.61010436496431e-1 5.61010436496431e-1
0.4201104972375691 5.573837987681283e-1 5.573837987681283e-1
0.42033149171270723 5.599749655689403e-1 5.599749655689403e-1
0.4205524861878453 5.571903071827502e-1 5.571903071827502e-1
0.4207734806629834 5.543145813067123e-1 5.543145813067123e-1
0.42099447513812155 5.537661545245238e-1 5.537661545245238e-1
0.4212154696132597 5.57057043714408e-1 5.57057043714408e-1
0.4214364640883978 5.514431256629133e-1 5.514431256629133e-1
0.4216574585635359 5.493233635620665e-1 5.493233635620665e-1
0.42187845303867405 5.498197297761318e-1 5.498197297761318e-1
0.4220994475138122 5.510698383655064e-1 5.510698383655064e-1
0.4223204419889503 5.472465606949437e-1 5.472465606949437e-1
0.4225414364640884 5.471226252771113e-1 5.471226252771113e-1
0.42276243093922655 5.483808040585383e-1 5.483808040585383e-1
0.4229834254143647 5.492930932209812e-1 5.492930932209812e-1
0.4232044198895028 5.480370544187418e-1 5.480370544187418e-1
0.42342541436464093 5.454711947800344e-1 5.454711947800344e-1
0.423646408839779 5.462866468665335e-1 5.462866468665335e-1
0.4238674033149171 5.405403879217512e-1 5.405403879217512e-1
0.42408839779005525 5.39347579001983e-1 5.39347579001983e-1
0.4243093922651934 5.407490668981292e-1 5.407490668981292e-1
0.4245303867403315 5.382282742280178e-1 5.382282742280178e-1
0.4247513812154696 5.374701236091961e-1 5.374701236091961e-1
0.42497237569060775 5.354225441256086e-1 5.354225441256086e-1
0.4251933701657459 5.374803805357398e-1 5.374803805357398e-1
0.425414364640884 5.352907158653717e-1 5.352907158653717e-1
0.4256353591160221 5.363343561789544e-1 5.363343561789544e-1
0.42585635359116025 5.341750130851461e-1 5.341750130851461e-1
0.4260773480662984 5.277550237801871e-1 5.277550237801871e-1
0.4262983425414365 5.292801810169432e-1 5.292801810169432e-1
0.42651933701657463 5.286353850156185e-1 5.286353850156185e-1
0.42674033149171275 5.291551122750344e-1 5.291551122750344e-1
0.4269613259668508 5.246119919015793e-1 5.246119919015793e-1
0.42718232044198895 5.260550817497598e-1 5.260550817497598e-1
0.4274033149171271 5.267671878377906e-1 5.267671878377906e-1
0.4276243093922652 5.186517137467628e-1 5.186517137467628e-1
0.4278453038674033 5.217249494385352e-1 5.217249494385352e-1
0.42806629834254145 5.212038181366689e-1 5.212038181366689e-1
0.4282872928176796 5.17370316182237e-1 5.17370316182237e-1
0.4285082872928177 5.144911630927846e-1 5.144911630927846e-1
0.4287292817679558 5.13595332144646e-1 5.13595332144646e-1
0.42895027624309395 5.170268626147982e-1 5.170268626147982e-1
0.4291712707182321 5.106046944224683e-1 5.106046944224683e-1
0.4293922651933702 5.081498765062089e-1 5.081498765062089e-1
0.42961325966850833 5.119764785181498e-1 5.119764785181498e-1
0.42983425414364645 5.149657042416176e-1 5.149657042416176e-1
0.4300552486187845 5.114446364027709e-1 5.114446364027709e-1
0.43027624309392265 5.083061505870456e-1 5.083061505870456e-1
0.4304972375690608 5.069798419249447e-1 5.069798419249447e-1
0.4307182320441989 5.062859209251793e-1 5.062859209251793e-1
0.430939226519337 5.079176910926573e-1 5.079176910926573e-1
0.43116022099447515 5.021357202645187e-1 5.021357202645187e-1
0.4313812154696133 4.9789613601980376e-1 4.9789613601980376e-1
0.4316022099447514 5.000613349561855e-1 5.000613349561855e-1
0.43182320441988953 4.946607573561006e-1 4.946607573561006e-1
0.43204419889502765 4.9724239736180165e-1 4.9724239736180165e-1
0.4322651933701658 4.946168883730162e-1 4.946168883730162e-1
0.4324861878453039 4.969950509416914e-1 4.969950509416914e-1
0.43270718232044203 4.942630598566349e-1 4.942630598566349e-1
0.43292817679558016 4.913285933657927e-1 4.913285933657927e-1
0.4331491712707182 4.907737922144544e-1 4.907737922144544e-1
0.43337016574585635 4.893640797222498e-1 4.893640797222498e-1
0.4335911602209945 4.870427488535962e-1 4.870427488535962e-1
0.4338121546961326 4.8845734609905334e-1 4.8845734609905334e-1
0.4340331491712707 4.869567010214406e-1 4.869567010214406e-1
0.43425414364640885 4.85420021538189e-1 4.85420021538189e-1
0.434475138121547 4.7967576761995145e-1 4.7967576761995145e-1
0.4346961325966851 4.8053257339098776e-1 4.8053257339098776e-1
0.43491712707182323 4.801256457135561e-1 4.801256457135561e-1
0.43513812154696135 4.7676625973828335e-1 4.7676625973828335e-1
0.4353591160220995 4.771078082453779e-1 4.771078082453779e-1
0.4355801104972376 4.8083862645991315e-1 4.8083862645991315e-1
0.43580110497237573 4.731168822213614e-1 4.731168822213614e-1
0.43602209944751386 4.7326862702767825e-1 4.7326862702767825e-1
0.436243093922652 4.744262274594031e-1 4.744262274594031e-1
0.43646408839779005 4.6814764067450154e-1 4.6814764067450154e-1
0.4366850828729282 4.6832980525734014e-1 4.6832980525734014e-1
0.4369060773480663 4.680666280869583e-1 4.680666280869583e-1
0.4371270718232044 4.672314612494257e-1 4.672314612494257e-1
0.43734806629834255 4.6541774324261054e-1 4.6541774324261054e-1
0.4375690607734807 4.598622849721461e-1 4.598622849721461e-1
0.4377900552486188 4.6066598296557926e-1 4.6066598296557926e-1
0.43801104972375693 4.576190038010419e-1 4.576190038010419e-1
0.43823204419889505 4.5672775888716854e-1 4.5672775888716854e-1
0.4384530386740332 4.557442074888196e-1 4.557442074888196e-1
0.4386740331491713 4.560927276575195e-1 4.560927276575195e-1
0.43889502762430943 4.513159058556222e-1 4.513159058556222e-1
0.43911602209944756 4.497889063354843e-1 4.497889063354843e-1
0.4393370165745857 4.4726756276260415e-1 4.4726756276260415e-1
0.43955801104972375 4.529415581787499e-1 4.529415581787499e-1
0.4397790055248619 4.4614218045309384e-1 4.4614218045309384e-1
0.44 4.437763920555109e-1 4.437763920555109e-1
0.4402209944751381 4.440311725407038e-1 4.440311725407038e-1
0.44044198895027625 4.3900169479230966e-1 4.3900169479230966e-1
0.4406629834254144 4.419904225237725e-1 4.419904225237725e-1
0.4408839779005525 4.364503696201747e-1 4.364503696201747e-1
0.44110497237569063 4.3541199268794584e-1 4.3541199268794584e-1
0.44132596685082875 4.3546081888736365e-1 4.3546081888736365e-1
0.4415469613259669 4.3663952294583863e-1 4.3663952294583863e-1
0.441767955801105 4.356663008343413e-1 4.356663008343413e-1
0.44198895027624313 4.2967919117519626e-1 4.2967919117519626e-1
0.44220994475138126 4.279497388865958e-1 4.279497388865958e-1
0.4424309392265194 4.2623821298867837e-1 4.2623821298867837e-1
0.44265193370165745 4.235004832621736e-1 4.235004832621736e-1
0.4428729281767956 4.233733420064847e-1 4.233733420064847e-1
0.4430939226519337 4.192856514851111e-1 4.192856514851111e-1
0.44331491712707183 4.179233629142938e-1 4.179233629142938e-1
0.44353591160220995 4.175567549596191e-1 4.175567549596191e-1
0.4437569060773481 4.1727106823101634e-1 4.1727106823101634e-1
0.4439779005524862 4.1660150931467355e-1 4.1660150931467355e-1
0.44419889502762433 4.1279162263664615e-1 4.1279162263664615e-1
0.44441988950276246 4.117983913943273e-1 4.117983913943273e-1
0.4446408839779006 4.062229008354872e-1 4.062229008354872e-1
0.4448618784530387 4.0382360247487226e-1 4.0382360247487226e-1
0.44508287292817683 4.100736253171955e-1 4.100736253171955e-1
0.44530386740331496 4.053872084036949e-1 4.053872084036949e-1
0.4455248618784531 4.0188814976274e-1 4.0188814976274e-1
0.4457458563535912 3.9965094368154963e-1 3.9965094368154963e-1
0.4459668508287293 3.980278134563515e-1 3.980278134563515e-1
0.4461878453038674 3.965659281316358e-1 3.965659281316358e-1
0.44640883977900553 3.939352823322362e-1 3.939352823322362e-1
0.44662983425414365 3.9117136406868225e-1 3.9117136406868225e-1
0.4468508287292818 3.924500025364206e-1 3.924500025364206e-1
0.4470718232044199 3.9114051939078776e-1 3.9114051939078776e-1
0.44729281767955803 3.900347816793466e-1 3.900347816793466e-1
0.44751381215469616 3.8786802721871494e-1 3.8786802721871494e-1
0.4477348066298343 3.8453337552938605e-1 3.8453337552938605e-1
0.4479558011049724 3.8474289771649195e-1 3.8474289771649195e-1
0.44817679558011053 3.785378951865961e-1 3.785378951865961e-1
0.44839779005524866 3.8003129003438074e-1 3.8003129003438074e-1
0.4486187845303868 3.7850513909553696e-1 3.7850513909553696e-1
0.4488397790055249 3.727646909906208e-1 3.727646909906208e-1
0.449060773480663 3.7617532819741895e-1 3.7617532819741895e-1
0.4492817679558011 3.740290966575368e-1 3.740290966575368e-1
0.44950276243093923 3.70037870278352e-1 3.70037870278352e-1
0.44972375690607735 3.703289118307249e-1 3.703289118307249e-1
0.4499447513812155 3.686132380503433e-1 3.686132380503433e-1
0.4501657458563536 3.633805384174731e-1 3.633805384174731e-1
0.45038674033149173 3.6370137478526443e-1 3.6370137478526443e-1
0.45060773480662986 3.645174821745196e-1 3.645174821745196e-1
0.450828729281768 3.55408453244777e-1 3.55408453244777e-1
0.4510497237569061 3.554410213214534e-1 3.554410213214534e-1
0.45127071823204423 3.513447306609261e-1 3.513447306609261e-1
0.45149171270718236 3.4923995584769285e-1 3.4923995584769285e-1
0.4517127071823205 3.4840553022287635e-1 3.4840553022287635e-1
0.4519337016574586 3.468727990771323e-1 3.468727990771323e-1
0.4521546961325967 3.474777405467786e-1 3.474777405467786e-1
0.4523756906077348 3.4388637995426974e-1 3.4388637995426974e-1
0.45259668508287293 3.459123246598348e-1 3.459123246598348e-1
0.45281767955801105 3.4196681675031426e-1 3.4196681675031426e-1
0.4530386740331492 3.390578075673285e-1 3.390578075673285e-1
0.4532596685082873 3.316626726969072e-1 3.316626726969072e-1
0.45348066298342543 3.347160800917801e-1 3.347160800917801e-1
0.45370165745856356 3.322404785353821e-1 3.322404785353821e-1
0.4539226519337017 3.3348678926314745e-1 3.3348678926314745e-1
0.4541436464088398 3.3035444389180624e-1 3.3035444389180624e-1
0.45436464088397793 3.302959680973028e-1 3.302959680973028e-1
0.45458563535911606 3.272310205761779e-1 3.272310205761779e-1
0.4548066298342542 3.263495612659564e-1 3.263495612659564e-1
0.4550276243093923 3.1788226166146627e-1 3.1788226166146627e-1
0.45524861878453043 3.20773536805532e-1 3.20773536805532e-1
0.4554696132596685 3.134617830960589e-1 3.134617830960589e-1
0.45569060773480663 3.151221190160096e-1 3.151221190160096e-1
0.45591160220994476 3.1310265908861323e-1 3.1310265908861323e-1
0.4561325966850829 3.029232020749215e-1 3.029232020749215e-1
0.456353591160221 3.0244793602606945e-1 3.0244793602606945e-1
0.45657458563535913 3.0415737133854703e-1 3.0415737133854703e-1
0.45679558011049726 3.019803000147614e-1 3.019803000147614e-1
0.4570165745856354 3.0188237507219595e-1 3.0188237507219595e-1
0.4572375690607735 2.948112742538025e-1 2.948112742538025e-1
0.45745856353591163 2.9669452028839727e-1 2.9669452028839727e-1
0.45767955801104976 2.911525236672925e-1 2.911525236672925e-1
0.4579005524861879 2.9304821761117195e-1 2.9304821761117195e-1
0.458121546961326 2.909020293459572e-1 2.909020293459572e-1
0.45834254143646413 2.868260229129329e-1 2.868260229129329e-1
0.4585635359116022 2.8366893190697295e-1 2.8366893190697295e-1
0.45878453038674033 2.8371491771714785e-1 2.8371491771714785e-1
0.45900552486187846 2.799001911721599e-1 2.799001911721599e-1
0.4592265193370166 2.8185338831873663e-1 2.8185338831873663e-1
0.4594475138121547 2.768893640391208e-1 2.768893640391208e-1
0.45966850828729283 2.7642437861369684e-1 2.7642437861369684e-1
0.45988950276243096 2.6903150301269774e-1 2.6903150301269774e-1
0.4601104972375691 2.7001835478542047e-1 2.7001835478542047e-1
0.4603314917127072 2.6159511804100033e-1 2.6159511804100033e-1
0.46055248618784533 2.599813152805974e-1 2.599813152805974e-1
0.46077348066298346 2.607397825636464e-1 2.607397825636464e-1
0.4609944751381216 2.5918047939695965e-1 2.5918047939695965e-1
0.4612154696132597 2.5547223924287676e-1 2.5547223924287676e-1
0.46143646408839784 2.5491598124200676e-1 2.5491598124200676e-1
0.4616574585635359 2.552181597634582e-1 2.552181597634582e-1
0.46187845303867403 2.4966489169902628e-1 2.4966489169902628e-1
0.46209944751381216 2.4577283770624048e-1 2.4577283770624048e-1
0.4623204419889503 2.4435281105571915e-1 2.4435281105571915e-1
0.4625414364640884 2.4007818343626708e-1 2.4007818343626708e-1
0.46276243093922653 2.380092306625694e-1 2.380092306625694e-1
0.46298342541436466 2.379612622812739e-1 2.379612622812739e-1
0.4632044198895028 2.3280324622147885e-1 2.3280324622147885e-1
0.4634254143646409 2.3198557841125433e-1 2.3198557841125433e-1
0.46364640883977903 2.255482251498644e-1 2.255482251498644e-1
0.46386740331491716 2.29656595311567e-1 2.29656595311567e-1
0.4640883977900553 2.2438251512495766e-1 2.2438251512495766e-1
0.4643093922651934 2.2581407101235085e-1 2.2581407101235085e-1
0.46453038674033154 2.198458647240069e-1 2.198458647240069e-1
0.46475138121546966 2.2046059736250312e-1 2.2046059736250312e-1
0.46497237569060773 2.1805373003236594e-1 2.1805373003236594e-1
0.46519337016574586 2.1227042949477903e-1 2.1227042949477903e-1
0.465414364640884 2.074505518862817e-1 2.074505518862817e-1
0.4656353591160221 2.073644370352805e-1 2.073644370352805e-1
0.46585635359116023 2.0269074767067208e-1 2.0269074767067208e-1
0.46607734806629836 2.0521124860398698e-1 2.0521124860398698e-1
0.4662983425414365 1.9945455148219038e-1 1.9945455148219038e-1
0.4665193370165746 1.965769704379592e-1 1.965769704379592e-1
0.46674033149171273 1.9633508656490006e-1 1.9633508656490006e-1
0.46696132596685086 1.943935490157993e-1 1.943935490157993e-1
0.467182320441989 1.901612432079811e-1 1.901612432079811e-1
0.4674033149171271 1.8471368804649968e-1 1.8471368804649968e-1
0.46762430939226524 1.8366966321765643e-1 1.8366966321765643e-1
0.46784530386740336 1.7965064020928834e-1 1.7965064020928834e-1
0.46806629834254143 1.7829332689826982e-1 1.7829332689826982e-1
0.46828729281767956 1.7496954273748555e-1 1.7496954273748555e-1
0.4685082872928177 1.7673462848098564e-1 1.7673462848098564e-1
0.4687292817679558 1.703377728122315e-1 1.703377728122315e-1
0.46895027624309393 1.6849410173337231e-1 1.6849410173337231e-1
0.46917127071823206 1.6268020090184576e-1 1.6268020090184576e-1
0.4693922651933702 1.6068223575668084e-1 1.6068223575668084e-1
0.4696132596685083 1.6224802405532968e-1 1.6224802405532968e-1
0.46983425414364643 1.5700969641376572e-1 1.5700969641376572e-1
0.47005524861878456 1.505219235282449e-1 1.505219235282449e-1
0.4702762430939227 1.500557481963507e-1 1.500557481963507e-1
0.4704972375690608 1.4467386142543104e-1 1.4467386142543104e-1
0.47071823204419894 1.440178876205347e-1 1.440178876205347e-1
0.47093922651933706 1.411262997376208e-1 1.411262997376208e-1
0.47116022099447513 1.3917062322845153e-1 1.3917062322845153e-1
0.47138121546961326 1.3710517781738885e-1 1.3710517781738885e-1
0.4716022099447514 1.3248508775133372e-1 1.3248508775133372e-1
0.4718232044198895 1.3218601071322622e-1 1.3218601071322622e-1
0.47204419889502763 1.2691778495219763e-1 1.2691778495219763e-1
0.47226519337016576 1.3021184676337283e-1 1.3021184676337283e-1
0.4724861878453039 1.2262158746990748e-1 1.2262158746990748e-1
0.472707182320442 1.1567364962822024e-1 1.1567364962822024e-1
0.47292817679558014 1.1768970621734764e-1 1.1768970621734764e-1
0.47314917127071826 1.1114865472383384e-1 1.1114865472383384e-1
0.4733701657458564 1.1094550800545688e-1 1.1094550800545688e-1
0.4735911602209945 1.0611864349767997e-1 1.0611864349767997e-1
0.47381215469613264 1.0416059309183323e-1 1.0416059309183323e-1
0.47403314917127076 1.024733730905747e-1 1.024733730905747e-1
0.4742541436464089 1.0072637711938581e-1 1.0072637711938581e-1
0.47447513812154696 9.771286741171492e-2 9.771286741171492e-2
0.4746961325966851 9.32255829243469e-2 9.32255829243469e-2
0.4749171270718232 9.38872431538722e-2 9.38872431538722e-2
0.47513812154696133 8.773040857478476e-2 8.773040857478476e-2
0.47535911602209946 9.030407254023443e-2 9.030407254023443e-2
0.4755801104972376 7.943792961806606e-2 7.943792961806606e-2
0.4758011049723757 7.756133294562018e-2 7.756133294562018e-2
0.47602209944751384 7.400604047371884e-2 7.400604047371884e-2
0.47624309392265196 7.012322894890088e-2 7.012322894890088e-2
0.4764640883977901 7.334184709044633e-2 7.334184709044633e-2
0.4766850828729282 6.596128001866886e-2 6.596128001866886e-2
0.47690607734806634 6.160224037331785e-2 6.160224037331785e-2
0.47712707182320446 5.91915135169212e-2 5.91915135169212e-2
0.4773480662983426 5.986499633355846e-2 5.986499633355846e-2
0.47756906077348066 5.36225972177955e-2 5.36225972177955e-2
0.4777900552486188 5.255892462129408e-2 5.255892462129408e-2
0.4780110497237569 4.9018847414586286e-2 4.9018847414586286e-2
0.47823204419889503 4.22538132984438e-2 4.22538132984438e-2
0.47845303867403316 3.903742034300661e-2 3.903742034300661e-2
0.4786740331491713 3.8866507472007594e-2 3.8866507472007594e-2
0.4788950276243094 3.5338377730581794e-2 3.5338377730581794e-2
0.47911602209944754 3.35714756506742e-2 3.35714756506742e-2
0.47933701657458566 2.4598391094073246e-2 2.4598391094073246e-2
0.4795580110497238 2.3171528047455592e-2 2.3171528047455592e-2
0.4797790055248619 2.1768892993818678e-2 2.1768892993818678e-2
0.48000000000000004 1.9139246780027985e-2 1.9139246780027985e-2
0.48022099447513816 1.5179864412416588e-2 1.5179864412416588e-2
0.4804419889502763 1.5374995664856339e-2 1.5374995664856339e-2
0.48066298342541436 1.1748505945902377e-2 1.1748505945902377e-2
0.4808839779005525 2.6172973007443368e-3 2.6172973007443368e-3
0.4811049723756906 3.0172662768701564e-3 3.0172662768701564e-3
0.48132596685082873 4.3181213869969426e-4 4.3181213869969426e-4
0.48154696132596686 -3.550183920637995e-3 -3.550183920637995e-3
0.481767955801105 -3.056358787475677e-3 -3.056358787475677e-3
0.4819889502762431 -4.8813045509494835e-3 -4.8813045509494835e-3
0.48220994475138124 -1.404874928583455e-2 -1.404874928583455e-2
0.48243093922651936 -1.7976989254279818e-2 -1.7976989254279818e-2
0.4826519337016575 -1.6766154179535864e-2 -1.6766154179535864e-2
0.4828729281767956 -1.8678973012797417e-2 -1.8678973012797417e-2
0.48309392265193374 -2.404090360276756e-2 -2.404090360276756e-2
0.48331491712707186 -3.2259598284767765e-2 -3.2259598284767765e-2
0.48353591160221 -3.376457209422812e-2 -3.376457209422812e-2
0.4837569060773481 -3.1135249012081534e-2 -3.1135249012081534e-2
0.4839779005524862 -3.902852424242598e-2 -3.902852424242598e-2
0.4841988950276243 -3.964941801176325e-2 -3.964941801176325e-2
0.48441988950276244 -4.629843531664379e-2 -4.629843531664379e-2
0.48464088397790056 -4.845949896160606e-2 -4.845949896160606e-2
0.4848618784530387 -5.525789778992918e-2 -5.525789778992918e-2
0.4850828729281768 -5.579168187476613e-2 -5.579168187476613e-2
0.48530386740331494 -6.293918643631047e-2 -6.293918643631047e-2
0.48552486187845306 -6.51141992134261e-2 -6.51141992134261e-2
0.4857458563535912 -6.481106030103989e-2 -6.481106030103989e-2
0.4859668508287293 -7.392787291745195e-2 -7.392787291745195e-2
0.48618784530386744 -7.354670875928138e-2 -7.354670875928138e-2
0.48640883977900556 -8.050759852493217e-2 -8.050759852493217e-2
0.4866298342541437 -7.990420270697074e-2 -7.990420270697074e-2
0.4868508287292818 -8.544197910440277e-2 -8.544197910440277e-2
0.4870718232044199 -8.691772506652784e-2 -8.691772506652784e-2
0.487292817679558 -8.989628937386884e-2 -8.989628937386884e-2
0.48751381215469614 -1.0070695427792531e-1 -1.0070695427792531e-1
0.48773480662983426 -1.012090200842839e-1 -1.012090200842839e-1
0.4879558011049724 -1.033120812530659e-1 -1.033120812530659e-1
0.4881767955801105 -1.0898238096022839e-1 -1.0898238096022839e-1
0.48839779005524864 -1.1200598204457934e-1 -1.1200598204457934e-1
0.48861878453038676 -1.175113630001623e-1 -1.175113630001623e-1
0.4888397790055249 -1.2004624370409589e-1 -1.2004624370409589e-1
0.489060773480663 -1.2357275914972421e-1 -1.2357275914972421e-1
0.48928176795580114 -1.267018044977566e-1 -1.267018044977566e-1
0.48950276243093926 -1.2901080257096043e-1 -1.2901080257096043e-1
0.4897237569060774 -1.339630280367463e-1 -1.339630280367463e-1
0.4899447513812155 -1.3408779575591767e-1 -1.3408779575591767e-1
0.4901657458563536 -1.3951511320054566e-1 -1.3951511320054566e-1
0.4903867403314917 -1.4303654206968064e-1 -1.4303654206968064e-1
0.49060773480662984 -1.4657463656975311e-1 -1.4657463656975311e-1
0.49082872928176796 -1.5189245320151246e-1 -1.5189245320151246e-1
0.4910497237569061 -1.5534084158251504e-1 -1.5534084158251504e-1
0.4912707182320442 -1.6011306368771772e-1 -1.6011306368771772e-1
0.49149171270718234 -1.5998704644378892e-1 -1.5998704644378892e-1
0.49171270718232046 -1.711995615328168e-1 -1.711995615328168e-1
0.4919337016574586 -1.706771624717338e-1 -1.706771624717338e-1
0.4921546961325967 -1.7479236113420926e-1 -1.7479236113420926e-1
0.49237569060773484 -1.7991591116650385e-1 -1.7991591116650385e-1
0.49259668508287296 -1.8192875646080653e-1 -1.8192875646080653e-1
0.4928176795580111 -1.869260283651646e-1 -1.869260283651646e-1
0.4930386740331492 -1.9565273518809123e-1 -1.9565273518809123e-1
0.49325966850828734 -1.9477799107924954e-1 -1.9477799107924954e-1
0.4934806629834254 -1.992165532960688e-1 -1.992165532960688e-1
0.49370165745856354 -1.9730654021940142e-1 -1.9730654021940142e-1
0.49392265193370166 -2.096909454134992e-1 -2.096909454134992e-1
0.4941436464088398 -2.091189407824321e-1 -2.091189407824321e-1
0.4943646408839779 -2.1733549203371227e-1 -2.1733549203371227e-1
0.49458563535911604 -2.1987164491154987e-1 -2.1987164491154987e-1
0.49480662983425416 -2.2100014622581954e-1 -2.2100014622581954e-1
0.4950276243093923 -2.234152921123358e-1 -2.234152921123358e-1
0.4952486187845304 -2.2704547581041412e-1 -2.2704547581041412e-1
0.49546961325966854 -2.3170099131810717e-1 -2.3170099131810717e-1
0.49569060773480667 -2.374818341945546e-1 -2.374818341945546e-1
0.4959116022099448 -2.3901113769305526e-1 -2.3901113769305526e-1
0.4961325966850829 -2.4329099241411756e-1 -2.4329099241411756e-1
0.49635359116022104 -2.482481728743413e-1 -2.482481728743413e-1
0.4965745856353591 -2.514205795182396e-1 -2.514205795182396e-1
0.49679558011049724 -2.5896357727513974e-1 -2.5896357727513974e-1
0.49701657458563536 -2.6227311456249014e-1 -2.6227311456249014e-1
0.4972375690607735 -2.668459385172217e-1 -2.668459385172217e-1
0.4974585635359116 -2.7049915360429155e-1 -2.7049915360429155e-1
0.49767955801104974 -2.7277363260280696e-1 -2.7277363260280696e-1
0.49790055248618786 -2.771940158331607e-1 -2.771940158331607e-1
0.498121546961326 -2.818553254669358e-1 -2.818553254669358e-1
0.4983425414364641 -2.8596027923002554e-1 -2.8596027923002554e-1
0.49856353591160224 -2.872838301177443e-1 -2.872838301177443e-1
0.49878453038674037 -2.9824439133379643e-1 -2.9824439133379643e-1
0.4990055248618785 -3.003516899402574e-1 -3.003516899402574e-1
0.4992265193370166 -3.0583525743394135e-1 -3.0583525743394135e-1
0.49944751381215474 -3.0559792171196465e-1 -3.0559792171196465e-1
0.4996685082872928 -3.137040102987929e-1 -3.137040102987929e-1
0.49988950276243094 -3.148132706123623e-1 -3.148132706123623e-1
0.5001104972375691 -3.2299584461951314e-1 -3.2299584461951314e-1
0.5003314917127072 -3.258348428948783e-1 -3.258348428948783e-1
0.5005524861878453 -3.2694408699033817e-1 -3.2694408699033817e-1
0.5007734806629834 -3.352637267193903e-1 -3.352637267193903e-1
0.5009944751381216 -3.405624072288309e-1 -3.405624072288309e-1
0.5012154696132597 -3.4667473434591134e-1 -3.4667473434591134e-1
0.5014364640883978 -3.426111657058617e-1 -3.426111657058617e-1
0.5016574585635359 -3.547938517744891e-1 -3.547938517744891e-1
0.5018784530386741 -3.574790426869052e-1 -3.574790426869052e-1
0.5020994475138122 -3.5731695774437444e-1 -3.5731695774437444e-1
0.5023204419889503 -3.628121262386097e-1 -3.628121262386097e-1
0.5025414364640884 -3.651161845723303e-1 -3.651161845723303e-1
0.5027624309392266 -3.710211968996058e-1 -3.710211968996058e-1
0.5029834254143647 -3.76746897748931e-1 -3.76746897748931e-1
0.5032044198895028 -3.783820967496334e-1 -3.783820967496334e-1
0.5034254143646409 -3.867398593852025e-1 -3.867398593852025e-1
0.5036464088397791 -3.867003563586744e-1 -3.867003563586744e-1
0.5038674033149172 -3.9566225541283107e-1 -3.9566225541283107e-1
0.5040883977900553 -3.993724912611336e-1 -3.993724912611336e-1
0.5043093922651934 -4.0750166325914083e-1 -4.0750166325914083e-1
0.5045303867403315 -4.1086063634746584e-1 -4.1086063634746584e-1
0.5047513812154696 -4.1116433830437504e-1 -4.1116433830437504e-1
0.5049723756906077 -4.1733813248491547e-1 -4.1733813248491547e-1
0.5051933701657458 -4.20761550415123e-1 -4.20761550415123e-1
0.505414364640884 -4.288399753890966e-1 -4.288399753890966e-1
0.5056353591160221 -4.341685043386727e-1 -4.341685043386727e-1
0.5058563535911602 -4.370059808911586e-1 -4.370059808911586e-1
0.5060773480662983 -4.3704485010719996e-1 -4.3704485010719996e-1
0.5062983425414365 -4.4913220920851504e-1 -4.4913220920851504e-1
0.5065193370165746 -4.499659497273436e-1 -4.499659497273436e-1
0.5067403314917127 -4.5544151778584396e-1 -4.5544151778584396e-1
0.5069613259668508 -4.579520285501397e-1 -4.579520285501397e-1
0.507182320441989 -4.6340988596647126e-1 -4.6340988596647126e-1
0.5074033149171271 -4.695077592154897e-1 -4.695077592154897e-1
0.5076243093922652 -4.7319197004206703e-1 -4.7319197004206703e-1
0.5078453038674033 -4.84393766909748e-1 -4.84393766909748e-1
0.5080662983425415 -4.831903936014763e-1 -4.831903936014763e-1
0.5082872928176796 -4.8888939385550234e-1 -4.8888939385550234e-1
0.5085082872928177 -4.914959983193379e-1 -4.914959983193379e-1
0.5087292817679558 -5.004920882160926e-1 -5.004920882160926e-1
0.508950276243094 -5.010921021780499e-1 -5.010921021780499e-1
0.5091712707182321 -5.037710269457287e-1 -5.037710269457287e-1
0.5093922651933702 -5.125158065743429e-1 -5.125158065743429e-1
0.5096132596685083 -5.13814374492072e-1 -5.13814374492072e-1
0.5098342541436465 -5.235450765317049e-1 -5.235450765317049e-1
0.5100552486187846 -5.250697847200039e-1 -5.250697847200039e-1
0.5102762430939227 -5.322603429008135e-1 -5.322603429008135e-1
0.5104972375690608 -5.344885852123165e-1 -5.344885852123165e-1
0.5107182320441989 -5.384649046832104e-1 -5.384649046832104e-1
0.510939226519337 -5.475159349048093e-1 -5.475159349048093e-1
0.5111602209944751 -5.510721221157704e-1 -5.510721221157704e-1
0.5113812154696132 -5.515731895052207e-1 -5.515731895052207e-1
0.5116022099447514 -5.624909164994145e-1 -5.624909164994145e-1
0.5118232044198895 -5.64203670536231e-1 -5.64203670536231e-1
0.5120441988950276 -5.681416677057181e-1 -5.681416677057181e-1
0.5122651933701657 -5.71139935691904e-1 -5.71139935691904e-1
0.5124861878453039 -5.781801910111293e-1 -5.781801910111293e-1
0.512707182320442 -5.878371248731904e-1 -5.878371248731904e-1
0.5129281767955801 -5.865800684537001e-1 -5.865800684537001e-1
0.5131491712707182 -5.978019179369634e-1 -5.978019179369634e-1
0.5133701657458564 -5.983815948434179e-1 -5.983815948434179e-1
0.5135911602209945 -6.068747775848218e-1 -6.068747775848218e-1
0.5138121546961326 -6.136391801905896e-1 -6.136391801905896e-1
0.5140331491712707 -6.1785715525592e-1 -6.1785715525592e-1
0.5142541436464089 -6.220075306996344e-1 -6.220075306996344e-1
0.514475138121547 -6.224754050094683e-1 -6.224754050094683e-1
0.5146961325966851 -6.33118194431959e-1 -6.33118194431959e-1
0.5149171270718232 -6.345936012635187e-1 -6.345936012635187e-1
0.5151381215469614 -6.45510793625804e-1 -6.45510793625804e-1
0.5153591160220995 -6.433817998235876e-1 -6.433817998235876e-1
0.5155801104972376 -6.492598839617907e-1 -6.492598839617907e-1
0.5158011049723757 -6.533205753889755e-1 -6.533205753889755e-1
0.5160220994475139 -6.610809931867019e-1 -6.610809931867019e-1
0.516243093922652 -6.658586632233758e-1 -6.658586632233758e-1
0.5164640883977901 -6.754344007226658e-1 -6.754344007226658e-1
0.5166850828729282 -6.806802209980427e-1 -6.806802209980427e-1
0.5169060773480664 -6.828347418308889e-1 -6.828347418308889e-1
0.5171270718232044 -6.870688741632742e-1 -6.870688741632742e-1
0.5173480662983425 -6.925228845061477e-1 -6.925228845061477e-1
0.5175690607734806 -6.966542061813792e-1 -6.966542061813792e-1
0.5177900552486188 -7.053412394702585e-1 -7.053412394702585e-1
0.5180110497237569 -7.089047680524212e-1 -7.089047680524212e-1
0.518232044198895 -7.121444732533613e-1 -7.121444732533613e-1
0.5184530386740331 -7.203482293484607e-1 -7.203482293484607e-1
0.5186740331491713 -7.24159758558458e-1 -7.24159758558458e-1
0.5188950276243094 -7.300259992184559e-1 -7.300259992184559e-1
0.5191160220994475 -7.348915309962516e-1 -7.348915309962516e-1
0.5193370165745856 -7.397199955762384e-1 -7.397199955762384e-1
0.5195580110497238 -7.461976030049167e-1 -7.461976030049167e-1
0.5197790055248619 -7.453368961937352e-1 -7.453368961937352e-1
0.52 -7.589252818083745e-1 -7.589252818083745e-1
0.5202209944751381 -7.612298762201002e-1 -7.612298762201002e-1
0.5204419889502763 -7.690404310428542e-1 -7.690404310428542e-1
0.5206629834254144 -7.763453666116087e-1 -7.763453666116087e-1
0.5208839779005525 -7.802045258490446e-1 -7.802045258490446e-1
0.5211049723756906 -7.82550604234971e-1 -7.82550604234971e-1
0.5213259668508288 -7.911217659943626e-1 -7.911217659943626e-1
0.5215469613259669 -7.961982268547994e-1 -7.961982268547994e-1
0.521767955801105 -8.020488028082449e-1 -8.020488028082449e-1
0.5219889502762431 -8.094292331420414e-1 -8.094292331420414e-1
0.5222099447513813 -8.131266320756234e-1 -8.131266320756234e-1
0.5224309392265194 -8.185054950031239e-1 -8.185054950031239e-1
0.5226519337016575 -8.251648715281457e-1 -8.251648715281457e-1
0.5228729281767956 -8.305319533414925e-1 -8.305319533414925e-1
0.5230939226519338 -8.383873147626995e-1 -8.383873147626995e-1
0.5233149171270719 -8.425558425310422e-1 -8.425558425310422e-1
0.5235359116022099 -8.488518495528163e-1 -8.488518495528163e-1
0.523756906077348 -8.506965704759617e-1 -8.506965704759617e-1
0.5239779005524862 -8.5791427745015e-1 -8.5791427745015e-1
0.5241988950276243 -8.632619600698357e-1 -8.632619600698357e-1
0.5244198895027624 -8.652501279752736e-1 -8.652501279752736e-1
0.5246408839779005 -8.723927536334353e-1 -8.723927536334353e-1
0.5248618784530387 -8.813570878860313e-1 -8.813570878860313e-1
0.5250828729281768 -8.871469432492498e-1 -8.871469432492498e-1
0.5253038674033149 -8.953143696112287e-1 -8.953143696112287e-1
0.525524861878453 -8.973292409614126e-1 -8.973292409614126e-1
0.5257458563535912 -9.0683567154018e-1 -9.0683567154018e-1
0.5259668508287293 -9.118187770586568e-1 -9.118187770586568e-1
0.5261878453038674 -9.139735139337839e-1 -9.139735139337839e-1
0.5264088397790055 -9.232917989115643e-1 -9.232917989115643e-1
0.5266298342541437 -9.283357349736301e-1 -9.283357349736301e-1
0.5268508287292818 -9.33157865948929e-1 -9.33157865948929e-1
0.5270718232044199 -9.37496126123265e-1 -9.37496126123265e-1
0.527292817679558 -9.436765113991763e-1 -9.436765113991763e-1
0.5275138121546962 -9.468967366287737e-1 -9.468967366287737e-1
0.5277348066298343 -9.594147084658156e-1 -9.594147084658156e-1
0.5279558011049724 -9.686030434354373e-1 -9.686030434354373e-1
0.5281767955801105 -9.769952195688214e-1 -9.769952195688214e-1
0.5283977900552487 -9.732423840855384e-1 -9.732423840855384e-1
0.5286187845303868 -9.843633457617083e-1 -9.843633457617083e-1
0.5288397790055249 -9.884558328908364e-1 -9.884558328908364e-1
0.529060773480663 -9.943072894507035e-1 -9.943072894507035e-1
0.5292817679558012 -9.99496910552339e-1 -9.99496910552339e-1
0.5295027624309393 -1.0031849597867089e0 -1.0031849597867089e0
0.5297237569060773 -1.0140666925913004e0 -1.0140666925913004e0
0.5299447513812154 -1.021265544813546e0 -1.021265544813546e0
0.5301657458563536 -1.029220047874774e0 -1.029220047874774e0
0.5303867403314917 -1.0291259438767932e0 -1.0291259438767932e0
0.5306077348066298 -1.0411258888602655e0 -1.0411258888602655e0
0.5308287292817679 -1.0413413104429177e0 -1.0413413104429177e0
0.5310497237569061 -1.0509341427791563e0 -1.0509341427791563e0
0.5312707182320442 -1.0583578001683103e0 -1.0583578001683103e0
0.5314917127071823 -1.063356537945297e0 -1.063356537945297e0
0.5317127071823204 -1.0700021752841034e0 -1.0700021752841034e0
0.5319337016574586 -1.0821274107788534e0 -1.0821274107788534e0
0.5321546961325967 -1.0781362878219491e0 -1.0781362878219491e0
0.5323756906077348 -1.08588519959038e0 -1.08588519959038e0
0.532596685082873 -1.0909459186291182e0 -1.0909459186291182e0
0.5328176795580111 -1.1061397346506832e0 -1.1061397346506832e0
0.5330386740331492 -1.1150433962779838e0 -1.1150433962779838e0
0.5332596685082873 -1.115866403798905e0 -1.115866403798905e0
0.5334806629834254 -1.1258344132879623e0 -1.1258344132879623e0
0.5337016574585636 -1.1258542461487062e0 -1.1258542461487062e0
0.5339226519337017 -1.1323036990402082e0 -1.1323036990402082e0
0.5341436464088398 -1.141326777169966e0 -1.141326777169966e0
0.534364640883978 -1.145302369305214e0 -1.145302369305214e0
0.5345856353591161 -1.156152147570979e0 -1.156152147570979e0
0.5348066298342542 -1.1618494673916624e0 -1.1618494673916624e0
0.5350276243093923 -1.167079806272782e0 -1.167079806272782e0
0.5352486187845304 -1.1701164302189548e0 -1.1701164302189548e0
0.5354696132596686 -1.1758438693282054e0 -1.1758438693282054e0
0.5356906077348067 -1.1874162805820427e0 -1.1874162805820427e0
0.5359116022099448 -1.1902212293839378e0 -1.1902212293839378e0
0.5361325966850828 -1.1981010801114147e0 -1.1981010801114147e0
0.536353591160221 -1.2067719659148546e0 -1.2067719659148546e0
0.5365745856353591 -1.2097980965486252e0 -1.2097980965486252e0
0.5367955801104972 -1.218682787885414e0 -1.218682787885414e0
0.5370165745856353 -1.2254890685576223e0 -1.2254890685576223e0
0.5372375690607735 -1.229709385800093e0 -1.229709385800093e0
0.5374585635359116 -1.2381689479811806e0 -1.2381689479811806e0
0.5376795580110497 -1.2476946739966346e0 -1.2476946739966346e0
0.5379005524861878 -1.2535991331001108e0 -1.2535991331001108e0
0.538121546961326 -1.2631605985366017e0 -1.2631605985366017e0
0.5383425414364641 -1.2675269030455505e0 -1.2675269030455505e0
0.5385635359116022 -1.2733473874436507e0 -1.2733473874436507e0
0.5387845303867403 -1.2805349254344813e0 -1.2805349254344813e0
0.5390055248618785 -1.2880959944200052e0 -1.2880959944200052e0
0.5392265193370166 -1.293904015769372e0 -1.293904015769372e0
0.5394475138121547 -1.2974866543986403e0 -1.2974866543986403e0
0.5396685082872928 -1.3096610956476846e0 -1.3096610956476846e0
0.539889502762431 -1.3144307994129898e0 -1.3144307994129898e0
0.5401104972375691 -1.3234219023729432e0 -1.3234219023729432e0
0.5403314917127072 -1.3255667045100248e0 -1.3255667045100248e0
0.5405524861878453 -1.3338850408231204e0 -1.3338850408231204e0
0.5407734806629835 -1.3418398786347874e0 -1.3418398786347874e0
0.5409944751381216 -1.346090577594155e0 -1.346090577594155e0
0.5412154696132597 -1.355509849059204e0 -1.355509849059204e0
0.5414364640883979 -1.3630959337519792e0 -1.3630959337519792e0
0.541657458563536 -1.3701537180290737e0 -1.3701537180290737e0
0.5418784530386741 -1.3766587707072953e0 -1.3766587707072953e0
0.5420994475138122 -1.3837405366880242e0 -1.3837405366880242e0
0.5423204419889504 -1.3904220662775382e0 -1.3904220662775382e0
0.5425414364640884 -1.39429436570616e0 -1.39429436570616e0
0.5427624309392265 -1.40747065771619e0 -1.40747065771619e0
0.5429834254143646 -1.4153394074205474e0 -1.4153394074205474e0
0.5432044198895027 -1.4215497361305873e0 -1.4215497361305873e0
0.5434254143646409 -1.4256901346620774e0 -1.4256901346620774e0
0.543646408839779 -1.432172610843268e0 -1.432172610843268e0
0.5438674033149171 -1.441136606405494e0 -1.441136606405494e0
0.5440883977900552 -1.4457564552026136e0 -1.4457564552026136e0
0.5443093922651934 -1.4600195618336196e0 -1.4600195618336196e0
0.5445303867403315 -1.4586023768647332e0 -1.4586023768647332e0
0.5447513812154696 -1.4668334606699185e0 -1.4668334606699185e0
0.5449723756906077 -1.477048765015284e0 -1.477048765015284e0
0.5451933701657459 -1.4829199049768116e0 -1.4829199049768116e0
0.545414364640884 -1.4923270122976513e0 -1.4923270122976513e0
0.5456353591160221 -1.5041491319657192e0 -1.5041491319657192e0
0.5458563535911602 -1.508139835209918e0 -1.508139835209918e0
0.5460773480662984 -1.514329091659861e0 -1.514329091659861e0
0.5462983425414365 -1.5238748229335082e0 -1.5238748229335082e0
0.5465193370165746 -1.5330500395834727e0 -1.5330500395834727e0
0.5467403314917127 -1.5366523174866282e0 -1.5366523174866282e0
0.5469613259668509 -1.543152666017236e0 -1.543152666017236e0
0.547182320441989 -1.5532579330278944e0 -1.5532579330278944e0
0.5474033149171271 -1.5601649185932596e0 -1.5601649185932596e0
0.5476243093922653 -1.5669830053925446e0 -1.5669830053925446e0
0.5478453038674034 -1.5788224475540895e0 -1.5788224475540895e0
0.5480662983425415 -1.5855476817337015e0 -1.5855476817337015e0
0.5482872928176796 -1.5905317768569924e0 -1.5905317768569924e0
0.5485082872928178 -1.5985215481555182e0 -1.5985215481555182e0
0.5487292817679558 -1.6074981119886482e0 -1.6074981119886482e0
0.5489502762430939 -1.6168107996077064e0 -1.6168107996077064e0
0.549171270718232 -1.6226768020746798e0 -1.6226768020746798e0
0.5493922651933701 -1.6293683134576762e0 -1.6293683134576762e0
0.5496132596685083 -1.6406429155053823e0 -1.6406429155053823e0
0.5498342541436464 -1.6429158750092805e0 -1.6429158750092805e0
0.5500552486187845 -1.650286488516472e0 -1.650286488516472e0
0.5502762430939226 -1.6603726974894792e0 -1.6603726974894792e0
0.5504972375690608 -1.6638441408417615e0 -1.6638441408417615e0
0.5507182320441989 -1.6779342113945726e0 -1.6779342113945726e0
0.550939226519337 -1.6836523076267307e0 -1.6836523076267307e0
0.5511602209944751 -1.6912615472488008e0 -1.6912615472488008e0
0.5513812154696133 -1.6958847039945661e0 -1.6958847039945661e0
0.5516022099447514 -1.7040621500905084e0 -1.7040621500905084e0
0.5518232044198895 -1.7148758271664386e0 -1.7148758271664386e0
0.5520441988950276 -1.722768888617325e0 -1.722768888617325e0
0.5522651933701658 -1.7257828142041811e0 -1.7257828142041811e0
0.5524861878453039 -1.734033532219187e0 -1.734033532219187e0
0.552707182320442 -1.748503617362517e0 -1.748503617362517e0
0.5529281767955802 -1.752552495286623e0 -1.752552495286623e0
0.5531491712707183 -1.7628112138731789e0 -1.7628112138731789e0
0.5533701657458564 -1.7695634726219263e0 -1.7695634726219263e0
0.5535911602209945 -1.7767463977784113e0 -1.7767463977784113e0
0.5538121546961327 -1.7860838650071722e0 -1.7860838650071722e0
0.5540331491712708 -1.7944305200567081e0 -1.7944305200567081e0
0.5542541436464089 -1.8005053737665415e0 -1.8005053737665415e0
0.554475138121547 -1.8119347328979396e0 -1.8119347328979396e0
0.5546961325966852 -1.819019568781628e0 -1.819019568781628e0
0.5549171270718233 -1.8260001234261702e0 -1.8260001234261702e0
0.5551381215469613 -1.8310829591014093e0 -1.8310829591014093e0
0.5553591160220994 -1.8409965522864562e0 -1.8409965522864562e0
0.5555801104972375 -1.849979074816006e0 -1.849979074816006e0
0.5558011049723757 -1.861579583664466e0 -1.861579583664466e0
0.5560220994475138 -1.8669602401782734e0 -1.8669602401782734e0
0.5562430939226519 -1.8752983253275355e0 -1.8752983253275355e0
0.55646408839779 -1.8885365516821233e0 -1.8885365516821233e0
0.5566850828729282 -1.89438603197003e0 -1.89438603197003e0
0.5569060773480663 -1.9023497648590686e0 -1.9023497648590686e0
0.5571270718232044 -1.9047813180772986e0 -1.9047813180772986e0
0.5573480662983425 -1.9202173355047174e0 -1.9202173355047174e0
0.5575690607734807 -1.9244012969906956e0 -1.9244012969906956e0
0.5577900552486188 -1.9315820851511356e0 -1.9315820851511356e0
0.5580110497237569 -1.9434453490098216e0 -1.9434453490098216e0
0.558232044198895 -1.946940014260222e0 -1.946940014260222e0
0.5584530386740332 -1.95548808043121e0 -1.95548808043121e0
0.5586740331491713 -1.9664557229366304e0 -1.9664557229366304e0
0.5588950276243094 -1.9729404149979795e0 -1.9729404149979795e0
0.5591160220994476 -1.9855794680047305e0 -1.9855794680047305e0
0.5593370165745857 -1.9922610018543176e0 -1.9922610018543176e0
0.5595580110497238 -2.002415365810962e0 -2.002415365810962e0
0.5597790055248619 -2.0101326520220804e0 -2.0101326520220804e0
0.56 -2.021020641495384e0 -2.021020641495384e0
0.5602209944751382 -2.02648347464718e0 -2.02648347464718e0
0.5604419889502763 -2.0345245589637537e0 -2.0345245589637537e0
0.5606629834254144 -2.0411271386505954e0 -2.0411271386505954e0
0.5608839779005526 -2.0540797960070316e0 -2.0540797960070316e0
0.5611049723756907 -2.0617079207336113e0 -2.0617079207336113e0
0.5613259668508287 -2.0672860035769967e0 -2.0672860035769967e0
0.5615469613259668 -2.0772316793768235e0 -2.0772316793768235e0
0.561767955801105 -2.086762892671218e0 -2.086762892671218e0
0.5619889502762431 -2.0929312438515675e0 -2.0929312438515675e0
0.5622099447513812 -2.0990605810234095e0 -2.0990605810234095e0
0.5624309392265193 -2.1134190742054537e0 -2.1134190742054537e0
0.5626519337016574 -2.1192937256705457e0 -2.1192937256705457e0
0.5628729281767956 -2.127901099738197e0 -2.127901099738197e0
0.5630939226519337 -2.138033565594456e0 -2.138033565594456e0
0.5633149171270718 -2.1486683015441352e0 -2.1486683015441352e0
0.56353591160221 -2.155780645969103e0 -2.155780645969103e0
0.5637569060773481 -2.166666007079116e0 -2.166666007079116e0
0.5639779005524862 -2.1739391362448126e0 -2.1739391362448126e0
0.5641988950276243 -2.1838234786959996e0 -2.1838234786959996e0
0.5644198895027625 -2.1899147654116726e0 -2.1899147654116726e0
0.5646408839779006 -2.2049528861721095e0 -2.2049528861721095e0
0.5648618784530387 -2.2083898463256313e0 -2.2083898463256313e0
0.5650828729281768 -2.2205893621926274e0 -2.2205893621926274e0
0.565303867403315 -2.2305536624294158e0 -2.2305536624294158e0
0.5655248618784531 -2.238412643048364e0 -2.238412643048364e0
0.5657458563535912 -2.2455475628826074e0 -2.2455475628826074e0
0.5659668508287293 -2.253372302388457e0 -2.253372302388457e0
0.5661878453038675 -2.2660282918973147e0 -2.2660282918973147e0
0.5664088397790056 -2.276693945161683e0 -2.276693945161683e0
0.5666298342541437 -2.282018461773519e0 -2.282018461773519e0
0.5668508287292818 -2.2924218422926836e0 -2.2924218422926836e0
0.56707182320442 -2.305825488891501e0 -2.305825488891501e0
0.5672928176795581 -2.310821774941801e0 -2.310821774941801e0
0.5675138121546962 -2.319902874708064e0 -2.319902874708064e0
0.5677348066298342 -2.331542112392058e0 -2.331542112392058e0
0.5679558011049723 -2.3423062885790253e0 -2.3423062885790253e0
0.5681767955801105 -2.350740171343646e0 -2.350740171343646e0
0.5683977900552486 -2.360604491198033e0 -2.360604491198033e0
0.5686187845303867 -2.3702143176346775e0 -2.3702143176346775e0
0.5688397790055248 -2.3808662733067516e0 -2.3808662733067516e0
0.569060773480663 -2.3886536361965094e0 -2.3886536361965094e0
0.5692817679558011 -2.3953518545163073e0 -2.3953518545163073e0
0.5695027624309392 -2.404721905480515e0 -2.404721905480515e0
0.5697237569060773 -2.4129245473154564e0 -2.4129245473154564e0
0.5699447513812155 -2.421210508255613e0 -2.421210508255613e0
0.5701657458563536 -2.438779622113075e0 -2.438779622113075e0
0.5703867403314917 -2.441439117179912e0 -2.441439117179912e0
0.5706077348066299 -2.4540964870552537e0 -2.4540964870552537e0
0.570828729281768 -2.4613583012437497e0 -2.4613583012437497e0
0.5710497237569061 -2.474179120991253e0 -2.474179120991253e0
0.5712707182320442 -2.483417324071966e0 -2.483417324071966e0
0.5714917127071824 -2.4883579171750947e0 -2.4883579171750947e0
0.5717127071823205 -2.4979090701585713e0 -2.4979090701585713e0
0.5719337016574586 -2.513773789726188e0 -2.513773789726188e0
0.5721546961325967 -2.5235145720775884e0 -2.5235145720775884e0
0.5723756906077349 -2.529811002545544e0 -2.529811002545544e0
0.572596685082873 -2.5410592356742976e0 -2.5410592356742976e0
0.5728176795580111 -2.5532667008451293e0 -2.5532667008451293e0
0.5730386740331492 -2.5560178027076157e0 -2.5560178027076157e0
0.5732596685082874 -2.566141422757469e0 -2.566141422757469e0
0.5734806629834255 -2.583393150667221e0 -2.583393150667221e0
0.5737016574585636 -2.5891990903805757e0 -2.5891990903805757e0
0.5739226519337017 -2.5994246132108723e0 -2.5994246132108723e0
0.5741436464088397 -2.6096273724683536e0 -2.6096273724683536e0
0.5743646408839779 -2.618720758666755e0 -2.618720758666755e0
0.574585635359116 -2.630739618836274e0 -2.630739618836274e0
0.5748066298342541 -2.642680841146544e0 -2.642680841146544e0
0.5750276243093922 -2.646743441528529e0 -2.646743441528529e0
0.5752486187845304 -2.6561897156393437e0 -2.6561897156393437e0
0.5754696132596685 -2.669643035338127e0 -2.669643035338127e0
0.5756906077348066 -2.679566452779441e0 -2.679566452779441e0
0.5759116022099448 -2.6896687096518557e0 -2.6896687096518557e0
0.5761325966850829 -2.6991421781090006e0 -2.6991421781090006e0
0.576353591160221 -2.7063731555567623e0 -2.7063731555567623e0
0.5765745856353591 -2.7208270924715956e0 -2.7208270924715956e0
0.5767955801104973 -2.731849785543532e0 -2.731849785543532e0
0.5770165745856354 -2.739985035437244e0 -2.739985035437244e0
0.5772375690607735 -2.7528755772695925e0 -2.7528755772695925e0
0.5774585635359116 -2.758787314996412e0 -2.758787314996412e0
0.5776795580110498 -2.771509959931323e0 -2.771509959931323e0
0.5779005524861879 -2.7771778566652623e0 -2.7771778566652623e0
0.578121546961326 -2.7927897015847387e0 -2.7927897015847387e0
0.5783425414364641 -2.8075968046300526e0 -2.8075968046300526e0
0.5785635359116023 -2.81445653186755e0 -2.81445653186755e0
0.5787845303867404 -2.8164067151260364e0 -2.8164067151260364e0
0.5790055248618785 -2.829238387221708e0 -2.829238387221708e0
0.5792265193370166 -2.843862412767053e0 -2.843862412767053e0
0.5794475138121548 -2.8535844865668745e0 -2.8535844865668745e0
0.5796685082872929 -2.861399584895012e0 -2.861399584895012e0
0.579889502762431 -2.870972173331652e0 -2.870972173331652e0
0.5801104972375691 -2.884243836641404e0 -2.884243836641404e0
0.5803314917127071 -2.893253462544167e0 -2.893253462544167e0
0.5805524861878453 -2.9086286471269753e0 -2.9086286471269753e0
0.5807734806629834 -2.9127991652780887e0 -2.9127991652780887e0
0.5809944751381215 -2.9266503268067803e0 -2.9266503268067803e0
0.5812154696132596 -2.9361373764063368e0 -2.9361373764063368e0
0.5814364640883978 -2.948776329247708e0 -2.948776329247708e0
0.5816574585635359 -2.9577183616643064e0 -2.9577183616643064e0
0.581878453038674 -2.9708555750826102e0 -2.9708555750826102e0
0.5820994475138122 -2.976856655450761e0 -2.976856655450761e0
0.5823204419889503 -2.992007833953253e0 -2.992007833953253e0
0.5825414364640884 -3.003061492277525e0 -3.003061492277525e0
0.5827624309392265 -3.008326370466862e0 -3.008326370466862e0
0.5829834254143647 -3.0223472391812587e0 -3.0223472391812587e0
0.5832044198895028 -3.036191028638755e0 -3.036191028638755e0
0.5834254143646409 -3.0441165071756453e0 -3.0441165071756453e0
0.583646408839779 -3.059436692136374e0 -3.059436692136374e0
0.5838674033149172 -3.071145649353171e0 -3.071145649353171e0
0.5840883977900553 -3.081665503701047e0 -3.081665503701047e0
0.5843093922651934 -3.0926107638683655e0 -3.0926107638683655e0
0.5845303867403315 -3.101380152635543e0 -3.101380152635543e0
0.5847513812154697 -3.1093870998897595e0 -3.1093870998897595e0
0.5849723756906078 -3.1209165263257868e0 -3.1209165263257868e0
0.5851933701657459 -3.1332109282525247e0 -3.1332109282525247e0
0.585414364640884 -3.1419098364726645e0 -3.1419098364726645e0
0.5856353591160222 -3.153089292464288e0 -3.153089292464288e0
0.5858563535911603 -3.1574991575057405e0 -3.1574991575057405e0
0.5860773480662984 -3.171981095369561e0 -3.171981095369561e0
0.5862983425414365 -3.1844337060751835e0 -3.1844337060751835e0
0.5865193370165747 -3.19809185311668e0 -3.19809185311668e0
0.5867403314917127 -3.210187307777674e0 -3.210187307777674e0
0.5869613259668508 -3.2233532994291503e0 -3.2233532994291503e0
0.5871823204419889 -3.234342397253827e0 -3.234342397253827e0
0.587403314917127 -3.239242744577937e0 -3.239242744577937e0
0.5876243093922652 -3.252112257413942e0 -3.252112257413942e0
0.5878453038674033 -3.2670106757172883e0 -3.2670106757172883e0
0.5880662983425414 -3.279708769852264e0 -3.279708769852264e0
0.5882872928176796 -3.2890812738801154e0 -3.2890812738801154e0
0.5885082872928177 -3.295169855355639e0 -3.295169855355639e0
0.5887292817679558 -3.311215518637696e0 -3.311215518637696e0
0.5889502762430939 -3.32028752119139e0 -3.32028752119139e0
0.589171270718232 -3.3326192403605868e0 -3.3326192403605868e0
0.5893922651933702 -3.342986489232758e0 -3.342986489232758e0
0.5896132596685083 -3.356147459889585e0 -3.356147459889585e0
0.5898342541436464 -3.3678159889773136e0 -3.3678159889773136e0
0.5900552486187846 -3.3812940380425838e0 -3.3812940380425838e0
0.5902762430939227 -3.3975963257512243e0 -3.3975963257512243e0
0.5904972375690608 -3.4012649648889104e0 -3.4012649648889104e0
0.5907182320441989 -3.4130885367007844e0 -3.4130885367007844e0
0.5909392265193371 -3.423773301240076e0 -3.423773301240076e0
0.5911602209944752 -3.4402113405180765e0 -3.4402113405180765e0
0.5913812154696133 -3.4473828919185374e0 -3.4473828919185374e0
0.5916022099447514 -3.4585159674693253e0 -3.4585159674693253e0
0.5918232044198896 -3.4671857666357804e0 -3.4671857666357804e0
0.5920441988950277 -3.484929669280505e0 -3.484929669280505e0
0.5922651933701658 -3.495091302134356e0 -3.495091302134356e0
0.5924861878453039 -3.5089434236456194e0 -3.5089434236456194e0
0.5927071823204421 -3.521879423859432e0 -3.521879423859432e0
0.5929281767955802 -3.5322624989143927e0 -3.5322624989143927e0
0.5931491712707182 -3.544186107080791e0 -3.544186107080791e0
0.5933701657458563 -3.5544151931448917e0 -3.5544151931448917e0
0.5935911602209945 -3.5649134174868644e0 -3.5649134174868644e0
0.5938121546961326 -3.5759727938470727e0 -3.5759727938470727e0
0.5940331491712707 -3.5864721794900882e0 -3.5864721794900882e0
0.5942541436464088 -3.602014611434684e0 -3.602014611434684e0
0.594475138121547 -3.6185643500325435e0 -3.6185643500325435e0
0.5946961325966851 -3.628257942393689e0 -3.628257942393689e0
0.5949171270718232 -3.6394459648795285e0 -3.6394459648795285e0
0.5951381215469613 -3.644333162166263e0 -3.644333162166263e0
0.5953591160220995 -3.6642729537993413e0 -3.6642729537993413e0
0.5955801104972376 -3.670499435301722e0 -3.670499435301722e0
0.5958011049723757 -3.6915106963565316e0 -3.6915106963565316e0
0.5960220994475138 -3.697963206177051e0 -3.697963206177051e0
0.596243093922652 -3.708302761924174e0 -3.708302761924174e0
0.5964640883977901 -3.725099317686259e0 -3.725099317686259e0
0.5966850828729282 -3.7319707915680604e0 -3.7319707915680604e0
0.5969060773480663 -3.746023740782662e0 -3.746023740782662e0
0.5971270718232045 -3.7609446242072275e0 -3.7609446242072275e0
0.5973480662983426 -3.768128642333509e0 -3.768128642333509e0
0.5975690607734807 -3.786347616777207e0 -3.786347616777207e0
0.5977900552486188 -3.797646785553739e0 -3.797646785553739e0
0.598011049723757 -3.813024277937516e0 -3.813024277937516e0
0.5982320441988951 -3.8232183253244196e0 -3.8232183253244196e0
0.5984530386740332 -3.8369776016902373e0 -3.8369776016902373e0
0.5986740331491713 -3.847485635041708e0 -3.847485635041708e0
0.5988950276243095 -3.8598834505796598e0 -3.8598834505796598e0
0.5991160220994476 -3.875374139073288e0 -3.875374139073288e0
0.5993370165745856 -3.8927096787224267e0 -3.8927096787224267e0
0.5995580110497237 -3.9024965651001233e0 -3.9024965651001233e0
0.5997790055248619 -3.910245136758463e0 -3.910245136758463e0
0.6 -3.9257368788271245e0 -3.9257368788271245e0
0.6002209944751381 -3.932114815265309e0 -3.932114815265309e0
0.6004419889502762 -3.9496997175951813e0 -3.9496997175951813e0
0.6006629834254144 -3.960094359920263e0 -3.960094359920263e0
0.6008839779005525 -3.9731078117933842e0 -3.9731078117933842e0
0.6011049723756906 -3.9857166550323067e0 -3.9857166550323067e0
0.6013259668508287 -4.000045739532184e0 -4.000045739532184e0
0.6015469613259669 -4.017323585508607e0 -4.017323585508607e0
0.601767955801105 -4.026737971004409e0 -4.026737971004409e0
0.6019889502762431 -4.038770819560782e0 -4.038770819560782e0
0.6022099447513812 -4.055329192010945e0 -4.055329192010945e0
0.6024309392265194 -4.071374601322973e0 -4.071374601322973e0
0.6026519337016575 -4.078161098348105e0 -4.078161098348105e0
0.6028729281767956 -4.090707767714307e0 -4.090707767714307e0
0.6030939226519337 -4.110306173873583e0 -4.110306173873583e0
0.6033149171270719 -4.121688777295717e0 -4.121688777295717e0
0.60353591160221 -4.128711137805554e0 -4.128711137805554e0
0.6037569060773481 -4.143774724081127e0 -4.143774724081127e0
0.6039779005524862 -4.155603702965423e0 -4.155603702965423e0
0.6041988950276244 -4.168663142601404e0 -4.168663142601404e0
0.6044198895027625 -4.185141547734461e0 -4.185141547734461e0
0.6046408839779006 -4.2010181593791325e0 -4.2010181593791325e0
0.6048618784530387 -4.211931294190877e0 -4.211931294190877e0
0.6050828729281769 -4.225643048206153e0 -4.225643048206153e0
0.605303867403315 -4.238893913680372e0 -4.238893913680372e0
0.6055248618784531 -4.254051751293887e0 -4.254051751293887e0
0.6057458563535911 -4.2651539060357075e0 -4.2651539060357075e0
0.6059668508287293 -4.27924558868152e0 -4.27924558868152e0
0.6061878453038674 -4.292958425271977e0 -4.292958425271977e0
0.6064088397790055 -4.30738168518154e0 -4.30738168518154e0
0.6066298342541436 -4.321493281964181e0 -4.321493281964181e0
0.6068508287292818 -4.336721102320085e0 -4.336721102320085e0
0.6070718232044199 -4.345319032158373e0 -4.345319032158373e0
0.607292817679558 -4.36004977522633e0 -4.36004977522633e0
0.6075138121546961 -4.373431843018339e0 -4.373431843018339e0
0.6077348066298343 -4.3862870644083936e0 -4.3862870644083936e0
0.6079558011049724 -4.402974997656643e0 -4.402974997656643e0
0.6081767955801105 -4.4154369444690795e0 -4.4154369444690795e0
0.6083977900552486 -4.424336213484353e0 -4.424336213484353e0
0.6086187845303868 -4.442046667869804e0 -4.442046667869804e0
0.6088397790055249 -4.455012237405286e0 -4.455012237405286e0
0.609060773480663 -4.470190234028892e0 -4.470190234028892e0
0.6092817679558011 -4.4874562081572416e0 -4.4874562081572416e0
0.6095027624309393 -4.4953113117330625e0 -4.4953113117330625e0
0.6097237569060774 -4.512753452720504e0 -4.512753452720504e0
0.6099447513812155 -4.524423339899372e0 -4.524423339899372e0
0.6101657458563536 -4.536835508413319e0 -4.536835508413319e0
0.6103867403314918 -4.55303663610674e0 -4.55303663610674e0
0.6106077348066299 -4.5636590156432115e0 -4.5636590156432115e0
0.610828729281768 -4.580231234452627e0 -4.580231234452627e0
0.6110497237569061 -4.596791894705789e0 -4.596791894705789e0
0.6112707182320443 -4.610619198518621e0 -4.610619198518621e0
0.6114917127071824 -4.628256033178773e0 -4.628256033178773e0
0.6117127071823205 -4.642755501671204e0 -4.642755501671204e0
0.6119337016574586 -4.65489193731763e0 -4.65489193731763e0
0.6121546961325967 -4.664842203336307e0 -4.664842203336307e0
0.6123756906077348 -4.681202939958426e0 -4.681202939958426e0
0.6125966850828729 -4.699645917562962e0 -4.699645917562962e0
0.612817679558011 -4.708296547478754e0 -4.708296547478754e0
0.6130386740331492 -4.720413312496462e0 -4.720413312496462e0
0.6132596685082873 -4.7391499602713205e0 -4.7391499602713205e0
0.6134806629834254 -4.752404197333349e0 -4.752404197333349e0
0.6137016574585635 -4.763586625822868e0 -4.763586625822868e0
0.6139226519337017 -4.781469519879907e0 -4.781469519879907e0
0.6141436464088398 -4.794325909045697e0 -4.794325909045697e0
0.6143646408839779 -4.818127716356217e0 -4.818127716356217e0
0.614585635359116 -4.827764053301949e0 -4.827764053301949e0
0.6148066298342542 -4.844317460535863e0 -4.844317460535863e0
0.6150276243093923 -4.855214433067418e0 -4.855214433067418e0
0.6152486187845304 -4.86914383357042e0 -4.86914383357042e0
0.6154696132596685 -4.882753567115729e0 -4.882753567115729e0
0.6156906077348067 -4.897217627461473e0 -4.897217627461473e0
0.6159116022099448 -4.917127245570087e0 -4.917127245570087e0
0.6161325966850829 -4.929633939429082e0 -4.929633939429082e0
0.616353591160221 -4.940299927140118e0 -4.940299927140118e0
0.6165745856353592 -4.956760721470787e0 -4.956760721470787e0
0.6167955801104973 -4.97083137630078e0 -4.97083137630078e0
0.6170165745856354 -4.981224599474886e0 -4.981224599474886e0
0.6172375690607735 -5.000042731033759e0 -5.000042731033759e0
0.6174585635359117 -5.019076956264585e0 -5.019076956264585e0
0.6176795580110498 -5.031694432016125e0 -5.031694432016125e0
0.6179005524861879 -5.0457705520907306e0 -5.0457705520907306e0
0.618121546961326 -5.064456571131346e0 -5.064456571131346e0
0.618342541436464 -5.080923717344818e0 -5.080923717344818e0
0.6185635359116022 -5.093247378359124e0 -5.093247378359124e0
0.6187845303867403 -5.107874231830906e0 -5.107874231830906e0
0.6190055248618784 -5.126188231514321e0 -5.126188231514321e0
0.6192265193370166 -5.135012694202929e0 -5.135012694202929e0
0.6194475138121547 -5.154175024701076e0 -5.154175024701076e0
0.6196685082872928 -5.169778443077562e0 -5.169778443077562e0
0.6198895027624309 -5.181497166789527e0 -5.181497166789527e0
0.6201104972375691 -5.1989944979218174e0 -5.1989944979218174e0
0.6203314917127072 -5.2167472803753165e0 -5.2167472803753165e0
0.6205524861878453 -5.226377961017975e0 -5.226377961017975e0
0.6207734806629834 -5.246946773665045e0 -5.246946773665045e0
0.6209944751381216 -5.257737752398939e0 -5.257737752398939e0
0.6212154696132597 -5.276479398152774e0 -5.276479398152774e0
0.6214364640883978 -5.292084189817147e0 -5.292084189817147e0
0.6216574585635359 -5.3075952951407865e0 -5.3075952951407865e0
0.6218784530386741 -5.328190579538828e0 -5.328190579538828e0
0.6220994475138122 -5.337755770234694e0 -5.337755770234694e0
0.6223204419889503 -5.351932314041265e0 -5.351932314041265e0
0.6225414364640884 -5.36995739567054e0 -5.36995739567054e0
0.6227624309392266 -5.385705694190151e0 -5.385705694190151e0
0.6229834254143647 -5.39933224158584e0 -5.39933224158584e0
0.6232044198895028 -5.417106463663445e0 -5.417106463663445e0
0.6234254143646409 -5.429472485228403e0 -5.429472485228403e0
0.6236464088397791 -5.446283166492763e0 -5.446283166492763e0
0.6238674033149172 -5.46361483398458e0 -5.46361483398458e0
0.6240883977900553 -5.482892178421467e0 -5.482892178421467e0
0.6243093922651934 -5.498060835730471e0 -5.498060835730471e0
0.6245303867403316 -5.514685373198959e0 -5.514685373198959e0
0.6247513812154696 -5.5264840548620535e0 -5.5264840548620535e0
0.6249723756906077 -5.545636484855536e0 -5.545636484855536e0
0.6251933701657458 -5.5625836304411544e0 -5.5625836304411544e0
0.625414364640884 -5.573476556031424e0 -5.573476556031424e0
0.6256353591160221 -5.599533172269262e0 -5.599533172269262e0
0.6258563535911602 -5.610364027794717e0 -5.610364027794717e0
0.6260773480662983 -5.624562137847065e0 -5.624562137847065e0
0.6262983425414365 -5.638692435832568e0 -5.638692435832568e0
0.6265193370165746 -5.655851504948701e0 -5.655851504948701e0
0.6267403314917127 -5.672828119288611e0 -5.672828119288611e0
0.6269613259668508 -5.68776217555977e0 -5.68776217555977e0
0.627182320441989 -5.7083383423900935e0 -5.7083383423900935e0
0.6274033149171271 -5.725577259363932e0 -5.725577259363932e0
0.6276243093922652 -5.738787156460135e0 -5.738787156460135e0
0.6278453038674033 -5.752908733656555e0 -5.752908733656555e0
0.6280662983425415 -5.775310434867138e0 -5.775310434867138e0
0.6282872928176796 -5.786157210033239e0 -5.786157210033239e0
0.6285082872928177 -5.8056008398675525e0 -5.8056008398675525e0
0.6287292817679558 -5.821869481933832e0 -5.821869481933832e0
0.628950276243094 -5.839151183749423e0 -5.839151183749423e0
0.6291712707182321 -5.857793138770362e0 -5.857793138770362e0
0.6293922651933702 -5.875675816272165e0 -5.875675816272165e0
0.6296132596685083 -5.891309733505737e0 -5.891309733505737e0
0.6298342541436465 -5.904563541469984e0 -5.904563541469984e0
0.6300552486187846 -5.928442146036546e0 -5.928442146036546e0
0.6302762430939227 -5.938719402370666e0 -5.938719402370666e0
0.6304972375690608 -5.951919134089153e0 -5.951919134089153e0
0.630718232044199 -5.970568511650058e0 -5.970568511650058e0
0.6309392265193371 -5.988710012169109e0 -5.988710012169109e0
0.6311602209944751 -6.008506961125463e0 -6.008506961125463e0
0.6313812154696132 -6.0265843140400515e0 -6.0265843140400515e0
0.6316022099447514 -6.039483509797251e0 -6.039483509797251e0
0.6318232044198895 -6.059303645749865e0 -6.059303645749865e0
0.6320441988950276 -6.074997850937039e0 -6.074997850937039e0
0.6322651933701657 -6.0915637603461485e0 -6.0915637603461485e0
0.6324861878453039 -6.108266928796625e0 -6.108266928796625e0
0.632707182320442 -6.130625191853583e0 -6.130625191853583e0
0.6329281767955801 -6.143500773362107e0 -6.143500773362107e0
0.6331491712707182 -6.163495145052807e0 -6.163495145052807e0
0.6333701657458564 -6.177345640931422e0 -6.177345640931422e0
0.6335911602209945 -6.197523699375311e0 -6.197523699375311e0
0.6338121546961326 -6.215869490696137e0 -6.215869490696137e0
0.6340331491712707 -6.234221965299626e0 -6.234221965299626e0
0.6342541436464089 -6.24462584263209e0 -6.24462584263209e0
0.634475138121547 -6.268047428025498e0 -6.268047428025498e0
0.6346961325966851 -6.286237396551301e0 -6.286237396551301e0
0.6349171270718232 -6.30430851755817e0 -6.30430851755817e0
0.6351381215469614 -6.317283901959386e0 -6.317283901959386e0
0.6353591160220995 -6.338088028116986e0 -6.338088028116986e0
0.6355801104972376 -6.35039903230198e0 -6.35039903230198e0
0.6358011049723757 -6.369552794912566e0 -6.369552794912566e0
0.6360220994475139 -6.391777740919211e0 -6.391777740919211e0
0.636243093922652 -6.401616892700518e0 -6.401616892700518e0
0.6364640883977901 -6.430359733789815e0 -6.430359733789815e0
0.6366850828729282 -6.4445405549035835e0 -6.4445405549035835e0
0.6369060773480664 -6.4626519471098485e0 -6.4626519471098485e0
0.6371270718232045 -6.482517986335993e0 -6.482517986335993e0
0.6373480662983425 -6.5011565676936565e0 -6.5011565676936565e0
0.6375690607734806 -6.517919964970575e0 -6.517919964970575e0
0.6377900552486188 -6.5332483591705435e0 -6.5332483591705435e0
0.6380110497237569 -6.549354589296386e0 -6.549354589296386e0
0.638232044198895 -6.570901809377106e0 -6.570901809377106e0
0.6384530386740331 -6.584919807256925e0 -6.584919807256925e0
0.6386740331491713 -6.612622560211535e0 -6.612622560211535e0
0.6388950276243094 -6.623851505598837e0 -6.623851505598837e0
0.6391160220994475 -6.6398448393297125e0 -6.6398448393297125e0
0.6393370165745856 -6.6607029096417e0 -6.6607029096417e0
0.6395580110497238 -6.67702467605021e0 -6.67702467605021e0
0.6397790055248619 -6.693511390795252e0 -6.693511390795252e0
0.64 -6.712763881770557e0 -6.712763881770557e0
0.6402209944751381 -6.733594221576355e0 -6.733594221576355e0
0.6404419889502763 -6.7494125625776045e0 -6.7494125625776045e0
0.6406629834254144 -6.769624926457696e0 -6.769624926457696e0
0.6408839779005525 -6.78815327449182e0 -6.78815327449182e0
0.6411049723756906 -6.805532477329039e0 -6.805532477329039e0
0.6413259668508288 -6.825501721945771e0 -6.825501721945771e0
0.6415469613259669 -6.847958811222711e0 -6.847958811222711e0
0.641767955801105 -6.86214307996896e0 -6.86214307996896e0
0.6419889502762431 -6.884965542245014e0 -6.884965542245014e0
0.6422099447513813 -6.9020348319077e0 -6.9020348319077e0
0.6424309392265194 -6.921494892717861e0 -6.921494892717861e0
0.6426519337016575 -6.943702625804222e0 -6.943702625804222e0
0.6428729281767956 -6.958654456330337e0 -6.958654456330337e0
0.6430939226519338 -6.974661339904274e0 -6.974661339904274e0
0.6433149171270719 -6.99585265399081e0 -6.99585265399081e0
0.64353591160221 -7.011885900688399e0 -7.011885900688399e0
0.643756906077348 -7.036263841839614e0 -7.036263841839614e0
0.6439779005524862 -7.051185739613616e0 -7.051185739613616e0
0.6441988950276243 -7.071124802627751e0 -7.071124802627751e0
0.6444198895027624 -7.0907470751239865e0 -7.0907470751239865e0
0.6446408839779005 -7.113687365701012e0 -7.113687365701012e0
0.6448618784530387 -7.132169309088099e0 -7.132169309088099e0
0.6450828729281768 -7.151316804172425e0 -7.151316804172425e0
0.6453038674033149 -7.165863796638846e0 -7.165863796638846e0
0.645524861878453 -7.188665465047493e0 -7.188665465047493e0
0.6457458563535912 -7.206625080458694e0 -7.206625080458694e0
0.6459668508287293 -7.227669082173166e0 -7.227669082173166e0
0.6461878453038674 -7.244567460269978e0 -7.244567460269978e0
0.6464088397790055 -7.2652517235078315e0 -7.2652517235078315e0
0.6466298342541437 -7.285925543424569e0 -7.285925543424569e0
0.6468508287292818 -7.305258828042029e0 -7.305258828042029e0
0.6470718232044199 -7.320460641003124e0 -7.320460641003124e0
0.647292817679558 -7.346147894667852e0 -7.346147894667852e0
0.6475138121546962 -7.364913001418686e0 -7.364913001418686e0
0.6477348066298343 -7.382232702687802e0 -7.382232702687802e0
0.6479558011049724 -7.405505081961096e0 -7.405505081961096e0
0.6481767955801105 -7.425832306019843e0 -7.425832306019843e0
0.6483977900552487 -7.443291606669377e0 -7.443291606669377e0
0.6486187845303868 -7.468591152226041e0 -7.468591152226041e0
0.6488397790055249 -7.485288686897079e0 -7.485288686897079e0
0.649060773480663 -7.505524308115569e0 -7.505524308115569e0
0.6492817679558012 -7.529153368651792e0 -7.529153368651792e0
0.6495027624309393 -7.545489792008525e0 -7.545489792008525e0
0.6497237569060774 -7.568089031571149e0 -7.568089031571149e0
0.6499447513812154 -7.585343951328e0 -7.585343951328e0
0.6501657458563536 -7.60588795403372e0 -7.60588795403372e0
0.6503867403314917 -7.6270011679493885e0 -7.6270011679493885e0
0.6506077348066298 -7.64959430522184e0 -7.64959430522184e0
0.6508287292817679 -7.668280890035462e0 -7.668280890035462e0
0.6510497237569061 -7.689803260144331e0 -7.689803260144331e0
0.6512707182320442 -7.712041937633772e0 -7.712041937633772e0
0.6514917127071823 -7.7255907961575625e0 -7.7255907961575625e0
0.6517127071823204 -7.746574401988696e0 -7.746574401988696e0
0.6519337016574586 -7.768554776964707e0 -7.768554776964707e0
0.6521546961325967 -7.788853134172755e0 -7.788853134172755e0
0.6523756906077348 -7.8140465363162415e0 -7.8140465363162415e0
0.6525966850828729 -7.835305547413086e0 -7.835305547413086e0
0.6528176795580111 -7.856053376531677e0 -7.856053376531677e0
0.6530386740331492 -7.876744325441437e0 -7.876744325441437e0
0.6532596685082873 -7.891065644612795e0 -7.891065644612795e0
0.6534806629834254 -7.913538458210028e0 -7.913538458210028e0
0.6537016574585636 -7.9366800151924375e0 -7.9366800151924375e0
0.6539226519337017 -7.9569439598376315e0 -7.9569439598376315e0
0.6541436464088398 -7.976254787216463e0 -7.976254787216463e0
0.6543646408839779 -7.995979000947487e0 -7.995979000947487e0
0.6545856353591161 -8.022641328168433e0 -8.022641328168433e0
0.6548066298342542 -8.042821255540261e0 -8.042821255540261e0
0.6550276243093923 -8.06033105539835e0 -8.06033105539835e0
0.6552486187845304 -8.080087437923325e0 -8.080087437923325e0
0.6554696132596686 -8.104118526526221e0 -8.104118526526221e0
0.6556906077348067 -8.121984533390318e0 -8.121984533390318e0
0.6559116022099448 -8.147179921115352e0 -8.147179921115352e0
0.656132596685083 -8.169615600124857e0 -8.169615600124857e0
0.656353591160221 -8.189704291971324e0 -8.189704291971324e0
0.6565745856353591 -8.210052181444993e0 -8.210052181444993e0
0.6567955801104972 -8.23206783803333e0 -8.23206783803333e0
0.6570165745856353 -8.25061344027425e0 -8.25061344027425e0
0.6572375690607735 -8.27409807400771e0 -8.27409807400771e0
0.6574585635359116 -8.29828323343962e0 -8.29828323343962e0
0.6576795580110497 -8.314246001790238e0 -8.314246001790238e0
0.6579005524861878 -8.337245536913073e0 -8.337245536913073e0
0.658121546961326 -8.356667841152998e0 -8.356667841152998e0
0.6583425414364641 -8.380144071330946e0 -8.380144071330946e0
0.6585635359116022 -8.402206255456335e0 -8.402206255456335e0
0.6587845303867403 -8.423368761725655e0 -8.423368761725655e0
0.6590055248618785 -8.444727999970823e0 -8.444727999970823e0
0.6592265193370166 -8.468285541916416e0 -8.468285541916416e0
0.6594475138121547 -8.485621547549712e0 -8.485621547549712e0
0.6596685082872928 -8.512311203003705e0 -8.512311203003705e0
0.659889502762431 -8.5340329805599e0 -8.5340329805599e0
0.6601104972375691 -8.556219486920313e0 -8.556219486920313e0
0.6603314917127072 -8.576641090643065e0 -8.576641090643065e0
0.6605524861878453 -8.598370189102283e0 -8.598370189102283e0
0.6607734806629835 -8.615845832946874e0 -8.615845832946874e0
0.6609944751381216 -8.644319134079055e0 -8.644319134079055e0
0.6612154696132597 -8.664789980356986e0 -8.664789980356986e0
0.6614364640883978 -8.688116725523727e0 -8.688116725523727e0
0.661657458563536 -8.708427210643535e0 -8.708427210643535e0
0.6618784530386741 -8.73362717809185e0 -8.73362717809185e0
0.6620994475138122 -8.756941446485584e0 -8.756941446485584e0
0.6623204419889503 -8.773980137246767e0 -8.773980137246767e0
0.6625414364640885 -8.797401754294228e0 -8.797401754294228e0
0.6627624309392265 -8.817771524966233e0 -8.817771524966233e0
0.6629834254143646 -8.842287360874693e0 -8.842287360874693e0
0.6632044198895027 -8.865331554388362e0 -8.865331554388362e0
0.6634254143646409 -8.885730904880333e0 -8.885730904880333e0
0.663646408839779 -8.915434975523098e0 -8.915434975523098e0
0.6638674033149171 -8.936227777802273e0 -8.936227777802273e0
0.6640883977900552 -8.96133516887447e0 -8.96133516887447e0
0.6643093922651934 -8.983911907760088e0 -8.983911907760088e0
0.6645303867403315 -9.001205913382805e0 -9.001205913382805e0
0.6647513812154696 -9.026279757740198e0 -9.026279757740198e0
0.6649723756906077 -9.05078174699564e0 -9.05078174699564e0
0.6651933701657459 -9.070725139205464e0 -9.070725139205464e0
0.665414364640884 -9.093890261643978e0 -9.093890261643978e0
0.6656353591160221 -9.118110866334504e0 -9.118110866334504e0
0.6658563535911602 -9.145044953883811e0 -9.145044953883811e0
0.6660773480662984 -9.163211837555068e0 -9.163211837555068e0
0.6662983425414365 -9.185755618975676e0 -9.185755618975676e0
0.6665193370165746 -9.213863597110034e0 -9.213863597110034e0
0.6667403314917127 -9.231813655201663e0 -9.231813655201663e0
0.6669613259668509 -9.25586282837547e0 -9.25586282837547e0
0.667182320441989 -9.276514088712688e0 -9.276514088712688e0
0.6674033149171271 -9.304128871752695e0 -9.304128871752695e0
0.6676243093922652 -9.329039478771378e0 -9.329039478771378e0
0.6678453038674034 -9.352650824558154e0 -9.352650824558154e0
0.6680662983425415 -9.375369164649314e0 -9.375369164649314e0
0.6682872928176796 -9.39628760103686e0 -9.39628760103686e0
0.6685082872928177 -9.423918667566326e0 -9.423918667566326e0
0.6687292817679559 -9.448554837667402e0 -9.448554837667402e0
0.6689502762430939 -9.474100269549567e0 -9.474100269549567e0
0.669171270718232 -9.495169950928798e0 -9.495169950928798e0
0.6693922651933701 -9.516583879108552e0 -9.516583879108552e0
0.6696132596685083 -9.54069698091324e0 -9.54069698091324e0
0.6698342541436464 -9.564251355523524e0 -9.564251355523524e0
0.6700552486187845 -9.589561132218918e0 -9.589561132218918e0
0.6702762430939226 -9.616404012683674e0 -9.616404012683674e0
0.6704972375690608 -9.639453722284529e0 -9.639453722284529e0
0.6707182320441989 -9.664964369348567e0 -9.664964369348567e0
0.670939226519337 -9.687640891228952e0 -9.687640891228952e0
0.6711602209944751 -9.706742357313928e0 -9.706742357313928e0
0.6713812154696133 -9.73326249434784e0 -9.73326249434784e0
0.6716022099447514 -9.760749259856752e0 -9.760749259856752e0
0.6718232044198895 -9.788127993534985e0 -9.788127993534985e0
0.6720441988950276 -9.804269885468315e0 -9.804269885468315e0
0.6722651933701658 -9.832233604771758e0 -9.832233604771758e0
0.6724861878453039 -9.85373993374968e0 -9.85373993374968e0
0.672707182320442 -9.880641044185253e0 -9.880641044185253e0
0.6729281767955801 -9.90443469148748e0 -9.90443469148748e0
0.6731491712707183 -9.93428161945711e0 -9.93428161945711e0
0.6733701657458564 -9.950310626439645e0 -9.950310626439645e0
0.6735911602209945 -9.978391236528736e0 -9.978391236528736e0
0.6738121546961326 -1.0006030165899105e1 -1.0006030165899105e1
0.6740331491712708 -1.0028527946218205e1 -1.0028527946218205e1
0.6742541436464089 -1.004968778509236e1 -1.004968778509236e1
0.674475138121547 -1.0080879214511228e1 -1.0080879214511228e1
0.6746961325966851 -1.0107663396382563e1 -1.0107663396382563e1
0.6749171270718233 -1.0128346035653962e1 -1.0128346035653962e1
0.6751381215469614 -1.0153105554862563e1 -1.0153105554862563e1
0.6753591160220994 -1.0180653193357543e1 -1.0180653193357543e1
0.6755801104972375 -1.0201033748886843e1 -1.0201033748886843e1
0.6758011049723757 -1.0228554928864e1 -1.0228554928864e1
0.6760220994475138 -1.0257354002582801e1 -1.0257354002582801e1
0.6762430939226519 -1.028170004533466e1 -1.028170004533466e1
0.67646408839779 -1.0307152051077978e1 -1.0307152051077978e1
0.6766850828729282 -1.032855405160852e1 -1.032855405160852e1
0.6769060773480663 -1.0355649386340232e1 -1.0355649386340232e1
0.6771270718232044 -1.0379729970507e1 -1.0379729970507e1
0.6773480662983425 -1.0407691977619365e1 -1.0407691977619365e1
0.6775690607734807 -1.0433509433297772e1 -1.0433509433297772e1
0.6777900552486188 -1.0458146980720343e1 -1.0458146980720343e1
0.6780110497237569 -1.0484117084932663e1 -1.0484117084932663e1
0.678232044198895 -1.0506618700750082e1 -1.0506618700750082e1
0.6784530386740332 -1.0540336308099072e1 -1.0540336308099072e1
0.6786740331491713 -1.0564976569480208e1 -1.0564976569480208e1
0.6788950276243094 -1.0583426540590594e1 -1.0583426540590594e1
0.6791160220994475 -1.0614505366393573e1 -1.0614505366393573e1
0.6793370165745857 -1.0640595420123176e1 -1.0640595420123176e1
0.6795580110497238 -1.0665628535004075e1 -1.0665628535004075e1
0.6797790055248619 -1.0691962992058038e1 -1.0691962992058038e1
0.68 -1.0714581520758188e1 -1.0714581520758188e1
0.6802209944751382 -1.074306658850172e1 -1.074306658850172e1
0.6804419889502763 -1.0769511435947138e1 -1.0769511435947138e1
0.6806629834254144 -1.0792026232082648e1 -1.0792026232082648e1
0.6808839779005526 -1.0823264946995991e1 -1.0823264946995991e1
0.6811049723756907 -1.0847053376579865e1 -1.0847053376579865e1
0.6813259668508288 -1.0879231062307085e1 -1.0879231062307085e1
0.6815469613259669 -1.0904990779887598e1 -1.0904990779887598e1
0.6817679558011049 -1.0931037781150266e1 -1.0931037781150266e1
0.6819889502762431 -1.0960440809712495e1 -1.0960440809712495e1
0.6822099447513812 -1.0978197832624105e1 -1.0978197832624105e1
0.6824309392265193 -1.1010412568518845e1 -1.1010412568518845e1
0.6826519337016574 -1.1039525099208262e1 -1.1039525099208262e1
0.6828729281767956 -1.1062885609871486e1 -1.1062885609871486e1
0.6830939226519337 -1.1088101377832103e1 -1.1088101377832103e1
0.6833149171270718 -1.1116376375548938e1 -1.1116376375548938e1
0.68353591160221 -1.1141303076210065e1 -1.1141303076210065e1
0.6837569060773481 -1.1169977477131837e1 -1.1169977477131837e1
0.6839779005524862 -1.1198263557647337e1 -1.1198263557647337e1
0.6841988950276243 -1.1228057544209591e1 -1.1228057544209591e1
0.6844198895027624 -1.1259546885731183e1 -1.1259546885731183e1
0.6846408839779006 -1.128322298031388e1 -1.128322298031388e1
0.6848618784530387 -1.1307137157263682e1 -1.1307137157263682e1
0.6850828729281768 -1.1338260724302458e1 -1.1338260724302458e1
0.685303867403315 -1.1360112950522748e1 -1.1360112950522748e1
0.6855248618784531 -1.1386720929851876e1 -1.1386720929851876e1
0.6857458563535912 -1.1417939587224723e1 -1.1417939587224723e1
0.6859668508287293 -1.1442508419477676e1 -1.1442508419477676e1
0.6861878453038674 -1.1471725944737486e1 -1.1471725944737486e1
0.6864088397790056 -1.1496739831631643e1 -1.1496739831631643e1
0.6866298342541437 -1.1526561052794463e1 -1.1526561052794463e1
0.6868508287292818 -1.1558204338068649e1 -1.1558204338068649e1
0.68707182320442 -1.158445162773613e1 -1.158445162773613e1
0.6872928176795581 -1.1610417124300952e1 -1.1610417124300952e1
0.6875138121546962 -1.1639597937820767e1 -1.1639597937820767e1
0.6877348066298343 -1.166519486562855e1 -1.166519486562855e1
0.6879558011049723 -1.1695166112749106e1 -1.1695166112749106e1
0.6881767955801105 -1.1728074291584093e1 -1.1728074291584093e1
0.6883977900552486 -1.175783686270232e1 -1.175783686270232e1
0.6886187845303867 -1.177939915739124e1 -1.177939915739124e1
0.6888397790055248 -1.1808406295352583e1 -1.1808406295352583e1
0.689060773480663 -1.1840242894943444e1 -1.1840242894943444e1
0.6892817679558011 -1.1869995119155178e1 -1.1869995119155178e1
0.6895027624309392 -1.1889412794832865e1 -1.1889412794832865e1
0.6897237569060773 -1.1922372215547952e1 -1.1922372215547952e1
0.6899447513812155 -1.1957081951834411e1 -1.1957081951834411e1
0.6901657458563536 -1.1984190990152896e1 -1.1984190990152896e1
0.6903867403314917 -1.2013020200761716e1 -1.2013020200761716e1
0.6906077348066298 -1.2035248456103986e1 -1.2035248456103986e1
0.690828729281768 -1.2063555480340696e1 -1.2063555480340696e1
0.6910497237569061 -1.209006589893805e1 -1.209006589893805e1
0.6912707182320442 -1.2115879602769823e1 -1.2115879602769823e1
0.6914917127071823 -1.2147007785679747e1 -1.2147007785679747e1
0.6917127071823205 -1.2178088403626575e1 -1.2178088403626575e1
0.6919337016574586 -1.2210901265647848e1 -1.2210901265647848e1
0.6921546961325967 -1.2243761843028082e1 -1.2243761843028082e1
0.6923756906077349 -1.2267834551466407e1 -1.2267834551466407e1
0.692596685082873 -1.2297868211954196e1 -1.2297868211954196e1
0.6928176795580111 -1.2325011799840908e1 -1.2325011799840908e1
0.6930386740331492 -1.235781938379067e1 -1.235781938379067e1
0.6932596685082874 -1.2388922964351408e1 -1.2388922964351408e1
0.6934806629834255 -1.2414387678246825e1 -1.2414387678246825e1
0.6937016574585636 -1.2444729576277936e1 -1.2444729576277936e1
0.6939226519337017 -1.2477826327946318e1 -1.2477826327946318e1
0.6941436464088399 -1.2504212294229077e1 -1.2504212294229077e1
0.6943646408839779 -1.2535852208331093e1 -1.2535852208331093e1
0.694585635359116 -1.2567194745919082e1 -1.2567194745919082e1
0.6948066298342541 -1.2596153278061578e1 -1.2596153278061578e1
0.6950276243093922 -1.2620157638282294e1 -1.2620157638282294e1
0.6952486187845304 -1.2655503056635538e1 -1.2655503056635538e1
0.6954696132596685 -1.2685552313798766e1 -1.2685552313798766e1
0.6956906077348066 -1.2713927832898193e1 -1.2713927832898193e1
0.6959116022099447 -1.2749738095760662e1 -1.2749738095760662e1
0.6961325966850829 -1.2773456152612638e1 -1.2773456152612638e1
0.696353591160221 -1.2803271552038026e1 -1.2803271552038026e1
0.6965745856353591 -1.2834311164030154e1 -1.2834311164030154e1
0.6967955801104972 -1.2860328294913856e1 -1.2860328294913856e1
0.6970165745856354 -1.289305837984783e1 -1.289305837984783e1
0.6972375690607735 -1.2925773447259857e1 -1.2925773447259857e1
0.6974585635359116 -1.2957129130508733e1 -1.2957129130508733e1
0.6976795580110497 -1.298293894714196e1 -1.298293894714196e1
0.6979005524861879 -1.3020891026258582e1 -1.3020891026258582e1
0.698121546961326 -1.304938503745187e1 -1.304938503745187e1
0.6983425414364641 -1.3073824395397864e1 -1.3073824395397864e1
0.6985635359116023 -1.3109335994166472e1 -1.3109335994166472e1
0.6987845303867404 -1.3142215399465826e1 -1.3142215399465826e1
0.6990055248618785 -1.3175885784737588e1 -1.3175885784737588e1
0.6992265193370166 -1.3203612487439827e1 -1.3203612487439827e1
0.6994475138121548 -1.32341977676774e1 -1.32341977676774e1
0.6996685082872929 -1.3262836772988052e1 -1.3262836772988052e1
0.699889502762431 -1.3294625277067539e1 -1.3294625277067539e1
0.7001104972375691 -1.3329271711445003e1 -1.3329271711445003e1
0.7003314917127073 -1.3362139033603384e1 -1.3362139033603384e1
0.7005524861878454 -1.339188313329258e1 -1.339188313329258e1
0.7007734806629834 -1.342134039229812e1 -1.342134039229812e1
0.7009944751381215 -1.3449102481562008e1 -1.3449102481562008e1
0.7012154696132596 -1.3484720468640703e1 -1.3484720468640703e1
0.7014364640883978 -1.3515950261660223e1 -1.3515950261660223e1
0.7016574585635359 -1.3547025686195852e1 -1.3547025686195852e1
0.701878453038674 -1.358116861472034e1 -1.358116861472034e1
0.7020994475138121 -1.3613985666031553e1 -1.3613985666031553e1
0.7023204419889503 -1.3648739374867077e1 -1.3648739374867077e1
0.7025414364640884 -1.3674654581101535e1 -1.3674654581101535e1
0.7027624309392265 -1.3706347677114067e1 -1.3706347677114067e1
0.7029834254143646 -1.374171013711701e1 -1.374171013711701e1
0.7032044198895028 -1.3771222838493017e1 -1.3771222838493017e1
0.7034254143646409 -1.3804750057809073e1 -1.3804750057809073e1
0.703646408839779 -1.3833561383350101e1 -1.3833561383350101e1
0.7038674033149172 -1.3870829123240114e1 -1.3870829123240114e1
0.7040883977900553 -1.3900820439825551e1 -1.3900820439825551e1
0.7043093922651934 -1.3934267783088657e1 -1.3934267783088657e1
0.7045303867403315 -1.396623203543048e1 -1.396623203543048e1
0.7047513812154697 -1.400233199534749e1 -1.400233199534749e1
0.7049723756906078 -1.403119479650239e1 -1.403119479650239e1
0.7051933701657459 -1.4065842331744065e1 -1.4065842331744065e1
0.705414364640884 -1.4094007307080105e1 -1.4094007307080105e1
0.7056353591160222 -1.4127232723650636e1 -1.4127232723650636e1
0.7058563535911603 -1.4161450693140509e1 -1.4161450693140509e1
0.7060773480662984 -1.419568169550574e1 -1.419568169550574e1
0.7062983425414365 -1.42287081198251e1 -1.42287081198251e1
0.7065193370165747 -1.426105830799905e1 -1.426105830799905e1
0.7067403314917128 -1.4292045639853754e1 -1.4292045639853754e1
0.7069613259668508 -1.432822154371523e1 -1.432822154371523e1
0.7071823204419889 -1.4362966881546967e1 -1.4362966881546967e1
0.707403314917127 -1.4396180278561118e1 -1.4396180278561118e1
0.7076243093922652 -1.4428180154599872e1 -1.4428180154599872e1
0.7078453038674033 -1.4457687959960353e1 -1.4457687959960353e1
0.7080662983425414 -1.4499778201763078e1 -1.4499778201763078e1
0.7082872928176795 -1.4529478581913722e1 -1.4529478581913722e1
0.7085082872928177 -1.4564228883794826e1 -1.4564228883794826e1
0.7087292817679558 -1.4597842350688992e1 -1.4597842350688992e1
0.7089502762430939 -1.4638132569098602e1 -1.4638132569098602e1
0.709171270718232 -1.4669309211889853e1 -1.4669309211889853e1
0.7093922651933702 -1.4699533432197754e1 -1.4699533432197754e1
0.7096132596685083 -1.4738747828011114e1 -1.4738747828011114e1
0.7098342541436464 -1.4769934385848032e1 -1.4769934385848032e1
0.7100552486187846 -1.480522968335707e1 -1.480522968335707e1
0.7102762430939227 -1.4836400874787145e1 -1.4836400874787145e1
0.7104972375690608 -1.4870121496046963e1 -1.4870121496046963e1
0.7107182320441989 -1.4905132137462246e1 -1.4905132137462246e1
0.710939226519337 -1.4942884634835067e1 -1.4942884634835067e1
0.7111602209944752 -1.4974240212044137e1 -1.4974240212044137e1
0.7113812154696133 -1.5013282093500024e1 -1.5013282093500024e1
0.7116022099447514 -1.5048147158628566e1 -1.5048147158628566e1
0.7118232044198896 -1.5086063479412118e1 -1.5086063479412118e1
0.7120441988950277 -1.5119025071279324e1 -1.5119025071279324e1
0.7122651933701658 -1.5152112611015113e1 -1.5152112611015113e1
0.7124861878453039 -1.5185725410642121e1 -1.5185725410642121e1
0.7127071823204421 -1.5223319855064332e1 -1.5223319855064332e1
0.7129281767955802 -1.525611139067449e1 -1.525611139067449e1
0.7131491712707183 -1.5294840768835897e1 -1.5294840768835897e1
0.7133701657458563 -1.5329704647163894e1 -1.5329704647163894e1
0.7135911602209944 -1.5364830332815913e1 -1.5364830332815913e1
0.7138121546961326 -1.5404077565940028e1 -1.5404077565940028e1
0.7140331491712707 -1.5434088629649054e1 -1.5434088629649054e1
0.7142541436464088 -1.5468781316466888e1 -1.5468781316466888e1
0.714475138121547 -1.5499957581374915e1 -1.5499957581374915e1
0.7146961325966851 -1.5544242370728611e1 -1.5544242370728611e1
0.7149171270718232 -1.5575265164861307e1 -1.5575265164861307e1
0.7151381215469613 -1.5608323532283507e1 -1.5608323532283507e1
0.7153591160220995 -1.5647988271283324e1 -1.5647988271283324e1
0.7155801104972376 -1.568321131801666e1 -1.568321131801666e1
0.7158011049723757 -1.5713871519607423e1 -1.5713871519607423e1
0.7160220994475138 -1.5756887876279038e1 -1.5756887876279038e1
0.716243093922652 -1.5789925447051687e1 -1.5789925447051687e1
0.7164640883977901 -1.5822578552415038e1 -1.5822578552415038e1
0.7166850828729282 -1.586370292195214e1 -1.586370292195214e1
0.7169060773480663 -1.5901515872852073e1 -1.5901515872852073e1
0.7171270718232045 -1.5933501184493693e1 -1.5933501184493693e1
0.7173480662983426 -1.5975761840996242e1 -1.5975761840996242e1
0.7175690607734807 -1.6008234385004002e1 -1.6008234385004002e1
0.7177900552486188 -1.6046757147747016e1 -1.6046757147747016e1
0.718011049723757 -1.6086851870385985e1 -1.6086851870385985e1
0.7182320441988951 -1.6121620632954986e1 -1.6121620632954986e1
0.7184530386740332 -1.6160572625242352e1 -1.6160572625242352e1
0.7186740331491713 -1.619673583144366e1 -1.619673583144366e1
0.7188950276243095 -1.623119496660682e1 -1.623119496660682e1
0.7191160220994476 -1.6263193576156013e1 -1.6263193576156013e1
0.7193370165745857 -1.6311586286387396e1 -1.6311586286387396e1
0.7195580110497238 -1.6346491515904276e1 -1.6346491515904276e1
0.7197790055248618 -1.6382938650667242e1 -1.6382938650667242e1
0.72 -1.6416677113307273e1 -1.6416677113307273e1
0.7202209944751381 -1.645510714351029e1 -1.645510714351029e1
0.7204419889502762 -1.6495651101583903e1 -1.6495651101583903e1
0.7206629834254143 -1.6529251091553746e1 -1.6529251091553746e1
0.7208839779005525 -1.6567169787675525e1 -1.6567169787675525e1
0.7211049723756906 -1.6605711426930142e1 -1.6605711426930142e1
0.7213259668508287 -1.6642628750110347e1 -1.6642628750110347e1
0.7215469613259669 -1.6681643136689203e1 -1.6681643136689203e1
0.721767955801105 -1.6720408201823815e1 -1.6720408201823815e1
0.7219889502762431 -1.6755459989039522e1 -1.6755459989039522e1
0.7222099447513812 -1.679747649886893e1 -1.679747649886893e1
0.7224309392265194 -1.6830396531001938e1 -1.6830396531001938e1
0.7226519337016575 -1.6869433281558017e1 -1.6869433281558017e1
0.7228729281767956 -1.690742762832768e1 -1.690742762832768e1
0.7230939226519337 -1.6947443406259012e1 -1.6947443406259012e1
0.7233149171270719 -1.6991228664236118e1 -1.6991228664236118e1
0.72353591160221 -1.7022677053248557e1 -1.7022677053248557e1
0.7237569060773481 -1.706540999625348e1 -1.706540999625348e1
0.7239779005524862 -1.709795662851637e1 -1.709795662851637e1
0.7241988950276244 -1.713815266743812e1 -1.713815266743812e1
0.7244198895027625 -1.718582038425437e1 -1.718582038425437e1
0.7246408839779006 -1.7214288679521346e1 -1.7214288679521346e1
0.7248618784530387 -1.7260336632748917e1 -1.7260336632748917e1
0.7250828729281769 -1.7298387561012063e1 -1.7298387561012063e1
0.725303867403315 -1.7337989721402195e1 -1.7337989721402195e1
0.7255248618784531 -1.7377041977142184e1 -1.7377041977142184e1
0.7257458563535912 -1.742056669311613e1 -1.742056669311613e1
0.7259668508287292 -1.7457492420318417e1 -1.7457492420318417e1
0.7261878453038674 -1.74945478839595e1 -1.74945478839595e1
0.7264088397790055 -1.7528948523421136e1 -1.7528948523421136e1
0.7266298342541436 -1.7575516812710234e1 -1.7575516812710234e1
0.7268508287292818 -1.760632623719856e1 -1.760632623719856e1
0.7270718232044199 -1.7647898724187584e1 -1.7647898724187584e1
0.727292817679558 -1.768478013318098e1 -1.768478013318098e1
0.7275138121546961 -1.7734847130175226e1 -1.7734847130175226e1
0.7277348066298343 -1.777290129235051e1 -1.777290129235051e1
0.7279558011049724 -1.7809384611341997e1 -1.7809384611341997e1
0.7281767955801105 -1.785576432287006e1 -1.785576432287006e1
0.7283977900552486 -1.789154250504224e1 -1.789154250504224e1
0.7286187845303868 -1.7931359658553887e1 -1.7931359658553887e1
0.7288397790055249 -1.7973508839756946e1 -1.7973508839756946e1
0.729060773480663 -1.8011117677615843e1 -1.8011117677615843e1
0.7292817679558011 -1.8056151806628336e1 -1.8056151806628336e1
0.7295027624309393 -1.809542639670279e1 -1.809542639670279e1
0.7297237569060774 -1.8138016393058464e1 -1.8138016393058464e1
0.7299447513812155 -1.817590512305786e1 -1.817590512305786e1
0.7301657458563536 -1.821838728263127e1 -1.821838728263127e1
0.7303867403314918 -1.8259345005556938e1 -1.8259345005556938e1
0.7306077348066299 -1.829906377621272e1 -1.829906377621272e1
0.730828729281768 -1.8344267238048346e1 -1.8344267238048346e1
0.7310497237569061 -1.8384608672082763e1 -1.8384608672082763e1
0.7312707182320443 -1.8430550307674352e1 -1.8430550307674352e1
0.7314917127071824 -1.8469913686550612e1 -1.8469913686550612e1
0.7317127071823205 -1.8509714401091045e1 -1.8509714401091045e1
0.7319337016574586 -1.8547853674151597e1 -1.8547853674151597e1
0.7321546961325968 -1.8593933996705786e1 -1.8593933996705786e1
0.7323756906077348 -1.863771689646954e1 -1.863771689646954e1
0.7325966850828729 -1.8670541138088524e1 -1.8670541138088524e1
0.732817679558011 -1.8717454654156867e1 -1.8717454654156867e1
0.7330386740331492 -1.876257690330975e1 -1.876257690330975e1
0.7332596685082873 -1.8795829844733348e1 -1.8795829844733348e1
0.7334806629834254 -1.883735266639222e1 -1.883735266639222e1
0.7337016574585635 -1.8888212405226554e1 -1.8888212405226554e1
0.7339226519337017 -1.8938905488227178e1 -1.8938905488227178e1
0.7341436464088398 -1.8971284100745365e1 -1.8971284100745365e1
0.7343646408839779 -1.9015851787151846e1 -1.9015851787151846e1
0.734585635359116 -1.905720533065913e1 -1.905720533065913e1
0.7348066298342542 -1.910402665689297e1 -1.910402665689297e1
0.7350276243093923 -1.914116361340119e1 -1.914116361340119e1
0.7352486187845304 -1.9191776730965543e1 -1.9191776730965543e1
0.7354696132596685 -1.923072079080474e1 -1.923072079080474e1
0.7356906077348067 -1.927672082132493e1 -1.927672082132493e1
0.7359116022099448 -1.931943704790909e1 -1.931943704790909e1
0.7361325966850829 -1.936589355002478e1 -1.936589355002478e1
0.736353591160221 -1.940673919217123e1 -1.940673919217123e1
0.7365745856353592 -1.9450971182972793e1 -1.9450971182972793e1
0.7367955801104973 -1.9493887003015047e1 -1.9493887003015047e1
0.7370165745856354 -1.9537279888316775e1 -1.9537279888316775e1
0.7372375690607735 -1.9585331259006566e1 -1.9585331259006566e1
0.7374585635359117 -1.963112315863735e1 -1.963112315863735e1
0.7376795580110498 -1.9673405821270975e1 -1.9673405821270975e1
0.7379005524861879 -1.9713288652158994e1 -1.9713288652158994e1
0.738121546961326 -1.9760462414982143e1 -1.9760462414982143e1
0.7383425414364642 -1.980506508480947e1 -1.980506508480947e1
0.7385635359116022 -1.984616831412812e1 -1.984616831412812e1
0.7387845303867403 -1.9895234353803502e1 -1.9895234353803502e1
0.7390055248618784 -1.9934897116179386e1 -1.9934897116179386e1
0.7392265193370166 -1.997949027053572e1 -1.997949027053572e1
0.7394475138121547 -2.002675073579711e1 -2.002675073579711e1
0.7396685082872928 -2.0069820702897673e1 -2.0069820702897673e1
0.7398895027624309 -2.0115015932444734e1 -2.0115015932444734e1
0.740110497237569 -2.0155699831069327e1 -2.0155699831069327e1
0.7403314917127072 -2.0209217521383366e1 -2.0209217521383366e1
0.7405524861878453 -2.0255071016294536e1 -2.0255071016294536e1
0.7407734806629834 -2.029946214944492e1 -2.029946214944492e1
0.7409944751381216 -2.033552738074239e1 -2.033552738074239e1
0.7412154696132597 -2.0387732999015938e1 -2.0387732999015938e1
0.7414364640883978 -2.043633758505392e1 -2.043633758505392e1
0.7416574585635359 -2.0480094602031826e1 -2.0480094602031826e1
0.7418784530386741 -2.052734212706808e1 -2.052734212706808e1
0.7420994475138122 -2.0571827271035076e1 -2.0571827271035076e1
0.7423204419889503 -2.0623760768615725e1 -2.0623760768615725e1
0.7425414364640884 -2.0666764734199646e1 -2.0666764734199646e1
0.7427624309392266 -2.0716368379593845e1 -2.0716368379593845e1
0.7429834254143647 -2.0755262979277617e1 -2.0755262979277617e1
0.7432044198895028 -2.0805076284310857e1 -2.0805076284310857e1
0.7434254143646409 -2.085170784888804e1 -2.085170784888804e1
0.7436464088397791 -2.089945347688034e1 -2.089945347688034e1
0.7438674033149172 -2.0946911178235027e1 -2.0946911178235027e1
0.7440883977900553 -2.0999009275158173e1 -2.0999009275158173e1
0.7443093922651934 -2.1043916079035156e1 -2.1043916079035156e1
0.7445303867403316 -2.1086892980374145e1 -2.1086892980374145e1
0.7447513812154697 -2.114045660059172e1 -2.114045660059172e1
0.7449723756906077 -2.1185622527898417e1 -2.1185622527898417e1
0.7451933701657458 -2.1226262877997655e1 -2.1226262877997655e1
0.745414364640884 -2.1280248725729038e1 -2.1280248725729038e1
0.7456353591160221 -2.1324646706209464e1 -2.1324646706209464e1
0.7458563535911602 -2.1377413472333032e1 -2.1377413472333032e1
0.7460773480662983 -2.142583277769016e1 -2.142583277769016e1
0.7462983425414365 -2.1469872773861866e1 -2.1469872773861866e1
0.7465193370165746 -2.151841397828001e1 -2.151841397828001e1
0.7467403314917127 -2.156265504039628e1 -2.156265504039628e1
0.7469613259668508 -2.1615725885566903e1 -2.1615725885566903e1
0.747182320441989 -2.1660280014391432e1 -2.1660280014391432e1
0.7474033149171271 -2.1719580984909484e1 -2.1719580984909484e1
0.7476243093922652 -2.1762219150511996e1 -2.1762219150511996e1
0.7478453038674033 -2.180811590345955e1 -2.180811590345955e1
0.7480662983425415 -2.185468792851269e1 -2.185468792851269e1
0.7482872928176796 -2.1902583702893466e1 -2.1902583702893466e1
0.7485082872928177 -2.195657239049659e1 -2.195657239049659e1
0.7487292817679558 -2.2004241071712826e1 -2.2004241071712826e1
0.748950276243094 -2.20467650062469e1 -2.20467650062469e1
0.7491712707182321 -2.2104894983554445e1 -2.2104894983554445e1
0.7493922651933702 -2.2152293512535365e1 -2.2152293512535365e1
0.7496132596685083 -2.219457008180187e1 -2.219457008180187e1
0.7498342541436465 -2.2247196508787496e1 -2.2247196508787496e1
0.7500552486187846 -2.22955523666228e1 -2.22955523666228e1
0.7502762430939227 -2.2348184374267007e1 -2.2348184374267007e1
0.7504972375690608 -2.240184249760067e1 -2.240184249760067e1
0.750718232044199 -2.244723523410947e1 -2.244723523410947e1
0.7509392265193371 -2.250078563560099e1 -2.250078563560099e1
0.7511602209944752 -2.2552106897941925e1 -2.2552106897941925e1
0.7513812154696132 -2.260466914335619e1 -2.260466914335619e1
0.7516022099447514 -2.265454085861755e1 -2.265454085861755e1
0.7518232044198895 -2.2700416477199255e1 -2.2700416477199255e1
0.7520441988950276 -2.2754693590524298e1 -2.2754693590524298e1
0.7522651933701657 -2.2805740245943056e1 -2.2805740245943056e1
0.7524861878453039 -2.285258636476236e1 -2.285258636476236e1
0.752707182320442 -2.290134982780863e1 -2.290134982780863e1
0.7529281767955801 -2.295033865197682e1 -2.295033865197682e1
0.7531491712707182 -2.3002631787729555e1 -2.3002631787729555e1
0.7533701657458564 -2.305823312584242e1 -2.305823312584242e1
0.7535911602209945 -2.310734200522664e1 -2.310734200522664e1
0.7538121546961326 -2.316182679349957e1 -2.316182679349957e1
0.7540331491712707 -2.3212335011937725e1 -2.3212335011937725e1
0.7542541436464089 -2.326302933358828e1 -2.326302933358828e1
0.754475138121547 -2.33168088951238e1 -2.33168088951238e1
0.7546961325966851 -2.336755988249341e1 -2.336755988249341e1
0.7549171270718232 -2.342250760873911e1 -2.342250760873911e1
0.7551381215469614 -2.3475543560919036e1 -2.3475543560919036e1
0.7553591160220995 -2.352772248117752e1 -2.352772248117752e1
0.7555801104972376 -2.357670799584365e1 -2.357670799584365e1
0.7558011049723757 -2.3633478572975477e1 -2.3633478572975477e1
0.7560220994475139 -2.368087088757555e1 -2.368087088757555e1
0.756243093922652 -2.3734890569816784e1 -2.3734890569816784e1
0.7564640883977901 -2.379156112038389e1 -2.379156112038389e1
0.7566850828729282 -2.3843526527246908e1 -2.3843526527246908e1
0.7569060773480664 -2.3899392743291614e1 -2.3899392743291614e1
0.7571270718232045 -2.3951785588928473e1 -2.3951785588928473e1
0.7573480662983426 -2.3998094819321054e1 -2.3998094819321054e1
0.7575690607734806 -2.40635521609979e1 -2.40635521609979e1
0.7577900552486188 -2.411849409250179e1 -2.411849409250179e1
0.7580110497237569 -2.4167795884574375e1 -2.4167795884574375e1
0.758232044198895 -2.4220309430246274e1 -2.4220309430246274e1
0.7584530386740331 -2.4268229896595116e1 -2.4268229896595116e1
0.7586740331491713 -2.4321357039674226e1 -2.4321357039674226e1
0.7588950276243094 -2.437645311155528e1 -2.437645311155528e1
0.7591160220994475 -2.4442157475612007e1 -2.4442157475612007e1
0.7593370165745856 -2.4495709927861284e1 -2.4495709927861284e1
0.7595580110497238 -2.4550553215312434e1 -2.4550553215312434e1
0.7597790055248619 -2.4605123562654157e1 -2.4605123562654157e1
0.76 -2.465705187664615e1 -2.465705187664615e1
0.7602209944751381 -2.4717610806988418e1 -2.4717610806988418e1
0.7604419889502763 -2.4775660528078774e1 -2.4775660528078774e1
0.7606629834254144 -2.4829188234614307e1 -2.4829188234614307e1
0.7608839779005525 -2.4886619757291086e1 -2.4886619757291086e1
0.7611049723756906 -2.4940573700192985e1 -2.4940573700192985e1
0.7613259668508288 -2.4988337365204174e1 -2.4988337365204174e1
0.7615469613259669 -2.5043947527842178e1 -2.5043947527842178e1
0.761767955801105 -2.510607450675296e1 -2.510607450675296e1
0.7619889502762431 -2.5158685950492767e1 -2.5158685950492767e1
0.7622099447513813 -2.5215448742153498e1 -2.5215448742153498e1
0.7624309392265194 -2.526926369170677e1 -2.526926369170677e1
0.7626519337016575 -2.5330051434670608e1 -2.5330051434670608e1
0.7628729281767956 -2.5385433139400888e1 -2.5385433139400888e1
0.7630939226519338 -2.5441604787193214e1 -2.5441604787193214e1
0.7633149171270719 -2.550175735641413e1 -2.550175735641413e1
0.76353591160221 -2.5558292730382604e1 -2.5558292730382604e1
0.7637569060773481 -2.5609632629248594e1 -2.5609632629248594e1
0.7639779005524862 -2.5668412344608882e1 -2.5668412344608882e1
0.7641988950276243 -2.5733413400274443e1 -2.5733413400274443e1
0.7644198895027624 -2.5789172697141552e1 -2.5789172697141552e1
0.7646408839779005 -2.5842397848918594e1 -2.5842397848918594e1
0.7648618784530387 -2.5903204855343105e1 -2.5903204855343105e1
0.7650828729281768 -2.596351892009669e1 -2.596351892009669e1
0.7653038674033149 -2.602198761469343e1 -2.602198761469343e1
0.765524861878453 -2.60751233893793e1 -2.60751233893793e1
0.7657458563535912 -2.6136529996686008e1 -2.6136529996686008e1
0.7659668508287293 -2.619052323199911e1 -2.619052323199911e1
0.7661878453038674 -2.625273376758058e1 -2.625273376758058e1
0.7664088397790055 -2.63110903832562e1 -2.63110903832562e1
0.7666298342541437 -2.636887710292602e1 -2.636887710292602e1
0.7668508287292818 -2.642727333855008e1 -2.642727333855008e1
0.7670718232044199 -2.648559515780697e1 -2.648559515780697e1
0.767292817679558 -2.6540539635647733e1 -2.6540539635647733e1
0.7675138121546962 -2.6608202262377276e1 -2.6608202262377276e1
0.7677348066298343 -2.6661225093767356e1 -2.6661225093767356e1
0.7679558011049724 -2.6728160841309986e1 -2.6728160841309986e1
0.7681767955801105 -2.6787460424407513e1 -2.6787460424407513e1
0.7683977900552487 -2.6845583071486075e1 -2.6845583071486075e1
0.7686187845303868 -2.6906721712105977e1 -2.6906721712105977e1
0.7688397790055249 -2.696862237593949e1 -2.696862237593949e1
0.769060773480663 -2.7027680915820824e1 -2.7027680915820824e1
0.7692817679558012 -2.708566067703167e1 -2.708566067703167e1
0.7695027624309393 -2.7152349787035277e1 -2.7152349787035277e1
0.7697237569060774 -2.7210929023541652e1 -2.7210929023541652e1
0.7699447513812155 -2.72679321458031e1 -2.72679321458031e1
0.7701657458563537 -2.7325431644148452e1 -2.7325431644148452e1
0.7703867403314917 -2.7388843371516018e1 -2.7388843371516018e1
0.7706077348066298 -2.7448544370441127e1 -2.7448544370441127e1
0.7708287292817679 -2.7516641468048405e1 -2.7516641468048405e1
0.7710497237569061 -2.757637053607276e1 -2.757637053607276e1
0.7712707182320442 -2.763848388058112e1 -2.763848388058112e1
0.7714917127071823 -2.7697065248957628e1 -2.7697065248957628e1
0.7717127071823204 -2.7761333996207654e1 -2.7761333996207654e1
0.7719337016574586 -2.7824301410340453e1 -2.7824301410340453e1
0.7721546961325967 -2.7882674492492228e1 -2.7882674492492228e1
0.7723756906077348 -2.7948525145282915e1 -2.7948525145282915e1
0.7725966850828729 -2.801220685687666e1 -2.801220685687666e1
0.7728176795580111 -2.8075750525819316e1 -2.8075750525819316e1
0.7730386740331492 -2.814150561635823e1 -2.814150561635823e1
0.7732596685082873 -2.8207426161766747e1 -2.8207426161766747e1
0.7734806629834254 -2.826311863567615e1 -2.826311863567615e1
0.7737016574585636 -2.8329403445469765e1 -2.8329403445469765e1
0.7739226519337017 -2.8396764147305003e1 -2.8396764147305003e1
0.7741436464088398 -2.8457077681769515e1 -2.8457077681769515e1
0.7743646408839779 -2.8515817701241286e1 -2.8515817701241286e1
0.7745856353591161 -2.8581633639918874e1 -2.8581633639918874e1
0.7748066298342542 -2.8650367463050753e1 -2.8650367463050753e1
0.7750276243093923 -2.8713948053641143e1 -2.8713948053641143e1
0.7752486187845304 -2.8779407748698286e1 -2.8779407748698286e1
0.7754696132596686 -2.884358217929319e1 -2.884358217929319e1
0.7756906077348067 -2.8905142283897913e1 -2.8905142283897913e1
0.7759116022099448 -2.897418049713222e1 -2.897418049713222e1
0.7761325966850829 -2.9038744371085595e1 -2.9038744371085595e1
0.7763535911602211 -2.9104095158535056e1 -2.9104095158535056e1
0.7765745856353591 -2.917439682891334e1 -2.917439682891334e1
0.7767955801104972 -2.9238155385790815e1 -2.9238155385790815e1
0.7770165745856353 -2.930218346533864e1 -2.930218346533864e1
0.7772375690607735 -2.9365977587307935e1 -2.9365977587307935e1
0.7774585635359116 -2.943391786262553e1 -2.943391786262553e1
0.7776795580110497 -2.950078375418023e1 -2.950078375418023e1
0.7779005524861878 -2.9567199454384063e1 -2.9567199454384063e1
0.778121546961326 -2.9633867107340375e1 -2.9633867107340375e1
0.7783425414364641 -2.969816103209403e1 -2.969816103209403e1
0.7785635359116022 -2.9766281042706833e1 -2.9766281042706833e1
0.7787845303867403 -2.9830048983346824e1 -2.9830048983346824e1
0.7790055248618785 -2.989699838801833e1 -2.989699838801833e1
0.7792265193370166 -2.9969482451107506e1 -2.9969482451107506e1
0.7794475138121547 -3.0035840318345873e1 -3.0035840318345873e1
0.7796685082872928 -3.0099476049664627e1 -3.0099476049664627e1
0.779889502762431 -3.0170280386153063e1 -3.0170280386153063e1
0.7801104972375691 -3.0235780458043774e1 -3.0235780458043774e1
0.7803314917127072 -3.0309219521681808e1 -3.0309219521681808e1
0.7805524861878453 -3.037290665448789e1 -3.037290665448789e1
0.7807734806629835 -3.044328626185823e1 -3.044328626185823e1
0.7809944751381216 -3.051971086515685e1 -3.051971086515685e1
0.7812154696132597 -3.058077320322398e1 -3.058077320322398e1
0.7814364640883978 -3.0652078637039704e1 -3.0652078637039704e1
0.781657458563536 -3.072074019464115e1 -3.072074019464115e1
0.7818784530386741 -3.0790452510288997e1 -3.0790452510288997e1
0.7820994475138122 -3.0865781794657305e1 -3.0865781794657305e1
0.7823204419889503 -3.092805126818028e1 -3.092805126818028e1
0.7825414364640885 -3.099876461833581e1 -3.099876461833581e1
0.7827624309392266 -3.106767107206859e1 -3.106767107206859e1
0.7829834254143646 -3.1147585169582708e1 -3.1147585169582708e1
0.7832044198895027 -3.121560297932545e1 -3.121560297932545e1
0.7834254143646409 -3.1282090236108598e1 -3.1282090236108598e1
0.783646408839779 -3.1353761340057172e1 -3.1353761340057172e1
0.7838674033149171 -3.1424780235998224e1 -3.1424780235998224e1
0.7840883977900552 -3.1496371619073653e1 -3.1496371619073653e1
0.7843093922651934 -3.1569971285243337e1 -3.1569971285243337e1
0.7845303867403315 -3.1633829254932134e1 -3.1633829254932134e1
0.7847513812154696 -3.1704504351907854e1 -3.1704504351907854e1
0.7849723756906077 -3.178282980443826e1 -3.178282980443826e1
0.7851933701657459 -3.1860652646068484e1 -3.1860652646068484e1
0.785414364640884 -3.1925389634325693e1 -3.1925389634325693e1
0.7856353591160221 -3.199377684844556e1 -3.199377684844556e1
0.7858563535911602 -3.2066338126961895e1 -3.2066338126961895e1
0.7860773480662984 -3.214756259938211e1 -3.214756259938211e1
0.7862983425414365 -3.222168577899946e1 -3.222168577899946e1
0.7865193370165746 -3.228720652046967e1 -3.228720652046967e1
0.7867403314917127 -3.236558848133289e1 -3.236558848133289e1
0.7869613259668509 -3.244363412091887e1 -3.244363412091887e1
0.787182320441989 -3.251963320811818e1 -3.251963320811818e1
0.7874033149171271 -3.25886022727186e1 -3.25886022727186e1
0.7876243093922652 -3.266447902120443e1 -3.266447902120443e1
0.7878453038674034 -3.2733843650875755e1 -3.2733843650875755e1
0.7880662983425415 -3.281244050822305e1 -3.281244050822305e1
0.7882872928176796 -3.2877330346561834e1 -3.2877330346561834e1
0.7885082872928177 -3.2957669469989455e1 -3.2957669469989455e1
0.7887292817679559 -3.303551447163271e1 -3.303551447163271e1
0.788950276243094 -3.31092211929449e1 -3.31092211929449e1
0.7891712707182321 -3.318084234302158e1 -3.318084234302158e1
0.7893922651933701 -3.326317378307657e1 -3.326317378307657e1
0.7896132596685083 -3.333663715678402e1 -3.333663715678402e1
0.7898342541436464 -3.341295885997759e1 -3.341295885997759e1
0.7900552486187845 -3.3490787463616e1 -3.3490787463616e1
0.7902762430939226 -3.356214618611601e1 -3.356214618611601e1
0.7904972375690608 -3.3635894996690226e1 -3.3635894996690226e1
0.7907182320441989 -3.371369995461963e1 -3.371369995461963e1
0.790939226519337 -3.379585082746915e1 -3.379585082746915e1
0.7911602209944751 -3.387522971320185e1 -3.387522971320185e1
0.7913812154696133 -3.394042549462709e1 -3.394042549462709e1
0.7916022099447514 -3.40263216160897e1 -3.40263216160897e1
0.7918232044198895 -3.410408930391303e1 -3.410408930391303e1
0.7920441988950276 -3.4183035689590255e1 -3.4183035689590255e1
0.7922651933701658 -3.427030648029766e1 -3.427030648029766e1
0.7924861878453039 -3.4346733147322524e1 -3.4346733147322524e1
0.792707182320442 -3.4419027207333315e1 -3.4419027207333315e1
0.7929281767955801 -3.44997548370461e1 -3.44997548370461e1
0.7931491712707183 -3.457929182249926e1 -3.457929182249926e1
0.7933701657458564 -3.465977320250157e1 -3.465977320250157e1
0.7935911602209945 -3.474608074951128e1 -3.474608074951128e1
0.7938121546961326 -3.4820748246355365e1 -3.4820748246355365e1
0.7940331491712708 -3.490535573113492e1 -3.490535573113492e1
0.7942541436464089 -3.498130951864958e1 -3.498130951864958e1
0.794475138121547 -3.50683931543749e1 -3.50683931543749e1
0.7946961325966851 -3.513880337441559e1 -3.513880337441559e1
0.7949171270718233 -3.5230569828778684e1 -3.5230569828778684e1
0.7951381215469614 -3.5313346228850136e1 -3.5313346228850136e1
0.7953591160220995 -3.539277834456469e1 -3.539277834456469e1
0.7955801104972375 -3.547348596559776e1 -3.547348596559776e1
0.7958011049723757 -3.554891822935359e1 -3.554891822935359e1
0.7960220994475138 -3.564074945550554e1 -3.564074945550554e1
0.7962430939226519 -3.571854583321827e1 -3.571854583321827e1
0.79646408839779 -3.580141272159425e1 -3.580141272159425e1
0.7966850828729282 -3.588372157143793e1 -3.588372157143793e1
0.7969060773480663 -3.597212641283794e1 -3.597212641283794e1
0.7971270718232044 -3.605098138181664e1 -3.605098138181664e1
0.7973480662983425 -3.613570828925957e1 -3.613570828925957e1
0.7975690607734807 -3.621402686554892e1 -3.621402686554892e1
0.7977900552486188 -3.629852285172318e1 -3.629852285172318e1
0.7980110497237569 -3.63846365202903e1 -3.63846365202903e1
0.798232044198895 -3.646979717722796e1 -3.646979717722796e1
0.7984530386740332 -3.6559036659696616e1 -3.6559036659696616e1
0.7986740331491713 -3.66439208726665e1 -3.66439208726665e1
0.7988950276243094 -3.6713143549065975e1 -3.6713143549065975e1
0.7991160220994475 -3.6799828270773546e1 -3.6799828270773546e1
0.7993370165745857 -3.689345082593489e1 -3.689345082593489e1
0.7995580110497238 -3.698344739575121e1 -3.698344739575121e1
0.7997790055248619 -3.7063986653638935e1 -3.7063986653638935e1
0.8 -3.7156314820986594e1 -3.7156314820986594e1
0.8002209944751382 -3.724481793914991e1 -3.724481793914991e1
0.8004419889502763 -3.7319714123923845e1 -3.7319714123923845e1
0.8006629834254144 -3.7411624269299395e1 -3.7411624269299395e1
0.8008839779005525 -3.750514978427735e1 -3.750514978427735e1
0.8011049723756907 -3.758299792091246e1 -3.758299792091246e1
0.8013259668508288 -3.767571126084975e1 -3.767571126084975e1
0.8015469613259669 -3.776775590277019e1 -3.776775590277019e1
0.801767955801105 -3.7855260208712465e1 -3.7855260208712465e1
0.8019889502762431 -3.794241758655197e1 -3.794241758655197e1
0.8022099447513812 -3.80269700218755e1 -3.80269700218755e1
0.8024309392265193 -3.8115467786150006e1 -3.8115467786150006e1
0.8026519337016574 -3.8196897282915856e1 -3.8196897282915856e1
0.8028729281767956 -3.8294248657146895e1 -3.8294248657146895e1
0.8030939226519337 -3.839019420058001e1 -3.839019420058001e1
0.8033149171270718 -3.847627007761592e1 -3.847627007761592e1
0.8035359116022099 -3.856800879512819e1 -3.856800879512819e1
0.8037569060773481 -3.8656064903367664e1 -3.8656064903367664e1
0.8039779005524862 -3.874452384673576e1 -3.874452384673576e1
0.8041988950276243 -3.884227729133134e1 -3.884227729133134e1
0.8044198895027624 -3.893009361343364e1 -3.893009361343364e1
0.8046408839779006 -3.9014872158422335e1 -3.9014872158422335e1
0.8048618784530387 -3.911382605654988e1 -3.911382605654988e1
0.8050828729281768 -3.9203362548980735e1 -3.9203362548980735e1
0.8053038674033149 -3.929217331906828e1 -3.929217331906828e1
0.8055248618784531 -3.9390764545874376e1 -3.9390764545874376e1
0.8057458563535912 -3.948113136371329e1 -3.948113136371329e1
0.8059668508287293 -3.9575502880919416e1 -3.9575502880919416e1
0.8061878453038674 -3.9667588994196635e1 -3.9667588994196635e1
0.8064088397790056 -3.9758798415904934e1 -3.9758798415904934e1
0.8066298342541437 -3.984780558496139e1 -3.984780558496139e1
0.8068508287292818 -3.9943535211587445e1 -3.9943535211587445e1
0.80707182320442 -4.004697840984271e1 -4.004697840984271e1
0.8072928176795581 -4.013781159856306e1 -4.013781159856306e1
0.8075138121546962 -4.023077774587226e1 -4.023077774587226e1
0.8077348066298343 -4.0323909735780475e1 -4.0323909735780475e1
0.8079558011049724 -4.041644378340105e1 -4.041644378340105e1
0.8081767955801106 -4.051538211485102e1 -4.051538211485102e1
0.8083977900552486 -4.061059183107908e1 -4.061059183107908e1
0.8086187845303867 -4.071260558596212e1 -4.071260558596212e1
0.8088397790055248 -4.0800010487948825e1 -4.0800010487948825e1
0.809060773480663 -4.0903857259963374e1 -4.0903857259963374e1
0.8092817679558011 -4.099939752185536e1 -4.099939752185536e1
0.8095027624309392 -4.110437408432834e1 -4.110437408432834e1
0.8097237569060773 -4.119104575136542e1 -4.119104575136542e1
0.8099447513812155 -4.128948332960725e1 -4.128948332960725e1
0.8101657458563536 -4.139057340288262e1 -4.139057340288262e1
0.8103867403314917 -4.149408452621218e1 -4.149408452621218e1
0.8106077348066298 -4.159993366660409e1 -4.159993366660409e1
0.810828729281768 -4.168936606718897e1 -4.168936606718897e1
0.8110497237569061 -4.179224754441519e1 -4.179224754441519e1
0.8112707182320442 -4.188725937479329e1 -4.188725937479329e1
0.8114917127071823 -4.19910869027285e1 -4.19910869027285e1
0.8117127071823205 -4.209216196384067e1 -4.209216196384067e1
0.8119337016574586 -4.219387371995661e1 -4.219387371995661e1
0.8121546961325967 -4.229657043003179e1 -4.229657043003179e1
0.8123756906077348 -4.239806755396738e1 -4.239806755396738e1
0.812596685082873 -4.2500042008123714e1 -4.2500042008123714e1
0.8128176795580111 -4.260400037921089e1 -4.260400037921089e1
0.8130386740331492 -4.2707235125655174e1 -4.2707235125655174e1
0.8132596685082873 -4.280275695635781e1 -4.280275695635781e1
0.8134806629834255 -4.2914281323114196e1 -4.2914281323114196e1
0.8137016574585636 -4.301572895987873e1 -4.301572895987873e1
0.8139226519337017 -4.3112727282204546e1 -4.3112727282204546e1
0.8141436464088398 -4.321447146425588e1 -4.321447146425588e1
0.814364640883978 -4.332873395620071e1 -4.332873395620071e1
0.814585635359116 -4.344122932949493e1 -4.344122932949493e1
0.8148066298342541 -4.354569975843195e1 -4.354569975843195e1
0.8150276243093922 -4.3650157031031526e1 -4.3650157031031526e1
0.8152486187845304 -4.375487864096111e1 -4.375487864096111e1
0.8154696132596685 -4.3856983424399445e1 -4.3856983424399445e1
0.8156906077348066 -4.396728658566052e1 -4.396728658566052e1
0.8159116022099447 -4.408146938421804e1 -4.408146938421804e1
0.8161325966850829 -4.4181836747801285e1 -4.4181836747801285e1
0.816353591160221 -4.429947578974269e1 -4.429947578974269e1
0.8165745856353591 -4.440668475396204e1 -4.440668475396204e1
0.8167955801104972 -4.450941070949419e1 -4.450941070949419e1
0.8170165745856354 -4.4626374932415715e1 -4.4626374932415715e1
0.8172375690607735 -4.47302043633931e1 -4.47302043633931e1
0.8174585635359116 -4.484174217530152e1 -4.484174217530152e1
0.8176795580110497 -4.495253889195145e1 -4.495253889195145e1
0.8179005524861879 -4.506534563118065e1 -4.506534563118065e1
0.818121546961326 -4.5176144276191266e1 -4.5176144276191266e1
0.8183425414364641 -4.5288345787807415e1 -4.5288345787807415e1
0.8185635359116022 -4.5405262833589845e1 -4.5405262833589845e1
0.8187845303867404 -4.551841272902537e1 -4.551841272902537e1
0.8190055248618785 -4.563249629298433e1 -4.563249629298433e1
0.8192265193370166 -4.5750878452579386e1 -4.5750878452579386e1
0.8194475138121547 -4.5853065306000175e1 -4.5853065306000175e1
0.8196685082872929 -4.597307759284966e1 -4.597307759284966e1
0.819889502762431 -4.609166628177216e1 -4.609166628177216e1
0.8201104972375691 -4.619856133992606e1 -4.619856133992606e1
0.8203314917127073 -4.631301273292455e1 -4.631301273292455e1
0.8205524861878454 -4.6426067185655924e1 -4.6426067185655924e1
0.8207734806629835 -4.654466233275933e1 -4.654466233275933e1
0.8209944751381215 -4.666435058927935e1 -4.666435058927935e1
0.8212154696132596 -4.678408869602343e1 -4.678408869602343e1
0.8214364640883978 -4.6904329664324436e1 -4.6904329664324436e1
0.8216574585635359 -4.702246259112461e1 -4.702246259112461e1
0.821878453038674 -4.713679315580019e1 -4.713679315580019e1
0.8220994475138121 -4.725898828329126e1 -4.725898828329126e1
0.8223204419889503 -4.737347027255372e1 -4.737347027255372e1
0.8225414364640884 -4.7501422495464325e1 -4.7501422495464325e1
0.8227624309392265 -4.76116401046679e1 -4.76116401046679e1
0.8229834254143646 -4.773211998385203e1 -4.773211998385203e1
0.8232044198895028 -4.785844038639924e1 -4.785844038639924e1
0.8234254143646409 -4.797974478151308e1 -4.797974478151308e1
0.823646408839779 -4.809294955688027e1 -4.809294955688027e1
0.8238674033149171 -4.821453944836274e1 -4.821453944836274e1
0.8240883977900553 -4.833435769424385e1 -4.833435769424385e1
0.8243093922651934 -4.8456466391609396e1 -4.8456466391609396e1
0.8245303867403315 -4.85747115309009e1 -4.85747115309009e1
0.8247513812154696 -4.87068816463984e1 -4.87068816463984e1
0.8249723756906078 -4.883237638645686e1 -4.883237638645686e1
0.8251933701657459 -4.895333048119254e1 -4.895333048119254e1
0.825414364640884 -4.9080059298293676e1 -4.9080059298293676e1
0.8256353591160221 -4.920876339285722e1 -4.920876339285722e1
0.8258563535911603 -4.934122604336743e1 -4.934122604336743e1
0.8260773480662984 -4.946618702747081e1 -4.946618702747081e1
0.8262983425414365 -4.959413128808818e1 -4.959413128808818e1
0.8265193370165747 -4.971771658841179e1 -4.971771658841179e1
0.8267403314917128 -4.9846041682676045e1 -4.9846041682676045e1
0.8269613259668509 -4.998003020503391e1 -4.998003020503391e1
0.8271823204419889 -5.0120661720154644e1 -5.0120661720154644e1
0.827403314917127 -5.024379297424319e1 -5.024379297424319e1
0.8276243093922652 -5.037471361367851e1 -5.037471361367851e1
0.8278453038674033 -5.0514264701236684e1 -5.0514264701236684e1
0.8280662983425414 -5.0644421626554944e1 -5.0644421626554944e1
0.8282872928176795 -5.078291285528802e1 -5.078291285528802e1
0.8285082872928177 -5.0908702031492325e1 -5.0908702031492325e1
0.8287292817679558 -5.105585314080098e1 -5.105585314080098e1
0.8289502762430939 -5.119245780757272e1 -5.119245780757272e1
0.829171270718232 -5.132783643907304e1 -5.132783643907304e1
0.8293922651933702 -5.147138806750853e1 -5.147138806750853e1
0.8296132596685083 -5.160352275387639e1 -5.160352275387639e1
0.8298342541436464 -5.1731216955964086e1 -5.1731216955964086e1
0.8300552486187845 -5.1876092948668415e1 -5.1876092948668415e1
0.8302762430939227 -5.201835206139775e1 -5.201835206139775e1
0.8304972375690608 -5.2153146641554926e1 -5.2153146641554926e1
0.8307182320441989 -5.22953540598205e1 -5.22953540598205e1
0.830939226519337 -5.242989052602796e1 -5.242989052602796e1
0.8311602209944752 -5.2569621539432305e1 -5.2569621539432305e1
0.8313812154696133 -5.271463143907884e1 -5.271463143907884e1
0.8316022099447514 -5.285296221685938e1 -5.285296221685938e1
0.8318232044198896 -5.2985806581571964e1 -5.2985806581571964e1
0.8320441988950277 -5.313426856123395e1 -5.313426856123395e1
0.8322651933701658 -5.328705273977947e1 -5.328705273977947e1
0.8324861878453039 -5.342406851419081e1 -5.342406851419081e1
0.832707182320442 -5.3570765062003815e1 -5.3570765062003815e1
0.8329281767955802 -5.371682713163908e1 -5.371682713163908e1
0.8331491712707183 -5.386554526203098e1 -5.386554526203098e1
0.8333701657458564 -5.4008274567633165e1 -5.4008274567633165e1
0.8335911602209944 -5.41552486808673e1 -5.41552486808673e1
0.8338121546961326 -5.429823897678533e1 -5.429823897678533e1
0.8340331491712707 -5.445892391458209e1 -5.445892391458209e1
0.8342541436464088 -5.459875165976108e1 -5.459875165976108e1
0.8344751381215469 -5.4747692690596054e1 -5.4747692690596054e1
0.8346961325966851 -5.48977168697388e1 -5.48977168697388e1
0.8349171270718232 -5.505843531338313e1 -5.505843531338313e1
0.8351381215469613 -5.520839027618011e1 -5.520839027618011e1
0.8353591160220994 -5.536826814600907e1 -5.536826814600907e1
0.8355801104972376 -5.552427627762562e1 -5.552427627762562e1
0.8358011049723757 -5.5674644950037404e1 -5.5674644950037404e1
0.8360220994475138 -5.582644774930894e1 -5.582644774930894e1
0.836243093922652 -5.598380535667319e1 -5.598380535667319e1
0.8364640883977901 -5.6138845658254e1 -5.6138845658254e1
0.8366850828729282 -5.631085001475593e1 -5.631085001475593e1
0.8369060773480663 -5.646204418765727e1 -5.646204418765727e1
0.8371270718232044 -5.662756988259069e1 -5.662756988259069e1
0.8373480662983426 -5.678983430880861e1 -5.678983430880861e1
0.8375690607734807 -5.694048182045343e1 -5.694048182045343e1
0.8377900552486188 -5.71103549744298e1 -5.71103549744298e1
0.838011049723757 -5.7273312144489395e1 -5.7273312144489395e1
0.8382320441988951 -5.74380726204913e1 -5.74380726204913e1
0.8384530386740332 -5.760070474161556e1 -5.760070474161556e1
0.8386740331491713 -5.776512025671353e1 -5.776512025671353e1
0.8388950276243095 -5.793826867385768e1 -5.793826867385768e1
0.8391160220994476 -5.8117440066874664e1 -5.8117440066874664e1
0.8393370165745857 -5.827328892152899e1 -5.827328892152899e1
0.8395580110497238 -5.8446139236114035e1 -5.8446139236114035e1
0.839779005524862 -5.861639364862229e1 -5.861639364862229e1
0.84 -5.87930694698084e1 -5.87930694698084e1
0.8402209944751381 -5.896535732360233e1 -5.896535732360233e1
0.8404419889502762 -5.914984334840345e1 -5.914984334840345e1
0.8406629834254143 -5.932983193387234e1 -5.932983193387234e1
0.8408839779005525 -5.94853576775872e1 -5.94853576775872e1
0.8411049723756906 -5.966694330178005e1 -5.966694330178005e1
0.8413259668508287 -5.985142280403532e1 -5.985142280403532e1
0.8415469613259668 -6.002016702583704e1 -6.002016702583704e1
0.841767955801105 -6.0194779135922076e1 -6.0194779135922076e1
0.8419889502762431 -6.0383770512600215e1 -6.0383770512600215e1
0.8422099447513812 -6.056882158960388e1 -6.056882158960388e1
0.8424309392265193 -6.075006287808946e1 -6.075006287808946e1
0.8426519337016575 -6.0935457224396025e1 -6.0935457224396025e1
0.8428729281767956 -6.1135772356664795e1 -6.1135772356664795e1
0.8430939226519337 -6.131280144096262e1 -6.131280144096262e1
0.8433149171270719 -6.150281190143095e1 -6.150281190143095e1
0.84353591160221 -6.169796356136748e1 -6.169796356136748e1
0.8437569060773481 -6.1888133418613954e1 -6.1888133418613954e1
0.8439779005524862 -6.207898372076169e1 -6.207898372076169e1
0.8441988950276244 -6.226641016085022e1 -6.226641016085022e1
0.8444198895027625 -6.2463236681464416e1 -6.2463236681464416e1
0.8446408839779006 -6.265506945265542e1 -6.265506945265542e1
0.8448618784530387 -6.285409842372382e1 -6.285409842372382e1
0.8450828729281769 -6.304672174618417e1 -6.304672174618417e1
0.845303867403315 -6.3250464465746056e1 -6.3250464465746056e1
0.8455248618784531 -6.34563754683927e1 -6.34563754683927e1
0.8457458563535912 -6.365406309178115e1 -6.365406309178115e1
0.8459668508287294 -6.385422089647772e1 -6.385422089647772e1
0.8461878453038674 -6.404820705751489e1 -6.404820705751489e1
0.8464088397790055 -6.426646925205158e1 -6.426646925205158e1
0.8466298342541436 -6.445530130741598e1 -6.445530130741598e1
0.8468508287292817 -6.466688727231347e1 -6.466688727231347e1
0.8470718232044199 -6.4870845914465e1 -6.4870845914465e1
0.847292817679558 -6.509600052841277e1 -6.509600052841277e1
0.8475138121546961 -6.528793675934911e1 -6.528793675934911e1
0.8477348066298342 -6.550374801598126e1 -6.550374801598126e1
0.8479558011049724 -6.571147585542575e1 -6.571147585542575e1
0.8481767955801105 -6.59258403460094e1 -6.59258403460094e1
0.8483977900552486 -6.61506602351469e1 -6.61506602351469e1
0.8486187845303867 -6.6351158107454e1 -6.6351158107454e1
0.8488397790055249 -6.657946325740294e1 -6.657946325740294e1
0.849060773480663 -6.679883450967326e1 -6.679883450967326e1
0.8492817679558011 -6.702818228198565e1 -6.702818228198565e1
0.8495027624309393 -6.723295726574405e1 -6.723295726574405e1
0.8497237569060774 -6.747789478104231e1 -6.747789478104231e1
0.8499447513812155 -6.769742018437545e1 -6.769742018437545e1
0.8501657458563536 -6.792559127957564e1 -6.792559127957564e1
0.8503867403314918 -6.814452935476082e1 -6.814452935476082e1
0.8506077348066299 -6.838816307119076e1 -6.838816307119076e1
0.850828729281768 -6.862060094262004e1 -6.862060094262004e1
0.8510497237569061 -6.887563977839044e1 -6.887563977839044e1
0.8512707182320443 -6.909684312235139e1 -6.909684312235139e1
0.8514917127071824 -6.933182743783753e1 -6.933182743783753e1
0.8517127071823205 -6.95827490101269e1 -6.95827490101269e1
0.8519337016574586 -6.9831068638558e1 -6.9831068638558e1
0.8521546961325968 -7.009555662555111e1 -7.009555662555111e1
0.8523756906077349 -7.036487496482503e1 -7.036487496482503e1
0.8525966850828729 -7.062692123111218e1 -7.062692123111218e1
0.852817679558011 -7.085728536890154e1 -7.085728536890154e1
0.8530386740331491 -7.112182015809456e1 -7.112182015809456e1
0.8532596685082873 -7.13903644931929e1 -7.13903644931929e1
0.8534806629834254 -7.166502473952595e1 -7.166502473952595e1
0.8537016574585635 -7.190097335087783e1 -7.190097335087783e1
0.8539226519337016 -7.217885055951272e1 -7.217885055951272e1
0.8541436464088398 -7.243378230633105e1 -7.243378230633105e1
0.8543646408839779 -7.270624247954355e1 -7.270624247954355e1
0.854585635359116 -7.29589618902023e1 -7.29589618902023e1
