# Supplementary material for: Large-deviations of disease spreading dynamics with vaccination
Source: PLoS One. 2023 Jul 10;18(7):e0287932. doi: 10.1371/journal.pone.0287932 (PMC10332629; doi:10.1371/journal.pone.0287932)
Supplement: S1 Data — (GZ) [file pone.0287932.s002.gz › DATA/data_supporting_information/fig1/4525.out]

#bin log_merged log_interval0 …
#log: Base10
0.0011049723756906078 -3.1335498923232405e0 -3.1335498923232405e0
0.0013259668508287293 -2.9178763530736758e0 -2.9178763530736758e0
0.0015469613259668509 -2.7291112003514497e0 -2.7291112003514497e0
0.0017679558011049726 -2.4864319284894334e0 -2.4864319284894334e0
0.001988950276243094 -2.3361222232102916e0 -2.3361222232102916e0
0.0022099447513812156 -2.139611913514851e0 -2.139611913514851e0
0.002430939226519337 -1.9253437507110318e0 -1.9253437507110318e0
0.0026519337016574587 -1.7951160500648582e0 -1.7951160500648582e0
0.00287292817679558 -1.6629268687639849e0 -1.6629268687639849e0
0.003093922651933702 -1.5798420360605503e0 -1.5798420360605503e0
0.0033149171270718232 -1.4495205800482251e0 -1.4495205800482251e0
0.003535911602209945 -1.3715469496988915e0 -1.3715469496988915e0
0.0037569060773480663 -1.2699789281392766e0 -1.2699789281392766e0
0.003977900552486188 -1.1503077861303934e0 -1.1503077861303934e0
0.004198895027624309 -1.1039883573086042e0 -1.1039883573086042e0
0.004419889502762431 -1.0260210218617756e0 -1.0260210218617756e0
0.004640883977900552 -9.569093943490641e-1 -9.569093943490641e-1
0.004861878453038674 -8.767480731509165e-1 -8.767480731509165e-1
0.005082872928176796 -8.11872923965562e-1 -8.11872923965562e-1
0.005303867403314917 -7.359241633677227e-1 -7.359241633677227e-1
0.005524861878453039 -6.783146307819932e-1 -6.783146307819932e-1
0.00574585635359116 -6.252620501726467e-1 -6.252620501726467e-1
0.005966850828729282 -5.674012032055868e-1 -5.674012032055868e-1
0.0061878453038674034 -5.33508029908158e-1 -5.33508029908158e-1
0.006408839779005525 -4.739045115026199e-1 -4.739045115026199e-1
0.0066298342541436465 -4.4043255035456763e-1 -4.4043255035456763e-1
0.0068508287292817684 -3.9539985683485224e-1 -3.9539985683485224e-1
0.0070718232044198895 -3.6866000558360223e-1 -3.6866000558360223e-1
0.0072928176795580115 -3.2309706442004904e-1 -3.2309706442004904e-1
0.0075138121546961326 -2.9307481822810155e-1 -2.9307481822810155e-1
0.0077348066298342545 -2.564334168863618e-1 -2.564334168863618e-1
0.007955801104972375 -2.3047456744360284e-1 -2.3047456744360284e-1
0.008176795580110497 -1.9345607618618965e-1 -1.9345607618618965e-1
0.008397790055248619 -1.7961419137635426e-1 -1.7961419137635426e-1
0.00861878453038674 -1.5732034595715527e-1 -1.5732034595715527e-1
0.008839779005524863 -1.3446179690675786e-1 -1.3446179690675786e-1
0.009060773480662985 -1.1393695153482009e-1 -1.1393695153482009e-1
0.009281767955801105 -8.81746269866519e-2 -8.81746269866519e-2
0.009502762430939227 -6.549327391679549e-2 -6.549327391679549e-2
0.009723756906077349 -4.5690676502668115e-2 -4.5690676502668115e-2
0.00994475138121547 -3.2204019556397956e-2 -3.2204019556397956e-2
0.01016574585635359 -1.554728384634041e-2 -1.554728384634041e-2
0.010386740331491713 1.2658651896676698e-2 1.2658651896676698e-2
0.010607734806629835 2.8756968127586102e-2 2.8756968127586102e-2
0.010828729281767957 3.5918679306964574e-2 3.5918679306964574e-2
0.011049723756906077 5.6431326936594584e-2 5.6431326936594584e-2
0.011270718232044199 7.080019538272131e-2 7.080019538272131e-2
0.01149171270718232 8.043638245782381e-2 8.043638245782381e-2
0.011712707182320443 9.254137920003336e-2 9.254137920003336e-2
0.011933701657458565 1.0022158345974708e-1 1.0022158345974708e-1
0.012154696132596685 1.093234924757005e-1 1.093234924757005e-1
0.012375690607734807 1.2805220960523434e-1 1.2805220960523434e-1
0.012596685082872929 1.4264659644583366e-1 1.4264659644583366e-1
0.01281767955801105 1.471900425536794e-1 1.471900425536794e-1
0.013038674033149171 1.521324326721376e-1 1.521324326721376e-1
0.013259668508287293 1.6175811321555988e-1 1.6175811321555988e-1
0.013480662983425415 1.7185780248620608e-1 1.7185780248620608e-1
0.013701657458563537 1.722179994366022e-1 1.722179994366022e-1
0.013922651933701657 1.823596144034716e-1 1.823596144034716e-1
0.014143646408839779 1.8523063822987273e-1 1.8523063822987273e-1
0.014364640883977901 1.9470827080396225e-1 1.9470827080396225e-1
0.014585635359116023 2.1067896979353895e-1 2.1067896979353895e-1
0.014806629834254143 2.087752854016478e-1 2.087752854016478e-1
0.015027624309392265 2.0661716392134144e-1 2.0661716392134144e-1
0.015248618784530387 2.11602265741353e-1 2.11602265741353e-1
0.015469613259668509 2.2109064475613627e-1 2.2109064475613627e-1
0.01569060773480663 2.2673757010976692e-1 2.2673757010976692e-1
0.01591160220994475 2.338180929749476e-1 2.338180929749476e-1
0.01613259668508287 2.3545592771448787e-1 2.3545592771448787e-1
0.016353591160220993 2.378152882819129e-1 2.378152882819129e-1
0.016574585635359115 2.4165172589151984e-1 2.4165172589151984e-1
0.016795580110497237 2.439175656310133e-1 2.439175656310133e-1
0.01701657458563536 2.517950289344433e-1 2.517950289344433e-1
0.017237569060773478 2.4942916025553563e-1 2.4942916025553563e-1
0.0174585635359116 2.5314590946014937e-1 2.5314590946014937e-1
0.01767955801104972 2.680768847752595e-1 2.680768847752595e-1
0.017900552486187844 2.583382994231349e-1 2.583382994231349e-1
0.018121546961325966 2.59308121415065e-1 2.59308121415065e-1
0.018342541436464087 2.5896972264592e-1 2.5896972264592e-1
0.01856353591160221 2.6090668375728887e-1 2.6090668375728887e-1
0.01878453038674033 2.7036758722953413e-1 2.7036758722953413e-1
0.019005524861878453 2.7041890284350734e-1 2.7041890284350734e-1
0.019226519337016572 2.67338385461803e-1 2.67338385461803e-1
0.019447513812154694 2.676356907278339e-1 2.676356907278339e-1
0.019668508287292816 2.685745211555193e-1 2.685745211555193e-1
0.019889502762430938 2.7436143785791023e-1 2.7436143785791023e-1
0.02011049723756906 2.674515566771922e-1 2.674515566771922e-1
0.02033149171270718 2.734319089910193e-1 2.734319089910193e-1
0.020552486187845304 2.740301878103444e-1 2.740301878103444e-1
0.020773480662983426 2.704349675476485e-1 2.704349675476485e-1
0.020994475138121544 2.746742852331088e-1 2.746742852331088e-1
0.021215469613259666 2.7658018240992055e-1 2.7658018240992055e-1
0.021436464088397788 2.7903852015548614e-1 2.7903852015548614e-1
0.02165745856353591 2.768723234490742e-1 2.768723234490742e-1
0.021878453038674032 2.8020753319525715e-1 2.8020753319525715e-1
0.022099447513812154 2.8065599647685735e-1 2.8065599647685735e-1
0.022320441988950276 2.7906059294683905e-1 2.7906059294683905e-1
0.022541436464088398 2.768480600358223e-1 2.768480600358223e-1
0.02276243093922652 2.7334670823539886e-1 2.7334670823539886e-1
0.022983425414364638 2.822229356698833e-1 2.822229356698833e-1
0.02320441988950276 2.79313631031632e-1 2.79313631031632e-1
0.023425414364640882 2.730856500032721e-1 2.730856500032721e-1
0.023646408839779004 2.76729384414343e-1 2.76729384414343e-1
0.023867403314917126 2.700263082048102e-1 2.700263082048102e-1
0.024088397790055248 2.754308549011646e-1 2.754308549011646e-1
0.02430939226519337 2.7551696231113487e-1 2.7551696231113487e-1
0.024530386740331492 2.619949712947025e-1 2.619949712947025e-1
0.02475138121546961 2.688227159338701e-1 2.688227159338701e-1
0.024972375690607732 2.743082041912337e-1 2.743082041912337e-1
0.025193370165745854 2.695273083398795e-1 2.695273083398795e-1
0.025414364640883976 2.692806437545321e-1 2.692806437545321e-1
0.025635359116022098 2.720243177453674e-1 2.720243177453674e-1
0.02585635359116022 2.672844826243952e-1 2.672844826243952e-1
0.026077348066298342 2.7095214347274554e-1 2.7095214347274554e-1
0.026298342541436464 2.623711759462046e-1 2.623711759462046e-1
0.026519337016574586 2.6291457936451e-1 2.6291457936451e-1
0.026740331491712704 2.650879156973267e-1 2.650879156973267e-1
0.026961325966850826 2.5886849807294743e-1 2.5886849807294743e-1
0.02718232044198895 2.6750594185806653e-1 2.6750594185806653e-1
0.02740331491712707 2.633905310266207e-1 2.633905310266207e-1
0.027624309392265192 2.6161394813640504e-1 2.6161394813640504e-1
0.027845303867403314 2.582788951227619e-1 2.582788951227619e-1
0.028066298342541436 2.552196621555729e-1 2.552196621555729e-1
0.028287292817679558 2.5786326072158294e-1 2.5786326072158294e-1
0.028508287292817677 2.5407511388936177e-1 2.5407511388936177e-1
0.0287292817679558 2.499874376634259e-1 2.499874376634259e-1
0.02895027624309392 2.480578116486547e-1 2.480578116486547e-1
0.029171270718232042 2.519732173146756e-1 2.519732173146756e-1
0.029392265193370164 2.461912283905483e-1 2.461912283905483e-1
0.029613259668508286 2.4812224081676026e-1 2.4812224081676026e-1
0.02983425414364641 2.523539681932241e-1 2.523539681932241e-1
0.03005524861878453 2.4273414988635045e-1 2.4273414988635045e-1
0.030276243093922652 2.4917929289641938e-1 2.4917929289641938e-1
0.03049723756906077 2.43337351772984e-1 2.43337351772984e-1
0.030718232044198893 2.4331708500686977e-1 2.4331708500686977e-1
0.030939226519337015 2.3689646637386863e-1 2.3689646637386863e-1
0.031160220994475137 2.375679910852475e-1 2.375679910852475e-1
0.03138121546961326 2.3825238664868698e-1 2.3825238664868698e-1
0.03160220994475138 2.3861014954592497e-1 2.3861014954592497e-1
0.031823204419889506 2.2692374377026203e-1 2.2692374377026203e-1
0.032044198895027624 2.326935206855203e-1 2.326935206855203e-1
0.03226519337016574 2.30624999442957e-1 2.30624999442957e-1
0.03248618784530387 2.290751228853103e-1 2.290751228853103e-1
0.03270718232044199 2.2510691083413326e-1 2.2510691083413326e-1
0.03292817679558011 2.2729337515112524e-1 2.2729337515112524e-1
0.03314917127071823 2.2952597759841842e-1 2.2952597759841842e-1
0.03337016574585635 2.2856700858539147e-1 2.2856700858539147e-1
0.033591160220994475 2.1932432299410243e-1 2.1932432299410243e-1
0.03381215469613259 2.1077185933551368e-1 2.1077185933551368e-1
0.03403314917127072 2.116133927032613e-1 2.116133927032613e-1
0.03425414364640884 2.173994202117817e-1 2.173994202117817e-1
0.03447513812154696 2.1026064144040424e-1 2.1026064144040424e-1
0.03469613259668508 2.106235936979508e-1 2.106235936979508e-1
0.034917127071823206 2.1112494026021045e-1 2.1112494026021045e-1
0.035138121546961325 2.0851330789706912e-1 2.0851330789706912e-1
0.03535911602209944 2.077067818669227e-1 2.077067818669227e-1
0.03558011049723757 2.0850459560948797e-1 2.0850459560948797e-1
0.03580110497237569 2.0317439063761844e-1 2.0317439063761844e-1
0.03602209944751381 2.070248971827957e-1 2.070248971827957e-1
0.03624309392265193 1.992976777988722e-1 1.992976777988722e-1
0.036464088397790057 2.013060167281444e-1 2.013060167281444e-1
0.036685082872928175 2.0246421515263568e-1 2.0246421515263568e-1
0.0369060773480663 2.000902812431966e-1 2.000902812431966e-1
0.03712707182320442 2.0087593939580506e-1 2.0087593939580506e-1
0.03734806629834254 2.0112205893916757e-1 2.0112205893916757e-1
0.03756906077348066 1.9145835042774229e-1 1.9145835042774229e-1
0.03779005524861878 1.9185414829290925e-1 1.9185414829290925e-1
0.03801104972375691 1.9224511892695295e-1 1.9224511892695295e-1
0.038232044198895025 1.868184136125044e-1 1.868184136125044e-1
0.03845303867403315 1.8393965711890337e-1 1.8393965711890337e-1
0.03867403314917127 1.9059209186513248e-1 1.9059209186513248e-1
0.03889502762430939 1.8242502694430618e-1 1.8242502694430618e-1
0.03911602209944751 1.851628003070025e-1 1.851628003070025e-1
0.03933701657458563 1.8204526104874708e-1 1.8204526104874708e-1
0.03955801104972376 1.7788906758220469e-1 1.7788906758220469e-1
0.039779005524861875 1.7783721399142882e-1 1.7783721399142882e-1
0.04 1.7653987998652587e-1 1.7653987998652587e-1
0.04022099447513812 1.7388139163641858e-1 1.7388139163641858e-1
0.040441988950276245 1.7081371080199892e-1 1.7081371080199892e-1
0.04066298342541436 1.7095585244293465e-1 1.7095585244293465e-1
0.04088397790055248 1.7193226274013318e-1 1.7193226274013318e-1
0.04110497237569061 1.7080379680839064e-1 1.7080379680839064e-1
0.041325966850828726 1.7118302001778352e-1 1.7118302001778352e-1
0.04154696132596685 1.7359284861014634e-1 1.7359284861014634e-1
0.04176795580110497 1.5981064131721245e-1 1.5981064131721245e-1
0.041988950276243095 1.5937724397587294e-1 1.5937724397587294e-1
0.04220994475138121 1.560006918117458e-1 1.560006918117458e-1
0.04243093922651934 1.5590736012187767e-1 1.5590736012187767e-1
0.04265193370165746 1.5833149033470795e-1 1.5833149033470795e-1
0.042872928176795576 1.4946516273322663e-1 1.4946516273322663e-1
0.0430939226519337 1.5136617675408592e-1 1.5136617675408592e-1
0.04331491712707182 1.497197450524843e-1 1.497197450524843e-1
0.043535911602209945 1.5094304478940535e-1 1.5094304478940535e-1
0.043756906077348064 1.4592353892827736e-1 1.4592353892827736e-1
0.04397790055248619 1.391338500355821e-1 1.391338500355821e-1
0.04419889502762431 1.3580913064457922e-1 1.3580913064457922e-1
0.04441988950276243 1.4347302975294474e-1 1.4347302975294474e-1
0.04464088397790055 1.3308211847162488e-1 1.3308211847162488e-1
0.04486187845303867 1.363622584852826e-1 1.363622584852826e-1
0.045082872928176795 1.304162638433488e-1 1.304162638433488e-1
0.045303867403314914 1.328055718664607e-1 1.328055718664607e-1
0.04552486187845304 1.3067413326176824e-1 1.3067413326176824e-1
0.04574585635359116 1.310788374577121e-1 1.310788374577121e-1
0.04596685082872928 1.360091440964104e-1 1.360091440964104e-1
0.0461878453038674 1.3387406481716857e-1 1.3387406481716857e-1
0.04640883977900552 1.3530933110324872e-1 1.3530933110324872e-1
0.046629834254143646 1.2502796732529964e-1 1.2502796732529964e-1
0.046850828729281764 1.288826719468168e-1 1.288826719468168e-1
0.04707182320441989 1.2574496726880602e-1 1.2574496726880602e-1
0.04729281767955801 1.168446809300483e-1 1.168446809300483e-1
0.04751381215469613 1.1903143122400683e-1 1.1903143122400683e-1
0.04773480662983425 1.1266225368091431e-1 1.1266225368091431e-1
0.04795580110497238 1.1733964541223463e-1 1.1733964541223463e-1
0.048176795580110496 1.1502265980117476e-1 1.1502265980117476e-1
0.048397790055248614 1.1313519405472539e-1 1.1313519405472539e-1
0.04861878453038674 1.1364947958496918e-1 1.1364947958496918e-1
0.04883977900552486 1.05329214655844e-1 1.05329214655844e-1
0.049060773480662984 1.0186946497502936e-1 1.0186946497502936e-1
0.0492817679558011 1.0806734820117958e-1 1.0806734820117958e-1
0.04950276243093923 1.0886204208792583e-1 1.0886204208792583e-1
0.049723756906077346 1.0579039112200439e-1 1.0579039112200439e-1
0.04994475138121547 9.826777591535096e-2 9.826777591535096e-2
0.05016574585635359 9.566192922613004e-2 9.566192922613004e-2
0.05038674033149171 9.647665149383533e-2 9.647665149383533e-2
0.050607734806629834 9.484158744918636e-2 9.484158744918636e-2
0.05082872928176795 9.448760052747707e-2 9.448760052747707e-2
0.05104972375690608 9.32488893655452e-2 9.32488893655452e-2
0.051270718232044196 8.997367195785477e-2 8.997367195785477e-2
0.05149171270718232 8.765543366495399e-2 8.765543366495399e-2
0.05171270718232044 9.01193562198066e-2 9.01193562198066e-2
0.051933701657458566 8.36360030776766e-2 8.36360030776766e-2
0.052154696132596684 8.530793799228809e-2 8.530793799228809e-2
0.0523756906077348 8.325712083762005e-2 8.325712083762005e-2
0.05259668508287293 7.841050975104258e-2 7.841050975104258e-2
0.052817679558011046 7.77569561672542e-2 7.77569561672542e-2
0.05303867403314917 8.314580390162041e-2 8.314580390162041e-2
0.05325966850828729 7.576435852398822e-2 7.576435852398822e-2
0.053480662983425416 7.534578701380701e-2 7.534578701380701e-2
0.053701657458563534 7.726046533831754e-2 7.726046533831754e-2
0.05392265193370165 7.767701058638954e-2 7.767701058638954e-2
0.05414364640883978 7.75602066222425e-2 7.75602066222425e-2
0.0543646408839779 7.4803411882717e-2 7.4803411882717e-2
0.05458563535911602 7.290528000145491e-2 7.290528000145491e-2
0.05480662983425414 7.17651986893677e-2 7.17651986893677e-2
0.055027624309392266 7.061202884880435e-2 7.061202884880435e-2
0.055248618784530384 6.518924346697963e-2 6.518924346697963e-2
0.05546961325966851 6.321870240082239e-2 6.321870240082239e-2
0.05569060773480663 5.80624864206718e-2 5.80624864206718e-2
0.05591160220994475 6.233048625346305e-2 6.233048625346305e-2
0.05613259668508287 5.9975090705952194e-2 5.9975090705952194e-2
0.05635359116022099 5.989746766032544e-2 5.989746766032544e-2
0.056574585635359116 6.310246413896925e-2 6.310246413896925e-2
0.056795580110497235 6.208887266972374e-2 6.208887266972374e-2
0.05701657458563536 5.498354342591005e-2 5.498354342591005e-2
0.05723756906077348 5.558637236423669e-2 5.558637236423669e-2
0.057458563535911604 4.957878688298001e-2 4.957878688298001e-2
0.05767955801104972 4.486553345565403e-2 4.486553345565403e-2
0.05790055248618784 5.3019477332659104e-2 5.3019477332659104e-2
0.058121546961325966 4.375514705212913e-2 4.375514705212913e-2
0.058342541436464085 4.463696983895238e-2 4.463696983895238e-2
0.05856353591160221 4.8869170807952056e-2 4.8869170807952056e-2
0.05878453038674033 5.035740088179841e-2 5.035740088179841e-2
0.059005524861878454 4.420771676119761e-2 4.420771676119761e-2
0.05922651933701657 4.207709160424633e-2 4.207709160424633e-2
0.0594475138121547 4.260888579562083e-2 4.260888579562083e-2
0.05966850828729282 3.1273518356206065e-2 3.1273518356206065e-2
0.059889502762430935 3.124013880766574e-2 3.124013880766574e-2
0.06011049723756906 3.171026698929813e-2 3.171026698929813e-2
0.06033149171270718 3.694324586728248e-2 3.694324586728248e-2
0.060552486187845304 3.104780766795079e-2 3.104780766795079e-2
0.06077348066298342 3.707497595825293e-2 3.707497595825293e-2
0.06099447513812155 2.694793652618932e-2 2.694793652618932e-2
0.06121546961325967 3.0070431855951707e-2 3.0070431855951707e-2
0.06143646408839779 3.3202577540682565e-2 3.3202577540682565e-2
0.06165745856353591 2.812910983549477e-2 2.812910983549477e-2
0.06187845303867403 2.757882225920616e-2 2.757882225920616e-2
0.062099447513812155 2.452302247967486e-2 2.452302247967486e-2
0.06232044198895027 2.2506111705629106e-2 2.2506111705629106e-2
0.0625414364640884 1.9565326296619556e-2 1.9565326296619556e-2
0.06276243093922652 1.208703152371049e-2 1.208703152371049e-2
0.06298342541436465 1.846091326307464e-2 1.846091326307464e-2
0.06320441988950276 1.3658112208863482e-2 1.3658112208863482e-2
0.06342541436464089 1.2344874366239988e-2 1.2344874366239988e-2
0.06364640883977901 1.4012513481124866e-2 1.4012513481124866e-2
0.06386740331491714 1.842638957110898e-2 1.842638957110898e-2
0.06408839779005525 1.33488557997814e-2 1.33488557997814e-2
0.06430939226519337 1.30437272465449e-2 1.30437272465449e-2
0.0645303867403315 1.1014078973052843e-2 1.1014078973052843e-2
0.06475138121546962 9.402384486852267e-3 9.402384486852267e-3
0.06497237569060774 3.335295728552179e-3 3.335295728552179e-3
0.06519337016574586 3.977796849417015e-3 3.977796849417015e-3
0.06541436464088399 9.619465144273587e-3 9.619465144273587e-3
0.0656353591160221 2.677848518137349e-3 2.677848518137349e-3
0.06585635359116022 1.6039922062325296e-3 1.6039922062325296e-3
0.06607734806629835 -3.639741059610291e-3 -3.639741059610291e-3
0.06629834254143648 -6.76534852241506e-4 -6.76534852241506e-4
0.06651933701657459 3.7781522779800625e-4 3.7781522779800625e-4
0.06674033149171271 -4.666734798215888e-3 -4.666734798215888e-3
0.06696132596685084 -4.977950610632664e-3 -4.977950610632664e-3
0.06718232044198895 3.113595709214323e-5 3.113595709214323e-5
0.06740331491712707 -8.885184801195045e-4 -8.885184801195045e-4
0.0676243093922652 -5.512120930811992e-3 -5.512120930811992e-3
0.06784530386740333 -5.095456284048172e-3 -5.095456284048172e-3
0.06806629834254144 -1.1012033019492495e-2 -1.1012033019492495e-2
0.06828729281767956 -3.63436440660303e-3 -3.63436440660303e-3
0.06850828729281769 -6.296529165079168e-3 -6.296529165079168e-3
0.06872928176795581 -7.835228472809153e-3 -7.835228472809153e-3
0.06895027624309392 -7.531973899526978e-3 -7.531973899526978e-3
0.06917127071823205 -1.0962319138011711e-2 -1.0962319138011711e-2
0.06939226519337018 -1.6944787935140315e-2 -1.6944787935140315e-2
0.06961325966850829 -1.5609124453826784e-2 -1.5609124453826784e-2
0.06983425414364641 -1.2429444986205684e-2 -1.2429444986205684e-2
0.07005524861878454 -1.580060995673671e-2 -1.580060995673671e-2
0.07027624309392266 -1.2441341111421256e-2 -1.2441341111421256e-2
0.07049723756906077 -1.483387926112778e-2 -1.483387926112778e-2
0.0707182320441989 -1.2608878021306058e-2 -1.2608878021306058e-2
0.07093922651933703 -2.1525098989636948e-2 -2.1525098989636948e-2
0.07116022099447514 -1.8910173477602488e-2 -1.8910173477602488e-2
0.07138121546961326 -1.72107024528807e-2 -1.72107024528807e-2
0.07160220994475139 -2.442514803272866e-2 -2.442514803272866e-2
0.07182320441988951 -2.431294314591037e-2 -2.431294314591037e-2
0.07204419889502763 -2.6208534309612563e-2 -2.6208534309612563e-2
0.07226519337016575 -2.3366970921993246e-2 -2.3366970921993246e-2
0.07248618784530388 -2.2718152947514003e-2 -2.2718152947514003e-2
0.072707182320442 -2.492406982617945e-2 -2.492406982617945e-2
0.07292817679558011 -2.444386011792199e-2 -2.444386011792199e-2
0.07314917127071824 -2.5152848605453304e-2 -2.5152848605453304e-2
0.07337016574585636 -3.0864701776304404e-2 -3.0864701776304404e-2
0.07359116022099448 -2.8105274713775774e-2 -2.8105274713775774e-2
0.0738121546961326 -3.475789554853259e-2 -3.475789554853259e-2
0.07403314917127073 -3.257481505773763e-2 -3.257481505773763e-2
0.07425414364640885 -3.4930375326789775e-2 -3.4930375326789775e-2
0.07447513812154696 -3.3473987310240094e-2 -3.3473987310240094e-2
0.07469613259668509 -3.502918970856195e-2 -3.502918970856195e-2
0.07491712707182321 -3.546017436282023e-2 -3.546017436282023e-2
0.07513812154696133 -3.90715685363241e-2 -3.90715685363241e-2
0.07535911602209945 -4.259599141790682e-2 -4.259599141790682e-2
0.07558011049723758 -3.7643449340189594e-2 -3.7643449340189594e-2
0.0758011049723757 -4.411861585584598e-2 -4.411861585584598e-2
0.07602209944751381 -4.597665315567179e-2 -4.597665315567179e-2
0.07624309392265194 -3.783118429476895e-2 -3.783118429476895e-2
0.07646408839779006 -4.271413594063711e-2 -4.271413594063711e-2
0.07668508287292818 -5.096379227996772e-2 -5.096379227996772e-2
0.0769060773480663 -4.400651425943147e-2 -4.400651425943147e-2
0.07712707182320443 -4.25834478713889e-2 -4.25834478713889e-2
0.07734806629834255 -4.6224691307666266e-2 -4.6224691307666266e-2
0.07756906077348066 -4.6972854279270226e-2 -4.6972854279270226e-2
0.07779005524861879 -5.1039820130095226e-2 -5.1039820130095226e-2
0.07801104972375691 -5.003208461256259e-2 -5.003208461256259e-2
0.07823204419889504 -5.040192674995092e-2 -5.040192674995092e-2
0.07845303867403315 -5.18782007503753e-2 -5.18782007503753e-2
0.07867403314917128 -4.6710570567379595e-2 -4.6710570567379595e-2
0.0788950276243094 -5.556203976756047e-2 -5.556203976756047e-2
0.07911602209944751 -5.230316655969114e-2 -5.230316655969114e-2
0.07933701657458564 -5.121443709129858e-2 -5.121443709129858e-2
0.07955801104972376 -5.396744711777979e-2 -5.396744711777979e-2
0.07977900552486189 -6.017287140742633e-2 -6.017287140742633e-2
0.08 -5.878665738908717e-2 -5.878665738908717e-2
0.08022099447513813 -5.720411320920471e-2 -5.720411320920471e-2
0.08044198895027625 -5.8244128585224875e-2 -5.8244128585224875e-2
0.08066298342541436 -5.882571640553147e-2 -5.882571640553147e-2
0.08088397790055249 -6.421514819943264e-2 -6.421514819943264e-2
0.08110497237569061 -5.589339338406285e-2 -5.589339338406285e-2
0.08132596685082874 -5.66463601527496e-2 -5.66463601527496e-2
0.08154696132596685 -6.365475596693182e-2 -6.365475596693182e-2
0.08176795580110498 -6.01218765881506e-2 -6.01218765881506e-2
0.0819889502762431 -6.49243285214518e-2 -6.49243285214518e-2
0.08220994475138121 -6.385259782804065e-2 -6.385259782804065e-2
0.08243093922651934 -5.908863138223319e-2 -5.908863138223319e-2
0.08265193370165747 -6.713874260084163e-2 -6.713874260084163e-2
0.08287292817679559 -6.714685513146401e-2 -6.714685513146401e-2
0.0830939226519337 -5.934194779241375e-2 -5.934194779241375e-2
0.08331491712707183 -6.329636672706807e-2 -6.329636672706807e-2
0.08353591160220995 -6.56902073243466e-2 -6.56902073243466e-2
0.08375690607734808 -6.826860613353825e-2 -6.826860613353825e-2
0.08397790055248619 -7.036790586483699e-2 -7.036790586483699e-2
0.08419889502762432 -6.888770348326512e-2 -6.888770348326512e-2
0.08441988950276244 -7.398914020689995e-2 -7.398914020689995e-2
0.08464088397790055 -6.99477975978291e-2 -6.99477975978291e-2
0.08486187845303868 -6.976849525416151e-2 -6.976849525416151e-2
0.0850828729281768 -8.013074483040805e-2 -8.013074483040805e-2
0.08530386740331493 -7.239107217777496e-2 -7.239107217777496e-2
0.08552486187845304 -7.534037594940424e-2 -7.534037594940424e-2
0.08574585635359117 -7.485249133322691e-2 -7.485249133322691e-2
0.08596685082872929 -7.287137363335683e-2 -7.287137363335683e-2
0.0861878453038674 -7.484235461596223e-2 -7.484235461596223e-2
0.08640883977900553 -8.110882978383893e-2 -8.110882978383893e-2
0.08662983425414365 -7.577371927517129e-2 -7.577371927517129e-2
0.08685082872928178 -7.463506933630493e-2 -7.463506933630493e-2
0.08707182320441989 -7.605683793952744e-2 -7.605683793952744e-2
0.08729281767955802 -8.222895006145814e-2 -8.222895006145814e-2
0.08751381215469614 -7.997315197361354e-2 -7.997315197361354e-2
0.08773480662983427 -8.215760704036734e-2 -8.215760704036734e-2
0.08795580110497238 -7.982955138721559e-2 -7.982955138721559e-2
0.0881767955801105 -8.260828559253719e-2 -8.260828559253719e-2
0.08839779005524863 -8.573838980158621e-2 -8.573838980158621e-2
0.08861878453038674 -8.33979491411676e-2 -8.33979491411676e-2
0.08883977900552487 -8.279470775358755e-2 -8.279470775358755e-2
0.08906077348066299 -8.157181079912812e-2 -8.157181079912812e-2
0.08928176795580112 -8.530527341225502e-2 -8.530527341225502e-2
0.08950276243093923 -8.642328549366107e-2 -8.642328549366107e-2
0.08972375690607735 -8.778067915626275e-2 -8.778067915626275e-2
0.08994475138121548 -8.867288729210054e-2 -8.867288729210054e-2
0.09016574585635359 -8.791041140865241e-2 -8.791041140865241e-2
0.09038674033149172 -8.1771091356027e-2 -8.1771091356027e-2
0.09060773480662984 -8.608938892656193e-2 -8.608938892656193e-2
0.09082872928176797 -8.630276185693697e-2 -8.630276185693697e-2
0.09104972375690608 -8.790404051945666e-2 -8.790404051945666e-2
0.0912707182320442 -8.918019365604346e-2 -8.918019365604346e-2
0.09149171270718233 -8.261742381172121e-2 -8.261742381172121e-2
0.09171270718232044 -9.258900346857013e-2 -9.258900346857013e-2
0.09193370165745857 -8.902587213027369e-2 -8.902587213027369e-2
0.09215469613259669 -9.489059057853888e-2 -9.489059057853888e-2
0.09237569060773482 -9.045508695352078e-2 -9.045508695352078e-2
0.09259668508287293 -8.857563547838732e-2 -8.857563547838732e-2
0.09281767955801105 -9.134659381937604e-2 -9.134659381937604e-2
0.09303867403314918 -9.352937754068558e-2 -9.352937754068558e-2
0.0932596685082873 -9.144670313265602e-2 -9.144670313265602e-2
0.09348066298342542 -9.443270964096451e-2 -9.443270964096451e-2
0.09370165745856354 -9.559132088055344e-2 -9.559132088055344e-2
0.09392265193370167 -9.063811612726136e-2 -9.063811612726136e-2
0.09414364640883978 -9.878151540636759e-2 -9.878151540636759e-2
0.0943646408839779 -9.424845459455833e-2 -9.424845459455833e-2
0.09458563535911603 -9.414795182091007e-2 -9.414795182091007e-2
0.09480662983425416 -9.164053487996648e-2 -9.164053487996648e-2
0.09502762430939227 -9.521665227397103e-2 -9.521665227397103e-2
0.09524861878453039 -9.51167156082513e-2 -9.51167156082513e-2
0.09546961325966852 -1.0277422466050234e-1 -1.0277422466050234e-1
0.09569060773480663 -9.746003500198208e-2 -9.746003500198208e-2
0.09591160220994475 -9.783011289676802e-2 -9.783011289676802e-2
0.09613259668508288 -1.0048934444524571e-1 -1.0048934444524571e-1
0.096353591160221 -1.0003627959680239e-1 -1.0003627959680239e-1
0.09657458563535912 -9.94344820675317e-2 -9.94344820675317e-2
0.09679558011049724 -1.0330581646838732e-1 -1.0330581646838732e-1
0.09701657458563537 -1.0239179947906019e-1 -1.0239179947906019e-1
0.0972375690607735 -1.0003774635846208e-1 -1.0003774635846208e-1
0.0974585635359116 -9.920429914735474e-2 -9.920429914735474e-2
0.09767955801104973 -1.0296985014873394e-1 -1.0296985014873394e-1
0.09790055248618786 -9.923297024614408e-2 -9.923297024614408e-2
0.09812154696132597 -9.988840770632601e-2 -9.988840770632601e-2
0.09834254143646409 -1.0155106491186894e-1 -1.0155106491186894e-1
0.09856353591160222 -1.0372190646820423e-1 -1.0372190646820423e-1
0.09878453038674034 -1.0931398209630538e-1 -1.0931398209630538e-1
0.09900552486187846 -1.0491186379420947e-1 -1.0491186379420947e-1
0.09922651933701658 -1.054616079289965e-1 -1.054616079289965e-1
0.0994475138121547 -1.0948022824130499e-1 -1.0948022824130499e-1
0.09966850828729282 -1.0190157253954135e-1 -1.0190157253954135e-1
0.09988950276243094 -1.0782944472624445e-1 -1.0782944472624445e-1
0.10011049723756907 -1.0436358079722163e-1 -1.0436358079722163e-1
0.1003314917127072 -1.0003661596136704e-1 -1.0003661596136704e-1
0.1005524861878453 -1.0646156351925606e-1 -1.0646156351925606e-1
0.10077348066298343 -1.0562194994975949e-1 -1.0562194994975949e-1
0.10099447513812156 -1.0379634497770462e-1 -1.0379634497770462e-1
0.10121546961325967 -1.083453509899166e-1 -1.083453509899166e-1
0.10143646408839779 -1.0335711822961935e-1 -1.0335711822961935e-1
0.10165745856353592 -1.1086965408379479e-1 -1.1086965408379479e-1
0.10187845303867404 -1.0611520367764138e-1 -1.0611520367764138e-1
0.10209944751381216 -1.0658773936450894e-1 -1.0658773936450894e-1
0.10232044198895028 -1.1359013212485047e-1 -1.1359013212485047e-1
0.1025414364640884 -1.0766819890148804e-1 -1.0766819890148804e-1
0.10276243093922653 -1.0722704720491061e-1 -1.0722704720491061e-1
0.10298342541436464 -1.0693806242114556e-1 -1.0693806242114556e-1
0.10320441988950277 -1.113804162981844e-1 -1.113804162981844e-1
0.1034254143646409 -1.0428288736296532e-1 -1.0428288736296532e-1
0.103646408839779 -1.0548838491207357e-1 -1.0548838491207357e-1
0.10386740331491713 -1.1126669773751496e-1 -1.1126669773751496e-1
0.10408839779005526 -1.0869421435144e-1 -1.0869421435144e-1
0.10430939226519338 -1.085016038647475e-1 -1.085016038647475e-1
0.1045303867403315 -1.1132150922379447e-1 -1.1132150922379447e-1
0.10475138121546962 -1.1300668630031874e-1 -1.1300668630031874e-1
0.10497237569060774 -1.0716905689776945e-1 -1.0716905689776945e-1
0.10519337016574586 -1.0939849135059854e-1 -1.0939849135059854e-1
0.10541436464088398 -1.1003180437399829e-1 -1.1003180437399829e-1
0.1056353591160221 -1.1155491519060456e-1 -1.1155491519060456e-1
0.10585635359116023 -1.093122818471195e-1 -1.093122818471195e-1
0.10607734806629834 -1.1171442859484637e-1 -1.1171442859484637e-1
0.10629834254143647 -1.0871393958212616e-1 -1.0871393958212616e-1
0.1065193370165746 -1.1318575822304888e-1 -1.1318575822304888e-1
0.1067403314917127 -1.1126817155912727e-1 -1.1126817155912727e-1
0.10696132596685083 -1.0783492461940591e-1 -1.0783492461940591e-1
0.10718232044198896 -1.0910790390324587e-1 -1.0910790390324587e-1
0.10740331491712708 -1.063081855041994e-1 -1.063081855041994e-1
0.1076243093922652 -1.0866803362263022e-1 -1.0866803362263022e-1
0.10784530386740332 -1.0577302761647411e-1 -1.0577302761647411e-1
0.10806629834254144 -1.1609612456880791e-1 -1.1609612456880791e-1
0.10828729281767957 -1.1237323450394365e-1 -1.1237323450394365e-1
0.10850828729281768 -1.1024030833926668e-1 -1.1024030833926668e-1
0.10872928176795581 -1.114942988371106e-1 -1.114942988371106e-1
0.10895027624309393 -1.124050969930388e-1 -1.124050969930388e-1
0.10917127071823204 -1.1043786077869777e-1 -1.1043786077869777e-1
0.10939226519337017 -1.1077553826420194e-1 -1.1077553826420194e-1
0.1096132596685083 -1.1468082545401126e-1 -1.1468082545401126e-1
0.10983425414364642 -1.1697728240722904e-1 -1.1697728240722904e-1
0.11005524861878453 -1.1702966449446217e-1 -1.1702966449446217e-1
0.11027624309392266 -1.1226967846563207e-1 -1.1226967846563207e-1
0.11049723756906078 -1.16061917440343e-1 -1.16061917440343e-1
0.1107182320441989 -1.1288628338014428e-1 -1.1288628338014428e-1
0.11093922651933702 -1.1509304147865373e-1 -1.1509304147865373e-1
0.11116022099447515 -1.1600563907166839e-1 -1.1600563907166839e-1
0.11138121546961327 -1.146174481381288e-1 -1.146174481381288e-1
0.11160220994475138 -1.1519336647701062e-1 -1.1519336647701062e-1
0.11182320441988951 -1.1281948401518571e-1 -1.1281948401518571e-1
0.11204419889502763 -1.1149414579211703e-1 -1.1149414579211703e-1
0.11226519337016576 -1.1605075391265496e-1 -1.1605075391265496e-1
0.11248618784530387 -1.1664287662950779e-1 -1.1664287662950779e-1
0.112707182320442 -1.1407126757934316e-1 -1.1407126757934316e-1
0.11292817679558012 -1.1747180233045151e-1 -1.1747180233045151e-1
0.11314917127071823 -1.1569958352277832e-1 -1.1569958352277832e-1
0.11337016574585636 -1.1708012507700483e-1 -1.1708012507700483e-1
0.11359116022099448 -1.1841042648473854e-1 -1.1841042648473854e-1
0.11381215469613261 -1.17062182051209e-1 -1.17062182051209e-1
0.11403314917127072 -1.1916970732694177e-1 -1.1916970732694177e-1
0.11425414364640885 -1.1800617758502563e-1 -1.1800617758502563e-1
0.11447513812154697 -1.1397915643977763e-1 -1.1397915643977763e-1
0.11469613259668508 -1.2090025691771666e-1 -1.2090025691771666e-1
0.11491712707182321 -1.2205850394196682e-1 -1.2205850394196682e-1
0.11513812154696133 -1.1658932068361105e-1 -1.1658932068361105e-1
0.11535911602209946 -1.1744937318247617e-1 -1.1744937318247617e-1
0.11558011049723757 -1.1989053207038092e-1 -1.1989053207038092e-1
0.1158011049723757 -1.1403704719658458e-1 -1.1403704719658458e-1
0.11602209944751382 -1.1743263591314212e-1 -1.1743263591314212e-1
0.11624309392265193 -1.1415608819687373e-1 -1.1415608819687373e-1
0.11646408839779006 -1.1457087313113812e-1 -1.1457087313113812e-1
0.11668508287292818 -1.2013628010744037e-1 -1.2013628010744037e-1
0.11690607734806631 -1.148663152110978e-1 -1.148663152110978e-1
0.11712707182320442 -1.133151917582702e-1 -1.133151917582702e-1
0.11734806629834255 -1.142828019736819e-1 -1.142828019736819e-1
0.11756906077348067 -1.1553919035362492e-1 -1.1553919035362492e-1
0.1177900552486188 -1.1386071879486304e-1 -1.1386071879486304e-1
0.11801104972375691 -1.187522911799399e-1 -1.187522911799399e-1
0.11823204419889503 -1.1430655242737453e-1 -1.1430655242737453e-1
0.11845303867403316 -1.1939791260477728e-1 -1.1939791260477728e-1
0.11867403314917127 -1.1737041241998236e-1 -1.1737041241998236e-1
0.1188950276243094 -1.1479516128577893e-1 -1.1479516128577893e-1
0.11911602209944752 -1.1760701600850121e-1 -1.1760701600850121e-1
0.11933701657458565 -1.1523685368718839e-1 -1.1523685368718839e-1
0.11955801104972376 -1.1861242400380911e-1 -1.1861242400380911e-1
0.11977900552486188 -1.098335156797341e-1 -1.098335156797341e-1
0.12000000000000001 -1.1107734361292865e-1 -1.1107734361292865e-1
0.12022099447513812 -1.1761061596156219e-1 -1.1761061596156219e-1
0.12044198895027625 -1.172226110410386e-1 -1.172226110410386e-1
0.12066298342541437 -1.147724472356324e-1 -1.147724472356324e-1
0.1208839779005525 -1.1532704561353535e-1 -1.1532704561353535e-1
0.12110497237569061 -1.1333216631568144e-1 -1.1333216631568144e-1
0.12132596685082873 -1.1366572689406462e-1 -1.1366572689406462e-1
0.12154696132596686 -1.1519454766415516e-1 -1.1519454766415516e-1
0.12176795580110499 -1.1778278521627294e-1 -1.1778278521627294e-1
0.1219889502762431 -1.1326732362125336e-1 -1.1326732362125336e-1
0.12220994475138122 -1.1622508397511888e-1 -1.1622508397511888e-1
0.12243093922651935 -1.1726140998406231e-1 -1.1726140998406231e-1
0.12265193370165746 -1.1356743994259455e-1 -1.1356743994259455e-1
0.12287292817679558 -1.1357942124335318e-1 -1.1357942124335318e-1
0.12309392265193371 -1.1966561495035899e-1 -1.1966561495035899e-1
0.12331491712707184 -1.1586775644230807e-1 -1.1586775644230807e-1
0.12353591160220995 -1.1880769020502635e-1 -1.1880769020502635e-1
0.12375690607734807 -1.1549459759033676e-1 -1.1549459759033676e-1
0.1239779005524862 -1.1402611167580767e-1 -1.1402611167580767e-1
0.12419889502762431 -1.1869432317792894e-1 -1.1869432317792894e-1
0.12441988950276243 -1.1494681635134407e-1 -1.1494681635134407e-1
0.12464088397790056 -1.1368883254057005e-1 -1.1368883254057005e-1
0.12486187845303869 -1.1136456016414309e-1 -1.1136456016414309e-1
0.1250828729281768 -1.1504387540811445e-1 -1.1504387540811445e-1
0.12530386740331492 -1.1407603868009142e-1 -1.1407603868009142e-1
0.12552486187845305 -1.157864732098326e-1 -1.157864732098326e-1
0.12574585635359115 -1.1301093521491135e-1 -1.1301093521491135e-1
0.12596685082872927 -1.1752284099965005e-1 -1.1752284099965005e-1
0.1261878453038674 -1.1447792656407296e-1 -1.1447792656407296e-1
0.12640883977900552 -1.1580466098088005e-1 -1.1580466098088005e-1
0.12662983425414365 -1.1410555030432556e-1 -1.1410555030432556e-1
0.12685082872928177 -1.1198192602922541e-1 -1.1198192602922541e-1
0.12707182320441987 -1.1346859320804947e-1 -1.1346859320804947e-1
0.127292817679558 -1.1556851158105497e-1 -1.1556851158105497e-1
0.12751381215469612 -1.1377865115458485e-1 -1.1377865115458485e-1
0.12773480662983425 -1.1498654278274012e-1 -1.1498654278274012e-1
0.12795580110497237 -1.1057093865646062e-1 -1.1057093865646062e-1
0.1281767955801105 -1.1187016842235176e-1 -1.1187016842235176e-1
0.12839779005524862 -1.1173683195296258e-1 -1.1173683195296258e-1
0.12861878453038672 -1.1171600054502528e-1 -1.1171600054502528e-1
0.12883977900552485 -1.1463715812500164e-1 -1.1463715812500164e-1
0.12906077348066297 -1.0921254691505533e-1 -1.0921254691505533e-1
0.1292817679558011 -1.1050127164061019e-1 -1.1050127164061019e-1
0.12950276243093922 -1.1385033524255528e-1 -1.1385033524255528e-1
0.12972375690607735 -1.1158409208440867e-1 -1.1158409208440867e-1
0.12994475138121547 -1.0960155771898394e-1 -1.0960155771898394e-1
0.13016574585635357 -1.092126655420409e-1 -1.092126655420409e-1
0.1303867403314917 -1.1147646427174118e-1 -1.1147646427174118e-1
0.13060773480662982 -1.1544473922857401e-1 -1.1544473922857401e-1
0.13082872928176795 -1.1345717354459817e-1 -1.1345717354459817e-1
0.13104972375690607 -1.0854256260962325e-1 -1.0854256260962325e-1
0.1312707182320442 -1.0587199676104797e-1 -1.0587199676104797e-1
0.13149171270718232 -1.0917636015154608e-1 -1.0917636015154608e-1
0.13171270718232042 -1.0426781219042391e-1 -1.0426781219042391e-1
0.13193370165745855 -1.0675029128004576e-1 -1.0675029128004576e-1
0.13215469613259667 -1.0853291678666688e-1 -1.0853291678666688e-1
0.1323756906077348 -1.0771572539114027e-1 -1.0771572539114027e-1
0.13259668508287292 -1.1040498243745356e-1 -1.1040498243745356e-1
0.13281767955801105 -1.0541378082678898e-1 -1.0541378082678898e-1
0.13303867403314917 -1.0427554940668893e-1 -1.0427554940668893e-1
0.13325966850828727 -1.080091728971504e-1 -1.080091728971504e-1
0.1334806629834254 -1.0787758709114792e-1 -1.0787758709114792e-1
0.13370165745856352 -1.0774969785542021e-1 -1.0774969785542021e-1
0.13392265193370165 -1.066814224256043e-1 -1.066814224256043e-1
0.13414364640883977 -1.0420901064811483e-1 -1.0420901064811483e-1
0.1343646408839779 -1.0378582949818815e-1 -1.0378582949818815e-1
0.13458563535911602 -1.0787216199004002e-1 -1.0787216199004002e-1
0.13480662983425415 -1.0426649565386947e-1 -1.0426649565386947e-1
0.13502762430939225 -1.0712735448567878e-1 -1.0712735448567878e-1
0.13524861878453037 -1.0410527330703667e-1 -1.0410527330703667e-1
0.1354696132596685 -1.0591278448726849e-1 -1.0591278448726849e-1
0.13569060773480662 -1.0308521038190088e-1 -1.0308521038190088e-1
0.13591160220994475 -1.0571231109828227e-1 -1.0571231109828227e-1
0.13613259668508287 -1.022220891415011e-1 -1.022220891415011e-1
0.136353591160221 -1.0330837071036081e-1 -1.0330837071036081e-1
0.1365745856353591 -9.825867068310368e-2 -9.825867068310368e-2
0.13679558011049722 -1.0021501661334264e-1 -1.0021501661334264e-1
0.13701657458563535 -1.0445167505634823e-1 -1.0445167505634823e-1
0.13723756906077347 -1.0465959487067744e-1 -1.0465959487067744e-1
0.1374585635359116 -1.0271763277149626e-1 -1.0271763277149626e-1
0.13767955801104972 -9.840300881900044e-2 -9.840300881900044e-2
0.13790055248618785 -9.924168807345746e-2 -9.924168807345746e-2
0.13812154696132595 -9.710680664228244e-2 -9.710680664228244e-2
0.13834254143646407 -9.721185054366765e-2 -9.721185054366765e-2
0.1385635359116022 -9.678852420405315e-2 -9.678852420405315e-2
0.13878453038674032 -1.0226246027571984e-1 -1.0226246027571984e-1
0.13900552486187845 -1.0193087688311175e-1 -1.0193087688311175e-1
0.13922651933701657 -1.0040217598305867e-1 -1.0040217598305867e-1
0.1394475138121547 -9.725306689655122e-2 -9.725306689655122e-2
0.1396685082872928 -9.686404708771557e-2 -9.686404708771557e-2
0.13988950276243092 -9.729424540740661e-2 -9.729424540740661e-2
0.14011049723756905 -9.869515052867905e-2 -9.869515052867905e-2
0.14033149171270717 -9.520680395588466e-2 -9.520680395588466e-2
0.1405524861878453 -9.187176863486934e-2 -9.187176863486934e-2
0.14077348066298342 -9.436168134346667e-2 -9.436168134346667e-2
0.14099447513812155 -9.587966399557013e-2 -9.587966399557013e-2
0.14121546961325965 -9.312643226429396e-2 -9.312643226429396e-2
0.14143646408839777 -9.457067463643876e-2 -9.457067463643876e-2
0.1416574585635359 -9.551404839579414e-2 -9.551404839579414e-2
0.14187845303867402 -9.621784613490059e-2 -9.621784613490059e-2
0.14209944751381215 -9.285000208945826e-2 -9.285000208945826e-2
0.14232044198895027 -9.280127644218306e-2 -9.280127644218306e-2
0.1425414364640884 -9.491049260931073e-2 -9.491049260931073e-2
0.1427624309392265 -9.301291828604485e-2 -9.301291828604485e-2
0.14298342541436462 -9.218687605415221e-2 -9.218687605415221e-2
0.14320441988950275 -9.304870453946501e-2 -9.304870453946501e-2
0.14342541436464087 -9.273241515928499e-2 -9.273241515928499e-2
0.143646408839779 -9.399534615398375e-2 -9.399534615398375e-2
0.14386740331491712 -9.27894212412732e-2 -9.27894212412732e-2
0.14408839779005525 -9.070217164447536e-2 -9.070217164447536e-2
0.14430939226519338 -9.406219519190495e-2 -9.406219519190495e-2
0.14453038674033147 -8.862158569867029e-2 -8.862158569867029e-2
0.1447513812154696 -9.28922070116962e-2 -9.28922070116962e-2
0.14497237569060772 -9.024873568490444e-2 -9.024873568490444e-2
0.14519337016574585 -8.635054542367948e-2 -8.635054542367948e-2
0.14541436464088398 -9.083735686079786e-2 -9.083735686079786e-2
0.1456353591160221 -8.98791407640922e-2 -8.98791407640922e-2
0.14585635359116023 -8.954559642223581e-2 -8.954559642223581e-2
0.14607734806629832 -8.536317574988539e-2 -8.536317574988539e-2
0.14629834254143645 -8.786782921778036e-2 -8.786782921778036e-2
0.14651933701657457 -8.464462505925008e-2 -8.464462505925008e-2
0.1467403314917127 -8.368705196574888e-2 -8.368705196574888e-2
0.14696132596685083 -8.267676725552997e-2 -8.267676725552997e-2
0.14718232044198895 -8.547956738824292e-2 -8.547956738824292e-2
0.14740331491712708 -8.159083443514215e-2 -8.159083443514215e-2
0.14762430939226517 -8.22587619733306e-2 -8.22587619733306e-2
0.1478453038674033 -8.11973923060898e-2 -8.11973923060898e-2
0.14806629834254142 -8.149608905649552e-2 -8.149608905649552e-2
0.14828729281767955 -8.224902787231736e-2 -8.224902787231736e-2
0.14850828729281768 -8.082779139466334e-2 -8.082779139466334e-2
0.1487292817679558 -8.072997412421978e-2 -8.072997412421978e-2
0.14895027624309393 -8.066777072225273e-2 -8.066777072225273e-2
0.14917127071823202 -8.391333222597064e-2 -8.391333222597064e-2
0.14939226519337015 -8.024990986485614e-2 -8.024990986485614e-2
0.14961325966850827 -7.770177486544094e-2 -7.770177486544094e-2
0.1498342541436464 -7.540367882837495e-2 -7.540367882837495e-2
0.15005524861878453 -7.829744056619825e-2 -7.829744056619825e-2
0.15027624309392265 -7.547790214256134e-2 -7.547790214256134e-2
0.15049723756906078 -8.27209568807441e-2 -8.27209568807441e-2
0.15071823204419887 -7.168536083635013e-2 -7.168536083635013e-2
0.150939226519337 -7.184555584343366e-2 -7.184555584343366e-2
0.15116022099447513 -7.890952316291555e-2 -7.890952316291555e-2
0.15138121546961325 -7.339731107834746e-2 -7.339731107834746e-2
0.15160220994475138 -7.871424472649347e-2 -7.871424472649347e-2
0.1518232044198895 -7.25988004843523e-2 -7.25988004843523e-2
0.15204419889502763 -7.383655202932937e-2 -7.383655202932937e-2
0.15226519337016572 -7.421303668878432e-2 -7.421303668878432e-2
0.15248618784530385 -7.33863767767482e-2 -7.33863767767482e-2
0.15270718232044198 -6.9458437072067e-2 -6.9458437072067e-2
0.1529281767955801 -7.017662458555174e-2 -7.017662458555174e-2
0.15314917127071823 -7.21526383685025e-2 -7.21526383685025e-2
0.15337016574585635 -7.222474984099359e-2 -7.222474984099359e-2
0.15359116022099448 -7.041869124726441e-2 -7.041869124726441e-2
0.1538121546961326 -6.783262009947544e-2 -6.783262009947544e-2
0.1540331491712707 -6.878582227285301e-2 -6.878582227285301e-2
0.15425414364640883 -6.972305968373371e-2 -6.972305968373371e-2
0.15447513812154695 -6.948569443933161e-2 -6.948569443933161e-2
0.15469613259668508 -6.851898181788352e-2 -6.851898181788352e-2
0.1549171270718232 -6.786258904515785e-2 -6.786258904515785e-2
0.15513812154696133 -6.490978916293466e-2 -6.490978916293466e-2
0.15535911602209945 -6.28763203038809e-2 -6.28763203038809e-2
0.15558011049723755 -6.329111997036785e-2 -6.329111997036785e-2
0.15580110497237568 -6.157089447232034e-2 -6.157089447232034e-2
0.1560220994475138 -6.27059013269311e-2 -6.27059013269311e-2
0.15624309392265193 -6.230591422184739e-2 -6.230591422184739e-2
0.15646408839779005 -6.130611960487409e-2 -6.130611960487409e-2
0.15668508287292818 -5.807063046894223e-2 -5.807063046894223e-2
0.1569060773480663 -5.917060935451923e-2 -5.917060935451923e-2
0.1571270718232044 -5.899499698001387e-2 -5.899499698001387e-2
0.15734806629834253 -6.056404704612328e-2 -6.056404704612328e-2
0.15756906077348065 -5.847364549061718e-2 -5.847364549061718e-2
0.15779005524861878 -6.109577676364575e-2 -6.109577676364575e-2
0.1580110497237569 -6.095673036896665e-2 -6.095673036896665e-2
0.15823204419889503 -5.535938763399395e-2 -5.535938763399395e-2
0.15845303867403315 -6.1166532461707224e-2 -6.1166532461707224e-2
0.15867403314917125 -5.7116597821173176e-2 -5.7116597821173176e-2
0.15889502762430938 -5.7486326592775416e-2 -5.7486326592775416e-2
0.1591160220994475 -5.6773930496897496e-2 -5.6773930496897496e-2
0.15933701657458563 -5.293922521367245e-2 -5.293922521367245e-2
0.15955801104972375 -5.104798675382449e-2 -5.104798675382449e-2
0.15977900552486188 -5.1907006426868296e-2 -5.1907006426868296e-2
0.16 -5.128180864688625e-2 -5.128180864688625e-2
0.1602209944751381 -5.150033993312286e-2 -5.150033993312286e-2
0.16044198895027623 -4.9199634137389925e-2 -4.9199634137389925e-2
0.16066298342541435 -5.062932110957741e-2 -5.062932110957741e-2
0.16088397790055248 -5.02282673115908e-2 -5.02282673115908e-2
0.1611049723756906 -4.9571232918774744e-2 -4.9571232918774744e-2
0.16132596685082873 -5.051725941883456e-2 -5.051725941883456e-2
0.16154696132596685 -4.8455545955571555e-2 -4.8455545955571555e-2
0.16176795580110495 -4.491089232409218e-2 -4.491089232409218e-2
0.16198895027624308 -4.4433079171435796e-2 -4.4433079171435796e-2
0.1622099447513812 -4.369788713223466e-2 -4.369788713223466e-2
0.16243093922651933 -4.546321219744209e-2 -4.546321219744209e-2
0.16265193370165745 -4.357441299306197e-2 -4.357441299306197e-2
0.16287292817679558 -4.072334800515387e-2 -4.072334800515387e-2
0.1630939226519337 -4.090887115570263e-2 -4.090887115570263e-2
0.1633149171270718 -4.514431177166012e-2 -4.514431177166012e-2
0.16353591160220993 -4.11552094957508e-2 -4.11552094957508e-2
0.16375690607734805 -4.4936780809289534e-2 -4.4936780809289534e-2
0.16397790055248618 -3.878164809123996e-2 -3.878164809123996e-2
0.1641988950276243 -4.056493086921842e-2 -4.056493086921842e-2
0.16441988950276243 -3.986889832470775e-2 -3.986889832470775e-2
0.16464088397790055 -3.842798483504817e-2 -3.842798483504817e-2
0.16486187845303868 -3.7209746971607505e-2 -3.7209746971607505e-2
0.16508287292817678 -3.934777889584007e-2 -3.934777889584007e-2
0.1653038674033149 -3.63938976155489e-2 -3.63938976155489e-2
0.16552486187845303 -3.687437743213673e-2 -3.687437743213673e-2
0.16574585635359115 -3.698924185403962e-2 -3.698924185403962e-2
0.16596685082872928 -3.410306116200923e-2 -3.410306116200923e-2
0.1661878453038674 -3.345422825294486e-2 -3.345422825294486e-2
0.16640883977900553 -3.182357337449071e-2 -3.182357337449071e-2
0.16662983425414363 -3.424196288154713e-2 -3.424196288154713e-2
0.16685082872928175 -3.371495288718984e-2 -3.371495288718984e-2
0.16707182320441988 -3.448659517392594e-2 -3.448659517392594e-2
0.167292817679558 -3.101961291521116e-2 -3.101961291521116e-2
0.16751381215469613 -3.004616784154246e-2 -3.004616784154246e-2
0.16773480662983425 -3.139163490585384e-2 -3.139163490585384e-2
0.16795580110497238 -2.9419832029257353e-2 -2.9419832029257353e-2
0.16817679558011048 -2.6422389998183693e-2 -2.6422389998183693e-2
0.1683977900552486 -2.8552762228978512e-2 -2.8552762228978512e-2
0.16861878453038673 -2.726238166031658e-2 -2.726238166031658e-2
0.16883977900552485 -2.7259801183286303e-2 -2.7259801183286303e-2
0.16906077348066298 -2.818385923513711e-2 -2.818385923513711e-2
0.1692817679558011 -2.5673240900582872e-2 -2.5673240900582872e-2
0.16950276243093923 -2.495790025808242e-2 -2.495790025808242e-2
0.16972375690607733 -2.4756126870566053e-2 -2.4756126870566053e-2
0.16994475138121545 -2.2476689898562885e-2 -2.2476689898562885e-2
0.17016574585635358 -2.3409853496000554e-2 -2.3409853496000554e-2
0.1703867403314917 -2.3830610352556736e-2 -2.3830610352556736e-2
0.17060773480662983 -2.093122291592886e-2 -2.093122291592886e-2
0.17082872928176795 -2.028534084605349e-2 -2.028534084605349e-2
0.17104972375690608 -1.8245015265288433e-2 -1.8245015265288433e-2
0.17127071823204418 -1.7578257058298963e-2 -1.7578257058298963e-2
0.1714917127071823 -2.1392831296803028e-2 -2.1392831296803028e-2
0.17171270718232043 -1.6295084746739352e-2 -1.6295084746739352e-2
0.17193370165745855 -1.550492687023075e-2 -1.550492687023075e-2
0.17215469613259668 -1.5464884142498025e-2 -1.5464884142498025e-2
0.1723756906077348 -1.2642469294755987e-2 -1.2642469294755987e-2
0.17259668508287293 -1.4867822696383204e-2 -1.4867822696383204e-2
0.17281767955801103 -1.4995118479314673e-2 -1.4995118479314673e-2
0.17303867403314915 -1.2856514682094033e-2 -1.2856514682094033e-2
0.17325966850828728 -1.3336733907304055e-2 -1.3336733907304055e-2
0.1734806629834254 -9.370759671706086e-3 -9.370759671706086e-3
0.17370165745856353 -8.558816446916584e-3 -8.558816446916584e-3
0.17392265193370166 -1.1985491819709981e-2 -1.1985491819709981e-2
0.17414364640883978 -6.642558106373375e-3 -6.642558106373375e-3
0.1743646408839779 -4.423974253209284e-3 -4.423974253209284e-3
0.174585635359116 -9.38793190983711e-3 -9.38793190983711e-3
0.17480662983425413 -6.986226263629991e-3 -6.986226263629991e-3
0.17502762430939225 -7.770948928405463e-3 -7.770948928405463e-3
0.17524861878453038 -4.885061338095742e-3 -4.885061338095742e-3
0.1754696132596685 -5.9673856957354054e-3 -5.9673856957354054e-3
0.17569060773480663 2.8894761986952844e-4 2.8894761986952844e-4
0.17591160220994476 -3.949219057072018e-3 -3.949219057072018e-3
0.17613259668508285 -3.5139384932656448e-3 -3.5139384932656448e-3
0.17635359116022098 -3.2391242474227866e-4 -3.2391242474227866e-4
0.1765745856353591 -8.191962318826462e-4 -8.191962318826462e-4
0.17679558011049723 -3.701908316111613e-5 -3.701908316111613e-5
0.17701657458563536 2.630350874048837e-4 2.630350874048837e-4
0.17723756906077348 -2.736662794498024e-4 -2.736662794498024e-4
0.1774585635359116 5.413882803954717e-3 5.413882803954717e-3
0.1776795580110497 2.62284452343442e-3 2.62284452343442e-3
0.17790055248618783 7.028407900056433e-3 7.028407900056433e-3
0.17812154696132595 6.77679389433683e-3 6.77679389433683e-3
0.17834254143646408 2.5189921053558884e-3 2.5189921053558884e-3
0.1785635359116022 8.413189754596484e-3 8.413189754596484e-3
0.17878453038674033 1.1777598893436103e-2 1.1777598893436103e-2
0.17900552486187846 1.0054486253570527e-2 1.0054486253570527e-2
0.17922651933701655 8.191196761222042e-3 8.191196761222042e-3
0.17944751381215468 1.482586107919337e-2 1.482586107919337e-2
0.1796685082872928 9.666660117422676e-3 9.666660117422676e-3
0.17988950276243093 1.433624675484202e-2 1.433624675484202e-2
0.18011049723756906 1.1529312134930247e-2 1.1529312134930247e-2
0.18033149171270718 1.278508604615558e-2 1.278508604615558e-2
0.1805524861878453 1.2947880794731415e-2 1.2947880794731415e-2
0.1807734806629834 1.3200312358426114e-2 1.3200312358426114e-2
0.18099447513812153 1.597294644544922e-2 1.597294644544922e-2
0.18121546961325966 1.9570628975193127e-2 1.9570628975193127e-2
0.18143646408839778 1.9868978088984246e-2 1.9868978088984246e-2
0.1816574585635359 1.9026619851606252e-2 1.9026619851606252e-2
0.18187845303867403 1.9910099531775582e-2 1.9910099531775582e-2
0.18209944751381216 2.274692067327555e-2 2.274692067327555e-2
0.18232044198895025 2.170026790041879e-2 2.170026790041879e-2
0.18254143646408838 2.431027447948031e-2 2.431027447948031e-2
0.1827624309392265 2.5327676036672297e-2 2.5327676036672297e-2
0.18298342541436463 2.3582890980255566e-2 2.3582890980255566e-2
0.18320441988950276 2.6147762899986216e-2 2.6147762899986216e-2
0.18342541436464088 2.6961998674882803e-2 2.6961998674882803e-2
0.183646408839779 3.0583068480714015e-2 3.0583068480714015e-2
0.18386740331491713 2.8766598096458207e-2 2.8766598096458207e-2
0.18408839779005523 3.0088561820425408e-2 3.0088561820425408e-2
0.18430939226519336 2.9447252736294782e-2 2.9447252736294782e-2
0.18453038674033148 2.9708070001665643e-2 2.9708070001665643e-2
0.1847513812154696 3.1174477486378915e-2 3.1174477486378915e-2
0.18497237569060773 3.4103294641103954e-2 3.4103294641103954e-2
0.18519337016574586 3.195475592098296e-2 3.195475592098296e-2
0.18541436464088398 3.455375498844182e-2 3.455375498844182e-2
0.18563535911602208 3.4896375615166786e-2 3.4896375615166786e-2
0.1858563535911602 3.660513414489719e-2 3.660513414489719e-2
0.18607734806629833 3.363824784957137e-2 3.363824784957137e-2
0.18629834254143646 3.500482169339625e-2 3.500482169339625e-2
0.18651933701657458 3.6081794069891426e-2 3.6081794069891426e-2
0.1867403314917127 3.955289360407255e-2 3.955289360407255e-2
0.18696132596685083 4.010379615248416e-2 4.010379615248416e-2
0.18718232044198893 3.923846470717285e-2 3.923846470717285e-2
0.18740331491712706 4.107035615139898e-2 4.107035615139898e-2
0.18762430939226518 4.252873117717604e-2 4.252873117717604e-2
0.1878453038674033 4.5053869554626313e-2 4.5053869554626313e-2
0.18806629834254143 4.2030558400133256e-2 4.2030558400133256e-2
0.18828729281767956 4.567575669931534e-2 4.567575669931534e-2
0.18850828729281768 4.616296531536568e-2 4.616296531536568e-2
0.18872928176795578 4.836039952316673e-2 4.836039952316673e-2
0.1889502762430939 4.947898649526428e-2 4.947898649526428e-2
0.18917127071823203 4.794616083346659e-2 4.794616083346659e-2
0.18939226519337016 5.108477834561631e-2 5.108477834561631e-2
0.18961325966850828 4.904206769685038e-2 4.904206769685038e-2
0.1898342541436464 4.916948444962577e-2 4.916948444962577e-2
0.19005524861878453 5.060484725128367e-2 5.060484725128367e-2
0.19027624309392263 5.361883628085229e-2 5.361883628085229e-2
0.19049723756906076 5.375273032165273e-2 5.375273032165273e-2
0.19071823204419888 5.2977265084213965e-2 5.2977265084213965e-2
0.190939226519337 5.4396991836815456e-2 5.4396991836815456e-2
0.19116022099447513 5.480946318276869e-2 5.480946318276869e-2
0.19138121546961326 5.9601004153923665e-2 5.9601004153923665e-2
0.19160220994475138 5.891871568348028e-2 5.891871568348028e-2
0.19182320441988948 5.960551285430915e-2 5.960551285430915e-2
0.1920441988950276 6.368576929536607e-2 6.368576929536607e-2
0.19226519337016573 6.243043949176785e-2 6.243043949176785e-2
0.19248618784530386 6.166621132034811e-2 6.166621132034811e-2
0.19270718232044198 6.0350729192909736e-2 6.0350729192909736e-2
0.1929281767955801 6.1623882492872095e-2 6.1623882492872095e-2
0.19314917127071823 6.636040083514194e-2 6.636040083514194e-2
0.19337016574585636 6.34887828931503e-2 6.34887828931503e-2
0.19359116022099446 6.464736383224112e-2 6.464736383224112e-2
0.19381215469613258 6.647943419749458e-2 6.647943419749458e-2
0.1940331491712707 7.030001081044679e-2 7.030001081044679e-2
0.19425414364640883 6.762287201933281e-2 6.762287201933281e-2
0.19447513812154696 6.935782380320665e-2 6.935782380320665e-2
0.19469613259668508 7.074481175742653e-2 7.074481175742653e-2
0.1949171270718232 7.319732220195396e-2 7.319732220195396e-2
0.1951381215469613 7.392446717846246e-2 7.392446717846246e-2
0.19535911602209943 7.481643467314347e-2 7.481643467314347e-2
0.19558011049723756 7.181768579936465e-2 7.181768579936465e-2
0.19580110497237568 7.626177445682947e-2 7.626177445682947e-2
0.1960220994475138 7.4456380474762e-2 7.4456380474762e-2
0.19624309392265193 7.904068878439352e-2 7.904068878439352e-2
0.19646408839779006 8.318965770387399e-2 8.318965770387399e-2
0.19668508287292816 7.845322835588808e-2 7.845322835588808e-2
0.19690607734806628 8.170278832868894e-2 8.170278832868894e-2
0.1971270718232044 8.584102091810086e-2 8.584102091810086e-2
0.19734806629834253 8.624659716530436e-2 8.624659716530436e-2
0.19756906077348066 8.458561911821993e-2 8.458561911821993e-2
0.19779005524861878 8.592356584823824e-2 8.592356584823824e-2
0.1980110497237569 8.698870789668467e-2 8.698870789668467e-2
0.198232044198895 8.661213661672695e-2 8.661213661672695e-2
0.19845303867403313 8.590933539209322e-2 8.590933539209322e-2
0.19867403314917126 8.978033030245092e-2 8.978033030245092e-2
0.19889502762430938 9.116370065236401e-2 9.116370065236401e-2
0.1991160220994475 8.818801998278536e-2 8.818801998278536e-2
0.19933701657458563 9.123126191035658e-2 9.123126191035658e-2
0.19955801104972376 9.226477953563039e-2 9.226477953563039e-2
0.19977900552486186 9.629770200023335e-2 9.629770200023335e-2
0.19999999999999998 9.62733605630226e-2 9.62733605630226e-2
0.2002209944751381 9.39649594373484e-2 9.39649594373484e-2
0.20044198895027623 9.801608616895896e-2 9.801608616895896e-2
0.20066298342541436 9.899260680218935e-2 9.899260680218935e-2
0.20088397790055249 9.70342074823427e-2 9.70342074823427e-2
0.2011049723756906 1.0012446350321147e-1 1.0012446350321147e-1
0.2013259668508287 1.0033054656343188e-1 1.0033054656343188e-1
0.20154696132596683 1.0321736899242273e-1 1.0321736899242273e-1
0.20176795580110496 1.0189523519954014e-1 1.0189523519954014e-1
0.20198895027624308 1.0421617307757947e-1 1.0421617307757947e-1
0.2022099447513812 1.065863514805776e-1 1.065863514805776e-1
0.20243093922651934 1.1084073362268532e-1 1.1084073362268532e-1
0.20265193370165746 1.0967793649762347e-1 1.0967793649762347e-1
0.20287292817679559 1.0631171000146855e-1 1.0631171000146855e-1
0.20309392265193368 1.106913144995949e-1 1.106913144995949e-1
0.2033149171270718 1.1167617208285696e-1 1.1167617208285696e-1
0.20353591160220993 1.1113966143681386e-1 1.1113966143681386e-1
0.20375690607734806 1.1223879422015193e-1 1.1223879422015193e-1
0.20397790055248619 1.1087942540858853e-1 1.1087942540858853e-1
0.2041988950276243 1.1250488450183616e-1 1.1250488450183616e-1
0.20441988950276244 1.15769607886127e-1 1.15769607886127e-1
0.20464088397790053 1.185642768995101e-1 1.185642768995101e-1
0.20486187845303866 1.2035667635097047e-1 1.2035667635097047e-1
0.20508287292817678 1.2109283860728715e-1 1.2109283860728715e-1
0.2053038674033149 1.2161937825759628e-1 1.2161937825759628e-1
0.20552486187845304 1.1950063245477827e-1 1.1950063245477827e-1
0.20574585635359116 1.2251658986757752e-1 1.2251658986757752e-1
0.2059668508287293 1.206321969092321e-1 1.206321969092321e-1
0.20618784530386738 1.2648739497614292e-1 1.2648739497614292e-1
0.2064088397790055 1.2440459421451555e-1 1.2440459421451555e-1
0.20662983425414364 1.2515709897944793e-1 1.2515709897944793e-1
0.20685082872928176 1.26590561858952e-1 1.26590561858952e-1
0.20707182320441989 1.287576292182755e-1 1.287576292182755e-1
0.207292817679558 1.2732716599463378e-1 1.2732716599463378e-1
0.20751381215469614 1.2916436348370075e-1 1.2916436348370075e-1
0.20773480662983423 1.3381196342799262e-1 1.3381196342799262e-1
0.20795580110497236 1.3247508401342634e-1 1.3247508401342634e-1
0.20817679558011049 1.2824989898819217e-1 1.2824989898819217e-1
0.2083977900552486 1.3144096604729816e-1 1.3144096604729816e-1
0.20861878453038674 1.331277891073248e-1 1.331277891073248e-1
0.20883977900552486 1.3672388571295846e-1 1.3672388571295846e-1
0.209060773480663 1.3800097436602732e-1 1.3800097436602732e-1
0.20928176795580108 1.3736565622217745e-1 1.3736565622217745e-1
0.2095027624309392 1.400646922298754e-1 1.400646922298754e-1
0.20972375690607734 1.4016993061897187e-1 1.4016993061897187e-1
0.20994475138121546 1.39354813012337e-1 1.39354813012337e-1
0.2101657458563536 1.399934105769396e-1 1.399934105769396e-1
0.2103867403314917 1.4197912225846698e-1 1.4197912225846698e-1
0.21060773480662984 1.4513170812766907e-1 1.4513170812766907e-1
0.21082872928176793 1.4623137772365657e-1 1.4623137772365657e-1
0.21104972375690606 1.4508470444922272e-1 1.4508470444922272e-1
0.21127071823204419 1.4648769121537475e-1 1.4648769121537475e-1
0.2114917127071823 1.4498253543375972e-1 1.4498253543375972e-1
0.21171270718232044 1.4474036454258998e-1 1.4474036454258998e-1
0.21193370165745856 1.4777166127884334e-1 1.4777166127884334e-1
0.2121546961325967 1.505584170812333e-1 1.505584170812333e-1
0.21237569060773479 1.520124838078707e-1 1.520124838078707e-1
0.2125966850828729 1.5131790106976473e-1 1.5131790106976473e-1
0.21281767955801104 1.5221356708649614e-1 1.5221356708649614e-1
0.21303867403314916 1.56593232865466e-1 1.56593232865466e-1
0.2132596685082873 1.571750699475749e-1 1.571750699475749e-1
0.2134806629834254 1.5444745080423194e-1 1.5444745080423194e-1
0.21370165745856354 1.5933709151783182e-1 1.5933709151783182e-1
0.21392265193370166 1.5728980694767847e-1 1.5728980694767847e-1
0.21414364640883976 1.5858070539853975e-1 1.5858070539853975e-1
0.21436464088397789 1.591100663591667e-1 1.591100663591667e-1
0.214585635359116 1.5996155951130708e-1 1.5996155951130708e-1
0.21480662983425414 1.601805166529764e-1 1.601805166529764e-1
0.21502762430939226 1.6384005626865905e-1 1.6384005626865905e-1
0.2152486187845304 1.6557007560151282e-1 1.6557007560151282e-1
0.2154696132596685 1.6607689071667187e-1 1.6607689071667187e-1
0.2156906077348066 1.6816153888099938e-1 1.6816153888099938e-1
0.21591160220994474 1.6911780342330962e-1 1.6911780342330962e-1
0.21613259668508286 1.6605794548296648e-1 1.6605794548296648e-1
0.216353591160221 1.7083913507655302e-1 1.7083913507655302e-1
0.2165745856353591 1.706144499142872e-1 1.706144499142872e-1
0.21679558011049724 1.7338809483032014e-1 1.7338809483032014e-1
0.21701657458563536 1.7187612891085768e-1 1.7187612891085768e-1
0.21723756906077346 1.712858454760542e-1 1.712858454760542e-1
0.2174585635359116 1.7257213599065357e-1 1.7257213599065357e-1
0.2176795580110497 1.758412920108774e-1 1.758412920108774e-1
0.21790055248618784 1.7773620971671766e-1 1.7773620971671766e-1
0.21812154696132596 1.7955709519207153e-1 1.7955709519207153e-1
0.2183425414364641 1.7884762523396125e-1 1.7884762523396125e-1
0.2185635359116022 1.7928004377710272e-1 1.7928004377710272e-1
0.2187845303867403 1.8395977438682598e-1 1.8395977438682598e-1
0.21900552486187844 1.8310447640225425e-1 1.8310447640225425e-1
0.21922651933701656 1.824251199801572e-1 1.824251199801572e-1
0.2194475138121547 1.8412661121862106e-1 1.8412661121862106e-1
0.2196685082872928 1.8587392737810182e-1 1.8587392737810182e-1
0.21988950276243094 1.888700904029199e-1 1.888700904029199e-1
0.22011049723756906 1.9468068825664409e-1 1.9468068825664409e-1
0.22033149171270716 1.8585856033620507e-1 1.8585856033620507e-1
0.2205524861878453 1.9051511983876912e-1 1.9051511983876912e-1
0.2207734806629834 1.8967340489358753e-1 1.8967340489358753e-1
0.22099447513812154 1.8898865750621985e-1 1.8898865750621985e-1
0.22121546961325966 1.9330710582641109e-1 1.9330710582641109e-1
0.2214364640883978 1.9588670990525747e-1 1.9588670990525747e-1
0.22165745856353591 1.9306186631785272e-1 1.9306186631785272e-1
0.221878453038674 1.9766099276909221e-1 1.9766099276909221e-1
0.22209944751381214 1.9660784669360032e-1 1.9660784669360032e-1
0.22232044198895026 2.000120726973953e-1 2.000120726973953e-1
0.2225414364640884 1.9845622895342308e-1 1.9845622895342308e-1
0.2227624309392265 1.991072758822745e-1 1.991072758822745e-1
0.22298342541436464 2.0600994993616473e-1 2.0600994993616473e-1
0.22320441988950276 2.0426829585436712e-1 2.0426829585436712e-1
0.2234254143646409 2.0690706548736193e-1 2.0690706548736193e-1
0.223646408839779 2.0485062392855502e-1 2.0485062392855502e-1
0.2238674033149171 2.082699339640519e-1 2.082699339640519e-1
0.22408839779005524 2.1178629011511907e-1 2.1178629011511907e-1
0.22430939226519336 2.0667791217339504e-1 2.0667791217339504e-1
0.2245303867403315 2.0877200269034324e-1 2.0877200269034324e-1
0.22475138121546961 2.1193903081472376e-1 2.1193903081472376e-1
0.22497237569060774 2.1241821670661443e-1 2.1241821670661443e-1
0.22519337016574584 2.1461676387149486e-1 2.1461676387149486e-1
0.22541436464088396 2.1389919078034358e-1 2.1389919078034358e-1
0.2256353591160221 2.1166434904545417e-1 2.1166434904545417e-1
0.2258563535911602 2.1274492032295234e-1 2.1274492032295234e-1
0.22607734806629834 2.1918353272495983e-1 2.1918353272495983e-1
0.22629834254143646 2.1698113834928767e-1 2.1698113834928767e-1
0.2265193370165746 2.1779722938810187e-1 2.1779722938810187e-1
0.2267403314917127 2.180383893377118e-1 2.180383893377118e-1
0.2269613259668508 2.196337378869564e-1 2.196337378869564e-1
0.22718232044198894 2.224391809273718e-1 2.224391809273718e-1
0.22740331491712706 2.2659456920870502e-1 2.2659456920870502e-1
0.2276243093922652 2.2300938678414672e-1 2.2300938678414672e-1
0.22784530386740331 2.259459960158572e-1 2.259459960158572e-1
0.22806629834254144 2.2845691425628933e-1 2.2845691425628933e-1
0.22828729281767954 2.25903437259253e-1 2.25903437259253e-1
0.22850828729281766 2.2715551789734922e-1 2.2715551789734922e-1
0.2287292817679558 2.2980659490291577e-1 2.2980659490291577e-1
0.22895027624309391 2.324674907791766e-1 2.324674907791766e-1
0.22917127071823204 2.3369984674410693e-1 2.3369984674410693e-1
0.22939226519337017 2.3273156371384607e-1 2.3273156371384607e-1
0.2296132596685083 2.3452476736917083e-1 2.3452476736917083e-1
0.2298342541436464 2.3376282394325676e-1 2.3376282394325676e-1
0.2300552486187845 2.36276623567496e-1 2.36276623567496e-1
0.23027624309392264 2.3727592382475882e-1 2.3727592382475882e-1
0.23049723756906076 2.3884851322678946e-1 2.3884851322678946e-1
0.2307182320441989 2.3917464185830317e-1 2.3917464185830317e-1
0.23093922651933702 2.3994114150092605e-1 2.3994114150092605e-1
0.23116022099447514 2.393881891642784e-1 2.393881891642784e-1
0.23138121546961324 2.4583171965160977e-1 2.4583171965160977e-1
0.23160220994475136 2.4347684794007796e-1 2.4347684794007796e-1
0.2318232044198895 2.4186278633134384e-1 2.4186278633134384e-1
0.23204419889502761 2.4628910033117313e-1 2.4628910033117313e-1
0.23226519337016574 2.4959326964755268e-1 2.4959326964755268e-1
0.23248618784530387 2.491456263465941e-1 2.491456263465941e-1
0.232707182320442 2.4750982463125615e-1 2.4750982463125615e-1
0.23292817679558012 2.529911257305364e-1 2.529911257305364e-1
0.23314917127071821 2.5328767667780516e-1 2.5328767667780516e-1
0.23337016574585634 2.542163566423503e-1 2.542163566423503e-1
0.23359116022099446 2.55888970847868e-1 2.55888970847868e-1
0.2338121546961326 2.55789631952998e-1 2.55789631952998e-1
0.23403314917127072 2.5614052258571496e-1 2.5614052258571496e-1
0.23425414364640884 2.561716763626598e-1 2.561716763626598e-1
0.23447513812154697 2.601902589852805e-1 2.601902589852805e-1
0.23469613259668506 2.608389062569265e-1 2.608389062569265e-1
0.2349171270718232 2.608621027626348e-1 2.608621027626348e-1
0.23513812154696132 2.595028658782801e-1 2.595028658782801e-1
0.23535911602209944 2.617786390136323e-1 2.617786390136323e-1
0.23558011049723757 2.66916844168795e-1 2.66916844168795e-1
0.2358011049723757 2.658390682080287e-1 2.658390682080287e-1
0.23602209944751382 2.6657475334933656e-1 2.6657475334933656e-1
0.23624309392265191 2.693501946529202e-1 2.693501946529202e-1
0.23646408839779004 2.6756232508193056e-1 2.6756232508193056e-1
0.23668508287292817 2.6735069522157096e-1 2.6735069522157096e-1
0.2369060773480663 2.7107878374646566e-1 2.7107878374646566e-1
0.23712707182320442 2.75795942402842e-1 2.75795942402842e-1
0.23734806629834254 2.73568406064546e-1 2.73568406064546e-1
0.23756906077348067 2.731757162967958e-1 2.731757162967958e-1
0.23779005524861876 2.78093828305932e-1 2.78093828305932e-1
0.2380110497237569 2.78380664126066e-1 2.78380664126066e-1
0.23823204419889502 2.7767144362893736e-1 2.7767144362893736e-1
0.23845303867403314 2.8198243712596627e-1 2.8198243712596627e-1
0.23867403314917127 2.820381242505525e-1 2.820381242505525e-1
0.2388950276243094 2.8026837599928944e-1 2.8026837599928944e-1
0.23911602209944752 2.7970787201012604e-1 2.7970787201012604e-1
0.23933701657458561 2.8827054900613325e-1 2.8827054900613325e-1
0.23955801104972374 2.873521139193733e-1 2.873521139193733e-1
0.23977900552486187 2.8500029211328615e-1 2.8500029211328615e-1
0.24 2.8878871450762267e-1 2.8878871450762267e-1
0.24022099447513812 2.87725316243145e-1 2.87725316243145e-1
0.24044198895027624 2.872930979532291e-1 2.872930979532291e-1
0.24066298342541437 2.8891744446001644e-1 2.8891744446001644e-1
0.24088397790055247 2.927686576537005e-1 2.927686576537005e-1
0.2411049723756906 2.9533251686335893e-1 2.9533251686335893e-1
0.24132596685082872 2.933279250015537e-1 2.933279250015537e-1
0.24154696132596684 2.949163876440841e-1 2.949163876440841e-1
0.24176795580110497 2.9446996424450367e-1 2.9446996424450367e-1
0.2419889502762431 2.9476533440071284e-1 2.9476533440071284e-1
0.24220994475138122 2.973768576808786e-1 2.973768576808786e-1
0.24243093922651934 3.0169065784104054e-1 3.0169065784104054e-1
0.24265193370165744 3.011326303363737e-1 3.011326303363737e-1
0.24287292817679557 3.00144325050828e-1 3.00144325050828e-1
0.2430939226519337 3.0448503493527346e-1 3.0448503493527346e-1
0.24331491712707182 3.02174550665645e-1 3.02174550665645e-1
0.24353591160220994 3.0555655603176524e-1 3.0555655603176524e-1
0.24375690607734807 3.045271044608078e-1 3.045271044608078e-1
0.2439779005524862 3.073934983309434e-1 3.073934983309434e-1
0.2441988950276243 3.089972686192275e-1 3.089972686192275e-1
0.24441988950276242 3.109913208746682e-1 3.109913208746682e-1
0.24464088397790054 3.1327560702844925e-1 3.1327560702844925e-1
0.24486187845303867 3.128087397000079e-1 3.128087397000079e-1
0.2450828729281768 3.129062193862544e-1 3.129062193862544e-1
0.24530386740331492 3.1149646206005377e-1 3.1149646206005377e-1
0.24552486187845304 3.1579640067649484e-1 3.1579640067649484e-1
0.24574585635359114 3.178126205071883e-1 3.178126205071883e-1
0.24596685082872927 3.1902790302193784e-1 3.1902790302193784e-1
0.2461878453038674 3.187020430233267e-1 3.187020430233267e-1
0.24640883977900552 3.201818017961293e-1 3.201818017961293e-1
0.24662983425414364 3.207828696300701e-1 3.207828696300701e-1
0.24685082872928177 3.2233305198211815e-1 3.2233305198211815e-1
0.2470718232044199 3.2615016990472645e-1 3.2615016990472645e-1
0.247292817679558 3.2329511818362766e-1 3.2329511818362766e-1
0.24751381215469612 3.2534940886363506e-1 3.2534940886363506e-1
0.24773480662983424 3.269198842657395e-1 3.269198842657395e-1
0.24795580110497237 3.277901942211563e-1 3.277901942211563e-1
0.2481767955801105 3.314437338630021e-1 3.314437338630021e-1
0.24839779005524862 3.34145792765971e-1 3.34145792765971e-1
0.24861878453038674 3.2970526767723163e-1 3.2970526767723163e-1
0.24883977900552484 3.334584250734358e-1 3.334584250734358e-1
0.24906077348066297 3.343782866694389e-1 3.343782866694389e-1
0.2492817679558011 3.3436039253193917e-1 3.3436039253193917e-1
0.24950276243093922 3.363165400875139e-1 3.363165400875139e-1
0.24972375690607734 3.3560195725509834e-1 3.3560195725509834e-1
0.24994475138121547 3.3574545999055294e-1 3.3574545999055294e-1
0.2501657458563536 3.3996138385929475e-1 3.3996138385929475e-1
0.2503867403314917 3.3904326164030385e-1 3.3904326164030385e-1
0.25060773480662984 3.4443168290191783e-1 3.4443168290191783e-1
0.25082872928176797 3.408721270210342e-1 3.408721270210342e-1
0.2510497237569061 3.4346721073017283e-1 3.4346721073017283e-1
0.2512707182320442 3.4260767974716577e-1 3.4260767974716577e-1
0.25149171270718235 3.4563299724947205e-1 3.4563299724947205e-1
0.25171270718232047 3.444866131516071e-1 3.444866131516071e-1
0.2519337016574586 3.462857860066513e-1 3.462857860066513e-1
0.2521546961325967 3.475489066298585e-1 3.475489066298585e-1
0.25237569060773485 3.5068156913745474e-1 3.5068156913745474e-1
0.252596685082873 3.533767188977115e-1 3.533767188977115e-1
0.25281767955801104 3.531021840370747e-1 3.531021840370747e-1
0.25303867403314917 3.5529753113893525e-1 3.5529753113893525e-1
0.2532596685082873 3.5585896039707654e-1 3.5585896039707654e-1
0.2534806629834254 3.5532616698661945e-1 3.5532616698661945e-1
0.25370165745856355 3.5861445183910723e-1 3.5861445183910723e-1
0.25392265193370167 3.5704304842567103e-1 3.5704304842567103e-1
0.2541436464088398 3.595651085082543e-1 3.595651085082543e-1
0.2543646408839779 3.6130114953686165e-1 3.6130114953686165e-1
0.25458563535911605 3.6388018628018903e-1 3.6388018628018903e-1
0.2548066298342542 3.624873845804948e-1 3.624873845804948e-1
0.2550276243093923 3.601333417717476e-1 3.601333417717476e-1
0.2552486187845304 3.652012106232312e-1 3.652012106232312e-1
0.25546961325966855 3.6912882957186843e-1 3.6912882957186843e-1
0.2556906077348067 3.6638665294264205e-1 3.6638665294264205e-1
0.25591160220994474 3.668203028899959e-1 3.668203028899959e-1
0.25613259668508287 3.6948687524442425e-1 3.6948687524442425e-1
0.256353591160221 3.678843770236333e-1 3.678843770236333e-1
0.2565745856353591 3.711165230282538e-1 3.711165230282538e-1
0.25679558011049725 3.7101570009519014e-1 3.7101570009519014e-1
0.25701657458563537 3.740419405056534e-1 3.740419405056534e-1
0.2572375690607735 3.731524198234317e-1 3.731524198234317e-1
0.2574585635359116 3.768399354927303e-1 3.768399354927303e-1
0.25767955801104975 3.774164638806403e-1 3.774164638806403e-1
0.2579005524861879 3.7615418108577137e-1 3.7615418108577137e-1
0.258121546961326 3.763812551677481e-1 3.763812551677481e-1
0.2583425414364641 3.8091625105254456e-1 3.8091625105254456e-1
0.25856353591160225 3.8245335466955543e-1 3.8245335466955543e-1
0.2587845303867404 3.8073897935566015e-1 3.8073897935566015e-1
0.2590055248618785 3.8395394907648983e-1 3.8395394907648983e-1
0.25922651933701657 3.839801909085643e-1 3.839801909085643e-1
0.2594475138121547 3.870262571159535e-1 3.870262571159535e-1
0.2596685082872928 3.8678373130016075e-1 3.8678373130016075e-1
0.25988950276243095 3.87902733308342e-1 3.87902733308342e-1
0.26011049723756907 3.896306765649249e-1 3.896306765649249e-1
0.2603314917127072 3.846026190241125e-1 3.846026190241125e-1
0.2605524861878453 3.9197420776246394e-1 3.9197420776246394e-1
0.26077348066298345 3.917626470769071e-1 3.917626470769071e-1
0.2609944751381216 3.924858507501674e-1 3.924858507501674e-1
0.2612154696132597 3.946326818337318e-1 3.946326818337318e-1
0.2614364640883978 3.945827922180931e-1 3.945827922180931e-1
0.26165745856353595 3.953371138426198e-1 3.953371138426198e-1
0.2618784530386741 3.966441587254983e-1 3.966441587254983e-1
0.2620994475138122 4.024038855330807e-1 4.024038855330807e-1
0.26232044198895027 4.009681215192038e-1 4.009681215192038e-1
0.2625414364640884 4.03654074274177e-1 4.03654074274177e-1
0.2627624309392265 4.016856127221806e-1 4.016856127221806e-1
0.26298342541436465 4.0449309863321536e-1 4.0449309863321536e-1
0.26320441988950277 4.0488881211773764e-1 4.0488881211773764e-1
0.2634254143646409 4.0754994782502285e-1 4.0754994782502285e-1
0.263646408839779 4.049337944260194e-1 4.049337944260194e-1
0.26386740331491715 4.06021939406505e-1 4.06021939406505e-1
0.2640883977900553 4.090777009347355e-1 4.090777009347355e-1
0.2643093922651934 4.0705741587850275e-1 4.0705741587850275e-1
0.2645303867403315 4.105508089402199e-1 4.105508089402199e-1
0.26475138121546965 4.1022321868137146e-1 4.1022321868137146e-1
0.2649723756906078 4.1129060390914196e-1 4.1129060390914196e-1
0.2651933701657459 4.1483633358153815e-1 4.1483633358153815e-1
0.26541436464088397 4.137408818538595e-1 4.137408818538595e-1
0.2656353591160221 4.1870163181271414e-1 4.1870163181271414e-1
0.2658563535911602 4.1772470510624293e-1 4.1772470510624293e-1
0.26607734806629835 4.172742855054046e-1 4.172742855054046e-1
0.2662983425414365 4.2029350298263557e-1 4.2029350298263557e-1
0.2665193370165746 4.205573804230105e-1 4.205573804230105e-1
0.2667403314917127 4.209248654768678e-1 4.209248654768678e-1
0.26696132596685085 4.221960510129654e-1 4.221960510129654e-1
0.267182320441989 4.2436180986407157e-1 4.2436180986407157e-1
0.2674033149171271 4.222808938501337e-1 4.222808938501337e-1
0.2676243093922652 4.2633204359150545e-1 4.2633204359150545e-1
0.26784530386740335 4.282907677662613e-1 4.282907677662613e-1
0.2680662983425415 4.275558817686167e-1 4.275558817686167e-1
0.2682872928176796 4.278851263728618e-1 4.278851263728618e-1
0.2685082872928177 4.306447280790642e-1 4.306447280790642e-1
0.2687292817679558 4.3397333008021155e-1 4.3397333008021155e-1
0.2689502762430939 4.317696859176201e-1 4.317696859176201e-1
0.26917127071823205 4.2930925777988227e-1 4.2930925777988227e-1
0.2693922651933702 4.3521986649567657e-1 4.3521986649567657e-1
0.2696132596685083 4.354301081474339e-1 4.354301081474339e-1
0.2698342541436464 4.3608828071125094e-1 4.3608828071125094e-1
0.27005524861878455 4.3448625714710465e-1 4.3448625714710465e-1
0.2702762430939227 4.3782048344984537e-1 4.3782048344984537e-1
0.2704972375690608 4.3916963530124553e-1 4.3916963530124553e-1
0.2707182320441989 4.409057531657843e-1 4.409057531657843e-1
0.27093922651933705 4.38199255573513e-1 4.38199255573513e-1
0.2711602209944752 4.4353653196332266e-1 4.4353653196332266e-1
0.2713812154696133 4.409021852271642e-1 4.409021852271642e-1
0.2716022099447514 4.4611095067158635e-1 4.4611095067158635e-1
0.2718232044198895 4.4377744859308654e-1 4.4377744859308654e-1
0.2720441988950276 4.4719358216081195e-1 4.4719358216081195e-1
0.27226519337016575 4.4855221328986294e-1 4.4855221328986294e-1
0.2724861878453039 4.4734396566160717e-1 4.4734396566160717e-1
0.272707182320442 4.479046171637626e-1 4.479046171637626e-1
0.2729281767955801 4.502451321323995e-1 4.502451321323995e-1
0.27314917127071825 4.4946504625965167e-1 4.4946504625965167e-1
0.2733701657458564 4.511957541309264e-1 4.511957541309264e-1
0.2735911602209945 4.541405490914392e-1 4.541405490914392e-1
0.2738121546961326 4.543189292359009e-1 4.543189292359009e-1
0.27403314917127075 4.5745090730030347e-1 4.5745090730030347e-1
0.2742541436464089 4.568835178291599e-1 4.568835178291599e-1
0.274475138121547 4.626297841469884e-1 4.626297841469884e-1
0.2746961325966851 4.5845671771472984e-1 4.5845671771472984e-1
0.2749171270718232 4.5788694410577113e-1 4.5788694410577113e-1
0.2751381215469613 4.620435714149287e-1 4.620435714149287e-1
0.27535911602209945 4.643198189413531e-1 4.643198189413531e-1
0.2755801104972376 4.6271644454792726e-1 4.6271644454792726e-1
0.2758011049723757 4.6286725328410716e-1 4.6286725328410716e-1
0.2760220994475138 4.6225393061160025e-1 4.6225393061160025e-1
0.27624309392265195 4.650309214690558e-1 4.650309214690558e-1
0.2764640883977901 4.681982670280056e-1 4.681982670280056e-1
0.2766850828729282 4.686288055714747e-1 4.686288055714747e-1
0.2769060773480663 4.723738279798133e-1 4.723738279798133e-1
0.27712707182320445 4.685670181726116e-1 4.685670181726116e-1
0.2773480662983426 4.720715415106631e-1 4.720715415106631e-1
0.2775690607734807 4.7211411740760445e-1 4.7211411740760445e-1
0.27779005524861883 4.7144761662604173e-1 4.7144761662604173e-1
0.27801104972375695 4.7634268816533654e-1 4.7634268816533654e-1
0.278232044198895 4.760195712025186e-1 4.760195712025186e-1
0.27845303867403315 4.7652797291322235e-1 4.7652797291322235e-1
0.2786740331491713 4.744405140496517e-1 4.744405140496517e-1
0.2788950276243094 4.771468025561396e-1 4.771468025561396e-1
0.2791160220994475 4.7773116139238914e-1 4.7773116139238914e-1
0.27933701657458565 4.799348749153203e-1 4.799348749153203e-1
0.2795580110497238 4.79420831182201e-1 4.79420831182201e-1
0.2797790055248619 4.8008330657522924e-1 4.8008330657522924e-1
0.28 4.812332101690706e-1 4.812332101690706e-1
0.28022099447513815 4.841477215082839e-1 4.841477215082839e-1
0.2804419889502763 4.830430053112784e-1 4.830430053112784e-1
0.2806629834254144 4.8565365232945146e-1 4.8565365232945146e-1
0.28088397790055253 4.854307955193824e-1 4.854307955193824e-1
0.28110497237569065 4.891883527776506e-1 4.891883527776506e-1
0.2813259668508287 4.881092037079404e-1 4.881092037079404e-1
0.28154696132596685 4.9325286472673247e-1 4.9325286472673247e-1
0.281767955801105 4.893522248856832e-1 4.893522248856832e-1
0.2819889502762431 4.908700539164008e-1 4.908700539164008e-1
0.2822099447513812 4.924872309376176e-1 4.924872309376176e-1
0.28243093922651935 4.932583816656595e-1 4.932583816656595e-1
0.2826519337016575 4.916875413708701e-1 4.916875413708701e-1
0.2828729281767956 4.912190965238685e-1 4.912190965238685e-1
0.2830939226519337 4.967791941147559e-1 4.967791941147559e-1
0.28331491712707185 4.972036889893068e-1 4.972036889893068e-1
0.28353591160221 4.99791936854185e-1 4.99791936854185e-1
0.2837569060773481 5.001264421745097e-1 5.001264421745097e-1
0.28397790055248623 5.007653603002971e-1 5.007653603002971e-1
0.28419889502762435 5.002702721441117e-1 5.002702721441117e-1
0.2844198895027624 5.008216533411676e-1 5.008216533411676e-1
0.28464088397790055 5.041403758781278e-1 5.041403758781278e-1
0.2848618784530387 5.00878947312335e-1 5.00878947312335e-1
0.2850828729281768 5.094564238341852e-1 5.094564238341852e-1
0.2853038674033149 5.056428778919915e-1 5.056428778919915e-1
0.28552486187845305 5.087332808096696e-1 5.087332808096696e-1
0.2857458563535912 5.094949344567019e-1 5.094949344567019e-1
0.2859668508287293 5.100929221649628e-1 5.100929221649628e-1
0.2861878453038674 5.094522569230455e-1 5.094522569230455e-1
0.28640883977900555 5.146614204926343e-1 5.146614204926343e-1
0.2866298342541437 5.129872838409617e-1 5.129872838409617e-1
0.2868508287292818 5.116280510104523e-1 5.116280510104523e-1
0.28707182320441993 5.157118354578549e-1 5.157118354578549e-1
0.28729281767955805 5.162306278394815e-1 5.162306278394815e-1
0.2875138121546962 5.201334638344313e-1 5.201334638344313e-1
0.28773480662983425 5.167427663212627e-1 5.167427663212627e-1
0.2879558011049724 5.174863821647384e-1 5.174863821647384e-1
0.2881767955801105 5.172253836454863e-1 5.172253836454863e-1
0.2883977900552486 5.191739464840928e-1 5.191739464840928e-1
0.28861878453038675 5.208388477679953e-1 5.208388477679953e-1
0.2888397790055249 5.226195520593726e-1 5.226195520593726e-1
0.289060773480663 5.216728745450516e-1 5.216728745450516e-1
0.28928176795580113 5.228566013339466e-1 5.228566013339466e-1
0.28950276243093925 5.249721984442792e-1 5.249721984442792e-1
0.2897237569060774 5.257224697232821e-1 5.257224697232821e-1
0.2899447513812155 5.279527176277177e-1 5.279527176277177e-1
0.29016574585635363 5.282525020205546e-1 5.282525020205546e-1
0.29038674033149176 5.2752287902887e-1 5.2752287902887e-1
0.2906077348066299 5.323215764727727e-1 5.323215764727727e-1
0.29082872928176795 5.29854227611954e-1 5.29854227611954e-1
0.2910497237569061 5.314682646461413e-1 5.314682646461413e-1
0.2912707182320442 5.316804701093267e-1 5.316804701093267e-1
0.2914917127071823 5.317235041758201e-1 5.317235041758201e-1
0.29171270718232045 5.337128896629699e-1 5.337128896629699e-1
0.2919337016574586 5.321498481792921e-1 5.321498481792921e-1
0.2921546961325967 5.355233461221949e-1 5.355233461221949e-1
0.29237569060773483 5.366927952946887e-1 5.366927952946887e-1
0.29259668508287295 5.368671328393382e-1 5.368671328393382e-1
0.2928176795580111 5.367595761823529e-1 5.367595761823529e-1
0.2930386740331492 5.370757460089997e-1 5.370757460089997e-1
0.29325966850828733 5.404755981204423e-1 5.404755981204423e-1
0.29348066298342546 5.422874063616425e-1 5.422874063616425e-1
0.2937016574585636 5.423342253501366e-1 5.423342253501366e-1
0.29392265193370165 5.42808528070386e-1 5.42808528070386e-1
0.2941436464088398 5.434685072819909e-1 5.434685072819909e-1
0.2943646408839779 5.458272706058458e-1 5.458272706058458e-1
0.294585635359116 5.461766424660843e-1 5.461766424660843e-1
0.29480662983425415 5.472552551055876e-1 5.472552551055876e-1
0.2950276243093923 5.470264666815772e-1 5.470264666815772e-1
0.2952486187845304 5.46410525771639e-1 5.46410525771639e-1
0.29546961325966853 5.485486482726762e-1 5.485486482726762e-1
0.29569060773480665 5.49506930113798e-1 5.49506930113798e-1
0.2959116022099448 5.520260305062172e-1 5.520260305062172e-1
0.2961325966850829 5.51704503492251e-1 5.51704503492251e-1
0.29635359116022103 5.548523155044811e-1 5.548523155044811e-1
0.29657458563535916 5.535297075174319e-1 5.535297075174319e-1
0.2967955801104973 5.530524541758175e-1 5.530524541758175e-1
0.2970165745856354 5.531655884352538e-1 5.531655884352538e-1
0.2972375690607735 5.553558863572241e-1 5.553558863572241e-1
0.2974585635359116 5.567951512870102e-1 5.567951512870102e-1
0.2976795580110497 5.580654323354017e-1 5.580654323354017e-1
0.29790055248618785 5.559361402734928e-1 5.559361402734928e-1
0.298121546961326 5.597922589746438e-1 5.597922589746438e-1
0.2983425414364641 5.589509672339452e-1 5.589509672339452e-1
0.29856353591160223 5.627729006054003e-1 5.627729006054003e-1
0.29878453038674035 5.616664453651672e-1 5.616664453651672e-1
0.2990055248618785 5.642108406269606e-1 5.642108406269606e-1
0.2992265193370166 5.613391862096839e-1 5.613391862096839e-1
0.29944751381215473 5.615402016688811e-1 5.615402016688811e-1
0.29966850828729286 5.624568066096933e-1 5.624568066096933e-1
0.299889502762431 5.67362195642422e-1 5.67362195642422e-1
0.3001104972375691 5.684856945832641e-1 5.684856945832641e-1
0.3003314917127072 5.668174038988716e-1 5.668174038988716e-1
0.3005524861878453 5.691481881375373e-1 5.691481881375373e-1
0.30077348066298343 5.706712700256182e-1 5.706712700256182e-1
0.30099447513812155 5.69995017036367e-1 5.69995017036367e-1
0.3012154696132597 5.706615837003617e-1 5.706615837003617e-1
0.3014364640883978 5.705267234221671e-1 5.705267234221671e-1
0.30165745856353593 5.730325949942787e-1 5.730325949942787e-1
0.30187845303867405 5.743571838707928e-1 5.743571838707928e-1
0.3020994475138122 5.742642951628247e-1 5.742642951628247e-1
0.3023204419889503 5.752216998567881e-1 5.752216998567881e-1
0.30254143646408843 5.766478347389827e-1 5.766478347389827e-1
0.30276243093922656 5.7660399873645e-1 5.7660399873645e-1
0.3029834254143647 5.789192518069419e-1 5.789192518069419e-1
0.3032044198895028 5.775266075564693e-1 5.775266075564693e-1
0.3034254143646409 5.798530410789815e-1 5.798530410789815e-1
0.303646408839779 5.813298595706917e-1 5.813298595706917e-1
0.30386740331491713 5.767926940273944e-1 5.767926940273944e-1
0.30408839779005525 5.831437049297299e-1 5.831437049297299e-1
0.3043093922651934 5.843186108441976e-1 5.843186108441976e-1
0.3045303867403315 5.833684263969778e-1 5.833684263969778e-1
0.30475138121546963 5.837958359219235e-1 5.837958359219235e-1
0.30497237569060776 5.855191612525821e-1 5.855191612525821e-1
0.3051933701657459 5.859535238276883e-1 5.859535238276883e-1
0.305414364640884 5.866702356287212e-1 5.866702356287212e-1
0.30563535911602213 5.86402383584177e-1 5.86402383584177e-1
0.30585635359116026 5.891996511280602e-1 5.891996511280602e-1
0.3060773480662984 5.865952726818384e-1 5.865952726818384e-1
0.3062983425414365 5.897060279481727e-1 5.897060279481727e-1
0.30651933701657463 5.897714728495109e-1 5.897714728495109e-1
0.3067403314917127 5.908547743657571e-1 5.908547743657571e-1
0.30696132596685083 5.927325837011401e-1 5.927325837011401e-1
0.30718232044198895 5.913354260941239e-1 5.913354260941239e-1
0.3074033149171271 5.914173954121131e-1 5.914173954121131e-1
0.3076243093922652 5.920512365745387e-1 5.920512365745387e-1
0.30784530386740333 5.956887966748261e-1 5.956887966748261e-1
0.30806629834254146 5.96565275800335e-1 5.96565275800335e-1
0.3082872928176796 5.971453741482171e-1 5.971453741482171e-1
0.3085082872928177 5.966271732039465e-1 5.966271732039465e-1
0.30872928176795583 5.990015294574866e-1 5.990015294574866e-1
0.30895027624309396 5.972498745146502e-1 5.972498745146502e-1
0.3091712707182321 6.009034107010982e-1 6.009034107010982e-1
0.3093922651933702 5.974930229109439e-1 5.974930229109439e-1
0.30961325966850833 5.99686547586193e-1 5.99686547586193e-1
0.3098342541436464 6.010020256254527e-1 6.010020256254527e-1
0.31005524861878453 5.998731212701975e-1 5.998731212701975e-1
0.31027624309392265 6.005911338041776e-1 6.005911338041776e-1
0.3104972375690608 6.045629209612478e-1 6.045629209612478e-1
0.3107182320441989 6.062038226860884e-1 6.062038226860884e-1
0.31093922651933703 6.050076734107868e-1 6.050076734107868e-1
0.31116022099447516 6.046727048416094e-1 6.046727048416094e-1
0.3113812154696133 6.071793164174912e-1 6.071793164174912e-1
0.3116022099447514 6.060310360404535e-1 6.060310360404535e-1
0.31182320441988953 6.077333530521307e-1 6.077333530521307e-1
0.31204419889502766 6.090326630970728e-1 6.090326630970728e-1
0.3122651933701658 6.092796885769665e-1 6.092796885769665e-1
0.3124861878453039 6.104134135085721e-1 6.104134135085721e-1
0.31270718232044203 6.103973859322784e-1 6.103973859322784e-1
0.3129281767955801 6.094318714859717e-1 6.094318714859717e-1
0.31314917127071823 6.135473307584696e-1 6.135473307584696e-1
0.31337016574585635 6.126455156780728e-1 6.126455156780728e-1
0.3135911602209945 6.124880678190627e-1 6.124880678190627e-1
0.3138121546961326 6.1119916239601e-1 6.1119916239601e-1
0.31403314917127073 6.155905645390383e-1 6.155905645390383e-1
0.31425414364640886 6.147069112411052e-1 6.147069112411052e-1
0.314475138121547 6.176319580489369e-1 6.176319580489369e-1
0.3146961325966851 6.194797268823229e-1 6.194797268823229e-1
0.31491712707182323 6.179128742581859e-1 6.179128742581859e-1
0.31513812154696136 6.180940488046551e-1 6.180940488046551e-1
0.3153591160220995 6.184502777106125e-1 6.184502777106125e-1
0.3155801104972376 6.184456997326513e-1 6.184456997326513e-1
0.31580110497237573 6.195053476529799e-1 6.195053476529799e-1
0.31602209944751386 6.239077345493249e-1 6.239077345493249e-1
0.31624309392265193 6.201654722204828e-1 6.201654722204828e-1
0.31646408839779006 6.207385855119489e-1 6.207385855119489e-1
0.3166850828729282 6.209982111509951e-1 6.209982111509951e-1
0.3169060773480663 6.220746131030999e-1 6.220746131030999e-1
0.31712707182320443 6.221924781619825e-1 6.221924781619825e-1
0.31734806629834256 6.233613661710158e-1 6.233613661710158e-1
0.3175690607734807 6.2625205961182e-1 6.2625205961182e-1
0.3177900552486188 6.253616034369904e-1 6.253616034369904e-1
0.31801104972375693 6.262664574168091e-1 6.262664574168091e-1
0.31823204419889506 6.278178392570815e-1 6.278178392570815e-1
0.3184530386740332 6.285290626861886e-1 6.285290626861886e-1
0.3186740331491713 6.284557036420799e-1 6.284557036420799e-1
0.31889502762430944 6.286682143346431e-1 6.286682143346431e-1
0.31911602209944756 6.324544878344702e-1 6.324544878344702e-1
0.31933701657458563 6.288868460581987e-1 6.288868460581987e-1
0.31955801104972376 6.324333585531483e-1 6.324333585531483e-1
0.3197790055248619 6.316454512640255e-1 6.316454512640255e-1
0.32 6.315391785757263e-1 6.315391785757263e-1
0.32022099447513813 6.333159751235278e-1 6.333159751235278e-1
0.32044198895027626 6.337024046862232e-1 6.337024046862232e-1
0.3206629834254144 6.33973137976104e-1 6.33973137976104e-1
0.3208839779005525 6.319271505832282e-1 6.319271505832282e-1
0.32110497237569063 6.355258998126962e-1 6.355258998126962e-1
0.32132596685082876 6.348988166947627e-1 6.348988166947627e-1
0.3215469613259669 6.358265789595996e-1 6.358265789595996e-1
0.321767955801105 6.361208814984045e-1 6.361208814984045e-1
0.32198895027624314 6.404051375135302e-1 6.404051375135302e-1
0.32220994475138126 6.359265912438921e-1 6.359265912438921e-1
0.32243093922651933 6.387275342698238e-1 6.387275342698238e-1
0.32265193370165746 6.384822907528949e-1 6.384822907528949e-1
0.3228729281767956 6.381131443791808e-1 6.381131443791808e-1
0.3230939226519337 6.41459974181648e-1 6.41459974181648e-1
0.32331491712707183 6.420863875695111e-1 6.420863875695111e-1
0.32353591160220996 6.407284063901577e-1 6.407284063901577e-1
0.3237569060773481 6.426209970444368e-1 6.426209970444368e-1
0.3239779005524862 6.419489916694281e-1 6.419489916694281e-1
0.32419889502762433 6.413753816135475e-1 6.413753816135475e-1
0.32441988950276246 6.434677628193319e-1 6.434677628193319e-1
0.3246408839779006 6.431277097066093e-1 6.431277097066093e-1
0.3248618784530387 6.4291977052982e-1 6.4291977052982e-1
0.32508287292817684 6.468870416421075e-1 6.468870416421075e-1
0.32530386740331496 6.448556228887035e-1 6.448556228887035e-1
0.32552486187845303 6.454849821392279e-1 6.454849821392279e-1
0.32574585635359116 6.458895614488163e-1 6.458895614488163e-1
0.3259668508287293 6.476835754530064e-1 6.476835754530064e-1
0.3261878453038674 6.470323320300984e-1 6.470323320300984e-1
0.32640883977900553 6.483326295118466e-1 6.483326295118466e-1
0.32662983425414366 6.499105445264965e-1 6.499105445264965e-1
0.3268508287292818 6.493679579540319e-1 6.493679579540319e-1
0.3270718232044199 6.498605978030034e-1 6.498605978030034e-1
0.32729281767955803 6.516046177049382e-1 6.516046177049382e-1
0.32751381215469616 6.490616414435997e-1 6.490616414435997e-1
0.3277348066298343 6.495224649475992e-1 6.495224649475992e-1
0.3279558011049724 6.496150890974284e-1 6.496150890974284e-1
0.32817679558011054 6.504095198828188e-1 6.504095198828188e-1
0.32839779005524866 6.487106406626615e-1 6.487106406626615e-1
0.3286187845303868 6.511042608034265e-1 6.511042608034265e-1
0.32883977900552486 6.539205150735277e-1 6.539205150735277e-1
0.329060773480663 6.514628606504309e-1 6.514628606504309e-1
0.3292817679558011 6.523002922027579e-1 6.523002922027579e-1
0.32950276243093923 6.568494178203443e-1 6.568494178203443e-1
0.32972375690607736 6.524507548038989e-1 6.524507548038989e-1
0.3299447513812155 6.535605487898599e-1 6.535605487898599e-1
0.3301657458563536 6.57155240938541e-1 6.57155240938541e-1
0.33038674033149174 6.555156286511781e-1 6.555156286511781e-1
0.33060773480662986 6.581466630892598e-1 6.581466630892598e-1
0.330828729281768 6.574771714073129e-1 6.574771714073129e-1
0.3310497237569061 6.582110905177294e-1 6.582110905177294e-1
0.33127071823204424 6.54873191735637e-1 6.54873191735637e-1
0.33149171270718236 6.547661713478781e-1 6.547661713478781e-1
0.3317127071823205 6.556058780771443e-1 6.556058780771443e-1
0.33193370165745856 6.580116633966688e-1 6.580116633966688e-1
0.3321546961325967 6.587571800113117e-1 6.587571800113117e-1
0.3323756906077348 6.602392223270406e-1 6.602392223270406e-1
0.33259668508287293 6.59520129684656e-1 6.59520129684656e-1
0.33281767955801106 6.60220463172768e-1 6.60220463172768e-1
0.3330386740331492 6.623163265911578e-1 6.623163265911578e-1
0.3332596685082873 6.606501567808798e-1 6.606501567808798e-1
0.33348066298342544 6.617230372863694e-1 6.617230372863694e-1
0.33370165745856356 6.606727066153915e-1 6.606727066153915e-1
0.3339226519337017 6.632221403864285e-1 6.632221403864285e-1
0.3341436464088398 6.631674243111454e-1 6.631674243111454e-1
0.33436464088397794 6.632964922015296e-1 6.632964922015296e-1
0.33458563535911606 6.616456522279939e-1 6.616456522279939e-1
0.3348066298342542 6.621981972319779e-1 6.621981972319779e-1
0.33502762430939226 6.638009347567411e-1 6.638009347567411e-1
0.3352486187845304 6.639187666249788e-1 6.639187666249788e-1
0.3354696132596685 6.63985789470066e-1 6.63985789470066e-1
0.33569060773480663 6.65475916641403e-1 6.65475916641403e-1
0.33591160220994476 6.663708711631577e-1 6.663708711631577e-1
0.3361325966850829 6.638211709629238e-1 6.638211709629238e-1
0.336353591160221 6.652351762899023e-1 6.652351762899023e-1
0.33657458563535914 6.664397655075525e-1 6.664397655075525e-1
0.33679558011049726 6.647023357171427e-1 6.647023357171427e-1
0.3370165745856354 6.674237973821753e-1 6.674237973821753e-1
0.3372375690607735 6.694514445965658e-1 6.694514445965658e-1
0.33745856353591164 6.678934105526557e-1 6.678934105526557e-1
0.33767955801104976 6.680846877887823e-1 6.680846877887823e-1
0.3379005524861879 6.690373408085768e-1 6.690373408085768e-1
0.338121546961326 6.68528414991092e-1 6.68528414991092e-1
0.3383425414364641 6.686553620332822e-1 6.686553620332822e-1
0.3385635359116022 6.66605661903636e-1 6.66605661903636e-1
0.33878453038674033 6.709409909805024e-1 6.709409909805024e-1
0.33900552486187846 6.704898417702814e-1 6.704898417702814e-1
0.3392265193370166 6.690292012850612e-1 6.690292012850612e-1
0.3394475138121547 6.68411555248317e-1 6.68411555248317e-1
0.33966850828729284 6.709198662166407e-1 6.709198662166407e-1
0.33988950276243096 6.73552829952873e-1 6.73552829952873e-1
0.3401104972375691 6.707924659366333e-1 6.707924659366333e-1
0.3403314917127072 6.725796960609975e-1 6.725796960609975e-1
0.34055248618784534 6.720260375919813e-1 6.720260375919813e-1
0.34077348066298346 6.716870735814289e-1 6.716870735814289e-1
0.3409944751381216 6.735035403572645e-1 6.735035403572645e-1
0.3412154696132597 6.71589795030163e-1 6.71589795030163e-1
0.3414364640883978 6.731739794105258e-1 6.731739794105258e-1
0.3416574585635359 6.730599593462236e-1 6.730599593462236e-1
0.34187845303867404 6.730969257895274e-1 6.730969257895274e-1
0.34209944751381216 6.739727259199433e-1 6.739727259199433e-1
0.3423204419889503 6.734924689338775e-1 6.734924689338775e-1
0.3425414364640884 6.744827630897041e-1 6.744827630897041e-1
0.34276243093922654 6.754303243525235e-1 6.754303243525235e-1
0.34298342541436466 6.750235070638744e-1 6.750235070638744e-1
0.3432044198895028 6.732019366764823e-1 6.732019366764823e-1
0.3434254143646409 6.749858353808711e-1 6.749858353808711e-1
0.34364640883977904 6.747088340329035e-1 6.747088340329035e-1
0.34386740331491716 6.730693795574232e-1 6.730693795574232e-1
0.3440883977900553 6.747595071129715e-1 6.747595071129715e-1
0.3443093922651934 6.772098207994666e-1 6.772098207994666e-1
0.3445303867403315 6.752124152109125e-1 6.752124152109125e-1
0.3447513812154696 6.741564913282807e-1 6.741564913282807e-1
0.34497237569060774 6.756753741034252e-1 6.756753741034252e-1
0.34519337016574586 6.748790075322311e-1 6.748790075322311e-1
0.345414364640884 6.771958032378413e-1 6.771958032378413e-1
0.3456353591160221 6.770453468976618e-1 6.770453468976618e-1
0.34585635359116024 6.725888471042842e-1 6.725888471042842e-1
0.34607734806629836 6.791417218888589e-1 6.791417218888589e-1
0.3462983425414365 6.779845877771229e-1 6.779845877771229e-1
0.3465193370165746 6.773215369522538e-1 6.773215369522538e-1
0.34674033149171274 6.783187906322516e-1 6.783187906322516e-1
0.34696132596685086 6.771485721943598e-1 6.771485721943598e-1
0.347182320441989 6.759582011460359e-1 6.759582011460359e-1
0.3474033149171271 6.772495152109648e-1 6.772495152109648e-1
0.34762430939226524 6.772761568475878e-1 6.772761568475878e-1
0.3478453038674033 6.776927212009602e-1 6.776927212009602e-1
0.34806629834254144 6.762863130262438e-1 6.762863130262438e-1
0.34828729281767956 6.783830614943915e-1 6.783830614943915e-1
0.3485082872928177 6.768818624294588e-1 6.768818624294588e-1
0.3487292817679558 6.746913452426404e-1 6.746913452426404e-1
0.34895027624309394 6.783478399321345e-1 6.783478399321345e-1
0.34917127071823206 6.786431682174814e-1 6.786431682174814e-1
0.3493922651933702 6.795176250264965e-1 6.795176250264965e-1
0.3496132596685083 6.7825141523655e-1 6.7825141523655e-1
0.34983425414364644 6.788090764560955e-1 6.788090764560955e-1
0.35005524861878456 6.774126820438275e-1 6.774126820438275e-1
0.3502762430939227 6.794040906501002e-1 6.794040906501002e-1
0.3504972375690608 6.776164722679048e-1 6.776164722679048e-1
0.35071823204419894 6.785516230601067e-1 6.785516230601067e-1
0.350939226519337 6.791962512630696e-1 6.791962512630696e-1
0.35116022099447514 6.798286723243243e-1 6.798286723243243e-1
0.35138121546961326 6.803994664236277e-1 6.803994664236277e-1
0.3516022099447514 6.770396041005049e-1 6.770396041005049e-1
0.3518232044198895 6.793733613752599e-1 6.793733613752599e-1
0.35204419889502764 6.78155891897736e-1 6.78155891897736e-1
0.35226519337016576 6.778131034419537e-1 6.778131034419537e-1
0.3524861878453039 6.77772831631605e-1 6.77772831631605e-1
0.352707182320442 6.767836615873555e-1 6.767836615873555e-1
0.35292817679558014 6.784355890180129e-1 6.784355890180129e-1
0.35314917127071827 6.79660488097729e-1 6.79660488097729e-1
0.3533701657458564 6.795814874411596e-1 6.795814874411596e-1
0.3535911602209945 6.773295448227734e-1 6.773295448227734e-1
0.35381215469613264 6.775975753818009e-1 6.775975753818009e-1
0.3540331491712707 6.7891881395632e-1 6.7891881395632e-1
0.35425414364640884 6.800409244368573e-1 6.800409244368573e-1
0.35447513812154696 6.801934013786783e-1 6.801934013786783e-1
0.3546961325966851 6.773085429905357e-1 6.773085429905357e-1
0.3549171270718232 6.787480024246313e-1 6.787480024246313e-1
0.35513812154696134 6.772373123079567e-1 6.772373123079567e-1
0.35535911602209946 6.755246210221819e-1 6.755246210221819e-1
0.3555801104972376 6.785066937680901e-1 6.785066937680901e-1
0.3558011049723757 6.799650880678789e-1 6.799650880678789e-1
0.35602209944751384 6.772262382884171e-1 6.772262382884171e-1
0.35624309392265197 6.780852738646579e-1 6.780852738646579e-1
0.3564640883977901 6.801629263624043e-1 6.801629263624043e-1
0.3566850828729282 6.75530540851573e-1 6.75530540851573e-1
0.35690607734806634 6.758107563836027e-1 6.758107563836027e-1
0.35712707182320447 6.789650624337944e-1 6.789650624337944e-1
0.35734806629834254 6.760347302441594e-1 6.760347302441594e-1
0.35756906077348066 6.793305945087602e-1 6.793305945087602e-1
0.3577900552486188 6.764300260098159e-1 6.764300260098159e-1
0.3580110497237569 6.771396980749294e-1 6.771396980749294e-1
0.35823204419889504 6.785864474232901e-1 6.785864474232901e-1
0.35845303867403316 6.783851759718025e-1 6.783851759718025e-1
0.3586740331491713 6.753411315997844e-1 6.753411315997844e-1
0.3588950276243094 6.763051767855948e-1 6.763051767855948e-1
0.35911602209944754 6.759974211937467e-1 6.759974211937467e-1
0.35933701657458567 6.800488431018628e-1 6.800488431018628e-1
0.3595580110497238 6.763216604555189e-1 6.763216604555189e-1
0.3597790055248619 6.76912106419072e-1 6.76912106419072e-1
0.36000000000000004 6.754845120109301e-1 6.754845120109301e-1
0.36022099447513817 6.779431475471163e-1 6.779431475471163e-1
0.36044198895027624 6.781725715005584e-1 6.781725715005584e-1
0.36066298342541436 6.762290063073713e-1 6.762290063073713e-1
0.3608839779005525 6.750615231600157e-1 6.750615231600157e-1
0.3611049723756906 6.750693436141453e-1 6.750693436141453e-1
0.36132596685082874 6.749144894300705e-1 6.749144894300705e-1
0.36154696132596686 6.762574674236155e-1 6.762574674236155e-1
0.361767955801105 6.755766298143633e-1 6.755766298143633e-1
0.3619889502762431 6.720100700589362e-1 6.720100700589362e-1
0.36220994475138124 6.740433133844497e-1 6.740433133844497e-1
0.36243093922651937 6.741195015146011e-1 6.741195015146011e-1
0.3626519337016575 6.729299124868837e-1 6.729299124868837e-1
0.3628729281767956 6.72573086044499e-1 6.72573086044499e-1
0.36309392265193374 6.739482320223167e-1 6.739482320223167e-1
0.36331491712707187 6.730785001974389e-1 6.730785001974389e-1
0.36353591160220994 6.730037802557169e-1 6.730037802557169e-1
0.36375690607734806 6.72446410758416e-1 6.72446410758416e-1
0.3639779005524862 6.724807023155015e-1 6.724807023155015e-1
0.3641988950276243 6.73848338884786e-1 6.73848338884786e-1
0.36441988950276244 6.72644057052016e-1 6.72644057052016e-1
0.36464088397790057 6.732515405222919e-1 6.732515405222919e-1
0.3648618784530387 6.705880153546011e-1 6.705880153546011e-1
0.3650828729281768 6.735453271145295e-1 6.735453271145295e-1
0.36530386740331494 6.706360865685972e-1 6.706360865685972e-1
0.36552486187845307 6.723215087043761e-1 6.723215087043761e-1
0.3657458563535912 6.687251295780832e-1 6.687251295780832e-1
0.3659668508287293 6.702118139079309e-1 6.702118139079309e-1
0.36618784530386744 6.692805711644403e-1 6.692805711644403e-1
0.36640883977900557 6.688374634492127e-1 6.688374634492127e-1
0.3666298342541437 6.695980173675387e-1 6.695980173675387e-1
0.36685082872928176 6.700209277290603e-1 6.700209277290603e-1
0.3670718232044199 6.680634063578643e-1 6.680634063578643e-1
0.367292817679558 6.684330814829216e-1 6.684330814829216e-1
0.36751381215469614 6.653631890541098e-1 6.653631890541098e-1
0.36773480662983427 6.699672267346748e-1 6.699672267346748e-1
0.3679558011049724 6.679951596080307e-1 6.679951596080307e-1
0.3681767955801105 6.684391150955569e-1 6.684391150955569e-1
0.36839779005524864 6.65817319065686e-1 6.65817319065686e-1
0.36861878453038677 6.659582142848328e-1 6.659582142848328e-1
0.3688397790055249 6.67075954609222e-1 6.67075954609222e-1
0.369060773480663 6.64955609755784e-1 6.64955609755784e-1
0.36928176795580114 6.667777240489747e-1 6.667777240489747e-1
0.36950276243093927 6.65191115819757e-1 6.65191115819757e-1
0.3697237569060774 6.672264770332865e-1 6.672264770332865e-1
0.36994475138121546 6.632581759544016e-1 6.632581759544016e-1
0.3701657458563536 6.641380821921437e-1 6.641380821921437e-1
0.3703867403314917 6.633205018487067e-1 6.633205018487067e-1
0.37060773480662984 6.635572282240125e-1 6.635572282240125e-1
0.37082872928176797 6.619075562920123e-1 6.619075562920123e-1
0.3710497237569061 6.635844569490152e-1 6.635844569490152e-1
0.3712707182320442 6.615307818200242e-1 6.615307818200242e-1
0.37149171270718234 6.60207359423898e-1 6.60207359423898e-1
0.37171270718232047 6.598717907894431e-1 6.598717907894431e-1
0.3719337016574586 6.626929241875721e-1 6.626929241875721e-1
0.3721546961325967 6.596841273534344e-1 6.596841273534344e-1
0.37237569060773484 6.584916447014755e-1 6.584916447014755e-1
0.37259668508287297 6.587389159370693e-1 6.587389159370693e-1
0.3728176795580111 6.601940597650944e-1 6.601940597650944e-1
0.37303867403314916 6.563947562907422e-1 6.563947562907422e-1
0.3732596685082873 6.553175307229728e-1 6.553175307229728e-1
0.3734806629834254 6.553935289542685e-1 6.553935289542685e-1
0.37370165745856354 6.542640517403604e-1 6.542640517403604e-1
0.37392265193370167 6.540699594853456e-1 6.540699594853456e-1
0.3741436464088398 6.56471291813991e-1 6.56471291813991e-1
0.3743646408839779 6.545096995899846e-1 6.545096995899846e-1
0.37458563535911604 6.534393519881312e-1 6.534393519881312e-1
0.37480662983425417 6.519749676927993e-1 6.519749676927993e-1
0.3750276243093923 6.552097308057134e-1 6.552097308057134e-1
0.3752486187845304 6.521145535542607e-1 6.521145535542607e-1
0.37546961325966854 6.524970058923052e-1 6.524970058923052e-1
0.37569060773480667 6.513946042747327e-1 6.513946042747327e-1
0.3759116022099448 6.507482612374722e-1 6.507482612374722e-1
0.3761325966850829 6.505395575996906e-1 6.505395575996906e-1
0.376353591160221 6.500430705042297e-1 6.500430705042297e-1
0.3765745856353591 6.484287864531004e-1 6.484287864531004e-1
0.37679558011049724 6.497709071733104e-1 6.497709071733104e-1
0.37701657458563537 6.45862675540561e-1 6.45862675540561e-1
0.3772375690607735 6.467686665413246e-1 6.467686665413246e-1
0.3774585635359116 6.42930834301628e-1 6.42930834301628e-1
0.37767955801104974 6.454538502674629e-1 6.454538502674629e-1
0.37790055248618787 6.44371657598517e-1 6.44371657598517e-1
0.378121546961326 6.430131986086187e-1 6.430131986086187e-1
0.3783425414364641 6.420723508868966e-1 6.420723508868966e-1
0.37856353591160224 6.42817950158237e-1 6.42817950158237e-1
0.37878453038674037 6.408060186071132e-1 6.408060186071132e-1
0.3790055248618785 6.40522053644522e-1 6.40522053644522e-1
0.3792265193370166 6.410336527368279e-1 6.410336527368279e-1
0.3794475138121547 6.384669919094583e-1 6.384669919094583e-1
0.3796685082872928 6.371013868700763e-1 6.371013868700763e-1
0.37988950276243094 6.376594457454892e-1 6.376594457454892e-1
0.38011049723756907 6.37743820721075e-1 6.37743820721075e-1
0.3803314917127072 6.357072991657922e-1 6.357072991657922e-1
0.3805524861878453 6.373483785995311e-1 6.373483785995311e-1
0.38077348066298344 6.350260726320491e-1 6.350260726320491e-1
0.38099447513812157 6.353574774594697e-1 6.353574774594697e-1
0.3812154696132597 6.33693654615731e-1 6.33693654615731e-1
0.3814364640883978 6.334896999645614e-1 6.334896999645614e-1
0.38165745856353595 6.29413127454304e-1 6.29413127454304e-1
0.38187845303867407 6.304115489100375e-1 6.304115489100375e-1
0.3820994475138122 6.332391073200276e-1 6.332391073200276e-1
0.3823204419889503 6.28582177082412e-1 6.28582177082412e-1
0.3825414364640884 6.320996765556308e-1 6.320996765556308e-1
0.3827624309392265 6.301586440841809e-1 6.301586440841809e-1
0.38298342541436464 6.287287642941144e-1 6.287287642941144e-1
0.38320441988950277 6.274491089899263e-1 6.274491089899263e-1
0.3834254143646409 6.281371645642273e-1 6.281371645642273e-1
0.383646408839779 6.246446139838233e-1 6.246446139838233e-1
0.38386740331491714 6.25216230979381e-1 6.25216230979381e-1
0.38408839779005527 6.240651951303469e-1 6.240651951303469e-1
0.3843093922651934 6.230480888449299e-1 6.230480888449299e-1
0.3845303867403315 6.230848643018496e-1 6.230848643018496e-1
0.38475138121546965 6.168416985295742e-1 6.168416985295742e-1
0.38497237569060777 6.209509302374179e-1 6.209509302374179e-1
0.3851933701657459 6.168637667786832e-1 6.168637667786832e-1
0.385414364640884 6.16915844922564e-1 6.16915844922564e-1
0.38563535911602215 6.179100448247161e-1 6.179100448247161e-1
0.3858563535911602 6.152040679747777e-1 6.152040679747777e-1
0.38607734806629834 6.172786643120296e-1 6.172786643120296e-1
0.38629834254143647 6.158833590492256e-1 6.158833590492256e-1
0.3865193370165746 6.153538142594832e-1 6.153538142594832e-1
0.3867403314917127 6.114426806353683e-1 6.114426806353683e-1
0.38696132596685084 6.133739324253518e-1 6.133739324253518e-1
0.38718232044198897 6.145602696479862e-1 6.145602696479862e-1
0.3874033149171271 6.129371777820913e-1 6.129371777820913e-1
0.3876243093922652 6.105457474876537e-1 6.105457474876537e-1
0.38784530386740335 6.104311641012052e-1 6.104311641012052e-1
0.38806629834254147 6.10516981301648e-1 6.10516981301648e-1
0.3882872928176796 6.076369410364939e-1 6.076369410364939e-1
0.3885082872928177 6.070467501455048e-1 6.070467501455048e-1
0.38872928176795585 6.055396264006183e-1 6.055396264006183e-1
0.3889502762430939 6.056589932692211e-1 6.056589932692211e-1
0.38917127071823204 6.027116890496607e-1 6.027116890496607e-1
0.38939226519337017 6.000414605308513e-1 6.000414605308513e-1
0.3896132596685083 6.005092520759852e-1 6.005092520759852e-1
0.3898342541436464 6.001802752785941e-1 6.001802752785941e-1
0.39005524861878454 5.982788357829256e-1 5.982788357829256e-1
0.39027624309392267 5.991253216633274e-1 5.991253216633274e-1
0.3904972375690608 5.985320164994525e-1 5.985320164994525e-1
0.3907182320441989 5.995474709453581e-1 5.995474709453581e-1
0.39093922651933705 5.95270409803438e-1 5.95270409803438e-1
0.39116022099447517 5.956938795583162e-1 5.956938795583162e-1
0.3913812154696133 5.916383033721693e-1 5.916383033721693e-1
0.3916022099447514 5.913373839815583e-1 5.913373839815583e-1
0.39182320441988955 5.918551959265321e-1 5.918551959265321e-1
0.3920441988950276 5.882744427057012e-1 5.882744427057012e-1
0.39226519337016574 5.87363085495658e-1 5.87363085495658e-1
0.39248618784530387 5.867146110689325e-1 5.867146110689325e-1
0.392707182320442 5.843430857581686e-1 5.843430857581686e-1
0.3929281767955801 5.839435882754649e-1 5.839435882754649e-1
0.39314917127071825 5.853001523874943e-1 5.853001523874943e-1
0.39337016574585637 5.852926922740287e-1 5.852926922740287e-1
0.3935911602209945 5.810847851044989e-1 5.810847851044989e-1
0.3938121546961326 5.825759489945219e-1 5.825759489945219e-1
0.39403314917127075 5.784000316135596e-1 5.784000316135596e-1
0.39425414364640887 5.801892226187326e-1 5.801892226187326e-1
0.394475138121547 5.739114763817859e-1 5.739114763817859e-1
0.3946961325966851 5.773210845646779e-1 5.773210845646779e-1
0.39491712707182325 5.742255292910747e-1 5.742255292910747e-1
0.3951381215469614 5.749248269427105e-1 5.749248269427105e-1
0.39535911602209944 5.707977560006063e-1 5.707977560006063e-1
0.39558011049723757 5.716696939033361e-1 5.716696939033361e-1
0.3958011049723757 5.698246258733568e-1 5.698246258733568e-1
0.3960220994475138 5.678695504210416e-1 5.678695504210416e-1
0.39624309392265195 5.685685202839657e-1 5.685685202839657e-1
0.39646408839779007 5.670337340092053e-1 5.670337340092053e-1
0.3966850828729282 5.666455738367993e-1 5.666455738367993e-1
0.3969060773480663 5.658386749656663e-1 5.658386749656663e-1
0.39712707182320445 5.645170357166669e-1 5.645170357166669e-1
0.3973480662983426 5.620944589405688e-1 5.620944589405688e-1
0.3975690607734807 5.59072781408863e-1 5.59072781408863e-1
0.3977900552486188 5.597117770538396e-1 5.597117770538396e-1
0.39801104972375695 5.586723243412641e-1 5.586723243412641e-1
0.3982320441988951 5.538402690987048e-1 5.538402690987048e-1
0.39845303867403314 5.556612784290471e-1 5.556612784290471e-1
0.39867403314917127 5.54444546516256e-1 5.54444546516256e-1
0.3988950276243094 5.533130032387041e-1 5.533130032387041e-1
0.3991160220994475 5.529280574834181e-1 5.529280574834181e-1
0.39933701657458565 5.520591589596413e-1 5.520591589596413e-1
0.39955801104972377 5.48729200877792e-1 5.48729200877792e-1
0.3997790055248619 5.494631064833491e-1 5.494631064833491e-1
0.4 5.446367254584081e-1 5.446367254584081e-1
0.40022099447513815 5.447550097556948e-1 5.447550097556948e-1
0.4004419889502763 5.443076616189635e-1 5.443076616189635e-1
0.4006629834254144 5.424468745137481e-1 5.424468745137481e-1
0.4008839779005525 5.402026722671187e-1 5.402026722671187e-1
0.40110497237569065 5.378613478970826e-1 5.378613478970826e-1
0.4013259668508288 5.38666403131733e-1 5.38666403131733e-1
0.40154696132596684 5.382147922049305e-1 5.382147922049305e-1
0.40176795580110497 5.378252503907013e-1 5.378252503907013e-1
0.4019889502762431 5.352662514784376e-1 5.352662514784376e-1
0.4022099447513812 5.331909151042189e-1 5.331909151042189e-1
0.40243093922651935 5.301263874272215e-1 5.301263874272215e-1
0.40265193370165747 5.287119843609296e-1 5.287119843609296e-1
0.4028729281767956 5.261370709289301e-1 5.261370709289301e-1
0.4030939226519337 5.260172076458409e-1 5.260172076458409e-1
0.40331491712707185 5.241072150894204e-1 5.241072150894204e-1
0.40353591160221 5.235398693727027e-1 5.235398693727027e-1
0.4037569060773481 5.21221752465967e-1 5.21221752465967e-1
0.4039779005524862 5.212934549916688e-1 5.212934549916688e-1
0.40419889502762435 5.171091068174198e-1 5.171091068174198e-1
0.4044198895027625 5.173817828750678e-1 5.173817828750678e-1
0.4046408839779006 5.158035438247359e-1 5.158035438247359e-1
0.40486187845303867 5.161193966531434e-1 5.161193966531434e-1
0.4050828729281768 5.113939440494639e-1 5.113939440494639e-1
0.4053038674033149 5.105908937460888e-1 5.105908937460888e-1
0.40552486187845305 5.114569843845991e-1 5.114569843845991e-1
0.40574585635359117 5.072727906341377e-1 5.072727906341377e-1
0.4059668508287293 5.076361227605637e-1 5.076361227605637e-1
0.4061878453038674 5.049638748613368e-1 5.049638748613368e-1
0.40640883977900555 5.029631598136937e-1 5.029631598136937e-1
0.4066298342541437 5.024117218084618e-1 5.024117218084618e-1
0.4068508287292818 5.001960608545821e-1 5.001960608545821e-1
0.4070718232044199 4.989329753362788e-1 4.989329753362788e-1
0.40729281767955805 4.98018595503813e-1 4.98018595503813e-1
0.4075138121546962 4.9810315974433683e-1 4.9810315974433683e-1
0.4077348066298343 4.9440984630097295e-1 4.9440984630097295e-1
0.40795580110497237 4.9629853650082145e-1 4.9629853650082145e-1
0.4081767955801105 4.916602848994578e-1 4.916602848994578e-1
0.4083977900552486 4.890484065734788e-1 4.890484065734788e-1
0.40861878453038675 4.868708429688602e-1 4.868708429688602e-1
0.4088397790055249 4.8502205485043737e-1 4.8502205485043737e-1
0.409060773480663 4.8418820282846786e-1 4.8418820282846786e-1
0.4092817679558011 4.8243606156426244e-1 4.8243606156426244e-1
0.40950276243093925 4.7820466994186495e-1 4.7820466994186495e-1
0.4097237569060774 4.789171131056853e-1 4.789171131056853e-1
0.4099447513812155 4.7795683569380776e-1 4.7795683569380776e-1
0.4101657458563536 4.744312189160289e-1 4.744312189160289e-1
0.41038674033149175 4.749158685634618e-1 4.749158685634618e-1
0.4106077348066299 4.734440411810872e-1 4.734440411810872e-1
0.410828729281768 4.705326174174522e-1 4.705326174174522e-1
0.41104972375690607 4.6719495226112917e-1 4.6719495226112917e-1
0.4112707182320442 4.682343919781622e-1 4.682343919781622e-1
0.4114917127071823 4.6413873838615904e-1 4.6413873838615904e-1
0.41171270718232045 4.613284012319716e-1 4.613284012319716e-1
0.4119337016574586 4.645550192247945e-1 4.645550192247945e-1
0.4121546961325967 4.601725656949518e-1 4.601725656949518e-1
0.4123756906077348 4.5795440755943195e-1 4.5795440755943195e-1
0.41259668508287295 4.5797360680613997e-1 4.5797360680613997e-1
0.4128176795580111 4.567508030782981e-1 4.567508030782981e-1
0.4130386740331492 4.5282399088374836e-1 4.5282399088374836e-1
0.4132596685082873 4.494910814274724e-1 4.494910814274724e-1
0.41348066298342545 4.4858070367910363e-1 4.4858070367910363e-1
0.4137016574585636 4.483156338989054e-1 4.483156338989054e-1
0.4139226519337017 4.470345937819409e-1 4.470345937819409e-1
0.41414364640883977 4.435765736364963e-1 4.435765736364963e-1
0.4143646408839779 4.4060794554058225e-1 4.4060794554058225e-1
0.414585635359116 4.389734407901549e-1 4.389734407901549e-1
0.41480662983425415 4.347585360509263e-1 4.347585360509263e-1
0.4150276243093923 4.3762944882438637e-1 4.3762944882438637e-1
0.4152486187845304 4.316899958670226e-1 4.316899958670226e-1
0.4154696132596685 4.3224414537973166e-1 4.3224414537973166e-1
0.41569060773480665 4.298153918942851e-1 4.298153918942851e-1
0.4159116022099448 4.275223380312716e-1 4.275223380312716e-1
0.4161325966850829 4.2323297308631913e-1 4.2323297308631913e-1
0.416353591160221 4.249895504232106e-1 4.249895504232106e-1
0.41657458563535915 4.207391924879764e-1 4.207391924879764e-1
0.4167955801104973 4.1770197961897315e-1 4.1770197961897315e-1
0.4170165745856354 4.170990012699938e-1 4.170990012699938e-1
0.4172375690607735 4.1843588641460405e-1 4.1843588641460405e-1
0.4174585635359116 4.1561124298038044e-1 4.1561124298038044e-1
0.4176795580110497 4.114568170747268e-1 4.114568170747268e-1
0.41790055248618785 4.1362368306214625e-1 4.1362368306214625e-1
0.418121546961326 4.0828925666970894e-1 4.0828925666970894e-1
0.4183425414364641 4.0632252369925004e-1 4.0632252369925004e-1
0.4185635359116022 4.0483225817148627e-1 4.0483225817148627e-1
0.41878453038674035 4.0126782799130956e-1 4.0126782799130956e-1
0.4190055248618785 3.999603086461909e-1 3.999603086461909e-1
0.4192265193370166 3.9803219844508453e-1 3.9803219844508453e-1
0.4194475138121547 3.964183368371912e-1 3.964183368371912e-1
0.41966850828729285 3.924330110124763e-1 3.924330110124763e-1
0.419889502762431 3.954536873894674e-1 3.954536873894674e-1
0.4201104972375691 3.8994430055264706e-1 3.8994430055264706e-1
0.42033149171270723 3.868216610857096e-1 3.868216610857096e-1
0.4205524861878453 3.856911170638475e-1 3.856911170638475e-1
0.4207734806629834 3.8472094177665417e-1 3.8472094177665417e-1
0.42099447513812155 3.7955474691203994e-1 3.7955474691203994e-1
0.4212154696132597 3.7730054230461496e-1 3.7730054230461496e-1
0.4214364640883978 3.792377023959168e-1 3.792377023959168e-1
0.4216574585635359 3.72564713687884e-1 3.72564713687884e-1
0.42187845303867405 3.7342988653369025e-1 3.7342988653369025e-1
0.4220994475138122 3.721070795430612e-1 3.721070795430612e-1
0.4223204419889503 3.685012163033341e-1 3.685012163033341e-1
0.4225414364640884 3.666653601545611e-1 3.666653601545611e-1
0.42276243093922655 3.6638028277149237e-1 3.6638028277149237e-1
0.4229834254143647 3.60294930014438e-1 3.60294930014438e-1
0.4232044198895028 3.6048364475424455e-1 3.6048364475424455e-1
0.42342541436464093 3.5645983529785985e-1 3.5645983529785985e-1
0.423646408839779 3.559174188918539e-1 3.559174188918539e-1
0.4238674033149171 3.520562170655146e-1 3.520562170655146e-1
0.42408839779005525 3.4869568079840496e-1 3.4869568079840496e-1
0.4243093922651934 3.466486087737528e-1 3.466486087737528e-1
0.4245303867403315 3.4428954811675316e-1 3.4428954811675316e-1
0.4247513812154696 3.4170251501938287e-1 3.4170251501938287e-1
0.42497237569060775 3.3872496128502894e-1 3.3872496128502894e-1
0.4251933701657459 3.3753196814870057e-1 3.3753196814870057e-1
0.425414364640884 3.3569064555887485e-1 3.3569064555887485e-1
0.4256353591160221 3.34293728111438e-1 3.34293728111438e-1
0.42585635359116025 3.3023391310927286e-1 3.3023391310927286e-1
0.4260773480662984 3.258308606474336e-1 3.258308606474336e-1
0.4262983425414365 3.2561953241667174e-1 3.2561953241667174e-1
0.42651933701657463 3.242360112675349e-1 3.242360112675349e-1
0.42674033149171275 3.212144564348498e-1 3.212144564348498e-1
0.4269613259668508 3.2024538485472e-1 3.2024538485472e-1
0.42718232044198895 3.1803996982158855e-1 3.1803996982158855e-1
0.4274033149171271 3.1458111947141765e-1 3.1458111947141765e-1
0.4276243093922652 3.123616837464076e-1 3.123616837464076e-1
0.4278453038674033 3.093409403965004e-1 3.093409403965004e-1
0.42806629834254145 3.107425708675371e-1 3.107425708675371e-1
0.4282872928176796 3.049452457829509e-1 3.049452457829509e-1
0.4285082872928177 3.005305390512283e-1 3.005305390512283e-1
0.4287292817679558 2.988738232319199e-1 2.988738232319199e-1
0.42895027624309395 2.9801040537642143e-1 2.9801040537642143e-1
0.4291712707182321 2.951336893169034e-1 2.951336893169034e-1
0.4293922651933702 2.932446040416514e-1 2.932446040416514e-1
0.42961325966850833 2.89607071032028e-1 2.89607071032028e-1
0.42983425414364645 2.8728704084311607e-1 2.8728704084311607e-1
0.4300552486187845 2.8587201054562206e-1 2.8587201054562206e-1
0.43027624309392265 2.8300943320788496e-1 2.8300943320788496e-1
0.4304972375690608 2.7844778677728277e-1 2.7844778677728277e-1
0.4307182320441989 2.759219545092626e-1 2.759219545092626e-1
0.430939226519337 2.736740937776765e-1 2.736740937776765e-1
0.43116022099447515 2.7288287222028407e-1 2.7288287222028407e-1
0.4313812154696133 2.701630165043887e-1 2.701630165043887e-1
0.4316022099447514 2.679024039333533e-1 2.679024039333533e-1
0.43182320441988953 2.6165183668409986e-1 2.6165183668409986e-1
0.43204419889502765 2.6254983880982286e-1 2.6254983880982286e-1
0.4322651933701658 2.598954913558962e-1 2.598954913558962e-1
0.4324861878453039 2.536360315435693e-1 2.536360315435693e-1
0.43270718232044203 2.5150134327951923e-1 2.5150134327951923e-1
0.43292817679558016 2.5156707799316314e-1 2.5156707799316314e-1
0.4331491712707182 2.4941674026137184e-1 2.4941674026137184e-1
0.43337016574585635 2.4545946067279578e-1 2.4545946067279578e-1
0.4335911602209945 2.4386188998129432e-1 2.4386188998129432e-1
0.4338121546961326 2.3893214783685357e-1 2.3893214783685357e-1
0.4340331491712707 2.369161659299741e-1 2.369161659299741e-1
0.43425414364640885 2.344084133688873e-1 2.344084133688873e-1
0.434475138121547 2.336478297685196e-1 2.336478297685196e-1
0.4346961325966851 2.268194431020354e-1 2.268194431020354e-1
0.43491712707182323 2.2655957863513754e-1 2.2655957863513754e-1
0.43513812154696135 2.2232390200848817e-1 2.2232390200848817e-1
0.4353591160220995 2.1782573060942445e-1 2.1782573060942445e-1
0.4355801104972376 2.1855034192332345e-1 2.1855034192332345e-1
0.43580110497237573 2.167378080240403e-1 2.167378080240403e-1
0.43602209944751386 2.1270299337412757e-1 2.1270299337412757e-1
0.436243093922652 2.0834022997552415e-1 2.0834022997552415e-1
0.43646408839779005 2.0330529617387105e-1 2.0330529617387105e-1
0.4366850828729282 2.0233729655330057e-1 2.0233729655330057e-1
0.4369060773480663 2.0235996462985417e-1 2.0235996462985417e-1
0.4371270718232044 1.97324047423185e-1 1.97324047423185e-1
0.43734806629834255 1.9441605569692433e-1 1.9441605569692433e-1
0.4375690607734807 1.926324708896252e-1 1.926324708896252e-1
0.4377900552486188 1.8946073820653941e-1 1.8946073820653941e-1
0.43801104972375693 1.8628297252745574e-1 1.8628297252745574e-1
0.43823204419889505 1.831897797545614e-1 1.831897797545614e-1
0.4384530386740332 1.819887582890849e-1 1.819887582890849e-1
0.4386740331491713 1.7530455503048392e-1 1.7530455503048392e-1
0.43889502762430943 1.7596449034941974e-1 1.7596449034941974e-1
0.43911602209944756 1.70025693863058e-1 1.70025693863058e-1
0.4393370165745857 1.695865662621734e-1 1.695865662621734e-1
0.43955801104972375 1.6529283566148e-1 1.6529283566148e-1
0.4397790055248619 1.62973078576774e-1 1.62973078576774e-1
0.44 1.573812585939911e-1 1.573812585939911e-1
0.4402209944751381 1.5552075928655062e-1 1.5552075928655062e-1
0.44044198895027625 1.5099885298183358e-1 1.5099885298183358e-1
0.4406629834254144 1.4954521085166084e-1 1.4954521085166084e-1
0.4408839779005525 1.4516022996359856e-1 1.4516022996359856e-1
0.44110497237569063 1.433744776223782e-1 1.433744776223782e-1
0.44132596685082875 1.4159012131050508e-1 1.4159012131050508e-1
0.4415469613259669 1.3846341194913725e-1 1.3846341194913725e-1
0.441767955801105 1.3417261332971497e-1 1.3417261332971497e-1
0.44198895027624313 1.2886246953836666e-1 1.2886246953836666e-1
0.44220994475138126 1.3013581775486704e-1 1.3013581775486704e-1
0.4424309392265194 1.261393169901246e-1 1.261393169901246e-1
0.44265193370165745 1.2239057369275974e-1 1.2239057369275974e-1
0.4428729281767956 1.1660121952205804e-1 1.1660121952205804e-1
0.4430939226519337 1.1563945325393865e-1 1.1563945325393865e-1
0.44331491712707183 1.1476686278921511e-1 1.1476686278921511e-1
0.44353591160220995 1.074758118285124e-1 1.074758118285124e-1
0.4437569060773481 1.0693790596461872e-1 1.0693790596461872e-1
0.4439779005524862 1.0168229680686158e-1 1.0168229680686158e-1
0.44419889502762433 9.956975929218492e-2 9.956975929218492e-2
0.44441988950276246 9.664017261103686e-2 9.664017261103686e-2
0.4446408839779006 9.199455265308165e-2 9.199455265308165e-2
0.4448618784530387 9.176082269788344e-2 9.176082269788344e-2
0.44508287292817683 8.600525940038528e-2 8.600525940038528e-2
0.44530386740331496 8.429204412856484e-2 8.429204412856484e-2
0.4455248618784531 8.158357863759624e-2 8.158357863759624e-2
0.4457458563535912 7.724691612803758e-2 7.724691612803758e-2
0.4459668508287293 7.081185432627057e-2 7.081185432627057e-2
0.4461878453038674 7.074887277632547e-2 7.074887277632547e-2
0.44640883977900553 6.821923911785666e-2 6.821923911785666e-2
0.44662983425414365 6.423060042913198e-2 6.423060042913198e-2
0.4468508287292818 5.7551801446483974e-2 5.7551801446483974e-2
0.4470718232044199 5.772659822456694e-2 5.772659822456694e-2
0.44729281767955803 5.343897955559873e-2 5.343897955559873e-2
0.44751381215469616 5.1231817782185995e-2 5.1231817782185995e-2
0.4477348066298343 4.691845114768034e-2 4.691845114768034e-2
0.4479558011049724 4.4603781532818854e-2 4.4603781532818854e-2
0.44817679558011053 3.843254210834379e-2 3.843254210834379e-2
0.44839779005524866 3.506320241910066e-2 3.506320241910066e-2
0.4486187845303868 3.249492653332231e-2 3.249492653332231e-2
0.4488397790055249 2.9087537323552848e-2 2.9087537323552848e-2
0.449060773480663 2.5103649332199662e-2 2.5103649332199662e-2
0.4492817679558011 2.170856707185953e-2 2.170856707185953e-2
0.44950276243093923 1.9034213107138154e-2 1.9034213107138154e-2
0.44972375690607735 1.5419450768026532e-2 1.5419450768026532e-2
0.4499447513812155 9.698146527730156e-3 9.698146527730156e-3
0.4501657458563536 6.812973986247695e-3 6.812973986247695e-3
0.45038674033149173 3.7405014894509314e-3 3.7405014894509314e-3
0.45060773480662986 1.3670528559166506e-3 1.3670528559166506e-3
0.450828729281768 -4.738004220721681e-3 -4.738004220721681e-3
0.4510497237569061 -8.5379210207841e-3 -8.5379210207841e-3
0.45127071823204423 -1.3075469261489392e-2 -1.3075469261489392e-2
0.45149171270718236 -1.6183597554923157e-2 -1.6183597554923157e-2
0.4517127071823205 -1.9650868699850665e-2 -1.9650868699850665e-2
0.4519337016574586 -2.4129903810840236e-2 -2.4129903810840236e-2
0.4521546961325967 -2.5572456393897713e-2 -2.5572456393897713e-2
0.4523756906077348 -2.93573101804534e-2 -2.93573101804534e-2
0.45259668508287293 -3.2137785710697475e-2 -3.2137785710697475e-2
0.45281767955801105 -3.834191184149427e-2 -3.834191184149427e-2
0.4530386740331492 -3.947455737387395e-2 -3.947455737387395e-2
0.4532596685082873 -4.197381130951294e-2 -4.197381130951294e-2
0.45348066298342543 -4.707124812115149e-2 -4.707124812115149e-2
0.45370165745856356 -5.182475856339375e-2 -5.182475856339375e-2
0.4539226519337017 -5.6269497266053126e-2 -5.6269497266053126e-2
0.4541436464088398 -5.902578387975632e-2 -5.902578387975632e-2
0.45436464088397793 -6.373956960477267e-2 -6.373956960477267e-2
0.45458563535911606 -6.914557489347795e-2 -6.914557489347795e-2
0.4548066298342542 -7.081322953457425e-2 -7.081322953457425e-2
0.4550276243093923 -7.453681413506752e-2 -7.453681413506752e-2
0.45524861878453043 -7.433995756981426e-2 -7.433995756981426e-2
0.4554696132596685 -7.887524671913093e-2 -7.887524671913093e-2
0.45569060773480663 -8.569495170139385e-2 -8.569495170139385e-2
0.45591160220994476 -9.102191886257538e-2 -9.102191886257538e-2
0.4561325966850829 -9.336948500107178e-2 -9.336948500107178e-2
0.456353591160221 -9.782174998748383e-2 -9.782174998748383e-2
0.45657458563535913 -1.0352884522661521e-1 -1.0352884522661521e-1
0.45679558011049726 -1.059354507075434e-1 -1.059354507075434e-1
0.4570165745856354 -1.112956718569742e-1 -1.112956718569742e-1
0.4572375690607735 -1.125822666055094e-1 -1.125822666055094e-1
0.45745856353591163 -1.161008882153376e-1 -1.161008882153376e-1
0.45767955801104976 -1.2246045138648265e-1 -1.2246045138648265e-1
0.4579005524861879 -1.2653022641246503e-1 -1.2653022641246503e-1
0.458121546961326 -1.2959022210169246e-1 -1.2959022210169246e-1
0.45834254143646413 -1.321132430597438e-1 -1.321132430597438e-1
0.4585635359116022 -1.3671109540281146e-1 -1.3671109540281146e-1
0.45878453038674033 -1.4075641325497168e-1 -1.4075641325497168e-1
0.45900552486187846 -1.4393513142079906e-1 -1.4393513142079906e-1
0.4592265193370166 -1.504664670236573e-1 -1.504664670236573e-1
0.4594475138121547 -1.5470536454211947e-1 -1.5470536454211947e-1
0.45966850828729283 -1.5701307992538682e-1 -1.5701307992538682e-1
0.45988950276243096 -1.6182810712292417e-1 -1.6182810712292417e-1
0.4601104972375691 -1.6438267985712196e-1 -1.6438267985712196e-1
0.4603314917127072 -1.722642603960005e-1 -1.722642603960005e-1
0.46055248618784533 -1.735262352120892e-1 -1.735262352120892e-1
0.46077348066298346 -1.77355697995504e-1 -1.77355697995504e-1
0.4609944751381216 -1.8135883074718118e-1 -1.8135883074718118e-1
0.4612154696132597 -1.8670349131196895e-1 -1.8670349131196895e-1
0.46143646408839784 -1.9203031030896023e-1 -1.9203031030896023e-1
0.4616574585635359 -1.9247792966633392e-1 -1.9247792966633392e-1
0.46187845303867403 -1.9922335376134948e-1 -1.9922335376134948e-1
0.46209944751381216 -2.0433656700232428e-1 -2.0433656700232428e-1
0.4623204419889503 -2.1043354326378472e-1 -2.1043354326378472e-1
0.4625414364640884 -2.1130182964624078e-1 -2.1130182964624078e-1
0.46276243093922653 -2.1718837131642e-1 -2.1718837131642e-1
0.46298342541436466 -2.2178267002994767e-1 -2.2178267002994767e-1
0.4632044198895028 -2.278276543785389e-1 -2.278276543785389e-1
0.4634254143646409 -2.2817596371317928e-1 -2.2817596371317928e-1
0.46364640883977903 -2.332189369007076e-1 -2.332189369007076e-1
0.46386740331491716 -2.3865991900823724e-1 -2.3865991900823724e-1
0.4640883977900553 -2.405330195728177e-1 -2.405330195728177e-1
0.4643093922651934 -2.4597640063746917e-1 -2.4597640063746917e-1
0.46453038674033154 -2.4839597828362026e-1 -2.4839597828362026e-1
0.46475138121546966 -2.5364543826970953e-1 -2.5364543826970953e-1
0.46497237569060773 -2.572535232215025e-1 -2.572535232215025e-1
0.46519337016574586 -2.638637069143308e-1 -2.638637069143308e-1
0.465414364640884 -2.6841668887176207e-1 -2.6841668887176207e-1
0.4656353591160221 -2.720780426551621e-1 -2.720780426551621e-1
0.46585635359116023 -2.7788321841729635e-1 -2.7788321841729635e-1
0.46607734806629836 -2.832367738595942e-1 -2.832367738595942e-1
0.4662983425414365 -2.8736633248230214e-1 -2.8736633248230214e-1
0.4665193370165746 -2.9029119402538095e-1 -2.9029119402538095e-1
0.46674033149171273 -2.957815798125787e-1 -2.957815798125787e-1
0.46696132596685086 -3.023051706469553e-1 -3.023051706469553e-1
0.467182320441989 -3.0383402899418366e-1 -3.0383402899418366e-1
0.4674033149171271 -3.105789984109699e-1 -3.105789984109699e-1
0.46762430939226524 -3.1442656689263027e-1 -3.1442656689263027e-1
0.46784530386740336 -3.179699526737161e-1 -3.179699526737161e-1
0.46806629834254143 -3.2426982997993514e-1 -3.2426982997993514e-1
0.46828729281767956 -3.289958515703213e-1 -3.289958515703213e-1
0.4685082872928177 -3.33879151504457e-1 -3.33879151504457e-1
0.4687292817679558 -3.3769225727417984e-1 -3.3769225727417984e-1
0.46895027624309393 -3.407418391842705e-1 -3.407418391842705e-1
0.46917127071823206 -3.436436787166124e-1 -3.436436787166124e-1
0.4693922651933702 -3.5001058098704174e-1 -3.5001058098704174e-1
0.4696132596685083 -3.5329707730910354e-1 -3.5329707730910354e-1
0.46983425414364643 -3.597102994159611e-1 -3.597102994159611e-1
0.47005524861878456 -3.6265926468002885e-1 -3.6265926468002885e-1
0.4702762430939227 -3.7088862921622034e-1 -3.7088862921622034e-1
0.4704972375690608 -3.7226695130437815e-1 -3.7226695130437815e-1
0.47071823204419894 -3.793801470138858e-1 -3.793801470138858e-1
0.47093922651933706 -3.827078921868958e-1 -3.827078921868958e-1
0.47116022099447513 -3.8669321310102145e-1 -3.8669321310102145e-1
0.47138121546961326 -3.938911797603266e-1 -3.938911797603266e-1
0.4716022099447514 -3.978105726181509e-1 -3.978105726181509e-1
0.4718232044198895 -4.0132693735052793e-1 -4.0132693735052793e-1
0.47204419889502763 -4.0720483407006736e-1 -4.0720483407006736e-1
0.47226519337016576 -4.0875931325639225e-1 -4.0875931325639225e-1
0.4724861878453039 -4.1631416024246004e-1 -4.1631416024246004e-1
0.472707182320442 -4.2226336227362093e-1 -4.2226336227362093e-1
0.47292817679558014 -4.254433078373365e-1 -4.254433078373365e-1
0.47314917127071826 -4.294409499115188e-1 -4.294409499115188e-1
0.4733701657458564 -4.3778803880799e-1 -4.3778803880799e-1
0.4735911602209945 -4.4132674635683156e-1 -4.4132674635683156e-1
0.47381215469613264 -4.457744240709287e-1 -4.457744240709287e-1
0.47403314917127076 -4.5145623365454934e-1 -4.5145623365454934e-1
0.4742541436464089 -4.5747493767602077e-1 -4.5747493767602077e-1
0.47447513812154696 -4.6133380969889526e-1 -4.6133380969889526e-1
0.4746961325966851 -4.6667748500761785e-1 -4.6667748500761785e-1
0.4749171270718232 -4.6969204464734116e-1 -4.6969204464734116e-1
0.47513812154696133 -4.7705847430064363e-1 -4.7705847430064363e-1
0.47535911602209946 -4.8155809702565033e-1 -4.8155809702565033e-1
0.4755801104972376 -4.89442416403004e-1 -4.89442416403004e-1
0.4758011049723757 -4.92330413390742e-1 -4.92330413390742e-1
0.47602209944751384 -4.965071170430617e-1 -4.965071170430617e-1
0.47624309392265196 -5.040379958055707e-1 -5.040379958055707e-1
0.4764640883977901 -5.07560218545346e-1 -5.07560218545346e-1
0.4766850828729282 -5.105449133287818e-1 -5.105449133287818e-1
0.47690607734806634 -5.176499747823398e-1 -5.176499747823398e-1
0.47712707182320446 -5.208611587289722e-1 -5.208611587289722e-1
0.4773480662983426 -5.264053208208095e-1 -5.264053208208095e-1
0.47756906077348066 -5.310998147580319e-1 -5.310998147580319e-1
0.4777900552486188 -5.387475070030048e-1 -5.387475070030048e-1
0.4780110497237569 -5.422940614777287e-1 -5.422940614777287e-1
0.47823204419889503 -5.471694283154518e-1 -5.471694283154518e-1
0.47845303867403316 -5.516229714786602e-1 -5.516229714786602e-1
0.4786740331491713 -5.598611882318307e-1 -5.598611882318307e-1
0.4788950276243094 -5.643626483805617e-1 -5.643626483805617e-1
0.47911602209944754 -5.696978564248054e-1 -5.696978564248054e-1
0.47933701657458566 -5.760298203230247e-1 -5.760298203230247e-1
0.4795580110497238 -5.788835866395727e-1 -5.788835866395727e-1
0.4797790055248619 -5.859194122532569e-1 -5.859194122532569e-1
0.48000000000000004 -5.921403779190184e-1 -5.921403779190184e-1
0.48022099447513816 -5.962299341596333e-1 -5.962299341596333e-1
0.4804419889502763 -5.996543742195497e-1 -5.996543742195497e-1
0.48066298342541436 -6.078106063947741e-1 -6.078106063947741e-1
0.4808839779005525 -6.100254886808996e-1 -6.100254886808996e-1
0.4811049723756906 -6.159351787542944e-1 -6.159351787542944e-1
0.48132596685082873 -6.237652351225149e-1 -6.237652351225149e-1
0.48154696132596686 -6.299284642365235e-1 -6.299284642365235e-1
0.481767955801105 -6.341565550827779e-1 -6.341565550827779e-1
0.4819889502762431 -6.397385673477727e-1 -6.397385673477727e-1
0.48220994475138124 -6.44661195286413e-1 -6.44661195286413e-1
0.48243093922651936 -6.495411675031262e-1 -6.495411675031262e-1
0.4826519337016575 -6.563510279269265e-1 -6.563510279269265e-1
0.4828729281767956 -6.616705387574582e-1 -6.616705387574582e-1
0.48309392265193374 -6.667290327715234e-1 -6.667290327715234e-1
0.48331491712707186 -6.722919126067479e-1 -6.722919126067479e-1
0.48353591160221 -6.787561419879564e-1 -6.787561419879564e-1
0.4837569060773481 -6.861624012175396e-1 -6.861624012175396e-1
0.4839779005524862 -6.904290194035054e-1 -6.904290194035054e-1
0.4841988950276243 -6.923336065916699e-1 -6.923336065916699e-1
0.48441988950276244 -7.009529910811905e-1 -7.009529910811905e-1
0.48464088397790056 -7.064470588108049e-1 -7.064470588108049e-1
0.4848618784530387 -7.116554021530517e-1 -7.116554021530517e-1
0.4850828729281768 -7.171896989233444e-1 -7.171896989233444e-1
0.48530386740331494 -7.224497714490878e-1 -7.224497714490878e-1
0.48552486187845306 -7.275027181918956e-1 -7.275027181918956e-1
0.4857458563535912 -7.342053467172134e-1 -7.342053467172134e-1
0.4859668508287293 -7.412279076492139e-1 -7.412279076492139e-1
0.48618784530386744 -7.478676417703225e-1 -7.478676417703225e-1
0.48640883977900556 -7.529799932564272e-1 -7.529799932564272e-1
0.4866298342541437 -7.576341889665725e-1 -7.576341889665725e-1
0.4868508287292818 -7.630859360739448e-1 -7.630859360739448e-1
0.4870718232044199 -7.68582161165237e-1 -7.68582161165237e-1
0.487292817679558 -7.732646370567506e-1 -7.732646370567506e-1
0.48751381215469614 -7.81611734669819e-1 -7.81611734669819e-1
0.48773480662983426 -7.868033036514914e-1 -7.868033036514914e-1
0.4879558011049724 -7.929908193845092e-1 -7.929908193845092e-1
0.4881767955801105 -7.984966696721001e-1 -7.984966696721001e-1
0.48839779005524864 -8.032448308328055e-1 -8.032448308328055e-1
0.48861878453038676 -8.09096113326528e-1 -8.09096113326528e-1
0.4888397790055249 -8.142749202073771e-1 -8.142749202073771e-1
0.489060773480663 -8.194187245111477e-1 -8.194187245111477e-1
0.48928176795580114 -8.288536985079515e-1 -8.288536985079515e-1
0.48950276243093926 -8.351609837490157e-1 -8.351609837490157e-1
0.4897237569060774 -8.403419028010246e-1 -8.403419028010246e-1
0.4899447513812155 -8.455663521502954e-1 -8.455663521502954e-1
0.4901657458563536 -8.507179570996284e-1 -8.507179570996284e-1
0.4903867403314917 -8.605813217412885e-1 -8.605813217412885e-1
0.49060773480662984 -8.654309246163718e-1 -8.654309246163718e-1
0.49082872928176796 -8.722221940541983e-1 -8.722221940541983e-1
0.4910497237569061 -8.785982502323675e-1 -8.785982502323675e-1
0.4912707182320442 -8.847181313257222e-1 -8.847181313257222e-1
0.49149171270718234 -8.901533267513839e-1 -8.901533267513839e-1
0.49171270718232046 -8.96505984271367e-1 -8.96505984271367e-1
0.4919337016574586 -9.020194414237137e-1 -9.020194414237137e-1
0.4921546961325967 -9.079583268411495e-1 -9.079583268411495e-1
0.49237569060773484 -9.157029109045522e-1 -9.157029109045522e-1
0.49259668508287296 -9.169792254230158e-1 -9.169792254230158e-1
0.4928176795580111 -9.240305158422286e-1 -9.240305158422286e-1
0.4930386740331492 -9.338940812125527e-1 -9.338940812125527e-1
0.49325966850828734 -9.411927589902787e-1 -9.411927589902787e-1
0.4934806629834254 -9.460570897907798e-1 -9.460570897907798e-1
0.49370165745856354 -9.512625799978975e-1 -9.512625799978975e-1
0.49392265193370166 -9.568601764123157e-1 -9.568601764123157e-1
0.4941436464088398 -9.642270188779873e-1 -9.642270188779873e-1
0.4943646408839779 -9.702991452298972e-1 -9.702991452298972e-1
0.49458563535911604 -9.777217903689559e-1 -9.777217903689559e-1
0.49480662983425416 -9.832269206023154e-1 -9.832269206023154e-1
0.4950276243093923 -9.897879328374399e-1 -9.897879328374399e-1
0.4952486187845304 -9.96973095871577e-1 -9.96973095871577e-1
0.49546961325966854 -1.0032936858384671e0 -1.0032936858384671e0
0.49569060773480667 -1.0102888037944338e0 -1.0102888037944338e0
0.4959116022099448 -1.0149874294342096e0 -1.0149874294342096e0
0.4961325966850829 -1.019837165501154e0 -1.019837165501154e0
0.49635359116022104 -1.0282134262751113e0 -1.0282134262751113e0
0.4965745856353591 -1.0366139015067217e0 -1.0366139015067217e0
0.49679558011049724 -1.04186109855858e0 -1.04186109855858e0
0.49701657458563536 -1.0469866964673527e0 -1.0469866964673527e0
0.4972375690607735 -1.053165635945457e0 -1.053165635945457e0
0.4974585635359116 -1.060076056116837e0 -1.060076056116837e0
0.49767955801104974 -1.066667775692518e0 -1.066667775692518e0
0.49790055248618786 -1.0738544203396811e0 -1.0738544203396811e0
0.498121546961326 -1.0837347586115227e0 -1.0837347586115227e0
0.4983425414364641 -1.091365282989396e0 -1.091365282989396e0
0.49856353591160224 -1.0979263029495412e0 -1.0979263029495412e0
0.49878453038674037 -1.1042177876328294e0 -1.1042177876328294e0
0.4990055248618785 -1.1096310081642384e0 -1.1096310081642384e0
0.4992265193370166 -1.1162906899261413e0 -1.1162906899261413e0
0.49944751381215474 -1.1213434473937793e0 -1.1213434473937793e0
0.4996685082872928 -1.1283036042490364e0 -1.1283036042490364e0
0.49988950276243094 -1.1341412913658457e0 -1.1341412913658457e0
0.5001104972375691 -1.1429392324838643e0 -1.1429392324838643e0
0.5003314917127072 -1.1470992684040864e0 -1.1470992684040864e0
0.5005524861878453 -1.1559038944248057e0 -1.1559038944248057e0
0.5007734806629834 -1.1634449628042018e0 -1.1634449628042018e0
0.5009944751381216 -1.1703691459073395e0 -1.1703691459073395e0
0.5012154696132597 -1.1763940350316586e0 -1.1763940350316586e0
0.5014364640883978 -1.1825784843794152e0 -1.1825784843794152e0
0.5016574585635359 -1.1909051368239814e0 -1.1909051368239814e0
0.5018784530386741 -1.1965686525683266e0 -1.1965686525683266e0
0.5020994475138122 -1.2041758945273484e0 -1.2041758945273484e0
0.5023204419889503 -1.2131574843462074e0 -1.2131574843462074e0
0.5025414364640884 -1.2199537721131817e0 -1.2199537721131817e0
0.5027624309392266 -1.2243907011110293e0 -1.2243907011110293e0
0.5029834254143647 -1.231496467836119e0 -1.231496467836119e0
0.5032044198895028 -1.2412113706926773e0 -1.2412113706926773e0
0.5034254143646409 -1.2460344750965175e0 -1.2460344750965175e0
0.5036464088397791 -1.253842896068032e0 -1.253842896068032e0
0.5038674033149172 -1.2610362651240719e0 -1.2610362651240719e0
0.5040883977900553 -1.2697269680956067e0 -1.2697269680956067e0
0.5043093922651934 -1.2777431703413056e0 -1.2777431703413056e0
0.5045303867403315 -1.28078728932213e0 -1.28078728932213e0
0.5047513812154696 -1.2901645179396253e0 -1.2901645179396253e0
0.5049723756906077 -1.2965664065687958e0 -1.2965664065687958e0
0.5051933701657458 -1.3045886418657444e0 -1.3045886418657444e0
0.505414364640884 -1.3105748662759522e0 -1.3105748662759522e0
0.5056353591160221 -1.3175377669186998e0 -1.3175377669186998e0
0.5058563535911602 -1.3235153265697006e0 -1.3235153265697006e0
0.5060773480662983 -1.33354757118867e0 -1.33354757118867e0
0.5062983425414365 -1.3412871303395475e0 -1.3412871303395475e0
0.5065193370165746 -1.3486339584632203e0 -1.3486339584632203e0
0.5067403314917127 -1.3591517703031384e0 -1.3591517703031384e0
0.5069613259668508 -1.3615614273884473e0 -1.3615614273884473e0
0.507182320441989 -1.3675388143918878e0 -1.3675388143918878e0
0.5074033149171271 -1.3774515246835888e0 -1.3774515246835888e0
0.5076243093922652 -1.3846675468681822e0 -1.3846675468681822e0
0.5078453038674033 -1.393557486854557e0 -1.393557486854557e0
0.5080662983425415 -1.3972318356744706e0 -1.3972318356744706e0
0.5082872928176796 -1.4076889176807397e0 -1.4076889176807397e0
0.5085082872928177 -1.4177784000686513e0 -1.4177784000686513e0
0.5087292817679558 -1.4224974271175013e0 -1.4224974271175013e0
0.508950276243094 -1.4311381770115856e0 -1.4311381770115856e0
0.5091712707182321 -1.4365201792185287e0 -1.4365201792185287e0
0.5093922651933702 -1.4451767475531012e0 -1.4451767475531012e0
0.5096132596685083 -1.4540026373882808e0 -1.4540026373882808e0
0.5098342541436465 -1.4592505020765527e0 -1.4592505020765527e0
0.5100552486187846 -1.4665134209725563e0 -1.4665134209725563e0
0.5102762430939227 -1.4728719679359399e0 -1.4728719679359399e0
0.5104972375690608 -1.4816074628573785e0 -1.4816074628573785e0
0.5107182320441989 -1.4913198957375569e0 -1.4913198957375569e0
0.510939226519337 -1.4966942588811305e0 -1.4966942588811305e0
0.5111602209944751 -1.5038101931421677e0 -1.5038101931421677e0
0.5113812154696132 -1.5142338809197424e0 -1.5142338809197424e0
0.5116022099447514 -1.5219489846273389e0 -1.5219489846273389e0
0.5118232044198895 -1.5267177828428755e0 -1.5267177828428755e0
0.5120441988950276 -1.5378630854780893e0 -1.5378630854780893e0
0.5122651933701657 -1.5452128405219225e0 -1.5452128405219225e0
0.5124861878453039 -1.55246277478967e0 -1.55246277478967e0
0.512707182320442 -1.5588295149817766e0 -1.5588295149817766e0
0.5129281767955801 -1.5671428075862748e0 -1.5671428075862748e0
0.5131491712707182 -1.5728572972137824e0 -1.5728572972137824e0
0.5133701657458564 -1.584116454024648e0 -1.584116454024648e0
0.5135911602209945 -1.5936483124857075e0 -1.5936483124857075e0
0.5138121546961326 -1.5967408664358897e0 -1.5967408664358897e0
0.5140331491712707 -1.6088355811572326e0 -1.6088355811572326e0
0.5142541436464089 -1.6148373272823262e0 -1.6148373272823262e0
0.514475138121547 -1.6249634516722251e0 -1.6249634516722251e0
0.5146961325966851 -1.6311457168479917e0 -1.6311457168479917e0
0.5149171270718232 -1.6409831999875548e0 -1.6409831999875548e0
0.5151381215469614 -1.648366364636682e0 -1.648366364636682e0
0.5153591160220995 -1.6569817256858057e0 -1.6569817256858057e0
0.5155801104972376 -1.664057634277138e0 -1.664057634277138e0
0.5158011049723757 -1.6700779741182812e0 -1.6700779741182812e0
0.5160220994475139 -1.6804503172724123e0 -1.6804503172724123e0
0.516243093922652 -1.6877719169534755e0 -1.6877719169534755e0
0.5164640883977901 -1.6963707994588146e0 -1.6963707994588146e0
0.5166850828729282 -1.703134170023655e0 -1.703134170023655e0
0.5169060773480664 -1.7120126233816206e0 -1.7120126233816206e0
0.5171270718232044 -1.7200786922038658e0 -1.7200786922038658e0
0.5173480662983425 -1.729865173689073e0 -1.729865173689073e0
0.5175690607734806 -1.737062519489096e0 -1.737062519489096e0
0.5177900552486188 -1.7482905801677004e0 -1.7482905801677004e0
0.5180110497237569 -1.7545009360616275e0 -1.7545009360616275e0
0.518232044198895 -1.7606060122483411e0 -1.7606060122483411e0
0.5184530386740331 -1.7686303591962185e0 -1.7686303591962185e0
0.5186740331491713 -1.778765235914885e0 -1.778765235914885e0
0.5188950276243094 -1.7888298005153827e0 -1.7888298005153827e0
0.5191160220994475 -1.797166661271727e0 -1.797166661271727e0
0.5193370165745856 -1.8071723814665672e0 -1.8071723814665672e0
0.5195580110497238 -1.814919711413391e0 -1.814919711413391e0
0.5197790055248619 -1.8225949025792358e0 -1.8225949025792358e0
0.52 -1.82821552797635e0 -1.82821552797635e0
0.5202209944751381 -1.8374091125123284e0 -1.8374091125123284e0
0.5204419889502763 -1.849286370768719e0 -1.849286370768719e0
0.5206629834254144 -1.8558490958017826e0 -1.8558490958017826e0
0.5208839779005525 -1.8644276234184742e0 -1.8644276234184742e0
0.5211049723756906 -1.868979046019045e0 -1.868979046019045e0
0.5213259668508288 -1.8814277453408392e0 -1.8814277453408392e0
0.5215469613259669 -1.8895253127203757e0 -1.8895253127203757e0
0.521767955801105 -1.8974619157812738e0 -1.8974619157812738e0
0.5219889502762431 -1.906289478502127e0 -1.906289478502127e0
0.5222099447513813 -1.915130449438844e0 -1.915130449438844e0
0.5224309392265194 -1.9237055568807007e0 -1.9237055568807007e0
0.5226519337016575 -1.9301548254487768e0 -1.9301548254487768e0
0.5228729281767956 -1.9437837312656354e0 -1.9437837312656354e0
0.5230939226519338 -1.9519064809704885e0 -1.9519064809704885e0
0.5233149171270719 -1.956338301769743e0 -1.956338301769743e0
0.5235359116022099 -1.9671969347706506e0 -1.9671969347706506e0
0.523756906077348 -1.9766486955067064e0 -1.9766486955067064e0
0.5239779005524862 -1.9831458646678e0 -1.9831458646678e0
0.5241988950276243 -1.9976666276421708e0 -1.9976666276421708e0
0.5244198895027624 -2.0055095556841804e0 -2.0055095556841804e0
0.5246408839779005 -2.0104539511152195e0 -2.0104539511152195e0
0.5248618784530387 -2.022284813762222e0 -2.022284813762222e0
0.5250828729281768 -2.030333689088489e0 -2.030333689088489e0
0.5253038674033149 -2.0375243456472942e0 -2.0375243456472942e0
0.525524861878453 -2.0488155601434626e0 -2.0488155601434626e0
0.5257458563535912 -2.056719199610039e0 -2.056719199610039e0
0.5259668508287293 -2.0657611198227057e0 -2.0657611198227057e0
0.5261878453038674 -2.0740806155171283e0 -2.0740806155171283e0
0.5264088397790055 -2.0831630897568045e0 -2.0831630897568045e0
0.5266298342541437 -2.090740796620035e0 -2.090740796620035e0
0.5268508287292818 -2.10224959314463e0 -2.10224959314463e0
0.5270718232044199 -2.1108467673367484e0 -2.1108467673367484e0
0.527292817679558 -2.1166987733557887e0 -2.1166987733557887e0
0.5275138121546962 -2.1278448578526747e0 -2.1278448578526747e0
0.5277348066298343 -2.1361596393648012e0 -2.1361596393648012e0
0.5279558011049724 -2.146691725759534e0 -2.146691725759534e0
0.5281767955801105 -2.154257554630372e0 -2.154257554630372e0
0.5283977900552487 -2.1682619489319093e0 -2.1682619489319093e0
0.5286187845303868 -2.176781915967136e0 -2.176781915967136e0
0.5288397790055249 -2.1855508299764876e0 -2.1855508299764876e0
0.529060773480663 -2.1975302299985158e0 -2.1975302299985158e0
0.5292817679558012 -2.2035086767917944e0 -2.2035086767917944e0
0.5295027624309393 -2.2114041468811463e0 -2.2114041468811463e0
0.5297237569060773 -2.2231640897008544e0 -2.2231640897008544e0
0.5299447513812154 -2.229779697118043e0 -2.229779697118043e0
0.5301657458563536 -2.240876351364146e0 -2.240876351364146e0
0.5303867403314917 -2.250445051721168e0 -2.250445051721168e0
0.5306077348066298 -2.2610016880229393e0 -2.2610016880229393e0
0.5308287292817679 -2.270313714530526e0 -2.270313714530526e0
0.5310497237569061 -2.280543686339011e0 -2.280543686339011e0
0.5312707182320442 -2.290282762096136e0 -2.290282762096136e0
0.5314917127071823 -2.2981359699828188e0 -2.2981359699828188e0
0.5317127071823204 -2.309137627971846e0 -2.309137627971846e0
0.5319337016574586 -2.319253955124746e0 -2.319253955124746e0
0.5321546961325967 -2.3296921614184027e0 -2.3296921614184027e0
0.5323756906077348 -2.335497704167561e0 -2.335497704167561e0
0.532596685082873 -2.3442839944476743e0 -2.3442839944476743e0
0.5328176795580111 -2.3583847330516035e0 -2.3583847330516035e0
0.5330386740331492 -2.3695412279313457e0 -2.3695412279313457e0
0.5332596685082873 -2.3766432911483077e0 -2.3766432911483077e0
0.5334806629834254 -2.3876943152944348e0 -2.3876943152944348e0
0.5337016574585636 -2.392407816952878e0 -2.392407816952878e0
0.5339226519337017 -2.4078852769083694e0 -2.4078852769083694e0
0.5341436464088398 -2.4162043673847036e0 -2.4162043673847036e0
0.534364640883978 -2.425009802701548e0 -2.425009802701548e0
0.5345856353591161 -2.4345490610993563e0 -2.4345490610993563e0
0.5348066298342542 -2.446298793406764e0 -2.446298793406764e0
0.5350276243093923 -2.451929794848307e0 -2.451929794848307e0
0.5352486187845304 -2.46481762550719e0 -2.46481762550719e0
0.5354696132596686 -2.4770039889648485e0 -2.4770039889648485e0
0.5356906077348067 -2.4868682625816616e0 -2.4868682625816616e0
0.5359116022099448 -2.4955446623388395e0 -2.4955446623388395e0
0.5361325966850828 -2.506758727473776e0 -2.506758727473776e0
0.536353591160221 -2.514605798618855e0 -2.514605798618855e0
0.5365745856353591 -2.524410011615724e0 -2.524410011615724e0
0.5367955801104972 -2.53496079455807e0 -2.53496079455807e0
0.5370165745856353 -2.5449462905284106e0 -2.5449462905284106e0
0.5372375690607735 -2.554670561165845e0 -2.554670561165845e0
0.5374585635359116 -2.563182557193282e0 -2.563182557193282e0
0.5376795580110497 -2.5754970807373736e0 -2.5754970807373736e0
0.5379005524861878 -2.5871874726366384e0 -2.5871874726366384e0
0.538121546961326 -2.59799148486412e0 -2.59799148486412e0
0.5383425414364641 -2.6075789456789478e0 -2.6075789456789478e0
0.5385635359116022 -2.615793028383801e0 -2.615793028383801e0
0.5387845303867403 -2.6269254168336245e0 -2.6269254168336245e0
0.5390055248618785 -2.6373337571950612e0 -2.6373337571950612e0
0.5392265193370166 -2.648172791889361e0 -2.648172791889361e0
0.5394475138121547 -2.6585894702346975e0 -2.6585894702346975e0
0.5396685082872928 -2.667718986783835e0 -2.667718986783835e0
0.539889502762431 -2.678571843560017e0 -2.678571843560017e0
0.5401104972375691 -2.6880414790138145e0 -2.6880414790138145e0
0.5403314917127072 -2.6996659161626537e0 -2.6996659161626537e0
0.5405524861878453 -2.7090439291092805e0 -2.7090439291092805e0
0.5407734806629835 -2.719609763980439e0 -2.719609763980439e0
0.5409944751381216 -2.7310806540573465e0 -2.7310806540573465e0
0.5412154696132597 -2.741809281939946e0 -2.741809281939946e0
0.5414364640883979 -2.752831707163419e0 -2.752831707163419e0
0.541657458563536 -2.7606636147933257e0 -2.7606636147933257e0
0.5418784530386741 -2.7725570416888656e0 -2.7725570416888656e0
0.5420994475138122 -2.785328871483567e0 -2.785328871483567e0
0.5423204419889504 -2.793865355075364e0 -2.793865355075364e0
0.5425414364640884 -2.806426463685635e0 -2.806426463685635e0
0.5427624309392265 -2.8129096831472777e0 -2.8129096831472777e0
0.5429834254143646 -2.826274623261848e0 -2.826274623261848e0
0.5432044198895027 -2.838565558356673e0 -2.838565558356673e0
0.5434254143646409 -2.8453183972761833e0 -2.8453183972761833e0
0.543646408839779 -2.8580661569973342e0 -2.8580661569973342e0
0.5438674033149171 -2.87243960770878e0 -2.87243960770878e0
0.5440883977900552 -2.8769375893204012e0 -2.8769375893204012e0
0.5443093922651934 -2.8924447206098973e0 -2.8924447206098973e0
0.5445303867403315 -2.900891018840535e0 -2.900891018840535e0
0.5447513812154696 -2.9129650223450296e0 -2.9129650223450296e0
0.5449723756906077 -2.9224490226221276e0 -2.9224490226221276e0
0.5451933701657459 -2.9359251447687127e0 -2.9359251447687127e0
0.545414364640884 -2.944902116277386e0 -2.944902116277386e0
0.5456353591160221 -2.9565704589132435e0 -2.9565704589132435e0
0.5458563535911602 -2.965827772228418e0 -2.965827772228418e0
0.5460773480662984 -2.9759109260136354e0 -2.9759109260136354e0
0.5462983425414365 -2.989534842767749e0 -2.989534842767749e0
0.5465193370165746 -3.004777619436605e0 -3.004777619436605e0
0.5467403314917127 -3.0121164534495035e0 -3.0121164534495035e0
0.5469613259668509 -3.0222219929418186e0 -3.0222219929418186e0
0.547182320441989 -3.0335253607710326e0 -3.0335253607710326e0
0.5474033149171271 -3.0477040310896752e0 -3.0477040310896752e0
0.5476243093922653 -3.0580521902767357e0 -3.0580521902767357e0
0.5478453038674034 -3.069940544921006e0 -3.069940544921006e0
0.5480662983425415 -3.079403964210438e0 -3.079403964210438e0
0.5482872928176796 -3.090898029549076e0 -3.090898029549076e0
0.5485082872928178 -3.1014235718361176e0 -3.1014235718361176e0
0.5487292817679558 -3.114443167638579e0 -3.114443167638579e0
0.5489502762430939 -3.1259376574393043e0 -3.1259376574393043e0
0.549171270718232 -3.1363004157209486e0 -3.1363004157209486e0
0.5493922651933701 -3.1475818904497244e0 -3.1475818904497244e0
0.5496132596685083 -3.1601341263409592e0 -3.1601341263409592e0
0.5498342541436464 -3.1707087801488667e0 -3.1707087801488667e0
0.5500552486187845 -3.183299582346204e0 -3.183299582346204e0
0.5502762430939226 -3.1928770028738525e0 -3.1928770028738525e0
0.5504972375690608 -3.204695291245012e0 -3.204695291245012e0
0.5507182320441989 -3.216821959052491e0 -3.216821959052491e0
0.550939226519337 -3.228671740070136e0 -3.228671740070136e0
0.5511602209944751 -3.2419438564494483e0 -3.2419438564494483e0
0.5513812154696133 -3.250574906042753e0 -3.250574906042753e0
0.5516022099447514 -3.2628578308234735e0 -3.2628578308234735e0
0.5518232044198895 -3.2762473464084776e0 -3.2762473464084776e0
0.5520441988950276 -3.2881452578345813e0 -3.2881452578345813e0
0.5522651933701658 -3.29771632003884e0 -3.29771632003884e0
0.5524861878453039 -3.311694296001984e0 -3.311694296001984e0
0.552707182320442 -3.319541785920488e0 -3.319541785920488e0
0.5529281767955802 -3.3354034141804147e0 -3.3354034141804147e0
0.5531491712707183 -3.3474846120296986e0 -3.3474846120296986e0
0.5533701657458564 -3.357783838673309e0 -3.357783838673309e0
0.5535911602209945 -3.3696773933398942e0 -3.3696773933398942e0
0.5538121546961327 -3.3844033017777617e0 -3.3844033017777617e0
0.5540331491712708 -3.392555007794395e0 -3.392555007794395e0
0.5542541436464089 -3.4039060896944973e0 -3.4039060896944973e0
0.554475138121547 -3.4156923129857075e0 -3.4156923129857075e0
0.5546961325966852 -3.4338945579874105e0 -3.4338945579874105e0
0.5549171270718233 -3.4451025889092177e0 -3.4451025889092177e0
0.5551381215469613 -3.455828247267969e0 -3.455828247267969e0
0.5553591160220994 -3.4644521606577525e0 -3.4644521606577525e0
0.5555801104972375 -3.474962229334902e0 -3.474962229334902e0
0.5558011049723757 -3.4913713054135185e0 -3.4913713054135185e0
0.5560220994475138 -3.5035732645238893e0 -3.5035732645238893e0
0.5562430939226519 -3.5164528442204626e0 -3.5164528442204626e0
0.55646408839779 -3.52602187015908e0 -3.52602187015908e0
0.5566850828729282 -3.540960210110266e0 -3.540960210110266e0
0.5569060773480663 -3.5529533777095237e0 -3.5529533777095237e0
0.5571270718232044 -3.5651407964579773e0 -3.5651407964579773e0
0.5573480662983425 -3.5764260245986277e0 -3.5764260245986277e0
0.5575690607734807 -3.5901888637894315e0 -3.5901888637894315e0
0.5577900552486188 -3.6032779412156613e0 -3.6032779412156613e0
0.5580110497237569 -3.6139464082440425e0 -3.6139464082440425e0
0.558232044198895 -3.628320014937695e0 -3.628320014937695e0
0.5584530386740332 -3.6396329017553724e0 -3.6396329017553724e0
0.5586740331491713 -3.652285587888069e0 -3.652285587888069e0
0.5588950276243094 -3.6617537390756167e0 -3.6617537390756167e0
0.5591160220994476 -3.675236726849458e0 -3.675236726849458e0
0.5593370165745857 -3.69032930740003e0 -3.69032930740003e0
0.5595580110497238 -3.703125812100903e0 -3.703125812100903e0
0.5597790055248619 -3.7185203148047874e0 -3.7185203148047874e0
0.56 -3.728118860176333e0 -3.728118860176333e0
0.5602209944751382 -3.740901345252392e0 -3.740901345252392e0
0.5604419889502763 -3.7566298538785174e0 -3.7566298538785174e0
0.5606629834254144 -3.7665517062977285e0 -3.7665517062977285e0
0.5608839779005526 -3.779285246129926e0 -3.779285246129926e0
0.5611049723756907 -3.791589109036873e0 -3.791589109036873e0
0.5613259668508287 -3.803965903885806e0 -3.803965903885806e0
0.5615469613259668 -3.8162460226234414e0 -3.8162460226234414e0
0.561767955801105 -3.8291258783089104e0 -3.8291258783089104e0
0.5619889502762431 -3.846652599699051e0 -3.846652599699051e0
0.5622099447513812 -3.8569322617992254e0 -3.8569322617992254e0
0.5624309392265193 -3.8673011374586492e0 -3.8673011374586492e0
0.5626519337016574 -3.8808545416612885e0 -3.8808545416612885e0
0.5628729281767956 -3.8932546680245066e0 -3.8932546680245066e0
0.5630939226519337 -3.9091541931378613e0 -3.9091541931378613e0
0.5633149171270718 -3.922663857327403e0 -3.922663857327403e0
0.56353591160221 -3.9339004419206374e0 -3.9339004419206374e0
0.5637569060773481 -3.9465585464316844e0 -3.9465585464316844e0
0.5639779005524862 -3.9619568751214826e0 -3.9619568751214826e0
0.5641988950276243 -3.973336628925277e0 -3.973336628925277e0
0.5644198895027625 -3.9866234823849807e0 -3.9866234823849807e0
0.5646408839779006 -4.001911455672267e0 -4.001911455672267e0
0.5648618784530387 -4.013827189415347e0 -4.013827189415347e0
0.5650828729281768 -4.026133978945505e0 -4.026133978945505e0
0.565303867403315 -4.041800586819259e0 -4.041800586819259e0
0.5655248618784531 -4.050720142845317e0 -4.050720142845317e0
0.5657458563535912 -4.06827353118491e0 -4.06827353118491e0
0.5659668508287293 -4.082724978066959e0 -4.082724978066959e0
0.5661878453038675 -4.094310373899712e0 -4.094310373899712e0
0.5664088397790056 -4.108200270573785e0 -4.108200270573785e0
0.5666298342541437 -4.118590422316298e0 -4.118590422316298e0
0.5668508287292818 -4.13584024294381e0 -4.13584024294381e0
0.56707182320442 -4.145657021279145e0 -4.145657021279145e0
0.5672928176795581 -4.164198729181304e0 -4.164198729181304e0
0.5675138121546962 -4.176226948572672e0 -4.176226948572672e0
0.5677348066298342 -4.186313798187835e0 -4.186313798187835e0
0.5679558011049723 -4.203153575385964e0 -4.203153575385964e0
0.5681767955801105 -4.213358099745515e0 -4.213358099745515e0
0.5683977900552486 -4.233107427606352e0 -4.233107427606352e0
0.5686187845303867 -4.243006368070733e0 -4.243006368070733e0
0.5688397790055248 -4.257160963245847e0 -4.257160963245847e0
0.569060773480663 -4.271436329295635e0 -4.271436329295635e0
0.5692817679558011 -4.286539050525458e0 -4.286539050525458e0
0.5695027624309392 -4.300913900697547e0 -4.300913900697547e0
0.5697237569060773 -4.315353342329796e0 -4.315353342329796e0
0.5699447513812155 -4.327977884351308e0 -4.327977884351308e0
0.5701657458563536 -4.3430218279082835e0 -4.3430218279082835e0
0.5703867403314917 -4.354641042319041e0 -4.354641042319041e0
0.5706077348066299 -4.371156155528648e0 -4.371156155528648e0
0.570828729281768 -4.383416208599679e0 -4.383416208599679e0
0.5710497237569061 -4.395340268283586e0 -4.395340268283586e0
0.5712707182320442 -4.413776768395233e0 -4.413776768395233e0
0.5714917127071824 -4.428584083466045e0 -4.428584083466045e0
0.5717127071823205 -4.44026959675683e0 -4.44026959675683e0
0.5719337016574586 -4.457772431306817e0 -4.457772431306817e0
0.5721546961325967 -4.468203571454647e0 -4.468203571454647e0
0.5723756906077349 -4.482628310495225e0 -4.482628310495225e0
0.572596685082873 -4.496243554177577e0 -4.496243554177577e0
0.5728176795580111 -4.510136024189602e0 -4.510136024189602e0
0.5730386740331492 -4.525529399772618e0 -4.525529399772618e0
0.5732596685082874 -4.541777748822947e0 -4.541777748822947e0
0.5734806629834255 -4.551978882140371e0 -4.551978882140371e0
0.5737016574585636 -4.56783551426373e0 -4.56783551426373e0
0.5739226519337017 -4.583624673538803e0 -4.583624673538803e0
0.5741436464088397 -4.598903303287794e0 -4.598903303287794e0
0.5743646408839779 -4.613170298011151e0 -4.613170298011151e0
0.574585635359116 -4.625152752952668e0 -4.625152752952668e0
0.5748066298342541 -4.64343510452944e0 -4.64343510452944e0
0.5750276243093922 -4.655696983976564e0 -4.655696983976564e0
0.5752486187845304 -4.670253874163232e0 -4.670253874163232e0
0.5754696132596685 -4.685359782678357e0 -4.685359782678357e0
0.5756906077348066 -4.700956435527256e0 -4.700956435527256e0
0.5759116022099448 -4.716405248969418e0 -4.716405248969418e0
0.5761325966850829 -4.729502960001706e0 -4.729502960001706e0
0.576353591160221 -4.743897325025624e0 -4.743897325025624e0
0.5765745856353591 -4.757200265385914e0 -4.757200265385914e0
0.5767955801104973 -4.772140421432947e0 -4.772140421432947e0
0.5770165745856354 -4.786750542936384e0 -4.786750542936384e0
0.5772375690607735 -4.804848387280923e0 -4.804848387280923e0
0.5774585635359116 -4.819264368843174e0 -4.819264368843174e0
0.5776795580110498 -4.835142460045641e0 -4.835142460045641e0
0.5779005524861879 -4.849259747924985e0 -4.849259747924985e0
0.578121546961326 -4.864695763974519e0 -4.864695763974519e0
0.5783425414364641 -4.878667831715016e0 -4.878667831715016e0
0.5785635359116023 -4.893643040151924e0 -4.893643040151924e0
0.5787845303867404 -4.9083915515931364e0 -4.9083915515931364e0
0.5790055248618785 -4.923322731087306e0 -4.923322731087306e0
0.5792265193370166 -4.935553131657012e0 -4.935553131657012e0
0.5794475138121548 -4.95506066360566e0 -4.95506066360566e0
0.5796685082872929 -4.969419443404045e0 -4.969419443404045e0
0.579889502762431 -4.984215281166267e0 -4.984215281166267e0
0.5801104972375691 -5.001511123674287e0 -5.001511123674287e0
0.5803314917127071 -5.017813192407298e0 -5.017813192407298e0
0.5805524861878453 -5.028484046255595e0 -5.028484046255595e0
0.5807734806629834 -5.0432438358435645e0 -5.0432438358435645e0
0.5809944751381215 -5.063930398557555e0 -5.063930398557555e0
0.5812154696132596 -5.079180760921996e0 -5.079180760921996e0
0.5814364640883978 -5.090196732875834e0 -5.090196732875834e0
0.5816574585635359 -5.106650236370011e0 -5.106650236370011e0
0.581878453038674 -5.124447933937414e0 -5.124447933937414e0
0.5820994475138122 -5.138150042728863e0 -5.138150042728863e0
0.5823204419889503 -5.1536085992951355e0 -5.1536085992951355e0
0.5825414364640884 -5.170499260009033e0 -5.170499260009033e0
0.5827624309392265 -5.186479344044424e0 -5.186479344044424e0
0.5829834254143647 -5.200092887671995e0 -5.200092887671995e0
0.5832044198895028 -5.219735671940394e0 -5.219735671940394e0
0.5834254143646409 -5.229099125291564e0 -5.229099125291564e0
0.583646408839779 -5.249179502245066e0 -5.249179502245066e0
0.5838674033149172 -5.266913780628225e0 -5.266913780628225e0
0.5840883977900553 -5.280401789931726e0 -5.280401789931726e0
0.5843093922651934 -5.2932796790143e0 -5.2932796790143e0
0.5845303867403315 -5.311630689384752e0 -5.311630689384752e0
0.5847513812154697 -5.329470508953714e0 -5.329470508953714e0
0.5849723756906078 -5.345224947669645e0 -5.345224947669645e0
0.5851933701657459 -5.358738958718173e0 -5.358738958718173e0
0.585414364640884 -5.376053098678436e0 -5.376053098678436e0
0.5856353591160222 -5.391294638572968e0 -5.391294638572968e0
0.5858563535911603 -5.407267412770021e0 -5.407267412770021e0
0.5860773480662984 -5.423361100292719e0 -5.423361100292719e0
0.5862983425414365 -5.442334618496839e0 -5.442334618496839e0
0.5865193370165747 -5.457206836650708e0 -5.457206836650708e0
0.5867403314917127 -5.474412312595983e0 -5.474412312595983e0
0.5869613259668508 -5.489483911663124e0 -5.489483911663124e0
0.5871823204419889 -5.506377505481519e0 -5.506377505481519e0
0.587403314917127 -5.520020412654854e0 -5.520020412654854e0
0.5876243093922652 -5.536011108911349e0 -5.536011108911349e0
0.5878453038674033 -5.555490886629182e0 -5.555490886629182e0
0.5880662983425414 -5.573679589717254e0 -5.573679589717254e0
0.5882872928176796 -5.587147900300702e0 -5.587147900300702e0
0.5885082872928177 -5.603696003873789e0 -5.603696003873789e0
0.5887292817679558 -5.617711685311757e0 -5.617711685311757e0
0.5889502762430939 -5.636830051380808e0 -5.636830051380808e0
0.589171270718232 -5.652483559864446e0 -5.652483559864446e0
0.5893922651933702 -5.670485667476565e0 -5.670485667476565e0
0.5896132596685083 -5.687109634541808e0 -5.687109634541808e0
0.5898342541436464 -5.705577830368507e0 -5.705577830368507e0
0.5900552486187846 -5.716152182118445e0 -5.716152182118445e0
0.5902762430939227 -5.737397646972691e0 -5.737397646972691e0
0.5904972375690608 -5.7558604271224665e0 -5.7558604271224665e0
0.5907182320441989 -5.768961556078817e0 -5.768961556078817e0
0.5909392265193371 -5.786670145498088e0 -5.786670145498088e0
0.5911602209944752 -5.805770730928212e0 -5.805770730928212e0
0.5913812154696133 -5.820321419071102e0 -5.820321419071102e0
0.5916022099447514 -5.837258217969416e0 -5.837258217969416e0
0.5918232044198896 -5.854559247368466e0 -5.854559247368466e0
0.5920441988950277 -5.872263079137961e0 -5.872263079137961e0
0.5922651933701658 -5.889798771580341e0 -5.889798771580341e0
0.5924861878453039 -5.906004941604247e0 -5.906004941604247e0
0.5927071823204421 -5.9226201303712385e0 -5.9226201303712385e0
0.5929281767955802 -5.938608101029682e0 -5.938608101029682e0
0.5931491712707182 -5.958842394315194e0 -5.958842394315194e0
0.5933701657458563 -5.9719051096243545e0 -5.9719051096243545e0
0.5935911602209945 -5.992610124062035e0 -5.992610124062035e0
0.5938121546961326 -6.00878351218456e0 -6.00878351218456e0
0.5940331491712707 -6.027505557056098e0 -6.027505557056098e0
0.5942541436464088 -6.042190087377217e0 -6.042190087377217e0
0.594475138121547 -6.058666118717734e0 -6.058666118717734e0
0.5946961325966851 -6.07575062690024e0 -6.07575062690024e0
0.5949171270718232 -6.094518647657774e0 -6.094518647657774e0
0.5951381215469613 -6.110572081720771e0 -6.110572081720771e0
0.5953591160220995 -6.130078254466421e0 -6.130078254466421e0
0.5955801104972376 -6.148389571322364e0 -6.148389571322364e0
0.5958011049723757 -6.165498818145248e0 -6.165498818145248e0
0.5960220994475138 -6.184216893649032e0 -6.184216893649032e0
0.596243093922652 -6.1995928355558005e0 -6.1995928355558005e0
0.5964640883977901 -6.219191265691857e0 -6.219191265691857e0
0.5966850828729282 -6.235403490224495e0 -6.235403490224495e0
0.5969060773480663 -6.25259337440833e0 -6.25259337440833e0
0.5971270718232045 -6.271736842555479e0 -6.271736842555479e0
0.5973480662983426 -6.290344907536233e0 -6.290344907536233e0
0.5975690607734807 -6.3079880395161e0 -6.3079880395161e0
0.5977900552486188 -6.3254740034163985e0 -6.3254740034163985e0
0.598011049723757 -6.3437543924545805e0 -6.3437543924545805e0
0.5982320441988951 -6.357722105680646e0 -6.357722105680646e0
0.5984530386740332 -6.380732582308961e0 -6.380732582308961e0
0.5986740331491713 -6.398546946930206e0 -6.398546946930206e0
0.5988950276243095 -6.417233202412613e0 -6.417233202412613e0
0.5991160220994476 -6.43344457040656e0 -6.43344457040656e0
0.5993370165745856 -6.449558255708676e0 -6.449558255708676e0
0.5995580110497237 -6.468469079334578e0 -6.468469079334578e0
0.5997790055248619 -6.487584431104447e0 -6.487584431104447e0
0.6 -6.506116183891105e0 -6.506116183891105e0
0.6002209944751381 -6.5224733824560515e0 -6.5224733824560515e0
0.6004419889502762 -6.543237461804334e0 -6.543237461804334e0
0.6006629834254144 -6.56339123354122e0 -6.56339123354122e0
0.6008839779005525 -6.577256646590182e0 -6.577256646590182e0
0.6011049723756906 -6.600769202719117e0 -6.600769202719117e0
0.6013259668508287 -6.616293057836525e0 -6.616293057836525e0
0.6015469613259669 -6.632564376493188e0 -6.632564376493188e0
0.601767955801105 -6.65387716186036e0 -6.65387716186036e0
0.6019889502762431 -6.6748282651204915e0 -6.6748282651204915e0
0.6022099447513812 -6.690000743490951e0 -6.690000743490951e0
0.6024309392265194 -6.707300271225345e0 -6.707300271225345e0
0.6026519337016575 -6.727327980394317e0 -6.727327980394317e0
0.6028729281767956 -6.746683447508654e0 -6.746683447508654e0
0.6030939226519337 -6.765688910678715e0 -6.765688910678715e0
0.6033149171270719 -6.785446260993136e0 -6.785446260993136e0
0.60353591160221 -6.807828140686193e0 -6.807828140686193e0
0.6037569060773481 -6.821327093266642e0 -6.821327093266642e0
0.6039779005524862 -6.843004814585252e0 -6.843004814585252e0
0.6041988950276244 -6.863019061390683e0 -6.863019061390683e0
0.6044198895027625 -6.882090993873713e0 -6.882090993873713e0
0.6046408839779006 -6.900304563272026e0 -6.900304563272026e0
0.6048618784530387 -6.916136171076583e0 -6.916136171076583e0
0.6050828729281769 -6.935443332423016e0 -6.935443332423016e0
0.605303867403315 -6.955184898930962e0 -6.955184898930962e0
0.6055248618784531 -6.975614375688234e0 -6.975614375688234e0
0.6057458563535911 -6.994935634929003e0 -6.994935634929003e0
0.6059668508287293 -7.011989061887912e0 -7.011989061887912e0
0.6061878453038674 -7.034817412397284e0 -7.034817412397284e0
0.6064088397790055 -7.054060322325209e0 -7.054060322325209e0
0.6066298342541436 -7.071582276834429e0 -7.071582276834429e0
0.6068508287292818 -7.092487307360112e0 -7.092487307360112e0
0.6070718232044199 -7.112281993943621e0 -7.112281993943621e0
0.607292817679558 -7.130310091010084e0 -7.130310091010084e0
0.6075138121546961 -7.150920180970512e0 -7.150920180970512e0
0.6077348066298343 -7.170743699063801e0 -7.170743699063801e0
0.6079558011049724 -7.192493572524778e0 -7.192493572524778e0
0.6081767955801105 -7.211670143008074e0 -7.211670143008074e0
0.6083977900552486 -7.22966165872766e0 -7.22966165872766e0
0.6086187845303868 -7.248204828943368e0 -7.248204828943368e0
0.6088397790055249 -7.270998884302695e0 -7.270998884302695e0
0.609060773480663 -7.290265967357423e0 -7.290265967357423e0
0.6092817679558011 -7.3056143527939055e0 -7.3056143527939055e0
0.6095027624309393 -7.327475397371141e0 -7.327475397371141e0
0.6097237569060774 -7.347412959980953e0 -7.347412959980953e0
0.6099447513812155 -7.364154757595439e0 -7.364154757595439e0
0.6101657458563536 -7.388544011762074e0 -7.388544011762074e0
0.6103867403314918 -7.408832444756068e0 -7.408832444756068e0
0.6106077348066299 -7.427774545774706e0 -7.427774545774706e0
0.610828729281768 -7.448538303527481e0 -7.448538303527481e0
0.6110497237569061 -7.468779124132776e0 -7.468779124132776e0
0.6112707182320443 -7.488270039609584e0 -7.488270039609584e0
0.6114917127071824 -7.504914956740218e0 -7.504914956740218e0
0.6117127071823205 -7.528604518501775e0 -7.528604518501775e0
0.6119337016574586 -7.549909397589441e0 -7.549909397589441e0
0.6121546961325967 -7.5725669994625475e0 -7.5725669994625475e0
0.6123756906077348 -7.588775754437289e0 -7.588775754437289e0
0.6125966850828729 -7.607020011402152e0 -7.607020011402152e0
0.612817679558011 -7.630623555426733e0 -7.630623555426733e0
0.6130386740331492 -7.651043502121989e0 -7.651043502121989e0
0.6132596685082873 -7.6750218729222395e0 -7.6750218729222395e0
0.6134806629834254 -7.693562075020405e0 -7.693562075020405e0
0.6137016574585635 -7.710571175389428e0 -7.710571175389428e0
0.6139226519337017 -7.731065124407119e0 -7.731065124407119e0
0.6141436464088398 -7.751796939490656e0 -7.751796939490656e0
0.6143646408839779 -7.774366266571302e0 -7.774366266571302e0
0.614585635359116 -7.792846266236107e0 -7.792846266236107e0
0.6148066298342542 -7.816722887037154e0 -7.816722887037154e0
0.6150276243093923 -7.838325222398349e0 -7.838325222398349e0
0.6152486187845304 -7.857422156117887e0 -7.857422156117887e0
0.6154696132596685 -7.8806320202583136e0 -7.8806320202583136e0
0.6156906077348067 -7.900173001781819e0 -7.900173001781819e0
0.6159116022099448 -7.921643829319588e0 -7.921643829319588e0
0.6161325966850829 -7.94151164874746e0 -7.94151164874746e0
0.616353591160221 -7.963408658317699e0 -7.963408658317699e0
0.6165745856353592 -7.981018419455618e0 -7.981018419455618e0
0.6167955801104973 -8.004499065282868e0 -8.004499065282868e0
0.6170165745856354 -8.027081231022873e0 -8.027081231022873e0
0.6172375690607735 -8.048372463785778e0 -8.048372463785778e0
0.6174585635359117 -8.070630590664802e0 -8.070630590664802e0
0.6176795580110498 -8.089823450846222e0 -8.089823450846222e0
0.6179005524861879 -8.113128861617167e0 -8.113128861617167e0
0.618121546961326 -8.13387870795567e0 -8.13387870795567e0
0.618342541436464 -8.153975757475006e0 -8.153975757475006e0
0.6185635359116022 -8.180807744006994e0 -8.180807744006994e0
0.6187845303867403 -8.20069441047998e0 -8.20069441047998e0
0.6190055248618784 -8.219516872731798e0 -8.219516872731798e0
0.6192265193370166 -8.241469111607454e0 -8.241469111607454e0
0.6194475138121547 -8.26063528653675e0 -8.26063528653675e0
0.6196685082872928 -8.287064881488629e0 -8.287064881488629e0
0.6198895027624309 -8.309556608466561e0 -8.309556608466561e0
0.6201104972375691 -8.328923917542067e0 -8.328923917542067e0
0.6203314917127072 -8.349420509555454e0 -8.349420509555454e0
0.6205524861878453 -8.374928662409399e0 -8.374928662409399e0
0.6207734806629834 -8.39529172617507e0 -8.39529172617507e0
0.6209944751381216 -8.416106014640388e0 -8.416106014640388e0
0.6212154696132597 -8.441164684130069e0 -8.441164684130069e0
0.6214364640883978 -8.460388089364312e0 -8.460388089364312e0
0.6216574585635359 -8.485287596049726e0 -8.485287596049726e0
0.6218784530386741 -8.5088600011867e0 -8.5088600011867e0
0.6220994475138122 -8.527558940617734e0 -8.527558940617734e0
0.6223204419889503 -8.55190593568285e0 -8.55190593568285e0
0.6225414364640884 -8.576738426223653e0 -8.576738426223653e0
0.6227624309392266 -8.59563750504925e0 -8.59563750504925e0
0.6229834254143647 -8.617826124983946e0 -8.617826124983946e0
0.6232044198895028 -8.641331595628468e0 -8.641331595628468e0
0.6234254143646409 -8.662199422033506e0 -8.662199422033506e0
0.6236464088397791 -8.687032154855284e0 -8.687032154855284e0
0.6238674033149172 -8.71170180190678e0 -8.71170180190678e0
0.6240883977900553 -8.732932243848506e0 -8.732932243848506e0
0.6243093922651934 -8.754423311692687e0 -8.754423311692687e0
0.6245303867403316 -8.777206298420776e0 -8.777206298420776e0
0.6247513812154696 -8.797830993883633e0 -8.797830993883633e0
0.6249723756906077 -8.820175665105932e0 -8.820175665105932e0
0.6251933701657458 -8.84525045613226e0 -8.84525045613226e0
0.625414364640884 -8.865532716925724e0 -8.865532716925724e0
0.6256353591160221 -8.889744423514127e0 -8.889744423514127e0
0.6258563535911602 -8.913558126812983e0 -8.913558126812983e0
0.6260773480662983 -8.936842563954894e0 -8.936842563954894e0
0.6262983425414365 -8.961517603737672e0 -8.961517603737672e0
0.6265193370165746 -8.981728502005932e0 -8.981728502005932e0
0.6267403314917127 -9.00753985072414e0 -9.00753985072414e0
0.6269613259668508 -9.030808606076004e0 -9.030808606076004e0
0.627182320441989 -9.051951587826249e0 -9.051951587826249e0
0.6274033149171271 -9.073107469876174e0 -9.073107469876174e0
0.6276243093922652 -9.102343680587534e0 -9.102343680587534e0
0.6278453038674033 -9.122226086167426e0 -9.122226086167426e0
0.6280662983425415 -9.14559117939633e0 -9.14559117939633e0
0.6282872928176796 -9.171068757043383e0 -9.171068757043383e0
0.6285082872928177 -9.191501775327321e0 -9.191501775327321e0
0.6287292817679558 -9.219123586678858e0 -9.219123586678858e0
0.628950276243094 -9.24449178540716e0 -9.24449178540716e0
0.6291712707182321 -9.263517052749773e0 -9.263517052749773e0
0.6293922651933702 -9.288180099146654e0 -9.288180099146654e0
0.6296132596685083 -9.311184588081584e0 -9.311184588081584e0
0.6298342541436465 -9.338814019371181e0 -9.338814019371181e0
0.6300552486187846 -9.358918499944718e0 -9.358918499944718e0
0.6302762430939227 -9.383482147037636e0 -9.383482147037636e0
0.6304972375690608 -9.407717513421755e0 -9.407717513421755e0
0.630718232044199 -9.431651801794839e0 -9.431651801794839e0
0.6309392265193371 -9.457522704830023e0 -9.457522704830023e0
0.6311602209944751 -9.47815811964723e0 -9.47815811964723e0
0.6313812154696132 -9.505339886661329e0 -9.505339886661329e0
0.6316022099447514 -9.526628836994075e0 -9.526628836994075e0
0.6318232044198895 -9.55163071700066e0 -9.55163071700066e0
0.6320441988950276 -9.578053029505224e0 -9.578053029505224e0
0.6322651933701657 -9.599496907389163e0 -9.599496907389163e0
0.6324861878453039 -9.625153567948598e0 -9.625153567948598e0
0.632707182320442 -9.652066422621498e0 -9.652066422621498e0
0.6329281767955801 -9.674126124051224e0 -9.674126124051224e0
0.6331491712707182 -9.698016769607545e0 -9.698016769607545e0
0.6333701657458564 -9.718634430196868e0 -9.718634430196868e0
0.6335911602209945 -9.746987020485573e0 -9.746987020485573e0
0.6338121546961326 -9.775193694273081e0 -9.775193694273081e0
0.6340331491712707 -9.797348095747235e0 -9.797348095747235e0
0.6342541436464089 -9.81938779252108e0 -9.81938779252108e0
0.634475138121547 -9.842529184668944e0 -9.842529184668944e0
0.6346961325966851 -9.868147781406503e0 -9.868147781406503e0
0.6349171270718232 -9.899949867310749e0 -9.899949867310749e0
0.6351381215469614 -9.920921850000365e0 -9.920921850000365e0
0.6353591160220995 -9.946721680630514e0 -9.946721680630514e0
0.6355801104972376 -9.971618294330153e0 -9.971618294330153e0
0.6358011049723757 -9.994033203127298e0 -9.994033203127298e0
0.6360220994475139 -1.0020054223609701e1 -1.0020054223609701e1
0.636243093922652 -1.0043804271282976e1 -1.0043804271282976e1
0.6364640883977901 -1.0073088136526746e1 -1.0073088136526746e1
0.6366850828729282 -1.0098001455112932e1 -1.0098001455112932e1
0.6369060773480664 -1.012268769651622e1 -1.012268769651622e1
0.6371270718232045 -1.0145382833642213e1 -1.0145382833642213e1
0.6373480662983425 -1.0176195023541037e1 -1.0176195023541037e1
0.6375690607734806 -1.019680045947906e1 -1.019680045947906e1
0.6377900552486188 -1.0224325704216323e1 -1.0224325704216323e1
0.6380110497237569 -1.0248082476318938e1 -1.0248082476318938e1
0.638232044198895 -1.0276479739544708e1 -1.0276479739544708e1
0.6384530386740331 -1.0301084215572143e1 -1.0301084215572143e1
0.6386740331491713 -1.0327830276657675e1 -1.0327830276657675e1
0.6388950276243094 -1.035198663402765e1 -1.035198663402765e1
0.6391160220994475 -1.038123958774771e1 -1.038123958774771e1
0.6393370165745856 -1.040553351841039e1 -1.040553351841039e1
0.6395580110497238 -1.0429111499830594e1 -1.0429111499830594e1
0.6397790055248619 -1.045354234568607e1 -1.045354234568607e1
0.64 -1.0485094869625879e1 -1.0485094869625879e1
0.6402209944751381 -1.0509834711854989e1 -1.0509834711854989e1
0.6404419889502763 -1.0533929477935896e1 -1.0533929477935896e1
0.6406629834254144 -1.056065473247612e1 -1.056065473247612e1
0.6408839779005525 -1.0584887148483528e1 -1.0584887148483528e1
0.6411049723756906 -1.0618428797034436e1 -1.0618428797034436e1
0.6413259668508288 -1.0639999413877273e1 -1.0639999413877273e1
0.6415469613259669 -1.0665520018501308e1 -1.0665520018501308e1
0.641767955801105 -1.0695292434521104e1 -1.0695292434521104e1
0.6419889502762431 -1.0720420002933803e1 -1.0720420002933803e1
0.6422099447513813 -1.0749238779996073e1 -1.0749238779996073e1
0.6424309392265194 -1.0775370650716365e1 -1.0775370650716365e1
0.6426519337016575 -1.080118958201059e1 -1.080118958201059e1
0.6428729281767956 -1.082439731869125e1 -1.082439731869125e1
0.6430939226519338 -1.0855611859396856e1 -1.0855611859396856e1
0.6433149171270719 -1.0879173564233394e1 -1.0879173564233394e1
0.64353591160221 -1.0907747058129313e1 -1.0907747058129313e1
0.643756906077348 -1.0935228564950318e1 -1.0935228564950318e1
0.6439779005524862 -1.0958644981698068e1 -1.0958644981698068e1
0.6441988950276243 -1.098619325674657e1 -1.098619325674657e1
0.6444198895027624 -1.1010294903935925e1 -1.1010294903935925e1
0.6446408839779005 -1.1040479115196273e1 -1.1040479115196273e1
0.6448618784530387 -1.1067623132884489e1 -1.1067623132884489e1
0.6450828729281768 -1.1100411892791396e1 -1.1100411892791396e1
0.6453038674033149 -1.1122741981814794e1 -1.1122741981814794e1
0.645524861878453 -1.1146229408626493e1 -1.1146229408626493e1
0.6457458563535912 -1.1174272645155394e1 -1.1174272645155394e1
0.6459668508287293 -1.1205562861239638e1 -1.1205562861239638e1
0.6461878453038674 -1.1232846769789045e1 -1.1232846769789045e1
0.6464088397790055 -1.1259485355832918e1 -1.1259485355832918e1
0.6466298342541437 -1.1287797226003601e1 -1.1287797226003601e1
0.6468508287292818 -1.1312605804942802e1 -1.1312605804942802e1
0.6470718232044199 -1.1342017481184381e1 -1.1342017481184381e1
0.647292817679558 -1.1368008159777798e1 -1.1368008159777798e1
0.6475138121546962 -1.1395938330005162e1 -1.1395938330005162e1
0.6477348066298343 -1.1421815536967767e1 -1.1421815536967767e1
0.6479558011049724 -1.1454220146733302e1 -1.1454220146733302e1
0.6481767955801105 -1.1479737746868874e1 -1.1479737746868874e1
0.6483977900552487 -1.1505566906003548e1 -1.1505566906003548e1
0.6486187845303868 -1.1535901246273976e1 -1.1535901246273976e1
0.6488397790055249 -1.1560834590061528e1 -1.1560834590061528e1
0.649060773480663 -1.159019173711307e1 -1.159019173711307e1
0.6492817679558012 -1.1620435767800824e1 -1.1620435767800824e1
0.6495027624309393 -1.1647785620042338e1 -1.1647785620042338e1
0.6497237569060774 -1.1677762842957588e1 -1.1677762842957588e1
0.6499447513812154 -1.170848501971103e1 -1.170848501971103e1
0.6501657458563536 -1.1731975145425746e1 -1.1731975145425746e1
0.6503867403314917 -1.1757130282806553e1 -1.1757130282806553e1
0.6506077348066298 -1.1788591264786088e1 -1.1788591264786088e1
0.6508287292817679 -1.1819335398319833e1 -1.1819335398319833e1
0.6510497237569061 -1.1848585024470946e1 -1.1848585024470946e1
0.6512707182320442 -1.1881223864425817e1 -1.1881223864425817e1
0.6514917127071823 -1.1906959629421078e1 -1.1906959629421078e1
0.6517127071823204 -1.1933785411581436e1 -1.1933785411581436e1
0.6519337016574586 -1.196198682878197e1 -1.196198682878197e1
0.6521546961325967 -1.199408796641286e1 -1.199408796641286e1
0.6523756906077348 -1.2018885759465444e1 -1.2018885759465444e1
0.6525966850828729 -1.2050307588466364e1 -1.2050307588466364e1
0.6528176795580111 -1.2078950938769037e1 -1.2078950938769037e1
0.6530386740331492 -1.2108356889121648e1 -1.2108356889121648e1
0.6532596685082873 -1.2139760361048854e1 -1.2139760361048854e1
0.6534806629834254 -1.2165018472937287e1 -1.2165018472937287e1
0.6537016574585636 -1.2196469655315365e1 -1.2196469655315365e1
0.6539226519337017 -1.2230583649750212e1 -1.2230583649750212e1
0.6541436464088398 -1.225891389545485e1 -1.225891389545485e1
0.6543646408839779 -1.2285579811074864e1 -1.2285579811074864e1
0.6545856353591161 -1.231719741876135e1 -1.231719741876135e1
0.6548066298342542 -1.2345252117291587e1 -1.2345252117291587e1
0.6550276243093923 -1.237651147819259e1 -1.237651147819259e1
0.6552486187845304 -1.2405931423838076e1 -1.2405931423838076e1
0.6554696132596686 -1.2434563698944778e1 -1.2434563698944778e1
0.6556906077348067 -1.2462463635445268e1 -1.2462463635445268e1
0.6559116022099448 -1.2493700598963763e1 -1.2493700598963763e1
0.656132596685083 -1.2526373304673037e1 -1.2526373304673037e1
0.656353591160221 -1.2552660011977316e1 -1.2552660011977316e1
0.6565745856353591 -1.2583900268223609e1 -1.2583900268223609e1
0.6567955801104972 -1.2616236221541051e1 -1.2616236221541051e1
0.6570165745856353 -1.264604663080457e1 -1.264604663080457e1
0.6572375690607735 -1.2675561091747689e1 -1.2675561091747689e1
0.6574585635359116 -1.2704882090364102e1 -1.2704882090364102e1
0.6576795580110497 -1.2734599554543713e1 -1.2734599554543713e1
0.6579005524861878 -1.2761213782726038e1 -1.2761213782726038e1
0.658121546961326 -1.2791988869159589e1 -1.2791988869159589e1
0.6583425414364641 -1.2827568438278043e1 -1.2827568438278043e1
0.6585635359116022 -1.2855950754789895e1 -1.2855950754789895e1
0.6587845303867403 -1.2886447993374198e1 -1.2886447993374198e1
0.6590055248618785 -1.2919394493370767e1 -1.2919394493370767e1
0.6592265193370166 -1.2952334307864824e1 -1.2952334307864824e1
0.6594475138121547 -1.2981163863891545e1 -1.2981163863891545e1
0.6596685082872928 -1.3012609964944325e1 -1.3012609964944325e1
0.659889502762431 -1.3043143677662222e1 -1.3043143677662222e1
0.6601104972375691 -1.307169512322583e1 -1.307169512322583e1
0.6603314917127072 -1.3103241432419857e1 -1.3103241432419857e1
0.6605524861878453 -1.3135038163502607e1 -1.3135038163502607e1
0.6607734806629835 -1.3164566104996887e1 -1.3164566104996887e1
0.6609944751381216 -1.3197759942585101e1 -1.3197759942585101e1
0.6612154696132597 -1.322942471919658e1 -1.322942471919658e1
0.6614364640883978 -1.325843763337219e1 -1.325843763337219e1
0.661657458563536 -1.3288552492410993e1 -1.3288552492410993e1
0.6618784530386741 -1.3324677798956948e1 -1.3324677798956948e1
0.6620994475138122 -1.3352198508755585e1 -1.3352198508755585e1
0.6623204419889503 -1.3382581755511758e1 -1.3382581755511758e1
0.6625414364640885 -1.3415401809642283e1 -1.3415401809642283e1
0.6627624309392265 -1.3448002020562065e1 -1.3448002020562065e1
0.6629834254143646 -1.347691993887532e1 -1.347691993887532e1
0.6632044198895027 -1.3509563444427961e1 -1.3509563444427961e1
0.6634254143646409 -1.3540576259432903e1 -1.3540576259432903e1
0.663646408839779 -1.3572899257157935e1 -1.3572899257157935e1
0.6638674033149171 -1.3608114167306333e1 -1.3608114167306333e1
0.6640883977900552 -1.3638048627685187e1 -1.3638048627685187e1
0.6643093922651934 -1.3668605924093875e1 -1.3668605924093875e1
0.6645303867403315 -1.3704282928382675e1 -1.3704282928382675e1
0.6647513812154696 -1.3734558295815425e1 -1.3734558295815425e1
0.6649723756906077 -1.3768494070617301e1 -1.3768494070617301e1
0.6651933701657459 -1.3799316475485178e1 -1.3799316475485178e1
0.665414364640884 -1.383375691774939e1 -1.383375691774939e1
0.6656353591160221 -1.3861191459190543e1 -1.3861191459190543e1
0.6658563535911602 -1.3895983954540164e1 -1.3895983954540164e1
0.6660773480662984 -1.3928167387425795e1 -1.3928167387425795e1
0.6662983425414365 -1.3963907273922253e1 -1.3963907273922253e1
0.6665193370165746 -1.3993805766729231e1 -1.3993805766729231e1
0.6667403314917127 -1.4029260807484782e1 -1.4029260807484782e1
0.6669613259668509 -1.405997874843559e1 -1.405997874843559e1
0.667182320441989 -1.4093777678194904e1 -1.4093777678194904e1
0.6674033149171271 -1.4126724938152968e1 -1.4126724938152968e1
0.6676243093922652 -1.415990616905777e1 -1.415990616905777e1
0.6678453038674034 -1.4193916705740897e1 -1.4193916705740897e1
0.6680662983425415 -1.4223646542777153e1 -1.4223646542777153e1
0.6682872928176796 -1.4260155762567258e1 -1.4260155762567258e1
0.6685082872928177 -1.4292574281386926e1 -1.4292574281386926e1
0.6687292817679559 -1.4326707009861714e1 -1.4326707009861714e1
0.6689502762430939 -1.4356065160539522e1 -1.4356065160539522e1
0.669171270718232 -1.4396444170476919e1 -1.4396444170476919e1
0.6693922651933701 -1.4426006046911091e1 -1.4426006046911091e1
0.6696132596685083 -1.4463587469141096e1 -1.4463587469141096e1
0.6698342541436464 -1.4494374081216286e1 -1.4494374081216286e1
0.6700552486187845 -1.4526864267285994e1 -1.4526864267285994e1
0.6702762430939226 -1.4560603893080163e1 -1.4560603893080163e1
0.6704972375690608 -1.459603016028371e1 -1.459603016028371e1
0.6707182320441989 -1.4634345890073412e1 -1.4634345890073412e1
0.670939226519337 -1.4663059500893844e1 -1.4663059500893844e1
0.6711602209944751 -1.4700256954839126e1 -1.4700256954839126e1
0.6713812154696133 -1.4732313945906874e1 -1.4732313945906874e1
0.6716022099447514 -1.47667312277107e1 -1.47667312277107e1
0.6718232044198895 -1.4802195284386364e1 -1.4802195284386364e1
0.6720441988950276 -1.4833007773893662e1 -1.4833007773893662e1
0.6722651933701658 -1.487007810016474e1 -1.487007810016474e1
0.6724861878453039 -1.490436622128653e1 -1.490436622128653e1
0.672707182320442 -1.4939125083910888e1 -1.4939125083910888e1
0.6729281767955801 -1.4972220557587555e1 -1.4972220557587555e1
0.6731491712707183 -1.5009277208251554e1 -1.5009277208251554e1
0.6733701657458564 -1.5045149368344376e1 -1.5045149368344376e1
0.6735911602209945 -1.5078598542632456e1 -1.5078598542632456e1
0.6738121546961326 -1.5111478363039971e1 -1.5111478363039971e1
0.6740331491712708 -1.5149170211266558e1 -1.5149170211266558e1
0.6742541436464089 -1.5183290102016493e1 -1.5183290102016493e1
0.674475138121547 -1.5220678431465906e1 -1.5220678431465906e1
0.6746961325966851 -1.5254492069832061e1 -1.5254492069832061e1
0.6749171270718233 -1.529012278710082e1 -1.529012278710082e1
0.6751381215469614 -1.5324482556558799e1 -1.5324482556558799e1
0.6753591160220994 -1.5364454435756564e1 -1.5364454435756564e1
0.6755801104972375 -1.5398927363033756e1 -1.5398927363033756e1
0.6758011049723757 -1.5431512013421418e1 -1.5431512013421418e1
0.6760220994475138 -1.546735596994234e1 -1.546735596994234e1
0.6762430939226519 -1.5504106491078922e1 -1.5504106491078922e1
0.67646408839779 -1.554428720263548e1 -1.554428720263548e1
0.6766850828729282 -1.5578759010267852e1 -1.5578759010267852e1
0.6769060773480663 -1.5612864100335294e1 -1.5612864100335294e1
0.6771270718232044 -1.5647818115421053e1 -1.5647818115421053e1
0.6773480662983425 -1.568704643797026e1 -1.568704643797026e1
0.6775690607734807 -1.5719771435791593e1 -1.5719771435791593e1
0.6777900552486188 -1.5754884194261315e1 -1.5754884194261315e1
0.6780110497237569 -1.579294586444724e1 -1.579294586444724e1
0.678232044198895 -1.5830613586073362e1 -1.5830613586073362e1
0.6784530386740332 -1.586282474882649e1 -1.586282474882649e1
0.6786740331491713 -1.590215271911746e1 -1.590215271911746e1
0.6788950276243094 -1.5939613267879743e1 -1.5939613267879743e1
0.6791160220994475 -1.5977309501049042e1 -1.5977309501049042e1
0.6793370165745857 -1.601271377675733e1 -1.601271377675733e1
0.6795580110497238 -1.6049192724953294e1 -1.6049192724953294e1
0.6797790055248619 -1.608815876169627e1 -1.608815876169627e1
0.68 -1.6124125890899798e1 -1.6124125890899798e1
0.6802209944751382 -1.6160689397080098e1 -1.6160689397080098e1
0.6804419889502763 -1.6198711868167386e1 -1.6198711868167386e1
0.6806629834254144 -1.6239001836144446e1 -1.6239001836144446e1
0.6808839779005526 -1.6272419132006128e1 -1.6272419132006128e1
0.6811049723756907 -1.630853606548579e1 -1.630853606548579e1
0.6813259668508288 -1.6346584467406622e1 -1.6346584467406622e1
0.6815469613259669 -1.6384554767137054e1 -1.6384554767137054e1
0.6817679558011049 -1.6421543079821625e1 -1.6421543079821625e1
0.6819889502762431 -1.6458826471461755e1 -1.6458826471461755e1
0.6822099447513812 -1.6496714869526052e1 -1.6496714869526052e1
0.6824309392265193 -1.6536728306198377e1 -1.6536728306198377e1
0.6826519337016574 -1.657535277031196e1 -1.657535277031196e1
0.6828729281767956 -1.6612474813852153e1 -1.6612474813852153e1
0.6830939226519337 -1.6648532424394382e1 -1.6648532424394382e1
0.6833149171270718 -1.6688966432704895e1 -1.6688966432704895e1
0.68353591160221 -1.672620040630057e1 -1.672620040630057e1
0.6837569060773481 -1.6767312723328935e1 -1.6767312723328935e1
0.6839779005524862 -1.680154096389436e1 -1.680154096389436e1
0.6841988950276243 -1.6843562991974643e1 -1.6843562991974643e1
0.6844198895027624 -1.6882458171122046e1 -1.6882458171122046e1
0.6846408839779006 -1.6927244405713402e1 -1.6927244405713402e1
0.6848618784530387 -1.695880137642633e1 -1.695880137642633e1
0.6850828729281768 -1.7001162668398486e1 -1.7001162668398486e1
0.685303867403315 -1.7034396156987334e1 -1.7034396156987334e1
0.6855248618784531 -1.7076221555401965e1 -1.7076221555401965e1
0.6857458563535912 -1.7114014528221908e1 -1.7114014528221908e1
0.6859668508287293 -1.7153333298632226e1 -1.7153333298632226e1
0.6861878453038674 -1.7195264072263065e1 -1.7195264072263065e1
0.6864088397790056 -1.723613232822948e1 -1.723613232822948e1
0.6866298342541437 -1.727023221363209e1 -1.727023221363209e1
0.6868508287292818 -1.7310789879155784e1 -1.7310789879155784e1
0.68707182320442 -1.735373507394423e1 -1.735373507394423e1
0.6872928176795581 -1.7389371220440246e1 -1.7389371220440246e1
0.6875138121546962 -1.7429731578404365e1 -1.7429731578404365e1
0.6877348066298343 -1.7469840003542352e1 -1.7469840003542352e1
0.6879558011049723 -1.751354394968815e1 -1.751354394968815e1
0.6881767955801105 -1.7552200192977473e1 -1.7552200192977473e1
0.6883977900552486 -1.759302629052025e1 -1.759302629052025e1
0.6886187845303867 -1.7630465288469743e1 -1.7630465288469743e1
0.6888397790055248 -1.7670301459844843e1 -1.7670301459844843e1
0.689060773480663 -1.7712670490104422e1 -1.7712670490104422e1
0.6892817679558011 -1.7755199790838e1 -1.7755199790838e1
0.6895027624309392 -1.779464117042074e1 -1.779464117042074e1
0.6897237569060773 -1.7832261358055923e1 -1.7832261358055923e1
0.6899447513812155 -1.787485564669317e1 -1.787485564669317e1
0.6901657458563536 -1.791620457992338e1 -1.791620457992338e1
0.6903867403314917 -1.795382211736831e1 -1.795382211736831e1
0.6906077348066298 -1.799661755031537e1 -1.799661755031537e1
0.690828729281768 -1.80378028999586e1 -1.80378028999586e1
0.6910497237569061 -1.808041039780381e1 -1.808041039780381e1
0.6912707182320442 -1.81218063354196e1 -1.81218063354196e1
0.6914917127071823 -1.8161274743522092e1 -1.8161274743522092e1
0.6917127071823205 -1.820407184899944e1 -1.820407184899944e1
0.6919337016574586 -1.824520520540444e1 -1.824520520540444e1
0.6921546961325967 -1.8288828842882033e1 -1.8288828842882033e1
0.6923756906077349 -1.832773239109418e1 -1.832773239109418e1
0.692596685082873 -1.837169525245998e1 -1.837169525245998e1
0.6928176795580111 -1.8414616066731817e1 -1.8414616066731817e1
0.6930386740331492 -1.8455914456151852e1 -1.8455914456151852e1
0.6932596685082874 -1.849511833906366e1 -1.849511833906366e1
0.6934806629834255 -1.8539055410641943e1 -1.8539055410641943e1
0.6937016574585636 -1.8582793969891448e1 -1.8582793969891448e1
0.6939226519337017 -1.8619812017640818e1 -1.8619812017640818e1
0.6941436464088399 -1.8661987690401595e1 -1.8661987690401595e1
0.6943646408839779 -1.8703647105975854e1 -1.8703647105975854e1
0.694585635359116 -1.8746227589577877e1 -1.8746227589577877e1
0.6948066298342541 -1.8785297448180366e1 -1.8785297448180366e1
0.6950276243093922 -1.8828749920671846e1 -1.8828749920671846e1
0.6952486187845304 -1.887278689023936e1 -1.887278689023936e1
0.6954696132596685 -1.891772959506546e1 -1.891772959506546e1
0.6956906077348066 -1.8956016149267164e1 -1.8956016149267164e1
0.6959116022099447 -1.9000091331478536e1 -1.9000091331478536e1
0.6961325966850829 -1.9045386057963817e1 -1.9045386057963817e1
0.696353591160221 -1.9088367847380262e1 -1.9088367847380262e1
0.6965745856353591 -1.912868868552517e1 -1.912868868552517e1
0.6967955801104972 -1.9175922917779765e1 -1.9175922917779765e1
0.6970165745856354 -1.9216260695839885e1 -1.9216260695839885e1
0.6972375690607735 -1.9260951877151804e1 -1.9260951877151804e1
0.6974585635359116 -1.930894047013988e1 -1.930894047013988e1
0.6976795580110497 -1.9350991795873718e1 -1.9350991795873718e1
0.6979005524861879 -1.9395135641361897e1 -1.9395135641361897e1
0.698121546961326 -1.944244711393538e1 -1.944244711393538e1
0.6983425414364641 -1.9484429639908406e1 -1.9484429639908406e1
0.6985635359116023 -1.953023035412628e1 -1.953023035412628e1
0.6987845303867404 -1.957086210608066e1 -1.957086210608066e1
0.6990055248618785 -1.961835683821449e1 -1.961835683821449e1
0.6992265193370166 -1.966079123961675e1 -1.966079123961675e1
0.6994475138121548 -1.9706191288685098e1 -1.9706191288685098e1
0.6996685082872929 -1.974794182465883e1 -1.974794182465883e1
0.699889502762431 -1.979393882361672e1 -1.979393882361672e1
0.7001104972375691 -1.9839261644924257e1 -1.9839261644924257e1
0.7003314917127073 -1.9884763748523376e1 -1.9884763748523376e1
0.7005524861878454 -1.9927490604737734e1 -1.9927490604737734e1
0.7007734806629834 -1.9973665694996846e1 -1.9973665694996846e1
0.7009944751381215 -2.0020128360621932e1 -2.0020128360621932e1
0.7012154696132596 -2.0063729537346838e1 -2.0063729537346838e1
0.7014364640883978 -2.010835288149054e1 -2.010835288149054e1
0.7016574585635359 -2.0153715899344782e1 -2.0153715899344782e1
0.701878453038674 -2.0198759210905003e1 -2.0198759210905003e1
0.7020994475138121 -2.0244997537735692e1 -2.0244997537735692e1
0.7023204419889503 -2.0288127815582705e1 -2.0288127815582705e1
0.7025414364640884 -2.0333929360259056e1 -2.0333929360259056e1
0.7027624309392265 -2.0375188270559313e1 -2.0375188270559313e1
0.7029834254143646 -2.0433010798533935e1 -2.0433010798533935e1
0.7032044198895028 -2.0470395030017592e1 -2.0470395030017592e1
0.7034254143646409 -2.0519680002017715e1 -2.0519680002017715e1
0.703646408839779 -2.0567616519466704e1 -2.0567616519466704e1
0.7038674033149172 -2.061530817099186e1 -2.061530817099186e1
0.7040883977900553 -2.0656296364414068e1 -2.0656296364414068e1
0.7043093922651934 -2.0700071038942845e1 -2.0700071038942845e1
0.7045303867403315 -2.0751992408261806e1 -2.0751992408261806e1
0.7047513812154697 -2.0796431924886868e1 -2.0796431924886868e1
0.7049723756906078 -2.0844270675648097e1 -2.0844270675648097e1
0.7051933701657459 -2.0889198018476357e1 -2.0889198018476357e1
0.705414364640884 -2.093859171607813e1 -2.093859171607813e1
0.7056353591160222 -2.0983234074985496e1 -2.0983234074985496e1
0.7058563535911603 -2.1030313256028087e1 -2.1030313256028087e1
0.7060773480662984 -2.108076832646919e1 -2.108076832646919e1
0.7062983425414365 -2.1128576761483266e1 -2.1128576761483266e1
0.7065193370165747 -2.117336999081602e1 -2.117336999081602e1
0.7067403314917128 -2.121973276796269e1 -2.121973276796269e1
0.7069613259668508 -2.1263811024134732e1 -2.1263811024134732e1
0.7071823204419889 -2.1317637856630093e1 -2.1317637856630093e1
0.707403314917127 -2.1362549118506088e1 -2.1362549118506088e1
0.7076243093922652 -2.1409491246349837e1 -2.1409491246349837e1
0.7078453038674033 -2.145800592288095e1 -2.145800592288095e1
0.7080662983425414 -2.1505254702567647e1 -2.1505254702567647e1
0.7082872928176795 -2.1552092470889995e1 -2.1552092470889995e1
0.7085082872928177 -2.1600335384029343e1 -2.1600335384029343e1
0.7087292817679558 -2.1650397109229637e1 -2.1650397109229637e1
0.7089502762430939 -2.1696252145724095e1 -2.1696252145724095e1
0.709171270718232 -2.1751603035143383e1 -2.1751603035143383e1
0.7093922651933702 -2.179855585581152e1 -2.179855585581152e1
0.7096132596685083 -2.1846646167017646e1 -2.1846646167017646e1
0.7098342541436464 -2.1896101702739436e1 -2.1896101702739436e1
0.7100552486187846 -2.1945929123977187e1 -2.1945929123977187e1
0.7102762430939227 -2.1990037266033944e1 -2.1990037266033944e1
0.7104972375690608 -2.2041199752841642e1 -2.2041199752841642e1
0.7107182320441989 -2.209378067400838e1 -2.209378067400838e1
0.710939226519337 -2.2142280434762945e1 -2.2142280434762945e1
0.7111602209944752 -2.219091404939639e1 -2.219091404939639e1
0.7113812154696133 -2.2242067934465815e1 -2.2242067934465815e1
0.7116022099447514 -2.2290329755226942e1 -2.2290329755226942e1
0.7118232044198896 -2.2338879776077086e1 -2.2338879776077086e1
0.7120441988950277 -2.239184069071019e1 -2.239184069071019e1
0.7122651933701658 -2.2442133311986147e1 -2.2442133311986147e1
0.7124861878453039 -2.2492597729762913e1 -2.2492597729762913e1
0.7127071823204421 -2.2545075305349776e1 -2.2545075305349776e1
0.7129281767955802 -2.2596209834089798e1 -2.2596209834089798e1
0.7131491712707183 -2.2644556799491177e1 -2.2644556799491177e1
0.7133701657458563 -2.2696747667314305e1 -2.2696747667314305e1
0.7135911602209944 -2.2746325207361572e1 -2.2746325207361572e1
0.7138121546961326 -2.2797642515275705e1 -2.2797642515275705e1
0.7140331491712707 -2.284856856098066e1 -2.284856856098066e1
0.7142541436464088 -2.2902427641552215e1 -2.2902427641552215e1
0.714475138121547 -2.2954497945040778e1 -2.2954497945040778e1
0.7146961325966851 -2.3002671246484745e1 -2.3002671246484745e1
0.7149171270718232 -2.3055724386464256e1 -2.3055724386464256e1
0.7151381215469613 -2.3108186453253104e1 -2.3108186453253104e1
0.7153591160220995 -2.315433636012893e1 -2.315433636012893e1
0.7155801104972376 -2.3210929646217785e1 -2.3210929646217785e1
0.7158011049723757 -2.3261544737409288e1 -2.3261544737409288e1
0.7160220994475138 -2.331426600848466e1 -2.331426600848466e1
0.716243093922652 -2.3366385296379242e1 -2.3366385296379242e1
0.7164640883977901 -2.3417793881616838e1 -2.3417793881616838e1
0.7166850828729282 -2.3469430556653727e1 -2.3469430556653727e1
0.7169060773480663 -2.3525409275771047e1 -2.3525409275771047e1
0.7171270718232045 -2.357399188881312e1 -2.357399188881312e1
0.7173480662983426 -2.3627938438724534e1 -2.3627938438724534e1
0.7175690607734807 -2.3682458665607903e1 -2.3682458665607903e1
0.7177900552486188 -2.373927968290844e1 -2.373927968290844e1
0.718011049723757 -2.3787872733748493e1 -2.3787872733748493e1
0.7182320441988951 -2.383882529780829e1 -2.383882529780829e1
0.7184530386740332 -2.3892071710210196e1 -2.3892071710210196e1
0.7186740331491713 -2.3947260875021932e1 -2.3947260875021932e1
0.7188950276243095 -2.4002355678789066e1 -2.4002355678789066e1
0.7191160220994476 -2.4055875470536314e1 -2.4055875470536314e1
0.7193370165745857 -2.411315729992419e1 -2.411315729992419e1
0.7195580110497238 -2.4167140550903135e1 -2.4167140550903135e1
0.7197790055248618 -2.4216626379386646e1 -2.4216626379386646e1
0.72 -2.4273482767093476e1 -2.4273482767093476e1
0.7202209944751381 -2.432401897268722e1 -2.432401897268722e1
0.7204419889502762 -2.438061217443431e1 -2.438061217443431e1
0.7206629834254143 -2.4437739059175904e1 -2.4437739059175904e1
0.7208839779005525 -2.4492351809781333e1 -2.4492351809781333e1
0.7211049723756906 -2.4545645849458317e1 -2.4545645849458317e1
0.7213259668508287 -2.459856343124728e1 -2.459856343124728e1
0.7215469613259669 -2.4653289779560858e1 -2.4653289779560858e1
0.721767955801105 -2.4707002244794815e1 -2.4707002244794815e1
0.7219889502762431 -2.4765799696651932e1 -2.4765799696651932e1
0.7222099447513812 -2.481694274408631e1 -2.481694274408631e1
0.7224309392265194 -2.487520460520262e1 -2.487520460520262e1
0.7226519337016575 -2.4929297372004505e1 -2.4929297372004505e1
0.7228729281767956 -2.498744025507552e1 -2.498744025507552e1
0.7230939226519337 -2.504308856748265e1 -2.504308856748265e1
0.7233149171270719 -2.509319653176238e1 -2.509319653176238e1
0.72353591160221 -2.515383750874515e1 -2.515383750874515e1
0.7237569060773481 -2.5213491286343817e1 -2.5213491286343817e1
0.7239779005524862 -2.526915886368773e1 -2.526915886368773e1
0.7241988950276244 -2.5326319384936717e1 -2.5326319384936717e1
0.7244198895027625 -2.5382419841022177e1 -2.5382419841022177e1
0.7246408839779006 -2.5443284192950735e1 -2.5443284192950735e1
0.7248618784530387 -2.5497160028145693e1 -2.5497160028145693e1
0.7250828729281769 -2.5553630046289875e1 -2.5553630046289875e1
0.725303867403315 -2.5608725412315955e1 -2.5608725412315955e1
0.7255248618784531 -2.566582001236305e1 -2.566582001236305e1
0.7257458563535912 -2.5723763483421756e1 -2.5723763483421756e1
0.7259668508287292 -2.5784602527557247e1 -2.5784602527557247e1
0.7261878453038674 -2.5842706774077563e1 -2.5842706774077563e1
0.7264088397790055 -2.5895851614949727e1 -2.5895851614949727e1
0.7266298342541436 -2.5960488193380236e1 -2.5960488193380236e1
0.7268508287292818 -2.6019095931622935e1 -2.6019095931622935e1
0.7270718232044199 -2.6074248068889922e1 -2.6074248068889922e1
0.727292817679558 -2.613704381403216e1 -2.613704381403216e1
0.7275138121546961 -2.6191481694873694e1 -2.6191481694873694e1
0.7277348066298343 -2.6248611308902248e1 -2.6248611308902248e1
0.7279558011049724 -2.6312191734340225e1 -2.6312191734340225e1
0.7281767955801105 -2.6369792413642138e1 -2.6369792413642138e1
0.7283977900552486 -2.642104086872076e1 -2.642104086872076e1
0.7286187845303868 -2.6488525846169644e1 -2.6488525846169644e1
0.7288397790055249 -2.6544700001022086e1 -2.6544700001022086e1
0.729060773480663 -2.6605716597666635e1 -2.6605716597666635e1
0.7292817679558011 -2.6663017878934518e1 -2.6663017878934518e1
0.7295027624309393 -2.672370998270629e1 -2.672370998270629e1
0.7297237569060774 -2.6783677331970587e1 -2.6783677331970587e1
0.7299447513812155 -2.6840970563925005e1 -2.6840970563925005e1
0.7301657458563536 -2.690269871450949e1 -2.690269871450949e1
0.7303867403314918 -2.6963858027845056e1 -2.6963858027845056e1
0.7306077348066299 -2.702183101552908e1 -2.702183101552908e1
0.730828729281768 -2.7085317116945482e1 -2.7085317116945482e1
0.7310497237569061 -2.7147459879239143e1 -2.7147459879239143e1
0.7312707182320443 -2.7210721005436092e1 -2.7210721005436092e1
0.7314917127071824 -2.7269070613073048e1 -2.7269070613073048e1
0.7317127071823205 -2.7333096489825387e1 -2.7333096489825387e1
0.7319337016574586 -2.7393563386557737e1 -2.7393563386557737e1
0.7321546961325968 -2.7455957766687227e1 -2.7455957766687227e1
0.7323756906077348 -2.7520800126931938e1 -2.7520800126931938e1
0.7325966850828729 -2.7579372641742687e1 -2.7579372641742687e1
0.732817679558011 -2.764139315156479e1 -2.764139315156479e1
0.7330386740331492 -2.7706355581828014e1 -2.7706355581828014e1
0.7332596685082873 -2.776850329308298e1 -2.776850329308298e1
0.7334806629834254 -2.7832756271329238e1 -2.7832756271329238e1
0.7337016574585635 -2.7892199472360183e1 -2.7892199472360183e1
0.7339226519337017 -2.7955964909882944e1 -2.7955964909882944e1
0.7341436464088398 -2.801726709398975e1 -2.801726709398975e1
0.7343646408839779 -2.8078197801830022e1 -2.8078197801830022e1
0.734585635359116 -2.8141189689404094e1 -2.8141189689404094e1
0.7348066298342542 -2.820800315687314e1 -2.820800315687314e1
0.7350276243093923 -2.8271163566951493e1 -2.8271163566951493e1
0.7352486187845304 -2.833440411824416e1 -2.833440411824416e1
0.7354696132596685 -2.8399119504300767e1 -2.8399119504300767e1
0.7356906077348067 -2.8459293556629415e1 -2.8459293556629415e1
0.7359116022099448 -2.852591795794491e1 -2.852591795794491e1
0.7361325966850829 -2.8588845405966264e1 -2.8588845405966264e1
0.736353591160221 -2.865148146283094e1 -2.865148146283094e1
0.7365745856353592 -2.8719765578434714e1 -2.8719765578434714e1
0.7367955801104973 -2.8783195602603325e1 -2.8783195602603325e1
0.7370165745856354 -2.884399426765061e1 -2.884399426765061e1
0.7372375690607735 -2.891235570876496e1 -2.891235570876496e1
0.7374585635359117 -2.897532367629118e1 -2.897532367629118e1
0.7376795580110498 -2.9041783559547536e1 -2.9041783559547536e1
0.7379005524861879 -2.910423723144653e1 -2.910423723144653e1
0.738121546961326 -2.9172640576996297e1 -2.9172640576996297e1
0.7383425414364642 -2.9238091756490245e1 -2.9238091756490245e1
0.7385635359116022 -2.930398013491266e1 -2.930398013491266e1
0.7387845303867403 -2.936914748945504e1 -2.936914748945504e1
0.7390055248618784 -2.9437248232968283e1 -2.9437248232968283e1
0.7392265193370166 -2.9503697438646338e1 -2.9503697438646338e1
0.7394475138121547 -2.9568826040276814e1 -2.9568826040276814e1
0.7396685082872928 -2.963579327567312e1 -2.963579327567312e1
0.7398895027624309 -2.9704347869536047e1 -2.9704347869536047e1
0.740110497237569 -2.976797692146341e1 -2.976797692146341e1
0.7403314917127072 -2.9834730424259202e1 -2.9834730424259202e1
0.7405524861878453 -2.9904784373225436e1 -2.9904784373225436e1
0.7407734806629834 -2.997309287235124e1 -2.997309287235124e1
0.7409944751381216 -3.0039911614676054e1 -3.0039911614676054e1
0.7412154696132597 -3.0111416281671733e1 -3.0111416281671733e1
0.7414364640883978 -3.017523747871645e1 -3.017523747871645e1
0.7416574585635359 -3.0247326647235138e1 -3.0247326647235138e1
0.7418784530386741 -3.0317358410191115e1 -3.0317358410191115e1
0.7420994475138122 -3.0385333890617527e1 -3.0385333890617527e1
0.7423204419889503 -3.045234805789313e1 -3.045234805789313e1
0.7425414364640884 -3.052551973023959e1 -3.052551973023959e1
0.7427624309392266 -3.0595806116732216e1 -3.0595806116732216e1
0.7429834254143647 -3.067097916313413e1 -3.067097916313413e1
0.7432044198895028 -3.073622527521105e1 -3.073622527521105e1
0.7434254143646409 -3.0805446470903814e1 -3.0805446470903814e1
0.7436464088397791 -3.0874603285392265e1 -3.0874603285392265e1
0.7438674033149172 -3.0942688209173763e1 -3.0942688209173763e1
0.7440883977900553 -3.1014318043649507e1 -3.1014318043649507e1
0.7443093922651934 -3.108707692618135e1 -3.108707692618135e1
0.7445303867403316 -3.1157939583868835e1 -3.1157939583868835e1
0.7447513812154697 -3.122891442089657e1 -3.122891442089657e1
0.7449723756906077 -3.1297521741942216e1 -3.1297521741942216e1
0.7451933701657458 -3.1370301714685535e1 -3.1370301714685535e1
0.745414364640884 -3.144365116061307e1 -3.144365116061307e1
0.7456353591160221 -3.1520010337931478e1 -3.1520010337931478e1
0.7458563535911602 -3.1588234689712305e1 -3.1588234689712305e1
0.7460773480662983 -3.1658775191530037e1 -3.1658775191530037e1
0.7462983425414365 -3.1731482107686258e1 -3.1731482107686258e1
0.7465193370165746 -3.1800610086167932e1 -3.1800610086167932e1
0.7467403314917127 -3.1876518029713576e1 -3.1876518029713576e1
0.7469613259668508 -3.1947513882432656e1 -3.1947513882432656e1
0.747182320441989 -3.201964546505782e1 -3.201964546505782e1
0.7474033149171271 -3.2088390498815116e1 -3.2088390498815116e1
0.7476243093922652 -3.216120706854339e1 -3.216120706854339e1
0.7478453038674033 -3.224176148494725e1 -3.224176148494725e1
0.7480662983425415 -3.231332746894681e1 -3.231332746894681e1
0.7482872928176796 -3.239288743677879e1 -3.239288743677879e1
0.7485082872928177 -3.2465209281571234e1 -3.2465209281571234e1
0.7487292817679558 -3.254312784048251e1 -3.254312784048251e1
0.748950276243094 -3.261714170836457e1 -3.261714170836457e1
0.7491712707182321 -3.269497489900654e1 -3.269497489900654e1
0.7493922651933702 -3.276977938289828e1 -3.276977938289828e1
0.7496132596685083 -3.284024016385264e1 -3.284024016385264e1
0.7498342541436465 -3.2915334585672e1 -3.2915334585672e1
0.7500552486187846 -3.299006106246351e1 -3.299006106246351e1
0.7502762430939227 -3.306785913655439e1 -3.306785913655439e1
0.7504972375690608 -3.3143256350016046e1 -3.3143256350016046e1
0.750718232044199 -3.321925889437979e1 -3.321925889437979e1
0.7509392265193371 -3.329966366135399e1 -3.329966366135399e1
0.7511602209944752 -3.3369807990834616e1 -3.3369807990834616e1
0.7513812154696132 -3.3446653891192355e1 -3.3446653891192355e1
0.7516022099447514 -3.3526591036553e1 -3.3526591036553e1
0.7518232044198895 -3.360177292358743e1 -3.360177292358743e1
0.7520441988950276 -3.368374920116129e1 -3.368374920116129e1
0.7522651933701657 -3.376379323723849e1 -3.376379323723849e1
0.7524861878453039 -3.3833829811105616e1 -3.3833829811105616e1
0.752707182320442 -3.391187433655172e1 -3.391187433655172e1
0.7529281767955801 -3.39892003110473e1 -3.39892003110473e1
0.7531491712707182 -3.406958951128412e1 -3.406958951128412e1
0.7533701657458564 -3.4145451255616436e1 -3.4145451255616436e1
0.7535911602209945 -3.4225843493172434e1 -3.4225843493172434e1
0.7538121546961326 -3.430670414334158e1 -3.430670414334158e1
0.7540331491712707 -3.438512847126562e1 -3.438512847126562e1
0.7542541436464089 -3.4469468562416196e1 -3.4469468562416196e1
0.754475138121547 -3.454581001748842e1 -3.454581001748842e1
0.7546961325966851 -3.462311302153479e1 -3.462311302153479e1
0.7549171270718232 -3.470615219656351e1 -3.470615219656351e1
0.7551381215469614 -3.478680198220185e1 -3.478680198220185e1
0.7553591160220995 -3.48683460384831e1 -3.48683460384831e1
0.7555801104972376 -3.4950665446356325e1 -3.4950665446356325e1
0.7558011049723757 -3.5031489233934636e1 -3.5031489233934636e1
0.7560220994475139 -3.511347947651065e1 -3.511347947651065e1
0.756243093922652 -3.51979603957749e1 -3.51979603957749e1
0.7564640883977901 -3.528053587474564e1 -3.528053587474564e1
0.7566850828729282 -3.536202525258604e1 -3.536202525258604e1
0.7569060773480664 -3.5445565368645376e1 -3.5445565368645376e1
0.7571270718232045 -3.552215600888543e1 -3.552215600888543e1
0.7573480662983426 -3.5608689066806974e1 -3.5608689066806974e1
0.7575690607734806 -3.569023443173286e1 -3.569023443173286e1
0.7577900552486188 -3.5779049075613e1 -3.5779049075613e1
0.7580110497237569 -3.586646825609127e1 -3.586646825609127e1
0.758232044198895 -3.594581613409913e1 -3.594581613409913e1
0.7584530386740331 -3.6030048007896895e1 -3.6030048007896895e1
0.7586740331491713 -3.611611724640365e1 -3.611611724640365e1
0.7588950276243094 -3.620288286036579e1 -3.620288286036579e1
0.7591160220994475 -3.62834834346278e1 -3.62834834346278e1
0.7593370165745856 -3.6368362402712265e1 -3.6368362402712265e1
0.7595580110497238 -3.645363279833818e1 -3.645363279833818e1
0.7597790055248619 -3.6543289589888346e1 -3.6543289589888346e1
0.76 -3.663007301483903e1 -3.663007301483903e1
0.7602209944751381 -3.671321288990056e1 -3.671321288990056e1
0.7604419889502763 -3.679860152126015e1 -3.679860152126015e1
0.7606629834254144 -3.68833788691817e1 -3.68833788691817e1
0.7608839779005525 -3.697504035793658e1 -3.697504035793658e1
0.7611049723756906 -3.705926406419634e1 -3.705926406419634e1
0.7613259668508288 -3.714688244101593e1 -3.714688244101593e1
0.7615469613259669 -3.723455192721066e1 -3.723455192721066e1
0.761767955801105 -3.7320463428877375e1 -3.7320463428877375e1
0.7619889502762431 -3.7406391977114154e1 -3.7406391977114154e1
0.7622099447513813 -3.7499663442683996e1 -3.7499663442683996e1
0.7624309392265194 -3.7588981142805224e1 -3.7588981142805224e1
0.7626519337016575 -3.76818900590239e1 -3.76818900590239e1
0.7628729281767956 -3.776445594311066e1 -3.776445594311066e1
0.7630939226519338 -3.7851241947769395e1 -3.7851241947769395e1
0.7633149171270719 -3.7944725302748466e1 -3.7944725302748466e1
0.76353591160221 -3.8032096837244936e1 -3.8032096837244936e1
0.7637569060773481 -3.8121760626374126e1 -3.8121760626374126e1
0.7639779005524862 -3.82080604545621e1 -3.82080604545621e1
0.7641988950276243 -3.830046687926428e1 -3.830046687926428e1
0.7644198895027624 -3.8394385844838226e1 -3.8394385844838226e1
0.7646408839779005 -3.848813167475977e1 -3.848813167475977e1
0.7648618784530387 -3.8578839769519746e1 -3.8578839769519746e1
0.7650828729281768 -3.8672727385739236e1 -3.8672727385739236e1
0.7653038674033149 -3.8761248158884555e1 -3.8761248158884555e1
0.765524861878453 -3.885124323533263e1 -3.885124323533263e1
0.7657458563535912 -3.894809035044854e1 -3.894809035044854e1
0.7659668508287293 -3.904308243718528e1 -3.904308243718528e1
0.7661878453038674 -3.913352123221411e1 -3.913352123221411e1
0.7664088397790055 -3.9224535785352955e1 -3.9224535785352955e1
0.7666298342541437 -3.931932443755217e1 -3.931932443755217e1
0.7668508287292818 -3.94121389454191e1 -3.94121389454191e1
0.7670718232044199 -3.9508681414156754e1 -3.9508681414156754e1
0.767292817679558 -3.9602489726123295e1 -3.9602489726123295e1
0.7675138121546962 -3.969677644994239e1 -3.969677644994239e1
0.7677348066298343 -3.979363863403354e1 -3.979363863403354e1
0.7679558011049724 -3.9889875716065845e1 -3.9889875716065845e1
0.7681767955801105 -3.998722161114314e1 -3.998722161114314e1
0.7683977900552487 -4.0083753280416786e1 -4.0083753280416786e1
0.7686187845303868 -4.018161209774702e1 -4.018161209774702e1
0.7688397790055249 -4.0277602434950396e1 -4.0277602434950396e1
0.769060773480663 -4.037378013276624e1 -4.037378013276624e1
0.7692817679558012 -4.047219720772945e1 -4.047219720772945e1
0.7695027624309393 -4.057461429667832e1 -4.057461429667832e1
0.7697237569060774 -4.0674806283208355e1 -4.0674806283208355e1
0.7699447513812155 -4.0776254377174055e1 -4.0776254377174055e1
0.7701657458563537 -4.08749114369581e1 -4.08749114369581e1
0.7703867403314917 -4.097127576183301e1 -4.097127576183301e1
0.7706077348066298 -4.106862423817746e1 -4.106862423817746e1
0.7708287292817679 -4.117573897482124e1 -4.117573897482124e1
0.7710497237569061 -4.1275487893178834e1 -4.1275487893178834e1
0.7712707182320442 -4.137700804680357e1 -4.137700804680357e1
0.7714917127071823 -4.147505657936621e1 -4.147505657936621e1
0.7717127071823204 -4.157742418418378e1 -4.157742418418378e1
0.7719337016574586 -4.1675470879206514e1 -4.1675470879206514e1
0.7721546961325967 -4.178019592649356e1 -4.178019592649356e1
0.7723756906077348 -4.188688909977817e1 -4.188688909977817e1
0.7725966850828729 -4.1995742864776176e1 -4.1995742864776176e1
0.7728176795580111 -4.2094806203664476e1 -4.2094806203664476e1
0.7730386740331492 -4.2200806378909775e1 -4.2200806378909775e1
0.7732596685082873 -4.2303288340879945e1 -4.2303288340879945e1
0.7734806629834254 -4.241049436248535e1 -4.241049436248535e1
0.7737016574585636 -4.251177115049394e1 -4.251177115049394e1
0.7739226519337017 -4.261664211179858e1 -4.261664211179858e1
0.7741436464088398 -4.2718868280730604e1 -4.2718868280730604e1
0.7743646408839779 -4.2827386509058115e1 -4.2827386509058115e1
0.7745856353591161 -4.293404258041359e1 -4.293404258041359e1
0.7748066298342542 -4.303973627317181e1 -4.303973627317181e1
0.7750276243093923 -4.31434059405848e1 -4.31434059405848e1
0.7752486187845304 -4.325026047382893e1 -4.325026047382893e1
0.7754696132596686 -4.335728108025263e1 -4.335728108025263e1
0.7756906077348067 -4.347051537354663e1 -4.347051537354663e1
0.7759116022099448 -4.3581055490167856e1 -4.3581055490167856e1
0.7761325966850829 -4.368580824387472e1 -4.368580824387472e1
0.7763535911602211 -4.379983004198051e1 -4.379983004198051e1
0.7765745856353591 -4.39031379897673e1 -4.39031379897673e1
0.7767955801104972 -4.401488903849612e1 -4.401488903849612e1
0.7770165745856353 -4.4128477875133186e1 -4.4128477875133186e1
0.7772375690607735 -4.4239045276385596e1 -4.4239045276385596e1
0.7774585635359116 -4.434965487702142e1 -4.434965487702142e1
0.7776795580110497 -4.4465001749804415e1 -4.4465001749804415e1
0.7779005524861878 -4.457004226060475e1 -4.457004226060475e1
0.778121546961326 -4.468798463951511e1 -4.468798463951511e1
0.7783425414364641 -4.479771645484392e1 -4.479771645484392e1
0.7785635359116022 -4.4911066031499914e1 -4.4911066031499914e1
0.7787845303867403 -4.502259444753544e1 -4.502259444753544e1
0.7790055248618785 -4.5134493342794386e1 -4.5134493342794386e1
0.7792265193370166 -4.525190283480232e1 -4.525190283480232e1
0.7794475138121547 -4.537011497304674e1 -4.537011497304674e1
0.7796685082872928 -4.5482961159773495e1 -4.5482961159773495e1
0.779889502762431 -4.559766165792816e1 -4.559766165792816e1
0.7801104972375691 -4.571010972032799e1 -4.571010972032799e1
0.7803314917127072 -4.58317199305949e1 -4.58317199305949e1
0.7805524861878453 -4.594589580170158e1 -4.594589580170158e1
0.7807734806629835 -4.6064966508250464e1 -4.6064966508250464e1
0.7809944751381216 -4.6184683317201134e1 -4.6184683317201134e1
0.7812154696132597 -4.630405325600431e1 -4.630405325600431e1
0.7814364640883978 -4.642420045647977e1 -4.642420045647977e1
0.781657458563536 -4.655171640386983e1 -4.655171640386983e1
0.7818784530386741 -4.6666120349210715e1 -4.6666120349210715e1
0.7820994475138122 -4.6789630581752036e1 -4.6789630581752036e1
0.7823204419889503 -4.6910006005463984e1 -4.6910006005463984e1
0.7825414364640885 -4.7032482907049044e1 -4.7032482907049044e1
0.7827624309392266 -4.715900199861234e1 -4.715900199861234e1
0.7829834254143646 -4.7286234361943926e1 -4.7286234361943926e1
0.7832044198895027 -4.740860852082541e1 -4.740860852082541e1
0.7834254143646409 -4.752877415175534e1 -4.752877415175534e1
0.783646408839779 -4.76564348499045e1 -4.76564348499045e1
0.7838674033149171 -4.778003012882995e1 -4.778003012882995e1
0.7840883977900552 -4.790680022436085e1 -4.790680022436085e1
0.7843093922651934 -4.8036822944792576e1 -4.8036822944792576e1
0.7845303867403315 -4.816508286052512e1 -4.816508286052512e1
0.7847513812154696 -4.8286587116651745e1 -4.8286587116651745e1
0.7849723756906077 -4.841513536361903e1 -4.841513536361903e1
0.7851933701657459 -4.8536582593404674e1 -4.8536582593404674e1
0.785414364640884 -4.8673959897818705e1 -4.8673959897818705e1
0.7856353591160221 -4.88040928174952e1 -4.88040928174952e1
0.7858563535911602 -4.8937398351759285e1 -4.8937398351759285e1
0.7860773480662984 -4.906735052342414e1 -4.906735052342414e1
0.7862983425414365 -4.919998663344485e1 -4.919998663344485e1
0.7865193370165746 -4.932646887512864e1 -4.932646887512864e1
0.7867403314917127 -4.946468106434794e1 -4.946468106434794e1
0.7869613259668509 -4.95983794826699e1 -4.95983794826699e1
0.787182320441989 -4.973130625405783e1 -4.973130625405783e1
0.7874033149171271 -4.986926209273419e1 -4.986926209273419e1
0.7876243093922652 -4.9994124682757175e1 -4.9994124682757175e1
0.7878453038674034 -5.0132965772970365e1 -5.0132965772970365e1
0.7880662983425415 -5.027341329820855e1 -5.027341329820855e1
0.7882872928176796 -5.040990443852628e1 -5.040990443852628e1
0.7885082872928177 -5.054622191209445e1 -5.054622191209445e1
0.7887292817679559 -5.0691058817280364e1 -5.0691058817280364e1
0.788950276243094 -5.082419959912444e1 -5.082419959912444e1
0.7891712707182321 -5.096383825773536e1 -5.096383825773536e1
0.7893922651933701 -5.109826528280463e1 -5.109826528280463e1
0.7896132596685083 -5.1242649565683124e1 -5.1242649565683124e1
0.7898342541436464 -5.138872331368874e1 -5.138872331368874e1
0.7900552486187845 -5.1528977791814796e1 -5.1528977791814796e1
0.7902762430939226 -5.166987748162559e1 -5.166987748162559e1
0.7904972375690608 -5.1812595823078155e1 -5.1812595823078155e1
0.7907182320441989 -5.196263815047645e1 -5.196263815047645e1
0.790939226519337 -5.210151263358274e1 -5.210151263358274e1
0.7911602209944751 -5.225555527717678e1 -5.225555527717678e1
0.7913812154696133 -5.239749954660705e1 -5.239749954660705e1
0.7916022099447514 -5.254130964383275e1 -5.254130964383275e1
0.7918232044198895 -5.268721727977153e1 -5.268721727977153e1
0.7920441988950276 -5.283891262178362e1 -5.283891262178362e1
0.7922651933701658 -5.298827957702328e1 -5.298827957702328e1
0.7924861878453039 -5.3135520220641766e1 -5.3135520220641766e1
0.792707182320442 -5.328708823096407e1 -5.328708823096407e1
0.7929281767955801 -5.343982162579563e1 -5.343982162579563e1
0.7931491712707183 -5.359238548841985e1 -5.359238548841985e1
0.7933701657458564 -5.3742860170997474e1 -5.3742860170997474e1
0.7935911602209945 -5.390129784871955e1 -5.390129784871955e1
0.7938121546961326 -5.4050560121028994e1 -5.4050560121028994e1
0.7940331491712708 -5.420114820048265e1 -5.420114820048265e1
0.7942541436464089 -5.435719311289189e1 -5.435719311289189e1
0.794475138121547 -5.4511735588492584e1 -5.4511735588492584e1
0.7946961325966851 -5.467520068226612e1 -5.467520068226612e1
0.7949171270718233 -5.4828099813746704e1 -5.4828099813746704e1
0.7951381215469614 -5.499386984922843e1 -5.499386984922843e1
0.7953591160220995 -5.515402352502987e1 -5.515402352502987e1
0.7955801104972375 -5.5313888858491865e1 -5.5313888858491865e1
0.7958011049723757 -5.547189826732951e1 -5.547189826732951e1
0.7960220994475138 -5.563628800032792e1 -5.563628800032792e1
0.7962430939226519 -5.5809716979992245e1 -5.5809716979992245e1
0.79646408839779 -5.597076922346754e1 -5.597076922346754e1
0.7966850828729282 -5.613414911442568e1 -5.613414911442568e1
0.7969060773480663 -5.631021400245744e1 -5.631021400245744e1
0.7971270718232044 -5.6472217358258504e1 -5.6472217358258504e1
0.7973480662983425 -5.663996723943832e1 -5.663996723943832e1
0.7975690607734807 -5.6809205260615855e1 -5.6809205260615855e1
0.7977900552486188 -5.6981870325126366e1 -5.6981870325126366e1
0.7980110497237569 -5.716195277458918e1 -5.716195277458918e1
0.798232044198895 -5.7334005881378644e1 -5.7334005881378644e1
0.7984530386740332 -5.750255206679812e1 -5.750255206679812e1
0.7986740331491713 -5.7679113247461046e1 -5.7679113247461046e1
0.7988950276243094 -5.785849284903624e1 -5.785849284903624e1
0.7991160220994475 -5.8034923545862185e1 -5.8034923545862185e1
0.7993370165745857 -5.8215137904138956e1 -5.8215137904138956e1
0.7995580110497238 -5.838813806260295e1 -5.838813806260295e1
0.7997790055248619 -5.856868958294798e1 -5.856868958294798e1
0.8 -5.874988236477647e1 -5.874988236477647e1
0.8002209944751382 -5.8935927692453234e1 -5.8935927692453234e1
0.8004419889502763 -5.911131161287257e1 -5.911131161287257e1
0.8006629834254144 -5.929726226535571e1 -5.929726226535571e1
0.8008839779005525 -5.948804694037757e1 -5.948804694037757e1
0.8011049723756907 -5.967393897510023e1 -5.967393897510023e1
0.8013259668508288 -5.986464518170341e1 -5.986464518170341e1
0.8015469613259669 -6.005633077958136e1 -6.005633077958136e1
0.801767955801105 -6.02541282749536e1 -6.02541282749536e1
0.8019889502762431 -6.04430834858132e1 -6.04430834858132e1
0.8022099447513812 -6.063823030781317e1 -6.063823030781317e1
0.8024309392265193 -6.083243954683747e1 -6.083243954683747e1
0.8026519337016574 -6.102910236095284e1 -6.102910236095284e1
0.8028729281767956 -6.122749591714376e1 -6.122749591714376e1
0.8030939226519337 -6.142025248775452e1 -6.142025248775452e1
0.8033149171270718 -6.162046024021459e1 -6.162046024021459e1
0.8035359116022099 -6.181790885443264e1 -6.181790885443264e1
0.8037569060773481 -6.2021547132399185e1 -6.2021547132399185e1
0.8039779005524862 -6.222969313624447e1 -6.222969313624447e1
0.8041988950276243 -6.243569318341077e1 -6.243569318341077e1
0.8044198895027624 -6.263767051613616e1 -6.263767051613616e1
0.8046408839779006 -6.2847731023554736e1 -6.2847731023554736e1
0.8048618784530387 -6.305396140045139e1 -6.305396140045139e1
0.8050828729281768 -6.327010704067596e1 -6.327010704067596e1
0.8053038674033149 -6.3483049916532885e1 -6.3483049916532885e1
0.8055248618784531 -6.370461227775434e1 -6.370461227775434e1
0.8057458563535912 -6.392797706727618e1 -6.392797706727618e1
0.8059668508287293 -6.415157251524181e1 -6.415157251524181e1
0.8061878453038674 -6.437167015387001e1 -6.437167015387001e1
0.8064088397790056 -6.459807745290811e1 -6.459807745290811e1
0.8066298342541437 -6.482518501409265e1 -6.482518501409265e1
0.8068508287292818 -6.505032589850669e1 -6.505032589850669e1
0.80707182320442 -6.528610876592836e1 -6.528610876592836e1
0.8072928176795581 -6.552076780928076e1 -6.552076780928076e1
0.8075138121546962 -6.576528689051781e1 -6.576528689051781e1
0.8077348066298343 -6.59974467953565e1 -6.59974467953565e1
0.8079558011049724 -6.623530189063911e1 -6.623530189063911e1
0.8081767955801106 -6.648012661306745e1 -6.648012661306745e1
0.8083977900552486 -6.672480975262363e1 -6.672480975262363e1
0.8086187845303867 -6.697396729658487e1 -6.697396729658487e1
0.8088397790055248 -6.722203562864627e1 -6.722203562864627e1
0.809060773480663 -6.74672263281974e1 -6.74672263281974e1
0.8092817679558011 -6.772783186908703e1 -6.772783186908703e1
0.8095027624309392 -6.798364422616362e1 -6.798364422616362e1
0.8097237569060773 -6.824154262936065e1 -6.824154262936065e1
0.8099447513812155 -6.850842300622105e1 -6.850842300622105e1
0.8101657458563536 -6.876734108102153e1 -6.876734108102153e1
0.8103867403314917 -6.904078552713747e1 -6.904078552713747e1
0.8106077348066298 -6.930600734912343e1 -6.930600734912343e1
0.810828729281768 -6.958627780594145e1 -6.958627780594145e1
0.8110497237569061 -6.98696812962122e1 -6.98696812962122e1
0.8112707182320442 -7.014954005529978e1 -7.014954005529978e1
0.8114917127071823 -7.043167190929137e1 -7.043167190929137e1
0.8117127071823205 -7.072077579913832e1 -7.072077579913832e1
0.8119337016574586 -7.100336427401851e1 -7.100336427401851e1
0.8121546961325967 -7.13032859811907e1 -7.13032859811907e1
0.8123756906077348 -7.159431921801058e1 -7.159431921801058e1
0.812596685082873 -7.190067626613029e1 -7.190067626613029e1
0.8128176795580111 -7.220290333192054e1 -7.220290333192054e1
0.8130386740331492 -7.251108805005276e1 -7.251108805005276e1
0.8132596685082873 -7.28284189972452e1 -7.28284189972452e1
0.8134806629834255 -7.314167069194752e1 -7.314167069194752e1
0.8137016574585636 -7.347139912195405e1 -7.347139912195405e1
0.8139226519337017 -7.378908339364318e1 -7.378908339364318e1
0.8141436464088398 -7.412397788046712e1 -7.412397788046712e1
0.814364640883978 -7.446596160096635e1 -7.446596160096635e1
0.814585635359116 -7.481109698683792e1 -7.481109698683792e1
0.8148066298342541 -7.515910188999862e1 -7.515910188999862e1
0.8150276243093922 -7.550853983752256e1 -7.550853983752256e1
0.8152486187845304 -7.586450399934267e1 -7.586450399934267e1
0.8154696132596685 -7.622737317412805e1 -7.622737317412805e1
0.8156906077348066 -7.659725978314111e1 -7.659725978314111e1
0.8159116022099447 -7.698460275028026e1 -7.698460275028026e1
0.8161325966850829 -7.736131045998161e1 -7.736131045998161e1
0.816353591160221 -7.775677400403458e1 -7.775677400403458e1
0.8165745856353591 -7.816528967013198e1 -7.816528967013198e1
0.8167955801104972 -7.85762068499422e1 -7.85762068499422e1
0.8170165745856354 -7.899448767512774e1 -7.899448767512774e1
0.8172375690607735 -7.941553595012817e1 -7.941553595012817e1
0.8174585635359116 -7.985943500830206e1 -7.985943500830206e1
