# Supplementary material for: Large-deviations of disease spreading dynamics with vaccination
Source: PLoS One. 2023 Jul 10;18(7):e0287932. doi: 10.1371/journal.pone.0287932 (PMC10332629; doi:10.1371/journal.pone.0287932)
Supplement: S1 Data — (GZ) [file pone.0287932.s002.gz › DATA/fig11/non-adaptive/non_adaptiveI960.dat]

#v0.2.1
# sir_printer -f v0.5.6_EN_LDH2_N3200r0.14t0.4v530Gsw0.1GS56229289SS2641070221_NI1_1-end_0_x3._0_i.curves.gz -e 960
# "/run/media/zapp2389/CompPhys/Yannick/Doktorarbeit/sirv/5_patient_zeros/ld/lambda0.4/N3200_other_doses/hd2/530_resample/entropic_3"
# curves: 887
5 5 5 5 5 5 5 5 5 5 5 5 5 5 5 5 5 5 5 5 5 5 5 5 5 5 5 5 5 5 5 5 5 5 5 5 5 5 5 5 5 5 5 5 5 5 5 5 5 5 5 5 5 5 5 5 5 5 5 5 5 5 5 5 5 5 5 5 5 5 5 5 5 5 5 5 5 5 5 5 5 5 5 5 5 5 5 5 5 5 5 5 5 5 5 5 5 5 5 5 5 5 5 5 5 5 5 5 5 5 5 5 5 5 5 5 5 5 5 5 5 5 5 5 5 5 5 5 5 5 5 5 5 5 5 5 5 5 5 5 5 5 5 5 5 5 5 5 5 5 5 5 5 5 5 5 5 5 5 5 5 5 5 5 5 5 5 5 5 5 5 5 5 5 5 5 5 5 5 5 5 5 5 5 5 5 5 5 5 5 5 5 5 5 5 5 5 5 5 5 5 5 5 5 5 5 5 5 5 5 5 5 5 5 5 5 5 5 5 5 5 5 5 5 5 5 5 5 5 5 5 5 5 5 5 5 5 5 5 5 5 5 5 5 5 5 5 5 5 5 5 5 5 5 5 5 5 5 5 5 5 5 5 5 5 5 5 5 5 5 5 5 5 5 5 5 5 5 5 5 5 5 5 5 5 5 5 5 5 5 5 5 5 5 5 5 5 5 5 5 5 5 5 5 5 5 5 5 5 5 5 5 5 5 5 5 5 5 5 5 5 5 5 5 5 5 5 5 5 5 5 5 5 5 5 5 5 5 5 5 5 5 5 5 5 5 5 5 5 5 5 5 5 5 5 5 5 5 5 5 5 5 5 5 5 5 5 5 5 5 5 5 5 5 5 5 5 5 5 5 5 5 5 5 5 5 5 5 5 5 5 5 5 5 5 5 5 5 5 5 5 5 5 5 5 5 5 5 5 5 5 5 5 5 5 5 5 5 5 5 5 5 5 5 5 5 5 5 5 5 5 5 5 5 5 5 5 5 5 5 5 5 5 5 5 5 5 5 5 5 5 5 5 5 5 5 5 5 5 5 5 5 5 5 5 5 5 5 5 5 5 5 5 5 5 5 5 5 5 5 5 5 5 5 5 5 5 5 5 5 5 5 5 5 5 5 5 5 5 5 5 5 5 5 5 5 5 5 5 5 5 5 5 5 5 5 5 5 5 5 5 5 5 5 5 5 5 5 5 5 5 5 5 5 5 5 5 5 5 5 5 5 5 5 5 5 5 5 5 5 5 5 5 5 5 5 5 5 5 5 5 5 5 5 5 5 5 5 5 5 5 5 5 5 5 5 5 5 5 5 5 5 5 5 5 5 5 5 5 5 5 5 5 5 5 5 5 5 5 5 5 5 5 5 5 5 5 5 5 5 5 5 5 5 5 5 5 5 5 5 5 5 5 5 5 5 5 5 5 5 5 5 5 5 5 5 5 5 5 5 5 5 5 5 5 5 5 5 5 5 5 5 5 5 5 5 5 5 5 5 5 5 5 5 5 5 5 5 5 5 5 5 5 5 5 5 5 5 5 5 5 5 5 5 5 5 5 5 5 5 5 5 5 5 5 5 5 5 5 5 5 5 5 5 5 5 5 5 5 5 5 5 5 5 5 5 5 5 5 5 5 5 5 5 5 5 5 5 5 5 5 5 5 5 5 5 5 5 5 5 5 5 5 5 5 5 5 5 5 5 5 5 5 5 5 5 5 5 5 5 5 5 5 5 5 5 5 5 5 5 5 5 5 5 5 5 5 5 5 5 5 5 5 5 5 5 5 5 5 5 5 5 5 5 5 5 5 5 5 5 5 5 5 5 5 5 5 5 5 5 5 5 5 5 5 5 5 5 5 5 5 5 5 5 5 5 5 5 5 5 5 5 5 5 5 5 5 5 5 5 5 5 5 5 5 5 5 5 5 5 5 5 5 5 5 5 5 5 5 5 5 5 5 5 5 5 5 5 5 5 5 5 5 5 5 5 5 5 5 5 5 5 5 5 5 5 5 5.0
12 10 14 8 12 14 9 16 15 12 12 15 13 8 9 14 12 12 10 12 9 14 14 16 12 12 10 10 10 7 16 7 12 11 11 8 11 10 11 10 13 15 8 13 11 12 9 11 10 11 14 13 17 10 8 11 12 11 13 9 14 10 9 11 11 10 10 15 12 11 7 9 13 11 12 16 12 10 10 14 10 11 13 13 13 15 12 10 11 11 10 13 8 9 12 11 9 8 12 10 9 12 9 11 12 14 12 10 11 10 12 7 8 12 11 11 14 11 10 12 9 12 14 13 11 10 15 14 12 13 11 12 8 10 12 9 7 21 8 11 13 10 14 13 14 12 8 13 11 10 10 10 11 10 13 12 11 12 11 11 13 11 6 10 9 10 12 12 13 10 8 12 8 12 6 11 14 10 14 11 13 9 15 11 9 13 9 10 8 8 9 14 13 9 15 11 10 9 14 10 14 9 11 13 8 10 10 14 13 9 12 11 9 11 14 10 14 12 16 11 10 7 8 15 14 10 18 9 13 13 13 7 13 8 12 9 8 10 16 11 14 12 11 9 12 13 9 14 12 9 10 14 11 13 10 9 9 13 12 12 13 13 11 11 15 12 14 10 18 11 8 12 15 9 9 10 11 8 9 10 8 12 10 13 14 9 15 13 10 16 17 11 12 10 12 12 14 11 9 10 10 10 13 10 9 15 12 11 11 10 12 19 14 12 11 8 10 13 10 7 8 11 14 11 9 10 10 11 14 12 14 7 11 10 11 13 9 11 11 9 9 8 12 11 10 13 12 13 9 10 10 9 10 9 11 11 9 13 13 10 9 10 12 12 10 8 15 12 11 10 7 11 14 11 14 9 8 14 12 11 9 8 13 12 11 14 9 8 10 9 10 14 13 13 11 9 14 13 12 10 11 16 9 11 11 13 12 11 13 13 14 8 10 10 11 15 10 15 10 9 13 9 17 13 8 10 14 13 14 17 9 9 12 10 10 13 13 11 7 14 11 8 11 14 8 10 13 9 13 11 10 14 16 13 12 12 15 10 11 9 10 13 13 11 10 11 11 9 13 11 10 12 9 12 15 12 11 10 10 10 9 8 9 11 11 9 7 10 13 17 11 15 12 11 16 12 12 11 13 13 13 14 11 8 11 14 9 10 14 12 9 12 12 13 12 15 8 13 10 10 14 8 9 13 18 14 14 10 11 13 10 8 12 11 13 10 12 11 9 13 11 9 13 8 11 12 15 8 14 11 11 10 11 14 8 8 15 8 11 11 11 9 12 12 11 7 9 14 8 14 14 10 13 9 6 13 17 10 13 14 11 8 11 9 10 15 9 14 9 12 10 10 13 6 9 11 12 12 10 11 15 13 12 13 14 11 11 9 11 10 12 9 16 19 7 8 12 11 9 11 12 11 11 11 11 12 11 12 13 9 13 11 12 10 11 12 10 10 12 13 9 10 6 8 10 9 12 7 9 9 9 16 10 16 12 14 11 11 13 10 9 12 11 12 8 9 10 10 12 13 10 12 7 12 13 12 15 9 11 12 8 14 13 12 14 12 12 13 14 9 10 10 14 8 15 12 11 11 14 12 10 10 12 10 8 13 14 16 8 12 14 11 11 13 9 12 13 13 14 13 11 8 9 13 11 7 12 13 11 7 9 7 8 13 11 13 9 11 8 7 13 7 13 12 12 11 12 7 14 10 8 12 11 12 13 8 10 16 13 12 11 13 9 13 13 12 17 9 12 9 8 14 14 10 12 9 9 7 13 15 12 11 15 10 13 12 13 8 13 10 12 12 16 13 16 16 11 10 13 11 12 14 10 12 13 14 14 16 11 8 17 11 9 10 12 9 14 9 13 8 14 9 11 11 12 11 12 16 13 12 12 9 13 13 13 10 14 9 10 7 12 14 12 13 14 11 11 10 8 7 11 12 12 11 15 11 15 12 12 11 13 15 14 10 16 11 9 14 10 13 14 12 10 11 12 9 8 15 10 10 10 9 11 7 12 13 10 11.319052987598648
18 11 21 14 24 20 17 22 25 17 17 25 17 14 16 21 20 15 22 22 15 23 21 22 21 18 16 19 17 12 20 11 22 14 16 15 18 17 17 18 24 21 12 21 17 19 13 20 20 15 24 22 28 18 12 15 20 22 26 16 20 16 14 19 18 14 16 21 18 24 11 14 19 22 22 27 18 15 18 20 14 17 17 20 25 23 20 18 20 21 19 20 13 19 18 16 16 16 22 14 12 22 18 16 17 19 17 20 22 16 18 15 10 13 19 16 20 14 18 20 16 18 22 15 17 15 19 19 13 19 16 19 13 18 19 13 15 23 11 17 18 12 22 20 21 19 11 20 16 15 17 18 19 16 17 17 18 22 15 22 23 16 10 19 13 20 16 23 21 15 14 24 15 16 7 17 21 19 17 18 21 11 19 17 13 22 15 17 9 20 14 25 17 16 24 17 22 13 24 17 20 18 14 22 15 15 20 23 17 11 21 22 15 19 24 19 21 15 22 16 15 14 17 20 25 13 24 16 26 21 19 12 22 14 16 15 15 16 26 16 16 16 19 19 17 23 16 20 16 18 17 20 19 15 16 17 17 20 23 15 20 21 18 14 19 17 18 16 24 21 12 22 23 17 14 19 20 17 17 17 20 15 16 23 19 15 26 24 14 20 26 17 19 13 18 16 22 17 18 15 13 16 20 17 19 27 20 20 20 20 15 28 25 17 19 12 15 19 18 15 14 17 19 19 16 22 17 20 22 20 20 9 20 16 20 16 16 18 16 17 16 12 20 20 16 22 21 24 14 12 15 9 15 14 14 21 16 22 21 16 17 16 21 15 16 11 22 14 19 14 14 14 21 19 18 14 15 19 20 22 17 16 19 20 17 25 13 11 20 11 11 20 15 22 15 19 26 20 14 16 19 20 15 19 16 19 19 20 19 21 27 17 18 16 20 21 18 22 17 17 19 14 23 20 11 19 19 20 17 23 21 12 21 17 11 18 21 14 14 20 19 13 16 19 9 16 22 15 20 15 21 23 23 26 20 19 23 15 16 18 18 19 20 21 19 19 19 13 19 18 19 17 15 17 23 19 15 15 15 17 16 17 13 18 16 14 11 12 22 22 16 30 24 18 26 23 15 15 23 20 19 24 17 15 17 19 17 20 24 20 15 19 22 22 26 30 13 22 18 20 26 17 12 19 25 24 26 15 23 17 17 12 18 19 19 18 19 15 18 19 20 19 22 18 19 17 28 10 24 15 17 18 15 26 14 13 28 13 22 18 18 16 19 21 15 14 14 19 11 21 21 20 24 12 12 15 25 15 22 26 16 14 16 16 11 27 17 22 17 26 17 17 22 14 18 19 20 22 18 24 20 17 22 20 20 18 19 16 15 13 16 16 30 23 11 13 18 22 16 19 14 17 16 21 16 20 18 21 21 16 20 18 20 18 18 17 17 13 17 21 17 17 11 10 14 15 19 13 14 14 17 27 19 22 19 22 14 19 18 16 16 22 21 19 15 17 18 14 20 21 18 22 14 18 19 25 22 15 17 21 15 23 22 23 21 17 19 19 22 15 20 16 21 16 20 15 18 17 19 19 18 15 17 12 12 22 27 25 12 18 26 18 19 23 10 19 15 23 24 21 21 12 14 24 17 14 20 19 19 14 10 9 16 21 19 20 15 16 11 11 18 19 17 15 20 16 17 10 23 20 15 18 18 19 21 12 14 25 13 17 16 22 17 26 20 17 20 15 20 15 14 20 26 16 22 14 17 13 20 22 20 19 20 13 28 18 18 14 18 19 19 20 21 25 23 25 20 17 19 10 23 21 15 20 24 20 22 21 14 14 22 19 19 14 18 17 23 12 22 16 20 16 17 16 22 18 19 28 20 20 20 17 20 20 24 14 22 16 14 12 20 22 22 19 25 17 17 16 12 12 15 17 22 21 25 23 17 17 24 21 20 22 22 19 25 21 17 13 19 28 15 17 14 21 18 13 13 24 19 16 14 12 18 14 23 21 15 18.178128523111615
23 17 27 26 30 23 23 29 33 30 22 36 25 17 29 28 25 21 29 23 18 27 24 30 33 26 20 26 27 25 30 12 32 19 23 20 23 27 22 26 30 35 24 31 23 28 19 25 27 16 33 31 34 19 17 26 24 31 46 21 28 23 23 23 25 25 21 27 21 26 19 21 23 26 32 31 26 23 24 29 23 22 22 33 32 28 28 19 26 29 24 27 22 28 21 18 24 26 35 16 17 24 23 27 25 21 23 25 24 22 24 17 16 16 29 16 27 18 22 25 28 25 27 27 29 21 25 24 21 25 19 26 19 23 24 16 22 25 19 17 21 21 35 26 30 27 14 23 20 22 24 26 30 21 22 21 26 34 24 28 36 20 16 24 16 29 19 30 23 23 21 24 23 21 5 19 29 23 17 27 29 13 26 24 15 27 19 24 11 31 16 31 25 24 31 31 32 20 29 29 28 25 19 29 18 19 31 33 24 14 31 29 20 30 34 27 28 26 29 18 20 20 24 23 33 19 28 26 28 29 28 14 30 16 19 22 18 26 30 24 23 22 29 29 23 33 24 31 19 25 24 27 26 18 24 24 26 27 30 21 29 35 24 17 28 20 22 22 35 23 18 26 29 29 19 24 26 24 20 26 24 23 21 31 25 23 38 33 17 23 33 20 28 18 22 26 34 27 27 20 20 19 31 18 29 35 24 27 27 23 17 35 31 23 27 20 17 31 22 16 21 28 25 30 27 30 23 21 29 31 30 12 28 19 34 23 21 22 20 23 19 18 25 26 24 28 27 31 19 19 26 10 20 21 22 27 21 35 25 24 25 27 24 27 23 18 27 21 26 21 19 20 21 32 25 24 29 25 31 25 21 20 24 28 19 30 20 13 28 11 16 30 24 25 16 24 29 25 21 18 29 26 25 28 22 31 27 28 28 26 35 26 27 19 31 22 26 28 22 22 19 20 28 23 18 21 23 22 19 28 28 17 29 22 16 27 25 26 18 33 29 22 19 23 14 22 27 20 24 17 24 22 34 35 26 31 30 19 20 26 21 21 29 31 22 28 28 18 26 25 23 24 22 21 30 28 15 21 23 23 24 24 17 16 21 16 17 18 35 32 18 38 25 22 31 30 23 27 28 30 25 28 23 19 22 29 26 25 26 25 24 30 27 28 33 37 19 30 23 29 33 24 16 32 27 31 33 22 31 21 19 20 25 22 30 21 26 23 19 25 25 26 33 25 29 28 39 12 29 14 27 19 17 37 24 22 33 22 25 27 24 17 21 30 21 18 17 27 17 24 25 28 28 21 17 19 33 18 26 35 19 20 20 24 16 35 16 28 22 32 23 26 28 21 26 26 29 27 25 29 25 24 30 23 26 24 28 24 22 21 26 19 37 33 17 19 27 24 26 28 17 24 23 34 19 22 25 28 28 25 27 29 28 22 24 22 26 18 26 28 21 25 12 16 16 19 27 15 20 22 22 33 28 29 24 33 17 26 24 25 24 31 26 30 21 21 28 20 25 24 28 29 24 22 23 35 34 15 22 29 17 29 33 29 35 22 30 15 27 22 27 22 28 19 22 21 31 22 17 27 25 19 21 16 16 32 46 33 19 23 28 21 24 24 14 23 23 24 25 24 26 19 20 27 20 17 25 23 24 17 11 14 21 25 20 29 18 26 15 15 24 26 27 23 27 27 17 12 31 26 20 25 24 24 30 21 22 34 15 24 17 27 23 35 24 25 26 20 20 21 17 28 37 30 27 20 18 20 28 29 33 25 25 17 38 24 24 22 24 24 30 22 25 36 34 31 28 23 27 14 31 27 20 30 30 21 27 26 18 19 26 29 26 21 25 23 30 19 26 24 26 22 21 18 31 28 27 37 32 26 24 27 27 27 35 16 28 22 21 20 30 25 22 24 34 24 26 19 19 16 22 20 26 26 39 37 20 23 25 29 24 32 35 24 30 31 19 25 28 38 19 20 17 30 20 17 22 33 23 23 19 16 27 22 30 24 19 24.512965050732807
28 18 33 27 37 32 35 36 46 32 23 41 29 16 37 37 30 29 30 27 20 39 32 38 47 31 22 32 32 33 37 19 40 26 30 29 31 36 27 31 35 35 31 36 27 31 17 28 31 23 44 39 37 24 21 30 27 35 57 27 37 31 24 33 29 29 29 32 23 31 23 26 27 32 37 40 31 35 28 35 22 23 28 37 37 37 30 20 28 36 31 31 29 41 27 22 29 39 41 21 23 28 29 36 28 27 28 26 27 25 32 17 19 18 41 29 33 22 23 34 34 31 36 34 33 24 34 31 28 35 18 31 24 28 31 24 28 25 24 18 21 23 40 30 33 30 18 30 25 30 29 33 34 23 25 24 32 44 34 35 47 25 23 33 14 34 26 38 26 29 22 30 29 25 8 21 37 34 24 42 38 13 33 31 13 33 26 34 15 34 19 31 31 32 38 42 33 28 37 38 40 30 22 35 27 22 35 46 28 18 40 40 20 38 44 30 30 29 37 20 20 29 30 27 40 19 39 30 34 37 32 15 37 24 23 22 22 31 31 30 31 28 35 40 24 43 30 44 24 30 31 33 38 23 26 29 31 32 32 27 30 48 29 20 32 26 25 24 45 27 23 25 39 41 25 28 33 26 29 36 32 24 27 35 39 29 50 42 18 32 37 21 38 25 27 35 38 37 32 23 22 21 44 17 34 45 30 34 31 26 23 38 34 25 30 29 15 35 23 21 25 32 27 33 37 31 31 29 38 38 37 18 37 27 42 28 29 25 21 29 24 22 30 30 28 34 29 34 26 22 31 13 23 32 23 28 26 45 29 31 34 31 33 33 32 25 29 28 30 24 23 24 22 35 25 28 32 28 36 29 29 28 25 39 17 33 27 17 34 8 22 38 26 38 20 25 32 40 22 29 34 24 34 37 31 38 32 31 32 32 42 30 33 21 37 26 33 31 25 20 26 27 32 33 24 25 30 24 21 35 33 21 38 27 21 36 30 31 24 39 31 25 23 28 23 27 34 24 26 20 30 28 45 40 34 44 32 27 23 33 23 24 35 38 29 39 33 22 34 33 30 35 27 24 32 32 18 29 33 27 29 32 21 22 19 21 21 26 45 36 22 43 29 28 37 32 27 39 32 33 31 37 26 18 28 33 33 31 30 29 27 40 35 32 38 38 22 35 24 34 42 29 18 42 36 36 38 27 41 31 21 24 29 32 37 25 33 30 22 29 34 31 41 33 36 33 43 17 41 21 32 23 21 45 30 28 42 25 28 31 27 17 22 36 25 29 19 28 26 27 34 34 34 31 26 25 36 23 31 39 22 28 20 30 21 41 16 37 31 33 30 30 31 28 31 32 33 34 31 28 23 30 33 25 34 32 33 28 25 25 32 26 42 38 20 18 29 35 34 36 22 32 30 43 19 28 29 36 40 31 34 32 29 26 29 25 32 22 29 32 28 32 18 18 19 23 39 17 29 28 26 38 34 32 29 41 17 34 27 24 33 34 33 33 23 25 33 27 30 27 28 30 35 25 28 45 45 16 36 32 21 32 43 32 43 28 29 16 39 25 35 28 30 22 27 20 44 36 20 31 29 21 25 27 20 40 45 39 25 28 26 27 31 26 17 30 31 30 31 28 31 22 23 32 24 28 28 27 31 25 17 22 24 27 22 35 24 36 26 17 25 37 32 33 31 28 18 15 39 33 21 35 27 27 36 23 30 39 17 29 19 33 29 39 30 28 30 25 29 25 17 31 51 39 37 24 19 28 25 35 49 23 33 24 44 29 30 26 34 28 33 30 29 37 40 28 32 31 29 18 34 27 25 38 34 26 26 30 26 24 34 37 30 26 29 36 27 27 31 26 29 26 31 25 37 32 32 42 36 32 23 29 32 35 45 21 35 23 22 24 36 24 26 31 41 29 29 25 23 20 30 23 37 36 44 47 22 27 24 35 28 40 47 31 31 38 25 33 30 43 20 27 19 38 25 19 27 43 30 29 26 18 32 25 35 29 24 29.83314543404735
29 19 39 30 45 36 41 40 53 39 26 46 35 18 42 37 30 31 39 35 19 45 36 43 53 41 31 39 37 36 42 28 44 35 37 38 39 40 29 38 40 39 47 38 33 31 18 38 33 24 51 41 43 25 27 38 25 39 55 29 38 37 33 41 35 37 34 38 29 34 26 29 31 44 46 46 40 40 32 40 27 26 27 41 52 42 29 27 31 44 34 36 31 48 29 26 35 46 51 22 34 31 40 41 29 26 30 27 32 32 40 14 27 21 54 38 41 28 22 36 40 37 42 37 37 29 36 37 34 40 19 38 32 28 33 24 37 32 31 21 24 26 52 33 41 35 21 29 32 33 36 39 43 27 28 27 39 50 41 43 53 30 28 35 20 36 27 46 28 36 27 35 37 32 8 23 44 38 30 49 47 13 36 37 15 32 31 36 16 39 25 38 38 38 42 49 37 37 36 47 49 33 29 37 32 28 37 55 37 22 46 45 30 35 47 31 32 36 45 23 25 31 39 30 51 17 51 33 40 41 38 19 43 28 25 24 26 31 37 33 36 32 41 45 29 45 31 54 28 39 42 30 40 30 28 35 33 35 33 35 37 62 31 24 37 28 32 29 52 34 28 24 49 48 25 26 42 26 38 47 40 27 37 39 47 32 59 48 23 32 47 24 45 28 28 41 46 38 42 30 25 23 51 28 35 58 37 40 35 29 30 43 35 26 34 33 18 37 30 25 24 33 31 41 46 30 35 32 46 51 45 22 39 31 51 38 36 32 26 34 35 25 34 36 33 40 31 33 29 23 39 16 28 36 26 34 31 51 30 38 43 38 39 34 38 27 33 38 30 35 25 27 24 37 27 31 37 31 45 36 31 32 30 46 20 37 25 24 40 10 29 51 31 39 25 29 36 44 31 38 44 25 41 46 34 46 37 30 36 39 47 36 36 22 46 27 37 39 32 25 30 31 34 45 21 30 42 31 27 44 38 24 44 30 20 40 38 37 26 40 33 30 26 31 26 33 35 29 27 25 37 29 52 46 35 51 37 28 29 39 26 25 42 43 37 47 41 28 45 40 31 43 33 33 37 42 21 34 41 34 33 43 26 27 17 25 26 35 52 38 23 50 35 32 47 34 32 44 36 34 37 36 30 20 32 36 40 33 31 27 26 43 38 37 43 41 24 39 23 39 52 32 19 50 41 39 44 35 48 40 27 28 30 40 48 34 41 36 24 30 44 34 43 36 38 36 46 23 49 31 40 28 22 53 36 31 43 29 31 35 31 20 24 42 27 34 20 30 31 30 34 36 42 37 31 29 44 27 34 46 28 32 23 41 21 44 14 43 36 37 38 34 33 32 39 33 36 34 32 37 25 37 33 29 42 33 35 34 30 30 34 32 46 40 24 21 37 39 41 50 31 38 31 51 20 32 30 40 51 36 47 35 28 35 32 31 35 26 31 42 33 39 21 21 27 29 45 17 37 30 27 45 38 38 34 54 21 38 24 32 36 44 38 45 26 30 45 30 36 30 33 32 39 29 32 60 48 16 45 43 19 28 44 32 50 32 33 17 49 32 40 35 38 26 32 26 42 40 26 35 30 29 33 34 29 42 51 49 33 24 26 34 35 34 19 41 37 31 41 31 36 27 25 38 24 31 32 33 36 34 19 32 23 30 27 39 29 45 27 18 28 43 35 39 39 34 17 14 46 36 23 41 31 34 46 24 38 42 22 36 23 36 29 46 36 32 31 30 39 30 18 28 59 45 41 27 21 35 32 41 63 27 32 26 48 37 39 31 38 31 35 34 29 40 37 33 32 35 39 27 41 30 27 43 39 29 27 38 33 31 37 41 39 34 35 39 34 31 37 29 35 30 31 25 46 37 38 49 42 35 28 35 36 38 47 22 43 28 21 31 45 34 29 35 49 35 29 32 27 20 34 27 42 43 45 61 25 33 23 39 33 45 56 40 32 39 30 43 29 56 25 30 26 49 30 23 31 50 37 35 28 23 37 26 37 38 27 34.63021420518602
33 21 45 30 48 45 39 43 60 46 32 54 43 25 46 44 35 38 42 43 23 50 41 51 63 42 39 43 45 43 49 28 49 42 42 45 51 43 32 47 52 42 54 41 36 33 17 40 41 27 55 45 57 26 37 46 26 48 58 34 40 40 32 50 34 45 41 40 32 33 31 32 33 53 55 47 47 41 37 44 29 30 30 46 60 49 37 30 38 49 38 44 32 57 32 25 41 54 51 23 35 36 47 46 31 33 36 24 39 35 44 16 30 27 59 43 47 35 24 40 45 44 47 39 44 32 42 41 40 43 17 41 35 31 34 29 45 38 36 18 24 28 66 37 42 36 26 36 38 44 42 49 51 30 29 30 45 60 37 50 65 29 32 38 21 37 31 45 33 45 29 40 41 38 12 24 49 41 32 51 55 15 39 39 20 37 41 37 16 45 33 37 38 48 45 56 44 44 39 49 55 32 40 39 38 34 40 66 38 31 48 49 33 37 47 35 34 38 51 31 34 38 43 34 65 20 54 35 40 46 39 24 45 30 29 25 29 29 43 37 36 32 41 49 33 52 33 61 34 46 44 35 47 35 32 36 36 38 37 40 46 71 29 26 37 25 41 32 59 42 34 26 57 57 30 29 47 23 42 45 38 34 43 38 58 39 64 47 28 40 50 24 51 32 33 42 52 40 49 34 30 26 52 35 39 68 42 44 36 36 36 51 44 29 35 39 17 43 38 29 24 35 33 45 54 37 31 37 55 65 47 28 39 35 60 45 32 41 31 36 38 26 35 40 39 42 35 42 32 25 41 18 31 40 31 42 36 57 33 43 54 44 38 38 43 28 37 44 32 41 33 28 23 44 34 36 44 35 47 40 33 34 29 41 22 39 25 34 40 10 39 55 35 44 29 37 41 48 36 43 47 29 48 53 39 56 40 37 40 52 43 42 38 23 50 35 37 38 33 32 31 34 42 54 24 28 47 39 34 49 44 27 45 31 21 43 37 46 27 44 38 29 32 32 33 40 39 29 32 24 44 36 52 50 40 62 39 25 32 45 34 30 50 43 44 58 44 32 43 47 31 45 38 42 37 45 30 40 51 39 36 39 29 30 21 24 29 43 59 36 27 51 39 36 48 37 39 45 41 38 45 38 30 22 35 43 41 37 39 37 29 49 47 39 45 43 30 48 30 42 59 38 25 52 49 38 54 41 58 43 34 34 26 41 53 41 50 41 28 34 52 35 44 41 45 43 54 30 44 43 44 37 20 52 41 34 41 31 27 36 41 23 27 46 31 38 27 30 36 33 35 40 50 38 33 36 56 29 35 53 34 35 21 48 23 55 15 42 40 42 49 38 34 33 43 30 43 39 27 43 27 41 37 33 46 40 40 34 32 30 34 39 56 40 25 26 33 39 52 52 39 36 27 51 26 34 41 43 56 38 55 41 31 36 36 31 38 27 35 50 34 49 24 26 30 40 49 21 43 35 33 49 46 38 36 55 26 41 28 37 46 50 45 49 27 35 50 29 45 34 35 34 41 30 35 67 48 16 50 44 20 27 52 35 58 36 35 19 48 37 42 38 45 32 34 31 49 43 33 39 26 34 38 43 34 44 58 56 36 28 29 37 36 39 20 45 40 34 48 37 43 30 22 44 25 34 39 38 39 38 24 35 24 34 35 43 31 51 34 20 27 52 40 41 42 41 22 20 60 41 29 49 31 42 53 27 44 44 28 39 27 48 35 51 42 34 32 38 42 38 20 30 59 54 42 28 23 41 40 45 64 30 32 29 54 39 39 32 40 34 42 44 30 52 42 39 33 37 37 33 44 34 25 42 44 33 27 38 38 31 39 43 43 43 41 46 38 33 38 37 40 33 36 31 52 39 43 51 53 39 35 45 43 42 50 28 49 34 23 35 48 41 29 47 54 43 33 38 24 19 40 32 47 55 52 68 32 35 25 44 40 47 63 41 28 46 38 45 29 57 31 32 34 56 35 26 34 57 46 42 30 29 47 28 43 43 33 38.82750845546787
33 24 49 34 50 50 41 56 68 51 36 60 44 30 46 46 35 44 44 45 29 51 38 56 66 46 42 46 51 52 58 32 55 42 46 47 62 52 35 53 56 44 56 42 35 31 21 39 42 25 61 50 61 33 39 50 30 58 59 40 37 44 36 55 33 55 41 47 37 35 37 33 36 58 59 56 54 49 44 45 35 31 27 50 66 56 42 31 47 60 43 55 37 61 31 29 42 57 57 24 40 46 54 52 31 34 37 23 38 40 48 19 35 25 59 53 54 36 24 41 48 50 51 39 46 34 46 46 39 42 18 47 39 32 36 35 49 41 38 20 23 25 73 45 38 39 24 36 43 44 48 57 53 33 30 35 54 71 40 46 71 29 33 41 22 40 32 46 36 52 36 41 46 44 14 26 54 47 38 53 70 17 38 44 22 40 46 38 21 51 37 45 42 54 44 71 43 52 41 61 62 29 43 42 40 39 46 76 44 31 47 53 35 44 51 38 26 38 56 36 40 50 51 35 69 25 53 33 49 46 46 26 42 33 32 28 32 33 42 40 41 32 43 59 34 57 41 70 37 52 46 38 50 40 37 42 42 48 36 48 55 83 32 32 42 28 46 35 69 48 42 30 68 56 33 34 52 24 45 49 39 42 45 43 63 45 67 49 31 53 55 29 57 31 32 44 60 47 60 44 32 24 58 43 41 75 51 49 37 38 37 58 52 30 37 52 17 50 43 38 29 39 37 48 54 34 32 35 57 73 41 34 37 38 67 50 31 46 37 40 39 27 37 49 42 47 42 49 37 29 41 21 30 41 35 47 37 56 39 38 59 48 36 44 46 32 41 44 32 43 37 32 23 49 35 49 49 33 52 46 35 39 27 47 28 41 30 38 42 12 39 52 40 46 28 46 46 50 43 44 55 29 52 62 44 61 46 43 44 55 49 49 48 25 53 39 38 43 36 36 29 42 44 59 32 30 47 46 38 55 45 31 46 32 27 43 41 53 32 54 35 33 31 40 34 44 46 34 42 25 48 33 57 56 42 72 43 31 34 48 36 35 58 45 47 64 52 39 49 54 29 49 41 50 42 47 30 49 57 48 37 42 33 41 29 23 31 43 62 35 31 54 41 41 54 39 43 49 46 43 47 41 37 25 38 50 42 46 46 43 33 56 48 49 50 42 32 51 33 43 71 41 32 58 51 44 54 45 68 48 29 35 27 44 53 36 63 49 31 35 59 41 44 40 58 51 62 31 51 48 45 41 19 52 45 36 47 40 25 40 43 27 29 48 36 37 35 32 43 38 33 42 56 47 40 44 60 30 36 61 36 38 22 49 27 64 20 40 42 51 59 48 40 35 44 34 42 38 24 42 28 40 37 36 46 47 48 36 30 32 41 41 66 39 21 33 34 45 59 55 46 47 33 55 29 36 45 54 62 43 62 41 34 39 43 33 48 25 36 55 38 54 22 27 36 40 58 18 47 39 38 57 49 43 40 57 27 45 36 42 49 50 49 51 27 39 52 30 45 43 34 36 47 31 40 72 50 18 53 43 17 29 57 40 65 44 37 22 51 45 50 47 44 35 43 36 52 48 35 43 26 39 45 50 38 46 66 52 46 28 30 39 38 43 16 55 47 37 49 41 50 29 22 47 29 35 35 36 43 45 25 42 27 37 38 43 40 57 36 25 29 61 48 47 46 46 22 23 61 54 34 61 33 46 62 28 53 49 32 44 34 54 36 59 47 37 37 45 50 43 19 32 68 54 41 32 21 45 42 50 64 34 38 30 61 44 36 38 45 39 40 47 31 65 45 46 38 37 39 35 52 41 24 50 46 36 28 44 41 30 39 50 42 46 41 55 41 37 43 41 44 37 36 36 57 41 44 58 54 43 41 51 52 45 51 32 57 39 28 38 62 50 27 50 65 45 32 39 25 17 40 35 48 54 56 72 35 44 22 47 46 43 74 44 26 52 40 55 33 65 32 34 33 65 38 28 34 63 59 49 32 29 53 26 47 46 42 42.59977452085682
38 27 48 36 53 53 45 56 64 57 40 61 44 33 54 51 36 46 46 46 36 56 44 61 68 50 49 52 57 55 52 34 59 40 48 50 78 60 36 62 59 49 63 48 41 34 25 40 45 33 70 53 68 36 46 59 36 64 60 42 41 45 39 53 39 61 46 52 41 40 37 34 43 62 64 58 53 51 52 45 43 37 25 57 61 62 47 37 50 67 41 55 41 63 30 28 46 52 64 26 46 50 60 49 31 38 38 23 43 49 57 19 40 29 60 66 59 36 27 44 53 56 54 44 44 34 56 44 45 45 19 47 41 34 44 38 55 36 39 22 28 28 77 53 45 42 30 43 45 40 51 59 58 39 30 37 59 78 38 54 78 25 32 44 22 35 31 48 37 50 34 48 50 56 15 33 54 55 42 53 73 19 45 50 25 47 50 38 22 53 38 53 51 63 51 79 49 53 39 69 70 31 42 44 43 49 55 83 46 32 56 51 33 45 53 32 27 48 57 40 35 51 50 32 75 27 57 34 49 46 50 28 45 36 33 32 34 36 46 40 48 32 42 69 39 63 47 76 42 61 48 39 51 36 32 50 48 49 36 46 57 95 28 35 43 28 49 38 72 56 46 29 69 57 36 38 62 25 57 51 52 48 49 47 71 43 74 45 31 54 56 39 55 34 34 44 61 52 67 50 36 27 66 41 48 77 49 49 35 33 39 67 61 35 32 62 22 53 52 42 39 39 42 50 57 39 37 35 62 75 54 34 36 40 76 51 37 47 37 41 45 27 37 47 51 55 47 57 40 34 45 20 28 49 41 46 33 63 43 40 66 46 42 46 45 38 41 52 33 43 37 38 24 58 39 50 49 37 62 48 40 44 25 56 35 44 34 43 43 18 41 57 40 38 28 53 53 54 43 39 57 30 53 70 53 65 50 45 51 58 52 62 49 31 56 36 46 42 36 38 35 50 45 60 35 35 52 52 40 70 51 26 48 34 29 45 44 54 35 63 41 39 34 51 34 48 58 31 42 18 44 38 59 61 47 70 46 33 34 48 43 35 59 48 53 68 58 41 51 62 36 52 44 55 46 55 35 49 66 53 41 47 40 43 37 20 34 45 70 37 37 58 42 43 56 36 43 51 46 44 49 48 44 24 38 56 40 54 50 44 36 55 57 56 57 42 36 61 36 45 79 48 33 62 54 45 59 45 66 46 29 32 27 50 49 36 67 47 37 34 63 48 53 47 62 59 66 32 56 52 43 40 20 58 47 42 53 47 32 43 51 31 29 47 37 36 42 31 49 42 33 50 66 54 43 46 66 37 42 66 35 38 22 50 31 67 23 46 44 55 68 55 39 40 46 38 46 38 28 45 27 49 37 40 42 52 52 33 34 38 41 40 71 45 27 34 38 48 67 61 47 48 33 59 32 34 45 67 63 45 68 48 35 45 44 39 57 29 40 57 37 52 27 35 37 51 62 23 41 35 42 55 56 44 41 62 30 47 39 46 56 56 56 51 26 41 51 30 50 46 31 38 50 31 43 84 49 19 58 43 15 27 49 42 69 54 45 25 53 51 56 49 52 38 56 40 53 50 43 48 29 41 49 54 45 43 75 54 53 30 29 39 32 44 20 60 55 38 46 54 65 35 24 52 33 42 40 40 46 55 25 44 27 35 45 46 39 59 38 31 31 62 53 55 48 50 25 20 65 61 40 62 30 50 76 34 51 46 37 43 34 65 44 66 51 43 39 50 52 47 19 35 66 53 43 31 22 49 40 59 71 34 39 34 61 50 41 43 51 44 45 51 34 71 44 46 40 42 45 38 58 42 22 55 48 36 25 40 43 35 40 56 44 49 48 64 50 40 45 45 46 42 41 38 62 48 51 61 57 43 44 49 54 41 55 40 59 42 30 41 57 57 24 51 66 48 37 44 27 18 42 38 55 60 63 77 37 41 23 53 51 50 89 43 24 52 40 63 36 71 32 38 37 73 45 21 38 71 65 55 33 30 52 28 48 47 48 45.83652762119504
38 29 45 33 58 59 50 59 68 54 44 67 46 34 64 56 37 51 49 46 37 51 42 65 71 55 52 50 64 53 50 39 63 43 52 53 80 58 36 77 67 49 69 45 40 38 26 40 43 40 75 58 67 36 51 68 36 75 58 42 38 48 41 59 41 63 54 55 49 38 43 33 50 70 76 59 56 52 55 49 46 34 25 65 70 68 49 41 50 65 43 53 47 62 34 24 40 55 75 29 45 52 57 52 30 41 40 23 49 51 54 22 38 33 62 70 70 39 26 46 57 55 60 51 46 40 64 50 44 44 22 53 44 39 48 43 61 34 38 24 32 29 80 56 47 42 37 44 47 40 55 57 59 42 33 39 67 76 49 55 83 28 33 44 22 37 30 50 48 54 40 50 54 64 18 39 53 60 49 58 81 16 48 50 28 47 53 39 21 51 41 56 58 73 54 89 53 57 42 75 73 32 44 49 43 47 55 80 53 31 60 55 36 44 58 29 33 53 64 41 40 56 50 34 76 30 62 41 52 46 54 30 46 34 34 40 36 38 56 37 51 36 40 79 40 69 44 86 45 66 53 42 51 39 36 51 50 49 33 48 60 96 31 36 41 32 49 37 78 57 55 28 74 59 35 42 67 25 60 55 52 49 53 49 74 44 78 43 33 60 61 44 59 39 35 46 60 54 74 57 35 34 67 42 53 79 52 52 35 35 36 66 65 31 32 61 22 55 51 42 42 37 47 47 54 39 41 32 62 78 62 39 37 42 79 52 39 53 40 45 51 28 30 45 55 59 49 59 40 38 42 23 30 62 39 46 36 63 46 42 68 54 45 60 47 45 45 63 35 44 43 39 24 65 43 48 58 37 62 50 46 48 26 61 40 48 35 50 42 20 39 55 40 43 30 59 58 56 44 39 58 30 49 77 57 72 50 53 50 62 63 70 48 34 55 46 51 39 41 37 40 60 45 67 36 32 62 48 39 77 48 25 48 34 33 49 44 56 39 62 39 46 32 50 35 54 57 34 45 19 46 45 69 63 48 68 46 39 36 46 45 43 62 50 55 72 65 42 56 64 40 54 54 69 53 58 35 47 78 56 45 50 47 38 46 25 38 40 74 39 42 63 52 46 67 36 49 54 49 52 55 55 46 25 43 60 45 56 56 46 38 62 60 58 58 43 36 67 39 48 79 53 40 67 55 46 54 44 69 51 31 36 30 58 56 37 70 45 34 33 66 54 57 49 69 62 71 36 57 52 50 40 15 56 46 54 53 45 33 44 51 30 33 52 38 40 43 35 54 45 35 64 70 63 49 49 78 37 40 76 36 35 21 56 37 70 29 45 47 51 66 59 41 44 52 42 55 39 31 48 32 56 41 39 42 56 51 31 32 38 37 40 76 43 30 40 44 57 77 62 50 49 39 63 39 38 52 78 63 50 80 50 39 46 50 38 59 27 37 56 43 55 25 38 38 49 59 23 49 31 48 62 59 50 42 71 36 45 45 51 59 66 55 52 28 45 60 28 54 52 31 42 56 34 45 93 55 18 56 45 15 27 46 51 72 60 58 24 54 50 49 53 57 48 64 45 51 49 44 47 29 47 52 64 53 45 79 59 58 34 32 42 33 47 19 69 59 37 47 59 71 39 26 57 40 47 46 46 43 63 28 45 29 35 56 45 44 66 39 25 29 71 57 59 47 49 21 23 73 63 48 73 34 54 72 29 56 48 42 50 39 66 48 70 63 42 46 48 53 51 26 41 73 55 37 36 24 52 43 64 72 40 36 31 60 54 46 41 59 44 43 51 37 75 46 45 41 52 43 46 64 44 24 58 51 36 24 39 42 35 44 58 44 52 52 72 52 43 51 53 49 43 37 37 66 45 56 65 59 49 47 50 47 52 60 49 60 42 31 45 62 56 25 58 65 53 43 45 32 17 42 39 53 68 66 78 40 42 22 52 47 55 92 44 26 48 41 66 44 76 40 47 40 81 54 21 42 73 66 59 39 33 57 25 51 50 51 48.61781285231116
35 28 47 33 56 62 53 61 62 54 43 74 50 37 77 51 40 51 49 44 36 57 43 63 72 59 56 53 68 50 53 43 63 49 53 60 89 65 35 88 69 49 71 49 41 42 25 43 45 46 75 60 66 36 53 68 36 83 58 46 38 47 48 61 47 66 59 59 52 40 41 33 48 72 90 68 62 53 51 46 51 33 30 66 65 68 51 36 51 64 41 65 49 56 33 28 45 54 75 32 50 59 56 52 30 44 41 21 57 51 55 24 40 34 53 81 72 41 24 49 60 54 66 60 53 44 70 52 40 41 27 59 49 41 49 44 60 38 39 29 31 31 85 61 55 43 40 43 46 46 59 60 64 43 30 40 73 76 61 49 88 25 35 47 24 39 30 56 44 57 43 54 54 74 18 43 53 70 50 63 99 19 54 52 29 44 56 42 17 56 40 58 67 76 55 93 59 57 46 75 65 33 46 53 47 51 59 82 71 34 57 55 38 46 68 29 35 53 70 44 41 56 44 35 73 32 62 43 49 49 55 32 51 36 41 48 40 40 59 33 49 40 37 86 42 67 43 89 44 72 54 44 55 38 36 53 52 50 34 47 67 93 36 38 42 32 51 44 77 55 51 27 77 65 37 43 71 27 62 61 56 61 56 54 78 51 85 40 36 61 65 56 62 36 35 45 65 60 78 53 33 31 76 48 53 83 60 55 35 35 43 68 78 32 36 61 24 56 48 46 42 42 60 47 53 43 43 29 63 77 67 50 39 46 79 50 44 59 41 50 59 32 32 51 59 61 56 61 43 37 41 24 33 63 41 47 39 59 52 40 67 63 48 69 48 51 46 78 33 47 48 41 28 68 49 52 58 42 59 53 49 47 23 66 40 49 35 51 37 20 44 60 41 43 34 69 65 59 42 36 57 31 49 85 67 72 48 58 54 67 67 73 42 34 53 49 55 41 47 44 48 63 46 67 39 35 67 49 42 83 48 27 52 33 35 52 45 59 42 63 39 45 30 51 37 64 61 36 50 18 54 47 76 67 51 64 53 40 42 48 51 44 57 55 61 74 63 43 59 65 39 54 56 71 59 65 39 52 81 62 54 55 48 41 54 22 43 44 80 43 43 70 56 50 73 37 51 62 55 55 59 56 50 27 44 64 46 60 67 46 40 68 64 61 61 43 38 75 45 49 76 54 47 70 56 44 55 44 70 52 36 31 33 57 63 38 79 44 41 36 65 58 63 54 71 70 70 35 67 57 59 46 14 53 50 56 50 45 36 43 60 26 35 52 40 47 44 40 48 52 39 67 76 66 52 49 82 41 46 78 35 39 25 54 42 73 34 52 54 53 68 64 47 48 53 44 61 38 31 47 34 68 43 38 43 64 53 29 32 41 29 43 80 47 30 38 45 66 86 63 61 54 51 57 40 44 55 77 68 54 87 51 39 46 53 41 62 24 37 57 42 59 26 42 42 57 60 23 54 30 53 65 61 57 43 78 32 47 50 52 60 73 55 54 29 48 62 31 54 51 30 42 59 38 43 96 60 20 63 47 16 30 53 53 76 72 60 26 53 50 58 56 65 52 70 53 53 51 45 52 26 50 57 65 53 49 90 61 64 38 31 45 32 52 23 77 66 40 53 62 73 46 28 58 46 51 44 49 43 65 33 53 35 42 57 43 45 75 44 28 32 76 64 59 50 51 19 25 74 68 52 70 39 58 77 34 56 50 42 50 39 70 45 78 60 45 46 50 61 56 26 45 78 66 36 36 24 48 41 64 71 42 39 32 68 62 51 40 60 50 47 49 37 76 45 39 45 47 51 55 60 48 25 59 53 41 25 38 48 33 42 60 43 54 51 76 56 44 53 56 41 42 41 36 74 41 55 64 57 50 52 45 51 57 54 51 60 43 33 50 64 61 22 61 66 55 44 46 35 15 41 42 53 71 68 76 41 55 26 60 48 60 90 50 29 47 45 68 50 88 48 52 41 80 60 28 47 76 69 59 41 33 61 25 56 54 57 51.113866967305529
36 32 51 37 59 65 54 63 63 51 43 75 52 39 81 47 41 48 49 45 40 54 42 69 75 54 61 55 71 49 53 45 63 44 51 63 92 71 39 97 70 54 74 50 42 40 24 37 49 50 73 62 64 43 54 72 36 97 67 50 40 52 53 70 56 75 61 64 53 42 46 31 52 68 95 70 66 61 60 48 58 33 31 71 62 77 56 31 48 71 39 68 56 57 38 26 48 56 77 38 52 62 52 48 26 43 43 19 57 49 55 22 43 39 52 88 81 45 26 52 61 58 71 65 55 47 60 53 43 39 31 56 58 41 56 51 56 41 42 30 32 32 90 66 55 45 44 45 45 56 62 60 68 41 31 46 81 77 68 50 93 27 41 50 23 39 28 65 41 58 46 54 57 85 16 47 51 73 51 69 98 21 61 58 33 47 56 42 15 60 39 61 72 87 54 92 60 57 48 76 66 31 42 54 50 54 67 83 78 36 59 53 44 50 77 27 34 60 65 45 40 57 41 34 74 35 68 45 51 42 53 32 54 38 48 54 45 41 57 29 55 46 39 87 42 63 42 91 45 82 52 47 59 37 36 59 52 52 40 48 68 91 41 41 41 36 54 42 76 58 60 25 83 74 40 44 66 32 62 56 67 63 58 52 82 48 89 42 30 68 68 61 64 37 36 50 68 65 84 57 29 33 77 52 62 87 59 54 35 38 43 66 90 35 40 63 24 68 54 51 47 46 65 43 55 44 44 29 71 77 77 58 44 44 79 54 50 67 44 53 63 36 33 56 63 63 54 60 45 38 44 23 36 70 42 47 42 64 52 40 79 72 57 75 52 55 50 82 37 50 53 44 29 63 54 61 61 44 58 46 53 51 27 69 48 51 39 59 38 21 47 61 38 40 35 80 60 63 51 44 54 31 53 95 74 74 48 61 52 71 69 70 47 37 57 56 59 42 49 46 55 64 49 65 39 40 73 48 46 79 52 27 59 31 33 50 50 69 37 66 38 47 27 56 41 69 61 46 55 22 52 48 79 71 53 68 50 40 45 50 56 44 57 57 64 75 65 47 63 66 43 54 55 66 67 64 40 51 86 65 59 60 51 44 54 25 50 41 80 48 45 70 55 47 70 38 53 68 53 55 60 64 58 27 42 69 44 54 77 53 43 65 72 68 70 39 37 81 49 54 77 60 47 82 51 44 55 44 68 56 38 36 33 61 68 41 86 43 42 41 69 55 64 55 73 70 73 37 67 50 57 50 13 55 51 56 52 46 36 49 59 30 37 59 41 50 44 39 48 53 37 66 79 71 58 54 76 44 54 88 33 39 32 61 47 78 37 63 53 49 64 66 45 52 56 55 68 39 32 50 35 70 50 37 41 64 48 29 33 43 31 38 95 53 29 43 49 71 91 63 67 61 58 62 43 42 56 81 69 60 87 54 38 51 51 40 72 28 30 57 41 59 28 40 44 64 63 25 54 34 49 72 62 57 45 75 35 43 53 57 66 84 57 59 32 52 63 35 58 51 33 42 64 39 52 105 61 19 71 48 17 37 61 57 79 78 69 24 58 52 56 62 64 59 74 52 59 58 49 52 29 49 56 75 47 48 104 65 65 37 34 46 31 49 22 77 73 41 54 66 74 49 31 55 41 58 41 55 51 69 34 56 37 51 65 37 49 80 39 31 26 76 64 60 54 56 18 25 79 63 53 69 43 60 78 33 58 55 44 53 41 67 50 85 63 46 54 55 70 51 26 54 69 64 41 36 22 39 44 73 72 42 38 32 70 58 52 50 59 52 46 55 38 80 44 40 55 52 57 55 58 54 24 61 53 39 24 38 53 37 44 62 40 52 54 77 58 47 57 55 43 41 41 37 81 46 55 73 56 51 54 51 55 62 50 55 59 42 33 58 71 70 23 71 62 61 49 41 40 14 41 46 60 74 62 82 42 58 24 58 50 63 91 54 30 51 49 74 56 95 54 48 42 84 69 29 45 86 69 65 45 32 58 22 58 63 63 53.37655016910936
42 31 45 41 61 70 54 70 64 55 41 76 61 42 90 50 45 52 49 46 40 56 46 79 83 51 72 62 67 52 56 49 61 48 48 70 94 72 46 102 77 60 77 50 41 44 26 44 50 58 77 61 70 46 58 75 35 96 67 53 40 60 58 72 54 81 67 65 63 42 48 31 51 69 99 75 76 62 65 53 55 34 32 70 61 84 59 34 46 72 43 66 60 59 37 28 49 59 79 42 52 62 57 52 28 45 41 21 68 56 59 26 44 45 53 97 87 49 31 52 70 59 78 66 61 55 58 53 42 39 29 57 64 47 62 52 60 39 43 29 26 32 97 70 55 39 50 50 43 56 67 58 72 43 32 49 89 72 65 51 96 27 41 50 22 42 28 75 40 62 50 51 55 90 18 55 55 80 57 71 94 21 59 65 33 45 58 45 15 65 39 66 73 92 57 87 57 50 47 76 68 31 48 59 56 54 71 83 83 40 62 52 50 57 88 28 37 61 69 47 39 58 39 35 81 36 74 45 49 35 52 33 54 35 56 56 49 38 58 30 54 49 38 85 47 64 47 95 52 85 53 53 56 38 35 66 48 62 46 51 76 96 42 44 43 33 57 42 77 60 59 29 83 78 35 43 66 31 65 58 63 66 59 51 82 46 91 43 25 70 69 66 65 40 38 52 70 70 87 53 31 29 74 49 59 94 60 55 35 35 42 65 84 39 39 66 25 72 61 49 52 49 71 44 56 45 48 31 75 77 72 61 46 44 75 54 54 73 48 63 65 42 35 56 71 66 59 60 44 41 45 24 39 74 49 46 48 66 55 42 91 75 59 80 55 53 51 88 43 44 52 48 30 66 64 59 60 42 58 46 54 47 28 66 56 50 40 65 37 20 49 60 44 31 40 86 55 73 54 52 56 31 53 100 75 79 55 64 54 71 75 74 58 39 63 55 65 40 51 50 62 64 50 64 37 36 78 47 48 90 53 29 63 29 34 51 52 79 38 66 41 51 27 56 40 73 60 48 59 22 48 50 82 75 58 65 51 43 52 50 52 46 50 58 65 79 70 52 69 67 46 60 52 62 66 67 42 50 83 70 59 60 58 43 59 29 50 43 84 50 43 74 61 52 82 36 45 66 49 61 64 65 61 27 45 76 46 52 85 56 44 63 79 77 74 37 43 87 47 50 83 70 50 86 55 41 57 40 69 51 35 33 32 67 75 38 87 47 43 40 74 56 67 58 75 74 65 37 66 48 62 53 12 53 55 53 50 51 45 52 61 32 44 65 42 53 50 39 46 50 39 68 83 73 58 50 72 44 57 85 34 41 39 62 53 81 37 59 57 50 63 67 45 52 65 53 71 40 35 48 40 73 60 39 45 65 45 27 35 43 31 40 99 54 27 49 53 71 89 64 73 61 60 60 46 45 58 85 75 60 91 55 38 58 58 42 75 27 29 54 44 56 39 46 50 67 67 25 56 39 56 80 54 60 42 81 33 47 54 61 67 81 60 63 38 56 62 33 62 58 35 44 68 44 58 104 67 18 73 51 18 41 65 61 86 75 72 20 58 54 59 61 71 66 78 55 59 64 50 56 32 49 57 74 50 49 106 68 66 36 35 45 32 47 25 81 77 48 56 67 77 49 36 59 45 62 42 52 49 71 31 52 39 52 67 31 54 76 45 34 27 75 64 63 57 58 20 25 80 66 48 68 44 62 82 28 57 64 45 55 44 64 48 85 67 58 58 62 73 46 29 53 64 65 41 43 25 41 44 78 66 45 42 39 74 60 53 52 60 49 49 57 39 81 47 45 67 53 62 58 65 55 20 63 62 46 25 33 50 35 48 66 42 56 53 89 63 49 60 54 44 51 46 37 81 48 53 78 55 57 54 56 55 67 52 60 53 45 35 68 71 76 23 73 61 64 51 40 40 15 46 45 60 82 58 81 43 53 23 64 47 57 99 60 31 50 59 75 58 90 56 49 46 87 81 32 50 88 70 67 48 29 58 24 67 60 69 55.36978579481398
38 32 41 49 58 74 60 68 62 59 41 78 67 46 97 56 41 60 47 46 39 61 48 89 88 49 75 66 73 50 58 56 62 46 42 74 102 73 48 101 79 65 79 45 43 43 25 44 50 59 70 67 72 48 63 75 36 101 73 55 37 54 64 77 52 94 73 71 64 42 47 37 57 73 109 84 78 65 70 55 53 40 35 78 67 84 62 33 46 70 51 65 67 57 38 26 56 58 84 39 53 67 65 52 26 48 41 27 73 53 60 32 43 41 54 110 97 45 37 52 78 60 82 72 65 52 59 54 46 44 32 58 63 46 66 52 63 37 43 27 28 34 112 74 54 40 54 47 43 56 70 53 83 48 31 52 95 72 66 61 97 25 39 51 22 48 33 77 35 61 49 49 56 99 19 52 62 82 64 73 91 22 60 64 31 43 67 45 16 63 41 71 78 99 56 91 61 50 48 76 79 32 56 57 62 48 78 80 86 45 73 52 50 59 88 34 49 58 61 49 39 60 39 39 89 35 72 47 52 38 55 28 58 37 55 53 49 29 59 30 59 49 38 84 45 67 48 99 50 87 55 55 55 38 33 64 52 62 49 57 78 101 46 40 42 35 53 44 76 64 68 31 87 88 38 45 68 34 65 65 60 65 56 53 84 50 93 45 22 70 72 75 63 49 34 56 70 76 93 61 27 31 71 48 62 98 58 54 37 31 44 63 83 40 38 68 21 84 66 55 58 52 72 47 53 43 41 37 78 81 72 63 52 42 78 61 53 76 51 67 66 47 34 66 83 65 64 59 42 42 43 30 40 73 49 44 52 63 53 41 99 73 60 80 60 55 53 89 44 48 61 50 29 68 70 66 64 41 60 52 61 51 32 65 62 43 44 70 41 19 49 67 46 31 41 84 48 76 57 58 56 31 54 100 74 78 54 64 56 66 82 81 55 41 73 57 62 45 51 54 64 63 49 68 37 36 75 53 46 98 52 30 63 32 37 42 56 82 41 62 53 56 23 55 44 76 61 51 58 26 51 49 77 75 63 65 47 42 59 49 49 45 45 62 64 85 70 56 76 65 46 61 54 60 60 66 46 50 84 75 55 56 62 42 60 27 46 45 85 49 49 70 60 54 86 38 45 69 48 59 68 66 67 30 41 77 48 51 83 56 44 65 86 77 69 38 49 80 45 51 89 78 53 90 57 44 54 44 69 54 37 31 33 77 86 40 93 50 48 37 75 53 68 60 75 70 66 40 68 54 60 51 13 51 54 62 52 48 47 56 61 34 47 63 37 51 55 35 46 49 40 65 84 77 60 56 76 39 57 92 38 47 43 59 55 86 38 62 62 53 60 69 53 53 68 61 72 41 36 50 41 72 65 40 47 64 42 27 37 39 31 39 106 66 26 54 57 75 87 59 73 66 69 62 53 46 65 88 75 65 91 53 37 57 58 43 72 27 25 40 42 66 43 43 54 64 60 21 60 43 62 90 56 62 39 82 33 49 55 60 67 91 63 64 41 59 65 37 60 64 34 47 71 46 62 103 72 19 70 49 18 46 69 71 87 74 74 22 53 55 60 60 74 64 74 62 65 68 46 56 33 54 57 82 57 52 112 69 71 42 36 50 37 48 30 88 86 46 59 73 78 50 42 56 44 71 42 45 55 70 33 60 46 58 70 38 59 85 42 36 29 74 64 55 59 57 21 26 80 69 52 74 51 61 92 27 55 66 56 58 47 61 47 80 72 63 65 64 77 48 26 53 61 72 41 46 26 40 40 76 61 42 46 36 76 67 58 63 60 52 54 59 39 75 51 45 68 51 70 59 69 52 21 64 70 48 26 32 57 36 57 62 47 56 62 88 69 51 54 57 41 56 51 35 81 49 51 71 56 61 57 57 57 70 54 60 47 43 31 77 81 72 27 85 58 63 53 46 43 17 51 44 58 83 60 80 46 54 22 63 52 57 103 59 33 53 61 73 56 90 58 50 55 95 78 31 53 87 77 67 52 31 67 24 72 67 60 57.101465614430669
40 36 42 49 60 75 52 67 64 64 36 79 63 48 102 55 41 67 49 45 35 72 52 90 93 46 79 65 68 52 61 58 62 42 34 74 106 78 53 95 75 73 74 44 42 40 21 47 50 61 71 65 66 54 63 76 42 98 73 57 35 59 62 79 47 97 68 79 72 43 47 42 61 79 116 82 79 65 81 60 55 37 35 78 67 78 65 37 45 58 54 58 66 58 48 26 58 58 91 39 56 72 61 52 25 44 44 29 83 53 58 37 42 36 51 114 105 47 39 55 80 56 81 70 71 57 64 55 51 43 34 62 63 53 68 48 73 39 40 30 28 32 120 81 53 40 51 43 42 57 70 50 91 50 28 51 99 74 70 68 92 26 41 49 24 55 35 79 33 69 51 53 53 102 16 56 61 85 64 71 94 25 60 61 33 38 68 47 14 71 41 79 87 93 53 97 60 53 51 80 71 29 60 60 63 46 77 87 86 43 78 49 61 67 90 36 57 57 58 50 37 57 39 42 94 38 66 47 50 34 55 29 63 35 59 52 56 28 63 30 63 45 38 79 43 72 50 104 49 94 60 49 49 38 32 62 49 63 51 64 89 106 45 42 39 29 52 42 76 69 64 34 86 80 38 50 71 36 70 66 64 68 58 59 84 53 94 46 22 67 68 73 63 53 36 56 72 76 95 57 28 30 69 46 61 109 60 56 33 30 42 59 78 43 37 71 22 87 72 63 60 52 75 40 51 49 45 36 76 89 79 72 53 42 77 60 57 82 55 66 62 48 34 68 76 75 63 61 39 42 41 29 36 73 50 48 50 68 55 43 103 65 60 78 66 55 59 81 48 50 64 51 27 74 72 64 61 43 61 56 61 58 39 71 64 47 40 71 42 19 53 64 48 32 43 92 48 79 55 64 56 29 54 104 72 88 53 67 57 65 85 69 57 42 78 56 64 51 55 64 62 66 53 68 38 34 80 61 47 100 48 29 61 32 46 39 51 81 45 60 57 57 21 58 43 83 68 54 52 28 56 57 74 71 66 66 49 42 64 40 53 48 43 56 64 89 70 56 72 61 50 63 53 61 63 66 47 53 88 85 52 61 66 52 70 28 46 45 92 49 52 70 56 57 93 35 41 66 50 60 69 70 72 35 46 75 48 52 80 60 44 64 91 74 70 42 49 80 47 53 84 82 53 85 64 43 51 42 69 48 39 34 39 78 92 43 106 48 47 40 76 50 66 68 77 66 64 46 70 58 64 51 11 53 52 66 51 52 53 51 56 36 48 72 34 54 51 37 47 55 38 70 83 79 70 54 77 41 62 99 40 46 45 58 55 90 34 65 62 52 51 70 50 56 70 69 78 42 34 48 41 73 67 39 50 65 37 27 33 41 34 41 116 73 28 54 56 79 92 51 70 64 70 62 55 47 64 99 74 69 89 58 40 53 59 40 72 22 24 42 49 66 42 43 52 58 66 19 66 46 65 98 62 65 38 89 33 49 53 63 59 87 59 66 40 52 70 33 67 64 37 53 73 47 62 106 65 21 75 56 15 45 67 69 81 75 74 28 54 54 70 62 82 66 73 66 59 72 43 56 32 55 59 82 60 47 112 71 70 44 35 55 37 54 40 96 96 45 63 73 76 50 49 55 41 80 42 46 50 77 34 64 51 65 73 40 57 85 43 40 28 76 69 59 60 57 20 27 76 71 53 77 54 60 99 31 60 81 56 58 49 60 52 80 71 73 68 71 80 47 27 58 61 74 43 55 27 48 39 79 63 37 46 38 74 64 60 65 65 57 61 66 39 77 52 48 71 50 76 59 77 61 20 69 67 46 25 37 57 36 64 61 45 61 64 92 70 44 55 61 40 53 42 29 86 51 52 73 60 56 61 62 56 84 50 66 44 45 27 87 91 75 31 86 51 70 55 54 48 19 58 42 56 87 60 79 52 60 19 65 56 62 106 59 33 51 65 70 56 91 60 47 64 106 83 35 55 88 75 67 55 29 69 26 80 67 57 58.397970687711389
47 34 49 48 58 72 50 67 58 62 31 78 69 49 99 55 40 71 49 46 31 80 50 86 101 49 84 73 65 54 62 55 56 41 33 82 103 85 54 89 77 71 71 43 39 47 18 45 49 62 71 67 69 61 73 74 43 101 73 59 38 61 63 80 49 91 71 78 64 42 45 44 61 85 122 80 77 67 86 61 55 39 36 84 70 79 65 38 46 55 57 61 68 58 57 25 59 66 107 36 55 73 60 57 26 49 47 29 84 56 58 39 44 38 55 119 112 45 39 56 84 54 78 67 70 57 73 59 49 45 36 59 64 56 76 47 84 41 45 35 32 28 130 83 51 41 55 52 40 63 73 53 95 49 28 51 98 76 73 68 91 27 42 42 23 65 40 88 32 78 59 55 48 112 17 57 59 91 62 75 94 28 57 60 37 40 67 50 15 78 41 79 87 99 52 104 56 52 56 78 72 32 61 65 63 46 83 84 88 36 68 46 64 69 88 38 55 61 54 54 36 61 38 41 97 40 65 49 55 32 62 30 67 39 62 53 60 30 69 29 64 48 37 80 39 74 50 118 47 93 63 51 53 37 31 62 53 61 48 64 91 101 53 50 36 29 53 45 74 72 62 42 83 80 35 54 77 41 71 71 63 70 62 66 80 52 94 43 19 72 71 71 72 59 33 53 74 76 95 59 27 31 74 45 63 107 67 51 34 28 43 61 85 44 32 66 23 94 76 75 64 55 78 40 54 46 44 35 88 89 87 73 58 41 77 60 55 89 49 68 65 50 35 67 80 71 62 60 42 47 39 32 37 68 46 52 51 68 59 37 120 67 61 79 73 62 57 83 47 52 69 48 30 76 72 58 61 39 66 51 60 60 36 76 68 50 42 67 40 23 55 62 56 40 45 88 44 83 51 73 53 26 47 100 75 101 57 70 54 68 94 65 60 47 81 57 69 53 49 65 65 63 55 66 39 33 83 72 48 97 43 29 58 37 51 41 56 89 47 54 57 59 20 59 43 85 74 60 52 28 58 58 79 66 70 67 43 40 74 39 52 46 40 60 70 86 70 59 75 62 54 60 55 59 67 62 47 65 87 91 52 63 65 55 73 32 50 48 92 52 57 68 53 58 94 35 40 68 53 62 72 67 75 38 47 76 46 54 79 62 42 68 97 75 78 42 51 74 47 56 75 91 57 78 68 45 49 45 69 52 41 32 40 85 100 50 110 47 45 36 82 48 73 76 79 59 56 47 75 64 58 53 10 51 50 68 53 49 62 49 54 35 49 78 39 50 52 41 47 55 40 69 85 79 72 54 76 44 73 100 41 47 47 59 61 90 34 74 61 52 55 71 43 53 78 66 80 42 34 53 46 68 64 40 49 67 33 24 31 46 33 39 123 77 26 54 57 79 96 54 69 69 78 68 65 53 67 104 74 72 84 56 38 58 63 45 77 23 22 48 47 64 41 42 48 56 70 19 71 48 62 97 58 68 37 91 28 47 55 66 57 90 59 63 42 54 74 35 73 59 30 54 77 48 60 104 64 23 71 63 17 49 72 66 81 71 78 31 56 53 74 60 82 64 80 62 52 68 45 53 33 67 61 81 69 46 118 76 69 50 34 60 35 60 48 102 99 44 65 70 76 48 55 53 39 84 42 45 55 74 45 63 45 62 75 38 58 77 42 39 29 68 73 62 62 61 23 27 78 68 54 76 50 60 100 36 64 84 50 53 48 59 50 79 70 81 64 73 83 50 30 65 58 81 46 58 30 46 47 81 66 41 50 40 70 60 64 68 68 60 61 67 35 80 51 60 71 53 86 60 85 58 23 70 69 49 27 41 54 33 71 59 50 61 62 91 71 43 57 61 44 57 46 30 84 52 49 73 57 60 64 64 56 89 51 72 44 48 25 86 90 78 36 95 51 70 57 54 49 17 65 35 57 87 52 72 53 56 21 69 56 63 106 60 36 57 66 64 57 92 69 45 66 113 81 43 59 94 75 71 52 24 72 33 70 75 60 59.65839909808343
46 32 52 53 58 68 50 69 50 61 26 86 63 53 99 54 47 68 54 47 28 80 47 92 109 50 80 80 67 59 63 58 52 37 32 83 103 89 56 83 78 73 82 44 43 52 18 45 47 66 64 60 68 65 81 76 52 109 82 62 45 67 65 89 51 89 75 73 54 42 47 49 62 90 121 77 86 69 94 65 56 38 37 82 67 78 67 37 47 53 56 58 67 58 58 24 59 65 100 40 55 81 57 54 29 59 51 30 85 55 62 40 44 44 58 123 121 39 45 65 86 49 73 71 65 62 75 62 49 45 35 61 72 55 78 48 88 46 44 30 35 26 131 88 52 44 63 56 39 66 71 61 95 50 28 53 107 80 71 75 89 28 40 43 28 70 46 91 34 84 56 55 45 114 18 59 62 94 58 77 87 34 58 61 37 41 73 53 12 85 43 81 89 99 49 96 60 50 56 82 68 25 66 65 57 48 85 89 89 38 66 49 62 73 87 34 53 66 56 59 37 72 38 44 97 44 69 48 60 32 66 32 70 38 61 58 58 30 65 28 69 52 38 73 42 79 52 123 47 85 72 53 56 39 30 63 59 58 47 70 97 101 64 53 32 36 46 49 74 70 62 45 79 84 32 53 74 43 74 72 57 79 70 68 76 56 103 40 25 72 74 64 65 65 36 52 76 74 103 63 28 32 68 45 64 102 73 52 37 29 44 65 79 46 33 63 25 100 79 81 68 59 80 38 58 43 43 39 95 91 90 71 63 49 76 56 60 94 45 67 69 51 39 72 78 67 61 63 37 47 38 24 39 69 42 49 55 71 62 37 129 60 61 68 78 56 58 85 46 55 72 54 29 79 73 64 64 41 69 61 63 64 40 80 72 50 45 70 41 25 66 60 62 44 54 89 44 88 50 80 54 28 52 106 68 101 54 75 53 64 92 69 60 51 87 57 72 52 53 69 68 70 53 65 38 33 85 73 51 94 42 29 57 33 54 42 56 94 47 47 62 57 21 56 44 94 71 62 57 26 60 60 78 66 70 70 46 39 79 41 50 43 33 61 63 90 64 60 71 65 59 61 53 57 65 61 51 66 85 98 50 66 61 52 69 30 41 46 92 47 57 71 50 58 104 39 41 69 53 59 75 64 72 41 52 81 47 57 80 58 43 58 88 75 77 41 59 71 49 57 78 92 54 79 80 50 48 46 71 50 43 34 45 76 102 55 121 49 47 36 80 50 73 78 83 57 59 48 77 66 59 52 10 54 49 74 58 55 63 50 52 32 47 80 35 53 54 45 53 49 38 73 86 79 71 54 74 41 74 101 40 50 52 60 60 96 39 73 64 52 55 74 44 55 78 66 78 43 36 48 51 61 63 38 46 62 33 21 32 46 32 42 118 73 25 52 60 79 96 57 66 65 81 64 76 49 64 105 77 74 82 54 42 62 62 44 80 24 22 46 44 66 42 47 44 58 64 17 71 51 60 100 65 67 42 90 33 50 59 67 57 89 55 67 41 57 70 33 78 59 32 55 86 53 64 109 64 22 73 72 19 51 72 72 87 73 79 36 59 47 77 58 81 65 82 61 53 71 40 51 30 70 69 83 71 43 120 80 65 47 30 67 31 61 51 101 94 42 66 70 79 50 50 55 43 91 39 45 50 77 51 67 49 59 75 41 60 75 44 31 30 68 76 65 61 53 25 25 79 68 52 78 44 66 103 39 67 86 51 55 47 61 48 76 66 87 63 69 83 59 29 76 60 82 50 60 31 41 54 79 61 41 53 32 67 57 56 68 78 65 58 66 30 87 49 63 76 56 91 63 88 60 26 70 71 52 27 39 59 31 80 64 50 63 60 92 69 47 58 67 43 55 50 32 84 54 49 77 55 65 64 67 59 94 57 72 44 53 23 83 94 81 40 93 51 76 61 56 54 20 70 35 60 95 49 59 56 61 18 74 53 64 103 61 37 59 67 70 62 89 71 50 75 109 78 44 48 97 74 74 55 23 78 35 69 74 63 60.713641488162348
47 32 54 57 57 72 49 71 52 67 28 86 64 55 100 64 51 66 54 50 25 80 42 87 115 51 82 85 67 62 60 54 52 40 32 85 102 93 56 90 73 77 91 51 41 52 20 48 45 73 68 65 65 65 88 86 57 116 85 61 43 70 63 87 48 91 76 73 50 41 48 51 63 93 120 84 81 73 96 67 57 37 38 88 67 75 70 37 50 59 55 57 67 54 58 29 60 64 97 44 51 84 60 57 29 60 51 25 89 54 57 44 44 48 57 121 110 41 47 67 93 50 77 75 68 64 78 61 55 44 34 58 74 63 73 46 88 44 43 35 40 29 132 90 55 50 67 60 38 68 68 68 101 50 26 48 107 80 71 71 94 32 37 47 30 74 52 95 35 94 54 55 39 120 18 61 66 94 59 75 89 36 60 66 34 46 83 52 12 80 42 84 90 95 55 97 63 54 57 80 73 23 71 72 53 46 90 83 91 38 67 40 71 72 90 33 54 70 56 56 42 68 35 49 99 36 74 55 64 31 67 32 77 38 61 57 62 32 62 26 69 58 41 76 47 80 61 123 43 82 82 48 62 38 29 57 58 59 48 78 104 97 63 52 33 39 37 49 73 71 57 42 79 83 34 54 72 48 74 76 62 81 77 68 68 65 109 32 28 65 72 65 70 68 31 43 82 70 109 65 26 29 68 49 61 103 78 56 35 28 47 61 76 45 32 64 25 101 76 77 68 55 75 37 63 41 45 38 93 95 93 64 66 54 79 52 59 97 47 63 75 56 39 71 82 58 68 55 37 51 39 24 37 70 42 50 60 77 63 41 127 65 63 66 80 58 56 89 43 61 75 51 28 79 75 62 61 46 68 58 63 67 43 84 71 49 45 71 39 24 60 67 66 40 57 96 41 94 49 80 53 30 52 104 66 116 57 78 50 61 93 72 63 57 88 58 72 48 50 72 74 76 51 61 36 38 86 74 55 94 41 28 53 30 52 42 60 92 50 43 65 58 21 53 47 95 69 65 55 28 63 57 87 65 65 70 47 37 81 49 47 46 37 58 68 88 64 62 69 64 68 58 50 56 66 52 56 63 79 103 51 66 59 55 70 32 45 47 95 50 59 76 49 61 105 40 38 69 52 57 77 71 73 39 47 85 44 57 79 67 43 69 84 75 70 44 65 69 49 58 79 86 54 79 91 52 47 50 69 49 45 35 44 74 101 57 120 46 48 35 83 54 74 84 87 55 56 51 80 60 62 53 9 50 55 74 60 53 62 47 51 32 46 82 43 52 47 46 53 53 36 68 93 77 72 57 74 43 83 98 42 53 52 64 58 108 43 72 65 53 54 64 45 56 79 68 84 51 39 48 54 58 68 38 50 60 32 22 36 46 32 41 116 75 25 55 63 85 95 56 59 61 75 67 77 50 61 116 74 76 87 53 44 62 61 53 81 28 24 41 45 63 34 47 43 60 61 20 71 56 59 99 72 66 39 95 35 56 65 63 52 85 47 66 38 57 65 33 81 54 34 61 81 55 68 104 64 25 74 74 19 54 69 74 92 68 76 39 65 40 84 60 87 74 84 70 62 74 40 46 29 71 65 81 76 46 117 85 63 45 29 62 33 64 57 99 100 46 60 74 72 54 51 55 38 92 39 44 46 79 53 63 48 63 77 44 58 75 45 35 33 71 87 70 65 53 27 23 79 73 52 78 53 65 106 42 69 91 47 59 52 61 51 73 66 92 63 65 85 66 36 81 51 76 51 64 31 40 55 86 63 47 56 35 71 49 52 63 84 67 60 69 30 87 51 66 79 55 88 60 84 55 28 70 68 53 30 37 57 31 88 61 46 65 59 87 68 43 54 72 48 60 60 34 80 55 54 67 58 55 63 80 66 96 53 69 42 56 22 85 93 89 46 94 46 72 60 54 55 18 71 33 67 103 47 60 56 60 17 78 48 69 89 60 38 58 67 75 59 82 73 51 79 116 74 43 39 93 69 72 54 26 75 40 57 76 68 61.496054114994368
50 31 52 56 58 78 47 71 59 70 24 96 64 54 96 66 44 67 56 48 25 82 44 89 112 52 89 84 69 64 63 56 56 41 31 85 100 93 53 89 67 75 104 53 44 50 18 52 45 75 69 68 67 63 90 90 59 115 95 60 39 72 62 84 56 95 79 80 51 41 48 54 55 86 124 79 91 78 96 66 66 36 39 97 65 75 71 38 47 56 59 62 66 47 57 33 65 68 109 47 56 92 60 61 32 56 49 24 93 56 61 48 48 40 55 128 113 44 50 63 95 52 86 77 68 65 68 67 54 46 37 55 72 59 67 46 96 50 48 35 41 33 136 91 61 49 68 66 39 65 73 65 103 62 26 46 118 79 73 68 88 32 32 51 29 75 52 100 37 95 55 57 40 122 15 62 59 92 59 79 90 45 63 72 38 44 80 53 14 85 39 92 91 104 55 102 69 52 58 76 81 28 68 76 53 47 86 88 93 42 72 45 74 72 89 30 56 70 57 53 46 72 30 55 92 37 75 56 63 31 72 33 83 43 65 58 68 33 62 29 69 64 47 77 52 81 61 138 42 84 76 47 68 39 31 68 66 56 54 84 112 91 67 50 35 40 35 45 69 66 56 44 82 86 32 54 78 48 74 85 69 80 76 70 75 62 106 35 29 63 78 64 68 66 31 45 81 76 106 63 28 29 74 44 63 109 88 62 36 29 46 62 75 46 34 59 28 102 84 71 69 58 69 29 66 42 37 37 100 96 94 56 71 53 71 51 57 115 47 61 71 61 46 73 73 59 76 59 39 49 37 26 41 72 39 55 67 81 65 44 125 68 63 67 82 63 58 95 37 64 81 55 31 83 69 72 60 38 72 64 67 67 51 89 72 54 45 71 36 23 61 64 65 40 58 96 41 97 48 91 50 34 53 102 64 118 61 75 51 59 91 71 67 60 92 59 71 44 50 73 76 75 52 54 38 39 88 67 51 97 42 29 53 29 52 47 63 96 43 42 68 61 26 52 50 106 64 65 58 28 65 49 94 62 67 70 46 36 82 51 44 49 35 57 74 88 61 57 60 68 71 61 46 57 65 54 61 66 82 108 54 62 58 59 69 31 41 52 105 54 61 81 50 69 114 40 38 66 52 62 78 69 74 44 45 80 47 55 85 71 41 77 83 83 70 49 66 64 49 60 80 78 57 73 92 57 51 51 71 54 48 37 47 70 100 61 119 44 52 36 81 58 71 89 92 46 59 51 83 55 65 56 8 50 54 77 59 53 62 49 55 30 46 87 46 58 48 49 53 49 37 64 95 72 80 56 84 42 84 98 47 57 56 63 61 102 45 69 60 54 58 69 45 54 85 60 93 54 39 53 61 53 66 40 54 56 35 25 36 44 33 36 130 77 27 55 63 79 95 57 56 65 74 68 74 49 64 118 68 71 86 53 46 62 53 56 82 30 24 40 43 62 33 44 41 60 58 22 67 56 56 92 71 70 41 94 40 55 68 62 52 87 49 63 43 60 69 38 89 52 30 63 75 58 64 111 60 25 81 74 19 52 67 78 87 68 72 42 70 38 85 55 89 86 87 71 67 72 39 46 30 67 69 80 73 55 112 81 57 44 29 63 36 73 59 106 109 50 64 87 79 56 55 54 36 100 41 42 44 79 60 66 48 65 76 49 60 78 46 32 33 69 88 76 66 46 30 25 79 77 49 76 51 60 119 40 73 96 49 52 56 63 57 77 63 96 60 64 87 69 34 87 48 72 54 67 32 40 60 90 59 54 53 36 69 48 54 60 85 69 55 67 31 93 53 63 85 58 84 64 89 56 31 72 72 54 30 40 61 35 86 58 48 66 59 82 61 42 49 84 45 60 66 33 78 58 51 66 62 52 66 81 68 93 53 69 44 54 23 86 92 86 48 96 44 81 60 48 55 21 73 32 63 116 47 56 55 60 15 83 51 69 86 62 42 55 67 78 60 84 79 48 76 111 75 42 39 88 68 74 50 24 79 43 49 79 74 62.536640360766629
58 34 49 54 56 77 50 75 59 68 30 92 68 58 106 69 42 65 56 48 24 85 42 93 114 56 93 81 64 67 67 59 56 38 32 85 113 93 51 86 59 79 103 51 45 53 16 58 47 65 69 62 66 63 86 89 65 116 96 64 36 75 69 89 58 101 76 82 54 40 54 44 57 80 115 80 96 81 101 69 72 37 45 101 65 84 76 36 44 57 59 63 67 48 57 37 72 60 115 45 59 92 56 64 32 58 56 25 103 57 59 49 47 39 56 124 111 48 50 63 97 56 88 78 65 71 66 68 51 42 40 59 73 61 69 44 98 55 48 34 45 34 142 96 55 46 69 66 40 69 78 62 100 67 27 45 121 83 68 61 88 35 33 47 30 81 54 102 41 105 56 54 43 129 16 62 61 94 50 82 91 48 58 76 41 40 76 55 16 80 39 97 92 106 53 113 66 48 57 74 85 34 66 81 53 46 84 99 93 42 77 46 72 78 91 26 60 73 57 54 49 77 28 58 87 36 77 60 67 27 74 30 75 40 61 58 69 30 68 29 63 67 47 76 52 81 57 138 47 91 79 50 72 42 32 69 68 56 62 83 117 94 69 45 39 39 34 48 65 76 54 43 87 90 31 52 82 42 76 92 70 81 77 68 75 66 123 39 34 66 77 67 67 68 34 46 80 77 111 58 26 30 71 48 66 109 83 67 35 31 44 63 80 49 32 58 31 100 79 69 72 56 70 28 66 47 45 40 103 103 102 57 72 53 70 52 58 121 44 59 68 56 43 73 72 59 75 65 36 52 36 29 44 66 38 52 70 83 73 44 119 70 69 67 90 64 52 94 39 67 83 53 31 81 70 74 61 38 70 67 65 70 60 90 73 48 45 71 35 23 64 65 57 42 62 104 45 93 49 93 48 32 59 99 60 119 56 75 52 55 95 70 69 57 102 56 72 44 50 71 76 74 51 51 35 40 94 68 52 99 42 29 52 26 54 45 64 96 42 34 62 61 26 49 52 103 59 67 56 28 58 54 89 57 65 66 47 33 83 54 44 46 35 55 82 93 59 58 60 62 71 63 46 52 68 52 60 65 77 114 55 59 58 71 67 29 50 58 114 51 58 83 60 67 123 36 40 67 54 59 72 66 76 46 43 82 44 54 74 73 45 78 73 76 69 46 69 54 49 62 79 70 65 73 94 52 54 50 69 52 53 36 48 67 100 65 113 43 49 33 79 64 73 89 89 46 67 53 83 60 71 58 7 48 50 79 60 57 63 57 53 32 42 91 48 56 52 54 48 50 35 65 104 71 79 60 87 42 88 93 49 63 60 64 63 96 47 67 60 54 64 66 47 53 89 57 92 58 39 57 68 54 62 43 56 57 33 27 38 44 35 36 130 86 32 66 67 82 93 58 57 74 70 76 70 43 65 128 66 72 87 50 48 69 51 63 80 29 22 42 44 60 29 49 40 61 56 22 64 59 59 91 66 77 41 90 46 58 71 65 58 82 50 60 48 61 76 41 89 51 31 61 62 61 63 110 56 28 80 69 17 65 69 77 87 74 69 43 69 43 87 57 81 97 78 68 67 74 37 43 31 63 67 80 70 54 114 70 65 35 32 58 39 75 60 113 119 52 68 85 75 48 62 53 34 109 45 44 47 84 60 73 53 66 80 52 59 81 44 31 39 74 88 78 71 45 32 21 79 80 46 76 48 55 128 45 72 94 48 54 58 73 60 80 56 102 61 63 86 73 32 87 44 75 53 71 30 39 65 89 62 58 53 37 71 48 53 61 86 74 52 69 37 85 55 63 92 55 85 60 90 53 33 78 78 52 31 40 60 36 90 57 47 66 63 80 63 40 43 98 48 61 63 32 72 58 57 66 60 55 62 72 63 90 54 75 41 51 21 89 93 93 44 94 41 76 63 46 51 23 78 36 67 125 45 56 53 67 15 82 51 80 90 60 40 60 67 85 57 79 80 49 76 111 73 41 38 87 66 73 47 23 84 46 52 78 77 63.2435174746336
65 33 43 56 59 81 47 72 61 65 31 96 67 62 103 70 42 63 70 47 23 91 37 93 114 60 88 80 67 77 67 62 51 37 32 83 112 96 54 81 60 77 107 55 46 51 14 63 49 72 67 67 61 58 87 94 61 118 102 65 35 79 67 85 51 88 76 87 52 37 55 45 60 77 111 75 105 76 107 69 65 41 48 110 72 88 72 36 54 59 62 60 65 46 61 35 69 66 113 45 62 85 52 65 29 61 58 22 104 66 61 49 42 42 60 122 108 51 53 64 100 54 99 83 67 79 64 68 48 44 45 62 76 64 66 45 99 53 43 39 53 35 139 98 60 47 65 71 38 65 78 57 111 72 29 47 109 94 62 53 88 32 29 49 28 81 57 99 43 109 62 57 49 134 16 61 66 100 50 83 83 57 59 71 40 45 79 56 18 78 41 94 87 115 50 111 66 54 62 65 88 34 59 82 53 42 80 105 96 42 78 47 75 77 85 29 59 69 61 57 53 86 23 60 90 32 75 62 75 23 78 27 78 40 60 61 70 31 78 32 60 56 47 79 49 90 57 132 49 93 82 51 79 39 35 74 69 53 62 90 117 94 71 47 43 37 32 39 61 78 46 41 93 82 28 50 81 41 85 94 72 83 76 68 68 64 118 39 35 64 68 66 66 63 32 54 87 81 127 55 24 30 64 50 63 109 87 67 32 26 43 61 82 53 32 61 34 93 70 69 77 53 70 31 72 46 43 39 107 101 96 64 70 58 71 50 57 126 45 58 64 53 46 73 74 58 75 74 36 49 34 26 48 67 37 60 74 83 75 45 116 76 66 71 93 66 58 91 42 72 80 51 37 84 67 72 62 44 71 70 65 66 71 89 75 55 42 66 29 24 63 69 63 43 72 110 47 98 47 86 51 30 58 107 63 108 55 65 56 54 94 62 69 59 110 63 64 47 45 69 80 82 53 53 37 40 101 70 58 99 43 32 50 32 50 44 66 95 45 29 64 65 32 46 53 112 54 65 58 31 63 58 85 60 64 61 51 32 89 49 44 43 34 48 86 91 54 54 57 58 69 64 48 56 66 52 62 64 75 115 60 57 56 76 68 29 47 61 110 51 58 78 63 69 126 32 50 71 49 63 70 59 72 48 51 82 46 55 79 70 49 73 72 80 73 44 72 55 55 60 76 65 58 72 106 54 54 50 75 44 48 28 45 71 103 64 105 38 50 33 78 61 73 90 85 44 69 60 79 60 76 69 6 54 45 83 55 43 68 60 53 30 41 98 50 58 46 52 46 51 36 65 111 71 79 57 91 43 86 96 48 68 61 62 68 94 44 71 59 51 62 64 51 46 93 55 95 57 41 60 61 55 63 42 49 52 36 27 41 46 37 33 125 82 36 69 68 76 91 53 49 75 72 77 79 44 71 135 64 76 95 45 49 63 50 65 81 29 22 43 52 60 31 43 42 62 57 21 63 67 60 92 67 82 47 92 50 55 70 70 64 73 46 63 44 60 75 43 88 47 29 60 64 60 62 107 59 29 82 69 23 71 76 73 87 75 59 49 68 37 81 53 85 97 81 66 66 83 38 48 33 68 64 90 73 54 108 55 71 32 35 62 46 78 64 111 114 51 72 80 75 44 70 49 36 101 48 42 47 74 58 70 60 63 77 64 59 79 39 33 34 71 84 76 71 46 36 23 74 75 48 74 47 54 129 44 71 95 51 52 64 69 63 78 54 99 62 60 91 77 32 93 41 76 58 73 35 39 65 91 63 62 56 37 74 52 57 58 95 70 49 70 40 83 60 63 90 49 81 61 82 50 33 81 73 49 36 42 60 39 94 55 50 66 63 77 67 41 45 94 48 66 68 34 69 65 58 73 65 52 57 82 56 93 61 76 38 55 21 85 89 93 41 96 40 71 65 50 44 25 85 38 70 126 44 57 58 63 15 89 57 88 83 57 40 60 66 90 64 80 79 51 77 106 66 41 36 88 61 74 45 20 93 48 48 77 79 63.68207440811725
69 30 41 50 55 78 45 71 63 67 35 98 73 64 102 79 47 58 68 51 24 90 35 93 117 61 85 83 72 73 62 67 47 35 30 74 105 91 50 84 63 79 113 66 45 49 9 69 51 73 73 62 57 57 82 99 70 116 103 70 34 80 71 89 48 93 72 81 55 39 57 41 63 75 105 81 107 80 109 68 72 45 49 114 71 94 76 29 51 63 73 55 62 45 62 36 74 71 112 49 65 94 55 65 31 62 58 22 110 75 60 50 36 43 60 127 102 52 53 66 103 51 103 86 60 87 74 68 51 43 46 64 81 66 60 48 103 53 46 42 56 35 136 95 64 49 77 68 34 68 81 52 116 81 29 46 112 92 57 57 93 31 24 41 31 89 61 104 40 111 60 51 54 136 16 61 66 101 53 90 81 58 57 65 42 47 87 49 21 79 41 82 87 125 54 116 64 56 67 72 90 33 60 74 53 47 76 111 96 47 78 41 74 78 90 29 57 58 61 51 51 88 22 59 98 35 68 56 75 21 91 27 77 48 64 66 69 33 85 40 58 54 49 78 52 89 52 127 55 100 85 50 78 41 31 77 70 49 62 96 117 100 71 49 47 42 34 39 58 76 50 45 100 84 28 47 84 45 87 96 69 77 77 68 75 70 123 36 35 62 70 63 66 62 34 55 80 82 121 55 22 33 61 48 66 111 83 66 32 29 42 56 85 53 34 57 35 94 72 73 83 53 70 32 73 50 46 40 116 111 98 73 72 55 73 49 53 133 52 57 70 55 45 75 73 60 71 78 35 53 33 27 51 70 34 63 87 79 86 44 119 72 67 73 90 71 52 85 40 72 73 41 37 78 71 74 62 41 68 74 70 65 75 90 74 57 45 69 32 27 65 72 60 47 75 112 50 103 48 88 53 27 56 109 64 112 63 64 59 50 96 57 66 58 115 72 70 47 41 63 84 96 57 54 39 35 106 74 58 93 46 31 49 31 47 38 62 93 46 31 66 64 33 44 54 108 51 60 59 35 67 65 88 60 62 60 48 34 97 48 45 45 36 47 93 89 54 46 56 52 66 59 46 54 60 52 58 74 68 123 48 53 61 71 69 27 55 60 105 46 52 76 63 69 123 31 50 73 51 66 65 54 69 45 53 85 45 62 78 77 53 72 72 79 70 41 70 58 59 64 82 67 57 65 120 52 54 51 81 46 51 26 47 66 106 67 98 36 50 35 78 54 68 89 95 41 60 63 81 65 77 69 5 63 46 88 58 46 70 61 52 28 43 98 49 58 40 53 45 50 35 60 104 66 74 58 97 45 91 97 49 60 59 66 76 93 49 72 57 48 62 62 52 43 88 59 106 63 43 64 57 52 62 36 49 54 34 30 38 42 39 34 123 83 37 73 66 80 91 48 45 77 75 82 73 44 70 138 65 75 85 46 52 64 47 70 83 29 25 42 56 63 33 43 41 63 55 21 63 76 62 89 67 81 52 93 52 51 80 71 64 71 39 68 38 64 73 42 84 47 28 64 61 64 63 107 58 35 86 75 30 77 82 79 91 77 53 48 64 38 89 48 88 97 81 65 72 74 46 52 33 65 62 91 77 54 103 56 73 27 39 60 43 78 62 108 121 47 73 82 76 46 73 48 32 98 46 48 51 70 63 65 67 60 70 66 58 78 38 34 40 73 88 83 76 44 34 26 75 65 48 77 46 57 127 49 73 95 51 50 63 67 71 71 56 92 60 55 89 80 35 98 42 76 61 73 34 43 64 90 71 55 62 41 71 49 54 66 94 70 50 71 39 93 60 65 92 51 81 68 85 56 36 87 71 51 34 40 55 46 87 51 45 61 71 72 71 38 44 102 53 67 74 31 65 65 57 68 58 49 55 84 58 93 63 78 41 55 20 87 93 82 46 94 40 74 68 52 44 26 80 34 71 138 44 57 59 60 14 86 56 87 84 57 40 59 61 97 63 81 80 48 78 102 57 41 32 87 57 71 48 20 89 44 51 72 72 64.22435174746336
77 33 38 52 48 78 38 73 69 62 39 100 71 71 104 85 52 54 71 51 29 88 37 96 119 65 95 82 72 74 63 66 51 36 31 71 113 90 49 80 58 75 107 70 40 53 9 67 58 73 68 60 49 54 77 97 78 121 108 68 35 78 77 89 50 95 69 80 51 40 50 42 60 70 104 81 111 82 105 66 72 44 45 112 69 100 74 32 54 65 75 54 68 46 62 37 83 72 104 47 67 101 58 60 29 59 62 23 110 74 65 52 32 49 66 129 97 50 60 67 109 54 106 86 62 85 76 68 55 44 51 65 81 61 51 50 102 50 44 46 53 39 142 94 63 52 80 62 31 72 85 49 116 82 27 42 116 93 63 57 99 34 24 44 30 90 63 104 42 109 59 55 50 137 13 65 65 106 53 87 78 58 55 63 43 45 91 47 26 79 48 81 91 135 56 116 60 55 70 73 91 38 63 77 57 50 72 109 99 48 70 41 72 85 91 27 60 58 61 52 51 91 17 56 95 33 71 62 74 23 91 30 76 47 64 57 66 34 89 43 57 55 47 78 47 90 49 121 62 101 89 49 82 42 30 92 70 44 68 99 114 91 71 48 44 49 34 44 54 82 47 46 98 81 29 39 86 43 90 99 70 77 74 70 77 66 129 38 38 64 70 60 68 57 35 59 79 76 117 56 25 34 55 50 64 106 79 68 28 29 42 56 86 57 39 57 37 87 70 82 89 48 69 30 80 52 49 48 128 111 98 73 76 55 82 55 56 131 58 58 68 55 44 73 77 67 68 81 33 58 34 24 53 62 35 67 90 73 93 44 124 71 63 82 93 67 45 82 39 77 74 42 33 70 77 76 60 42 71 79 70 68 84 90 71 56 46 66 33 25 64 76 66 48 84 112 53 100 49 86 58 27 52 102 60 112 61 59 61 47 98 50 66 56 116 73 72 53 38 66 85 100 63 57 37 34 103 77 60 94 49 33 52 34 48 41 65 103 45 27 70 62 29 43 57 105 52 62 63 39 65 74 85 55 56 60 45 35 97 48 46 46 42 45 99 93 52 42 55 53 63 55 47 50 55 59 60 75 67 135 47 57 57 69 74 31 60 58 112 54 53 77 58 73 128 32 54 71 52 65 54 50 72 44 56 94 44 59 79 79 51 76 68 83 69 41 73 61 60 62 83 71 64 62 125 49 56 49 85 47 58 22 46 64 106 62 92 36 48 34 73 49 74 75 96 37 63 65 83 70 78 71 4 67 45 95 61 44 63 62 59 27 37 102 51 61 41 55 46 49 34 64 108 66 74 54 93 40 89 101 52 58 59 70 81 91 51 64 60 44 68 61 52 40 89 59 95 69 45 59 59 49 63 35 44 54 35 28 39 43 43 35 129 89 33 71 61 79 81 40 46 80 79 79 72 47 69 147 65 81 85 47 61 62 43 68 79 28 24 46 56 66 32 41 39 61 57 19 60 80 58 92 65 80 52 91 54 50 80 65 60 70 37 70 37 66 72 44 83 43 30 64 55 67 64 105 57 35 86 78 32 87 80 80 89 81 50 51 61 40 94 49 90 95 84 69 76 78 49 54 28 66 60 88 77 54 96 57 77 25 40 61 43 85 58 104 120 47 73 85 78 45 79 47 29 87 47 53 50 66 63 71 64 57 73 58 51 81 39 32 45 68 90 82 75 43 35 28 77 56 47 81 43 57 127 47 63 98 50 55 69 65 68 77 58 99 52 56 93 87 40 95 43 72 61 73 30 42 63 94 78 45 60 43 72 46 50 70 94 71 52 73 44 92 69 68 97 50 81 65 77 58 32 93 66 44 33 35 58 49 88 45 44 57 71 80 70 39 42 102 59 72 74 33 68 61 56 61 59 53 55 77 52 97 67 77 41 57 19 93 97 81 47 90 43 74 74 48 42 28 79 34 66 144 42 59 58 66 15 84 51 89 86 58 38 64 64 105 59 87 85 45 84 102 55 43 32 94 49 75 49 22 88 50 50 83 80 64.65614430665164
72 33 39 50 42 81 33 67 76 66 35 109 70 72 104 83 51 53 75 45 30 95 34 97 123 72 96 84 70 79 67 58 50 35 33 69 119 93 48 86 56 75 100 75 40 52 7 68 63 73 61 66 47 53 76 97 80 123 110 64 32 80 74 85 49 96 65 80 53 39 55 40 66 72 99 77 108 87 105 64 75 47 45 108 69 104 76 32 55 66 70 51 65 41 67 42 81 75 99 48 64 114 57 61 31 65 65 25 103 72 64 51 32 53 64 122 96 46 57 64 112 56 108 79 64 79 74 63 56 47 49 70 76 60 51 50 103 51 46 54 56 42 134 91 60 51 91 60 30 72 95 49 113 84 24 42 117 95 60 56 91 37 25 49 30 83 60 99 51 108 57 51 57 139 12 66 63 111 56 81 74 54 56 62 41 50 91 45 23 80 52 82 92 139 57 121 64 55 64 66 90 40 71 68 55 50 68 104 96 55 72 44 63 92 95 26 57 56 66 53 52 97 17 57 94 35 68 65 71 23 88 30 78 50 69 59 70 34 94 41 56 58 50 77 44 85 54 130 61 101 90 50 77 43 32 95 71 38 66 101 109 91 78 50 44 51 38 48 54 77 42 48 102 74 34 36 86 40 88 109 71 74 76 74 81 65 124 34 35 67 67 59 73 61 40 61 70 78 118 54 24 32 54 47 62 111 80 68 23 28 35 53 80 58 38 63 34 82 77 83 101 45 65 29 82 55 51 54 140 112 92 75 79 57 78 59 59 121 55 64 73 55 43 69 82 66 68 81 34 73 35 24 50 60 39 62 84 75 92 40 120 69 60 76 92 67 49 83 40 78 68 47 30 64 67 77 57 46 77 84 73 71 84 96 68 57 42 70 33 29 62 82 67 44 90 113 51 103 52 90 65 27 59 109 59 118 74 55 69 50 93 55 68 58 118 75 71 45 40 71 83 97 72 62 34 32 103 78 64 92 56 37 58 43 45 40 72 107 50 26 71 61 26 44 57 106 56 58 65 45 62 72 86 57 59 61 41 37 100 48 45 43 43 39 98 95 50 45 57 54 58 49 39 52 60 71 66 81 60 149 46 61 51 71 75 34 58 56 115 57 54 74 53 75 126 30 56 77 47 65 58 50 67 44 59 107 46 61 82 75 48 75 62 82 75 41 77 64 64 63 73 73 68 55 128 44 51 50 85 40 58 17 47 67 106 64 92 40 53 35 80 49 79 75 101 42 63 62 86 72 81 72 4 67 43 105 53 41 59 57 59 22 41 99 55 61 42 50 52 51 35 62 107 64 71 55 87 44 89 103 54 60 55 69 75 92 53 63 62 45 66 55 56 36 85 54 99 70 45 54 60 50 63 34 47 54 35 29 39 45 46 33 130 87 31 71 69 78 88 40 46 79 76 80 75 39 68 144 74 73 85 45 62 57 41 67 76 26 24 47 51 71 35 39 36 53 59 18 53 87 61 90 66 84 51 91 52 47 79 59 61 63 33 67 34 66 78 46 81 43 29 73 55 74 66 102 57 35 75 83 35 86 81 79 83 82 49 49 63 43 93 50 95 97 85 71 83 80 53 56 31 67 58 86 82 58 97 62 80 23 39 60 38 87 59 96 128 46 74 79 75 47 75 44 26 86 39 54 53 65 62 78 71 57 74 54 49 80 40 33 49 67 89 77 77 41 34 29 73 51 50 85 44 59 120 50 68 93 43 56 75 64 71 83 49 102 55 57 89 99 37 94 41 73 59 74 31 45 61 97 77 48 69 40 70 48 47 71 100 71 56 74 45 89 73 66 96 54 86 66 70 57 33 93 60 43 31 32 59 51 85 41 40 56 76 83 66 42 44 99 59 77 79 34 62 61 54 58 64 56 53 82 49 104 65 70 41 56 20 92 91 77 48 82 40 77 75 51 43 29 82 35 64 139 45 53 61 60 18 84 49 89 82 60 38 70 61 112 58 91 79 45 86 104 53 49 32 90 47 81 45 20 89 52 50 87 79 64.89402480270575
72 32 34 50 38 79 34 75 79 65 28 115 64 72 113 82 55 57 80 49 30 93 30 92 110 74 94 86 71 74 68 53 49 34 33 66 124 86 46 85 57 81 107 74 45 52 5 67 73 72 61 69 45 59 79 95 90 129 111 61 32 78 78 82 52 102 70 74 56 39 53 44 67 69 95 79 114 91 103 58 75 49 45 120 71 106 77 37 53 67 71 53 67 38 63 42 82 77 103 47 63 120 56 60 32 59 66 28 102 79 71 47 29 56 66 115 88 51 58 63 112 55 111 76 65 78 73 60 55 45 46 65 71 58 48 49 109 52 43 51 55 47 133 84 63 50 97 63 31 73 94 53 114 81 21 40 116 92 63 49 103 32 28 49 25 86 58 98 55 106 49 47 56 142 11 65 65 114 56 90 69 57 58 57 40 53 83 46 24 86 60 83 89 139 58 113 65 53 69 69 89 42 73 74 51 46 64 103 91 57 65 43 67 95 97 25 54 60 68 50 55 105 17 59 90 35 69 63 71 23 92 32 89 55 67 55 66 32 93 41 60 54 51 84 45 86 50 120 65 99 100 56 79 43 30 96 68 40 70 95 99 89 79 56 42 55 38 46 49 73 41 52 100 77 35 37 88 34 93 109 71 73 83 69 86 61 122 38 36 67 62 56 76 59 44 56 66 77 121 63 24 34 48 47 58 105 78 72 25 34 33 53 81 58 41 68 39 80 75 85 106 43 70 30 88 52 56 57 135 102 100 74 79 61 74 59 68 120 60 66 73 61 40 65 81 71 67 78 31 68 39 23 53 65 43 69 79 78 98 40 122 69 58 78 93 65 50 89 40 76 69 49 34 62 66 81 59 49 75 80 71 78 92 94 76 48 44 66 41 30 58 84 68 38 89 112 55 107 48 88 62 27 56 109 65 125 76 60 65 52 99 50 71 60 122 71 71 43 39 70 87 108 76 63 34 34 109 80 71 95 63 39 55 43 42 44 75 102 51 24 74 63 26 44 52 108 50 59 66 47 67 77 88 69 58 62 44 34 99 50 47 46 46 41 103 98 51 45 57 50 61 44 41 55 60 74 68 82 58 152 40 67 50 69 74 33 58 57 120 58 51 73 52 78 124 30 61 78 43 73 62 49 66 43 61 112 45 62 87 80 55 75 58 84 77 39 74 71 63 59 72 71 72 58 122 39 48 48 89 36 59 15 44 67 101 64 91 41 54 31 82 47 77 78 106 41 61 63 92 71 83 78 5 72 39 111 48 38 65 61 56 23 40 94 54 63 41 46 54 54 34 55 110 69 78 50 77 45 86 106 57 63 54 72 76 88 47 66 66 47 69 52 62 39 88 65 103 65 51 47 62 51 58 32 49 53 43 28 41 49 46 37 135 84 32 65 64 80 101 43 46 76 74 75 77 38 74 134 71 71 90 42 62 58 36 72 80 24 26 44 49 70 32 40 33 49 64 18 55 85 71 92 61 87 54 101 52 48 83 60 58 61 31 72 35 74 82 48 81 39 35 76 57 76 68 99 59 29 76 84 39 86 80 79 93 89 42 48 66 44 94 55 101 94 83 69 95 72 56 56 29 65 62 83 84 57 88 61 74 23 38 56 38 90 57 88 130 43 79 81 83 40 80 46 30 81 40 54 53 70 60 78 74 61 76 56 60 71 42 31 50 66 81 77 81 44 40 31 76 53 54 83 42 57 121 53 64 88 41 56 74 67 77 82 52 107 56 54 86 101 38 97 41 72 60 70 32 46 58 96 73 50 75 42 81 41 42 69 104 79 55 73 47 89 79 61 98 52 89 67 69 53 34 93 59 45 27 28 56 53 92 41 44 54 71 80 63 48 44 103 60 74 85 33 62 55 56 60 58 54 49 86 45 106 66 68 43 56 27 106 90 78 47 74 37 77 67 49 40 27 90 35 61 132 48 58 58 56 22 85 49 89 78 65 40 68 63 118 57 94 72 42 91 99 56 52 30 82 49 83 44 21 89 55 56 91 81 65.35400225479143
75 32 31 44 41 80 34 74 84 58 28 103 68 69 106 84 58 57 83 51 36 74 32 87 104 78 100 83 71 74 68 52 47 34 38 65 126 92 45 89 56 84 95 77 47 48 6 64 73 71 62 71 42 61 68 97 94 126 106 60 31 78 74 76 51 105 69 76 51 41 53 41 68 65 96 82 114 90 101 58 77 44 42 124 67 114 72 37 55 70 71 52 62 34 64 43 80 76 103 50 61 120 63 65 31 62 72 32 104 80 79 46 28 62 71 115 82 57 60 67 112 57 106 72 64 69 75 64 50 45 44 72 69 50 44 54 120 57 39 53 55 49 127 85 65 50 95 57 33 80 98 52 112 78 23 37 104 95 67 48 107 35 29 50 29 85 56 95 54 112 47 51 57 140 9 73 70 108 56 85 64 53 56 53 44 57 91 49 26 88 60 78 92 137 55 117 69 55 75 70 91 51 73 68 50 44 64 102 90 56 71 44 73 91 96 28 50 64 66 47 49 111 17 63 92 37 67 71 71 22 86 31 93 57 62 58 62 32 102 43 56 53 56 81 44 92 44 120 72 101 104 62 78 44 30 96 63 38 61 94 86 87 79 57 42 58 37 46 46 66 37 56 105 71 35 40 93 30 88 112 72 75 88 67 84 58 126 33 37 64 65 56 76 59 40 55 67 68 121 68 22 33 49 44 57 102 86 69 23 35 31 55 79 58 43 69 36 79 76 83 105 33 69 33 94 55 61 60 145 101 103 69 78 66 71 56 67 119 57 65 69 62 43 66 82 68 66 75 31 69 38 27 49 66 42 62 86 79 101 40 122 73 50 79 102 62 55 91 38 81 71 50 28 62 60 84 62 53 71 74 73 83 96 88 77 41 47 68 38 31 59 87 64 41 83 110 55 111 48 89 62 27 56 108 67 127 82 60 67 53 104 51 79 61 118 74 76 42 40 65 83 110 79 65 28 36 113 78 68 97 62 39 53 44 43 41 73 104 55 21 74 61 27 49 51 107 50 58 68 54 64 79 90 75 58 60 45 34 99 51 47 49 44 44 99 99 54 48 58 46 58 40 41 54 60 75 62 85 55 156 38 82 55 65 74 41 60 62 117 58 56 63 48 77 125 31 62 74 44 71 60 49 64 44 63 121 44 64 94 84 57 71 57 83 77 36 77 68 66 59 72 69 73 59 114 38 47 47 89 30 55 14 49 74 103 68 87 47 57 26 80 46 78 80 105 43 61 74 100 76 89 91 5 75 43 115 46 37 68 65 58 23 44 93 48 64 42 48 56 50 32 58 113 68 71 54 77 47 90 103 60 61 52 61 71 88 45 64 64 44 73 54 62 38 85 68 110 60 58 53 58 55 55 29 49 57 49 23 43 56 52 37 135 92 31 72 62 80 96 40 44 74 67 70 76 40 72 137 67 72 89 41 66 58 35 76 86 25 28 42 51 66 32 39 35 38 59 19 53 80 69 86 64 89 61 103 49 45 80 51 56 62 30 68 34 74 80 50 78 41 34 76 56 91 70 89 56 25 73 85 41 87 83 81 92 84 39 44 66 47 91 52 103 95 89 74 95 76 60 52 30 68 61 87 90 61 85 65 70 18 39 61 34 86 59 86 138 41 75 81 85 44 86 46 31 76 40 48 53 75 56 75 78 58 77 57 62 71 43 31 52 69 80 73 82 44 41 31 82 52 59 86 42 54 117 52 68 83 39 57 78 61 84 86 58 107 56 60 91 99 38 83 43 70 61 71 35 47 59 100 70 53 79 41 83 36 37 75 105 81 50 72 42 92 79 61 94 56 89 63 69 50 32 94 58 53 27 27 55 57 95 40 42 53 73 80 69 48 53 109 60 75 78 34 63 52 56 57 54 57 46 89 43 106 65 67 51 56 27 111 100 74 43 72 36 77 63 41 35 29 93 33 62 137 52 52 56 55 24 76 54 85 72 71 44 61 52 137 56 90 67 35 97 88 55 59 27 89 49 87 44 23 89 55 55 92 76 65.49267192784667
75 27 32 41 36 80 36 76 85 55 35 106 68 69 103 83 62 57 85 47 36 77 33 78 102 76 98 81 74 74 62 48 45 27 42 63 130 83 42 85 55 84 95 85 41 46 8 68 73 69 68 79 42 61 72 88 85 124 105 60 25 79 70 74 47 101 78 78 55 39 50 44 66 60 100 87 121 84 101 54 69 44 40 123 67 115 67 38 59 68 78 48 65 33 57 42 81 76 100 45 60 120 64 62 33 63 75 27 103 81 80 41 22 66 66 108 87 54 62 68 118 56 107 72 65 68 76 67 47 44 39 78 67 47 40 65 129 61 34 53 56 50 123 82 68 53 94 56 39 79 104 58 113 82 22 33 110 96 67 46 108 35 33 53 33 88 60 100 57 102 42 53 61 138 8 74 72 110 58 86 65 46 62 43 45 54 91 48 29 93 60 75 90 134 47 122 71 53 76 72 97 54 76 67 44 40 61 110 89 60 71 48 74 88 99 32 49 68 62 56 49 116 17 64 90 37 67 76 66 25 85 30 99 55 62 56 62 29 97 43 51 55 58 73 43 97 51 124 67 100 110 63 77 48 29 95 62 39 60 94 85 85 81 61 50 58 37 44 42 62 38 58 104 70 29 40 98 25 88 120 75 72 91 63 83 65 121 36 33 65 58 55 78 61 38 52 74 71 125 68 20 37 50 52 60 104 90 77 23 32 30 52 72 56 45 68 38 81 75 77 100 29 66 35 102 56 62 67 150 95 101 72 79 64 61 52 69 115 53 61 72 55 41 66 81 68 61 68 29 68 40 29 54 76 44 63 81 72 113 40 115 73 46 80 110 59 55 95 34 75 73 53 31 71 62 91 63 56 71 75 75 90 101 90 80 34 44 67 39 29 56 85 68 45 93 113 55 109 48 87 60 30 59 117 66 130 81 57 69 49 109 46 80 59 111 73 79 46 40 57 86 123 81 64 25 43 113 73 72 100 60 38 49 48 39 41 72 89 58 22 78 58 30 44 51 100 47 59 71 53 69 87 97 82 58 62 42 31 96 52 50 49 45 43 103 92 50 50 66 45 62 39 42 56 59 76 60 84 54 151 41 84 53 67 76 43 62 58 113 64 58 62 47 74 125 30 60 70 44 70 54 48 65 48 62 130 43 65 85 75 53 70 53 85 75 37 80 74 67 50 69 71 82 66 108 34 47 49 90 30 57 16 57 66 110 67 75 47 57 26 76 48 76 80 105 49 58 78 92 76 81 92 5 74 45 120 48 34 62 65 49 28 46 97 44 65 44 43 53 54 29 62 116 67 75 52 81 52 93 100 67 60 56 56 71 89 43 63 62 44 78 62 63 38 83 70 119 62 57 57 57 56 52 28 51 57 50 19 45 58 51 31 129 88 28 71 67 85 95 34 43 76 70 70 73 39 72 127 68 73 89 39 73 55 36 83 81 26 28 43 56 65 29 39 36 40 52 18 54 86 72 90 67 98 69 95 56 41 81 44 52 63 26 73 36 73 74 55 72 43 35 74 62 86 67 86 58 23 68 88 47 85 88 90 98 91 36 49 66 51 92 56 95 101 95 82 95 80 65 51 28 65 62 90 95 66 79 61 68 16 37 59 31 93 65 82 138 38 78 75 81 48 86 47 32 71 35 46 46 85 58 80 77 58 75 59 67 65 47 29 46 67 87 70 88 48 42 33 81 43 59 87 42 58 119 52 70 81 39 55 82 61 82 79 64 111 55 55 87 101 37 84 41 70 61 61 37 48 61 108 70 54 76 45 83 33 36 76 109 86 52 64 41 96 77 60 94 50 85 65 69 53 30 103 61 55 30 22 52 58 105 42 45 56 69 86 71 46 53 112 59 82 78 34 62 51 56 56 47 52 50 81 49 113 64 64 49 63 25 112 103 71 38 70 28 82 55 40 31 28 97 31 66 141 50 52 53 53 22 76 56 90 68 69 48 63 53 139 53 87 63 33 96 84 55 63 24 87 49 91 48 29 79 51 49 102 76 65.61217587373169
68 25 31 38 39 75 41 71 88 58 42 104 70 75 109 84 62 58 81 47 45 78 28 86 105 82 88 80 69 69 66 48 43 29 44 60 128 78 43 91 55 86 100 88 45 46 12 68 72 73 69 72 45 57 70 85 80 120 107 58 25 74 71 74 48 89 73 78 59 38 50 49 73 60 94 83 125 81 101 57 65 43 42 122 72 122 60 34 60 66 78 41 64 35 54 41 86 81 92 46 59 118 62 68 36 64 84 29 101 83 78 44 22 70 61 99 82 49 69 73 117 62 111 71 63 66 89 71 47 46 44 72 69 46 40 70 125 62 36 57 67 60 124 81 69 53 94 56 38 80 108 55 110 84 21 33 110 99 73 39 113 34 35 60 30 86 60 97 59 98 35 54 61 143 9 79 80 112 63 80 68 51 62 39 51 58 99 50 35 87 68 79 89 122 43 123 76 53 76 70 99 59 73 65 46 39 64 116 91 59 72 49 80 89 87 35 48 68 64 55 52 116 18 68 90 40 64 75 65 29 84 28 97 53 56 55 59 30 89 43 53 52 59 76 39 97 52 127 72 107 113 60 75 47 24 95 56 41 59 95 88 87 82 65 54 66 36 40 44 56 38 59 100 69 28 41 97 18 96 126 72 73 93 61 84 66 115 42 36 55 54 55 80 68 48 49 76 71 121 74 17 38 51 53 59 109 88 82 26 32 28 57 77 53 52 67 34 72 74 76 96 28 71 36 103 57 60 74 161 92 102 72 77 65 61 51 74 115 53 59 70 53 43 67 80 57 61 67 30 67 34 30 53 78 46 64 73 82 107 41 111 83 47 82 115 60 57 98 35 71 74 56 32 80 64 82 59 61 63 75 73 100 102 94 83 33 42 67 39 25 57 80 69 45 96 116 54 102 50 84 59 32 56 113 69 122 87 54 69 53 108 43 77 54 111 78 83 47 40 60 89 133 86 63 28 49 111 70 74 101 61 40 52 50 38 40 76 86 60 19 79 55 32 42 46 97 42 65 77 55 70 93 93 77 61 63 47 32 101 53 48 48 48 47 103 100 46 52 66 44 55 41 41 51 62 77 59 87 55 143 44 89 59 66 80 44 63 60 115 74 57 66 48 72 134 28 66 67 46 68 52 51 63 50 61 129 47 65 90 73 53 70 48 85 76 35 85 73 66 47 60 66 85 64 112 29 45 50 92 32 56 14 63 66 105 74 76 44 60 30 75 50 71 80 104 53 59 84 91 75 82 86 5 73 43 116 48 35 55 69 47 28 39 91 42 66 39 42 56 51 29 67 116 63 76 52 85 48 89 106 66 58 56 54 72 90 35 64 62 45 73 59 59 40 87 73 113 57 61 52 51 61 51 33 50 58 54 20 49 62 54 34 128 94 24 78 65 92 93 34 37 71 75 58 80 45 69 123 74 70 86 39 81 48 43 84 74 28 32 48 59 67 31 37 35 36 54 18 51 90 69 91 63 96 77 97 60 38 77 44 56 63 26 76 35 67 77 49 64 43 35 81 63 80 64 85 53 23 72 84 55 84 84 88 95 91 42 49 62 48 97 54 85 100 93 88 103 83 64 51 28 59 59 95 89 68 79 62 68 14 34 61 31 95 63 78 135 38 75 77 78 51 85 48 31 72 34 45 48 84 54 77 73 57 76 60 65 58 43 32 43 68 81 76 89 45 42 34 76 45 58 89 48 59 111 50 66 80 38 52 88 58 81 76 70 109 57 62 84 95 33 80 41 73 55 57 35 47 58 102 71 56 77 47 84 33 31 70 106 89 51 60 41 96 75 56 93 52 86 57 74 53 33 95 63 54 29 25 51 62 101 41 47 52 66 91 68 41 55 123 53 85 81 35 64 49 61 60 54 52 47 83 53 118 66 63 44 68 26 115 105 62 36 74 29 81 53 40 29 28 91 33 67 145 59 48 52 61 24 76 63 99 63 61 48 57 50 136 58 89 67 29 93 87 48 65 25 87 52 90 53 31 81 53 47 105 77 65.77564825253664
65 24 31 38 39 75 41 71 83 56 38 96 71 74 101 75 67 54 84 49 47 85 30 81 102 84 91 82 66 65 73 47 40 29 53 57 131 79 46 98 56 86 107 80 45 42 14 64 72 78 70 73 41 57 66 81 78 130 104 55 24 76 75 76 47 89 70 85 65 37 47 52 75 61 95 86 126 86 102 50 65 44 44 129 78 128 52 36 66 62 80 37 61 32 56 41 90 77 95 40 55 107 68 72 32 62 88 30 100 87 83 45 24 68 56 90 88 49 70 76 118 61 109 66 61 65 90 71 48 48 45 65 77 47 38 71 123 68 35 58 66 66 122 82 76 49 98 62 40 81 117 53 103 85 21 33 123 102 73 38 108 35 33 60 27 92 65 90 60 103 38 56 64 140 7 84 80 109 61 79 68 52 67 38 50 60 95 53 36 82 71 87 85 113 40 129 78 51 78 62 101 61 80 62 43 37 62 119 94 65 69 53 80 90 84 38 47 70 61 54 54 123 16 68 92 35 61 73 62 38 88 26 97 57 52 56 57 25 85 36 57 49 65 81 37 98 54 126 72 115 122 58 69 50 23 94 54 36 64 95 82 89 74 75 58 71 40 41 43 51 37 55 102 74 26 42 101 20 97 129 75 81 94 63 82 62 115 44 39 54 49 58 88 74 52 50 78 77 128 77 19 38 51 59 58 97 89 82 27 33 28 60 77 53 57 68 43 68 75 87 101 23 64 31 107 56 62 79 162 96 101 70 80 65 64 53 76 114 50 61 74 51 40 62 89 54 64 65 32 66 31 33 58 80 46 59 75 83 102 45 111 89 46 84 114 61 52 92 40 64 76 61 31 85 64 83 63 62 63 72 80 97 103 91 94 33 45 71 38 25 53 84 65 41 97 110 50 111 47 86 64 36 57 110 69 115 88 56 62 56 112 36 78 57 104 74 85 51 45 63 95 133 91 56 30 51 107 79 73 97 57 46 53 53 35 33 85 85 58 15 71 57 34 40 55 101 42 69 79 53 64 86 89 80 65 61 42 31 88 58 47 46 47 52 108 102 46 56 69 42 54 38 44 50 64 73 61 93 52 144 48 93 62 60 77 46 66 55 108 76 47 70 45 83 132 25 67 62 43 69 53 54 60 51 62 134 45 57 84 74 57 77 50 89 76 35 90 71 73 40 58 66 83 61 106 29 45 49 98 25 59 15 64 61 108 75 83 48 63 27 74 50 68 78 108 47 65 83 89 78 80 87 5 66 41 109 49 31 49 66 48 28 37 88 41 69 37 41 51 55 29 61 119 63 77 58 88 47 89 106 65 57 49 49 64 89 33 63 62 42 67 65 63 40 82 69 106 55 57 50 48 58 45 36 54 59 55 18 48 63 54 35 126 86 26 72 64 90 86 36 42 63 73 52 83 45 71 123 76 67 89 44 80 50 45 82 81 25 33 48 67 69 35 33 37 35 62 19 49 91 77 95 57 102 78 97 65 41 75 44 52 59 27 80 34 61 76 49 57 45 34 76 59 78 63 83 56 26 71 81 50 77 85 92 99 99 42 52 68 49 101 57 86 93 97 93 108 87 60 44 27 63 62 97 94 72 82 64 72 13 29 59 38 95 56 70 137 38 68 79 78 53 78 49 29 65 33 50 48 83 41 69 77 62 72 59 69 59 49 34 39 65 77 72 91 42 40 37 75 47 59 95 45 62 106 50 68 78 38 50 96 56 77 79 67 106 63 64 79 96 29 76 38 68 48 53 38 55 60 100 71 62 81 46 88 29 28 78 102 85 52 61 44 94 80 56 95 45 83 56 75 56 31 91 57 50 28 27 52 62 105 39 51 48 65 86 69 39 52 119 51 78 81 35 55 51 65 57 52 53 52 87 59 128 67 63 43 70 26 122 96 60 38 76 24 85 56 44 35 25 92 36 64 137 63 50 54 62 25 72 57 98 59 58 53 62 51 136 65 85 70 28 93 88 48 70 30 93 55 85 55 29 81 56 45 111 70 65.9086809470124
71 21 32 37 45 76 42 69 83 55 34 95 71 72 95 75 59 50 81 50 53 83 31 74 98 85 94 77 72 56 74 43 38 28 51 59 134 84 39 101 54 87 119 74 46 40 17 63 73 77 69 77 38 58 67 85 84 135 105 54 22 84 77 72 46 94 66 83 63 39 49 49 81 58 87 79 113 84 100 44 63 45 44 136 71 127 56 36 58 72 70 35 65 34 58 41 91 84 88 42 59 107 65 75 31 63 88 32 99 87 86 42 24 70 59 91 87 51 66 72 122 67 100 66 55 63 86 69 47 47 46 66 77 43 41 74 119 67 35 61 71 71 122 74 78 49 93 62 40 83 112 47 108 87 20 38 121 95 82 37 107 37 31 60 31 95 68 91 63 101 31 57 65 128 5 95 77 108 63 80 62 54 71 34 49 63 95 53 35 82 78 90 87 109 31 123 80 50 76 64 98 69 77 63 45 38 62 121 92 68 63 47 79 90 78 38 52 72 60 57 55 122 15 62 93 37 55 77 63 44 94 25 91 58 52 60 56 19 89 38 58 52 73 81 37 104 46 127 71 115 120 65 65 50 20 91 57 37 62 99 78 93 76 75 55 67 43 37 37 48 37 62 102 79 25 46 104 18 100 137 82 82 94 66 79 64 108 46 34 56 45 57 89 72 60 49 78 77 121 84 21 36 52 54 51 99 90 79 33 32 27 57 79 55 56 67 44 67 70 89 99 20 61 30 113 55 63 80 165 97 108 71 82 71 65 50 71 117 47 65 80 53 41 56 95 55 60 65 28 65 30 33 60 85 47 60 65 82 107 47 105 97 44 87 119 64 55 95 44 70 75 63 36 93 60 87 65 67 59 74 84 98 108 85 90 32 40 74 44 24 50 86 60 39 95 111 46 111 42 90 61 36 57 111 72 101 93 61 60 55 118 32 81 52 103 76 96 53 44 67 97 138 92 57 31 48 110 85 72 91 57 48 53 56 35 39 84 81 59 15 69 53 30 42 55 96 41 67 76 49 68 93 90 81 62 65 48 30 88 63 49 43 44 55 106 107 43 54 71 46 49 41 42 46 60 69 54 100 47 148 53 95 63 61 82 45 66 57 102 77 52 62 38 81 133 23 61 60 48 67 51 62 64 50 66 141 43 60 91 76 58 72 47 89 74 35 88 65 72 43 57 63 85 57 106 26 42 49 99 29 57 16 55 60 103 78 83 57 61 28 73 53 64 79 108 48 67 78 95 86 90 88 7 66 41 103 48 31 48 65 48 26 37 89 41 69 36 41 52 55 27 60 125 65 86 51 89 46 98 105 61 58 48 50 61 87 35 58 62 39 68 63 64 40 77 60 102 57 61 47 47 66 47 38 55 55 55 20 43 66 53 44 119 92 25 74 59 88 90 35 47 64 71 49 81 45 72 118 68 66 91 45 76 52 47 83 84 28 36 52 68 62 38 34 41 33 62 17 46 90 82 105 55 102 85 89 69 39 78 45 50 66 26 72 33 61 75 46 59 48 30 65 59 78 61 85 60 32 73 73 51 73 83 92 100 96 43 58 74 52 95 64 91 95 101 101 107 89 58 43 29 54 69 95 92 75 78 71 75 13 30 58 38 95 58 69 143 38 61 82 75 57 75 51 32 66 29 52 48 84 43 77 86 55 78 59 72 56 46 33 45 65 77 71 97 36 38 38 82 48 55 96 42 62 114 47 66 80 38 51 104 56 82 87 67 99 64 63 78 98 26 73 39 65 47 49 45 56 59 99 67 57 73 50 84 27 28 76 107 84 51 62 45 105 86 56 94 42 88 63 80 54 34 79 65 48 29 25 50 65 99 37 54 53 66 79 72 41 48 115 45 74 83 35 52 48 61 58 45 50 58 85 59 127 67 60 49 68 26 111 105 60 40 78 22 76 53 46 31 27 91 37 68 132 66 50 51 61 26 71 61 102 59 62 49 62 58 136 70 88 72 30 90 91 52 58 30 90 59 88 62 27 82 63 50 112 73 66.04171364148816
73 20 32 36 46 74 41 63 81 56 39 88 66 69 94 76 51 50 84 45 52 86 35 70 103 74 96 78 74 55 74 42 32 25 53 68 131 79 38 95 57 85 113 77 46 35 19 65 75 80 63 82 39 59 59 76 85 125 102 53 20 81 79 72 47 94 65 74 65 36 51 52 83 50 89 75 110 81 100 44 61 49 48 138 74 133 61 36 53 70 72 35 62 34 58 49 90 81 94 43 65 109 67 78 30 67 101 30 104 80 87 40 24 69 60 85 82 57 68 71 123 65 98 65 52 57 83 71 49 43 45 66 78 42 41 88 122 70 36 68 74 73 116 65 80 51 89 64 39 82 111 47 115 80 21 36 115 92 77 43 114 39 29 66 34 96 62 92 59 101 28 54 68 126 3 105 79 99 62 80 59 51 79 35 53 68 100 60 33 78 78 89 87 103 29 123 82 50 76 70 98 69 83 65 44 35 62 124 97 71 65 46 75 95 71 34 51 71 57 62 55 116 13 65 94 37 57 76 64 45 100 23 87 53 46 56 57 15 94 29 59 50 70 78 33 98 50 129 72 121 120 65 66 50 17 88 58 33 63 100 77 97 70 80 50 73 46 39 35 43 40 65 99 66 27 44 108 13 104 129 79 80 96 61 82 63 104 43 36 51 42 57 87 72 71 50 77 80 114 83 18 38 51 48 52 93 88 79 34 36 28 59 83 54 59 66 39 68 75 95 98 18 60 27 119 53 58 86 160 94 103 78 87 65 66 52 74 104 46 61 77 53 37 46 95 56 57 62 27 66 28 26 61 91 50 60 63 84 112 50 102 99 43 92 115 64 61 96 47 68 71 68 33 98 61 85 62 65 53 67 80 97 110 94 88 31 45 69 46 27 50 89 57 39 91 106 46 107 42 89 53 33 62 110 74 97 98 57 57 57 121 40 82 52 97 82 102 56 44 60 93 136 94 60 33 41 115 85 74 100 54 50 54 61 34 40 78 84 57 13 68 49 30 41 57 96 41 68 84 47 77 94 93 81 59 64 45 30 87 68 51 39 43 57 100 113 42 62 70 49 49 45 39 45 62 66 56 102 52 148 60 93 69 56 82 48 64 60 98 78 51 60 38 87 135 22 66 52 49 66 54 59 64 49 66 148 48 64 98 80 64 80 49 92 81 38 91 63 69 40 56 65 89 49 114 26 43 52 104 30 55 17 56 58 110 73 82 59 67 24 69 53 62 77 118 45 75 81 98 88 88 93 8 56 47 98 50 29 50 66 43 28 42 86 42 69 37 46 50 62 27 60 125 70 85 47 94 46 97 113 60 55 43 52 68 92 38 54 61 38 74 70 63 40 81 60 105 57 65 46 46 64 49 40 57 55 51 20 50 65 55 41 112 90 24 74 59 83 83 37 47 69 75 50 76 49 75 115 62 63 84 46 73 55 46 81 88 33 33 57 71 62 40 33 39 35 64 19 44 90 79 108 59 110 80 88 70 36 76 43 48 69 27 64 31 62 79 42 59 45 32 68 59 76 57 74 58 30 68 73 59 70 93 98 112 93 41 61 70 51 89 70 90 95 104 102 104 88 60 39 29 56 76 88 91 78 77 70 77 12 30 61 38 90 59 67 142 44 59 75 79 59 76 54 33 62 28 59 46 89 39 82 85 57 79 67 68 57 50 31 46 64 77 72 94 34 37 43 84 46 47 95 44 64 123 46 64 84 42 53 108 52 80 88 62 94 60 68 73 94 28 72 39 63 46 50 49 54 59 102 63 50 81 50 87 27 26 73 108 87 52 56 44 100 86 59 91 44 87 65 84 54 27 76 71 46 26 27 49 61 91 38 56 53 67 79 78 42 44 113 45 83 80 32 52 44 57 61 49 55 62 83 62 129 73 63 45 72 31 113 109 60 39 77 24 79 49 43 32 31 89 36 77 132 68 50 47 60 26 72 63 102 61 61 49 63 56 150 63 85 63 30 90 86 49 57 33 98 60 84 62 27 80 69 47 111 76 66.11161217587373
72 23 33 43 45 75 37 63 79 53 39 82 60 66 103 65 53 51 82 44 51 86 35 69 98 70 106 81 83 47 75 46 31 25 56 70 136 75 37 95 56 88 120 77 48 33 18 58 78 81 60 87 36 59 58 73 87 129 103 56 21 84 72 72 42 96 66 72 65 37 51 56 82 46 88 78 114 73 103 43 59 49 49 134 71 137 65 34 56 78 79 42 57 34 54 46 87 81 90 47 72 104 74 76 36 67 92 29 105 75 93 40 27 70 59 81 79 59 70 71 117 66 93 65 50 65 91 75 47 44 43 63 81 36 40 92 119 70 39 64 76 75 115 64 82 52 88 60 38 88 108 39 105 77 21 36 120 92 76 46 115 33 27 66 35 96 59 88 65 102 30 58 71 137 5 105 81 91 62 83 51 52 80 34 51 71 102 62 36 73 76 88 92 104 30 124 82 50 69 71 103 73 81 62 44 30 62 125 96 71 65 45 71 89 71 37 53 70 58 59 52 115 16 67 91 41 55 75 71 42 109 20 88 55 49 57 55 13 90 27 63 53 69 83 41 86 50 126 75 122 115 71 62 50 15 91 57 34 59 100 79 96 72 77 51 77 47 42 38 42 44 68 95 69 28 44 111 13 93 125 80 75 98 65 80 63 106 42 39 56 38 53 91 71 79 48 82 83 122 84 21 40 53 50 49 95 89 74 29 44 26 55 82 62 61 69 39 67 75 98 91 17 55 24 105 59 58 78 161 82 108 83 84 67 66 56 77 103 47 59 80 53 38 43 94 55 60 63 25 65 28 25 60 88 50 58 55 84 121 51 96 101 48 92 115 65 60 88 48 67 69 70 31 95 53 87 66 61 49 63 80 102 115 90 85 31 48 65 45 27 52 86 56 40 93 103 44 93 36 86 53 32 52 112 72 91 88 57 58 57 121 48 83 52 91 85 105 53 45 63 96 142 93 63 33 42 106 85 75 107 55 47 60 65 35 45 78 76 58 13 62 50 32 37 59 102 37 62 83 46 77 104 96 87 57 62 47 29 92 72 48 39 43 54 96 116 42 56 66 46 52 45 36 42 71 65 60 105 54 144 68 94 69 57 79 50 65 67 101 86 49 61 36 98 134 20 73 46 49 63 55 64 59 51 65 140 50 73 95 78 64 74 44 87 77 37 88 65 71 43 58 68 87 50 115 27 42 56 107 34 57 14 58 60 122 77 80 55 69 28 63 49 59 66 123 43 72 80 99 91 97 92 10 54 43 99 48 29 46 64 42 25 39 84 39 62 35 42 52 64 30 62 121 74 85 55 98 50 103 116 58 57 43 52 73 87 39 51 54 39 77 74 60 43 82 59 102 55 66 47 40 62 46 42 60 55 50 20 50 67 55 42 112 82 20 80 58 80 81 36 51 67 69 52 73 49 80 114 67 68 87 48 72 49 37 80 94 39 31 58 68 59 40 35 38 32 62 17 41 91 81 109 59 116 82 77 62 33 77 40 49 71 30 64 30 62 82 43 49 47 34 70 63 74 60 81 68 24 66 73 66 73 90 93 110 88 37 62 65 54 95 72 98 99 106 102 103 96 58 38 31 58 81 84 95 71 73 76 68 12 22 65 46 91 54 61 139 47 58 77 80 66 77 52 33 64 34 63 40 88 40 91 80 57 76 60 69 57 47 32 48 64 77 64 94 32 40 48 84 46 45 99 41 66 132 48 67 76 43 53 117 54 71 95 69 91 67 66 67 96 31 72 38 57 52 55 47 57 66 105 74 58 83 47 82 26 28 70 113 86 50 57 43 98 92 60 100 47 91 63 90 50 31 83 81 43 26 28 49 61 94 37 57 49 66 79 75 45 47 99 44 93 81 30 48 45 55 59 48 58 72 75 64 139 72 64 42 67 36 114 116 61 35 72 22 82 47 44 33 29 91 34 78 140 65 57 55 60 25 68 65 107 62 59 53 64 60 159 65 89 63 27 92 92 44 55 32 97 52 89 62 23 78 72 44 106 78 66.24689966178129
73 25 28 46 42 70 40 62 76 54 40 82 62 65 98 62 49 54 82 45 52 80 36 70 99 71 103 84 82 49 68 42 32 24 54 78 138 66 39 102 52 94 130 76 49 31 19 59 79 74 64 94 34 60 56 71 89 135 102 58 21 81 73 74 47 98 66 69 71 34 52 60 86 42 88 78 118 75 92 43 63 53 45 128 68 154 63 30 54 78 78 49 55 33 52 49 92 79 87 45 75 104 76 74 34 73 93 31 106 70 102 42 30 71 55 82 81 61 71 78 113 68 93 54 46 61 99 71 45 45 44 59 77 36 37 97 117 70 38 63 77 80 106 62 85 51 84 58 39 94 107 42 115 77 19 34 120 83 80 46 106 31 23 64 34 94 59 87 63 102 28 61 83 131 4 104 78 90 63 73 48 54 81 29 54 73 95 60 38 74 75 96 90 102 28 117 85 52 72 72 100 74 77 64 43 33 71 120 95 73 64 44 74 81 69 39 51 66 58 60 49 118 17 66 88 47 49 77 73 42 104 20 87 53 42 58 54 14 89 29 64 51 69 84 44 85 46 125 74 125 108 70 57 52 16 104 59 30 62 102 74 99 71 82 54 76 44 36 37 45 44 67 102 66 30 42 110 13 94 116 73 77 98 63 76 59 110 43 40 53 38 55 96 68 73 48 81 83 112 87 17 36 58 50 52 95 92 71 26 43 25 56 86 63 66 73 40 63 75 107 82 13 56 25 99 57 55 75 163 84 105 81 79 64 72 55 76 110 47 62 78 46 42 40 87 64 61 61 22 67 28 25 56 89 49 59 53 87 130 48 85 106 54 95 112 63 62 85 50 66 71 73 30 101 55 86 65 61 50 58 85 105 115 90 79 31 50 63 45 28 54 81 54 44 86 96 44 95 36 85 53 32 48 103 73 86 80 59 55 52 119 51 87 59 89 83 110 52 51 63 88 134 95 71 36 47 120 88 75 114 60 54 57 69 37 49 74 74 62 13 58 57 32 36 50 102 36 61 87 48 72 108 93 84 57 64 50 28 93 68 42 42 47 54 101 113 43 63 68 40 53 43 35 47 74 63 58 102 47 134 74 90 64 53 83 52 72 71 94 85 49 63 36 105 129 22 73 50 49 64 58 64 55 56 63 144 46 74 99 84 73 69 46 86 80 38 94 58 70 47 57 71 84 48 111 31 40 52 108 36 57 16 58 59 122 72 80 64 67 30 62 47 54 68 116 43 80 73 104 94 111 94 8 49 42 97 46 26 46 69 45 20 42 92 40 58 36 44 53 63 31 61 126 68 86 55 106 50 117 109 57 58 38 50 77 92 38 47 47 36 79 71 57 41 85 58 95 55 63 46 41 64 48 42 55 55 56 26 50 69 53 44 113 78 21 83 58 80 82 37 54 56 68 48 69 45 74 111 68 67 83 42 72 53 32 74 101 43 31 57 68 60 41 37 43 28 66 18 36 88 83 106 56 116 81 74 59 35 83 36 51 77 30 61 31 64 78 44 44 55 29 76 67 73 55 77 62 25 70 70 64 75 86 84 119 92 35 60 66 58 101 79 95 94 103 102 107 99 60 38 35 64 78 89 87 71 75 70 59 11 21 63 49 86 57 60 148 46 55 68 83 65 68 54 36 69 35 69 35 92 44 96 76 52 70 67 65 59 47 38 47 70 69 58 96 26 39 48 88 47 48 101 42 58 140 48 73 77 45 52 110 54 68 104 70 82 72 65 62 90 37 72 37 58 57 57 47 55 62 101 76 56 84 39 78 22 29 74 109 84 48 54 39 104 100 61 101 54 98 67 89 44 31 80 83 44 31 30 43 60 94 38 51 47 70 79 75 42 49 99 46 93 78 37 47 49 55 54 54 55 77 70 71 135 68 64 44 69 36 107 112 61 36 77 24 74 45 46 31 31 93 32 81 145 63 50 59 68 28 69 62 113 68 57 56 60 69 151 63 85 56 27 81 92 43 53 30 101 51 91 63 24 72 64 41 107 82 66.16798196166855
69 29 28 42 43 64 39 61 71 49 47 80 54 59 98 70 47 49 75 48 50 83 36 75 100 63 102 86 82 46 59 47 38 26 52 81 144 64 43 98 51 95 133 73 49 30 20 53 80 75 65 91 34 56 57 66 89 137 95 65 24 78 75 75 45 111 59 71 73 38 56 58 86 41 80 75 116 72 94 42 71 56 50 134 67 159 64 31 44 82 74 46 55 30 54 51 94 76 87 44 74 103 73 69 33 75 89 33 101 67 96 42 30 71 48 75 81 65 71 80 114 61 88 50 47 58 100 70 43 44 45 55 75 38 36 88 113 66 36 64 72 77 106 59 77 56 90 61 39 100 107 40 117 85 19 32 126 79 72 42 113 23 22 63 34 92 59 86 60 90 31 60 84 125 4 103 79 95 59 70 45 54 88 27 59 75 96 66 36 69 74 95 91 94 27 116 89 52 78 74 98 83 86 60 43 32 74 122 88 80 61 39 76 73 63 36 55 73 60 67 49 117 21 65 84 51 45 75 73 44 101 20 94 56 43 63 53 18 93 23 64 52 65 83 39 93 48 128 80 125 112 72 54 57 18 99 60 27 64 107 77 96 74 80 47 84 46 39 35 42 45 59 103 66 32 42 113 14 103 107 72 74 111 65 76 56 114 47 35 51 33 58 92 70 71 45 83 81 113 86 20 31 56 46 49 94 89 68 25 44 25 47 81 61 64 67 43 63 78 101 77 11 55 22 93 56 52 71 156 81 100 75 80 65 75 57 82 104 49 62 81 42 42 43 80 75 58 62 18 62 25 26 50 95 52 59 48 89 135 54 79 99 52 98 113 69 66 85 53 66 69 68 31 97 59 82 71 64 46 52 81 103 117 87 75 32 54 63 43 28 59 83 54 47 92 95 39 104 35 94 55 33 44 103 70 78 79 61 61 51 113 56 89 62 87 87 107 55 50 61 92 136 101 71 35 43 125 87 85 109 61 53 63 68 43 46 69 61 60 16 52 56 36 35 49 105 37 57 98 44 75 110 90 86 58 69 53 27 87 71 38 44 46 58 99 105 43 66 73 37 53 38 33 49 68 68 58 100 46 132 75 97 61 50 89 56 74 75 94 77 47 60 39 114 136 19 82 46 47 57 59 65 52 55 66 146 49 74 102 76 69 72 41 82 84 37 102 58 74 49 55 68 85 47 115 26 40 50 111 37 55 16 62 63 123 76 90 64 69 30 61 51 51 73 120 38 76 77 105 90 104 94 7 45 44 100 47 30 40 74 41 21 44 96 41 62 36 40 57 70 37 59 130 62 86 57 109 63 115 109 55 63 40 49 77 86 38 51 45 39 84 69 56 41 80 53 96 52 57 46 42 63 48 43 61 56 61 23 50 70 56 44 112 76 27 93 56 76 75 39 56 58 71 50 66 43 76 109 68 64 74 47 70 47 28 81 101 44 38 62 64 59 42 36 43 28 61 18 33 89 86 105 54 114 75 80 58 38 90 34 50 76 29 61 30 76 69 48 45 59 29 71 70 70 56 82 60 27 74 70 63 70 83 84 122 92 28 63 68 65 104 79 94 94 108 103 115 111 65 38 34 58 81 94 85 70 76 74 55 8 19 64 54 76 60 55 154 50 56 70 83 65 64 53 41 74 37 72 32 95 48 95 80 52 69 71 65 52 45 39 45 69 64 56 94 27 38 43 89 49 48 99 46 54 135 49 75 75 50 57 112 50 65 93 67 86 80 68 53 81 40 74 36 51 58 50 42 55 58 104 78 57 86 46 79 25 26 74 107 84 48 53 36 97 105 53 100 53 102 71 92 41 32 84 92 46 34 26 41 58 98 43 53 45 63 77 70 50 50 100 45 99 84 37 47 52 59 51 55 51 81 75 76 130 75 55 45 69 36 105 121 63 33 83 21 70 42 45 36 34 85 36 85 142 67 50 60 67 23 66 67 114 64 58 58 60 71 155 57 83 57 25 83 94 41 58 32 92 52 88 58 23 76 65 46 101 84 66.15896279594138
63 33 27 39 43 61 43 60 66 48 53 73 54 52 98 75 42 48 68 45 44 92 38 77 101 61 105 91 93 54 53 53 44 27 56 91 137 59 48 94 51 97 139 81 52 29 21 55 84 74 66 90 34 59 60 54 88 120 93 72 25 84 77 72 47 108 55 65 69 40 58 59 89 39 78 75 116 75 96 42 60 53 55 136 65 157 65 35 46 84 77 46 62 27 55 49 96 71 87 40 73 101 68 66 34 78 91 37 98 69 93 46 33 62 48 70 76 70 71 84 109 65 87 51 42 55 98 75 43 35 44 53 76 35 35 84 112 77 35 66 65 79 103 58 74 56 90 59 39 98 108 42 115 82 18 24 124 78 75 40 125 21 25 61 39 91 62 83 61 84 31 60 89 125 4 105 80 95 51 65 48 54 90 26 60 73 93 67 41 68 77 90 89 94 27 114 78 56 84 71 104 85 88 63 47 40 72 135 86 86 59 38 75 71 63 33 62 71 61 63 50 121 22 63 78 56 44 68 76 43 110 19 92 57 43 63 48 18 95 23 67 53 65 80 38 95 45 126 83 121 111 74 49 64 16 93 61 26 66 108 71 97 79 89 47 91 50 44 36 43 48 56 98 64 29 38 115 11 105 112 72 72 113 60 81 56 115 48 33 48 34 60 96 64 79 49 80 77 106 85 19 29 53 51 49 87 87 63 26 44 29 47 78 60 62 69 49 56 76 110 74 9 58 20 88 49 53 71 146 78 104 83 82 61 70 59 81 106 53 62 81 46 46 44 83 74 55 62 18 64 26 25 53 88 54 65 50 92 135 51 80 100 56 98 114 65 65 86 53 66 74 74 31 91 53 83 76 64 42 52 78 101 121 92 73 32 59 61 40 28 67 85 54 47 87 90 38 106 39 98 52 31 41 101 69 75 83 55 64 52 101 58 88 67 81 86 112 55 53 61 88 130 99 69 37 44 131 91 84 108 70 53 70 72 43 47 68 57 69 17 46 62 37 36 50 106 35 63 102 43 75 102 84 82 60 72 54 26 87 70 36 42 47 57 99 103 48 68 79 41 56 33 32 47 73 70 60 105 53 119 74 96 62 54 80 57 71 74 94 69 48 56 39 116 145 21 87 42 50 54 63 65 55 57 69 145 50 70 103 67 75 83 34 84 86 35 98 61 75 53 55 71 94 44 114 29 35 48 110 36 54 13 64 59 122 67 87 70 68 29 58 49 50 76 116 36 76 77 108 86 102 100 7 44 39 95 42 32 36 75 44 20 42 92 39 63 39 42 55 66 39 52 135 60 84 50 108 72 109 107 52 67 45 45 90 92 36 51 48 37 81 75 56 44 73 50 95 52 60 46 45 64 49 44 62 54 58 20 48 77 54 47 112 72 33 93 59 77 80 43 54 63 73 45 63 36 73 104 64 64 65 43 70 50 26 85 99 44 31 64 60 59 41 37 49 24 58 18 30 87 92 108 51 108 78 75 65 40 79 30 47 74 26 58 28 76 67 54 43 66 29 77 72 69 56 90 53 26 72 71 62 66 80 78 109 98 28 60 77 71 110 73 92 98 99 100 124 111 71 37 35 58 77 96 80 70 77 74 52 8 21 63 59 77 62 55 145 50 59 68 80 70 58 58 40 71 37 67 33 84 48 97 70 51 72 71 65 42 43 44 40 67 61 57 95 26 39 44 82 52 52 97 44 55 134 53 77 75 51 55 113 48 62 90 69 78 82 73 55 88 39 72 35 45 68 49 47 56 57 96 82 58 86 43 77 29 24 78 100 84 47 55 39 99 98 55 98 53 103 69 92 42 35 87 99 45 33 29 43 61 94 43 53 45 55 75 69 51 48 96 45 103 90 41 40 49 62 52 61 51 86 75 81 132 73 61 44 67 34 103 122 61 27 83 20 66 42 46 37 42 86 38 93 132 71 50 65 72 23 59 65 113 62 54 62 58 70 159 53 77 57 24 91 89 44 52 33 99 50 81 56 26 77 67 45 92 75 66.06426155580609
60 34 25 45 42 59 39 60 69 40 57 73 57 47 93 75 45 45 70 45 44 97 38 79 89 64 103 87 97 58 47 54 41 28 57 89 134 58 51 91 52 91 137 77 56 32 20 58 87 68 64 88 38 58 64 49 81 113 90 80 24 83 76 70 49 111 55 66 75 40 58 59 93 34 73 74 117 68 100 43 57 48 52 137 68 161 65 39 44 91 79 47 66 27 51 48 90 67 84 37 73 99 68 62 37 77 86 39 94 65 97 47 27 62 46 68 74 68 69 84 107 59 84 48 43 50 90 79 50 32 44 52 78 35 39 84 107 81 34 66 67 74 107 56 79 57 91 63 36 106 107 45 118 83 18 22 133 80 71 37 132 20 23 60 35 93 60 83 65 83 29 57 93 126 5 109 79 92 54 61 44 55 87 20 57 80 92 68 40 67 68 89 92 96 25 107 82 59 82 63 113 85 89 53 44 44 74 140 76 89 59 34 75 73 61 31 69 71 61 71 49 124 28 59 78 59 41 70 80 46 110 16 89 56 45 62 45 21 94 22 62 54 64 79 37 93 48 124 86 115 113 70 52 58 19 89 58 27 62 106 70 96 77 89 54 90 52 46 31 44 48 52 98 67 28 39 113 10 104 111 70 78 118 58 78 56 113 50 37 50 37 59 94 63 86 46 80 81 101 84 18 30 53 52 48 90 88 59 24 46 25 47 73 61 61 70 49 58 74 106 71 11 54 20 83 51 48 60 138 79 103 83 86 57 65 60 71 102 57 58 76 48 49 44 79 77 57 67 19 68 24 25 51 94 57 67 50 92 126 50 83 104 52 92 115 73 70 90 57 68 74 72 31 86 55 78 87 68 42 44 80 97 117 91 72 34 60 57 41 24 65 85 52 49 94 92 42 110 38 91 46 28 41 99 63 68 85 53 68 53 88 55 87 66 76 84 115 55 49 70 88 123 102 69 33 46 137 98 89 112 74 51 71 74 45 51 70 58 69 15 45 62 35 37 49 111 39 55 95 41 83 96 82 82 66 70 51 24 90 66 34 45 44 59 103 116 49 75 72 40 51 35 30 49 72 75 55 97 54 122 73 101 66 46 80 56 67 76 87 65 51 59 41 111 139 22 80 41 52 49 64 63 53 59 71 145 50 62 99 68 74 79 35 83 81 36 94 59 72 55 51 69 91 42 117 30 35 43 107 40 56 15 64 52 111 63 94 68 66 29 61 49 45 75 112 34 79 74 104 81 105 99 7 40 38 92 41 28 34 72 47 22 40 88 35 68 38 46 61 74 41 49 129 55 75 51 119 76 113 99 46 60 41 43 83 103 45 53 45 42 82 70 55 46 70 50 92 57 61 53 45 67 54 39 70 53 56 22 48 79 52 48 115 78 31 92 61 81 77 46 53 65 76 45 68 33 67 111 66 68 61 43 74 49 24 83 95 40 35 57 63 63 38 34 50 22 55 15 28 84 91 103 49 100 81 72 69 39 78 25 45 76 27 60 25 75 60 50 38 67 31 78 64 61 55 81 54 23 72 72 61 74 85 78 111 98 22 61 80 74 108 79 95 95 98 99 129 118 74 32 39 55 72 96 71 77 72 77 47 8 23 54 57 69 62 58 141 48 62 64 76 64 50 57 40 76 38 70 33 82 44 100 72 52 70 75 66 34 47 46 43 68 61 59 94 23 38 42 72 55 54 94 40 54 136 58 73 73 54 51 116 51 57 89 68 74 75 78 49 84 47 73 42 49 70 46 38 58 56 99 87 59 89 46 74 28 25 75 101 87 47 59 44 93 99 51 100 54 101 69 91 42 38 93 106 40 27 30 46 64 92 42 47 46 54 70 70 54 48 97 51 103 91 44 37 45 59 57 62 53 90 72 74 132 72 66 40 59 34 96 123 59 23 89 19 63 43 45 42 44 87 41 82 118 72 50 64 74 21 60 70 105 65 58 64 57 74 157 50 77 56 24 94 79 46 53 33 96 45 86 55 29 74 70 44 89 67 65.65501691093574
58 37 24 46 42 56 36 64 60 40 61 77 59 45 94 79 47 42 68 39 44 101 37 74 87 63 95 78 103 60 49 61 45 33 58 88 117 59 54 92 63 91 143 74 58 28 21 56 88 60 63 91 42 61 65 47 77 105 80 73 22 76 68 70 56 104 60 74 71 47 59 62 94 41 67 73 113 63 98 37 52 45 59 124 72 157 65 40 44 84 79 56 69 26 53 47 92 69 82 37 68 98 66 62 36 78 88 45 90 72 101 40 27 58 49 66 72 63 66 83 111 53 80 50 47 49 86 73 52 33 42 49 77 33 36 80 109 78 34 61 68 77 98 44 78 58 99 66 28 105 103 43 123 78 20 23 132 81 66 38 124 22 19 59 38 94 69 81 68 81 27 59 95 117 5 106 79 86 55 58 40 53 95 18 54 82 93 66 41 66 64 90 93 98 26 110 82 56 84 61 108 86 93 47 44 47 77 137 71 98 57 32 74 70 61 33 68 67 62 68 43 107 29 59 77 60 32 73 82 47 113 13 91 55 50 60 45 21 108 23 63 52 67 86 36 91 50 125 78 117 120 62 57 62 21 88 62 26 63 107 65 98 78 95 47 83 51 46 32 41 48 53 91 69 25 40 114 9 99 103 71 77 116 62 81 58 110 48 42 48 40 62 105 62 89 43 79 88 104 83 22 34 51 48 41 93 84 53 23 39 24 45 73 59 58 68 53 58 71 107 64 12 54 21 81 52 51 58 133 76 109 79 88 55 65 61 70 98 60 58 80 45 53 46 81 78 57 69 18 57 28 26 51 96 52 72 49 98 129 50 79 100 52 92 122 77 76 94 62 64 78 61 32 86 53 77 94 70 37 42 81 90 110 90 71 31 58 59 43 24 72 76 53 48 96 84 41 108 36 87 47 28 44 105 61 74 78 54 68 55 90 55 91 65 71 83 119 55 53 67 81 124 98 67 29 49 138 104 88 98 69 51 65 80 44 50 69 60 64 14 46 72 33 38 49 113 38 54 102 38 83 95 82 91 65 70 48 23 95 64 34 49 46 57 104 115 46 70 66 42 56 35 28 46 79 69 60 90 49 112 82 105 63 48 82 61 60 76 85 68 50 52 38 99 134 23 88 42 50 51 65 60 50 65 77 146 43 63 95 58 84 81 34 81 76 36 92 59 77 58 53 65 94 45 107 30 35 47 103 39 54 17 66 49 104 62 95 71 63 24 57 53 45 71 108 37 79 73 99 83 102 96 7 40 34 92 40 23 35 71 47 20 43 89 41 68 40 50 62 76 43 42 130 54 77 46 130 75 111 95 45 66 37 44 85 102 46 54 49 43 74 71 52 50 69 51 95 49 64 65 46 71 56 40 76 55 52 23 47 85 56 50 114 83 37 93 65 82 71 52 58 78 83 45 69 31 69 113 67 72 56 45 75 48 28 85 101 38 37 64 67 71 38 31 54 19 58 16 29 78 84 111 51 100 74 73 77 35 73 25 38 72 28 58 25 70 59 53 37 66 28 79 68 64 50 84 57 23 70 66 62 79 87 72 105 96 24 59 85 84 110 82 100 101 99 99 124 120 77 33 38 48 73 88 66 75 67 73 43 8 23 52 58 66 67 58 132 53 60 60 67 62 46 55 45 78 38 76 33 69 41 98 73 49 77 77 60 30 48 46 45 66 57 57 96 26 34 42 73 52 55 89 41 51 139 62 67 71 55 52 106 51 58 89 73 72 70 80 47 82 48 70 42 51 70 46 39 62 55 100 91 56 92 43 74 28 22 73 103 82 47 56 43 90 95 54 99 50 104 70 90 45 41 99 112 37 29 26 46 62 92 45 42 47 49 70 69 48 42 97 51 110 96 45 36 45 59 52 65 60 97 64 66 121 65 68 41 64 31 89 110 58 22 85 18 61 42 47 43 47 76 38 76 112 74 48 58 75 21 65 63 104 64 58 63 50 79 160 53 75 49 26 102 78 49 51 37 96 46 83 61 31 73 70 40 88 64 65.31003382187147
55 39 22 49 39 50 35 60 58 38 59 81 57 42 94 78 49 39 73 43 54 105 34 78 92 62 93 70 97 61 54 67 48 30 58 90 108 56 55 87 64 82 144 77 55 29 22 48 87 60 64 88 45 56 67 46 77 104 81 66 22 72 60 68 50 101 63 73 73 44 58 65 97 45 68 78 110 68 94 40 51 43 64 122 75 151 66 41 36 83 79 57 67 27 55 45 93 69 82 39 70 97 67 63 37 82 94 45 86 71 100 40 36 59 50 60 76 65 68 84 109 53 78 53 45 51 80 68 48 31 43 47 76 38 34 81 107 69 37 59 68 82 97 43 78 58 95 70 28 97 104 43 120 84 21 21 132 84 62 34 123 17 20 58 38 99 65 79 66 82 23 60 108 109 4 104 80 80 51 60 45 51 85 18 52 85 92 65 41 70 65 80 96 95 28 111 78 51 84 63 112 90 96 50 44 45 81 134 68 95 57 30 74 73 59 37 68 66 67 70 41 98 30 48 74 62 31 80 78 49 113 14 93 54 51 54 46 20 115 19 65 52 61 87 37 88 57 121 82 127 120 68 63 59 20 87 58 28 65 101 59 93 87 97 54 78 46 50 30 43 49 59 90 74 29 41 122 8 94 92 74 80 116 61 84 58 106 46 46 48 39 61 107 67 97 47 76 87 97 84 24 37 51 54 39 86 82 45 26 35 28 49 73 62 57 70 50 65 67 102 63 15 47 20 79 54 51 68 134 74 107 77 82 55 62 70 68 97 56 55 83 50 55 53 73 81 47 74 16 60 29 23 48 96 51 70 45 98 141 48 77 97 52 91 113 77 80 96 57 65 84 63 28 76 58 71 98 66 33 44 76 91 111 83 70 30 57 65 38 24 76 80 53 54 96 79 40 115 34 86 44 31 42 104 59 78 75 53 67 56 91 56 89 66 65 86 107 58 49 66 80 118 97 64 30 52 129 106 92 94 71 51 68 85 43 55 68 56 68 14 42 70 29 39 55 117 33 53 96 34 90 95 93 92 58 71 52 22 90 65 28 47 48 52 101 122 47 69 67 37 54 33 27 45 84 67 58 89 48 113 80 108 57 52 84 55 58 77 85 72 50 49 41 102 133 24 93 41 52 55 65 69 45 60 67 145 42 68 89 58 78 81 30 72 67 36 87 63 79 58 50 60 92 46 109 36 32 49 99 37 58 20 66 53 100 67 103 79 58 21 64 43 45 74 99 40 77 76 95 81 105 105 8 42 38 91 43 29 31 72 38 20 44 88 39 70 36 48 65 81 43 42 117 52 74 42 130 78 95 97 41 64 39 42 87 101 49 53 45 44 79 72 48 53 70 51 97 56 64 73 41 75 58 46 79 51 48 25 56 99 54 50 107 84 38 88 68 82 66 58 55 81 86 41 67 28 69 119 69 73 55 53 77 50 31 81 101 37 37 63 68 68 36 30 54 17 54 14 28 72 80 112 51 96 68 70 83 39 66 27 35 70 29 58 23 67 64 52 35 65 32 82 74 71 47 88 51 23 66 60 60 77 86 74 103 91 23 62 79 88 111 86 103 99 100 102 123 136 79 35 37 47 71 84 72 65 66 70 42 11 21 53 55 69 68 56 128 54 64 59 66 62 45 61 43 77 36 73 31 69 35 91 74 48 73 89 58 33 41 52 45 65 50 51 90 31 33 40 76 51 61 81 45 49 131 60 63 70 55 55 109 51 60 80 77 71 70 82 51 81 51 68 42 53 73 44 43 60 55 101 98 62 91 42 73 33 23 69 99 85 44 53 39 87 85 53 91 52 102 69 88 42 40 97 106 38 27 27 51 65 91 39 40 50 44 66 78 44 46 92 46 109 102 43 37 49 55 52 65 65 98 58 62 126 69 67 39 64 31 86 112 59 19 86 18 58 43 48 42 44 77 36 77 114 75 48 61 81 20 67 65 96 61 62 67 50 83 165 51 77 40 27 106 77 51 46 44 93 46 74 62 31 65 73 47 81 64 65.04960541149944
58 39 21 53 37 46 34 64 60 41 63 84 57 42 91 78 53 40 70 39 53 106 31 78 102 65 100 80 99 61 54 78 53 34 60 82 105 53 53 89 64 79 141 77 56 28 20 50 92 55 54 81 47 55 67 44 79 93 84 64 25 78 56 66 45 95 63 68 78 44 57 65 96 46 64 74 107 62 93 42 49 39 76 119 72 141 67 42 37 85 82 55 68 28 57 47 94 72 82 44 76 93 66 66 42 82 88 45 91 69 105 41 38 54 52 64 77 60 64 82 111 46 77 59 47 50 73 70 50 30 42 45 73 33 39 83 112 71 37 60 62 84 96 37 75 55 102 67 24 94 111 46 119 87 22 21 131 88 59 29 128 19 20 58 35 101 68 76 72 80 24 65 111 102 5 110 74 74 51 56 46 50 80 14 51 89 93 60 46 70 60 76 93 88 27 105 79 50 87 65 115 87 93 48 46 48 83 123 71 94 47 28 79 79 56 40 70 65 64 71 41 100 29 44 73 64 29 83 82 44 109 16 96 59 54 47 43 22 114 18 64 51 64 88 38 85 64 127 82 135 120 68 60 62 18 81 54 32 72 99 60 86 89 101 63 76 45 51 30 47 48 62 83 74 31 36 132 9 89 99 76 77 120 59 77 55 104 47 43 41 41 52 110 64 95 42 75 85 94 83 30 33 49 52 37 82 74 46 23 37 25 49 76 56 59 62 52 69 63 92 61 14 49 17 80 54 56 64 130 75 106 80 82 55 64 72 66 93 63 50 79 49 53 52 71 82 48 78 17 61 27 22 50 100 53 71 45 96 146 45 68 97 49 89 110 77 82 99 54 69 88 62 27 72 55 73 104 67 32 47 70 89 98 82 70 33 56 65 34 23 84 85 53 52 100 76 42 119 34 89 46 29 37 111 57 80 81 55 72 56 86 57 81 66 57 80 110 61 52 59 75 123 102 66 26 46 129 110 96 85 76 50 70 87 40 53 72 51 67 13 41 64 31 41 51 111 28 54 95 30 88 96 88 91 63 66 53 22 89 63 30 49 51 52 94 119 50 69 69 38 58 32 25 46 89 67 57 95 44 110 82 111 63 55 89 56 60 67 85 78 54 45 41 102 135 27 95 44 58 56 67 73 42 58 66 142 45 69 80 56 77 84 27 71 65 30 85 62 85 56 51 57 92 44 114 34 34 51 95 36 61 24 62 56 96 66 101 79 61 20 66 44 50 69 100 40 77 75 90 80 105 104 8 46 39 89 51 27 32 71 36 21 48 81 42 66 34 45 65 90 43 39 108 51 77 40 130 84 93 97 38 57 39 47 84 98 49 55 47 38 76 76 44 56 67 58 91 64 62 71 44 81 57 44 73 52 47 33 60 98 62 49 101 87 42 91 74 88 59 58 59 71 95 45 61 33 66 127 62 72 53 53 77 48 32 76 106 30 36 58 66 73 36 30 55 15 56 15 29 66 79 111 52 104 65 74 81 44 72 25 33 73 24 57 18 67 62 55 29 62 37 82 82 77 47 86 53 25 66 53 59 82 80 75 104 93 20 61 84 84 113 81 107 93 101 107 118 136 73 35 39 45 71 80 59 59 70 70 44 9 20 56 55 68 76 63 126 61 66 56 65 60 46 61 44 74 35 73 27 66 36 94 75 43 74 100 59 34 39 55 46 63 44 38 91 33 37 38 85 47 67 77 48 45 120 56 58 61 49 55 107 55 56 82 85 77 70 82 55 87 54 70 37 53 74 44 43 60 55 99 99 59 93 40 77 35 22 61 95 82 43 53 43 82 76 51 91 50 96 64 87 37 45 107 102 37 27 27 51 60 88 38 35 49 41 61 82 49 41 97 39 115 97 42 44 50 56 47 70 69 91 54 58 128 69 60 39 64 32 88 114 62 20 79 20 57 44 50 44 42 83 33 72 120 74 47 63 91 22 66 61 89 57 61 71 51 92 159 41 79 44 25 120 70 50 43 43 93 50 68 61 28 64 77 33 79 69 64.82750845546787
54 42 28 52 35 45 28 63 61 43 64 85 56 45 93 73 56 41 66 36 56 99 32 74 109 66 99 77 96 62 58 77 62 36 59 90 94 49 49 86 64 73 147 74 50 29 17 50 88 52 57 77 45 55 73 43 81 93 77 63 24 74 57 69 47 94 64 70 81 48 58 64 91 49 59 74 104 65 95 34 47 36 81 117 76 143 68 41 40 77 77 49 67 32 52 46 86 76 83 48 76 94 67 66 40 78 87 45 82 65 105 42 43 55 52 59 73 55 54 80 110 42 79 53 48 52 72 68 48 30 45 37 69 33 44 77 104 71 36 61 58 84 100 35 70 52 98 59 26 96 111 50 115 83 20 20 128 88 52 31 125 23 20 61 37 106 68 69 75 84 22 67 108 101 5 107 70 71 53 56 47 49 83 14 50 88 93 55 46 68 64 73 99 85 24 102 85 54 81 69 120 89 88 45 47 47 76 125 72 89 44 25 74 78 57 43 76 69 64 63 39 95 30 42 71 66 25 90 78 51 107 14 87 61 49 47 48 20 101 20 63 56 64 88 41 91 70 126 81 127 117 69 55 58 15 84 57 30 76 96 57 93 94 108 68 71 44 56 32 48 58 62 86 69 30 37 136 9 91 100 71 72 127 53 66 56 105 40 43 39 42 55 106 65 98 40 80 79 90 78 28 33 49 50 35 82 73 44 25 38 22 45 76 57 58 67 55 73 63 90 59 16 51 19 78 59 59 62 131 69 111 80 86 56 66 71 77 84 57 43 84 49 53 51 66 87 56 82 17 59 23 20 43 100 54 72 46 99 146 44 64 99 48 91 115 78 82 99 60 67 94 63 23 70 54 70 107 68 33 49 68 93 96 82 67 34 63 69 32 23 83 81 54 52 97 72 42 114 36 84 50 27 35 102 54 80 80 55 67 54 87 57 81 66 53 78 108 54 50 54 80 120 101 70 24 50 125 114 92 82 78 57 69 94 37 50 70 48 72 12 36 67 33 43 49 106 27 52 97 24 91 97 83 94 66 63 49 24 87 60 32 46 49 52 88 108 49 67 71 45 61 31 25 46 95 70 60 96 43 104 82 102 70 58 98 57 57 63 87 74 53 46 41 97 130 29 95 47 58 55 66 74 43 59 57 140 46 67 75 51 69 76 26 65 58 28 78 62 85 55 56 60 96 44 110 34 33 56 98 39 59 25 60 59 90 68 103 84 59 17 72 46 51 74 92 47 89 84 89 80 104 100 10 46 36 95 51 31 34 74 40 21 42 78 43 62 33 46 57 86 44 42 106 58 68 36 135 83 91 95 38 59 34 52 76 97 47 52 48 35 76 76 46 49 65 55 94 58 61 73 44 86 59 45 79 52 44 37 61 90 68 50 97 87 42 102 65 90 61 53 65 67 104 39 59 36 68 131 62 72 55 54 75 47 36 75 101 28 37 58 66 77 36 30 58 13 62 14 26 66 79 116 56 102 66 74 78 45 70 25 31 71 24 57 18 61 64 55 31 66 35 84 87 77 45 81 55 27 62 53 57 91 83 73 99 83 18 62 96 84 116 84 109 84 100 113 114 140 81 33 35 46 77 81 55 60 73 71 45 16 20 62 55 66 79 64 132 61 64 52 62 62 52 63 45 80 37 67 26 64 31 92 73 39 79 103 54 37 43 49 49 60 48 35 95 38 42 43 95 54 71 70 47 47 105 56 56 58 49 56 110 54 51 82 86 73 66 87 57 93 59 71 32 56 68 42 45 61 53 96 91 57 94 39 76 41 22 63 84 86 39 56 45 79 74 48 80 48 89 62 93 40 46 103 98 34 24 32 47 61 85 34 30 50 40 64 87 45 41 91 37 109 92 44 48 52 60 44 73 72 95 55 50 126 71 63 37 62 28 88 106 63 21 83 18 53 41 49 50 51 83 33 70 125 76 49 64 95 25 72 63 82 63 62 69 51 97 160 39 68 43 22 129 61 55 38 46 80 50 70 69 29 68 79 32 75 70 64.52987598647126
50 40 26 50 33 44 23 66 60 45 68 85 49 49 92 75 49 41 59 34 58 97 32 69 113 63 103 72 95 60 57 76 66 36 50 92 85 47 46 74 62 68 151 71 47 30 18 47 86 42 60 69 50 52 73 40 76 77 80 56 25 70 53 72 44 91 60 66 75 53 58 66 90 51 59 76 105 66 91 27 48 42 84 116 72 132 68 36 40 78 75 50 63 30 52 46 87 70 86 51 73 94 66 68 32 80 88 44 87 67 107 41 46 52 56 61 72 55 50 87 121 40 76 55 47 57 72 66 49 34 44 36 73 36 46 77 97 73 32 61 59 88 96 30 66 48 95 58 29 97 105 50 109 91 20 19 126 100 51 33 130 28 19 57 39 108 69 73 75 88 20 64 101 99 5 105 76 72 52 52 45 49 79 11 51 81 92 54 52 66 60 72 98 89 20 92 82 46 76 69 120 88 95 43 45 46 82 120 64 92 43 21 83 77 60 39 68 66 67 59 42 94 30 39 73 67 25 91 80 51 103 14 87 59 45 49 53 22 101 20 64 64 56 84 38 87 71 128 87 130 114 75 53 57 15 83 57 36 80 96 53 94 92 112 60 72 42 56 33 45 61 67 83 73 31 37 138 8 93 105 69 71 125 56 62 61 101 37 41 39 40 54 100 65 100 40 84 76 96 67 36 30 49 52 31 79 70 39 24 33 24 49 77 59 55 69 58 70 67 92 50 16 53 19 69 63 65 60 133 67 110 80 85 59 67 75 73 80 53 43 80 41 51 51 65 86 56 85 16 57 20 23 40 97 52 76 42 103 147 41 62 98 45 96 122 83 78 99 67 67 85 62 24 73 53 68 107 65 37 42 62 95 91 83 59 30 63 70 32 22 77 73 53 54 101 69 41 114 37 82 52 30 30 101 46 80 79 56 67 55 86 56 80 61 54 72 111 53 52 51 74 124 100 76 26 46 128 118 96 85 73 61 69 85 35 52 69 49 65 14 36 73 39 47 52 109 31 54 90 22 79 97 85 98 70 62 53 27 87 65 36 47 44 54 78 99 43 69 69 42 64 35 26 47 103 71 68 95 40 102 80 99 63 52 101 56 58 66 93 75 50 43 40 99 127 29 96 50 59 54 65 83 43 68 61 145 45 64 69 48 67 69 26 60 62 25 75 63 87 60 52 65 94 47 106 35 30 57 100 38 60 28 65 67 88 66 104 84 57 16 66 49 48 70 91 49 97 82 95 74 100 107 11 49 34 92 57 32 34 69 43 20 38 68 42 66 30 47 59 87 44 46 106 57 65 35 133 85 87 95 35 62 35 47 67 92 51 56 46 33 79 76 45 52 64 58 93 55 63 75 49 85 62 47 80 52 41 40 69 94 72 51 95 87 43 105 71 92 65 65 67 68 101 34 56 35 63 137 60 70 57 60 80 47 38 78 105 29 42 59 61 72 33 31 58 11 59 13 26 64 75 101 57 102 67 73 75 45 76 24 30 75 22 60 19 63 66 53 28 64 35 88 84 75 47 82 53 23 75 52 65 88 91 72 101 81 18 64 99 80 120 85 111 87 98 121 110 147 81 37 35 44 79 84 56 57 62 80 47 18 24 66 57 60 82 69 132 65 64 56 57 64 48 67 45 81 30 68 22 59 27 88 72 40 76 102 57 38 38 48 52 57 45 32 90 31 44 45 94 52 78 65 51 46 96 57 55 48 51 54 96 57 51 77 83 76 76 84 57 92 58 70 34 68 73 44 48 59 53 94 91 61 90 41 85 47 21 61 80 83 42 57 41 80 71 51 79 39 95 57 85 44 47 104 104 37 19 32 45 58 79 33 33 45 43 63 93 44 39 99 37 103 86 47 49 55 59 48 83 72 89 52 48 121 69 54 36 61 33 87 107 65 17 85 17 54 45 48 52 56 82 31 68 126 73 52 66 93 22 76 64 80 60 61 71 54 97 159 43 69 45 21 135 56 50 37 43 74 50 70 69 31 63 82 30 71 68 64.23900789177002
50 39 22 44 37 44 23 73 57 43 73 86 53 47 91 74 48 44 54 32 59 92 35 76 110 62 108 70 102 58 53 71 71 39 45 91 78 47 46 71 64 67 141 67 49 27 17 47 90 35 65 66 55 50 73 32 75 74 78 55 24 72 50 69 39 91 58 65 82 61 61 64 92 50 58 77 101 61 84 29 45 44 85 108 76 131 67 33 43 72 79 45 65 29 55 50 88 70 87 51 65 93 66 70 34 75 81 40 79 59 97 39 48 51 57 54 71 53 51 83 117 39 71 54 47 58 72 61 54 29 47 40 74 33 45 74 100 72 30 64 56 90 102 26 64 48 94 56 33 97 107 55 99 92 19 25 124 94 53 34 126 28 17 53 43 105 69 68 75 85 18 63 93 99 6 104 78 62 47 56 44 54 81 13 44 82 98 54 54 69 63 63 102 88 19 88 83 49 69 72 102 82 85 43 43 48 85 112 64 93 48 18 85 74 59 39 64 70 64 68 39 97 35 35 72 76 24 97 76 61 107 18 88 59 49 48 59 24 95 21 63 61 47 84 36 82 72 131 94 128 116 73 58 60 11 80 61 39 87 89 51 94 97 108 62 80 42 55 31 51 66 76 81 69 32 41 145 8 94 110 70 67 119 56 60 62 98 37 39 34 37 52 100 68 101 42 80 74 100 61 38 32 55 54 32 78 72 35 28 33 29 52 79 59 48 71 60 71 64 95 47 18 56 25 69 58 73 60 120 65 114 80 85 68 61 66 68 68 53 39 86 40 59 47 67 89 61 77 16 54 19 24 42 90 55 73 44 97 154 45 58 89 42 88 124 82 76 94 69 64 87 67 24 74 53 70 97 69 37 42 63 95 90 80 63 30 64 73 27 20 81 75 55 56 100 61 39 117 43 80 54 32 28 98 45 85 75 53 72 57 87 60 89 57 49 64 119 55 53 48 74 117 93 83 24 45 128 119 96 86 72 69 71 82 36 53 72 48 60 14 34 78 42 46 53 103 35 41 84 21 73 99 92 92 72 64 51 32 80 59 35 47 44 56 70 93 45 73 69 45 64 38 27 46 113 74 63 102 41 100 72 94 64 53 98 56 59 64 88 76 49 41 39 104 120 29 91 52 51 59 62 85 44 71 69 138 45 63 67 45 63 67 27 56 66 29 67 69 85 62 52 64 98 53 100 34 28 61 97 38 64 31 64 75 87 66 105 90 61 14 64 51 56 72 84 54 102 78 95 80 96 112 13 52 36 95 52 33 30 70 47 19 38 69 43 70 25 52 66 90 43 47 105 52 62 35 129 84 82 89 37 65 33 46 68 97 45 57 42 28 78 82 45 51 69 56 91 59 65 74 52 83 63 46 81 48 37 42 72 101 69 53 89 85 41 102 76 92 56 72 63 70 107 33 61 34 63 133 66 69 55 59 76 51 39 75 93 29 47 54 62 79 31 37 58 11 62 13 19 67 76 104 60 90 62 70 72 44 78 29 33 73 22 62 21 60 63 52 30 62 37 86 84 76 46 79 53 19 81 51 68 83 86 70 98 75 14 68 101 87 116 85 121 94 97 125 114 141 88 35 31 45 86 83 54 56 62 83 50 21 29 66 65 64 83 69 122 69 67 56 54 67 53 67 40 72 31 73 18 55 27 89 68 41 82 103 53 38 43 42 55 63 45 29 87 32 45 51 98 50 79 60 48 45 87 57 53 45 56 49 93 54 52 73 80 74 79 81 58 93 61 73 34 66 72 43 49 51 54 95 88 63 95 42 83 50 20 58 80 82 38 51 43 71 66 50 85 39 95 50 93 49 43 102 101 36 18 34 42 56 80 36 34 43 43 61 93 45 35 97 42 98 83 46 45 56 52 37 93 69 92 53 37 120 70 56 31 63 34 90 112 68 15 89 20 51 45 47 54 61 84 33 62 122 74 52 67 97 23 78 65 73 57 75 65 54 94 153 43 60 47 19 141 54 55 37 40 71 52 66 65 29 59 79 29 62 65 63.94588500563698
50 38 22 45 43 46 22 67 47 45 72 84 48 43 90 64 47 42 48 29 60 103 40 78 108 63 110 67 99 57 52 71 75 39 53 89 73 43 48 69 62 69 138 72 47 21 18 46 91 33 64 64 63 47 70 29 77 70 74 56 23 70 49 72 38 85 55 63 85 67 63 71 91 54 55 77 97 67 85 28 43 45 86 102 78 125 65 34 48 69 78 40 69 26 53 53 83 64 81 48 69 87 56 74 31 72 76 36 70 52 92 36 54 52 54 60 72 54 53 75 116 42 61 51 44 63 72 60 50 27 48 37 72 38 40 74 104 70 24 52 54 92 102 23 69 47 99 50 30 91 108 58 98 82 18 28 123 88 51 33 115 27 15 51 46 105 69 63 69 95 15 62 92 100 7 103 81 61 47 55 47 52 89 15 44 84 84 56 56 80 70 57 110 85 14 90 89 49 63 66 97 80 96 35 47 44 80 107 59 96 45 15 92 83 57 33 68 72 66 68 35 97 36 32 77 80 24 93 75 73 110 21 81 59 55 46 68 28 86 21 67 61 42 85 36 84 71 130 96 126 112 72 60 60 11 77 61 41 84 94 56 104 99 96 55 75 40 54 30 50 65 74 74 60 32 45 139 5 98 118 63 72 114 60 61 67 99 38 39 33 36 58 98 70 99 41 86 75 90 55 38 29 53 52 35 80 78 33 28 34 30 50 75 57 47 72 63 73 69 96 48 19 53 24 72 56 73 69 110 62 112 82 91 78 59 70 67 73 51 37 85 38 70 43 69 93 52 81 14 50 19 20 43 86 54 79 46 100 152 46 54 84 46 88 128 88 79 91 70 64 87 60 22 76 50 72 97 72 34 39 62 95 93 80 64 31 69 75 24 20 85 81 56 56 99 60 38 112 43 73 49 33 27 106 45 91 77 56 73 59 86 61 88 51 47 62 120 53 56 47 70 112 91 84 25 40 121 112 90 83 78 78 78 83 36 50 76 47 56 13 31 75 50 48 50 104 36 35 73 21 67 101 86 88 68 62 51 30 81 67 40 46 46 54 67 99 41 75 73 46 63 39 28 51 110 75 64 107 42 92 69 83 66 58 99 55 61 61 81 80 48 42 37 106 110 30 89 58 52 68 61 83 44 77 79 137 45 57 64 46 58 70 26 59 67 25 63 67 85 63 51 65 101 54 103 32 22 55 90 37 63 29 72 84 86 66 109 92 61 15 67 53 62 69 78 56 109 85 91 74 91 111 14 51 41 91 51 34 29 74 44 21 32 68 41 71 28 53 63 90 44 52 99 53 59 36 121 82 71 91 37 68 30 49 69 93 42 58 42 26 72 77 49 58 70 54 91 58 67 77 55 80 59 46 78 50 38 47 80 103 74 57 79 85 40 98 70 93 56 79 65 69 109 31 64 35 59 137 61 66 55 58 86 54 44 80 91 28 44 48 59 91 33 35 62 9 60 16 17 67 79 105 54 88 56 74 67 38 83 29 29 75 25 64 21 53 62 57 32 56 36 84 80 73 51 82 53 22 81 49 70 82 90 65 101 81 11 73 106 89 115 86 119 100 105 125 105 131 88 34 33 46 89 81 52 58 61 83 51 16 29 67 70 64 89 67 118 67 62 58 55 61 54 67 40 67 34 78 16 52 24 93 69 35 80 100 54 42 45 46 57 52 48 27 89 34 47 54 107 53 72 60 47 43 90 60 51 45 59 45 97 55 50 74 85 71 79 87 59 106 57 73 38 63 74 44 51 53 54 96 89 59 94 42 92 54 18 57 78 76 38 58 44 67 60 49 77 42 97 47 95 52 44 101 102 35 22 34 41 51 74 36 31 42 44 63 92 48 35 93 41 90 82 51 43 53 49 37 94 74 87 58 37 125 69 57 31 57 34 90 116 70 13 92 16 47 46 50 54 63 73 33 58 116 75 54 68 102 24 82 67 74 54 82 67 48 87 144 41 57 44 18 138 52 52 37 36 69 45 65 68 27 51 77 31 58 66 63.65163472378805
52 38 27 43 49 46 21 67 42 45 73 80 46 46 88 61 48 42 42 27 55 109 46 78 102 65 103 64 90 59 54 69 72 45 49 93 69 45 43 68 66 75 143 76 49 24 18 42 104 30 69 60 65 41 67 30 73 72 73 51 22 71 49 72 41 81 51 61 89 68 69 76 89 55 51 79 94 68 83 31 38 50 93 107 73 121 63 34 41 64 76 40 68 26 55 48 84 57 83 47 69 88 53 76 32 76 75 31 68 54 80 39 55 54 49 63 73 50 49 79 112 39 57 48 48 62 66 56 50 28 49 34 72 40 47 82 98 72 22 56 62 89 100 23 62 46 103 46 28 86 103 59 100 81 15 26 124 85 49 31 102 28 16 53 46 103 62 63 70 90 18 58 95 97 9 90 79 58 47 51 46 53 91 16 43 81 78 57 62 79 72 55 108 88 15 77 96 50 61 65 101 77 95 38 45 40 86 105 51 99 46 14 93 93 58 32 72 72 65 65 27 98 41 38 77 73 25 89 78 68 111 24 77 57 55 44 69 31 81 22 72 67 42 81 38 81 66 128 91 119 113 72 69 58 11 72 61 47 92 97 64 112 101 98 52 74 39 54 29 46 63 77 68 63 32 43 134 5 96 108 59 76 112 60 61 63 108 43 40 32 40 66 93 75 96 38 85 75 93 56 34 32 62 54 34 82 76 31 30 34 35 50 67 53 39 63 65 77 69 99 45 13 55 26 70 56 72 66 102 59 110 87 93 78 54 68 68 66 54 39 87 33 71 45 69 95 48 80 14 51 19 19 44 89 51 78 51 97 149 45 46 82 46 94 127 89 81 89 71 70 93 60 21 78 47 75 97 72 35 36 57 93 94 75 61 40 66 80 27 22 83 78 52 54 101 61 33 102 37 74 47 34 29 101 42 100 75 56 73 65 84 59 92 54 44 58 125 49 54 49 68 120 84 84 25 42 126 106 91 81 75 77 78 76 35 46 78 45 56 15 32 82 50 51 53 98 29 38 69 21 69 112 86 87 66 57 47 31 87 65 39 46 44 53 63 96 40 75 75 46 61 37 25 50 102 74 58 102 47 90 72 78 67 62 89 55 62 54 76 75 48 39 38 100 102 30 88 58 47 73 64 82 47 80 80 128 48 62 63 39 64 72 28 59 73 24 61 66 89 61 49 67 102 57 100 31 19 55 82 41 60 33 71 84 75 55 119 95 63 16 71 58 60 74 77 60 109 90 97 73 96 117 15 54 43 90 54 32 31 75 46 19 30 65 40 73 24 58 69 89 44 50 106 48 58 35 120 80 67 81 37 72 25 51 69 94 36 64 42 26 68 75 51 61 70 56 90 59 66 73 50 78 52 49 76 44 44 46 81 103 76 65 78 81 43 99 64 88 54 84 68 75 104 34 66 33 57 129 72 65 50 57 81 54 43 66 89 26 42 51 60 90 28 34 64 9 50 18 19 71 79 110 56 93 52 75 68 35 83 31 30 72 24 65 21 47 59 58 32 54 37 90 79 70 52 80 61 24 80 51 68 87 98 61 106 82 12 74 105 89 114 87 117 94 110 124 96 122 93 26 35 45 86 80 54 53 57 86 56 16 30 69 68 67 83 64 115 66 62 62 53 60 49 64 43 76 38 75 15 50 22 98 71 35 83 106 59 46 46 45 59 48 49 21 91 34 48 61 121 57 69 54 51 41 95 56 57 45 60 47 97 59 54 75 86 69 87 91 56 109 59 74 39 62 74 37 51 52 51 91 90 61 98 45 92 59 17 57 78 76 35 57 45 59 56 51 75 40 91 44 93 55 40 111 102 35 18 36 40 49 71 36 32 46 44 63 89 41 30 94 40 88 77 50 45 55 47 34 94 66 84 53 37 118 74 64 33 52 34 91 116 61 12 93 17 44 46 48 51 60 68 32 52 118 78 54 71 111 25 86 64 77 52 80 70 44 76 138 46 54 49 21 140 52 51 38 37 70 45 59 65 26 54 74 33 57 67 63.32694475760992
50 37 27 44 54 41 23 64 42 48 79 86 53 49 90 62 46 44 36 25 57 114 47 83 98 62 108 60 90 60 59 63 70 42 50 85 66 40 44 66 63 84 144 67 46 22 17 42 104 29 71 56 63 40 60 31 77 65 68 50 19 64 43 70 42 82 50 55 90 65 72 81 89 58 50 80 90 76 80 31 36 53 92 111 75 121 58 32 45 68 71 39 66 25 54 51 90 60 84 50 64 86 48 74 30 75 73 30 68 47 72 36 57 53 52 58 70 43 43 76 112 38 56 46 56 66 57 56 46 30 52 32 74 39 48 81 95 68 21 59 64 90 101 28 60 49 106 46 28 83 101 61 91 87 13 28 121 89 46 31 104 24 16 57 50 101 63 58 72 86 19 58 90 95 9 87 79 50 49 49 47 55 93 15 38 84 74 58 61 84 68 49 110 92 14 74 102 53 59 64 102 83 88 38 49 39 89 101 45 97 47 11 97 90 60 33 77 72 70 61 30 99 45 40 78 85 24 86 70 65 118 26 83 53 53 35 68 36 79 24 72 74 41 77 46 74 67 122 85 122 106 75 72 61 12 68 62 52 96 91 71 120 96 108 50 68 40 56 29 50 71 78 62 63 32 44 141 5 90 104 60 80 106 61 60 63 113 47 37 26 42 74 89 74 91 38 89 69 98 57 35 36 68 62 35 83 74 31 27 34 41 44 74 46 36 67 68 81 70 94 46 14 54 31 68 56 65 63 103 52 116 84 90 73 52 74 64 71 51 37 90 31 73 44 72 95 49 77 13 50 22 18 42 83 53 64 51 92 139 43 41 80 52 104 124 90 76 89 73 73 95 59 22 82 45 74 97 72 34 36 54 88 93 84 56 40 61 79 29 28 83 83 54 57 99 57 31 106 34 74 48 31 26 96 42 105 66 54 65 65 79 65 93 59 43 60 124 46 53 48 70 111 88 90 29 44 132 107 85 70 78 69 86 81 38 48 80 46 48 17 28 81 53 49 57 96 33 41 67 21 69 111 86 91 67 54 41 35 81 65 40 49 43 57 56 109 37 72 76 51 61 38 25 44 99 61 60 104 53 87 71 70 68 70 85 52 58 46 73 70 44 39 40 100 105 28 87 53 48 75 60 80 51 81 81 121 54 60 60 42 66 80 29 63 73 20 51 72 86 58 52 65 97 62 95 34 19 57 79 43 63 31 69 81 77 62 117 97 66 13 72 64 63 77 74 64 106 87 101 64 95 110 16 59 47 92 52 33 32 79 52 20 24 63 35 68 20 61 73 76 41 51 103 55 56 33 112 70 63 84 32 72 24 52 72 87 35 74 39 29 65 66 49 64 62 60 95 65 60 67 48 82 55 54 79 48 40 47 81 106 80 74 77 73 42 103 62 91 59 89 66 79 99 34 63 35 55 127 77 69 47 55 80 60 43 65 86 25 42 53 65 91 30 36 68 12 47 19 19 61 78 107 52 94 49 84 66 33 80 32 28 77 25 70 22 47 54 56 33 54 36 91 84 61 52 74 61 25 85 52 73 85 93 54 103 77 9 73 107 88 109 83 115 94 109 120 100 116 94 24 36 44 87 74 51 53 61 87 59 14 30 73 77 65 77 57 107 64 61 61 52 58 54 58 44 76 41 82 14 47 19 98 70 33 77 108 65 50 45 51 66 53 55 19 92 36 46 69 119 61 76 52 53 41 90 52 57 49 66 46 96 60 55 78 94 65 86 94 53 105 54 69 41 53 80 32 48 47 45 92 91 70 103 46 94 65 19 57 81 75 31 58 42 58 57 50 70 35 91 46 97 53 41 107 102 31 19 36 43 44 70 33 32 44 48 62 91 40 30 89 39 86 81 52 43 58 43 33 94 67 81 58 38 117 75 72 37 51 35 88 105 62 10 94 16 44 47 49 45 56 67 32 46 110 75 52 65 109 25 83 64 77 49 83 74 43 73 136 44 52 49 20 139 49 52 33 33 75 44 68 66 29 55 71 36 56 72 63.07215332581736
52 44 29 41 55 34 23 63 39 49 79 85 51 54 84 65 45 46 38 27 51 113 51 89 94 66 98 59 89 56 60 70 73 45 53 75 69 44 42 62 64 92 142 65 47 22 20 41 110 27 75 54 66 38 56 33 69 61 61 55 20 62 45 71 39 88 52 58 97 74 84 80 83 55 47 75 87 74 82 30 37 50 98 113 71 117 61 33 45 73 74 34 74 19 58 47 91 56 83 52 63 82 46 72 31 74 72 30 63 46 70 39 59 52 50 52 71 38 43 82 113 39 58 41 56 71 56 61 51 27 44 30 86 44 49 83 102 74 24 55 68 95 100 25 64 45 115 46 26 83 106 55 92 89 12 33 124 95 42 30 97 26 16 60 55 95 60 52 69 78 19 58 93 94 9 84 81 50 39 51 50 53 96 13 41 78 80 63 59 84 64 49 117 89 15 70 108 57 57 67 101 80 86 32 56 41 92 95 43 93 48 10 101 93 61 34 77 75 73 63 29 97 45 38 83 82 19 85 67 68 113 31 82 51 54 34 74 40 76 23 74 74 40 79 46 73 67 121 81 127 103 73 78 63 10 67 57 50 95 87 77 127 92 111 53 64 39 57 32 54 72 79 59 59 32 47 139 3 99 104 59 80 101 59 70 64 119 51 34 28 44 75 85 73 95 36 92 68 95 58 33 35 60 60 39 76 73 29 30 33 44 36 73 47 36 68 62 74 68 99 46 14 56 34 60 52 67 64 104 49 107 83 85 76 44 79 64 68 54 36 88 34 74 42 74 88 54 72 13 49 21 16 49 78 53 70 55 94 132 46 38 79 58 103 125 88 71 89 81 66 97 57 24 81 42 76 92 72 37 34 56 91 88 89 56 41 64 76 27 31 86 78 55 54 105 63 30 111 36 67 53 34 29 88 46 95 62 48 64 61 75 73 94 56 45 52 119 43 47 46 73 114 90 85 24 48 124 105 86 65 77 65 82 89 39 39 81 45 46 20 28 82 53 48 52 92 32 48 65 23 68 102 82 99 68 48 42 34 83 69 43 52 43 58 52 112 38 75 77 52 62 35 21 45 99 54 60 107 61 87 72 67 71 71 81 54 53 47 71 65 41 37 43 87 95 27 82 51 47 70 55 80 49 81 81 127 53 68 57 41 68 82 25 61 76 20 52 71 90 62 52 65 92 67 93 32 16 49 77 43 63 35 78 81 78 61 124 95 68 13 72 70 66 73 71 65 97 87 98 67 97 113 17 60 51 98 52 32 33 82 57 21 23 62 36 65 20 59 76 82 37 50 94 51 52 37 112 69 57 75 34 71 25 45 69 80 34 74 43 29 65 65 43 57 61 61 87 68 58 62 50 83 55 56 76 47 36 45 79 105 80 74 82 73 41 103 61 94 55 93 59 77 103 31 62 36 54 127 74 74 50 58 77 58 41 60 84 26 45 52 68 89 31 31 74 13 44 15 20 60 73 105 49 99 48 94 64 31 87 36 31 80 24 72 22 47 52 58 34 57 34 97 83 63 52 78 56 23 87 52 82 89 97 56 101 81 10 73 102 77 105 84 119 95 99 120 99 102 93 25 35 37 86 74 46 56 63 86 55 13 30 74 74 60 69 55 106 68 54 61 50 56 59 58 40 72 42 81 11 47 15 99 72 29 83 109 65 51 44 58 70 56 62 19 92 39 43 71 116 61 73 50 58 41 91 53 61 45 69 48 97 58 53 80 95 59 85 102 55 106 56 68 39 52 83 27 48 45 47 92 93 70 110 42 98 65 20 54 83 78 30 60 44 57 50 45 71 31 95 44 98 46 47 110 99 30 21 38 46 48 69 36 31 45 55 57 84 37 28 85 34 78 80 57 48 58 43 28 90 71 76 64 34 111 74 78 30 50 36 81 99 62 11 93 13 44 45 47 45 57 68 30 49 108 73 46 62 108 26 77 63 74 49 79 70 45 72 138 42 52 50 21 139 46 55 32 29 77 43 70 64 33 55 63 35 55 68 62.811724915445328
52 48 35 36 52 33 22 63 46 44 73 82 51 54 85 68 49 45 34 30 58 109 47 82 85 72 95 53 95 58 58 69 75 42 57 72 66 45 37 68 70 93 129 68 53 20 24 43 112 21 73 50 74 35 56 37 65 56 61 54 19 69 43 75 39 81 52 58 96 74 86 86 75 49 50 73 82 67 83 32 35 46 100 117 79 111 59 35 51 75 78 32 75 21 53 45 94 56 87 53 65 82 45 62 31 73 75 30 63 42 73 36 52 53 55 51 69 43 49 88 110 35 59 37 55 68 64 55 54 29 43 31 94 44 55 81 110 72 18 58 69 102 92 26 68 47 113 49 29 84 109 56 86 80 10 38 118 102 42 29 101 25 15 67 50 95 56 47 70 82 20 57 91 91 8 79 81 45 40 52 51 55 87 12 42 77 85 56 54 84 65 44 118 85 17 74 110 56 51 66 100 76 89 32 52 42 92 91 40 91 48 12 109 97 63 34 81 79 71 61 25 100 45 36 72 89 20 83 62 70 114 33 78 47 51 32 74 43 71 28 67 67 45 85 51 76 65 124 74 132 97 72 79 64 10 66 52 53 98 84 79 126 93 113 57 66 38 59 33 52 76 83 60 57 30 51 131 5 94 103 55 79 97 56 79 74 124 54 30 29 48 76 76 74 95 38 89 71 94 53 37 34 58 58 40 74 71 25 33 34 48 37 67 46 33 69 60 71 67 99 45 15 58 36 59 48 70 64 107 46 110 84 82 76 42 83 62 63 51 38 84 36 73 44 72 93 49 75 15 49 21 17 51 75 52 61 59 97 136 44 33 78 64 110 113 89 65 90 82 58 99 59 24 81 43 81 96 70 35 29 55 89 88 89 49 37 69 80 27 29 84 78 54 59 107 68 27 117 44 68 55 37 30 86 50 91 62 49 61 61 73 76 94 55 45 48 119 41 45 47 74 116 91 82 27 53 118 103 88 67 82 72 82 89 36 41 86 49 46 17 26 84 50 49 51 83 33 51 55 24 64 87 73 99 68 46 38 30 79 65 38 52 42 61 53 111 37 71 76 51 66 34 18 40 98 51 65 113 59 81 71 64 64 78 74 58 50 45 68 58 39 36 35 95 82 28 79 57 43 71 56 70 46 82 70 123 54 63 53 44 63 84 27 61 73 18 53 73 86 62 54 63 85 66 88 32 16 50 75 42 58 33 84 80 75 65 125 93 62 14 78 72 73 73 70 70 96 94 101 65 94 109 18 63 55 103 49 34 32 72 60 25 21 61 41 64 16 65 79 83 36 50 92 59 51 41 101 67 51 72 31 74 24 47 72 82 38 76 40 30 69 70 39 57 61 57 83 65 55 63 49 83 48 55 74 44 36 45 82 100 75 79 84 72 41 108 62 98 56 88 58 74 97 31 64 32 53 123 74 71 49 56 75 59 39 61 80 25 49 60 70 82 36 30 77 14 42 15 22 55 73 106 46 98 48 92 66 36 89 37 29 85 26 74 20 45 50 67 34 62 34 86 82 65 49 72 60 24 92 52 81 83 95 46 99 88 9 75 96 75 105 85 114 99 93 115 99 101 96 26 40 36 87 71 41 60 64 87 50 14 27 69 74 64 64 49 113 58 59 57 53 61 61 55 42 73 45 79 9 50 13 93 72 29 86 109 69 46 40 57 74 55 61 21 95 43 41 71 105 58 72 51 59 41 87 58 64 48 72 48 96 56 53 73 92 58 89 96 47 106 54 67 35 55 87 29 43 39 42 85 95 70 120 48 108 63 19 54 83 78 32 60 42 50 50 41 68 35 92 49 96 44 45 115 94 26 25 40 44 45 61 35 28 47 59 57 83 38 26 92 37 84 76 64 52 58 39 26 92 71 74 62 35 101 76 79 28 45 43 74 92 56 11 103 14 46 41 45 45 57 65 25 54 105 69 45 51 105 28 75 68 81 47 80 69 42 71 146 39 52 46 18 147 49 55 32 33 78 45 73 60 36 53 60 33 52 67 62.45885005636978
53 51 33 41 56 30 22 61 48 38 75 81 55 55 78 69 55 43 31 31 65 112 51 82 76 76 90 49 92 56 57 75 79 46 58 72 67 38 37 71 73 98 125 60 53 22 30 47 123 19 68 49 69 31 53 36 58 50 59 56 17 64 45 74 37 74 56 59 97 69 87 77 77 50 50 74 70 68 89 31 34 41 99 110 74 100 59 37 56 77 87 29 76 24 56 48 89 58 92 55 60 80 45 60 31 66 85 32 60 39 75 35 51 53 54 51 67 39 50 94 113 28 57 36 53 72 61 61 55 30 41 34 91 36 53 74 108 65 19 59 65 107 88 30 68 47 111 44 29 89 109 56 85 81 11 42 103 102 41 25 100 27 10 69 47 92 54 47 74 74 19 52 87 90 9 72 79 45 39 49 52 59 89 13 46 71 79 56 51 81 70 44 114 85 21 72 111 57 47 70 105 78 87 33 57 46 81 87 36 96 47 12 104 97 66 30 83 79 69 69 28 94 47 38 68 90 21 88 66 65 113 37 77 45 48 35 67 45 64 29 67 63 49 80 48 76 65 115 73 135 97 75 74 60 10 63 48 53 105 82 79 117 93 113 56 65 39 56 37 55 78 84 59 54 36 52 122 4 100 93 51 81 91 48 77 74 116 52 27 29 45 71 76 74 98 35 93 73 91 56 40 34 52 62 44 71 66 27 36 32 46 28 62 54 32 71 58 77 64 92 41 18 57 35 63 53 70 68 97 44 117 87 85 76 44 83 67 64 52 39 86 40 76 47 70 89 48 77 18 45 22 20 59 70 54 61 57 101 127 43 34 76 73 107 112 91 57 81 79 59 102 52 24 82 42 78 95 72 34 26 59 92 78 92 54 36 63 82 27 25 84 77 48 61 106 64 25 111 47 69 57 33 29 87 53 89 62 49 59 57 69 72 98 57 45 47 117 45 41 44 80 112 84 87 26 57 119 105 89 59 79 79 82 91 35 36 90 50 47 18 25 82 47 50 55 83 33 49 57 25 66 83 74 101 71 43 35 30 74 64 33 57 39 58 49 105 38 72 76 51 68 28 15 43 93 49 61 117 54 76 71 61 58 80 64 59 52 41 67 55 39 35 31 92 81 31 78 61 38 70 58 73 45 88 70 114 41 63 48 43 62 82 31 64 77 18 52 73 82 68 58 61 78 65 89 34 15 51 74 39 60 37 81 71 76 66 117 91 59 13 80 75 69 71 71 72 92 96 93 66 91 99 17 60 49 100 50 37 34 68 58 25 21 59 42 60 19 60 80 86 35 46 87 64 53 41 95 70 51 67 32 75 27 45 77 86 39 70 30 27 65 66 41 53 65 54 84 67 51 60 47 91 44 56 73 44 29 45 79 100 71 88 80 68 40 105 60 106 58 90 58 79 90 30 69 35 56 118 78 77 47 57 78 61 36 59 81 29 52 66 73 77 37 24 72 15 45 18 24 55 76 105 48 94 48 84 70 37 96 40 31 90 25 78 19 43 53 62 34 64 36 83 88 68 51 74 61 28 91 51 88 71 94 44 95 89 8 75 95 75 107 87 113 93 90 111 95 95 97 25 43 38 95 68 42 60 66 88 50 14 30 73 67 69 56 56 107 57 59 63 56 59 65 55 47 72 50 79 10 48 13 102 67 28 87 108 66 44 35 58 79 58 63 22 104 43 37 76 98 58 73 48 58 44 79 56 64 46 65 44 97 59 53 73 90 56 93 102 47 100 61 63 35 54 90 32 46 37 45 78 90 77 116 53 103 59 14 58 76 79 36 63 45 48 47 41 74 32 92 49 98 40 50 108 97 27 25 46 41 44 53 30 26 47 60 60 83 38 26 95 36 80 76 70 47 59 39 27 83 73 68 63 33 96 77 73 28 40 46 71 89 51 10 106 14 45 35 42 50 56 67 24 55 102 62 45 56 107 28 79 65 83 50 86 70 41 69 146 44 51 47 18 147 50 49 32 30 77 41 70 62 35 50 59 32 50 63 61.970687711386698
60 54 36 44 60 24 24 53 43 38 71 78 53 60 75 69 52 41 29 26 68 108 51 82 73 77 87 47 90 60 49 79 76 48 57 68 68 38 41 72 76 101 115 64 52 18 34 46 118 18 66 46 66 32 56 37 55 51 55 57 18 64 46 70 38 72 66 59 91 76 86 80 85 51 47 71 66 69 93 32 33 34 101 105 73 97 61 32 59 79 95 28 80 26 54 47 87 61 97 51 59 75 46 61 33 61 88 37 57 35 67 37 51 55 51 54 63 37 52 89 122 31 62 35 50 76 61 62 58 31 38 32 98 38 44 78 118 65 17 46 63 113 88 25 56 51 108 45 25 91 109 58 80 74 11 46 99 104 43 28 90 23 9 73 51 85 54 46 71 75 20 52 81 91 10 73 83 54 39 50 51 59 90 14 49 69 81 55 49 77 73 42 108 90 26 68 118 60 44 74 98 73 92 33 57 43 73 90 38 102 48 15 93 97 68 30 86 83 69 63 26 91 46 38 73 95 20 97 70 66 109 39 72 45 51 38 63 43 67 31 72 60 49 76 49 72 63 111 69 133 95 72 75 60 12 62 51 46 112 84 81 120 93 108 56 67 41 59 34 55 77 79 64 50 34 53 117 4 94 84 51 75 92 51 76 74 115 48 26 29 42 66 68 75 103 38 91 78 95 57 41 33 53 64 45 72 70 21 41 36 42 27 63 60 34 73 58 84 65 97 41 19 52 34 62 45 66 65 98 43 117 91 89 81 43 81 69 53 52 39 87 41 80 50 66 84 46 78 20 46 23 21 61 64 51 59 51 99 115 40 38 76 76 105 108 86 56 85 79 59 105 49 27 78 32 79 90 75 33 21 56 90 81 100 59 33 58 90 27 29 80 77 53 63 109 62 25 107 50 72 57 32 26 93 52 97 63 50 58 54 69 77 101 55 48 48 118 43 46 44 83 99 77 83 27 58 116 104 84 62 77 83 76 93 39 34 91 53 47 17 24 85 44 56 50 81 36 48 59 28 69 81 76 96 76 41 35 34 68 65 29 57 39 59 49 100 40 74 84 54 73 30 16 37 86 48 57 122 57 73 75 54 61 78 58 57 46 41 64 58 36 34 32 85 77 28 73 65 40 66 53 70 44 89 72 113 39 62 49 45 61 81 33 70 80 17 49 74 81 68 56 57 74 63 95 40 15 52 74 37 63 36 77 70 83 58 119 90 57 15 84 75 69 67 74 70 94 96 81 64 90 100 14 64 47 104 48 39 33 67 56 25 24 58 45 62 21 63 79 91 34 52 85 66 52 45 92 75 51 74 30 70 28 45 80 88 39 67 28 27 68 67 40 57 56 59 78 66 49 57 45 88 49 56 78 45 33 46 79 95 70 88 83 66 44 109 56 110 64 87 57 72 91 30 68 34 58 114 78 79 45 50 79 60 37 60 78 33 55 71 76 80 36 27 68 18 48 17 23 49 75 100 54 92 46 80 67 36 94 38 32 82 24 72 17 45 52 63 32 66 43 78 92 72 50 74 57 28 88 52 89 72 86 49 98 98 8 72 96 80 102 86 95 94 89 108 98 92 91 24 41 31 101 67 39 60 67 87 46 17 35 62 63 74 55 52 104 58 57 64 56 54 73 55 46 74 60 74 9 46 13 103 71 28 82 113 72 47 35 56 86 55 62 22 109 47 39 74 103 53 72 43 64 43 77 62 62 48 72 44 100 58 56 66 96 55 102 103 52 104 67 65 39 56 83 34 48 41 45 78 94 76 124 55 103 59 13 60 79 83 34 59 48 42 49 42 78 35 93 48 103 37 49 115 101 29 26 51 40 46 52 32 28 45 64 61 92 39 29 97 34 76 72 69 51 59 34 30 82 72 70 60 32 85 79 76 31 32 44 68 89 55 9 100 15 46 32 37 52 53 59 25 53 100 62 44 55 109 30 82 61 83 46 86 70 44 72 131 44 50 48 20 139 57 50 32 31 76 35 63 63 42 51 52 29 50 62 61.83652762119504
66 56 39 42 58 24 21 47 47 35 79 73 55 64 73 60 50 40 30 25 72 104 52 83 74 76 79 40 73 56 45 76 69 49 59 70 62 40 38 79 75 105 111 69 51 17 41 45 111 18 64 51 66 33 58 34 53 53 57 55 15 58 44 63 40 69 67 56 91 79 90 84 80 47 41 66 68 71 92 31 33 31 106 98 70 89 61 32 56 75 92 30 80 28 59 50 80 58 97 50 56 69 50 55 28 59 86 40 63 35 69 37 43 55 56 56 63 37 53 90 130 39 65 36 53 80 66 60 58 34 35 30 100 40 47 78 115 63 16 48 67 111 85 26 57 51 93 44 28 91 101 51 80 63 14 51 94 108 39 27 83 24 10 75 51 93 54 44 72 72 18 51 83 94 12 70 85 53 35 52 56 65 90 17 44 68 77 56 50 72 73 40 105 85 32 70 123 60 43 71 98 80 92 30 54 41 75 86 37 99 48 13 87 94 57 33 85 89 72 60 26 89 48 37 67 96 18 98 66 58 118 38 72 39 54 39 56 39 71 33 75 62 49 72 44 66 63 108 65 133 88 64 73 59 12 56 51 44 110 85 75 126 94 111 54 66 43 57 33 56 81 82 67 49 32 57 115 5 91 77 46 73 89 47 77 75 112 53 25 28 38 67 69 76 104 33 91 79 95 55 38 28 52 70 47 66 73 22 43 37 39 32 58 62 33 77 57 88 66 98 36 18 58 30 62 40 66 68 98 37 121 88 86 90 38 76 75 52 49 41 93 45 84 55 64 76 52 79 21 43 23 21 60 62 52 59 48 96 110 38 33 76 73 106 115 78 55 85 73 67 108 48 26 74 34 75 89 76 34 21 49 81 83 93 53 36 60 93 28 26 84 77 50 58 114 61 26 103 51 64 62 36 31 89 55 89 61 56 54 55 63 83 109 59 53 47 114 46 49 44 79 96 72 90 22 62 107 98 82 52 82 78 71 87 39 32 84 51 48 16 29 91 40 61 53 80 38 48 59 26 69 84 71 101 77 40 32 29 63 66 27 55 35 55 46 98 38 75 79 52 82 28 20 38 79 49 52 127 53 73 72 52 64 86 53 53 50 43 64 57 32 34 29 91 80 28 68 62 36 63 52 66 37 81 80 109 39 59 45 50 58 83 35 69 76 14 48 72 74 70 53 51 74 70 92 43 14 54 75 43 64 41 78 64 83 56 120 86 61 15 82 77 66 64 72 61 88 87 76 65 87 97 16 61 55 104 51 39 33 60 55 24 25 55 43 68 23 61 78 97 34 55 78 64 51 44 90 68 56 65 30 69 31 40 81 86 45 63 26 28 68 66 40 55 57 59 81 62 50 61 45 94 49 65 83 41 33 49 75 105 64 98 78 65 45 113 59 111 68 80 52 71 91 33 61 36 59 107 73 77 47 55 79 56 41 58 78 36 60 67 77 84 37 26 69 18 48 15 26 52 75 94 51 93 47 78 71 35 89 33 33 75 19 65 19 44 53 60 35 67 48 71 91 71 48 73 61 26 83 49 86 70 83 45 89 91 10 74 98 85 104 91 94 85 84 97 92 91 91 21 39 32 112 70 38 58 67 83 44 18 38 53 57 81 49 51 97 58 57 63 59 55 71 52 49 66 54 69 8 43 12 99 71 28 78 106 68 48 34 57 88 60 57 21 106 47 37 69 107 54 73 46 63 40 69 62 60 48 76 35 93 59 54 62 98 52 102 95 47 98 74 61 44 58 84 35 46 45 50 78 100 81 117 60 109 65 12 61 81 89 39 59 45 42 48 41 80 35 86 49 109 34 51 103 101 32 22 46 41 43 45 30 33 46 66 62 94 37 26 92 32 75 67 70 54 57 36 36 85 68 75 62 28 84 78 74 30 36 38 61 93 53 9 105 13 48 34 32 55 56 62 28 57 95 56 36 58 106 33 90 59 87 48 85 72 41 68 131 50 54 44 22 139 50 50 32 35 74 32 58 65 42 48 54 34 49 60 61.21645997745208
66 55 39 41 57 23 20 47 53 37 75 75 55 68 68 51 51 39 32 20 73 101 58 85 73 77 78 42 79 59 43 72 66 44 57 72 64 48 37 77 83 108 108 66 45 18 47 47 112 16 57 56 64 28 56 35 48 51 58 56 10 54 44 61 42 72 66 54 94 86 90 87 78 40 38 66 69 70 93 36 33 28 105 84 75 86 57 35 54 87 102 32 78 28 58 49 73 59 89 44 59 62 49 55 26 52 80 41 69 30 74 38 43 56 53 59 65 35 52 86 126 40 62 37 50 84 70 59 62 37 31 28 104 44 48 80 112 66 17 47 71 110 86 29 60 50 95 41 27 95 98 46 73 61 15 55 84 95 39 23 74 29 10 81 47 94 51 44 72 75 17 51 77 95 10 69 86 54 32 54 64 67 92 15 45 63 81 50 44 79 74 37 100 78 38 74 115 61 40 70 97 82 91 34 57 42 79 86 38 107 50 14 85 95 57 31 88 92 64 55 23 94 43 37 65 92 17 96 64 53 109 38 71 41 57 37 49 39 69 34 76 59 48 69 43 60 64 104 64 122 84 69 75 59 12 50 52 47 106 96 72 130 91 116 50 66 42 54 31 56 81 72 69 50 28 56 116 6 90 71 40 69 91 51 84 67 103 58 28 28 35 65 70 69 103 33 87 74 87 50 41 25 45 68 45 64 74 23 41 37 35 31 51 61 37 78 57 89 64 100 37 18 59 30 57 36 62 70 93 38 112 87 85 89 39 79 71 50 46 44 96 51 82 50 65 75 55 82 24 44 25 21 60 59 53 55 43 97 102 38 38 71 71 103 113 69 55 85 66 70 100 42 33 70 34 77 91 71 36 23 47 80 77 90 52 31 57 98 27 31 85 78 57 62 114 62 28 104 52 67 65 43 31 84 42 80 62 58 55 55 62 86 101 53 59 47 103 48 46 44 75 93 72 82 21 66 112 100 88 46 80 85 64 84 38 32 82 50 51 17 30 94 43 66 50 81 36 52 57 27 74 82 71 101 73 38 29 26 61 72 29 45 35 51 39 98 40 76 73 58 88 28 25 33 70 49 50 137 49 75 74 52 69 89 51 56 54 40 56 61 31 33 26 80 78 25 68 62 40 63 46 70 41 91 83 97 40 62 46 56 56 79 34 70 74 14 49 72 64 67 51 50 68 69 86 42 13 55 80 45 63 41 79 62 84 58 116 91 61 18 79 77 65 64 65 60 87 84 75 63 89 95 18 63 57 101 60 37 35 56 60 26 22 59 42 77 26 60 80 98 33 63 73 66 49 40 79 67 53 66 28 68 32 43 72 85 49 60 31 25 65 65 39 64 56 57 85 70 49 57 48 94 49 70 87 42 34 50 78 108 60 98 77 66 43 107 57 110 70 83 51 70 89 30 62 38 53 98 69 82 46 57 84 59 42 60 66 39 66 63 68 77 39 30 70 17 46 16 26 55 68 91 50 92 50 69 71 38 88 31 38 75 17 66 24 41 51 59 29 67 45 68 94 65 57 73 62 32 79 48 94 72 75 45 86 94 9 71 103 83 100 95 94 89 92 105 88 85 89 21 36 31 112 70 36 59 69 84 43 14 36 52 55 80 53 56 99 55 54 68 61 54 73 47 48 66 55 73 8 46 12 95 68 30 78 104 58 44 35 55 84 53 54 25 106 48 37 61 108 62 76 46 65 41 61 70 63 50 73 33 88 61 61 61 98 50 99 103 48 95 66 62 45 58 79 35 43 47 50 74 97 83 112 62 112 64 10 69 81 92 37 57 37 37 45 42 77 33 91 46 111 33 49 110 105 35 23 42 43 48 42 33 32 46 66 62 97 37 26 89 28 77 71 71 58 55 34 35 87 71 76 64 26 83 78 77 29 28 38 63 87 56 11 110 14 47 33 29 59 51 59 31 59 94 59 30 58 109 33 88 57 89 51 85 72 37 68 127 49 51 49 23 140 52 51 30 39 74 38 55 64 47 48 56 38 48 57 60.799323562570467
65 56 41 48 58 25 17 44 53 38 72 79 56 70 73 49 47 41 32 22 69 104 59 86 72 74 74 45 78 61 42 76 69 44 52 70 58 54 37 76 78 102 100 62 43 20 49 44 102 16 57 63 66 23 62 37 45 54 59 47 12 49 42 58 38 63 67 55 95 84 88 88 78 33 39 63 64 67 93 32 36 27 103 84 77 80 59 37 62 88 101 28 87 28 54 49 71 62 84 39 65 61 49 58 23 47 81 46 69 28 68 38 42 53 52 61 64 32 56 93 111 46 62 36 53 81 69 66 65 42 28 22 98 40 47 85 109 71 17 45 77 110 85 30 64 48 89 41 29 93 96 49 78 58 15 55 81 101 40 26 77 27 9 80 48 95 56 45 70 75 18 52 80 99 11 69 82 52 31 51 66 73 96 14 49 62 82 51 45 83 67 38 97 81 39 69 108 52 37 69 96 80 77 33 60 44 76 82 35 98 50 13 79 97 55 28 85 96 69 54 23 92 40 36 61 81 21 100 67 52 104 39 71 43 51 34 48 43 71 28 77 63 51 73 42 57 66 104 65 126 80 72 71 59 13 48 54 49 110 91 73 126 88 118 53 68 48 55 32 59 86 63 69 50 32 51 107 8 92 72 40 68 86 49 83 64 104 57 31 26 36 62 80 60 102 32 82 72 93 45 42 24 40 69 46 55 71 24 36 36 36 32 43 59 38 69 53 84 68 97 34 19 63 34 56 36 62 69 88 37 109 82 88 96 40 79 69 52 50 41 94 52 79 51 66 66 55 74 23 43 22 19 61 52 54 58 42 106 99 39 40 72 69 97 111 71 53 84 67 74 96 37 34 67 35 82 88 65 43 22 50 78 69 89 54 30 59 99 28 32 95 83 59 58 113 62 25 100 59 73 62 45 36 83 44 70 61 58 59 54 60 81 100 57 60 43 95 49 46 43 76 88 67 82 21 63 101 104 92 40 84 81 63 83 39 31 93 50 50 17 28 98 44 67 49 87 37 50 56 28 66 81 68 95 70 34 27 25 64 71 25 47 35 55 38 106 37 79 66 62 93 29 24 36 63 51 53 131 51 70 72 51 67 88 47 53 58 40 61 66 31 27 23 77 75 24 66 60 40 70 51 74 41 90 82 87 35 58 47 57 57 83 35 71 72 14 50 72 64 66 50 55 66 69 73 40 12 56 73 46 60 41 83 62 86 61 114 86 58 25 85 75 64 59 68 60 87 79 77 64 88 91 20 71 56 108 61 37 34 55 61 29 19 65 44 76 26 58 85 99 33 68 77 70 47 42 76 64 52 57 28 61 36 44 73 85 50 65 34 27 66 69 39 68 53 53 79 73 50 60 47 98 50 72 89 36 30 44 77 107 64 98 81 60 41 107 64 111 64 85 52 59 93 30 64 42 48 91 68 79 46 61 82 53 45 59 68 44 72 66 64 71 41 31 67 20 45 16 26 50 64 84 51 89 48 70 77 36 87 27 36 71 18 67 26 37 45 61 30 69 44 68 93 63 58 71 65 37 69 47 99 60 73 47 86 97 11 73 110 85 107 96 97 78 93 104 84 88 90 20 36 32 114 66 39 56 73 72 42 14 37 49 57 80 51 62 100 48 58 72 61 50 78 48 52 64 53 70 7 40 12 86 69 31 74 110 57 46 36 55 79 51 57 20 105 53 36 56 117 67 82 49 63 41 61 74 62 55 64 30 79 61 68 55 102 53 99 95 46 98 69 56 50 60 77 35 42 45 43 73 97 82 112 67 110 61 11 71 76 93 33 59 36 40 42 46 77 31 89 42 112 28 51 111 103 33 23 40 48 45 38 29 38 46 71 63 96 36 24 95 26 75 72 71 60 55 33 34 87 67 72 62 25 80 78 80 29 25 38 61 86 57 10 112 15 48 32 26 60 53 59 34 60 88 59 27 52 107 35 93 59 95 55 84 75 39 68 124 48 45 51 24 134 55 56 29 42 78 42 51 62 52 49 59 41 49 60 60.4554678692221
66 55 44 48 54 27 19 46 50 36 72 78 55 72 74 49 43 46 32 24 69 97 60 83 69 66 71 44 74 57 45 80 74 35 47 71 55 55 37 71 78 102 95 68 45 20 49 55 102 17 53 61 60 18 67 39 46 46 62 47 13 48 43 61 40 55 68 60 99 79 87 91 78 32 33 61 58 62 94 33 34 23 105 82 76 75 61 38 67 91 103 29 89 26 55 49 66 62 85 38 60 56 54 65 25 45 81 45 62 28 70 34 43 52 56 59 58 30 60 93 110 49 65 35 52 84 69 65 65 48 25 22 87 41 49 86 99 74 16 48 82 112 82 30 66 46 79 37 31 84 104 46 79 59 19 55 83 103 41 29 73 31 9 78 50 96 56 40 66 70 21 52 80 96 9 73 77 51 32 55 68 70 96 15 49 63 77 50 49 86 60 37 94 77 38 68 113 58 35 70 90 82 75 31 69 41 80 86 35 92 49 11 71 99 56 24 83 93 63 57 25 89 36 34 54 81 20 100 68 52 97 39 71 40 43 30 52 47 76 28 76 61 54 71 45 47 62 100 61 121 75 74 76 56 11 44 53 52 105 102 73 135 83 122 59 69 51 58 34 65 83 62 57 50 30 50 105 10 92 71 39 61 87 52 85 66 108 61 31 26 30 65 81 56 101 31 73 75 94 44 47 23 38 73 45 57 72 22 37 38 34 33 41 57 39 74 45 77 62 91 32 21 64 32 52 31 61 67 82 33 108 73 88 102 39 82 67 52 57 43 96 47 82 46 65 65 57 75 23 40 18 22 65 53 54 52 45 106 91 40 41 71 71 95 113 64 55 86 62 74 95 39 31 69 36 80 92 69 49 23 56 75 68 91 52 29 54 97 29 35 103 88 64 63 110 62 21 107 59 75 62 45 37 80 42 77 65 60 56 51 58 74 90 54 67 39 100 53 46 47 81 80 62 86 24 59 95 102 93 43 75 85 53 87 35 28 88 51 45 18 27 98 45 65 50 88 30 54 51 26 72 77 64 98 66 35 26 17 65 73 24 50 31 50 38 108 39 71 72 63 96 32 21 34 62 50 52 127 49 68 69 57 67 92 46 50 54 35 59 61 32 28 20 72 72 19 64 56 40 72 47 79 45 87 91 86 37 53 40 59 57 83 35 68 68 12 51 71 60 67 49 53 70 64 69 48 12 51 72 44 55 38 81 62 83 60 104 88 58 28 93 74 75 56 71 61 88 81 72 61 87 88 18 70 57 112 58 39 35 56 59 30 20 64 46 78 27 53 83 97 36 70 68 73 39 42 68 69 50 56 26 65 45 40 66 92 48 67 38 32 69 69 34 68 53 52 69 76 45 60 44 93 51 74 85 31 27 45 72 105 70 103 79 59 37 105 68 106 68 81 48 56 99 33 68 40 44 87 65 81 41 61 75 58 50 63 69 44 66 70 63 66 46 35 64 25 42 18 22 48 63 78 51 89 45 62 81 36 89 27 32 65 18 66 24 41 39 60 30 70 41 65 90 62 55 68 58 36 65 46 99 61 73 51 74 94 12 66 111 88 106 96 96 75 98 102 79 88 88 18 34 31 105 66 36 54 84 66 42 11 34 52 61 79 54 65 98 49 56 67 64 41 79 50 53 59 52 63 7 41 11 78 73 32 71 108 54 47 36 56 77 48 57 21 102 52 32 56 119 78 84 50 60 43 57 75 67 53 69 27 79 55 75 54 105 54 100 93 42 98 70 49 52 62 84 40 39 46 39 75 98 84 105 73 106 62 12 75 76 89 39 61 36 37 40 44 70 31 90 44 121 24 52 107 108 35 18 39 44 44 37 31 45 47 61 57 98 35 25 104 22 73 69 75 67 53 34 37 81 70 71 61 26 78 69 76 28 26 37 63 88 56 11 118 13 49 31 22 54 54 55 35 60 88 59 24 55 106 34 88 54 92 58 87 77 38 65 114 44 43 53 27 126 54 63 30 47 78 35 47 70 56 47 57 44 55 54 59.91544532130778
61 62 45 54 55 32 19 44 45 34 85 75 56 69 79 48 38 49 34 24 65 100 57 84 65 67 67 42 77 59 49 83 74 31 50 69 58 55 36 72 71 106 80 67 39 21 49 58 104 17 51 60 62 20 65 39 44 45 55 43 15 47 43 63 45 51 61 62 92 85 88 84 83 28 31 60 56 62 87 36 35 25 104 77 75 79 58 40 67 92 100 27 93 24 52 45 68 61 80 35 62 54 52 59 27 47 79 45 61 28 71 36 48 51 56 61 61 28 59 94 108 49 70 36 51 83 72 66 65 50 24 21 84 38 52 93 101 78 16 46 82 115 73 30 66 46 74 36 28 74 97 48 69 53 19 57 85 106 41 28 79 33 9 75 51 92 56 37 60 69 25 52 76 88 8 70 78 53 31 53 72 79 92 15 54 58 72 51 50 78 62 36 91 75 39 66 103 58 35 67 87 86 72 28 77 39 86 89 38 99 49 12 71 100 63 22 85 104 59 55 25 93 38 34 53 78 22 94 67 55 98 42 71 38 44 27 46 42 75 28 78 61 54 74 48 44 63 95 61 122 77 70 81 50 12 40 50 51 85 99 70 135 83 122 60 65 52 62 33 69 83 61 60 53 30 52 106 11 92 68 44 67 87 56 85 65 109 62 34 26 31 58 80 59 97 31 74 67 88 44 46 24 38 83 38 52 77 19 44 33 38 31 35 54 36 75 44 81 59 92 32 17 63 30 52 33 56 73 77 30 106 76 84 104 39 94 77 56 57 40 95 42 76 43 61 62 54 78 24 39 16 22 69 45 53 47 42 105 87 41 41 65 77 97 109 63 54 80 66 70 98 36 34 68 31 75 91 66 48 22 57 78 68 93 53 27 54 86 28 33 104 89 60 59 112 65 18 101 61 70 64 46 35 90 39 73 63 66 49 55 54 70 88 53 69 39 94 54 46 44 80 80 61 88 25 55 89 100 98 41 77 84 59 83 35 31 88 57 46 20 30 91 43 62 47 80 26 50 49 26 75 75 63 105 64 36 26 17 64 67 24 47 27 51 38 106 42 65 69 62 97 38 19 31 49 56 55 120 52 68 70 55 71 88 42 54 62 36 59 64 31 31 18 67 64 20 59 53 39 70 55 85 43 93 90 86 34 51 42 59 63 80 30 60 69 11 46 77 55 66 51 58 71 59 66 46 14 50 68 43 51 39 91 64 79 56 90 91 58 32 104 73 75 51 77 59 84 79 65 59 84 80 21 70 51 116 61 40 38 56 58 32 20 63 47 86 28 52 74 101 37 73 60 65 39 42 61 70 46 56 20 64 45 43 65 89 45 69 39 34 62 67 35 64 51 52 70 81 42 54 48 93 52 69 84 32 29 39 72 113 75 117 83 58 35 103 65 103 73 74 48 55 98 34 70 41 46 90 64 82 39 66 69 57 59 61 69 46 73 65 57 70 46 33 68 26 39 16 23 49 57 74 48 88 45 59 86 35 89 27 29 62 19 68 21 45 33 58 31 69 38 67 84 62 57 60 51 39 63 44 101 52 77 52 68 95 12 71 108 85 107 92 93 64 98 97 79 86 87 14 29 23 98 64 35 51 78 67 35 10 36 54 64 83 51 66 93 51 53 66 67 39 79 47 55 59 56 60 8 40 12 77 71 35 64 106 50 46 38 56 81 53 52 21 95 45 35 54 118 77 87 52 63 44 55 76 72 51 69 27 75 48 77 53 101 59 96 96 37 102 77 44 47 67 83 41 42 45 40 75 95 97 108 69 95 68 10 74 80 90 40 58 34 40 33 44 69 29 79 45 118 23 58 104 101 37 17 42 47 47 39 33 56 50 66 55 90 32 23 96 21 72 68 78 76 49 33 41 81 71 75 63 26 76 68 74 28 27 37 64 99 51 11 114 12 49 31 23 52 51 47 38 59 91 55 23 56 96 34 84 56 88 59 82 77 35 64 112 42 46 55 25 131 61 64 29 58 76 35 43 88 62 49 61 44 48 54 59.42615558060879
55 64 45 52 53 36 22 42 46 38 91 82 55 65 82 48 39 50 31 22 62 104 59 75 69 75 61 41 78 62 43 85 77 31 48 69 61 49 35 70 73 101 75 69 37 23 49 54 106 18 54 69 59 19 62 40 42 45 49 41 17 49 50 63 45 47 57 59 87 85 88 83 84 21 32 61 45 64 86 32 28 24 106 68 75 75 65 44 70 92 97 27 95 20 50 50 64 64 83 31 65 44 56 63 20 44 76 46 59 29 70 35 44 58 58 59 58 27 63 95 101 50 66 37 56 73 73 64 64 54 22 21 76 33 44 89 93 78 16 47 79 116 67 37 53 39 74 33 27 79 92 48 69 45 18 63 78 102 42 32 78 38 6 74 58 91 61 36 59 66 25 46 70 82 7 64 73 52 34 54 75 78 89 16 55 58 77 51 53 88 60 34 91 79 41 61 103 58 32 70 77 86 74 29 74 39 96 85 41 101 51 11 71 97 58 22 93 111 58 52 28 93 37 31 50 80 24 93 67 52 106 39 57 34 46 29 44 37 74 27 71 61 54 81 57 42 61 93 64 116 78 64 83 54 13 35 46 50 79 90 65 124 86 113 63 61 50 60 34 72 86 59 57 56 31 51 104 12 92 63 43 64 82 58 88 62 106 68 40 24 30 64 80 54 85 35 74 66 88 39 41 20 33 92 37 56 73 16 46 39 34 31 39 54 37 78 47 85 63 93 33 19 63 35 47 33 62 72 66 30 110 82 83 103 41 98 87 53 66 36 97 41 80 42 55 64 55 78 26 40 17 25 70 48 52 46 44 103 77 39 42 65 83 101 97 61 56 76 63 69 95 33 36 60 28 74 84 63 49 23 55 77 59 99 53 26 56 90 33 29 101 93 57 57 110 64 19 92 59 73 62 47 35 89 40 68 58 65 51 66 56 70 90 56 78 35 93 52 47 46 72 84 58 91 28 60 78 90 95 40 74 81 59 82 35 32 84 63 43 26 31 102 43 63 52 78 24 51 48 26 78 73 57 103 67 38 22 18 65 61 24 45 25 50 40 109 43 60 68 69 99 36 22 26 49 58 55 114 50 57 66 53 71 90 37 61 63 34 62 60 28 28 19 62 64 23 59 48 38 63 57 88 40 97 97 83 34 55 36 64 64 80 31 56 61 14 50 81 46 64 52 58 67 65 59 38 18 54 58 41 59 41 96 66 81 57 83 97 61 36 109 67 81 52 78 57 80 77 68 55 77 80 23 74 45 109 67 42 44 56 55 35 20 54 47 82 29 59 74 109 40 71 58 68 46 41 57 66 42 60 21 65 38 46 58 86 47 63 42 35 58 65 34 69 47 47 64 75 38 56 53 85 53 66 79 29 31 40 76 108 76 120 80 55 34 98 68 101 71 72 49 50 100 37 70 42 46 90 54 81 37 67 70 57 58 61 69 46 73 65 54 71 48 31 62 24 35 15 19 56 51 69 51 91 44 58 80 40 86 28 26 64 21 70 23 39 35 57 33 66 34 70 84 59 58 55 51 41 58 43 98 54 75 56 64 98 13 75 100 77 103 94 87 59 97 89 76 82 87 17 32 23 96 61 31 51 81 59 33 11 34 56 63 82 53 62 98 43 53 62 65 46 79 53 54 60 62 60 8 34 13 74 71 34 62 109 48 48 43 53 87 56 47 23 97 45 36 51 111 78 87 50 62 44 48 85 75 52 70 27 71 50 78 57 97 60 99 100 37 95 79 44 44 73 84 39 43 48 41 77 97 95 97 74 90 66 11 72 78 82 40 57 33 39 34 39 70 29 75 46 116 24 58 92 107 37 21 41 51 50 45 33 58 50 67 45 92 36 25 91 19 71 63 80 73 51 32 48 78 70 72 60 25 76 67 79 30 27 43 66 100 50 11 112 15 50 30 24 54 54 46 44 58 89 57 22 56 96 38 82 56 83 55 79 84 30 63 104 45 47 56 25 126 63 61 28 58 73 38 39 92 64 48 60 45 49 49 58.93461104847802
49 70 47 52 49 35 22 39 43 41 89 85 56 66 89 49 34 49 29 21 56 103 57 74 63 71 62 43 68 60 45 85 77 29 50 60 61 49 37 65 77 105 74 72 37 16 47 54 105 19 60 69 57 17 58 44 40 48 41 43 15 48 50 67 43 45 58 60 81 89 85 76 87 23 32 62 44 63 95 40 30 24 107 73 77 71 63 47 77 101 93 25 92 23 51 49 61 69 80 27 68 44 56 56 22 39 72 44 52 33 72 36 48 65 54 60 59 27 61 94 95 52 70 37 57 66 68 72 59 61 23 21 81 35 40 96 90 71 16 50 82 116 63 36 54 38 76 34 34 81 83 54 62 43 16 56 81 101 42 32 74 41 7 68 59 89 62 37 59 70 26 47 71 83 6 54 73 47 33 59 64 77 95 17 52 61 78 46 56 77 57 32 96 78 43 58 104 57 30 69 69 81 68 26 81 39 103 76 38 103 53 12 63 95 61 22 97 103 56 51 25 93 38 34 49 79 25 97 63 49 106 47 54 32 43 31 44 35 64 20 72 66 49 77 59 38 53 90 64 110 78 57 82 53 12 33 43 50 76 89 62 118 83 107 61 62 47 53 37 79 84 60 59 60 31 56 103 11 93 62 45 60 89 58 90 61 114 69 38 21 25 57 78 56 81 32 68 60 86 36 38 21 31 95 36 59 72 17 51 42 33 36 36 50 37 75 47 90 57 99 33 19 61 33 43 28 61 72 64 31 103 85 87 101 47 91 82 50 63 37 101 39 84 40 54 61 53 78 30 45 16 27 66 45 49 41 45 101 73 38 38 63 80 100 90 56 54 72 57 64 96 37 44 66 26 74 85 57 52 23 55 82 54 103 55 29 54 86 38 26 99 94 56 57 112 62 17 96 61 72 63 43 30 84 44 69 57 61 47 66 53 64 85 56 84 28 90 52 51 52 74 82 61 96 29 58 64 79 95 41 64 70 62 82 36 30 87 62 44 24 30 106 45 65 46 71 24 50 49 27 77 68 49 99 64 42 25 18 65 58 24 43 27 49 44 108 46 60 68 67 92 39 22 26 48 58 53 108 51 53 63 52 65 93 31 62 61 31 61 61 23 25 21 57 58 21 61 51 39 63 66 80 43 96 95 79 32 52 39 62 66 78 35 57 55 16 56 79 49 63 51 63 66 62 58 41 20 52 59 39 58 40 106 67 88 57 84 101 62 47 104 64 84 47 86 58 78 73 71 52 74 82 24 76 47 113 60 37 44 56 52 39 21 51 49 85 30 60 70 113 40 73 56 68 45 44 56 70 42 58 21 60 38 53 55 87 47 64 49 36 51 69 35 71 43 51 62 80 42 57 46 80 45 63 77 26 30 44 70 103 78 118 80 57 33 92 70 107 73 69 51 48 94 37 71 44 45 88 54 75 38 66 73 53 59 62 66 51 73 67 51 68 49 35 67 25 37 13 21 54 49 67 50 86 44 55 83 40 76 31 29 60 23 75 23 40 32 58 36 63 37 75 79 61 58 56 55 36 54 42 94 56 77 60 65 91 14 65 110 72 99 94 83 55 92 78 81 86 91 20 33 28 90 51 33 48 77 59 33 13 33 57 60 86 52 58 84 47 58 58 61 44 86 53 55 61 61 62 8 33 15 72 72 35 63 107 47 52 43 52 83 60 42 26 97 46 32 45 114 73 83 46 67 44 46 84 70 52 72 26 69 43 75 56 95 67 94 102 35 91 78 45 43 74 79 37 44 49 45 73 87 99 86 69 85 65 11 74 73 85 39 55 32 41 38 33 74 30 73 47 107 25 53 94 110 36 25 39 49 50 45 29 63 54 67 45 95 42 23 85 18 76 59 79 70 48 29 47 74 72 70 61 28 80 68 78 30 24 39 67 98 47 12 113 15 57 32 25 58 47 52 42 57 88 58 20 58 98 40 77 52 82 59 78 86 32 62 94 44 45 56 29 122 75 55 30 53 68 39 39 94 65 51 60 41 51 43 58.3630214205186
48 70 47 49 50 38 26 38 40 48 87 94 60 68 94 52 34 46 26 25 53 94 54 73 62 78 59 44 63 60 46 81 74 30 51 64 60 51 29 65 80 99 74 77 35 14 53 56 104 20 59 71 51 17 53 48 34 51 42 48 13 50 50 65 51 48 59 56 82 92 77 75 84 22 32 60 40 56 90 40 28 24 94 75 76 75 66 51 83 106 96 26 96 24 55 54 65 73 83 25 66 38 55 56 25 36 77 49 55 37 69 40 49 73 54 56 55 28 63 94 93 53 70 39 64 64 61 69 59 65 18 20 82 34 41 90 87 76 15 57 74 109 60 42 54 35 79 32 37 82 79 56 61 43 15 54 80 98 44 27 79 44 6 69 56 93 63 34 59 72 26 44 69 76 5 46 75 50 28 63 66 73 97 15 53 62 81 43 57 76 57 30 95 80 46 51 102 56 29 75 68 79 67 31 83 41 109 73 36 108 56 12 66 98 64 25 99 105 56 53 23 89 40 34 46 84 28 104 58 52 108 42 56 36 40 30 39 40 63 20 76 68 50 77 64 31 58 91 64 105 78 58 86 52 14 31 38 51 79 89 60 107 86 104 64 63 44 54 37 79 85 57 51 61 34 58 96 13 94 58 43 61 83 54 90 59 110 65 37 28 24 55 78 58 74 34 63 61 93 35 34 20 28 93 32 56 72 16 51 39 37 37 31 50 34 72 47 92 58 113 33 22 57 35 41 28 57 82 65 28 101 90 94 111 49 88 90 54 66 36 102 38 86 40 52 58 55 73 35 44 17 29 64 48 49 31 42 101 77 41 42 63 75 99 85 50 53 76 56 66 95 37 47 65 23 74 91 53 55 21 60 90 48 99 49 27 54 86 32 25 104 94 59 55 105 63 18 91 60 70 54 43 32 87 44 64 52 64 48 66 49 65 83 52 80 30 90 52 52 52 75 80 57 102 27 60 56 75 95 36 68 65 58 81 36 31 80 61 46 25 31 108 46 64 46 68 27 53 45 25 80 68 44 92 56 40 25 16 66 50 19 46 25 58 44 101 51 63 67 68 95 41 18 24 45 51 53 100 57 55 63 54 72 91 24 60 54 30 59 60 21 26 22 46 59 19 57 48 36 62 60 82 43 98 92 80 31 48 39 64 71 82 33 60 59 17 58 81 47 60 56 60 66 58 54 48 22 58 55 38 56 40 109 71 89 58 78 97 65 55 105 67 91 46 74 62 76 72 74 56 70 73 28 82 45 112 62 36 42 60 50 40 21 47 44 87 30 65 71 114 38 68 52 67 48 45 53 73 37 58 25 57 40 51 55 84 45 63 53 31 50 71 34 69 42 59 62 85 42 59 49 75 42 54 83 25 34 43 72 98 77 117 86 52 28 89 71 107 74 66 45 47 91 43 80 46 41 84 57 80 37 61 74 53 64 64 68 50 78 66 46 67 55 35 73 27 37 13 23 55 45 67 47 81 41 53 85 38 79 28 29 61 24 79 21 44 30 54 36 64 35 74 78 58 57 56 56 33 49 46 86 53 76 57 66 87 13 67 106 68 99 91 83 47 88 69 87 83 90 20 35 35 86 50 33 50 76 65 30 15 33 57 59 89 55 57 85 47 59 55 61 43 87 57 54 62 58 63 10 35 14 66 77 37 64 104 49 46 40 50 80 66 38 25 102 45 30 49 105 73 81 44 67 42 44 87 71 52 71 27 63 46 79 54 103 66 94 102 35 89 83 50 45 70 78 40 37 51 44 74 87 112 79 65 80 68 11 74 67 79 36 60 32 43 36 39 68 28 70 49 108 23 56 96 114 37 28 37 52 43 48 30 62 54 74 45 100 45 25 82 18 76 51 78 71 50 29 47 67 63 68 54 31 83 71 79 31 23 40 69 95 46 10 109 15 62 29 24 60 46 52 48 51 86 53 16 54 102 41 85 54 76 63 76 82 32 63 92 36 48 53 29 118 75 51 32 53 66 33 36 92 77 47 59 43 56 46 58.13641488162345
45 69 47 43 50 39 36 38 42 44 91 96 60 72 96 47 31 48 26 26 55 88 45 69 57 77 54 44 58 56 50 81 73 31 52 67 61 50 28 60 80 95 71 77 30 16 53 54 107 21 58 66 53 17 54 48 33 54 36 47 14 53 54 61 49 52 61 59 85 92 73 75 86 20 26 60 45 54 87 37 27 21 86 69 83 70 58 50 86 100 92 25 93 27 53 53 61 79 79 25 69 32 53 59 25 38 72 46 52 38 69 40 50 65 55 59 55 27 67 103 90 45 71 34 66 60 62 76 60 63 22 21 80 38 43 97 87 78 15 57 73 99 58 47 49 35 86 30 33 76 78 59 68 38 16 53 75 98 43 28 78 44 8 64 57 91 56 33 60 70 28 43 73 71 5 40 67 53 25 66 68 68 90 16 53 57 81 42 59 69 55 28 97 80 50 51 107 61 27 75 63 83 57 31 91 41 103 72 34 110 54 13 65 93 63 24 98 97 55 53 22 87 41 33 46 86 29 109 56 49 105 44 63 36 40 33 39 39 65 15 74 59 54 78 60 28 62 86 59 93 81 58 87 50 11 31 38 45 77 84 70 101 79 101 70 64 40 55 40 77 85 56 53 58 36 53 96 12 89 56 45 67 75 52 96 56 101 73 39 27 25 57 73 56 73 36 66 65 84 36 39 22 26 94 31 50 72 14 49 41 34 34 31 42 39 74 49 89 61 110 32 23 62 32 36 28 58 86 63 28 95 90 93 102 47 79 95 59 67 37 92 38 82 33 51 59 52 64 32 42 20 26 60 50 50 28 42 103 79 36 46 67 74 104 83 50 48 75 55 62 96 41 49 63 24 77 96 47 56 24 60 86 46 90 53 29 49 85 33 26 108 101 62 52 104 63 18 90 63 71 55 39 30 82 45 61 53 56 45 69 51 68 78 54 76 27 87 55 54 56 83 75 57 110 26 59 50 67 89 32 69 67 58 83 46 33 81 61 49 27 31 116 45 67 50 65 28 51 55 28 83 68 41 100 52 38 22 15 69 43 20 51 29 59 43 104 49 66 68 72 95 40 18 23 43 48 54 90 62 54 60 51 83 88 26 60 50 32 55 64 22 30 19 45 58 16 58 49 36 56 55 75 39 100 88 78 31 46 46 63 74 80 36 58 52 18 62 79 44 64 57 63 68 52 51 51 25 54 52 41 63 42 106 77 88 59 75 98 68 48 105 76 87 48 78 64 74 68 72 57 67 77 29 90 39 111 65 36 43 63 53 42 22 44 40 93 29 72 70 120 36 67 51 68 49 37 53 78 33 54 28 54 39 49 48 78 41 63 49 30 42 76 31 77 44 63 64 87 40 55 50 70 43 50 85 24 33 46 71 96 78 125 84 54 25 85 72 103 79 69 44 45 94 45 84 43 40 73 57 77 37 60 75 53 72 66 74 53 74 54 44 68 62 36 70 26 36 13 27 60 44 63 46 85 38 59 89 38 76 30 29 65 27 89 21 44 32 51 35 64 35 68 74 60 57 58 55 33 45 51 81 61 81 51 68 87 12 74 112 76 95 95 73 45 84 69 95 89 95 25 40 39 74 48 33 46 72 59 29 20 32 52 57 85 55 51 85 42 61 54 56 43 96 63 52 61 54 70 11 43 17 71 75 39 64 103 46 55 34 49 80 60 36 28 110 40 31 48 101 68 84 43 68 39 45 92 77 51 69 29 64 46 79 49 108 72 97 102 37 86 91 47 40 69 78 42 35 51 43 74 77 121 73 65 78 68 13 75 69 78 36 59 35 42 30 40 71 29 69 51 102 21 60 91 105 36 29 35 57 43 46 29 68 47 77 45 96 53 26 89 18 73 52 81 69 51 29 46 73 63 66 54 30 84 72 74 33 24 43 62 95 42 8 100 15 67 29 26 56 47 53 56 49 84 52 15 57 96 37 89 53 75 66 75 76 31 60 83 34 49 58 30 119 76 51 32 57 65 31 38 92 81 43 58 47 58 42 57.839909808342728
38 74 45 50 57 41 34 38 40 46 93 94 53 70 93 44 32 52 29 30 51 84 46 71 53 70 57 43 48 58 46 78 75 30 50 69 60 52 26 56 80 94 70 77 33 17 53 60 116 20 58 70 52 18 49 44 34 54 30 44 14 47 55 60 53 50 60 63 86 95 71 72 84 20 27 56 48 54 86 39 25 22 91 72 77 64 65 51 85 100 92 24 92 25 49 55 54 88 81 25 65 27 49 55 26 40 68 49 55 33 64 40 51 65 52 55 51 30 67 91 84 45 62 33 65 61 66 84 64 62 19 19 81 38 40 100 85 65 13 55 74 90 54 44 50 35 83 29 34 80 67 62 71 42 17 51 71 98 48 28 69 39 9 60 63 81 53 36 62 71 26 42 73 76 5 35 65 56 28 70 77 63 79 15 53 58 83 42 54 68 55 27 95 77 57 52 106 61 27 80 59 85 57 32 92 44 101 69 33 109 54 13 65 84 66 25 106 89 56 54 20 81 40 32 41 84 34 115 56 49 104 40 68 34 39 32 37 36 67 16 79 61 57 78 53 22 63 82 58 88 80 57 87 48 11 32 34 46 70 74 69 99 81 104 71 57 40 52 42 85 82 47 51 57 37 57 94 11 79 54 50 66 71 46 96 52 101 73 34 28 22 58 72 57 70 37 69 69 85 36 42 22 24 100 32 48 68 15 49 41 36 35 32 41 39 67 43 86 61 114 30 22 64 34 30 26 59 91 62 25 87 88 91 98 42 82 106 63 75 36 82 38 80 29 46 53 51 54 35 44 19 29 58 53 49 28 43 113 75 33 45 65 74 107 78 50 42 75 60 60 100 40 54 65 23 82 88 43 54 31 66 82 42 88 54 29 52 87 30 27 102 99 61 45 110 56 17 94 71 69 53 42 31 78 50 56 56 61 46 62 47 65 77 51 84 27 86 58 54 56 80 71 56 101 27 63 50 59 85 31 65 69 59 80 50 29 79 59 53 30 32 121 37 63 51 57 28 55 55 26 83 72 41 110 46 39 22 13 73 46 16 55 27 61 42 104 52 64 64 66 93 45 18 22 41 50 54 88 64 53 64 60 85 82 32 64 53 30 53 59 18 37 19 44 52 19 58 53 32 53 50 74 42 91 86 78 33 42 47 63 76 79 37 55 49 22 61 77 45 70 59 68 68 46 49 48 25 50 52 35 64 43 95 82 85 67 71 101 66 48 107 84 84 47 77 72 68 64 70 54 64 78 29 97 43 109 65 36 39 61 60 42 22 46 35 94 28 65 62 133 40 68 55 71 50 39 48 79 29 53 35 55 42 52 41 78 40 61 45 31 41 71 37 74 45 68 66 90 40 55 50 68 47 50 83 19 32 46 75 96 78 126 87 57 27 87 79 92 78 67 44 49 93 45 81 43 39 79 51 80 35 55 69 51 72 66 77 52 72 50 43 67 76 38 72 22 37 14 28 53 45 64 44 90 33 56 79 36 73 33 30 66 32 94 25 41 32 47 34 63 35 71 72 61 54 57 52 31 41 54 79 65 88 49 64 85 15 80 98 77 90 101 75 48 79 62 95 96 103 28 39 29 75 44 34 47 69 65 28 23 31 49 54 87 62 51 78 43 64 51 52 43 98 60 50 63 58 70 13 43 18 71 72 33 61 100 37 56 31 46 77 60 37 28 108 38 33 48 99 71 81 38 60 36 46 88 82 48 67 30 68 53 75 46 105 82 99 93 37 76 85 46 37 70 68 36 33 45 38 75 76 123 72 58 65 62 16 76 74 88 32 58 32 42 29 38 70 27 70 44 100 20 54 91 102 34 34 36 60 44 42 29 75 45 74 45 88 56 28 88 16 69 56 80 69 46 32 44 65 58 68 51 27 83 74 78 33 27 42 58 98 34 8 91 11 72 31 29 56 48 54 57 43 85 52 15 58 85 36 85 55 74 60 67 82 37 55 75 35 50 61 29 109 83 48 27 58 56 29 39 91 88 39 50 47 50 39 57.23562570462232
36 70 50 49 57 42 36 35 42 43 95 90 51 64 94 41 35 50 31 30 47 79 47 64 54 68 50 40 49 57 47 75 75 29 54 71 53 51 29 57 73 94 65 78 35 17 55 58 113 16 59 65 55 19 48 42 33 57 30 45 14 43 58 56 56 60 60 65 82 95 67 71 85 21 29 55 50 55 89 42 25 22 91 69 83 62 68 57 80 85 95 24 94 25 44 59 56 89 80 30 64 25 52 53 30 40 70 52 57 31 60 51 51 61 54 49 57 26 70 88 85 43 60 33 69 62 60 82 65 63 20 20 74 43 37 93 80 66 10 61 77 93 53 45 60 33 81 24 33 79 67 60 70 42 16 52 68 91 46 33 68 37 7 56 64 79 56 35 62 67 23 43 70 73 7 38 59 52 28 68 77 63 79 14 49 65 95 41 55 69 57 27 95 82 56 54 99 63 26 78 54 87 54 33 95 41 97 66 29 112 58 12 70 84 63 25 107 90 60 57 19 77 37 31 35 85 39 121 54 46 96 40 63 36 39 33 35 35 70 15 77 53 60 76 52 22 62 78 58 77 76 52 83 52 10 34 34 49 69 69 73 100 93 98 73 62 38 53 42 89 80 49 52 55 37 62 90 11 68 51 48 64 71 48 89 52 103 75 32 29 24 61 74 60 59 36 65 70 80 32 40 25 24 99 32 48 63 14 47 40 38 37 32 39 41 69 42 82 69 129 32 25 68 35 28 25 61 91 65 23 81 91 87 93 41 72 105 67 69 41 79 35 79 27 44 52 56 52 34 46 18 30 61 58 54 24 49 104 76 32 48 58 75 116 76 54 42 76 61 59 103 41 51 61 24 84 88 42 58 32 65 74 37 83 53 31 48 85 29 23 101 92 63 43 107 61 17 90 65 67 54 49 29 75 47 58 55 65 44 67 43 68 80 47 81 24 80 58 51 50 87 70 48 99 27 66 52 53 87 34 66 74 62 85 49 32 77 55 59 29 36 116 39 71 55 54 28 63 59 30 85 65 39 111 45 41 24 13 77 47 13 54 31 61 38 99 52 66 61 64 89 40 16 23 38 54 58 82 68 47 58 63 90 82 34 61 58 32 48 55 16 46 18 45 50 18 63 56 34 55 49 65 44 88 84 73 29 43 46 62 79 78 37 50 48 19 67 78 46 65 57 73 73 45 49 42 32 57 47 33 64 40 96 82 78 66 67 91 69 54 106 80 82 49 82 71 62 59 62 56 60 89 29 100 48 112 62 34 34 63 64 45 23 45 34 97 28 69 59 127 45 72 55 66 50 42 43 80 31 51 30 55 48 60 35 68 42 63 43 30 43 73 42 81 41 75 66 82 40 55 51 67 50 49 81 18 31 46 73 107 75 129 82 56 27 96 84 92 79 68 47 45 94 47 79 40 36 78 46 80 34 53 74 48 74 65 72 52 75 55 47 68 69 34 75 23 36 15 30 45 46 63 44 88 29 61 76 35 73 31 28 68 35 92 25 40 35 50 30 68 33 71 69 63 54 53 50 33 45 49 78 66 86 48 69 78 13 82 97 86 88 104 66 47 86 64 93 97 98 34 37 32 80 45 34 45 64 65 27 28 31 43 56 76 69 47 84 43 57 50 50 45 100 55 49 63 54 70 10 42 19 62 68 34 64 103 37 58 29 42 78 60 34 25 107 37 40 48 94 71 77 41 63 36 41 90 79 50 68 34 61 55 77 43 105 83 96 88 39 71 83 43 38 75 58 37 32 46 43 77 77 124 73 53 64 64 16 85 75 85 28 60 33 37 32 40 74 27 71 47 100 20 52 89 109 36 39 39 62 41 38 32 73 42 80 50 83 57 25 83 15 68 57 88 71 36 31 39 70 61 71 44 26 80 68 75 33 26 40 60 95 35 6 95 14 74 31 30 60 48 55 62 44 74 53 11 52 80 34 81 51 67 65 62 84 43 55 63 32 53 60 26 110 82 55 22 59 63 28 40 89 81 36 48 46 56 37 56.93686583990981
34 75 51 50 57 42 39 35 44 43 106 90 54 65 89 39 34 50 35 32 47 79 49 60 47 63 57 45 45 58 51 77 78 27 57 73 56 51 28 54 72 99 62 74 40 18 59 55 108 20 60 64 55 13 44 40 33 51 26 45 14 43 62 53 58 59 64 59 86 94 66 70 79 22 26 52 50 55 90 43 23 25 88 62 84 58 71 62 82 85 93 23 101 28 45 59 53 81 82 32 67 21 53 53 32 45 73 51 54 33 57 54 50 57 53 50 51 32 73 83 84 44 53 34 71 55 64 87 62 65 21 19 75 39 35 90 81 62 10 56 74 91 53 48 63 31 84 25 30 78 63 64 65 42 17 50 65 89 43 35 72 36 5 47 64 79 54 34 67 60 26 47 61 74 8 35 63 58 29 67 77 69 76 14 45 61 92 44 64 68 57 32 96 88 58 52 96 65 31 84 50 91 50 35 90 42 103 59 30 104 64 10 75 84 64 27 102 92 59 57 19 70 34 23 37 77 43 126 60 47 87 40 67 36 33 28 35 36 69 19 71 53 68 78 53 22 67 72 60 71 76 51 76 51 12 39 34 43 64 63 80 86 93 96 78 64 40 58 41 92 78 49 52 50 37 61 89 11 59 46 48 63 69 48 82 47 104 77 40 28 23 65 74 67 59 34 62 71 80 30 42 26 22 102 34 44 61 14 48 39 40 37 29 46 42 69 46 81 72 132 33 23 72 37 26 27 59 100 62 22 85 90 79 90 45 73 102 62 66 43 76 33 75 25 40 50 53 52 37 47 21 30 61 55 55 21 44 99 65 29 47 59 78 116 78 57 39 78 62 53 112 42 56 58 23 85 92 33 63 35 67 73 37 79 61 32 49 80 29 25 102 89 63 45 109 59 19 84 61 63 51 53 29 72 53 56 56 71 45 72 42 69 77 45 78 24 79 51 53 49 89 70 45 91 30 59 52 45 87 30 61 72 58 86 43 33 77 51 58 27 32 109 40 69 53 56 33 65 65 32 91 57 36 109 41 34 25 12 76 54 12 53 36 64 37 92 51 72 59 68 90 41 16 22 36 53 60 84 71 43 57 63 85 78 37 62 53 31 49 62 18 46 21 44 45 19 62 55 34 58 52 71 46 76 84 66 29 43 47 62 73 78 41 50 48 20 73 85 46 65 52 80 76 44 50 37 28 59 45 36 68 37 99 84 71 64 66 91 65 55 102 76 82 50 83 76 63 54 59 57 63 92 32 99 46 113 61 36 34 63 60 48 22 41 32 103 28 68 57 120 45 72 58 72 51 48 40 78 31 54 31 60 44 65 27 71 39 60 49 32 40 73 40 84 41 70 60 78 37 54 45 68 52 45 73 18 29 50 74 91 75 126 82 55 31 95 82 90 77 65 49 42 93 49 83 35 38 77 43 76 32 54 71 50 70 64 70 59 75 53 46 67 68 39 75 21 31 15 29 44 46 71 44 89 26 62 73 31 74 36 32 72 36 97 26 38 33 55 27 61 32 70 65 63 59 53 48 33 53 50 79 71 84 44 74 78 14 86 95 94 85 106 65 40 75 66 81 92 94 35 44 31 69 40 33 42 63 62 28 31 26 44 62 73 74 47 82 37 63 48 52 38 92 58 54 63 57 80 10 47 16 59 64 34 62 99 35 65 30 37 86 68 33 22 110 33 47 48 98 73 76 38 66 37 36 90 78 53 71 32 66 58 82 42 98 81 94 84 44 69 86 44 33 67 56 40 34 45 40 79 75 126 77 47 61 69 18 92 73 77 26 61 34 37 34 44 69 24 69 47 93 19 51 90 111 33 43 40 63 45 34 33 67 37 77 54 86 58 22 87 13 65 47 92 76 36 31 36 68 61 74 44 25 76 69 74 35 27 41 58 95 35 5 91 15 70 29 28 56 41 55 64 45 75 48 13 53 75 28 82 51 67 65 64 79 44 51 54 34 55 58 21 104 75 62 20 51 60 30 38 86 79 36 47 46 56 35 56.570462232243517
33 81 52 48 61 49 40 35 48 47 117 90 59 69 87 41 36 48 38 26 47 78 50 58 42 57 55 45 55 62 57 80 82 30 59 74 55 47 29 53 82 98 61 70 43 17 53 58 101 21 53 64 53 14 46 41 34 47 21 39 16 45 59 51 61 56 64 62 84 99 63 71 76 24 26 45 57 56 87 46 27 24 82 62 85 59 71 63 86 82 102 23 101 28 43 56 49 82 79 33 71 20 52 54 36 43 82 51 55 28 60 54 53 60 61 47 57 34 78 86 79 42 52 33 68 53 59 90 61 68 22 18 74 38 37 92 79 62 9 54 74 93 50 51 70 32 79 25 29 76 61 60 70 42 15 52 61 93 47 38 72 37 5 38 67 74 54 28 65 59 26 47 55 74 8 33 63 57 31 65 76 67 70 15 39 66 92 48 73 65 58 32 92 90 57 51 94 62 36 79 48 90 45 33 97 40 104 58 27 101 58 7 73 85 65 27 96 92 65 57 19 55 33 21 35 76 45 129 54 49 86 38 60 34 31 30 34 40 64 19 76 60 73 74 55 23 71 71 56 73 74 48 80 46 12 43 34 40 62 56 80 88 92 86 78 69 34 60 44 87 79 53 49 52 39 58 91 12 62 47 46 58 65 50 88 41 101 74 41 27 22 63 73 66 49 33 58 66 80 33 39 28 24 108 33 41 63 15 47 41 46 36 30 48 48 71 46 88 73 134 32 23 70 36 25 28 59 97 66 25 81 91 75 88 47 69 106 64 70 41 77 30 74 25 36 46 54 56 40 55 20 28 54 59 52 23 47 92 65 25 47 55 81 119 71 63 37 76 66 56 108 45 58 52 23 80 89 32 67 34 65 66 37 81 63 33 51 83 29 29 95 85 63 42 107 59 19 80 63 64 50 56 29 74 54 53 56 72 46 69 39 66 82 42 87 23 81 50 50 54 87 67 44 84 31 55 54 45 85 29 57 74 60 90 41 33 79 51 61 33 30 110 42 62 56 61 29 63 69 38 93 58 33 108 35 33 24 11 70 55 11 54 36 69 35 83 53 77 62 66 89 44 17 22 35 57 57 81 63 45 61 68 90 76 38 65 55 37 50 66 18 51 23 41 49 19 58 56 36 61 52 68 51 76 85 67 30 46 48 56 73 78 36 47 51 14 76 94 45 68 48 84 74 46 48 33 25 58 38 32 67 35 104 78 73 66 64 95 67 55 99 72 80 50 82 78 67 46 52 59 60 88 33 99 49 109 62 33 31 63 61 56 23 35 34 101 30 68 52 118 43 77 55 71 50 52 41 74 31 54 30 59 44 65 28 73 40 61 50 27 43 74 37 84 40 66 53 81 36 56 49 67 58 47 75 21 34 47 67 84 79 124 75 53 29 89 81 82 77 62 54 37 96 45 85 36 39 77 39 73 34 51 68 46 71 62 74 61 71 55 47 68 65 38 71 21 25 16 28 44 49 68 44 88 22 59 72 34 71 39 27 68 38 94 23 33 38 50 32 59 30 72 66 70 59 62 58 32 54 50 80 78 79 45 72 76 18 94 95 102 83 101 63 38 71 65 76 90 92 37 47 29 66 39 34 40 68 62 27 32 25 44 64 70 75 45 81 29 58 49 51 37 87 64 54 62 59 84 9 44 15 59 58 33 62 95 37 61 28 37 83 67 34 21 108 29 46 44 102 74 81 40 65 31 40 88 78 54 63 31 64 62 80 42 97 80 86 69 41 66 80 41 29 66 56 46 29 46 42 74 79 126 75 45 54 70 20 95 72 73 26 58 36 38 32 37 71 22 60 44 81 18 54 90 108 33 45 42 58 42 34 37 64 31 77 58 86 55 22 83 14 63 49 98 76 34 33 33 68 59 71 43 27 73 66 75 39 32 41 60 94 33 6 96 15 71 32 32 59 38 56 67 48 70 49 15 48 70 27 78 42 66 65 70 80 46 55 50 32 58 62 23 92 77 59 20 52 61 24 41 82 74 35 45 52 59 34 56.26944757609921
34 79 50 45 66 50 37 31 46 43 126 94 56 61 79 38 38 42 43 23 46 78 55 62 37 52 65 46 64 66 55 79 85 31 59 74 52 47 28 47 81 100 54 77 43 19 56 56 101 23 55 55 48 16 50 42 32 51 21 41 16 46 52 45 62 56 63 50 81 104 59 68 72 28 24 43 60 64 85 53 25 27 82 60 83 55 63 65 80 78 96 23 102 31 43 57 45 74 73 32 67 19 45 57 35 45 82 51 50 27 62 52 52 59 58 45 53 40 80 84 71 37 48 30 71 48 53 88 59 74 27 20 71 36 37 96 77 63 9 54 69 87 48 50 58 32 79 26 30 77 60 54 68 39 14 55 61 102 51 40 73 35 5 37 68 68 58 30 63 59 24 48 55 71 10 32 63 57 32 62 74 71 69 15 35 72 87 45 75 65 56 29 93 94 59 54 94 63 41 67 49 85 41 38 97 36 105 53 26 107 54 7 68 90 60 25 91 90 66 61 17 53 34 22 32 78 43 121 53 47 87 40 57 33 38 28 36 40 68 20 79 53 76 72 57 21 72 63 57 71 72 47 83 47 10 45 41 39 70 57 84 80 91 90 79 77 39 66 49 85 83 52 51 49 39 51 92 12 65 45 43 59 59 47 77 43 101 78 47 22 22 64 67 69 56 35 58 63 78 33 33 30 22 115 28 40 58 13 41 45 46 35 32 51 50 74 41 86 69 113 37 19 68 31 28 29 57 90 65 24 78 96 65 91 45 69 110 67 79 38 74 26 71 23 39 45 51 58 39 62 29 27 56 64 49 23 50 90 66 22 52 53 80 117 71 61 34 76 73 50 111 49 68 51 23 76 87 32 66 36 66 61 37 79 63 36 52 78 25 29 95 77 61 42 100 56 18 77 63 61 46 51 26 73 51 51 56 72 46 69 39 62 84 44 90 22 72 47 49 50 88 59 48 76 31 57 56 52 88 27 55 76 56 98 37 38 77 49 60 33 30 112 49 60 55 60 31 73 71 39 88 57 30 103 33 30 23 10 72 56 11 51 35 65 34 73 54 80 54 59 92 48 18 18 40 53 53 81 62 44 65 70 89 71 38 65 53 45 50 69 22 53 23 38 43 23 52 57 36 65 52 62 46 73 84 64 36 48 47 55 78 76 40 44 51 13 72 99 42 65 46 84 75 40 47 38 27 61 32 37 64 33 101 74 71 64 64 104 71 50 97 66 83 47 75 81 64 41 48 65 65 91 32 101 46 99 59 39 33 71 64 55 23 37 40 103 33 68 51 115 44 73 50 65 47 50 34 69 34 52 31 61 38 63 34 75 44 61 53 24 43 77 42 81 44 65 47 73 33 57 55 72 55 49 70 23 35 43 77 79 74 124 76 48 30 82 82 82 80 55 53 41 94 45 85 42 40 74 38 77 33 51 68 42 69 58 72 58 76 54 46 72 58 38 68 22 22 16 25 43 47 66 43 95 19 60 75 36 70 45 29 61 40 87 21 33 45 46 34 65 32 75 67 60 58 64 61 31 48 53 79 82 75 44 69 77 14 99 100 103 86 96 57 39 70 73 77 84 93 36 45 32 69 35 34 39 69 63 26 33 20 43 60 67 82 48 73 27 56 47 54 38 89 66 59 59 59 84 9 42 11 59 53 34 62 91 38 53 26 33 83 68 32 21 115 29 49 45 96 76 84 42 66 28 42 81 83 56 69 32 64 58 80 48 103 83 80 65 43 64 79 38 26 71 57 47 27 48 47 64 79 130 76 48 52 61 19 96 67 76 24 64 32 40 34 37 69 22 57 48 75 18 62 84 112 30 48 41 57 42 35 39 69 34 72 58 80 50 23 76 15 63 47 96 68 33 33 28 68 57 71 44 23 73 63 67 43 29 43 52 91 25 7 95 18 76 29 31 56 37 56 65 49 66 48 16 48 69 25 77 48 65 66 70 80 46 53 40 36 62 66 20 85 71 62 18 55 56 23 45 82 74 31 41 52 60 36 55.76437429537768
38 76 55 42 66 53 39 32 47 40 137 97 53 60 72 37 37 39 46 23 39 80 58 60 35 52 72 48 70 68 57 80 85 29 57 74 48 45 32 44 79 90 52 76 47 19 51 56 101 23 57 55 46 16 48 38 30 47 20 38 19 49 56 42 57 58 58 47 79 104 57 61 68 31 24 40 66 62 91 51 26 30 85 50 93 51 59 64 74 78 84 24 96 33 45 55 42 73 62 32 65 18 46 55 33 45 88 48 47 31 60 48 53 59 58 49 49 37 76 77 66 32 47 27 68 44 49 90 62 76 28 22 73 36 37 97 74 61 9 49 71 81 43 47 63 35 85 27 26 80 60 52 69 39 16 60 60 108 50 40 74 35 7 30 63 66 58 32 64 56 19 49 47 68 10 34 67 51 27 67 70 72 70 15 39 75 87 44 75 64 58 31 91 90 59 55 94 63 41 66 48 90 42 39 107 35 96 50 29 105 55 7 62 92 68 26 89 93 65 54 20 47 31 20 29 73 47 116 50 44 83 44 54 31 39 29 33 45 62 22 71 51 76 71 57 23 74 55 55 67 71 49 86 49 10 45 40 37 75 59 89 81 94 85 89 82 44 70 49 90 92 46 49 50 39 50 89 12 63 45 39 59 56 43 73 48 94 76 45 21 21 62 69 75 60 34 57 62 72 40 34 34 20 114 28 42 55 12 41 38 45 35 33 52 52 77 40 90 63 110 35 20 67 29 24 33 54 93 63 21 77 98 67 91 43 70 110 64 79 34 72 28 63 23 38 42 46 58 38 58 31 29 56 74 47 19 48 91 68 20 53 51 75 114 69 60 33 76 76 47 111 51 65 48 20 83 80 32 72 34 63 53 32 82 61 37 51 76 28 24 99 72 62 42 92 59 20 78 62 59 43 47 27 67 57 51 59 72 45 67 37 57 85 42 85 22 72 48 46 49 97 56 48 74 34 58 60 54 84 24 48 77 52 97 37 35 78 56 60 37 33 115 52 66 53 54 32 74 72 43 87 51 27 94 31 30 23 11 77 60 10 51 35 65 36 65 54 84 52 64 83 54 19 20 42 57 54 84 64 38 62 64 86 69 37 66 54 49 48 67 28 49 23 34 44 26 44 57 39 66 48 61 43 65 86 62 36 53 50 54 85 78 40 40 50 14 67 104 43 64 47 89 75 40 41 40 26 65 35 38 61 29 99 77 70 69 60 99 69 42 92 66 82 52 67 81 61 43 47 70 65 94 38 104 43 97 57 37 34 69 55 54 24 35 39 102 34 62 44 115 45 73 48 63 39 46 32 67 32 51 33 63 46 67 31 71 44 60 55 25 37 77 43 77 44 66 43 71 30 61 60 75 51 47 70 26 36 46 70 75 69 116 72 48 29 82 85 87 76 56 57 41 89 43 78 37 40 67 37 68 26 48 61 39 63 60 69 63 73 56 46 67 58 36 59 24 24 16 29 42 51 63 40 86 19 64 73 38 62 41 29 63 44 82 21 36 51 42 32 73 32 78 65 53 68 71 66 29 44 62 81 87 70 39 73 71 14 105 100 101 82 87 52 33 66 75 68 75 86 40 47 30 68 33 39 44 75 71 23 33 17 46 58 67 84 48 72 25 58 49 50 37 90 66 58 51 57 90 11 44 7 55 49 30 55 94 43 56 27 32 88 69 32 24 116 30 51 48 86 73 83 36 75 27 42 82 84 57 77 34 59 53 82 46 95 82 75 67 42 58 84 39 29 72 56 50 23 46 53 67 72 122 73 44 50 60 19 96 64 78 28 65 36 41 31 32 71 24 54 50 74 18 57 76 105 29 52 36 55 39 35 44 67 42 69 57 83 51 22 76 17 65 45 104 64 36 35 28 72 56 76 42 15 66 68 61 46 29 46 54 85 20 8 98 20 76 31 36 61 36 52 65 57 62 47 19 50 67 23 71 49 65 65 68 80 48 50 39 37 60 70 22 80 69 60 18 59 56 25 41 77 73 34 43 55 58 36 55.24577226606539
39 72 56 47 71 56 43 35 52 37 133 104 55 57 65 35 35 41 50 23 35 73 62 50 34 49 69 52 71 67 56 79 82 31 52 71 47 47 37 41 79 96 49 79 47 18 53 62 96 27 53 54 40 17 48 38 32 44 17 39 21 48 57 43 62 57 53 44 75 100 53 63 67 32 23 45 71 61 92 54 23 27 88 52 93 47 55 69 69 80 73 23 95 29 47 58 44 71 60 32 62 16 50 53 28 48 91 47 48 27 61 47 51 59 61 52 51 43 72 71 63 28 45 25 66 44 49 92 62 79 30 20 74 41 40 92 73 62 8 48 75 87 37 53 63 32 88 26 25 84 61 53 63 38 16 58 58 110 49 39 72 43 7 28 62 66 58 34 58 55 16 51 43 74 9 27 71 49 27 67 71 70 69 13 37 73 84 44 88 71 62 28 90 88 60 54 87 63 49 67 47 83 41 45 106 35 85 47 31 100 51 6 61 91 68 27 86 91 64 52 16 45 36 21 27 70 49 101 40 45 78 43 50 30 43 28 35 47 66 28 77 44 81 69 55 23 69 52 56 64 72 50 82 46 7 43 40 31 76 62 88 80 88 86 88 81 46 63 55 89 103 46 49 47 43 46 82 12 68 43 36 58 53 47 61 46 87 77 44 22 15 59 63 70 65 32 58 62 71 39 30 37 22 114 25 45 51 11 45 36 50 38 33 54 58 81 43 94 59 105 37 21 58 30 23 28 59 90 66 22 71 97 65 88 43 70 115 65 86 35 76 31 53 23 33 38 39 53 41 61 37 27 58 74 47 18 40 95 64 17 61 51 72 109 68 56 30 74 69 46 112 49 69 46 19 88 77 35 77 41 57 49 34 86 58 32 45 78 26 25 101 70 61 41 85 63 19 69 60 59 40 44 26 61 54 45 58 70 46 66 37 54 86 42 84 21 72 51 45 44 96 55 51 77 36 59 58 52 81 20 52 73 52 94 36 34 84 58 53 35 30 117 50 59 55 58 37 71 74 43 95 48 26 105 27 28 23 14 82 63 10 47 36 66 38 65 53 82 51 59 80 56 19 20 40 58 57 79 72 36 71 62 88 60 33 68 49 46 44 65 28 53 24 32 41 28 45 60 41 67 55 62 42 56 89 63 39 50 50 55 85 75 41 40 52 15 73 108 40 67 45 89 84 44 39 40 24 73 28 34 63 30 96 77 64 66 63 104 69 42 94 64 82 54 69 79 61 41 48 74 63 88 39 101 48 86 54 33 32 83 49 57 25 36 39 96 32 54 34 116 43 66 42 67 38 43 31 62 33 49 36 64 48 68 28 72 49 59 56 27 37 80 45 75 43 64 42 62 27 54 67 80 43 48 64 26 38 47 63 74 68 110 63 53 31 80 89 86 78 57 55 43 96 44 76 35 36 63 33 67 27 49 62 37 64 57 64 61 76 52 48 65 62 34 55 21 24 13 29 39 53 59 42 86 18 59 64 38 64 41 29 58 44 85 20 34 49 40 31 73 28 79 62 53 74 71 67 27 47 62 83 86 70 36 70 67 18 108 102 100 79 84 49 31 68 72 70 75 87 45 44 27 66 33 41 48 75 73 22 34 20 50 66 67 78 50 73 27 56 48 55 42 88 67 59 46 63 87 12 46 8 54 53 33 52 94 40 60 26 36 83 70 31 22 117 30 51 45 83 73 88 34 79 32 42 83 76 54 77 32 59 54 80 46 94 84 75 70 47 53 88 40 27 78 58 45 22 49 51 63 71 113 72 52 43 52 15 93 61 76 30 63 35 44 32 32 69 30 47 49 71 16 55 73 90 25 55 35 59 43 37 39 75 41 67 60 86 45 20 76 17 59 49 111 60 40 33 25 68 55 80 39 16 61 73 59 40 31 42 46 81 19 6 86 24 78 32 37 58 29 49 62 54 57 49 19 46 67 20 73 55 71 59 66 78 53 48 38 38 62 71 22 74 69 62 16 53 57 27 41 82 66 31 45 56 54 43 54.74971815107103
37 72 57 44 72 56 41 39 55 37 134 106 54 61 63 33 37 44 53 19 33 64 61 52 32 51 72 53 69 66 61 79 89 35 44 72 47 40 34 36 71 95 48 81 50 17 48 61 98 27 52 60 37 18 45 40 33 42 13 37 26 45 61 43 61 53 51 45 67 93 48 65 73 35 26 43 72 61 87 55 23 28 75 54 94 48 57 69 74 74 68 21 85 26 49 57 40 66 59 30 58 15 48 49 21 45 96 40 51 26 59 47 58 58 62 58 49 43 75 71 62 26 46 25 68 49 52 99 58 86 32 20 74 41 41 89 71 58 8 44 74 86 38 54 67 31 91 26 24 89 65 59 62 31 17 56 49 103 54 41 67 43 7 29 66 65 54 32 59 49 14 50 42 69 8 27 72 45 30 64 72 67 68 15 41 74 72 47 88 70 65 30 86 85 59 51 93 64 45 69 43 80 38 52 113 32 79 43 31 96 50 6 64 96 68 27 83 97 59 50 16 42 39 21 27 70 45 102 40 44 71 44 52 27 43 31 35 56 63 30 79 45 78 63 55 25 71 50 54 61 67 48 74 48 8 42 38 33 73 53 82 80 91 87 87 79 50 60 61 82 102 44 43 46 46 50 76 15 69 39 33 63 48 45 64 50 82 79 42 21 11 54 66 77 71 30 56 60 71 37 33 31 22 110 22 38 51 10 48 41 52 40 35 52 58 94 41 96 60 102 34 26 57 32 23 31 60 80 62 20 68 89 65 87 47 68 104 68 84 35 74 31 47 22 33 39 37 56 38 63 39 22 58 75 46 17 38 92 59 17 54 45 72 104 63 55 27 73 67 46 113 52 69 46 18 91 77 37 75 43 58 50 35 92 57 31 39 79 28 29 105 67 67 40 87 66 16 76 59 51 38 44 28 59 54 41 62 70 46 64 30 52 84 40 80 20 78 50 43 40 93 51 50 79 35 60 59 51 76 18 50 77 45 91 36 36 82 62 56 39 31 113 54 58 57 63 35 73 82 45 91 48 25 106 26 28 22 14 76 62 9 43 37 64 44 61 53 80 46 63 72 54 20 21 41 56 62 77 77 32 71 63 84 56 34 64 47 39 44 69 28 55 25 36 38 29 45 54 39 56 55 60 46 54 98 57 39 55 54 56 77 78 41 44 48 16 68 103 41 73 43 87 81 43 41 39 24 77 31 35 60 31 93 73 70 66 63 105 70 34 91 66 76 53 76 76 66 40 46 82 61 82 41 102 54 80 55 33 33 87 48 59 23 36 38 86 36 56 31 114 45 67 42 64 37 47 33 64 34 45 38 62 56 71 30 71 51 59 52 31 35 78 42 74 43 65 43 65 24 50 70 80 47 45 61 24 39 48 61 70 70 100 60 48 39 75 91 85 81 54 56 39 97 49 79 34 33 59 32 69 30 45 60 34 61 55 65 64 71 52 50 65 61 38 53 18 22 12 26 41 53 57 39 80 16 61 65 35 61 42 31 63 41 84 22 36 46 40 28 72 28 76 57 58 82 64 72 24 45 64 87 85 66 36 63 65 24 103 93 99 72 81 50 30 67 66 70 70 80 53 46 23 65 31 49 42 79 76 24 36 21 49 55 69 78 47 77 26 56 48 59 44 89 64 58 44 63 90 14 51 8 54 61 31 54 87 40 69 25 37 85 77 32 23 110 32 46 46 75 83 92 38 76 35 41 86 77 48 72 33 52 54 80 49 88 82 72 67 51 46 83 37 21 77 64 50 21 56 50 59 77 102 65 55 40 50 16 89 63 80 31 59 28 46 37 37 65 30 40 51 77 16 50 67 84 27 55 34 69 47 34 41 73 43 65 61 80 43 21 72 20 59 43 117 57 42 34 23 65 57 79 36 15 50 72 64 45 27 48 45 85 22 7 77 25 73 32 37 55 30 51 63 59 51 51 16 46 62 14 69 54 69 61 68 76 53 47 33 39 63 71 24 70 64 63 16 50 60 27 39 83 70 31 43 53 54 41 54.24915445321308
40 70 52 43 78 54 39 40 54 34 131 111 57 56 62 36 38 41 59 20 33 60 63 49 29 50 77 53 71 65 68 83 83 38 44 74 47 46 35 35 66 85 43 90 55 14 43 66 94 29 54 59 40 19 47 37 35 40 12 35 25 46 56 43 61 44 53 46 71 95 48 66 75 39 24 45 61 63 88 58 22 29 74 54 86 46 55 69 65 76 62 21 80 27 51 59 38 62 57 33 63 13 41 50 18 44 102 43 53 24 60 49 64 63 65 59 50 43 73 63 57 23 40 23 66 54 50 91 54 88 30 20 75 39 40 82 68 56 9 43 80 87 40 61 68 29 92 24 24 85 66 59 56 30 17 62 42 102 51 43 72 41 8 32 67 75 58 35 57 49 12 51 40 70 8 28 67 48 30 60 65 66 66 17 38 67 67 41 82 70 63 22 88 84 60 54 90 64 50 68 40 84 36 55 113 34 82 42 31 95 49 5 56 86 74 27 78 94 57 53 16 46 38 18 25 68 45 97 38 43 68 44 49 30 42 33 33 59 63 33 79 47 70 61 48 22 80 46 54 63 64 47 75 44 9 48 35 31 72 52 81 71 96 85 79 79 50 58 62 75 105 40 42 43 45 54 73 15 64 38 33 59 49 43 66 45 73 77 45 21 10 56 64 76 71 30 54 59 67 35 34 38 29 104 17 39 51 9 45 42 52 44 35 57 64 93 42 94 60 100 31 23 55 33 25 34 60 82 58 18 68 89 63 94 47 68 103 67 74 30 75 30 44 23 36 34 37 52 45 64 40 20 55 79 42 15 43 97 51 13 56 42 66 99 54 54 24 68 68 46 113 53 68 43 19 91 62 35 72 40 56 53 39 96 57 33 38 77 28 30 100 63 71 44 84 65 15 76 59 53 36 44 30 57 50 42 65 71 49 60 26 48 80 37 77 19 78 50 44 39 93 47 54 74 36 72 60 46 68 17 50 70 43 88 36 38 81 67 58 37 33 105 54 62 58 63 32 70 86 44 87 45 19 107 25 27 24 18 85 58 8 40 39 65 43 60 54 76 48 64 62 50 21 18 44 48 62 69 77 35 64 60 84 55 31 66 49 42 43 71 26 54 24 32 36 33 48 52 41 55 56 56 49 57 101 56 42 58 53 52 72 69 38 44 54 18 67 106 42 80 42 79 81 40 42 45 22 79 31 35 60 30 92 68 64 62 71 101 68 32 89 76 74 48 77 69 61 38 46 86 66 84 45 105 58 75 59 35 37 100 44 59 20 37 39 80 36 57 37 112 50 63 42 64 35 49 26 65 33 41 42 60 57 67 29 69 48 58 50 33 33 77 46 71 42 70 40 64 25 47 63 79 45 47 63 24 38 49 62 66 67 94 59 45 36 68 93 76 78 53 55 40 99 42 73 30 36 58 29 71 32 44 60 30 56 53 63 59 70 51 54 55 52 40 54 16 21 12 27 35 52 59 35 78 15 62 64 37 64 42 35 58 40 85 24 39 42 41 29 76 30 78 56 57 84 63 72 16 45 65 85 83 66 39 57 61 29 104 92 94 70 80 49 32 74 62 75 65 77 53 45 23 65 30 56 43 82 78 24 40 20 47 62 70 81 52 67 31 58 46 60 46 95 61 60 39 67 89 14 55 9 51 69 32 49 80 35 68 25 37 87 75 30 22 106 31 42 44 66 81 94 39 78 37 44 85 76 53 66 32 55 55 80 51 80 79 68 69 55 41 83 37 20 82 63 49 24 55 50 61 77 103 67 53 35 48 14 87 62 79 35 60 28 49 38 37 68 27 40 49 73 16 54 60 77 25 50 39 77 53 34 37 74 42 68 62 76 42 20 73 21 57 45 118 62 43 33 25 68 49 76 34 16 50 70 62 46 26 48 41 80 21 8 77 27 78 33 36 55 31 54 62 61 48 44 19 46 59 15 66 52 72 61 72 79 52 44 28 42 66 71 22 75 65 60 18 42 64 30 39 71 80 35 43 52 57 36 53.72153325817362
38 66 50 38 79 48 41 42 54 32 122 107 61 52 60 39 38 42 63 19 38 60 60 49 28 50 75 47 75 66 72 83 80 41 36 69 46 44 32 38 69 77 42 101 59 13 42 73 92 24 55 60 41 22 48 39 39 32 12 33 27 48 58 35 67 47 55 43 66 91 47 64 77 39 30 43 56 61 89 68 23 28 70 47 89 42 52 64 65 73 61 22 80 30 50 56 39 59 55 31 63 14 40 53 18 39 100 38 54 24 58 50 72 64 63 64 53 41 72 60 55 23 43 24 64 53 52 91 54 90 30 18 72 40 38 78 62 53 11 41 83 86 46 59 64 31 92 23 22 91 69 54 58 29 14 64 34 98 44 43 65 44 10 32 69 74 57 36 63 52 12 52 38 69 9 30 66 54 30 53 61 66 64 19 39 68 63 41 83 69 65 27 84 83 68 51 96 68 50 76 35 78 32 50 110 28 78 41 30 101 47 6 55 86 75 27 79 93 62 55 15 47 45 18 23 65 45 92 41 44 61 41 54 32 40 30 34 61 68 37 85 43 68 61 43 24 79 40 60 58 68 45 62 45 7 49 34 28 68 47 87 71 95 73 78 92 58 57 56 73 107 41 39 43 43 59 72 15 67 41 32 64 48 40 64 55 65 71 43 20 13 57 55 78 75 31 54 57 59 42 35 37 31 98 16 36 57 8 45 44 52 41 34 57 61 82 41 90 60 90 27 24 55 30 25 35 58 79 55 15 68 84 65 95 48 66 100 62 73 29 71 30 46 21 37 32 32 45 44 60 35 15 55 84 37 17 40 97 52 13 59 35 65 86 57 56 24 63 67 42 93 58 67 43 18 93 58 34 72 45 59 54 38 91 55 31 38 86 23 30 103 68 69 46 84 67 17 72 72 53 31 43 34 61 47 35 65 69 49 64 26 49 73 36 74 19 71 52 48 39 93 47 60 67 34 67 55 39 64 19 46 69 46 93 35 35 82 62 61 38 36 106 53 66 63 68 35 66 84 38 94 45 22 98 21 31 27 20 92 52 8 39 37 63 43 57 53 72 46 62 63 46 20 19 43 51 64 70 76 39 62 62 80 52 28 62 52 42 39 70 27 56 29 31 32 29 49 49 41 55 58 55 51 56 97 56 44 59 55 55 71 69 39 38 58 17 64 98 34 75 41 79 81 37 36 55 26 87 28 33 57 31 94 66 62 61 68 106 64 33 93 74 67 48 76 74 53 36 41 86 56 85 46 112 64 73 61 33 32 109 41 63 20 34 40 82 34 62 36 102 50 63 43 68 35 48 24 63 35 38 38 59 60 66 30 64 53 60 50 38 34 71 48 67 39 65 44 67 23 43 65 78 45 43 63 23 37 51 60 65 73 90 53 41 31 70 92 70 78 54 53 42 92 43 71 34 34 54 29 70 30 42 57 27 57 56 56 60 60 53 55 53 50 39 53 17 19 9 28 35 54 61 33 79 16 62 58 39 61 37 37 65 38 82 27 40 42 42 30 79 30 77 51 54 87 64 70 15 47 66 85 80 60 37 59 60 30 104 94 95 63 77 49 34 74 63 70 58 79 58 42 22 70 28 54 45 85 79 25 41 21 50 59 64 80 55 61 34 54 54 57 49 93 59 58 39 73 83 16 55 8 54 72 32 48 79 36 65 25 31 88 77 26 23 101 29 43 40 65 81 95 45 83 35 41 81 66 50 65 26 53 59 73 50 78 78 66 70 53 37 95 36 18 90 60 49 23 57 53 59 76 103 66 55 35 44 16 86 59 78 42 57 31 45 40 38 73 26 38 57 80 17 55 58 68 23 54 40 81 55 35 37 75 46 68 66 69 43 19 76 22 59 46 129 59 45 35 32 71 58 74 27 20 44 73 62 53 27 50 38 69 21 8 75 29 85 39 37 57 33 54 58 65 46 45 21 50 62 18 71 58 70 58 80 86 46 35 26 41 61 72 28 68 62 56 21 41 64 31 39 69 88 40 42 43 55 38 53.306651634723788
40 65 56 34 85 48 41 39 60 35 120 107 62 45 57 42 43 44 70 18 45 60 56 50 27 47 71 54 76 70 67 84 77 45 33 67 50 43 24 31 73 72 41 100 60 15 40 76 87 22 51 51 46 23 44 38 40 32 11 36 27 48 53 32 72 51 53 40 68 88 48 64 78 43 28 43 55 58 86 70 21 29 76 42 88 42 52 64 59 72 52 20 78 36 54 56 37 53 57 31 58 14 39 56 18 35 98 39 52 30 52 53 83 65 67 70 61 45 70 56 51 22 41 18 62 55 54 94 55 86 28 16 67 39 31 79 59 51 12 46 83 78 49 57 60 28 85 21 22 88 63 52 63 22 17 66 32 94 45 47 60 40 14 33 63 75 57 41 63 51 12 51 35 61 7 25 69 51 28 53 55 67 60 17 37 70 58 39 91 64 65 31 91 84 70 49 92 70 57 81 35 74 31 54 104 31 81 40 25 94 44 4 53 88 75 35 76 95 72 55 13 41 47 19 22 58 43 87 45 42 64 38 53 36 42 29 32 61 68 35 85 38 67 60 39 25 83 38 61 50 66 42 64 44 6 43 33 33 65 45 77 62 84 69 79 94 62 59 56 72 108 41 33 48 41 57 68 15 65 39 33 68 41 42 60 60 60 69 43 22 13 59 58 78 73 30 51 53 56 44 35 40 32 97 18 34 56 7 44 46 48 39 27 54 61 85 38 85 54 88 27 23 59 29 28 37 60 78 54 14 66 77 53 95 50 63 99 63 69 27 67 32 47 21 36 36 25 44 45 63 36 14 53 82 32 18 40 91 54 12 54 30 62 80 54 53 24 63 71 40 93 52 61 46 15 95 54 37 71 47 59 47 36 87 56 26 38 81 21 31 97 66 62 48 84 62 16 68 73 55 31 40 35 59 45 39 68 70 46 61 24 52 71 43 67 19 68 55 47 33 94 43 58 65 33 76 52 35 60 22 40 72 52 91 35 33 79 62 63 39 31 110 52 59 58 66 36 68 88 32 87 48 25 92 20 30 26 20 90 52 7 35 36 64 42 54 51 75 49 56 62 38 22 22 48 52 60 71 80 41 62 61 77 51 27 59 54 43 39 70 29 55 29 27 33 31 43 46 38 52 59 56 48 57 97 50 46 54 47 55 66 65 41 38 56 19 65 98 34 77 45 83 87 39 35 47 25 94 33 28 49 29 92 72 63 57 63 101 65 35 95 81 69 51 68 70 52 36 41 91 60 82 39 120 71 71 60 31 31 118 38 66 20 33 43 80 36 62 43 97 50 62 41 73 33 45 26 66 29 39 30 61 63 70 29 65 51 55 51 36 39 67 41 65 41 69 43 68 22 37 63 74 39 44 66 21 36 54 58 63 75 94 50 41 30 66 88 71 71 57 53 43 96 39 79 31 30 48 21 71 29 41 54 24 60 56 54 57 55 51 55 47 47 43 54 16 24 8 29 38 57 60 34 81 14 64 52 41 59 35 39 65 37 75 25 39 39 40 23 81 33 79 45 49 91 66 71 17 49 62 82 89 58 39 57 54 33 96 90 94 59 76 46 33 70 62 67 51 74 53 36 22 69 29 58 50 90 80 25 44 21 53 61 61 87 53 50 31 56 49 57 52 91 59 54 40 71 78 18 55 9 56 74 34 40 68 37 67 27 28 91 77 26 25 87 27 46 32 60 76 90 50 81 40 39 80 61 51 72 30 50 52 70 52 79 80 65 75 60 32 92 38 17 82 64 49 26 56 53 57 75 101 64 50 36 42 16 85 53 73 44 56 28 45 40 37 70 25 36 60 72 17 53 56 66 26 53 41 82 61 33 34 74 47 63 68 68 46 18 79 21 57 48 131 61 48 36 29 64 55 70 22 20 41 65 53 49 24 58 37 60 21 12 71 31 82 37 33 53 36 54 62 69 40 49 20 48 54 22 69 63 70 54 80 84 49 33 23 37 64 72 34 62 58 56 24 40 63 24 37 66 102 47 43 49 58 43 52.57835400225479
45 62 61 33 92 47 43 40 65 35 114 103 54 47 58 43 44 43 69 16 46 59 49 44 26 43 78 57 79 69 62 89 75 49 37 64 46 43 23 34 69 70 39 93 60 12 39 73 85 23 42 43 51 26 41 40 38 29 11 37 26 54 59 26 67 47 51 39 61 90 50 68 82 42 29 45 55 59 82 76 22 33 81 38 83 41 48 72 60 64 50 20 77 43 51 60 35 50 52 34 52 16 36 59 14 38 96 40 54 30 50 49 82 73 64 68 57 44 66 56 46 22 44 20 57 54 51 98 59 82 29 14 65 35 31 78 61 53 13 53 85 85 51 60 53 27 85 22 21 92 66 50 55 24 15 68 31 85 44 54 58 41 17 36 58 72 56 42 66 53 10 55 39 55 6 27 70 47 26 54 51 62 63 20 37 66 55 40 84 57 64 29 90 77 74 47 99 66 61 81 32 74 33 46 101 29 79 42 25 96 45 4 55 93 73 36 75 92 79 58 12 40 52 18 19 63 38 84 45 41 60 41 51 40 42 30 36 65 65 41 88 38 71 60 38 29 86 37 56 47 63 43 66 45 8 41 29 31 63 44 76 57 80 68 81 87 61 54 53 63 103 45 32 51 38 55 69 15 65 40 36 69 35 43 56 57 59 62 49 24 14 63 58 75 72 33 51 50 56 41 34 42 33 91 18 32 51 7 43 48 45 38 29 52 58 81 37 77 50 77 30 24 56 28 31 40 62 83 51 14 63 72 49 94 48 63 89 64 64 22 64 31 46 18 34 39 21 41 42 62 42 16 48 85 33 18 43 87 49 13 57 27 61 77 50 49 26 63 71 37 89 48 67 48 15 92 49 40 70 45 59 48 33 88 59 24 29 79 20 30 95 66 65 48 86 64 15 62 73 56 34 44 39 59 46 35 63 70 48 56 24 47 56 47 65 24 69 62 49 33 90 37 59 65 33 78 46 35 59 22 37 73 50 89 39 34 77 66 63 41 35 107 49 57 54 55 39 75 84 28 84 41 22 83 19 31 23 19 91 48 8 35 43 60 42 53 51 73 47 53 61 34 23 23 53 58 55 64 82 44 60 54 78 55 28 58 51 47 39 66 26 56 32 28 25 31 44 45 42 52 62 56 38 54 94 37 47 53 46 61 65 67 44 37 55 20 65 94 32 82 41 84 84 42 36 51 21 97 33 28 51 29 86 69 61 62 62 107 66 37 91 81 67 57 65 68 51 33 46 93 58 75 42 119 66 65 59 29 27 119 36 67 22 32 44 86 38 58 47 95 51 64 39 77 35 42 25 66 31 37 28 54 59 66 30 70 57 53 47 41 37 65 43 67 37 72 45 65 21 36 66 69 44 42 68 21 37 56 57 64 68 93 42 44 31 63 79 72 69 56 53 46 99 37 81 30 30 45 21 72 31 39 50 26 67 56 49 56 52 52 63 40 44 45 50 14 23 7 28 38 62 60 36 82 12 68 50 38 56 36 36 67 39 76 25 47 39 39 22 74 29 86 50 49 88 62 64 19 50 59 83 89 59 41 49 49 29 95 84 95 55 87 43 35 65 61 62 46 70 57 33 23 72 27 56 49 79 80 24 41 22 49 57 62 85 46 41 24 51 51 56 50 84 55 51 35 78 68 18 54 11 53 72 35 34 66 41 69 28 26 86 74 29 23 79 23 46 32 60 74 88 51 87 42 35 80 68 52 71 31 56 51 72 45 76 82 63 70 64 31 92 34 19 89 67 49 18 55 53 52 75 101 65 46 38 43 16 84 56 73 43 54 19 49 43 38 61 27 32 63 72 15 56 53 56 26 50 39 80 61 32 33 72 49 68 72 72 43 19 77 22 54 50 129 63 52 38 28 56 55 61 19 22 44 64 55 47 25 49 33 60 20 17 70 37 86 41 33 60 34 54 63 66 33 56 20 44 53 23 71 64 77 57 80 88 48 28 20 38 64 75 31 57 60 54 23 37 63 22 37 64 103 48 38 49 59 48 51.956031567080049
45 64 68 39 88 49 43 41 71 36 106 106 55 49 58 42 50 49 70 16 42 60 48 45 24 40 75 52 76 64 64 96 71 51 34 63 38 42 21 32 64 69 34 91 60 12 36 75 75 24 41 48 51 27 42 45 36 26 8 43 25 58 60 24 68 46 45 39 64 90 44 71 82 44 34 46 60 60 83 84 26 36 72 43 76 40 50 71 54 54 51 21 76 38 50 54 35 46 53 36 46 17 36 63 16 42 101 42 57 26 44 47 85 79 64 68 64 44 70 57 48 23 38 23 54 60 48 106 57 84 32 14 62 32 30 80 59 56 12 57 81 84 51 63 49 23 76 22 23 89 67 56 55 20 16 63 32 75 40 57 54 41 19 38 63 69 59 41 65 51 12 49 37 51 4 28 68 49 24 56 51 62 67 21 31 63 49 38 74 52 60 31 87 65 73 43 106 73 65 77 31 72 37 49 104 29 69 42 23 88 45 4 52 92 74 37 76 88 89 55 10 38 56 20 19 61 41 74 46 42 57 41 48 43 48 30 35 66 63 46 91 34 73 60 36 28 85 35 53 46 64 35 64 44 10 40 30 26 54 41 71 49 78 65 79 88 63 53 50 60 99 41 33 50 40 62 64 16 53 39 37 68 34 42 62 62 56 64 47 22 14 63 60 73 75 32 47 57 54 41 39 43 36 93 21 28 52 7 42 44 46 36 27 50 58 84 36 78 50 70 25 25 60 25 33 43 64 81 47 11 58 73 46 95 43 57 83 64 66 17 64 31 43 20 34 43 23 42 44 59 51 16 50 93 29 23 39 86 44 16 63 28 60 71 44 57 26 64 70 34 89 44 74 48 17 92 43 44 70 44 56 54 30 89 56 25 29 81 19 32 96 61 68 51 85 65 13 51 80 51 31 41 35 58 44 35 58 69 50 54 25 48 50 49 57 23 67 63 46 37 93 33 57 64 31 78 45 35 55 24 36 75 46 92 41 34 82 62 64 39 30 104 52 55 53 54 43 75 85 26 82 41 25 77 19 30 23 21 92 49 9 37 42 52 41 56 53 76 40 50 62 34 25 26 57 60 52 61 90 44 56 56 73 54 32 58 56 42 36 64 30 59 35 31 26 31 48 38 39 47 55 58 34 62 97 34 47 46 45 58 73 66 44 34 56 22 66 90 31 81 40 84 86 44 39 56 20 94 32 29 52 28 85 74 63 61 56 106 73 43 85 80 70 58 67 60 44 33 43 89 61 69 38 112 65 66 55 28 25 119 37 72 21 32 45 77 34 58 48 96 47 68 36 73 34 43 24 65 32 35 26 53 61 60 36 69 57 54 48 40 38 64 41 67 36 75 55 63 22 37 68 64 49 35 64 18 36 52 58 59 66 89 40 42 34 63 73 71 60 51 47 46 89 38 82 32 31 45 21 75 34 36 49 26 74 55 49 54 47 53 62 41 46 46 44 12 27 7 27 36 62 49 32 81 12 71 61 36 56 32 41 66 43 77 27 47 41 40 24 78 30 87 45 51 87 55 64 19 50 58 86 89 58 36 52 45 30 93 81 98 48 90 40 39 65 62 64 47 70 63 28 26 73 29 55 48 73 86 24 39 21 44 58 59 85 39 42 24 51 57 60 57 86 54 47 37 80 69 21 50 10 51 77 32 31 68 46 68 32 25 79 69 29 24 69 24 47 32 63 75 86 52 87 41 34 81 68 56 67 32 51 53 67 45 83 76 60 71 64 29 94 30 20 89 62 45 18 56 53 46 75 95 67 52 40 47 17 87 57 72 48 54 19 51 43 41 59 26 31 60 73 16 57 44 59 22 48 37 81 58 31 34 71 41 65 73 69 50 16 75 23 60 46 130 67 54 37 27 54 55 55 20 20 45 66 58 48 32 45 28 52 17 16 73 33 81 42 37 63 35 57 60 69 28 62 17 47 54 24 70 61 70 51 71 92 47 27 21 36 60 70 31 57 53 49 24 36 63 22 36 66 102 54 38 55 58 52 51.51296505073281
43 65 69 41 84 54 43 43 72 38 107 102 59 44 55 37 52 50 74 15 41 57 46 43 23 40 82 51 78 68 70 103 72 52 38 59 39 44 19 35 57 67 35 86 56 11 31 71 71 24 42 51 50 27 43 46 30 23 8 52 25 60 58 22 68 42 47 42 63 90 49 69 77 48 29 42 62 60 81 79 26 35 68 38 73 38 48 69 52 55 48 28 72 32 49 55 35 51 58 38 42 15 35 66 19 41 97 36 57 29 41 43 84 79 67 68 63 46 69 55 50 26 42 27 49 57 51 107 49 87 32 14 62 31 29 85 52 54 14 57 81 84 53 61 49 21 75 21 22 83 63 53 52 24 17 65 31 63 45 61 48 37 16 38 59 73 58 37 59 57 16 50 36 46 4 29 79 44 23 58 53 61 65 20 31 65 41 37 77 49 68 33 86 69 74 44 100 73 69 77 31 72 41 53 103 38 71 40 22 87 44 4 51 96 70 37 75 83 94 51 11 34 57 22 20 64 40 69 48 45 50 42 53 39 46 29 32 66 59 52 92 33 74 65 35 30 80 28 53 44 62 32 56 41 9 36 32 24 52 38 65 47 83 55 78 83 66 51 52 62 92 38 33 47 39 58 62 17 49 37 41 72 32 45 63 65 52 66 47 22 17 66 62 77 73 30 46 58 52 43 39 41 37 93 23 26 55 6 46 49 46 40 27 55 55 79 35 76 50 65 24 26 60 21 32 48 63 83 49 9 56 69 45 94 39 54 85 68 64 17 62 32 44 19 33 45 23 42 45 62 63 18 47 89 28 23 35 80 36 18 58 29 64 61 40 52 29 70 74 30 85 46 75 47 19 88 42 45 74 49 53 55 34 87 56 26 28 74 16 31 96 57 66 47 82 67 15 43 72 53 28 44 39 58 48 31 59 67 53 48 25 50 55 43 57 21 62 65 40 38 87 30 54 64 28 77 49 37 53 22 34 75 45 91 42 36 82 54 65 41 29 105 51 57 48 51 47 76 77 27 82 39 22 74 16 32 23 22 94 48 11 36 39 50 37 51 50 82 43 45 64 32 24 25 59 55 54 57 86 47 52 55 71 53 31 59 60 38 38 63 33 57 30 36 23 32 53 34 36 49 54 55 33 63 90 32 50 51 44 59 72 65 42 31 60 22 67 98 27 76 38 82 81 46 42 60 24 92 34 30 56 26 85 77 60 58 56 104 73 37 80 75 72 61 61 58 40 37 46 89 63 70 40 112 68 71 54 30 25 114 35 72 18 34 44 75 33 55 52 88 42 68 34 76 35 44 22 61 30 36 27 52 67 53 39 74 55 48 47 39 44 59 43 68 38 66 56 58 22 31 66 62 55 36 54 16 36 52 61 58 63 88 36 42 29 64 62 68 59 55 50 48 86 36 81 32 37 42 21 76 33 38 52 24 71 54 55 50 47 57 63 42 44 45 48 13 33 7 27 38 60 50 35 84 11 69 60 35 58 32 45 69 42 77 25 48 42 41 22 79 32 82 40 52 87 54 66 19 49 60 93 82 58 37 51 42 29 90 76 104 46 87 37 37 58 63 68 40 71 67 23 27 71 29 54 48 70 82 29 33 22 43 59 62 89 36 38 27 52 59 56 62 84 55 39 33 77 69 23 49 14 53 76 32 26 63 48 69 35 29 71 64 27 21 69 21 49 35 62 77 71 54 88 37 36 81 73 59 68 34 53 55 61 46 84 72 65 66 62 29 90 31 17 89 59 42 18 56 53 42 75 92 66 54 38 51 18 79 61 72 56 51 19 53 40 43 61 28 29 60 78 12 58 43 60 20 49 38 76 54 32 32 68 41 63 71 65 49 15 74 24 61 47 126 64 55 36 26 49 53 52 19 22 43 57 52 50 35 45 27 49 15 14 76 41 87 49 44 57 38 60 55 68 25 59 15 47 52 27 69 62 70 46 64 91 44 22 17 34 64 66 32 62 54 49 24 35 60 21 37 60 98 57 36 65 55 50 51.010146561443068
40 61 76 48 84 51 42 41 72 38 108 99 57 40 54 36 54 56 74 14 45 51 44 43 22 45 77 46 78 67 76 105 66 49 39 64 36 45 20 29 55 70 31 87 55 15 32 67 65 26 38 48 54 28 43 46 32 18 7 55 26 65 58 21 66 43 46 44 58 88 50 73 68 47 28 44 61 59 78 71 26 35 63 38 73 39 47 59 46 55 47 36 69 29 47 55 37 55 64 39 41 15 36 70 18 42 91 36 56 28 39 45 74 74 68 70 59 49 69 52 48 26 41 25 44 55 47 105 46 94 29 11 60 33 32 87 46 50 13 54 85 79 48 62 45 18 70 20 21 76 62 55 49 23 17 58 28 55 43 70 47 34 17 37 54 77 57 38 59 53 20 55 33 42 4 31 82 42 22 60 59 56 64 21 36 64 35 34 77 47 70 35 79 60 72 41 95 69 69 74 35 66 41 50 96 41 67 42 23 87 45 4 53 97 72 35 75 77 90 50 11 34 60 23 23 61 37 67 52 46 50 43 54 41 43 26 33 69 58 46 92 32 72 71 36 29 79 24 56 41 59 33 55 43 11 38 29 22 51 34 56 42 89 54 80 84 68 56 52 65 91 39 36 49 36 60 54 17 46 37 39 66 30 42 62 67 49 67 51 19 19 63 63 73 67 31 41 56 39 40 42 40 33 87 24 24 57 6 51 54 48 38 24 64 55 79 37 75 50 61 23 25 62 20 37 63 60 84 42 6 53 67 40 101 40 54 79 72 70 21 67 34 43 22 34 52 20 46 40 58 64 16 48 84 26 22 32 84 35 16 57 33 74 59 33 54 29 72 76 24 82 46 70 47 20 86 42 44 77 52 48 56 39 87 57 28 27 71 15 29 92 61 65 47 83 61 17 44 70 47 21 41 36 59 49 28 57 67 55 50 27 52 55 41 57 25 55 63 43 35 89 31 53 58 24 75 45 37 48 16 31 70 49 94 48 36 71 51 70 46 28 99 50 56 52 49 51 66 76 28 75 38 23 71 13 32 27 23 93 47 12 41 37 45 33 53 52 84 48 51 61 31 29 23 64 54 54 53 84 47 54 56 70 56 33 52 58 35 38 69 38 57 29 40 25 36 53 34 36 52 49 51 38 60 89 30 52 52 45 55 74 71 42 32 60 19 65 95 24 75 37 89 88 46 43 61 22 89 34 30 60 28 82 81 56 64 56 101 69 38 79 76 71 62 56 59 38 40 47 86 66 66 42 108 65 68 56 28 29 115 33 75 18 37 38 85 30 55 60 80 42 72 35 80 33 41 21 56 30 36 25 46 66 49 41 71 58 47 51 38 41 59 43 66 38 62 50 54 19 30 63 63 60 34 56 19 33 55 60 59 62 85 28 41 32 64 56 63 57 49 55 49 86 30 77 35 42 42 17 76 36 38 50 25 71 55 54 49 45 58 58 40 48 42 46 13 36 8 26 38 54 45 29 77 10 68 64 41 54 29 48 69 45 70 29 52 40 41 19 83 30 84 39 54 81 49 63 20 52 55 87 78 52 36 55 41 29 84 75 101 39 87 38 37 58 64 61 36 56 69 21 29 66 29 52 44 74 75 29 36 25 43 58 58 85 36 33 28 51 59 55 58 85 55 37 34 75 62 21 51 15 54 79 31 25 55 48 72 37 26 73 64 27 20 67 21 47 38 59 76 70 54 89 39 37 83 68 65 68 32 53 57 57 47 84 67 64 63 57 28 76 27 21 91 59 42 20 56 53 39 73 88 68 55 36 56 18 81 67 65 56 53 15 55 38 48 59 28 28 60 68 16 62 42 61 20 47 41 83 53 32 30 66 42 64 64 66 52 14 70 23 64 50 115 62 51 35 23 51 54 51 20 26 35 53 56 45 34 47 27 42 14 16 74 47 85 57 46 54 38 53 52 67 20 58 17 43 52 24 61 59 68 48 68 87 47 21 13 30 65 69 34 67 53 47 25 32 59 19 39 57 95 53 34 68 52 55 50.372040586245777
37 62 71 51 79 46 45 44 76 39 103 87 58 39 49 38 53 52 78 15 47 48 43 37 19 42 75 42 86 71 74 101 64 51 43 65 32 52 21 29 55 66 24 80 53 18 36 68 61 24 42 49 56 30 35 46 33 17 6 55 25 63 63 19 61 45 47 45 53 82 54 74 60 51 27 45 61 47 72 70 27 33 60 41 80 42 47 56 49 54 48 40 68 26 46 60 40 56 67 39 42 15 37 73 18 38 84 38 55 27 42 43 65 81 65 75 58 48 65 51 46 23 42 20 37 54 43 106 42 95 31 12 52 35 28 89 42 43 15 56 84 77 50 62 45 17 67 24 20 69 56 56 44 20 23 57 25 48 45 76 43 33 18 36 57 76 57 40 63 58 19 53 34 42 5 26 83 40 19 59 58 52 67 26 40 68 41 30 76 41 68 36 76 58 75 40 88 69 75 70 37 63 39 49 92 42 64 43 23 84 43 5 52 99 70 36 67 74 90 50 12 29 63 23 20 63 38 69 60 43 47 46 56 42 41 23 33 66 59 37 83 30 68 73 32 30 87 20 49 41 54 35 60 46 11 39 34 23 50 35 55 39 84 50 79 76 71 58 45 71 89 39 36 43 36 60 53 17 44 32 44 67 26 43 61 69 39 65 49 19 19 61 63 68 67 32 42 55 39 38 43 39 30 85 23 22 58 5 53 52 49 42 26 73 57 83 35 75 41 62 22 28 68 21 33 66 61 85 33 7 45 60 45 103 37 50 79 71 68 22 59 36 47 21 35 52 22 47 41 52 63 16 47 86 22 23 31 81 34 15 57 32 80 59 36 48 25 77 73 23 77 50 74 44 16 75 46 46 77 57 49 61 43 84 56 26 25 70 16 29 95 59 62 44 81 59 18 42 75 42 17 46 36 53 46 28 52 66 52 45 27 50 53 45 60 26 53 57 49 39 88 31 54 59 24 78 38 37 47 16 29 75 53 90 46 42 68 48 73 42 28 93 52 55 53 51 54 57 78 25 79 40 19 68 12 38 31 23 97 50 13 43 38 46 31 47 50 80 50 47 58 30 31 24 74 51 49 46 86 47 45 60 64 50 32 49 58 32 36 77 42 58 29 44 26 36 51 31 40 50 47 49 35 58 86 25 55 54 52 51 73 66 40 31 53 17 70 99 26 73 34 90 87 41 44 63 21 85 37 24 59 25 85 85 51 61 57 96 72 34 70 79 78 60 55 62 33 42 50 86 73 64 46 101 69 68 53 27 36 113 31 80 22 32 40 79 31 54 68 74 39 71 34 85 38 37 21 47 32 38 24 41 68 43 47 74 55 47 53 36 41 61 36 72 41 64 51 48 19 28 63 58 64 35 57 21 31 52 60 56 52 85 24 42 35 66 51 65 56 51 58 55 84 26 76 41 39 35 16 72 43 38 44 26 67 57 52 47 42 55 56 43 47 47 44 14 43 7 24 37 51 40 30 83 7 65 65 45 51 30 45 68 45 67 32 47 39 38 20 84 30 82 39 54 81 49 58 21 49 53 87 71 49 34 58 43 29 76 77 103 40 95 36 37 52 63 57 34 55 56 20 31 59 29 47 43 69 77 28 36 25 38 54 57 84 36 28 27 50 65 55 53 86 60 37 30 64 63 20 53 21 48 80 34 26 50 51 68 34 28 70 64 22 26 67 26 50 31 58 80 71 58 89 42 35 84 66 69 63 34 53 52 62 43 76 67 59 64 51 26 74 26 19 84 67 38 17 49 59 41 69 85 66 53 38 63 17 77 62 74 59 49 13 55 34 53 58 29 29 63 68 22 55 45 57 18 44 38 74 52 29 27 70 37 63 67 66 57 14 66 21 70 47 106 64 55 36 22 51 53 55 21 20 34 49 56 40 34 51 26 35 14 16 73 49 92 52 48 53 40 55 48 65 18 57 21 46 54 23 54 57 63 45 73 83 47 23 13 29 57 66 38 65 53 46 26 26 53 16 40 55 98 49 33 76 54 59 49.75084554678692
39 66 74 53 73 43 44 46 78 40 94 78 58 39 45 37 51 54 81 12 52 41 39 36 20 44 68 45 87 70 74 107 59 55 47 61 29 56 22 24 53 61 25 73 53 17 35 69 49 24 44 49 63 31 34 53 36 14 6 50 22 62 63 17 59 45 45 47 50 81 52 66 61 48 22 37 62 48 62 73 28 34 57 39 72 42 53 52 46 51 49 40 70 25 50 62 44 64 71 37 41 14 39 73 21 37 78 36 55 28 37 41 51 79 68 79 58 48 64 46 44 21 41 19 41 57 43 103 38 99 37 11 49 37 29 85 38 42 13 54 83 71 53 61 43 18 61 25 17 63 52 59 40 19 27 59 21 45 44 79 47 33 17 38 60 78 62 39 58 58 18 44 36 39 6 27 82 36 22 58 60 45 64 27 41 65 39 33 81 42 69 39 76 55 73 37 79 81 77 69 36 63 42 47 95 50 62 43 20 81 46 5 49 93 70 38 68 69 85 53 10 30 64 24 20 70 40 65 61 38 47 47 59 42 41 25 36 65 56 41 77 31 70 78 27 31 81 19 45 39 58 36 61 49 15 39 42 24 48 35 48 38 71 52 78 72 64 62 36 68 92 32 39 42 34 60 45 18 49 27 40 64 21 43 58 76 35 63 43 21 19 66 60 63 66 36 38 57 39 35 37 39 28 84 21 23 57 5 53 51 46 44 22 69 59 87 37 73 42 64 19 23 67 22 30 55 56 83 30 7 41 59 48 103 40 48 82 60 58 23 65 43 45 17 35 49 23 47 40 49 64 18 51 75 22 24 29 85 33 16 58 33 78 61 36 42 27 81 73 24 74 39 74 36 23 75 44 49 72 54 47 62 49 80 59 26 22 72 19 27 99 55 56 46 77 61 16 34 78 43 17 47 39 50 43 29 50 63 51 45 27 49 57 47 55 22 42 60 59 33 84 27 52 57 24 83 36 41 44 16 28 81 52 94 43 45 70 46 80 36 20 90 54 55 57 50 50 56 76 26 74 40 15 67 12 39 27 26 91 51 13 45 37 49 31 42 57 78 51 51 58 28 31 26 76 45 46 45 84 50 48 59 63 48 32 53 55 31 34 73 41 59 33 41 27 38 50 33 39 52 45 42 34 55 81 28 61 57 52 51 68 65 35 31 49 18 67 93 25 73 34 81 88 44 45 63 22 91 38 22 56 25 77 83 52 65 54 93 76 34 70 75 77 60 54 59 33 44 47 86 66 60 48 101 68 66 46 30 36 113 30 82 19 31 36 76 29 41 68 73 42 79 34 88 38 38 22 46 31 33 27 39 69 40 47 70 50 43 51 34 40 53 34 70 42 69 51 46 21 23 62 60 64 36 54 24 28 50 59 63 51 81 21 45 32 65 41 61 57 57 61 50 76 26 65 39 43 32 15 70 42 37 42 27 63 56 48 50 40 60 52 39 48 51 45 15 48 7 23 37 49 37 35 82 7 65 63 45 47 29 41 66 47 69 35 46 40 33 20 83 31 86 44 53 86 44 61 21 52 53 95 68 49 37 60 38 23 69 75 94 38 88 34 35 50 65 56 34 60 53 18 29 57 30 46 46 70 69 27 38 27 40 57 54 85 40 27 28 50 62 55 53 85 60 34 33 63 58 20 53 27 52 74 34 20 52 53 64 32 34 71 64 21 28 68 31 52 28 54 85 69 55 73 46 30 88 66 66 66 35 50 51 59 45 76 68 61 61 46 25 69 27 16 77 66 34 16 49 56 42 65 84 68 50 37 68 18 76 56 68 53 48 14 51 35 51 65 28 28 60 61 24 58 44 59 18 36 40 77 52 28 27 66 36 59 65 67 60 16 61 22 72 49 103 61 50 36 22 50 51 49 20 22 30 46 59 45 34 52 24 33 14 17 67 45 88 57 51 54 50 53 44 68 13 51 22 46 52 20 54 60 65 47 75 83 47 25 13 27 50 63 38 69 50 42 29 26 52 18 41 51 93 52 33 73 52 58 49.02818489289741
41 66 71 60 75 39 45 47 77 40 94 72 52 36 46 34 51 52 83 12 56 39 38 35 19 51 65 48 85 71 76 103 58 54 44 62 28 59 20 25 57 56 25 74 47 17 35 71 53 25 46 48 58 29 34 56 39 14 8 49 21 64 67 15 52 43 43 45 53 81 52 66 65 55 26 38 62 43 64 68 31 34 61 33 70 45 52 53 42 51 50 47 67 24 46 59 51 71 73 35 42 15 39 77 23 33 70 39 58 28 34 48 49 81 68 80 56 47 69 43 39 18 47 19 40 52 43 104 39 95 40 12 46 34 34 86 33 42 12 59 76 66 52 65 40 18 64 26 15 64 50 69 36 15 29 63 19 38 42 82 43 33 17 37 64 82 56 35 57 57 19 41 39 37 7 31 83 33 21 57 61 41 70 29 42 61 35 33 79 39 60 38 77 54 73 36 83 84 82 65 33 63 41 50 94 48 61 40 21 83 45 4 50 91 60 44 69 64 91 54 8 26 70 21 19 73 35 58 63 33 49 42 56 45 40 24 36 61 56 41 72 32 68 81 26 30 85 15 46 32 57 34 61 51 17 37 39 25 43 32 48 36 68 49 77 71 68 67 36 70 93 33 39 43 32 62 42 17 45 23 38 55 19 40 61 70 35 62 42 28 18 61 59 64 67 37 33 54 35 37 30 44 31 73 16 23 56 5 52 48 46 46 26 74 62 82 40 67 44 62 26 26 65 22 31 57 53 89 29 11 39 56 47 111 39 52 84 50 49 21 64 43 49 18 35 45 25 41 36 48 58 18 52 72 23 26 28 78 30 18 59 33 72 56 35 42 28 80 73 25 67 39 75 40 27 74 47 53 67 55 47 59 50 76 57 28 22 68 23 24 103 56 57 46 72 56 18 32 71 35 16 51 45 43 45 27 48 63 59 43 26 56 59 47 56 22 43 62 63 31 80 26 48 51 25 77 37 42 38 13 25 84 54 93 38 41 72 51 79 35 20 87 54 54 48 40 53 54 76 25 73 40 14 61 12 45 24 27 81 54 16 44 36 52 27 39 59 73 50 50 53 27 30 24 79 41 48 40 72 47 45 63 68 48 30 55 58 34 29 72 45 58 37 42 29 41 50 33 36 47 42 42 33 54 79 23 65 60 51 44 68 65 33 30 47 21 69 89 27 71 36 72 81 39 47 67 19 88 37 25 52 25 74 83 56 64 47 80 80 36 66 65 78 64 55 60 33 46 50 89 64 56 50 97 62 61 43 23 36 109 31 76 22 31 40 66 29 45 74 66 40 85 39 83 36 41 20 49 27 30 26 37 68 39 48 73 52 41 53 32 36 51 34 75 36 66 51 45 22 23 64 63 71 39 54 25 26 48 61 59 50 77 20 49 34 64 41 59 58 61 54 47 77 25 68 37 44 34 12 79 41 37 44 22 66 52 45 47 36 59 51 38 49 53 43 11 57 9 22 41 49 38 32 87 8 66 65 46 44 28 43 59 46 64 36 50 40 37 21 85 33 88 46 48 90 44 60 21 51 52 96 68 50 32 58 36 21 66 70 93 34 86 40 35 46 64 52 32 57 56 16 32 59 31 46 45 65 68 30 38 34 41 55 47 88 39 26 31 53 63 58 54 87 58 32 33 67 63 20 51 26 56 78 38 17 51 57 62 29 36 73 68 22 34 59 25 54 29 51 89 65 55 72 47 27 88 62 68 61 35 48 52 61 50 79 70 62 73 49 24 67 29 18 73 64 34 16 46 52 39 57 78 65 44 36 62 20 78 49 64 55 46 14 48 32 47 60 28 27 62 62 23 59 44 58 13 39 40 77 57 32 30 66 34 64 64 69 65 17 53 25 75 48 101 59 50 39 20 50 55 51 19 22 34 44 57 46 36 57 21 35 15 17 63 47 88 63 54 58 56 50 45 64 13 55 22 54 54 20 53 61 63 51 71 84 45 27 10 30 49 55 40 68 45 39 29 28 41 17 41 45 96 51 33 74 48 61 48.595264937993238
44 70 59 61 74 31 44 46 76 34 92 68 56 35 48 34 52 47 92 13 53 35 39 32 16 50 63 43 86 75 77 92 55 53 41 59 26 65 17 24 51 51 27 73 46 17 34 68 44 22 52 50 59 26 34 52 38 15 7 47 23 58 66 16 54 43 43 46 52 81 54 62 64 44 21 35 64 40 55 65 36 36 59 31 78 35 57 52 44 51 50 42 68 22 45 60 52 66 66 37 40 18 39 76 23 27 69 41 58 32 37 50 45 76 68 81 53 48 76 43 31 16 46 15 39 46 41 108 39 94 44 11 40 33 39 89 31 42 14 61 72 64 47 65 41 20 68 23 16 66 43 70 30 15 29 58 20 35 38 91 41 33 23 32 69 85 59 32 62 59 20 39 40 36 7 32 75 34 17 61 58 38 72 32 38 58 36 32 84 35 51 39 77 53 72 31 83 89 82 60 33 61 45 56 92 52 58 33 17 85 46 4 55 85 56 39 73 63 88 54 11 23 71 20 20 75 38 56 57 31 48 39 59 44 39 25 33 64 57 39 66 38 79 81 26 32 82 13 39 30 51 28 64 56 16 38 42 26 42 37 45 30 63 47 73 67 67 68 39 73 89 33 42 42 33 67 38 16 38 21 43 54 17 38 60 71 31 59 45 26 19 63 52 64 68 29 31 54 31 37 23 45 30 67 16 25 53 8 51 45 49 42 28 74 60 83 43 66 42 61 38 28 61 24 34 52 58 90 28 10 33 52 51 111 38 52 84 52 49 20 67 44 54 21 31 48 24 43 36 42 56 16 51 69 25 31 28 74 30 23 62 33 67 57 34 45 29 76 72 24 68 40 74 38 30 65 49 56 57 50 49 54 47 74 59 30 21 66 23 29 94 57 57 49 63 55 16 26 68 35 15 52 45 36 44 30 38 61 60 46 30 53 54 49 52 23 42 58 66 30 78 26 44 52 26 75 38 43 38 12 27 79 54 104 40 44 74 53 78 31 21 72 54 46 42 43 52 50 75 29 75 38 15 53 13 51 25 27 72 51 18 48 34 53 25 33 60 78 49 47 46 24 26 23 78 41 47 39 71 46 42 69 65 46 31 60 61 34 30 75 49 54 40 45 30 40 50 35 38 46 44 44 33 55 72 22 68 64 46 40 65 70 34 28 40 19 68 86 28 75 38 66 81 37 51 60 21 86 39 25 48 26 78 83 51 65 43 77 73 41 64 68 79 71 48 61 28 44 45 82 64 54 53 98 66 56 43 25 36 102 33 79 18 31 39 65 25 47 77 61 39 92 34 86 33 40 20 44 26 30 24 34 52 31 56 79 54 42 56 31 32 50 34 75 38 61 46 45 20 23 61 64 77 40 54 30 30 52 65 61 50 76 20 53 34 60 43 57 61 71 57 47 75 24 61 32 43 30 11 78 42 37 45 21 64 45 45 48 34 53 49 42 48 55 40 12 67 7 22 41 49 36 33 82 7 66 63 49 45 28 39 58 42 68 38 45 42 35 19 78 32 98 47 51 92 45 63 20 53 51 95 72 45 34 57 34 25 61 60 90 34 82 41 37 46 68 53 31 53 57 17 26 61 35 43 45 62 68 29 34 37 39 53 50 87 41 26 33 49 62 59 56 84 51 34 33 63 58 22 53 28 58 78 38 14 51 61 64 29 34 68 66 20 38 52 25 55 27 43 87 55 54 65 45 30 88 59 66 58 35 46 49 60 54 80 80 60 70 53 23 68 32 18 79 63 33 17 48 49 38 53 75 60 43 32 60 21 75 51 61 54 43 15 50 29 43 58 29 23 64 65 25 62 42 59 13 34 36 73 58 32 32 64 39 63 63 67 74 17 47 26 77 40 104 56 52 35 17 50 50 49 20 24 29 44 55 44 31 54 20 33 19 16 57 48 90 69 57 59 60 46 45 54 13 51 26 51 52 16 52 66 62 54 66 80 39 29 10 30 48 54 39 68 43 42 33 28 39 18 39 47 101 50 33 76 51 67 47.9695603156708
44 71 51 55 66 28 41 48 78 32 87 59 56 33 48 30 55 45 97 10 56 32 30 32 11 47 72 48 78 81 66 88 56 52 41 59 25 67 18 26 46 48 28 68 46 17 30 66 43 20 52 46 59 26 31 48 40 16 7 50 18 62 63 16 55 41 40 45 50 72 53 62 62 47 23 35 58 42 54 65 40 38 58 25 78 33 55 50 38 52 49 42 69 23 46 58 59 66 64 37 40 17 42 74 26 29 64 45 55 33 41 48 45 72 66 77 49 50 74 34 34 16 47 14 39 46 39 107 36 93 46 11 36 34 44 81 27 43 15 59 73 61 46 65 39 21 72 20 15 57 39 70 25 16 29 58 16 31 32 88 41 27 26 27 68 85 60 28 67 49 22 38 44 31 6 33 74 33 14 62 56 37 76 39 34 57 37 38 74 36 44 39 78 50 72 31 80 97 82 62 34 56 49 49 93 49 52 33 14 85 45 4 56 76 55 39 66 60 88 55 13 21 70 19 22 79 38 58 58 30 48 36 62 42 38 23 36 60 61 35 55 36 72 85 25 27 78 12 41 26 47 28 69 66 18 38 45 27 40 37 45 29 63 48 72 68 70 74 41 70 91 31 45 43 33 67 37 13 38 20 46 47 16 39 61 74 25 58 44 28 23 65 49 63 59 33 31 52 28 45 19 44 29 64 15 23 54 8 51 42 53 45 36 74 61 81 43 60 41 55 45 25 57 24 33 53 54 94 21 12 29 49 47 112 35 58 86 54 44 26 59 47 48 22 33 54 24 44 37 42 53 15 54 66 25 29 23 67 32 27 67 28 67 54 31 47 32 71 68 22 64 37 73 40 34 67 49 57 55 48 54 55 50 67 55 30 21 62 23 32 92 55 51 50 60 53 14 27 67 38 16 56 47 35 39 27 34 60 59 46 27 52 49 47 57 21 37 57 70 33 78 28 39 49 25 73 35 42 43 13 27 77 50 93 39 42 75 49 79 33 22 66 53 44 40 42 50 51 75 27 72 36 14 51 12 50 28 25 70 55 16 48 38 49 30 30 65 74 43 39 45 24 26 23 78 42 50 38 72 47 40 73 65 50 35 65 58 37 32 67 47 54 42 48 28 41 49 34 41 42 47 47 32 53 70 24 69 69 37 42 58 71 36 29 38 18 63 85 30 68 36 63 77 31 51 58 20 84 43 24 51 28 80 81 48 65 38 72 75 47 62 73 77 63 45 60 30 37 46 79 61 47 51 94 72 53 40 29 39 101 33 75 18 32 41 63 26 42 76 59 40 91 34 78 32 41 19 39 29 31 23 32 55 28 62 78 57 40 54 34 31 45 35 79 37 66 43 40 23 19 72 70 80 44 50 29 35 52 68 59 46 74 17 50 35 56 44 48 57 70 60 39 74 20 61 29 44 28 9 76 39 37 47 19 63 44 39 50 33 49 44 42 42 60 39 13 67 7 19 40 49 36 31 81 5 63 72 49 47 30 39 60 43 70 34 40 43 31 19 83 32 99 50 54 95 48 59 19 55 48 90 72 45 34 55 29 24 56 53 87 35 74 39 39 45 67 53 29 54 58 15 31 64 36 44 39 61 61 29 36 38 44 55 55 89 44 24 33 52 62 62 49 91 43 32 32 65 60 21 56 26 59 72 37 16 47 65 58 27 38 71 72 21 37 48 24 59 26 40 79 50 55 62 44 30 90 54 66 60 36 46 52 57 53 84 83 57 66 57 22 68 33 20 78 58 34 21 49 50 33 55 70 63 40 31 67 21 69 51 58 54 42 15 45 27 44 62 33 23 65 63 20 61 34 58 13 31 42 71 58 33 31 64 40 64 65 67 67 14 43 24 82 39 96 58 50 37 17 49 47 49 26 25 29 47 58 43 27 52 19 31 17 16 53 50 82 68 53 56 57 41 36 47 12 48 24 52 49 15 48 60 64 50 66 72 36 30 9 30 47 55 37 62 39 42 31 26 36 19 37 47 100 48 30 74 54 67 47.20293122886133
47 67 52 51 63 27 44 42 85 34 79 50 51 32 47 30 60 45 95 10 61 28 25 28 11 46 68 51 80 86 56 88 54 55 41 58 27 72 19 30 41 45 26 62 49 21 21 65 43 20 56 48 62 29 31 50 44 13 10 45 21 61 62 17 56 43 43 45 47 75 59 60 61 53 22 41 50 41 53 63 42 39 56 26 81 32 57 54 38 49 47 40 70 22 48 58 61 72 60 39 36 17 44 73 28 27 64 44 59 39 41 50 45 69 63 82 50 49 78 33 32 17 44 16 39 46 39 101 37 87 43 12 32 37 44 79 23 39 15 55 75 62 46 61 40 26 65 21 16 54 36 63 27 17 27 49 16 29 31 91 37 25 29 29 64 78 56 29 66 47 21 41 45 29 7 30 76 30 11 57 64 32 74 43 34 56 34 41 71 35 41 42 78 55 76 30 75 104 82 61 33 54 50 46 103 50 49 29 17 84 45 5 56 75 53 41 65 66 87 54 13 17 72 21 18 78 35 54 54 30 47 34 62 40 41 22 34 57 60 35 58 37 75 85 19 27 76 11 44 25 43 28 77 66 18 41 38 24 38 36 46 24 59 48 66 73 73 71 41 69 91 32 43 48 34 68 36 13 37 22 52 45 13 35 58 74 25 57 44 33 18 67 51 54 56 34 30 47 27 45 20 46 29 56 15 22 57 9 41 39 54 47 36 70 53 86 42 55 35 53 51 25 50 26 36 53 61 91 21 14 27 46 46 114 30 50 80 50 39 27 55 45 49 25 35 64 25 45 34 41 49 15 54 64 22 33 24 57 32 33 69 28 58 43 31 46 32 68 65 20 63 42 71 40 33 67 45 56 52 49 58 55 51 62 57 34 24 61 22 30 92 52 58 48 60 55 15 30 68 38 18 56 42 39 38 27 30 64 60 46 28 51 44 43 58 20 38 57 72 29 82 27 39 41 28 71 26 39 44 13 25 73 53 90 40 36 80 53 76 26 22 64 49 46 40 43 55 49 74 25 71 36 14 52 10 50 28 22 65 59 18 52 39 49 36 29 61 74 46 36 45 22 28 25 71 37 48 34 76 43 37 69 67 51 35 67 60 36 31 64 55 46 40 48 24 44 51 37 36 48 49 48 33 54 68 25 66 67 41 43 55 62 34 27 36 18 66 88 32 61 37 67 76 30 44 50 23 78 43 22 48 30 81 74 46 60 38 69 73 46 61 76 75 59 43 58 28 37 37 75 58 42 57 101 73 48 39 32 42 98 35 73 17 36 39 59 27 47 77 50 40 89 34 77 31 40 20 37 25 31 25 33 61 24 61 77 60 38 52 32 33 42 32 75 35 64 48 36 24 17 75 72 75 48 51 27 36 49 66 52 39 70 14 48 32 50 46 46 54 80 61 41 69 20 58 27 42 26 12 76 36 37 44 18 60 43 33 52 34 51 40 37 35 64 40 14 69 8 16 39 52 36 29 85 5 55 72 55 51 27 36 64 44 65 37 38 40 29 15 82 29 98 51 51 88 47 62 18 63 44 84 71 42 34 50 28 23 53 54 76 34 67 36 35 42 67 52 27 59 58 15 29 66 39 36 38 58 52 27 32 41 43 59 58 88 52 22 31 46 65 61 46 93 38 30 31 65 51 16 52 25 62 72 41 16 45 65 50 23 37 72 71 20 41 45 23 56 21 35 74 48 56 56 42 29 92 52 68 59 32 49 52 47 55 84 81 61 70 54 21 67 39 17 75 60 37 20 47 50 33 53 67 61 41 28 65 20 64 50 59 53 42 16 43 26 42 62 36 23 67 64 20 62 30 62 12 31 47 69 59 37 30 64 46 66 61 76 68 17 38 22 84 36 91 55 55 31 16 50 42 52 30 31 26 49 61 35 29 52 18 29 23 17 54 46 79 68 50 61 57 36 32 47 13 44 25 59 53 15 48 64 64 53 64 68 30 31 9 30 48 57 37 52 38 40 28 23 31 18 42 42 96 46 30 82 56 68 46.55242390078918
49 69 51 54 63 26 43 43 91 32 76 49 49 29 44 33 60 45 94 10 66 27 24 26 11 40 76 50 72 89 50 79 47 52 41 62 29 67 18 31 40 41 26 62 48 21 17 55 41 18 60 46 61 32 33 54 43 14 11 49 22 63 55 19 53 48 41 45 48 78 61 53 56 55 21 48 44 50 54 58 44 36 56 28 80 27 61 54 40 53 52 42 66 20 47 57 65 75 56 46 33 18 38 76 26 26 64 47 59 40 35 50 40 67 53 72 55 48 78 34 30 18 49 18 38 45 37 100 34 97 38 10 30 44 45 72 24 40 13 52 84 61 45 62 34 31 59 20 16 50 33 60 29 17 30 45 18 25 32 88 35 17 31 31 67 78 60 24 67 45 21 43 45 28 6 29 73 32 9 53 63 35 81 44 31 60 33 42 66 32 39 36 66 52 83 29 69 109 76 58 31 56 47 45 105 51 44 28 19 81 44 6 59 69 49 37 70 67 81 54 12 18 69 21 21 80 33 55 60 30 46 29 59 38 39 23 35 64 57 36 54 37 79 82 18 27 69 9 37 25 43 31 75 66 23 40 42 25 41 33 44 24 60 49 67 68 78 75 40 68 88 33 41 49 35 69 33 13 37 26 59 45 14 32 57 69 23 55 43 29 20 68 46 52 50 33 25 50 29 46 17 46 26 50 14 23 57 8 45 37 59 50 39 66 51 82 42 55 33 52 55 20 53 24 37 58 52 89 20 15 25 40 51 109 27 49 75 46 38 32 56 42 49 25 39 63 23 46 34 43 48 12 52 68 17 34 23 56 31 41 64 26 46 38 26 49 32 67 67 21 58 41 74 41 35 72 42 58 47 46 60 55 53 58 57 34 23 54 21 35 90 55 55 50 60 56 15 27 68 43 14 56 41 38 30 28 32 58 62 43 24 47 43 47 53 23 41 52 75 27 78 30 38 42 31 66 25 39 49 12 25 73 48 95 39 36 67 54 74 26 25 60 46 47 43 39 54 49 68 21 66 41 14 52 13 48 28 23 57 58 20 54 41 45 39 29 62 73 48 31 44 19 29 23 68 36 51 35 73 39 38 66 65 60 37 68 58 31 29 59 60 50 46 50 24 45 53 37 35 45 46 47 32 55 72 27 68 72 35 45 57 61 35 29 35 21 65 90 36 59 37 70 80 29 43 40 21 75 43 23 50 27 81 71 43 52 33 67 73 48 62 72 72 62 40 50 27 37 32 74 53 42 58 105 72 44 40 34 43 81 34 68 16 40 38 60 27 51 83 49 40 84 39 75 27 43 18 35 22 33 30 30 61 21 57 74 64 38 55 30 34 40 29 69 33 67 51 38 27 13 71 70 72 48 52 27 39 52 60 53 40 67 15 46 36 45 45 41 49 80 61 39 61 20 57 30 41 23 13 73 33 41 39 17 58 50 30 55 30 49 36 32 31 75 43 15 68 8 19 40 46 31 28 75 6 53 73 58 53 27 32 58 45 71 39 36 40 29 12 86 24 98 50 48 76 45 63 17 64 40 85 73 44 33 55 27 25 50 48 75 32 64 34 37 43 63 52 26 60 53 17 34 67 39 37 33 63 54 27 33 44 48 62 62 87 54 22 37 41 61 61 44 87 37 30 31 58 49 16 51 28 62 73 41 17 47 64 51 22 36 67 62 19 44 44 23 56 24 34 76 47 52 53 43 31 92 53 70 60 32 48 51 46 52 75 77 67 69 55 23 66 45 18 79 64 37 24 45 56 32 48 68 57 30 28 75 19 58 53 53 50 46 14 39 28 43 57 33 23 70 61 24 62 30 57 12 28 44 74 59 41 27 63 43 66 58 78 73 18 36 21 83 37 84 55 48 28 20 47 41 52 36 37 23 55 54 37 28 56 15 25 23 21 49 44 77 64 52 61 57 35 31 48 11 41 26 58 58 15 49 57 56 55 56 72 30 29 9 29 47 60 32 53 38 39 24 22 29 17 40 39 93 51 30 78 50 61 45.956031567080049
50 65 41 63 61 27 43 44 81 36 75 41 51 27 47 32 71 40 92 8 72 27 25 25 14 38 68 52 72 96 51 79 48 53 47 69 35 58 19 28 37 38 28 70 44 22 17 54 39 19 60 45 57 31 38 60 44 13 12 48 21 64 59 20 49 53 41 40 44 78 54 55 49 47 22 45 42 46 54 61 45 35 56 25 78 22 60 56 47 49 51 44 59 23 47 54 61 73 49 50 32 17 38 76 28 23 65 40 51 40 36 48 40 68 51 68 57 48 82 37 33 20 49 21 36 47 35 92 32 94 35 14 30 48 40 71 25 39 11 54 76 66 40 58 29 33 57 19 18 44 28 59 27 16 34 44 15 24 31 85 29 18 31 31 65 76 56 24 66 44 23 46 43 25 6 30 64 26 9 48 64 34 83 41 29 62 35 45 66 28 36 37 63 52 85 32 66 105 70 60 26 58 52 47 98 51 43 28 22 76 42 6 64 63 48 34 70 69 83 53 14 16 62 22 27 79 32 61 63 27 40 29 57 37 35 25 35 58 64 36 53 38 78 85 16 28 76 9 37 24 39 30 68 64 26 40 40 28 41 31 37 23 62 41 68 69 75 73 45 69 84 35 39 54 31 69 28 12 38 25 56 45 12 33 46 74 20 54 44 35 19 65 51 48 55 31 26 49 27 52 16 49 30 50 13 24 65 8 42 39 60 48 37 61 50 85 37 50 36 49 57 23 57 23 33 64 52 87 18 18 23 39 48 105 24 51 71 47 39 28 56 40 51 23 36 65 26 48 35 38 50 11 55 60 15 34 23 53 29 42 56 23 39 35 25 51 30 64 68 22 51 40 71 40 39 81 41 61 47 50 57 46 59 56 60 38 21 48 21 39 86 58 56 57 53 54 18 30 73 44 15 58 38 35 30 30 28 52 61 45 25 49 39 48 54 24 42 50 76 26 78 27 38 40 31 61 26 39 49 12 25 73 54 91 42 32 63 55 79 31 24 58 45 53 45 38 52 49 64 21 69 39 15 47 15 52 30 19 58 52 21 58 43 48 42 25 66 68 51 29 46 18 34 25 65 29 51 37 72 33 41 69 62 54 34 69 59 37 29 52 62 48 50 47 26 47 49 41 34 45 46 52 37 56 72 24 70 67 34 44 53 60 34 27 31 20 67 84 36 61 35 70 82 27 40 40 24 81 47 30 52 25 82 71 42 55 34 65 68 40 56 76 67 67 37 48 27 37 29 70 50 45 56 100 67 41 39 34 42 77 33 69 16 36 38 53 27 51 92 42 40 83 41 78 27 43 18 39 22 31 35 34 66 21 50 67 64 41 57 29 38 41 29 68 27 68 51 38 28 12 72 65 69 49 49 31 39 51 65 53 40 62 15 45 35 42 42 38 47 75 69 38 63 18 52 31 42 23 14 65 35 42 34 17 59 46 24 57 28 47 34 30 29 79 46 15 73 9 17 32 46 29 31 68 6 48 78 60 53 25 27 61 43 70 39 39 41 22 12 91 23 91 46 56 73 47 58 19 61 37 82 72 44 34 53 29 27 46 47 71 29 60 35 38 43 65 54 28 60 51 17 35 65 38 36 32 64 49 27 32 44 51 61 56 90 57 21 42 42 58 53 39 77 36 26 30 54 45 14 46 25 59 75 42 19 46 61 49 19 35 68 61 19 47 44 20 58 24 32 69 42 52 50 42 32 92 53 76 58 33 46 48 50 45 71 69 68 58 54 22 60 49 19 76 70 37 24 47 52 29 48 62 56 29 24 80 17 52 51 53 55 48 16 41 28 46 54 34 24 71 58 24 55 32 60 13 31 44 75 56 40 30 58 44 63 61 83 70 20 33 19 77 36 84 52 51 28 24 41 45 51 40 40 27 50 55 36 32 58 14 21 17 24 43 42 68 67 58 51 65 34 30 49 14 39 26 60 54 16 49 57 56 50 54 74 30 25 9 29 43 60 30 54 34 36 22 23 27 16 40 40 90 52 29 86 48 53 45.37655016910936
50 59 44 59 56 25 45 38 82 35 70 40 50 25 49 36 72 36 89 10 74 26 22 17 16 35 67 53 71 91 56 79 44 51 47 73 37 61 19 27 35 36 26 70 42 24 15 54 40 18 64 45 51 32 42 58 48 14 13 46 23 64 60 25 54 55 41 39 47 76 50 52 50 48 21 49 39 47 51 58 50 32 53 25 76 24 60 53 48 43 50 47 57 23 45 60 56 70 45 54 32 17 39 75 25 24 62 40 49 42 33 49 42 67 51 65 51 52 80 39 29 19 45 24 36 44 35 80 33 93 33 15 30 51 45 69 28 42 11 52 76 61 36 56 29 32 57 16 17 45 27 56 23 16 35 48 19 27 31 80 26 17 31 26 64 76 65 22 68 44 21 46 38 28 5 29 65 28 10 47 63 35 72 42 29 65 31 46 62 23 35 36 61 47 90 34 56 100 70 58 20 65 51 52 97 46 38 30 25 77 39 6 64 58 45 36 69 63 85 49 11 17 64 23 28 84 33 60 67 25 36 30 58 38 33 26 37 60 63 35 54 30 80 87 18 28 77 8 35 20 37 29 62 60 29 42 40 27 40 33 38 20 67 38 69 65 74 71 48 75 75 34 39 52 31 67 24 14 37 26 65 44 11 34 41 75 19 52 44 37 20 73 44 49 51 34 25 50 27 53 14 52 29 48 15 23 59 6 43 40 63 45 40 56 52 82 41 49 41 48 63 24 54 18 38 61 50 87 18 16 20 35 48 98 23 50 70 49 42 28 55 37 52 22 35 65 24 47 38 39 44 12 50 60 17 32 23 48 24 48 53 21 35 31 23 49 31 63 65 22 48 41 69 40 39 77 42 64 55 49 53 39 60 48 46 42 21 47 17 36 87 57 57 66 51 58 17 31 75 44 16 54 42 32 32 36 31 51 62 45 25 48 39 48 52 25 45 50 82 24 74 20 33 41 32 62 17 40 45 12 25 70 53 75 45 29 55 53 74 29 22 54 51 56 47 40 51 47 67 21 70 45 13 45 16 53 30 17 64 50 24 52 38 51 42 23 62 66 52 23 48 16 40 27 63 28 47 42 74 30 43 65 62 54 34 67 66 41 26 54 62 47 50 43 25 44 49 38 34 49 50 51 39 57 72 21 66 69 32 45 58 59 37 27 33 21 62 81 36 66 34 67 77 25 39 39 23 82 46 29 48 23 73 67 41 54 29 56 66 37 58 74 63 71 36 49 25 33 28 62 47 45 55 90 68 33 40 34 47 72 31 63 14 36 44 52 29 46 91 41 42 83 40 76 26 47 21 41 22 30 43 40 60 20 51 62 69 38 64 27 36 47 25 71 26 64 45 39 30 12 68 58 66 49 48 34 40 51 67 51 45 55 12 50 38 36 39 37 49 76 73 40 60 17 47 31 45 21 20 65 43 40 32 18 61 44 24 57 30 47 33 30 29 82 45 15 76 9 20 29 44 29 32 62 6 45 80 66 56 28 28 63 49 70 39 41 42 19 15 96 25 93 45 58 71 43 57 20 58 33 83 68 45 40 47 28 24 47 43 69 29 63 34 38 43 67 49 30 62 49 13 35 66 33 32 33 53 40 25 30 42 49 62 53 87 67 20 41 43 55 54 40 75 40 25 29 51 43 14 47 25 54 69 46 18 50 62 46 20 33 72 55 15 53 41 23 59 23 33 64 42 49 46 43 29 90 50 73 53 28 46 45 45 47 68 69 64 55 55 18 55 52 19 78 68 37 25 41 52 27 43 65 49 29 29 85 15 48 51 51 56 52 18 39 28 40 55 34 21 69 54 25 48 33 57 15 27 47 69 58 34 31 47 45 60 63 75 71 20 31 20 79 37 81 45 48 26 21 34 47 53 43 39 30 42 57 30 35 53 14 22 17 21 31 44 63 62 59 53 65 37 29 41 19 34 24 63 48 17 53 62 54 45 52 71 26 21 10 26 46 60 28 52 31 31 23 24 30 16 39 38 81 51 25 81 48 46 44.67756482525366
48 62 44 51 53 24 50 42 86 31 64 37 49 25 46 38 75 34 84 10 74 23 20 17 19 36 67 57 73 92 59 70 38 51 44 71 37 58 20 25 32 38 25 75 37 27 14 57 42 21 68 41 51 37 36 57 47 14 12 48 26 68 59 25 49 56 38 37 39 74 49 48 53 50 21 49 37 47 53 62 47 29 57 22 76 24 60 59 44 38 51 47 58 24 51 57 56 72 42 51 36 19 38 76 24 22 57 42 45 40 32 50 45 66 50 60 46 50 74 38 28 18 46 27 38 39 37 81 33 88 37 13 26 54 42 66 26 47 12 46 80 64 31 53 29 35 55 16 16 37 25 52 24 16 32 54 20 23 34 82 28 18 28 28 62 66 62 21 66 46 18 48 35 24 6 36 62 28 11 47 70 41 71 40 31 58 27 51 58 17 35 36 57 45 97 37 55 93 67 52 17 71 49 57 97 41 36 30 26 69 40 6 55 51 46 39 74 65 81 46 11 21 63 25 27 81 33 56 64 22 34 30 51 34 30 24 38 64 63 37 52 29 80 82 16 30 75 7 35 17 38 22 54 56 34 38 40 24 36 35 36 18 65 40 73 66 73 70 50 70 71 38 37 48 29 63 21 14 38 25 66 41 11 34 36 81 18 54 46 43 18 67 45 48 52 40 24 55 27 61 16 51 27 48 14 20 58 4 47 42 62 38 41 53 51 81 41 43 40 46 65 27 51 20 39 59 46 82 15 15 20 36 45 105 25 48 63 45 38 25 57 36 52 21 39 67 25 47 35 44 40 12 43 61 15 34 26 39 23 49 55 22 36 30 25 51 27 60 65 23 48 44 64 39 39 77 41 62 51 46 50 36 58 44 46 49 23 43 16 36 81 57 58 70 51 58 13 30 78 42 17 54 41 34 33 34 33 53 70 42 23 49 31 45 51 28 47 52 83 28 74 22 32 43 34 66 19 41 47 11 25 69 57 72 48 28 51 50 79 33 22 53 51 59 44 40 43 49 70 16 65 50 13 41 18 54 28 17 63 47 27 53 39 50 43 21 60 64 48 24 45 18 41 28 63 29 50 42 66 27 43 63 66 54 35 66 64 47 28 56 66 51 57 42 22 48 48 38 37 50 47 51 39 53 73 20 66 63 30 52 55 55 38 27 34 21 56 76 35 63 29 72 76 27 42 37 22 80 44 31 45 24 70 69 44 49 27 54 56 42 54 69 65 75 36 49 28 37 26 60 48 46 52 81 65 35 38 31 47 66 34 64 14 35 43 50 24 43 85 39 39 78 39 75 31 49 26 41 23 27 44 40 53 23 48 58 69 40 63 30 35 52 24 72 28 68 41 40 32 12 70 57 62 46 47 37 43 51 66 52 43 51 11 49 41 32 41 37 51 81 78 38 51 15 45 32 45 17 20 62 44 42 34 20 65 43 19 57 28 50 37 27 25 83 45 11 72 11 24 33 41 29 32 61 7 40 77 68 53 26 31 58 53 66 39 36 42 16 19 100 26 89 42 59 66 42 54 23 60 32 85 63 39 44 45 30 22 43 38 65 29 60 35 35 39 64 50 29 60 45 14 34 71 35 31 30 43 40 22 31 42 43 65 54 77 68 18 45 44 53 52 43 71 43 20 28 49 44 15 48 25 54 63 51 19 41 68 46 20 34 64 51 15 64 38 24 62 25 34 58 40 43 43 40 33 95 45 77 49 22 44 44 45 43 69 72 64 58 55 21 54 48 21 81 68 33 29 39 52 24 40 63 43 33 31 84 14 41 51 48 54 55 19 40 27 40 47 36 20 63 53 25 50 32 60 15 27 47 63 64 31 36 48 42 57 54 74 71 19 27 19 72 36 81 42 49 25 22 37 49 55 44 44 30 37 53 27 37 49 16 22 17 24 30 52 58 60 65 54 74 34 28 43 20 33 23 66 46 13 54 63 49 44 42 68 22 20 9 22 47 63 29 50 29 26 23 27 29 21 37 35 78 55 23 77 42 44 44.08680947012402
46 56 41 54 51 23 48 42 81 27 54 32 47 21 47 43 78 39 77 11 75 23 18 18 19 32 65 61 65 90 66 66 39 47 44 71 41 61 18 24 28 42 26 77 36 25 13 63 36 22 70 36 45 37 32 51 52 14 9 47 27 61 56 25 50 57 38 34 33 74 49 47 49 56 23 51 34 50 50 64 44 27 52 22 70 23 60 63 46 33 47 51 57 22 46 63 55 72 33 50 38 20 37 74 25 18 57 44 40 43 34 47 44 67 53 53 44 46 63 37 25 19 47 31 39 35 37 78 36 83 35 12 24 52 42 60 25 49 15 46 79 60 33 53 34 35 50 20 19 34 24 49 23 12 33 56 18 22 33 85 29 19 26 30 60 64 63 17 64 42 16 45 36 23 7 34 60 25 11 47 70 44 72 43 28 58 25 54 58 16 36 34 54 37 105 39 57 97 66 48 17 74 49 62 97 45 34 27 31 67 38 5 50 47 48 39 70 64 82 43 10 26 60 23 27 80 30 56 54 20 28 33 51 36 31 24 32 68 59 31 48 31 76 85 19 32 63 5 34 17 37 22 54 53 33 42 47 23 36 37 36 17 61 34 70 68 77 72 50 72 68 37 33 53 27 66 19 16 40 25 65 39 11 31 35 80 19 62 47 42 15 74 41 55 49 43 23 51 25 64 17 50 25 52 14 24 59 5 48 45 53 39 43 53 47 81 39 39 42 42 62 28 46 18 34 63 44 75 14 14 16 33 47 95 21 46 58 38 39 26 57 32 57 19 41 62 27 43 40 38 41 11 44 58 13 37 27 37 19 51 56 23 37 25 27 47 25 58 63 28 49 43 66 44 38 73 46 68 47 44 51 33 54 36 47 46 26 38 16 39 78 57 58 61 50 55 11 29 74 38 17 55 39 30 34 36 31 57 72 44 23 53 28 43 52 31 43 46 87 27 73 21 33 46 34 69 17 44 46 9 25 70 52 65 49 34 52 51 80 37 25 47 56 62 44 36 46 55 66 15 63 45 14 43 24 54 27 20 57 53 29 50 39 46 40 20 60 67 45 25 48 16 39 33 58 25 48 43 72 23 43 59 58 54 36 67 64 50 27 51 64 49 59 46 22 50 49 39 41 49 44 56 42 48 70 19 69 66 28 57 52 51 35 27 31 21 57 76 37 57 28 70 71 25 37 36 23 84 39 30 51 25 73 68 36 50 23 55 54 45 47 72 67 74 38 47 27 37 26 68 49 46 52 73 67 34 35 29 50 66 33 65 14 38 37 44 23 37 90 36 37 75 38 64 31 48 27 49 19 27 42 40 48 26 46 58 72 39 67 29 34 48 21 71 31 69 38 43 32 11 70 54 56 41 46 36 38 52 66 47 45 51 11 50 39 26 36 31 49 82 79 38 47 16 41 30 48 17 20 56 42 39 40 18 71 44 19 57 32 48 43 29 23 85 48 11 73 11 23 29 41 30 34 56 5 38 77 71 55 27 31 56 58 61 45 36 42 16 20 94 23 80 44 61 62 38 60 21 59 31 80 56 36 44 42 32 21 48 37 61 27 58 38 32 37 62 47 33 59 46 10 36 75 32 30 30 38 39 23 33 41 43 59 50 74 78 14 50 39 51 49 40 69 47 19 30 46 39 14 48 26 54 59 48 21 42 73 47 15 34 61 55 15 68 39 24 55 23 29 55 36 46 37 44 30 93 41 77 36 25 42 45 49 40 68 73 62 55 57 21 53 50 17 83 68 38 28 40 57 22 39 57 43 34 33 79 17 39 53 43 59 56 19 36 26 46 44 34 20 58 45 21 54 32 58 16 29 47 60 59 30 35 49 42 53 54 66 76 16 28 18 66 37 80 38 49 29 21 33 56 57 47 44 31 36 52 23 37 49 14 22 16 26 28 52 59 62 64 58 73 32 37 41 19 35 21 65 39 11 53 63 48 44 36 67 21 20 8 17 47 58 31 45 28 28 30 28 29 21 32 35 76 56 24 74 35 40 43.40811724915445
47 54 41 49 45 25 42 34 82 26 59 29 51 22 44 40 81 35 76 17 70 22 15 18 19 33 61 52 65 88 61 62 38 49 50 70 37 61 21 26 24 38 25 79 34 28 12 62 36 24 71 36 37 40 32 48 52 15 9 48 29 56 52 26 52 62 45 37 30 70 44 47 53 59 28 51 31 52 48 58 43 23 53 24 67 21 65 63 50 32 48 47 52 25 49 64 53 69 33 50 39 18 36 74 23 19 53 45 43 45 30 48 43 67 48 55 41 42 63 34 24 19 48 34 37 33 36 79 38 82 37 11 27 57 47 59 26 50 14 42 77 62 35 51 34 34 45 25 19 32 22 47 25 11 36 55 20 19 36 83 28 18 24 28 64 57 63 16 62 42 19 41 40 21 7 34 58 24 12 48 76 42 74 44 25 60 25 54 52 13 35 36 48 33 103 31 52 90 66 41 17 72 55 54 100 48 26 31 35 57 39 5 49 42 50 43 69 64 74 38 9 30 64 25 27 82 31 53 54 19 25 32 53 43 32 24 29 64 57 31 47 39 63 79 20 36 56 4 34 14 28 24 50 51 37 42 46 22 38 35 36 16 65 37 70 69 75 75 53 72 65 37 33 57 21 67 16 16 47 23 65 35 13 28 32 73 16 61 47 39 14 69 46 56 50 49 23 52 24 62 20 52 29 51 14 25 62 8 51 38 52 41 44 53 43 77 39 33 47 40 51 31 46 17 34 66 40 68 14 13 16 29 43 91 20 43 51 34 41 29 60 28 58 14 39 59 29 42 37 34 45 10 42 49 10 41 26 31 16 48 58 18 38 22 24 45 26 50 65 25 51 51 68 42 43 75 47 73 47 46 54 29 56 32 45 43 22 35 14 38 71 59 61 61 49 51 13 25 80 34 15 54 45 33 31 37 28 49 71 44 27 50 28 45 49 31 37 44 86 25 68 21 32 44 34 68 17 45 42 9 25 65 51 60 50 35 54 44 82 43 27 48 48 62 40 38 46 60 64 16 66 56 13 42 22 48 28 19 56 54 32 51 34 44 41 19 62 71 42 24 51 14 42 29 61 24 48 39 69 23 43 64 55 56 37 65 67 59 28 50 65 47 57 46 23 48 54 38 40 50 44 52 46 46 72 16 79 65 27 62 52 47 38 24 31 18 52 81 40 57 28 71 73 25 33 36 26 83 39 28 52 23 67 72 34 48 21 53 55 49 41 70 67 66 39 47 27 36 24 65 45 44 48 73 65 30 34 27 61 65 33 65 17 33 37 50 23 37 84 37 40 71 36 56 32 46 27 48 23 25 46 44 44 29 44 54 70 42 65 32 33 46 23 65 35 70 34 44 34 8 69 51 55 44 43 36 36 60 66 46 46 50 13 50 34 22 39 27 46 78 82 35 46 19 44 31 53 16 21 55 42 37 40 15 77 43 20 57 37 55 48 27 24 83 45 11 69 9 21 33 37 28 31 55 5 38 78 82 54 25 36 51 61 60 46 34 38 16 23 98 22 72 39 60 56 36 55 20 58 30 80 53 31 41 40 32 21 47 33 59 29 55 33 28 37 57 40 35 64 42 11 36 66 32 32 33 36 37 24 28 37 45 63 47 65 71 13 55 36 53 49 39 59 53 19 29 46 37 14 51 29 49 61 47 18 36 80 44 10 32 57 57 15 63 39 26 53 29 31 54 32 40 34 46 27 99 41 80 35 22 39 46 48 41 62 71 63 54 57 22 56 53 16 83 72 39 34 36 54 16 45 56 38 32 33 73 21 38 49 40 63 59 15 34 29 49 45 40 19 55 42 19 54 33 55 16 24 49 57 62 26 37 50 42 51 58 58 80 17 27 15 68 37 85 33 48 30 24 32 59 58 47 50 31 35 57 25 34 46 15 19 20 29 25 56 59 60 61 53 69 33 45 45 21 33 22 67 35 12 49 61 45 41 34 69 22 21 6 14 48 64 29 43 29 28 35 31 31 25 36 32 70 59 22 76 36 41 42.89064261555806
49 49 33 48 42 29 41 30 93 26 60 24 51 19 44 42 80 35 69 28 65 16 13 18 19 28 55 49 65 88 58 58 41 48 55 66 36 52 18 24 26 39 24 87 30 32 11 59 38 23 73 37 33 37 31 51 53 14 8 48 33 59 54 30 53 68 49 38 33 69 40 47 55 65 26 50 32 49 49 55 44 22 48 22 60 20 67 63 47 32 46 44 48 25 50 58 51 62 31 53 43 18 37 72 23 24 56 39 43 51 27 49 44 64 48 50 38 35 62 31 21 20 42 35 39 31 39 77 37 79 34 10 27 53 44 55 26 47 13 42 71 64 30 51 36 34 50 25 17 26 19 46 22 14 41 52 21 17 37 79 26 21 24 26 59 57 60 18 64 42 21 44 40 18 7 38 48 27 12 48 74 39 64 45 19 58 23 50 59 11 36 38 45 30 109 27 54 87 60 40 19 76 52 52 88 52 25 30 33 49 41 7 48 37 46 46 70 60 69 36 10 30 65 25 28 82 35 56 49 18 23 36 59 41 34 23 29 62 52 28 39 36 61 70 21 35 57 3 38 13 32 24 43 49 37 39 48 23 37 31 31 17 57 35 75 63 79 74 51 77 60 33 36 58 18 69 15 11 51 25 67 30 14 29 32 70 16 60 48 40 13 75 47 53 53 45 23 56 23 59 21 55 31 45 15 25 59 7 50 35 51 41 50 58 43 73 41 32 50 39 53 30 46 22 33 61 41 61 11 12 13 34 41 81 26 38 46 33 39 27 59 26 47 16 38 53 29 39 33 32 46 11 47 40 10 40 24 26 16 51 63 21 35 21 22 45 27 49 62 29 50 50 66 42 44 71 49 72 49 48 50 30 54 31 42 52 20 33 13 44 65 61 61 67 44 43 15 26 77 33 13 56 43 30 33 34 22 53 61 40 29 50 29 43 43 34 39 42 89 29 67 19 31 40 35 68 14 44 36 8 23 67 51 59 49 33 51 37 88 40 32 49 52 53 37 39 41 58 56 16 72 49 13 38 22 49 26 22 53 53 29 47 35 45 40 21 54 71 41 27 54 14 44 34 63 20 44 38 66 23 53 65 55 53 38 60 68 65 28 45 70 51 57 41 25 46 54 37 38 55 41 47 47 44 69 16 77 63 24 65 53 47 41 22 33 18 48 79 40 56 29 69 72 21 32 37 23 93 39 34 51 18 64 68 35 42 19 52 54 45 38 73 66 70 33 47 27 37 28 61 44 37 45 67 68 31 30 23 63 55 30 66 22 32 41 50 22 31 88 29 40 69 30 56 29 46 25 51 24 27 48 44 44 31 43 54 75 42 64 34 33 48 24 64 40 71 37 48 36 9 74 49 57 41 42 36 41 60 65 41 53 50 17 54 30 22 42 25 47 79 78 39 44 18 45 28 55 14 18 55 46 40 41 14 74 45 22 61 37 52 53 26 24 76 52 12 63 9 24 30 38 28 30 48 4 32 74 86 54 25 38 50 59 61 51 30 42 17 22 95 21 74 34 56 56 33 59 23 59 27 81 53 38 39 37 30 21 49 30 55 29 56 29 29 35 57 41 32 66 41 13 31 66 32 32 30 38 34 22 29 38 52 65 41 59 65 11 52 34 47 48 39 58 49 22 33 40 38 14 55 29 47 66 43 16 34 82 39 11 31 53 57 15 61 39 25 53 30 25 57 31 42 31 43 29 87 43 81 38 20 38 43 47 41 60 75 54 53 61 20 53 52 16 83 69 44 37 37 58 15 50 50 38 30 37 74 20 40 43 40 68 60 15 26 26 53 49 43 22 56 43 20 55 34 55 13 23 49 55 66 25 32 52 38 48 47 53 83 16 27 16 64 35 86 36 42 32 24 35 60 57 45 57 33 32 54 23 34 42 17 19 21 30 24 54 64 56 54 53 72 33 44 45 19 32 16 68 27 13 49 60 41 46 28 69 18 19 5 14 52 71 31 40 28 27 35 33 27 27 38 27 67 67 23 74 35 36 42.266065388951528
46 48 35 44 41 29 37 31 85 23 56 23 42 19 43 43 82 30 72 33 71 17 12 24 19 26 49 51 62 83 61 60 38 49 58 65 35 50 18 27 28 36 24 84 31 34 9 58 33 23 71 40 32 39 32 47 54 12 8 51 33 63 50 32 55 65 53 35 35 68 38 45 61 71 28 44 33 44 47 55 45 24 52 21 50 21 69 62 44 32 45 40 45 29 48 60 53 61 33 56 42 16 42 67 20 22 57 37 43 54 23 42 42 65 56 46 37 36 68 28 20 20 39 36 46 33 41 70 36 66 33 11 24 45 44 56 24 47 15 38 70 57 28 58 34 33 48 26 14 28 21 44 20 15 41 58 22 16 41 75 26 23 25 23 59 50 60 22 67 44 19 44 39 17 6 36 51 30 14 50 74 37 63 49 21 55 21 45 58 10 37 35 41 32 109 23 54 88 55 40 17 79 50 52 77 52 25 27 33 44 43 7 47 34 50 49 65 51 59 38 10 31 69 23 28 77 41 48 44 15 21 36 58 47 37 23 28 65 53 21 36 33 56 61 21 39 56 2 34 13 30 26 44 46 42 39 40 24 39 29 31 17 59 31 77 62 84 72 46 67 55 31 34 60 15 71 13 13 52 28 57 31 13 32 33 69 14 62 46 43 13 80 47 55 58 48 26 58 21 57 22 50 33 41 16 27 61 9 45 38 53 40 54 57 38 68 45 33 51 37 56 33 49 23 32 65 42 60 10 14 11 35 44 74 24 39 48 35 36 30 54 27 46 15 37 50 25 30 36 32 41 10 45 36 8 40 21 24 15 49 64 17 34 21 22 47 27 47 62 28 44 55 66 47 43 71 50 69 52 42 50 32 61 31 41 56 16 28 12 46 59 55 53 63 40 43 12 24 71 32 14 53 42 33 32 36 20 49 57 38 30 42 30 42 41 35 36 45 92 33 60 19 32 37 35 72 15 47 34 10 20 70 51 51 54 38 51 33 87 37 34 48 55 63 42 39 41 57 57 13 68 53 13 34 23 47 28 21 55 54 29 49 35 45 37 20 55 72 42 25 52 13 46 36 61 20 46 32 66 17 56 66 51 53 41 60 71 71 28 40 62 60 59 43 27 43 55 36 40 47 37 42 47 42 73 15 81 65 26 65 52 39 40 26 30 15 48 82 40 61 29 63 72 23 30 34 23 86 43 36 53 16 61 66 30 48 15 51 54 48 34 67 70 65 28 46 24 35 25 57 38 34 47 64 67 30 30 24 65 48 30 59 24 32 34 46 23 30 93 26 37 70 30 55 31 48 23 52 25 29 44 42 46 32 43 49 70 40 56 37 32 45 25 57 42 67 41 52 37 10 76 44 56 33 44 39 39 61 65 40 47 54 17 55 29 19 47 21 47 71 77 40 47 18 39 29 51 15 17 59 39 39 42 13 73 45 28 64 38 55 52 27 19 72 51 11 64 12 31 28 39 29 32 50 4 32 67 91 55 20 42 45 58 61 60 33 43 18 24 96 22 67 31 56 55 31 62 27 57 28 76 48 39 39 31 28 22 49 26 51 27 50 25 30 32 56 40 31 67 42 16 33 55 28 28 30 39 31 23 27 40 51 63 43 54 61 11 57 32 46 43 38 54 47 22 30 41 38 16 57 30 42 72 48 15 26 75 37 10 26 49 56 14 56 38 24 52 31 24 55 29 43 29 46 29 80 39 85 39 16 41 42 47 40 52 71 50 49 58 17 56 49 16 75 68 44 36 36 58 14 50 48 39 31 38 71 22 38 39 38 63 61 14 25 26 54 49 49 22 60 42 20 57 30 49 13 24 51 57 69 25 34 50 38 48 47 57 85 15 27 13 65 37 79 38 39 36 23 37 56 60 44 61 35 37 52 23 30 42 21 18 20 33 22 54 71 53 46 51 70 32 47 42 17 37 14 67 28 11 47 59 36 48 26 68 19 19 4 12 50 73 32 38 28 29 39 32 25 28 35 31 66 62 20 73 32 36 41.647125140924469
45 50 36 46 35 21 33 32 81 23 54 20 42 19 43 46 78 33 69 37 70 15 9 23 21 28 45 47 57 80 55 61 31 53 53 63 34 47 19 25 30 36 24 77 28 39 9 52 34 24 69 42 36 35 38 47 58 10 6 54 28 63 46 35 58 62 56 37 37 72 35 45 62 77 30 46 28 43 44 56 43 27 54 20 45 22 63 58 48 35 48 41 47 27 43 59 54 58 32 62 43 13 44 67 20 23 52 39 43 62 23 39 43 67 56 44 32 32 61 29 18 21 41 37 45 37 34 64 33 64 35 9 21 45 42 53 24 48 13 36 71 57 25 48 40 36 46 26 13 27 22 41 17 15 43 67 24 16 43 67 19 25 28 22 55 45 54 26 65 41 23 42 39 17 7 38 49 26 12 52 74 38 62 55 20 54 19 46 55 9 37 30 38 32 114 20 55 85 55 44 18 83 44 60 79 54 26 29 34 40 49 8 50 31 52 58 64 51 58 44 11 36 70 22 33 75 39 46 47 13 20 37 59 47 37 27 29 71 51 22 33 27 55 56 22 32 49 1 37 12 29 26 44 44 45 34 44 28 39 32 31 17 54 30 76 61 85 71 47 66 53 34 34 63 16 73 11 14 51 24 53 32 11 32 31 71 13 63 47 42 13 78 46 59 58 51 23 58 21 59 19 55 35 39 18 27 62 12 47 45 51 43 63 58 34 63 50 32 51 36 56 38 46 23 30 63 36 52 8 15 10 39 46 65 25 40 45 33 34 32 53 21 41 14 36 47 21 31 34 28 39 7 46 35 11 34 21 26 15 54 59 19 36 20 23 45 28 47 62 27 42 59 58 43 44 73 46 73 50 42 53 31 64 34 40 58 14 29 15 45 51 49 52 62 37 46 12 23 64 35 15 53 40 28 32 35 22 49 58 38 30 38 27 43 40 38 36 44 86 36 55 20 36 36 37 73 15 44 33 10 20 63 48 47 47 36 48 29 86 38 37 48 54 67 39 42 43 55 59 15 61 54 14 35 22 45 30 23 53 51 28 47 35 43 35 19 56 75 41 32 51 14 49 34 61 20 45 31 54 17 60 68 48 52 45 63 65 73 28 36 60 69 59 45 25 44 54 37 39 48 36 40 45 44 65 13 83 60 27 61 56 33 44 24 31 17 52 81 43 66 29 57 73 22 28 35 24 79 39 36 53 16 63 62 29 42 13 50 55 43 28 70 70 64 26 45 25 33 29 60 37 30 52 58 70 29 34 27 67 51 28 53 24 29 30 41 27 29 92 24 35 65 31 53 29 43 24 48 21 29 44 43 56 33 44 44 70 40 58 41 33 42 25 52 42 64 39 48 35 10 81 42 61 30 42 35 40 58 69 36 51 58 15 58 28 21 45 21 46 70 81 43 49 20 37 32 55 17 16 60 42 42 44 14 76 47 32 60 39 54 52 31 25 75 48 11 62 12 34 34 34 24 31 49 4 28 63 90 55 20 42 47 58 56 59 33 45 15 20 95 21 60 33 56 46 25 57 30 53 29 68 46 44 37 30 24 23 39 24 54 24 51 24 28 28 57 39 30 64 43 16 38 55 23 27 33 34 37 22 29 39 56 56 42 50 59 10 50 33 44 43 37 54 49 23 32 43 38 16 59 29 39 69 46 17 26 61 36 11 27 45 53 15 53 36 29 51 37 23 52 24 48 31 46 32 75 38 82 40 16 41 43 47 40 46 69 47 45 56 19 59 55 17 70 64 44 36 44 56 15 47 46 40 33 45 67 22 37 32 38 66 64 18 29 23 52 50 50 17 57 42 19 55 28 46 13 22 51 51 69 23 35 53 40 45 45 52 95 13 29 13 60 37 78 33 42 40 24 34 58 59 42 58 34 34 53 24 32 38 22 17 20 35 22 55 62 50 45 55 76 25 42 46 17 43 14 65 30 11 47 60 36 51 23 68 20 17 4 11 46 82 29 34 28 27 42 31 26 31 39 33 62 59 19 77 33 34 41.21758737316798
42 46 39 41 38 20 36 32 77 21 53 18 46 20 45 50 81 34 66 37 71 12 11 25 22 31 48 51 56 73 52 62 32 54 44 62 32 44 21 28 30 34 22 76 29 39 8 45 32 28 71 41 35 40 39 53 59 8 6 57 26 67 44 39 54 60 59 35 39 77 33 45 62 77 35 49 30 42 42 55 45 25 55 18 42 25 64 55 49 33 44 41 46 31 46 54 58 59 32 62 40 11 44 68 20 24 47 41 40 65 29 40 42 63 55 48 33 35 61 30 20 26 37 42 45 39 35 59 34 62 39 10 22 46 42 52 25 49 16 35 66 52 23 50 37 35 39 30 11 26 26 43 16 15 46 69 23 17 48 65 15 24 30 23 52 45 49 25 68 37 20 40 40 14 7 42 44 27 13 53 69 36 57 57 22 48 18 47 55 11 32 28 33 27 111 19 61 82 56 48 13 91 42 59 71 63 29 26 36 39 53 12 52 28 57 61 61 55 52 46 13 39 72 21 34 67 43 40 48 12 18 36 54 50 39 31 29 73 49 20 33 25 52 48 24 33 46 1 40 12 28 21 41 40 44 30 41 32 33 31 30 15 47 21 73 59 90 68 51 63 52 32 41 53 16 68 9 10 47 24 49 35 10 30 29 66 9 63 47 40 9 86 49 60 58 51 22 57 20 51 20 57 40 35 20 32 59 12 49 44 47 47 64 56 32 64 52 31 53 33 58 36 44 24 31 62 34 50 7 19 9 34 42 55 27 28 39 32 34 35 51 20 44 16 37 50 24 30 34 23 37 7 44 36 13 35 19 23 14 54 55 21 38 14 20 44 30 46 60 25 37 62 60 40 42 73 50 79 50 40 49 33 59 28 34 55 13 30 17 50 50 51 51 63 37 44 12 22 58 34 16 51 37 24 33 32 23 52 59 39 33 40 25 42 37 37 33 44 85 36 43 20 39 36 40 72 14 40 37 10 18 56 47 44 48 41 41 31 86 38 38 49 49 71 38 37 48 48 63 18 57 54 15 33 24 43 30 22 45 46 26 48 32 43 36 18 53 69 42 34 54 13 55 38 54 19 44 30 55 19 69 68 45 53 46 59 62 74 31 34 61 72 54 42 26 41 55 36 44 47 39 37 39 38 64 12 81 52 25 59 61 32 47 26 34 19 55 77 48 72 29 54 68 21 25 37 22 77 38 42 49 15 60 61 30 34 13 46 60 37 29 71 66 63 20 45 21 32 29 49 37 26 54 58 62 32 32 28 66 48 28 48 24 30 30 44 29 28 92 23 33 67 30 50 28 45 26 47 17 31 44 41 53 34 44 43 65 37 58 46 36 46 28 53 45 62 37 46 36 10 84 39 63 25 37 36 39 62 69 38 54 57 15 58 24 21 46 21 43 72 76 45 47 24 33 33 47 15 18 56 42 41 43 13 78 47 35 59 41 48 46 30 22 80 42 11 63 12 33 31 35 21 30 47 4 31 54 87 51 16 45 47 58 57 55 35 45 17 19 96 17 53 35 53 42 23 52 30 51 26 72 43 40 37 30 24 27 36 21 49 24 50 21 25 28 53 39 30 67 41 19 38 50 24 27 33 28 36 20 29 43 52 59 33 43 60 9 54 31 45 38 35 51 48 20 31 44 42 16 63 30 38 74 49 19 25 62 35 12 30 42 47 14 51 36 34 45 36 23 42 24 47 32 47 31 73 39 78 44 15 43 43 46 39 40 67 45 42 53 16 63 55 17 59 65 46 34 47 58 15 49 43 39 37 50 66 17 35 29 35 69 60 16 32 26 49 50 48 16 58 36 22 49 27 38 12 22 51 54 69 24 38 52 41 45 43 46 83 12 28 13 61 39 78 34 40 45 27 33 57 62 40 65 30 34 54 23 32 34 24 15 19 38 23 51 55 45 43 57 71 24 44 48 17 44 14 61 25 12 43 63 35 56 24 68 23 14 3 14 48 81 37 30 22 25 41 28 24 25 35 35 58 58 21 84 32 35 40.620067643742959
39 46 38 42 34 23 37 33 75 22 51 18 45 21 49 48 75 38 61 43 68 9 11 28 20 32 47 53 49 74 55 55 30 53 45 66 33 41 21 31 28 31 23 73 30 38 10 42 28 31 69 45 42 42 40 47 58 9 5 51 26 64 48 44 54 59 58 36 36 73 33 44 63 79 34 49 32 38 40 54 40 25 52 17 39 21 61 58 43 30 38 41 41 33 43 51 55 59 30 61 37 11 40 67 22 26 45 42 31 68 34 35 45 61 58 50 30 36 58 28 19 29 31 44 41 42 35 55 41 62 43 9 21 45 46 52 25 49 16 35 61 51 22 51 34 31 44 29 14 23 23 44 14 14 54 78 21 15 46 60 14 26 31 25 52 42 47 23 72 36 18 39 41 13 8 33 48 30 14 58 62 34 57 61 27 45 15 45 56 13 34 29 31 29 101 20 57 79 64 42 10 93 37 58 72 62 30 21 39 31 52 10 48 26 58 62 62 57 49 44 13 37 69 22 33 65 41 40 52 11 20 33 53 57 37 31 26 67 43 21 34 21 51 43 30 34 44 1 40 11 29 21 44 41 46 29 42 29 29 36 33 15 38 17 71 54 91 64 56 62 59 31 36 46 17 70 10 10 47 24 48 39 8 27 28 66 8 65 42 41 11 87 49 54 53 56 22 54 19 48 22 55 39 34 22 33 51 14 46 42 49 46 64 57 31 54 52 28 53 27 61 37 49 27 35 66 33 52 4 18 6 39 44 56 30 29 41 33 33 31 51 20 49 17 42 52 23 32 34 17 38 5 42 34 14 40 20 21 14 58 54 24 34 13 20 41 36 44 62 22 32 62 56 38 45 70 48 80 50 39 44 35 61 26 31 56 13 29 16 53 46 51 49 60 34 41 13 21 53 30 17 48 36 23 32 34 23 60 61 40 35 37 23 45 41 37 35 40 81 40 37 21 38 34 46 65 11 37 38 11 16 59 50 40 46 45 39 33 84 41 38 49 40 73 36 38 47 46 61 18 59 54 16 29 26 43 30 22 50 38 28 50 29 39 36 18 53 72 42 29 58 13 58 37 48 18 40 28 56 16 73 66 43 57 50 56 61 78 31 36 58 71 56 41 29 46 55 35 45 50 39 39 38 38 58 12 84 51 29 66 60 30 51 23 35 20 52 70 46 76 27 52 62 19 27 35 21 79 40 42 47 16 64 58 25 29 9 46 61 38 26 76 61 62 18 41 19 30 25 47 29 23 55 53 63 33 30 31 65 50 23 50 25 29 28 45 29 29 99 22 30 67 30 47 29 42 24 48 16 26 45 35 53 34 41 42 64 40 59 51 39 45 23 53 45 63 36 48 39 8 76 40 61 23 42 35 33 61 68 33 51 57 15 56 21 22 41 22 36 64 79 42 41 21 28 27 46 13 17 55 39 43 44 15 81 51 33 60 41 48 42 33 21 86 44 13 60 13 38 32 42 21 27 36 4 29 50 81 49 17 51 46 55 55 57 35 41 21 18 96 19 53 36 52 41 21 54 25 50 24 72 37 40 46 27 23 31 31 21 47 23 50 19 23 28 54 37 25 62 43 18 38 51 24 23 34 27 37 23 32 37 50 63 30 40 58 9 56 34 42 32 31 46 47 23 30 46 42 20 61 27 30 68 51 16 22 56 34 12 26 44 52 13 52 38 39 40 35 21 35 32 49 33 45 29 69 41 65 47 14 41 39 46 43 40 66 41 41 46 16 66 53 19 54 60 44 38 45 58 13 50 44 39 38 53 63 17 36 26 34 74 60 18 32 26 51 42 53 14 55 36 24 49 25 35 14 25 50 52 61 21 40 50 43 48 40 46 83 13 22 12 52 43 71 32 38 51 28 28 56 63 38 69 25 32 50 26 31 34 24 15 20 42 23 49 55 38 42 54 73 23 47 50 15 45 10 62 25 11 40 60 32 59 21 67 20 11 3 16 51 83 33 24 20 25 42 28 23 28 37 34 55 56 20 88 32 29 40.01578354002255
37 42 37 40 34 23 35 42 74 20 42 19 45 20 47 49 72 42 56 43 69 9 12 31 21 34 48 56 48 76 58 56 29 51 45 69 31 39 22 33 26 32 19 70 30 34 10 42 28 32 66 42 42 43 38 50 63 8 4 53 32 62 49 48 54 54 53 32 32 70 32 39 54 78 29 50 28 35 38 51 37 25 52 18 40 17 60 52 43 34 29 39 41 27 44 53 46 59 28 65 33 11 37 61 23 25 44 44 32 68 37 36 42 57 64 50 31 38 56 24 17 34 30 41 41 49 35 52 39 58 43 10 23 48 44 48 24 52 17 32 60 45 24 48 29 29 40 28 14 21 21 43 17 16 58 78 21 16 47 51 13 22 34 22 56 36 50 20 69 35 17 36 38 10 8 36 45 31 16 61 62 29 51 65 32 42 16 47 50 17 30 31 27 26 97 19 55 72 60 41 10 94 32 60 69 63 30 19 35 30 52 10 46 25 53 60 58 51 45 46 14 37 70 24 33 65 42 35 51 12 22 34 53 58 35 28 26 67 46 17 31 21 45 39 33 37 45 1 41 6 33 25 43 41 44 29 45 23 26 39 36 12 32 15 72 52 89 63 51 58 61 31 37 45 16 65 8 11 45 25 44 40 9 29 22 62 5 70 40 40 11 88 49 53 51 61 23 54 22 48 24 57 39 30 22 29 50 12 43 45 46 53 75 57 27 51 45 25 53 26 68 38 49 31 40 65 33 52 3 22 5 34 47 48 31 28 37 31 36 32 45 20 47 21 45 56 24 27 37 17 38 3 44 32 15 44 18 17 14 59 54 27 31 13 19 43 36 45 61 23 30 62 56 39 47 59 49 78 49 39 41 34 59 23 30 57 12 25 18 51 46 47 46 65 30 36 15 19 51 27 16 53 33 26 29 36 22 57 60 41 38 36 22 48 36 34 32 42 77 39 34 18 39 30 42 62 10 39 37 12 15 53 52 39 42 47 35 35 81 42 38 48 40 78 31 35 46 41 58 23 56 54 18 27 26 41 30 25 48 40 25 47 32 36 39 18 51 72 37 32 60 14 60 38 47 18 44 26 48 14 69 66 44 53 51 54 58 75 29 33 58 72 59 43 36 48 49 32 47 46 37 30 37 48 56 9 81 49 29 62 63 30 54 24 36 22 55 61 44 78 27 40 61 21 28 33 21 72 39 43 49 15 61 55 24 28 7 44 60 44 24 80 59 56 17 42 18 35 25 41 28 21 60 51 62 32 31 27 52 47 25 47 24 27 28 44 28 29 102 21 27 67 26 46 26 46 21 44 17 23 51 39 54 34 41 38 70 41 61 54 38 48 24 49 50 58 33 51 38 7 73 40 59 24 42 38 33 62 65 33 47 51 18 58 21 21 41 22 42 59 79 42 33 21 28 27 47 13 18 57 43 37 45 15 76 51 34 61 38 43 38 34 24 88 41 11 50 11 45 29 38 26 28 34 3 27 50 76 48 17 52 42 57 54 57 34 43 20 17 88 17 51 36 45 35 22 56 25 53 21 65 35 39 42 26 21 33 31 19 45 20 48 22 23 30 45 40 21 58 44 16 37 48 23 24 30 27 37 21 38 33 47 66 29 38 59 7 55 33 34 32 32 43 43 22 33 44 41 23 63 30 25 62 49 14 23 57 26 10 28 48 45 13 53 41 38 39 40 19 36 38 47 32 43 28 70 38 63 45 15 40 35 50 39 37 56 37 36 43 16 63 52 23 51 63 54 37 42 57 16 51 46 35 43 51 55 18 35 25 36 83 62 20 33 32 51 39 51 15 55 35 24 54 23 33 16 26 46 53 57 20 36 49 42 56 37 40 81 13 23 12 53 47 66 28 37 53 28 27 55 63 41 66 23 30 47 30 31 35 26 14 18 41 24 46 51 39 43 55 77 23 45 48 15 52 10 65 20 10 40 54 31 65 17 58 21 10 3 18 46 89 36 19 22 25 53 27 21 25 38 31 51 54 19 86 31 33 39.31228861330327
37 44 36 42 32 23 32 43 71 27 36 19 45 23 46 49 70 42 53 44 70 10 12 33 21 32 43 56 45 74 60 49 28 58 48 68 28 38 26 35 25 31 19 74 29 39 10 43 28 31 63 39 42 37 41 52 59 10 4 52 34 64 47 49 50 56 57 33 27 67 35 35 56 77 31 51 29 34 30 49 36 20 53 17 37 18 66 54 45 38 25 43 41 28 43 55 45 58 24 64 36 11 37 63 23 24 41 50 30 67 39 36 37 53 65 45 30 40 60 23 11 34 25 36 39 51 37 49 42 60 41 9 27 48 45 44 24 52 20 30 55 44 24 46 26 28 38 26 11 22 17 41 17 16 66 80 23 16 46 47 12 20 32 23 57 37 49 16 63 31 16 36 34 9 8 36 40 31 15 66 61 31 45 63 31 41 15 47 43 19 26 31 24 24 89 20 50 74 56 42 12 99 33 63 69 60 30 18 35 31 46 9 45 25 54 59 57 47 45 44 17 36 70 26 32 64 43 35 50 12 25 35 52 56 38 32 25 65 46 17 32 21 44 40 33 39 42 1 39 5 32 29 47 43 41 24 42 23 29 35 35 9 33 15 69 51 88 62 53 60 59 30 38 47 12 57 7 13 42 26 41 42 10 35 19 59 3 69 40 38 13 90 46 49 53 64 21 45 24 48 25 53 41 28 24 28 47 11 47 42 48 61 75 63 28 39 46 25 47 25 71 38 49 33 43 68 30 50 3 22 6 31 49 46 33 29 37 29 31 28 39 19 49 26 43 53 25 31 32 17 32 2 43 32 16 49 20 16 12 56 50 24 35 14 19 41 39 43 58 22 31 64 59 38 49 54 53 75 43 37 42 31 56 20 26 55 10 25 24 52 48 41 49 62 32 31 17 17 50 26 15 51 34 24 29 34 23 62 57 38 38 30 20 47 37 31 30 41 79 39 36 20 40 30 39 60 9 41 38 13 13 53 47 38 43 56 30 29 76 46 37 44 35 73 28 32 52 37 57 23 58 59 15 27 30 40 28 25 46 38 24 48 32 35 45 16 61 63 32 33 59 10 66 38 45 17 45 26 51 14 65 68 42 49 54 52 62 81 26 30 57 69 56 43 35 48 49 30 50 45 36 29 34 48 57 8 82 46 33 57 64 23 52 20 33 22 55 51 44 65 28 38 58 24 32 33 21 72 36 48 48 16 61 54 23 25 6 45 55 49 24 75 52 45 16 45 20 38 26 40 24 19 61 47 58 35 29 30 47 44 26 47 29 24 21 42 26 26 102 18 23 65 24 46 31 49 22 41 13 23 54 45 55 33 41 34 73 42 62 56 36 51 21 50 47 51 31 55 40 7 69 43 57 27 43 38 34 64 65 32 43 47 13 57 20 19 39 20 43 53 78 44 28 23 27 28 51 13 18 55 42 39 43 15 75 51 30 53 38 41 44 35 23 85 43 8 52 12 51 31 36 25 28 27 5 24 49 69 47 15 52 40 64 49 53 29 40 20 16 76 15 48 34 43 37 24 58 28 51 19 60 31 34 43 27 22 34 32 19 42 19 43 18 27 29 42 39 20 64 42 15 36 49 22 24 30 25 40 25 39 31 47 72 31 36 61 5 53 38 31 33 34 44 37 20 34 41 36 22 55 29 24 64 51 15 23 55 28 9 27 45 45 15 53 39 32 37 39 16 32 36 48 29 46 23 67 37 55 41 17 38 41 49 33 33 55 36 40 44 18 66 52 25 48 64 58 32 45 53 14 54 45 36 46 51 52 21 30 28 33 84 64 28 40 33 52 38 59 16 53 34 27 57 22 32 14 26 46 53 53 22 35 42 47 63 34 41 77 10 19 13 50 47 60 27 41 55 26 25 52 57 38 66 23 31 47 28 29 32 28 16 19 43 23 42 46 38 44 61 72 24 41 45 13 47 8 62 18 10 37 46 29 66 17 59 20 11 3 19 43 83 33 17 19 23 47 26 17 24 42 32 46 51 16 84 33 33 38.66403607666291
35 43 32 41 28 21 30 42 66 28 32 17 50 25 38 46 68 46 46 48 68 9 13 33 20 33 40 57 42 71 54 48 24 62 48 65 28 40 28 36 20 32 18 64 30 36 9 36 26 32 57 41 43 39 40 60 62 12 5 59 31 64 48 45 48 56 55 29 27 71 30 32 54 86 34 51 26 38 29 46 39 21 50 12 37 16 68 56 39 39 22 42 39 32 42 59 41 56 21 66 35 9 33 66 22 24 34 45 27 65 42 36 31 50 72 45 27 43 55 27 9 36 19 32 41 49 41 50 43 58 40 10 28 43 42 43 26 47 22 26 58 39 26 49 24 31 32 24 11 17 16 45 20 13 70 81 18 14 45 44 11 17 34 25 55 36 50 16 58 34 15 36 33 9 6 37 43 32 16 68 59 30 46 62 33 37 14 43 38 17 24 33 21 21 85 21 45 78 54 40 12 99 38 65 72 61 30 16 38 28 43 8 43 24 56 58 56 40 46 45 18 30 71 25 33 59 42 31 48 12 30 32 50 59 34 32 29 63 42 17 27 20 45 35 31 39 42 1 39 5 31 31 46 42 36 21 40 23 28 33 36 7 36 17 64 50 75 59 49 60 57 26 42 44 10 56 6 9 37 28 43 42 12 32 18 66 3 69 38 36 13 86 41 45 53 66 22 46 23 48 24 55 37 28 24 31 48 9 43 41 45 62 79 58 31 41 47 24 45 21 76 41 56 35 50 64 32 50 2 22 8 32 48 42 35 29 35 27 33 27 38 22 51 26 43 47 24 27 34 18 27 3 45 33 18 45 22 14 11 49 47 24 37 15 17 39 44 38 55 21 27 63 57 42 47 50 54 74 41 41 36 24 57 17 25 55 11 25 29 49 45 45 48 63 32 27 19 14 47 25 17 53 30 26 30 30 22 56 55 37 45 27 16 50 34 29 24 33 75 41 35 18 37 28 34 65 9 40 36 16 14 54 46 34 41 59 30 25 76 45 34 46 33 72 30 24 46 34 57 26 57 52 19 26 35 38 31 27 39 37 23 44 30 34 44 14 63 61 33 35 61 8 79 35 44 15 48 22 49 14 60 66 36 54 57 47 65 80 28 27 60 68 57 43 34 47 49 26 48 45 33 30 32 48 55 7 77 43 31 55 64 22 49 20 34 21 57 42 47 61 30 39 56 25 29 30 20 65 34 44 46 15 58 49 21 25 4 40 57 52 21 80 49 40 15 46 24 40 27 39 26 19 62 40 55 33 27 31 42 41 27 49 34 26 20 41 24 28 95 16 24 61 25 44 29 52 24 37 14 25 59 49 53 35 39 30 64 40 60 60 33 58 21 51 45 48 32 56 39 8 65 38 60 24 43 37 35 70 62 30 45 53 13 58 19 20 42 19 42 50 78 46 26 22 20 29 49 12 21 56 52 38 45 10 74 49 26 49 43 38 44 34 28 83 42 6 51 15 54 34 36 21 27 23 5 25 45 58 51 12 50 41 61 46 52 29 44 21 14 66 15 44 32 40 35 28 57 29 50 15 64 29 32 45 30 22 32 27 17 42 21 41 15 28 27 43 38 15 62 38 20 35 51 21 27 32 27 42 26 44 31 44 70 35 40 56 3 60 33 28 29 32 40 33 20 36 42 35 24 57 25 20 58 60 14 23 58 30 11 25 47 43 16 49 35 32 41 38 15 34 27 46 26 50 23 63 36 52 34 19 39 41 49 33 26 54 35 40 47 18 65 47 27 43 60 65 34 51 48 13 52 40 31 46 48 51 19 26 31 35 84 59 34 39 37 50 41 61 16 55 30 27 65 22 31 15 28 48 48 54 26 35 43 43 58 35 39 82 10 20 13 44 46 59 23 37 55 23 24 46 53 37 63 25 30 51 26 25 32 29 12 22 43 18 43 45 35 45 62 74 22 36 44 13 54 7 55 18 10 33 41 26 76 16 60 19 13 3 20 46 83 36 16 14 20 44 26 17 25 42 31 43 55 21 88 34 35 37.97181510710259
35 42 35 40 27 21 25 37 66 27 30 15 46 26 33 49 68 46 40 49 66 12 16 31 25 31 37 56 40 62 51 48 26 60 48 60 27 43 31 30 17 31 17 59 31 32 10 37 25 32 56 39 44 40 43 62 59 14 6 61 25 62 47 45 45 53 54 31 23 74 32 35 54 86 36 48 24 35 23 46 37 22 47 9 35 14 63 67 38 41 21 46 35 32 39 62 43 50 21 67 31 8 34 59 18 27 28 45 26 63 43 36 25 50 71 46 28 43 55 26 8 35 19 35 39 40 50 52 44 56 36 12 25 43 39 39 28 44 25 24 60 38 22 46 21 28 31 25 15 13 14 42 17 13 70 79 16 10 45 44 9 17 31 19 54 33 49 16 56 32 15 38 30 8 6 42 40 28 13 66 57 26 43 60 34 37 18 39 35 14 24 34 19 21 86 18 41 70 52 37 13 101 38 65 77 63 30 14 39 26 40 8 46 23 58 50 55 42 39 48 19 31 72 24 28 58 46 29 50 14 30 31 52 58 35 32 29 64 39 18 28 20 40 36 37 38 41 1 40 6 28 30 49 43 37 19 42 27 22 35 41 7 34 19 63 51 76 53 48 63 49 28 47 39 14 54 6 10 39 28 43 43 10 30 15 65 3 66 43 33 14 80 37 38 44 69 18 45 23 40 27 57 30 31 28 33 46 9 38 33 43 61 81 53 31 38 52 21 47 20 80 45 55 34 50 68 31 49 2 20 8 29 42 38 42 30 37 26 32 27 37 24 45 27 44 43 24 29 34 17 22 5 47 36 21 41 22 14 12 50 45 25 38 17 17 41 49 34 58 15 25 60 56 43 42 45 62 68 40 42 35 18 50 15 24 61 13 26 32 52 41 41 54 63 29 26 18 12 43 26 14 56 36 27 33 30 23 63 51 37 40 23 17 53 30 29 19 34 70 41 36 18 34 26 32 63 9 35 36 18 16 52 41 33 38 62 32 22 77 49 37 48 34 67 27 22 45 38 51 25 56 52 17 25 35 42 34 27 35 35 26 45 33 37 42 13 65 61 36 32 58 7 83 37 41 17 44 21 43 16 62 64 33 55 62 48 68 81 26 25 62 65 55 41 33 46 45 25 47 43 35 30 29 48 56 6 71 47 34 58 65 21 47 21 35 22 56 37 50 64 30 36 51 26 31 32 17 61 35 50 49 15 63 48 23 25 4 44 53 50 20 76 47 37 14 46 29 39 27 42 23 18 68 32 56 30 26 32 37 41 21 48 30 26 21 45 28 25 86 16 21 60 22 39 32 53 24 36 10 25 57 49 49 33 38 30 62 39 55 62 31 59 20 48 46 46 30 60 36 12 68 41 61 23 46 39 34 74 58 27 43 54 13 56 18 17 39 21 41 47 73 50 22 19 16 26 44 10 24 49 49 41 45 9 77 47 26 52 44 42 45 35 31 88 41 6 52 16 51 38 34 20 23 24 6 25 47 61 53 12 56 39 65 41 48 30 45 20 9 62 15 43 29 40 36 26 55 33 50 17 62 31 31 40 27 24 30 25 16 36 22 38 15 27 29 39 33 14 62 37 21 34 51 19 23 29 25 42 22 45 34 47 67 38 48 53 2 64 32 27 28 31 36 31 21 34 42 34 29 49 25 19 58 65 14 22 60 30 9 25 45 44 17 47 36 33 34 44 14 32 24 48 26 46 20 56 37 53 36 21 34 37 45 34 27 52 32 34 47 18 67 43 27 44 57 72 32 52 54 13 51 39 30 48 49 57 22 28 29 35 90 59 36 37 37 50 41 64 15 49 27 30 65 21 27 12 26 45 49 49 26 34 43 45 57 34 36 81 12 20 12 39 48 59 20 38 54 22 29 47 46 34 61 25 29 53 20 25 32 30 12 28 43 19 40 41 34 43 59 75 20 31 42 11 63 6 59 17 10 33 39 24 82 16 54 20 15 2 19 48 78 36 13 14 22 44 23 16 27 44 30 47 55 18 85 35 33 37.392333709131907
41 42 37 39 24 22 30 34 63 31 27 12 50 29 30 48 67 47 36 48 63 12 16 33 26 29 29 58 38 61 48 43 25 63 43 54 27 42 35 27 16 28 13 59 30 31 12 32 28 33 60 30 47 43 42 66 57 19 4 68 21 64 44 41 48 55 52 30 20 72 26 30 54 84 39 51 25 41 24 45 36 24 52 12 35 14 63 74 34 44 20 49 26 31 36 60 40 52 20 66 27 9 33 56 22 26 25 44 28 64 44 34 28 48 67 45 31 41 54 25 7 39 18 38 39 43 58 49 46 54 36 12 21 43 38 37 27 50 28 23 57 35 22 44 20 27 30 28 16 12 16 42 16 12 72 88 14 10 48 46 8 17 30 18 48 29 51 16 54 33 12 39 31 8 6 47 48 25 13 64 58 26 37 58 34 32 19 40 35 14 20 36 16 16 83 15 34 66 46 31 18 96 38 61 79 62 28 13 43 27 39 10 41 21 62 48 51 41 37 52 22 29 72 24 28 49 52 29 52 17 30 33 53 58 36 33 31 61 41 20 25 22 43 31 34 36 42 1 37 8 28 29 46 45 38 17 46 28 17 36 43 7 33 15 64 50 73 51 48 63 50 29 42 36 13 57 6 11 35 29 43 43 9 29 16 60 1 69 40 36 14 75 37 34 46 65 19 45 22 42 24 58 30 30 35 37 40 9 34 34 38 63 81 59 29 37 53 24 47 15 83 47 54 37 51 74 30 45 2 23 8 29 46 37 43 29 34 27 29 27 35 22 42 28 46 42 23 28 39 18 20 5 47 36 22 43 19 13 12 54 45 22 39 15 14 40 51 27 58 16 23 56 57 45 44 42 61 62 40 48 38 21 49 13 25 61 12 25 41 59 35 40 53 65 26 26 15 11 47 31 17 58 37 29 36 30 26 59 50 36 35 24 18 55 25 25 17 31 70 41 29 19 36 23 35 60 7 36 36 18 16 48 41 29 31 60 35 21 82 48 42 45 37 64 26 20 49 33 46 21 52 52 16 23 38 40 35 27 26 39 30 47 37 35 45 12 68 55 41 33 58 9 79 36 39 17 43 18 43 17 65 63 30 64 61 47 67 89 24 22 62 69 58 40 33 50 46 24 48 46 38 31 27 49 52 6 76 47 33 60 58 20 46 23 37 24 55 32 52 66 33 39 50 19 30 32 17 55 30 53 47 14 56 45 19 22 3 39 56 50 20 66 48 38 12 47 29 40 29 45 24 17 68 28 53 29 25 30 33 40 23 48 31 26 23 49 30 27 89 16 19 60 27 33 33 52 23 35 9 25 55 50 48 29 35 30 59 32 64 64 28 60 19 44 50 45 29 59 36 11 63 38 61 19 44 39 33 79 45 24 41 51 11 46 20 18 32 21 44 48 74 48 22 21 15 23 40 10 23 46 48 43 44 8 76 46 24 50 49 41 48 36 26 83 38 6 46 16 52 39 32 18 23 26 7 24 45 63 55 10 53 39 66 37 47 29 47 22 6 54 16 38 28 40 36 26 55 39 51 17 61 30 30 35 28 25 23 22 14 33 20 36 17 24 26 40 29 13 57 36 23 32 52 20 25 27 25 36 18 42 30 43 65 37 44 54 1 66 35 24 26 28 28 31 21 35 40 34 32 43 28 18 55 65 12 24 59 30 9 26 43 49 15 44 33 29 27 44 14 35 25 44 25 52 18 54 40 50 32 24 34 31 45 32 27 46 29 32 46 18 63 42 30 44 56 71 36 52 56 16 47 34 34 46 48 53 21 26 27 36 85 59 34 37 38 50 37 62 15 48 28 27 67 19 24 12 24 46 48 45 25 36 50 47 59 28 35 80 11 17 13 37 50 58 21 43 58 25 25 43 45 31 65 21 27 48 17 23 29 31 13 33 45 16 36 43 32 46 54 77 18 30 39 9 58 6 61 16 11 27 32 21 79 14 55 18 16 2 19 43 74 39 11 13 19 45 24 17 26 39 30 46 52 18 82 32 32 36.82976324689966
36 41 38 42 20 26 33 32 60 24 25 10 52 29 32 46 74 53 34 50 65 14 13 31 25 24 27 56 35 53 44 41 26 64 48 52 27 40 36 22 13 24 10 54 34 29 13 32 28 31 54 27 52 43 44 65 57 19 4 83 21 64 46 43 48 52 55 27 20 68 24 25 50 81 45 51 27 40 23 42 32 26 53 13 37 12 59 70 31 46 21 49 27 32 36 60 34 52 22 60 29 10 35 59 25 21 24 45 28 68 40 30 29 50 68 44 32 35 56 27 6 38 13 40 39 40 66 47 41 49 35 11 21 42 46 34 30 50 31 23 52 35 23 43 19 27 26 33 16 12 15 42 16 13 70 89 10 12 53 42 7 19 31 19 39 29 49 14 53 34 10 36 31 8 7 44 49 22 15 59 49 22 35 58 39 36 17 44 37 15 21 39 16 13 78 12 31 67 44 27 18 94 36 59 74 64 27 10 41 31 39 9 42 18 67 50 53 38 39 49 18 30 76 20 26 52 56 28 51 17 26 37 54 56 35 35 25 56 40 20 23 21 38 28 33 33 45 1 42 8 27 29 47 42 36 15 43 27 15 37 41 7 36 14 63 54 70 50 50 63 50 26 39 36 14 59 6 12 29 35 41 47 8 27 20 51 1 64 35 36 16 69 32 36 43 61 22 42 20 41 24 55 33 31 33 38 42 10 33 34 37 67 76 61 30 35 54 27 45 10 74 54 52 33 53 80 32 42 2 22 6 34 44 40 42 31 38 24 32 29 29 24 42 26 52 44 20 28 37 18 18 5 49 34 21 41 17 9 13 56 42 23 38 16 16 37 56 28 58 18 22 53 50 49 47 38 60 59 41 51 44 26 46 13 28 61 11 25 47 65 32 37 53 67 22 21 14 10 49 32 20 53 40 29 44 31 22 54 46 32 33 29 18 52 28 23 15 31 71 38 27 17 34 21 34 59 5 35 34 14 15 44 32 26 28 56 38 26 79 47 47 49 34 72 22 17 56 35 43 19 56 48 13 20 37 45 37 29 25 37 32 48 41 35 41 9 68 49 38 31 52 11 81 40 38 17 37 16 43 17 60 54 28 68 64 45 69 88 21 20 67 66 61 42 34 49 48 23 49 47 40 32 29 48 49 5 73 50 32 58 60 22 43 25 31 29 48 29 52 59 39 40 48 15 30 40 17 54 26 50 42 15 47 44 19 21 2 40 57 51 16 64 43 35 9 52 27 39 27 47 27 17 71 24 52 30 24 27 30 40 26 50 33 26 22 51 29 30 91 17 15 58 26 31 32 48 20 37 8 26 51 50 47 32 30 27 58 34 64 63 32 60 17 39 51 45 29 55 36 12 65 42 65 17 43 38 35 80 46 20 40 55 10 44 17 19 34 20 43 41 71 47 19 21 16 19 40 11 20 45 52 36 44 7 80 38 23 47 58 38 50 36 22 91 35 7 45 19 55 36 36 14 22 23 8 25 48 66 51 11 50 39 70 37 44 28 49 25 5 50 17 39 29 41 38 27 56 40 49 19 61 29 31 36 27 27 24 19 12 27 16 34 17 23 27 39 26 14 53 36 25 32 47 16 25 28 25 30 21 44 25 51 67 40 43 57 0 73 37 26 24 28 27 28 21 38 37 34 29 42 25 16 51 61 12 25 65 29 14 23 45 42 16 41 32 32 25 43 13 33 28 43 24 55 17 49 42 50 36 31 38 26 37 36 25 43 27 28 46 18 63 43 29 45 50 70 40 51 63 15 44 32 36 48 47 55 21 25 26 31 90 61 29 38 46 54 34 57 12 44 27 30 69 15 19 12 27 49 41 43 26 29 55 44 63 23 35 78 11 17 13 34 52 61 19 39 58 22 22 44 49 33 69 19 28 50 17 23 27 32 12 34 39 14 41 42 28 45 54 74 18 32 40 9 67 7 61 15 11 25 33 17 76 14 55 20 20 1 19 41 74 43 9 13 18 45 23 17 25 39 31 41 52 16 83 32 29 36.3945885005637
35 42 33 44 18 26 34 29 57 24 24 11 56 30 28 53 75 55 29 47 65 16 10 36 26 27 24 54 30 50 43 38 27 70 45 46 25 41 37 21 12 20 10 46 32 30 12 30 29 28 55 30 51 41 49 59 63 20 5 83 23 58 48 44 50 51 50 27 22 63 25 24 45 75 49 49 27 41 25 35 33 27 46 12 32 11 59 66 27 43 23 55 27 35 38 62 31 50 23 60 24 9 38 58 23 20 27 50 28 69 33 29 30 54 70 40 28 35 55 26 5 38 12 42 37 37 63 47 38 50 38 12 19 40 49 31 32 48 34 24 52 36 22 43 19 23 26 33 16 14 14 44 17 12 64 92 7 11 46 41 7 19 29 19 42 27 53 17 48 34 9 34 35 7 7 40 47 19 15 60 47 21 33 57 39 37 17 43 36 16 17 45 15 12 74 11 31 63 45 27 20 86 35 52 72 72 26 9 40 32 39 9 41 15 68 50 52 37 41 41 18 28 75 19 23 53 55 25 52 15 26 37 51 54 34 35 19 56 35 20 21 21 39 28 31 36 45 1 41 8 25 36 49 44 36 14 50 28 13 39 39 6 33 14 64 59 67 51 53 64 51 21 40 36 17 57 6 13 27 31 42 44 8 26 18 56 1 62 33 39 16 69 34 42 45 56 21 45 18 46 29 51 33 29 31 37 38 12 31 40 34 67 74 59 29 28 52 26 42 7 76 50 53 29 53 89 34 39 1 19 6 37 48 36 41 31 33 24 30 32 26 31 42 23 54 42 19 28 41 20 17 6 51 34 21 40 14 8 16 57 39 24 35 15 18 40 55 25 59 20 19 49 44 50 50 37 58 56 38 49 47 29 45 10 26 60 10 19 47 61 29 36 48 68 20 21 13 10 48 33 21 56 50 23 48 32 25 60 40 31 28 30 15 50 25 21 15 33 72 37 25 15 31 19 31 59 5 36 38 16 14 38 32 25 32 56 33 25 79 45 49 49 32 73 22 18 55 35 41 18 53 43 11 19 34 41 39 32 24 35 31 47 44 33 46 7 65 44 36 30 50 13 80 39 36 19 35 17 41 15 54 51 25 67 59 47 71 91 21 21 66 67 62 41 28 54 51 24 50 42 40 32 26 49 39 5 62 46 35 58 61 24 42 24 30 28 43 27 50 54 43 41 46 16 30 41 16 50 32 52 41 15 47 43 22 21 2 41 57 53 16 67 42 34 6 53 26 44 28 54 25 16 73 22 51 30 22 27 34 38 22 48 34 24 20 50 32 31 90 13 12 52 28 31 28 47 21 40 8 21 46 49 47 36 28 25 60 35 65 61 35 57 15 37 53 41 25 56 34 14 49 40 61 21 43 36 31 86 39 20 40 51 10 41 21 19 32 23 43 33 75 49 18 20 13 18 42 11 16 43 56 33 42 9 75 36 25 47 61 41 48 39 20 88 34 5 46 19 58 33 35 14 19 22 10 25 51 65 49 9 49 35 64 33 46 25 49 26 5 49 17 38 24 45 31 28 55 43 43 20 66 25 29 38 25 28 27 18 11 26 16 32 17 22 28 42 25 15 56 36 30 32 49 12 22 32 22 33 23 44 29 54 72 36 46 55 0 74 44 27 24 28 24 32 19 39 33 34 32 40 26 16 49 60 14 25 69 24 15 18 44 41 16 38 29 34 28 44 13 30 29 39 22 60 16 44 41 46 37 34 34 25 37 39 28 41 23 28 46 22 58 38 32 41 47 60 39 50 57 18 37 31 33 46 47 53 20 27 27 28 95 60 32 34 48 56 36 61 13 43 24 31 71 15 18 13 27 47 43 45 29 29 60 43 67 20 30 78 9 17 12 29 50 59 16 41 62 21 23 43 50 31 65 15 26 53 14 23 29 31 13 35 44 13 40 40 24 44 46 78 16 35 40 9 73 6 61 15 11 19 29 16 70 14 52 20 20 1 21 34 70 52 9 12 15 49 18 15 25 41 24 32 50 17 82 29 30 35.844419391206319
34 44 31 41 17 31 37 34 62 25 29 8 52 31 28 58 76 56 24 47 63 13 10 41 26 29 22 56 29 41 41 37 26 70 42 42 25 40 45 20 12 19 9 41 32 34 14 32 29 29 54 29 52 43 49 57 67 23 5 86 24 62 44 41 47 51 49 25 22 61 22 27 46 72 46 46 28 36 22 35 32 29 44 14 28 11 57 67 26 45 26 56 31 34 36 64 32 48 22 61 22 7 38 59 26 21 24 52 25 71 30 29 29 57 64 39 24 34 56 23 5 40 13 46 39 36 63 42 33 49 37 12 17 45 49 31 28 44 37 25 51 33 22 42 18 25 25 35 19 14 13 45 16 11 71 92 7 12 46 42 4 14 27 19 42 27 53 17 50 33 10 33 37 7 7 42 51 15 16 65 51 22 31 52 38 38 18 41 33 14 13 46 13 12 63 11 29 61 46 27 16 80 32 50 69 74 29 8 44 32 34 10 35 15 66 53 45 38 39 38 18 26 72 18 24 50 52 23 51 16 25 40 44 50 35 36 16 54 38 19 20 20 39 24 30 37 48 0 41 9 21 34 47 46 35 11 47 28 10 35 34 5 30 13 62 59 63 56 53 60 49 21 37 32 21 59 5 13 28 30 43 44 9 26 19 57 1 58 40 39 15 62 33 43 47 57 20 42 17 42 34 48 36 30 35 37 34 14 37 42 32 63 72 57 29 26 54 25 38 5 68 50 53 29 47 85 31 37 1 19 6 33 51 26 42 36 31 20 34 30 25 31 37 25 54 43 17 30 45 23 16 7 45 34 25 44 11 7 16 60 39 22 33 15 19 44 55 21 62 24 20 41 43 52 48 35 56 52 36 50 47 31 50 8 25 68 10 20 46 58 23 37 48 66 17 23 17 8 47 36 22 49 52 22 50 30 22 62 41 31 27 28 15 51 26 22 12 33 70 36 26 14 36 15 31 58 5 37 40 17 15 37 32 23 32 55 31 22 78 45 45 44 30 73 24 16 57 35 41 16 50 45 8 17 30 40 40 30 25 30 32 47 46 32 44 5 69 45 40 32 48 12 78 35 33 18 36 17 39 15 56 49 25 62 56 46 65 90 19 24 67 74 58 45 27 55 55 25 55 40 36 32 26 48 34 4 59 43 35 51 60 24 38 26 31 24 41 24 42 52 46 41 44 17 33 37 16 47 31 55 40 17 43 43 20 22 2 39 65 50 16 61 42 35 6 62 30 46 27 59 25 17 79 19 52 27 20 28 34 37 22 50 30 22 19 45 33 26 90 12 12 45 27 29 32 43 18 39 6 21 43 43 42 35 25 23 54 33 72 56 33 54 16 37 52 40 25 53 37 16 50 36 54 23 45 32 32 81 41 17 39 46 10 45 19 21 30 22 45 26 71 51 14 16 14 15 37 11 18 47 60 30 48 9 72 32 24 49 58 39 42 35 21 92 33 6 41 20 55 32 37 14 20 20 10 23 50 64 47 8 47 32 60 29 50 23 54 29 6 48 17 36 24 45 30 29 50 44 38 22 60 22 29 37 25 23 26 22 12 24 15 25 18 18 29 38 21 15 58 34 31 33 49 13 21 29 18 27 23 51 30 55 67 35 47 50 0 80 45 32 24 31 20 33 16 39 30 33 30 44 27 18 46 62 16 22 69 23 17 22 37 40 15 34 28 36 30 44 13 31 32 40 19 55 16 40 40 42 38 36 29 24 35 38 24 41 26 24 48 24 60 39 33 33 45 56 38 57 57 17 35 32 33 51 42 55 16 29 26 29 102 53 32 34 50 56 35 64 15 45 22 32 69 16 19 12 32 52 42 45 34 26 55 38 69 19 27 77 9 17 11 29 51 63 16 44 61 21 22 37 50 31 71 12 25 52 14 24 26 34 13 34 47 15 38 43 23 40 45 74 15 32 45 10 77 6 59 13 12 19 30 17 66 16 49 20 22 0 20 35 66 58 7 15 13 44 18 12 26 46 28 30 47 16 79 27 26 35.31003382187148
32 42 35 42 15 35 35 36 64 24 26 8 49 31 29 59 72 56 27 48 61 11 10 45 25 28 20 60 28 34 39 30 27 64 43 39 25 39 43 21 13 19 9 32 29 36 14 31 30 27 52 32 50 45 49 55 65 20 6 86 24 59 46 43 51 46 46 28 18 58 23 26 43 73 40 40 27 35 19 36 30 31 47 13 29 10 56 62 23 41 24 49 32 35 34 67 29 47 22 60 23 7 38 51 27 20 20 53 28 65 26 32 33 54 60 35 23 36 53 26 3 40 12 48 43 34 63 35 30 41 43 11 14 45 47 27 29 45 39 23 44 28 21 45 22 24 23 39 21 14 13 49 15 11 72 87 9 12 48 39 2 14 24 21 39 25 56 15 44 26 10 35 37 5 6 38 51 14 15 62 52 25 27 49 39 36 19 40 35 12 18 44 11 11 65 13 26 57 43 26 21 80 30 46 66 77 31 6 41 26 34 9 37 15 56 52 45 34 36 36 21 28 66 19 23 49 53 23 48 14 23 40 41 52 35 39 16 47 36 18 21 23 34 23 33 36 45 0 42 8 18 32 46 50 35 10 42 27 10 35 30 5 29 16 59 59 66 52 54 60 45 18 39 32 20 63 4 12 26 28 39 44 9 23 18 55 1 59 47 39 16 63 32 46 47 57 20 43 16 41 28 48 38 31 37 37 32 18 37 43 32 61 73 51 23 24 48 28 38 5 72 51 53 35 48 88 33 39 0 21 6 31 45 26 45 37 30 19 33 30 21 28 33 25 58 40 17 37 47 22 15 8 43 32 22 44 13 7 15 61 35 23 35 14 19 42 57 20 62 28 18 43 42 45 48 35 58 52 35 47 47 27 49 6 28 63 11 22 43 53 23 38 45 64 16 21 17 8 40 39 24 43 50 23 51 26 19 53 38 24 28 31 16 57 26 21 12 33 68 38 27 14 30 14 30 58 5 37 42 18 16 39 27 22 35 57 27 20 80 48 48 38 31 69 25 12 55 32 40 17 43 41 9 16 29 43 39 30 26 33 33 49 49 29 43 5 65 39 41 31 41 12 77 33 29 20 39 16 32 14 57 45 23 56 52 45 62 83 17 26 65 71 60 41 28 50 59 27 51 41 34 32 28 46 34 3 54 48 34 51 58 27 35 23 28 26 40 26 41 46 52 45 40 21 32 37 17 42 32 63 40 19 41 41 20 25 1 37 63 48 18 61 42 33 6 60 30 48 24 53 26 17 83 16 55 25 21 28 37 36 23 54 32 19 17 43 35 27 87 12 15 43 29 25 35 40 18 38 5 20 42 42 39 35 24 18 54 29 77 59 29 57 16 36 54 39 27 55 37 20 52 39 56 22 44 29 31 74 43 17 37 45 10 46 19 19 26 17 46 24 63 52 13 12 15 15 36 12 20 47 60 33 51 11 70 28 27 49 64 44 38 39 23 88 33 5 47 19 56 33 35 15 18 18 9 24 47 59 47 11 49 35 59 28 54 24 66 31 6 48 16 33 26 42 33 26 45 47 37 20 55 23 33 41 23 23 27 25 12 25 17 21 19 16 28 35 17 14 60 30 33 38 50 12 22 27 18 27 25 54 26 55 64 37 47 49 0 79 41 38 25 31 21 33 19 40 30 32 33 43 26 18 45 71 18 19 67 24 17 23 39 38 14 32 24 33 28 42 13 33 34 40 18 55 17 39 43 39 38 34 25 24 36 34 25 36 25 23 48 23 56 41 31 28 48 57 36 54 52 14 39 32 37 54 42 61 17 32 30 29 111 54 35 31 50 62 36 56 16 46 20 34 64 13 18 14 36 58 41 44 31 24 59 37 75 19 27 76 9 15 11 26 51 63 16 42 57 26 24 28 51 30 67 12 24 50 11 21 24 29 15 34 53 12 37 51 20 37 44 67 18 31 50 9 68 6 58 11 10 20 33 13 64 17 50 24 22 0 18 37 62 58 7 13 15 50 20 9 23 46 30 25 50 16 79 27 28 34.81397970687711
37 44 37 39 15 38 34 34 60 25 26 8 48 31 26 61 67 52 29 43 57 10 10 56 24 28 19 54 27 32 42 28 22 64 39 33 21 36 43 20 13 18 7 32 26 36 14 26 31 31 51 36 48 42 52 54 62 20 5 84 23 56 47 44 54 44 39 28 15 48 25 23 38 71 39 42 26 38 18 31 30 30 50 12 32 8 52 61 24 42 20 48 32 26 37 74 27 46 21 69 27 8 40 50 24 22 19 47 27 64 23 33 33 55 56 37 19 39 56 30 3 44 13 46 40 36 61 30 29 40 49 13 15 48 48 25 29 42 36 19 38 27 20 42 19 23 23 37 22 13 10 50 20 8 78 82 6 12 45 38 1 13 25 19 39 23 62 19 38 28 11 29 40 5 6 39 52 13 17 60 49 21 22 54 40 38 16 35 37 12 17 42 9 9 57 16 23 59 42 29 25 78 28 42 64 78 29 5 42 25 35 13 39 13 56 52 41 32 33 35 19 28 67 19 22 50 56 23 44 14 27 41 39 55 34 36 12 47 34 16 18 24 33 23 29 36 43 0 39 7 18 32 45 52 33 10 46 31 12 36 27 3 26 16 66 64 68 55 58 59 43 19 37 33 22 58 4 11 21 29 40 42 11 24 17 54 1 55 43 41 16 54 28 48 42 61 20 43 14 44 24 46 37 30 34 34 32 24 39 43 34 62 64 50 25 22 46 32 42 5 68 48 50 32 45 88 36 45 0 21 5 31 39 23 42 40 29 20 39 32 20 30 37 27 61 43 12 42 45 22 18 10 42 35 20 44 15 6 15 64 35 22 31 13 18 37 52 17 63 29 20 42 41 47 45 32 56 52 36 48 45 26 48 3 33 63 9 22 43 54 22 35 44 66 12 23 19 6 38 42 25 43 53 18 50 25 17 48 34 23 27 30 13 56 28 20 11 36 64 42 26 13 32 15 30 61 4 35 47 20 10 36 24 21 34 52 21 21 76 50 50 38 34 66 30 9 58 33 40 16 38 36 10 14 31 45 44 32 28 31 35 54 48 29 42 4 60 33 43 28 41 13 83 31 25 20 44 13 29 10 55 42 20 56 52 46 63 79 18 30 70 75 61 39 27 50 59 29 51 41 35 35 29 46 32 3 56 48 35 47 56 27 39 23 26 29 39 20 47 42 52 45 39 21 32 35 14 40 30 64 39 24 39 40 20 27 1 39 61 53 23 54 39 35 5 64 36 50 23 54 29 16 79 15 52 23 22 28 41 37 25 60 36 15 15 40 35 26 88 11 17 41 29 26 37 43 15 37 6 23 40 38 42 36 27 16 51 31 77 51 26 57 14 35 57 36 27 51 38 26 52 39 49 20 45 27 32 72 46 18 39 39 9 46 18 18 22 17 48 22 55 49 11 14 17 16 34 10 21 41 60 41 49 11 66 27 27 52 71 47 39 39 26 92 35 5 45 20 52 33 38 14 17 15 8 24 42 65 42 13 49 38 57 26 57 23 66 33 8 46 20 28 26 41 32 24 43 46 35 24 53 24 34 41 19 22 26 26 13 26 19 23 20 16 25 36 17 14 53 28 31 41 50 15 22 26 16 29 25 44 22 53 68 38 46 49 0 84 37 42 26 30 21 36 20 39 29 31 34 37 22 17 41 71 18 17 66 19 18 22 39 33 14 28 23 32 27 39 11 29 37 39 18 60 17 37 40 40 37 29 23 26 38 37 24 32 28 20 53 26 54 50 30 26 44 49 36 51 54 16 35 28 35 50 42 62 17 31 33 30 118 49 34 30 50 62 39 60 14 45 20 33 62 12 17 15 45 59 35 43 30 21 63 41 78 16 26 74 11 16 9 25 50 66 14 41 58 26 28 26 48 25 64 12 25 51 10 20 22 27 15 32 44 10 41 55 21 37 45 68 20 33 47 8 61 6 61 11 9 19 36 13 60 16 54 26 21 0 21 36 62 61 4 14 12 49 23 10 26 51 27 23 49 14 75 27 31 34.43404735062007
39 44 41 33 14 38 30 36 55 24 25 8 48 30 23 58 71 50 34 46 55 12 9 65 21 23 20 52 29 29 43 25 22 68 37 36 19 33 43 19 12 19 6 32 28 35 15 24 32 25 49 41 48 40 53 61 63 22 6 75 23 52 51 45 54 45 40 28 14 47 29 22 36 70 39 39 23 39 16 30 32 33 50 13 29 9 54 61 22 38 19 45 31 22 39 76 27 48 20 73 24 5 38 55 27 20 19 47 24 65 22 36 36 59 55 41 21 39 53 34 3 42 14 44 39 38 56 33 26 41 47 14 15 48 52 31 26 40 36 17 37 28 20 43 19 28 21 36 22 17 10 51 21 9 74 84 3 11 46 35 1 15 29 20 34 22 66 21 37 31 12 29 35 4 5 41 50 13 17 58 47 26 20 55 41 35 18 35 37 14 22 38 6 8 60 23 18 51 43 34 25 73 30 40 59 79 24 3 37 21 38 15 41 11 52 51 44 32 26 32 22 26 56 20 21 49 58 18 39 12 24 32 35 50 31 38 13 43 30 16 17 20 29 19 28 36 44 0 34 7 21 29 40 57 34 9 42 35 12 33 24 2 22 14 66 62 70 54 51 56 40 18 33 34 25 53 4 10 18 21 38 43 11 27 19 45 1 56 55 38 14 56 28 46 38 55 18 43 15 42 25 42 41 30 30 29 31 25 38 43 32 61 61 50 22 20 52 35 44 5 66 47 41 29 44 90 37 38 0 20 5 32 33 18 41 42 30 20 40 32 20 33 39 27 63 45 15 44 43 27 19 13 37 37 26 40 13 4 13 64 32 19 33 13 17 36 51 17 56 28 20 48 42 52 45 30 53 47 42 47 45 29 51 3 33 59 8 24 40 52 21 30 45 66 11 22 17 6 41 41 24 47 54 15 43 22 18 45 25 25 26 30 13 57 28 20 11 41 68 40 26 11 31 15 30 54 4 27 52 17 12 34 21 18 37 55 23 18 71 52 51 36 38 63 32 6 50 38 39 14 41 31 11 13 35 43 49 37 26 30 38 63 50 25 38 4 54 31 47 31 39 17 79 28 24 21 47 11 29 10 52 36 22 52 51 47 67 77 19 30 77 73 63 36 30 50 61 31 53 42 40 38 36 41 28 2 61 50 32 46 55 26 39 23 23 26 31 19 53 44 48 36 41 22 30 32 14 42 27 60 35 22 42 38 21 30 1 36 64 50 24 49 41 35 6 63 41 55 22 52 27 15 83 13 48 22 22 28 37 37 25 63 40 15 17 36 31 33 83 13 18 40 30 27 36 41 11 33 7 22 44 35 42 38 26 15 50 29 80 55 25 54 14 37 55 34 26 50 37 26 52 38 49 20 43 30 35 71 42 17 42 37 5 46 15 18 25 16 52 23 51 52 8 14 14 20 32 9 21 37 57 43 48 12 63 27 24 51 71 40 39 40 26 93 31 6 47 18 48 34 36 12 14 14 10 24 42 62 36 11 52 40 59 26 64 25 64 34 8 46 25 25 26 39 30 25 42 46 35 21 52 22 35 37 19 22 24 32 13 26 17 23 21 17 20 37 16 13 50 26 36 40 51 17 21 28 15 35 25 45 24 54 62 37 50 46 0 84 35 43 26 33 20 33 14 41 28 33 42 34 20 15 38 75 19 20 65 19 17 25 38 32 13 32 21 32 27 35 10 27 38 39 16 61 14 38 41 36 37 31 20 22 40 38 20 32 27 16 51 28 49 48 29 25 40 51 37 47 53 19 35 26 38 57 43 66 17 31 33 31 123 44 31 32 53 64 36 60 11 41 17 33 61 13 16 17 50 58 33 46 35 21 62 42 78 16 22 65 13 12 10 25 49 68 12 41 54 21 34 28 49 25 61 12 24 48 9 21 21 30 17 32 47 10 45 53 22 35 43 68 18 33 47 8 57 6 62 9 6 16 40 10 56 18 56 29 20 0 22 38 59 60 3 14 11 47 19 10 27 50 31 25 45 14 76 27 30 34.03382187147689
36 44 39 30 13 37 28 33 54 28 25 6 49 30 22 57 69 52 37 51 54 9 9 65 20 20 17 50 26 24 42 25 26 67 32 31 17 33 43 19 14 16 4 32 26 35 17 22 30 29 47 46 51 37 50 61 65 20 6 74 26 53 47 45 57 40 41 27 14 41 26 22 32 71 35 38 22 40 17 26 29 34 49 12 26 8 46 66 22 37 16 45 30 20 41 73 26 41 20 73 23 5 35 63 28 22 19 44 24 63 17 38 36 58 58 41 21 42 48 32 3 43 13 42 39 39 61 34 27 38 47 16 15 50 55 29 21 33 35 18 31 30 21 51 20 29 17 36 24 12 11 45 22 7 70 83 4 10 47 36 1 12 30 18 40 20 66 20 35 31 17 24 35 3 6 49 46 12 18 58 44 29 21 53 39 34 17 35 39 13 24 40 5 7 54 23 16 51 48 37 30 64 30 38 53 75 22 2 37 16 37 11 43 10 46 52 40 30 24 30 23 27 59 19 19 46 57 15 38 11 23 32 35 52 30 40 15 38 29 13 17 16 30 17 25 37 43 0 37 6 20 31 40 59 34 8 42 39 13 30 23 2 21 15 54 62 70 57 55 55 42 20 33 33 24 60 4 8 16 19 37 43 12 30 19 47 0 54 55 37 15 55 27 46 40 57 16 44 17 40 31 40 47 30 30 28 30 24 38 42 33 66 59 55 26 17 59 35 49 2 67 49 37 28 40 96 37 37 0 22 6 30 36 15 40 45 28 20 44 30 16 33 43 25 68 45 14 43 45 32 18 15 37 31 33 37 15 4 13 66 33 23 35 11 13 34 52 14 49 27 20 47 42 54 49 30 44 45 46 46 43 28 54 3 34 53 7 27 35 48 20 26 48 67 7 23 14 5 44 38 27 46 49 11 45 22 21 44 25 20 29 32 14 60 27 18 10 37 67 43 27 11 25 12 32 55 2 27 51 17 13 27 21 18 38 55 23 17 68 49 51 33 40 64 29 7 50 39 38 12 38 30 12 11 34 44 58 39 22 29 44 67 47 24 34 3 56 30 49 29 37 20 80 25 25 23 47 9 26 9 52 28 21 48 50 49 65 80 17 30 71 67 60 37 24 47 57 36 62 44 42 34 38 39 29 2 56 51 34 52 47 24 42 22 20 23 27 17 49 43 47 33 40 25 25 31 14 41 26 66 35 22 37 37 19 29 1 30 65 50 25 44 36 35 6 69 44 57 22 54 26 14 84 12 47 18 21 27 41 36 26 63 37 16 15 33 25 34 79 16 17 38 25 26 35 41 10 33 5 24 41 36 41 37 22 14 47 31 76 58 26 56 13 41 57 34 25 52 33 24 45 44 48 18 43 27 36 69 45 18 42 38 5 40 17 15 24 14 54 21 52 49 6 15 13 21 33 10 19 35 53 43 47 13 62 27 25 45 70 42 42 36 25 95 40 6 47 24 47 27 35 12 15 14 9 28 40 65 34 12 60 41 57 26 64 21 57 39 8 45 29 27 24 35 31 24 40 46 34 20 48 23 34 35 17 22 24 35 12 25 15 25 20 17 17 35 14 10 48 26 40 37 51 20 22 27 16 40 26 45 24 55 63 31 48 43 0 82 33 45 25 29 19 32 14 37 28 33 48 30 17 17 36 78 19 24 61 20 17 25 36 30 14 34 19 32 28 35 9 25 39 42 16 62 11 32 42 33 40 28 18 26 43 39 16 31 28 18 51 21 49 54 27 24 38 53 38 44 52 24 32 29 36 65 45 73 19 27 37 31 113 46 31 34 46 66 32 53 11 51 17 38 57 13 17 16 55 58 31 45 37 21 55 42 80 18 18 64 12 10 10 21 48 64 14 40 57 24 35 33 54 31 52 11 25 44 8 20 20 28 15 31 47 11 51 49 24 34 46 64 19 31 50 6 52 5 63 9 4 11 40 10 53 19 57 32 21 0 27 35 54 60 3 16 9 46 19 12 26 48 34 23 45 15 69 26 33 33.61894024802706
35 42 38 31 12 40 26 34 49 30 28 6 46 29 16 57 64 55 35 49 53 13 9 67 16 16 18 46 24 18 36 26 29 64 34 29 17 30 39 18 13 17 4 29 25 33 15 23 31 33 44 45 48 42 51 64 63 18 6 69 24 53 44 43 66 39 39 27 14 37 29 24 29 66 29 30 22 42 14 24 28 32 43 9 26 8 43 65 21 35 17 36 32 20 45 75 23 35 15 64 23 4 36 62 27 27 19 47 21 60 17 34 32 59 54 37 22 43 44 31 1 44 13 41 38 32 57 29 26 43 49 14 17 55 56 23 20 31 35 19 30 27 18 58 21 26 15 36 27 12 13 46 24 7 66 78 5 9 44 38 1 16 28 19 42 20 61 22 38 29 19 22 33 3 8 49 42 12 19 52 43 32 22 53 38 32 19 34 43 18 29 41 4 7 56 24 14 50 50 36 31 58 34 35 48 76 25 1 36 12 41 11 39 9 47 57 35 25 24 31 24 23 59 20 19 40 53 17 41 12 25 31 31 51 29 40 14 35 28 14 19 16 34 17 20 37 34 0 37 6 19 33 40 65 34 6 48 39 13 29 23 2 20 14 53 59 67 56 57 55 41 18 36 33 27 58 3 6 11 18 34 40 13 31 18 46 0 53 57 37 19 51 29 47 40 55 17 42 14 36 37 37 48 31 29 30 28 28 38 42 31 68 61 53 27 13 64 33 41 2 64 51 37 30 46 93 39 38 0 21 7 31 32 14 40 45 23 18 43 31 18 36 44 27 58 46 11 43 42 31 19 21 40 30 31 32 12 3 11 64 30 25 32 12 12 31 54 16 45 27 23 47 43 54 48 28 43 44 51 42 40 28 54 3 31 53 6 21 31 52 16 25 49 63 7 25 13 1 50 41 26 47 55 10 46 22 25 40 23 17 32 36 11 63 25 18 8 39 63 49 24 12 32 13 33 56 2 27 51 16 15 25 25 16 38 56 24 20 71 48 51 31 40 65 33 8 46 38 39 14 36 33 12 10 33 47 62 38 22 32 53 68 41 23 33 1 51 32 52 32 40 20 78 26 25 22 43 8 25 12 46 28 19 46 47 52 66 77 13 24 73 69 60 35 22 45 54 35 65 41 39 34 41 37 31 2 57 55 34 52 47 24 37 18 21 19 27 17 46 42 47 32 37 21 23 27 13 40 21 62 37 19 33 32 16 25 1 29 66 48 25 42 32 32 7 71 45 58 22 50 24 15 86 11 46 17 17 29 40 31 25 69 35 19 14 31 28 31 75 22 20 38 26 25 37 42 11 29 4 21 37 34 43 32 21 13 45 27 69 59 31 51 12 42 60 31 22 51 30 23 44 48 46 19 41 27 32 69 49 16 47 31 4 37 17 13 30 13 52 19 52 51 6 20 11 17 36 10 17 38 48 43 47 14 56 25 24 48 70 42 41 29 31 93 43 5 43 19 48 31 32 10 18 15 8 27 42 59 31 12 59 37 58 28 64 23 54 39 8 47 29 26 23 31 31 27 39 48 35 21 41 22 33 39 11 21 27 36 11 26 11 29 21 16 15 36 13 10 45 25 44 38 46 24 20 34 16 39 29 48 24 51 60 32 46 40 0 80 30 45 27 25 16 30 14 34 27 32 50 31 15 20 37 79 21 22 60 17 20 24 33 27 13 34 16 36 31 37 8 26 39 43 18 60 11 30 47 34 43 31 19 27 42 38 14 27 28 16 49 22 43 57 27 23 39 53 36 49 55 23 30 31 36 68 47 67 20 32 38 32 103 43 26 28 45 62 25 50 11 55 15 40 62 12 13 18 59 64 32 49 34 22 54 42 75 21 15 62 11 10 11 18 48 59 15 39 58 26 36 33 60 30 48 9 22 39 10 17 15 26 13 34 44 9 45 45 22 30 50 62 21 30 51 5 50 4 53 9 4 12 45 7 54 20 50 32 17 0 30 34 48 59 3 19 9 44 20 12 25 44 36 26 46 15 68 25 36 33.089064261555808
34 40 37 31 13 45 27 37 43 31 28 5 47 27 14 53 61 57 38 50 58 14 9 62 16 16 19 47 17 17 35 27 32 67 27 29 16 30 42 17 12 15 4 25 21 29 18 20 31 39 39 47 48 41 48 64 68 15 6 65 21 52 40 44 59 32 38 30 16 36 32 19 23 66 32 27 17 42 13 22 24 33 40 10 24 9 41 63 18 32 17 37 33 18 46 78 23 32 15 62 25 6 34 65 26 24 17 46 21 56 15 27 34 62 54 35 19 39 41 30 1 45 11 36 34 33 54 25 27 42 52 14 18 62 59 20 17 30 34 19 29 28 17 58 18 25 14 31 26 9 12 42 26 8 63 83 3 6 46 35 1 15 28 21 43 18 59 27 41 24 20 22 34 2 6 44 45 12 20 48 38 35 19 47 35 29 22 28 44 17 29 44 2 7 55 27 10 49 52 38 33 54 32 31 47 81 27 1 35 9 48 9 39 7 48 57 35 23 19 34 23 16 55 21 17 37 57 17 39 14 26 33 29 52 32 42 12 33 23 14 23 11 32 16 21 38 32 0 41 6 14 31 36 69 33 6 54 42 14 26 23 2 21 10 51 55 61 58 55 52 42 19 37 32 30 59 3 6 13 14 36 38 16 27 20 42 0 54 65 38 19 51 27 50 41 54 14 36 15 37 40 35 47 28 32 31 24 26 34 45 31 66 57 56 28 10 66 36 39 2 59 53 37 29 46 85 40 35 0 23 7 31 32 13 43 43 22 16 46 30 19 35 40 29 58 44 10 39 46 33 16 17 39 26 31 29 12 2 13 65 27 26 32 10 11 29 50 16 51 29 20 48 45 54 53 27 43 44 49 40 42 27 53 3 27 52 6 20 32 57 14 29 45 61 7 24 14 1 51 39 27 42 59 10 47 17 26 38 19 17 31 39 11 60 24 15 7 44 60 46 22 15 35 14 31 55 1 25 47 18 20 24 26 14 41 60 25 23 71 46 52 29 44 62 36 7 44 38 36 15 31 33 12 6 33 46 61 39 24 36 54 67 41 23 33 1 51 32 47 36 43 23 74 24 25 21 45 9 23 17 44 23 22 46 48 54 68 74 15 26 71 65 63 33 23 43 57 35 61 38 36 35 40 37 34 2 55 54 32 52 45 24 33 19 20 21 26 15 42 36 52 31 35 22 25 27 12 37 20 68 39 17 30 31 17 24 1 27 64 47 23 36 29 30 7 77 39 56 23 55 24 11 82 10 45 16 18 27 42 25 24 69 37 17 14 28 21 32 71 25 21 39 22 27 40 38 10 28 8 21 32 36 43 36 24 13 43 25 71 58 35 52 10 45 63 31 23 51 24 24 47 46 40 18 42 28 33 66 50 15 46 31 3 36 18 10 28 14 53 21 50 48 4 21 12 17 37 12 22 37 43 44 45 15 53 22 21 44 73 45 32 25 35 88 44 8 46 23 50 30 31 10 19 13 7 24 39 59 25 11 61 33 57 31 72 21 49 33 8 40 32 25 22 29 34 28 43 46 38 20 42 19 32 37 9 21 27 34 9 25 9 23 22 15 13 31 13 9 45 25 41 42 43 27 17 38 17 40 22 46 25 51 59 31 48 42 0 74 30 36 25 25 17 33 15 33 28 36 56 27 17 20 37 72 22 21 60 17 23 22 26 29 12 34 12 41 33 37 7 26 42 44 20 65 8 32 45 31 44 32 22 29 46 35 13 25 32 14 50 25 42 49 23 22 35 54 36 46 53 24 28 29 38 64 47 65 21 34 39 36 103 47 27 23 45 62 22 48 12 60 12 41 59 13 14 19 56 68 31 53 34 20 53 44 67 19 15 62 14 8 14 12 46 58 15 40 57 28 37 33 60 28 46 8 22 35 11 15 14 28 13 32 46 9 45 42 25 26 55 59 20 29 57 5 48 5 53 6 4 10 42 7 56 20 50 35 16 0 30 37 47 57 2 22 10 45 24 13 26 45 36 25 41 17 68 24 42 32.63134160090192
32 35 37 29 14 41 29 37 39 33 25 4 43 27 13 50 62 57 37 48 54 16 9 64 13 20 19 45 18 12 37 25 32 67 27 33 17 32 42 19 13 15 4 27 18 30 21 20 32 37 40 41 51 42 50 61 71 16 6 61 22 47 36 46 59 26 38 35 15 35 33 19 26 67 37 25 16 40 10 21 20 31 40 10 24 10 40 65 18 31 17 38 30 21 46 83 22 24 16 57 25 8 42 64 28 22 18 46 18 52 16 27 38 60 56 28 17 40 41 30 1 43 10 35 33 33 45 24 24 36 53 15 19 63 58 22 12 27 37 18 25 23 13 63 20 25 13 28 23 12 12 41 31 8 63 80 3 5 46 31 1 15 32 19 43 19 53 24 41 25 18 18 32 2 7 42 48 13 23 46 30 34 18 45 35 32 23 31 41 20 33 43 1 5 51 23 9 49 55 41 29 49 29 28 45 81 27 1 36 9 48 8 37 7 49 57 35 20 16 34 24 19 55 18 17 41 53 15 45 14 26 36 25 54 31 45 10 31 22 15 24 11 30 13 23 40 35 0 45 5 14 32 30 64 33 6 52 44 13 20 18 2 19 8 47 54 61 52 50 52 38 15 35 28 28 52 3 7 16 16 38 42 18 29 22 43 0 54 61 41 17 49 27 52 47 51 13 33 14 38 43 33 49 28 36 33 21 23 31 44 31 71 55 57 33 7 62 34 37 0 53 56 39 34 43 83 37 35 0 24 7 32 27 12 40 40 22 15 53 32 17 38 41 24 59 39 10 37 45 33 16 18 42 25 34 31 12 2 12 62 26 32 33 9 12 27 50 16 47 31 21 47 51 54 57 26 35 45 54 41 45 28 54 2 25 50 5 21 31 60 13 23 45 54 6 24 13 0 48 39 28 43 64 10 45 17 27 40 19 17 33 41 8 62 25 18 6 48 52 44 19 16 30 12 43 54 0 25 42 14 24 22 26 14 41 68 25 26 70 43 55 29 48 68 37 6 43 44 35 12 32 32 12 5 33 49 65 43 22 37 61 66 38 21 36 1 51 29 43 37 45 27 70 23 22 23 43 6 20 17 42 23 24 39 44 52 65 71 17 29 70 62 66 30 20 42 56 36 57 36 32 30 43 40 32 2 53 57 32 54 40 23 31 19 21 22 27 14 45 40 54 29 33 23 21 30 10 32 23 65 38 15 28 25 17 27 1 23 61 44 22 31 27 27 5 83 38 54 23 47 22 12 85 10 47 14 16 20 39 20 24 64 39 17 15 24 20 36 70 27 22 41 20 26 42 35 11 28 8 22 33 35 43 36 27 11 39 21 59 59 36 50 8 44 58 32 23 55 22 24 41 37 38 15 40 29 34 66 50 13 46 30 3 40 21 12 24 13 50 23 44 52 4 20 14 17 32 10 29 34 42 47 44 14 51 22 17 46 74 46 32 25 37 75 40 9 48 27 52 29 26 8 19 10 8 25 38 65 24 12 61 36 50 26 72 19 51 30 9 36 35 27 22 26 35 27 42 45 37 21 39 18 28 35 10 19 26 30 11 24 7 20 19 18 12 33 11 10 42 27 41 40 39 29 16 36 16 48 23 46 27 51 56 30 50 42 0 68 33 36 21 20 17 35 16 40 33 35 65 25 20 17 35 70 25 21 57 18 23 19 24 26 12 31 10 37 32 36 5 24 41 45 18 61 9 31 41 30 43 32 18 32 44 37 10 20 30 13 41 24 40 56 21 23 33 55 33 48 52 28 24 25 37 67 45 62 20 35 39 35 101 49 25 19 46 64 20 46 11 55 11 42 59 14 13 20 54 71 26 51 30 21 46 40 67 18 14 59 13 7 14 9 48 52 16 41 54 30 36 32 65 31 39 10 20 35 8 15 13 23 12 25 53 8 52 41 25 25 62 59 22 28 65 5 44 7 52 7 2 9 40 9 55 20 39 34 13 0 32 37 45 56 2 24 8 40 29 12 27 47 32 23 39 15 65 23 47 32.09921082299887
29 35 40 30 15 42 33 34 36 31 24 4 40 32 11 47 59 62 35 48 53 18 12 62 11 21 16 50 15 9 40 22 34 66 29 36 14 35 46 19 15 11 3 21 19 33 23 20 31 44 37 42 54 48 47 62 74 19 4 60 21 51 35 49 56 25 35 37 16 32 29 16 26 63 41 26 15 39 7 21 21 32 40 8 21 10 37 63 17 34 16 40 34 18 52 84 19 24 17 59 25 7 41 57 28 27 21 50 20 52 12 28 34 65 55 27 17 41 37 31 1 48 10 35 29 34 46 21 24 37 54 15 26 63 60 20 11 26 39 17 22 21 10 64 21 22 11 31 24 13 12 43 28 10 61 75 3 4 39 32 0 12 34 19 41 17 53 24 43 26 18 17 30 2 7 37 50 13 23 47 28 33 18 44 30 32 29 29 38 20 35 43 1 5 46 21 7 41 56 44 30 46 29 27 44 76 31 1 42 8 47 7 30 5 42 55 34 17 16 41 30 19 61 18 20 37 50 13 43 12 25 39 22 55 32 44 9 32 22 13 25 10 28 11 24 44 32 0 46 4 12 34 26 68 31 7 55 44 16 22 19 1 17 8 47 55 62 53 54 51 33 17 28 26 30 59 2 8 18 17 39 41 18 31 23 43 0 48 62 42 19 44 27 53 44 52 13 31 14 40 41 29 50 28 40 28 21 25 32 44 32 73 47 62 35 7 56 30 33 0 53 60 40 38 42 80 34 41 0 26 8 27 26 12 35 33 19 12 54 34 19 38 41 23 63 35 10 36 47 35 16 23 41 23 33 30 13 2 11 61 27 34 39 9 14 27 42 14 53 34 16 42 53 56 61 26 34 43 55 41 50 26 48 2 26 50 5 21 34 63 13 22 45 53 4 21 14 0 48 37 27 47 67 11 42 16 28 36 19 16 35 39 9 57 23 15 5 44 47 40 19 17 31 12 35 55 0 23 38 15 32 20 30 13 41 69 22 31 69 41 57 25 51 67 36 5 46 45 35 13 30 35 12 4 36 42 68 45 19 36 63 61 35 19 41 1 49 28 43 38 43 26 71 22 21 26 45 7 18 15 40 24 22 35 49 44 61 65 15 29 64 63 66 32 18 39 53 37 59 33 35 29 39 40 31 2 52 59 34 54 41 25 34 24 27 24 26 14 42 40 53 32 30 24 18 31 8 27 23 66 42 14 27 22 15 30 1 24 54 46 21 28 24 25 5 83 39 48 26 43 21 12 84 10 41 14 17 20 37 16 23 67 37 19 15 23 17 36 59 30 22 39 19 27 48 33 11 28 12 22 33 42 46 37 28 9 34 22 56 62 29 45 7 41 54 28 19 53 22 23 41 35 34 15 35 30 33 71 47 12 44 30 2 43 22 10 24 13 47 26 41 56 4 23 14 17 31 10 33 27 38 45 44 12 50 21 17 47 74 45 35 18 38 74 42 10 51 29 48 27 25 7 19 10 7 27 38 67 18 12 61 33 48 21 74 23 48 30 9 29 36 27 20 30 37 27 40 39 32 21 34 19 25 33 9 18 28 36 12 23 5 19 19 17 12 32 10 12 34 28 39 38 32 34 17 36 17 45 20 50 27 49 54 27 51 41 0 62 36 35 19 18 12 36 19 38 29 30 62 23 20 14 34 70 28 24 54 14 26 21 23 24 11 32 10 34 32 36 5 21 47 44 18 60 10 30 38 31 35 31 18 36 46 37 11 17 31 14 38 25 36 57 20 20 30 54 31 51 49 29 19 25 33 72 41 61 17 39 40 38 102 51 29 15 49 66 15 45 10 53 13 42 55 14 12 24 52 72 27 52 26 19 41 40 61 17 15 57 14 5 17 10 47 46 15 45 52 30 36 31 66 30 34 10 23 34 7 18 13 25 10 22 50 9 54 39 27 22 65 61 24 26 61 5 51 9 50 9 2 6 41 9 51 16 40 37 13 0 30 34 41 56 1 30 8 41 30 12 27 47 37 22 42 18 65 22 50 31.72378804960541
32 29 43 30 16 46 36 33 35 31 19 4 43 35 10 49 62 60 34 48 54 20 16 64 11 19 15 48 13 8 39 21 33 59 25 33 14 31 50 19 19 10 3 19 18 34 24 22 26 40 36 40 54 46 44 66 67 19 4 49 23 51 37 53 56 25 34 41 15 32 33 11 21 59 38 25 14 43 7 20 20 34 40 6 14 8 40 56 20 30 13 42 37 20 58 75 17 20 15 60 29 8 36 56 30 27 24 51 18 56 12 29 37 62 50 22 19 43 34 32 1 46 10 37 28 34 48 18 30 39 61 15 31 68 55 20 11 28 44 18 24 24 7 63 19 23 9 32 26 18 14 42 29 10 59 72 3 4 41 35 0 10 33 17 36 17 52 23 43 26 18 18 24 2 8 35 45 14 22 52 26 31 20 48 24 33 31 32 36 22 35 41 0 3 38 22 7 38 59 40 29 38 29 26 42 78 30 1 40 8 47 7 30 4 37 60 34 19 17 45 35 19 61 17 21 36 51 14 37 17 27 38 25 60 31 48 11 30 24 14 26 11 28 11 23 44 34 0 49 2 10 35 26 65 31 6 57 50 16 20 17 1 15 7 46 47 62 52 57 47 37 16 29 28 31 56 1 11 21 18 41 39 22 29 23 47 0 44 58 36 21 41 25 56 40 53 12 27 10 37 44 28 50 26 38 27 21 22 32 46 30 69 43 64 28 7 55 26 32 0 55 60 39 38 44 71 33 40 0 23 10 29 22 9 30 35 17 10 53 36 24 36 35 19 64 32 15 34 53 36 12 23 40 21 35 29 12 2 11 62 28 34 31 11 15 27 37 10 46 37 15 41 52 60 57 23 31 44 54 44 45 26 45 2 26 45 6 20 33 65 10 22 41 52 4 18 13 0 53 32 27 46 76 11 41 17 28 38 20 16 37 40 8 60 18 17 4 43 46 36 20 18 33 11 44 49 0 23 38 14 33 19 28 12 35 72 24 31 66 42 54 23 57 66 39 3 52 44 33 11 29 33 11 3 37 41 74 49 18 37 66 60 38 19 40 1 48 25 38 38 45 26 76 19 23 29 45 9 20 15 43 22 25 29 46 46 61 60 12 27 64 68 64 25 18 36 52 35 51 35 36 30 39 43 32 2 52 54 34 48 41 25 33 26 26 29 23 13 38 46 53 30 33 23 19 32 7 28 23 67 43 14 25 18 14 27 1 23 53 46 20 27 22 22 5 79 34 46 28 41 21 12 84 9 41 14 19 20 35 14 25 67 35 18 14 20 14 39 55 29 23 38 18 25 52 28 11 27 14 26 32 48 50 34 25 7 33 25 56 61 27 46 6 42 55 21 18 57 23 29 42 36 33 14 33 29 34 74 45 12 49 30 2 46 23 12 24 14 41 25 42 56 3 22 10 14 33 10 36 26 34 46 41 10 50 22 18 48 68 39 35 18 41 73 43 9 52 31 45 23 25 7 18 8 7 28 34 66 18 14 57 32 46 23 71 25 45 29 8 26 37 25 19 28 36 29 40 36 30 22 36 19 21 36 6 18 24 36 9 20 4 16 20 19 12 29 8 13 32 25 44 39 30 39 16 36 16 42 15 53 24 48 55 27 52 42 0 64 35 34 18 18 9 40 20 38 29 26 67 18 21 15 35 71 25 22 58 13 29 23 19 22 10 33 8 39 32 32 5 23 48 37 21 57 13 24 33 30 38 37 11 40 42 33 7 16 30 13 36 22 29 53 22 21 26 48 35 52 50 33 18 27 29 75 37 57 16 38 38 38 98 49 33 16 48 70 13 42 11 50 14 46 52 12 11 21 57 71 27 54 23 17 44 38 60 14 16 50 14 5 20 8 47 37 16 45 51 29 35 27 69 34 34 8 24 33 8 17 9 25 9 18 45 9 50 39 28 21 64 64 23 27 56 4 46 11 52 12 3 7 40 8 50 18 37 35 13 0 28 33 34 51 1 26 11 41 29 14 21 48 39 25 42 18 59 24 48 31.27846674182638
27 29 41 30 18 43 35 29 34 29 20 2 46 32 8 54 58 53 28 45 49 15 17 54 10 19 17 42 11 7 40 20 34 69 23 33 12 31 53 17 18 11 3 15 22 28 27 24 27 40 37 38 57 49 41 64 53 17 2 48 29 50 32 54 58 25 36 40 19 32 36 12 20 57 39 24 16 47 7 22 16 31 38 6 13 10 38 54 24 29 13 41 36 18 55 69 18 17 14 56 30 8 37 48 26 24 26 41 20 52 12 30 34 60 44 17 17 47 34 34 1 43 8 34 27 37 43 17 30 40 57 15 31 71 58 18 11 28 46 18 25 24 6 59 21 27 8 34 28 20 14 39 27 11 63 63 4 2 47 37 0 11 36 20 36 16 50 22 42 27 18 19 18 2 12 35 44 14 26 56 27 37 19 49 25 32 37 35 36 24 29 43 0 3 37 23 4 33 55 35 26 35 28 25 38 79 25 0 38 6 54 8 28 4 34 51 35 18 21 48 38 20 69 15 25 34 52 13 32 18 27 34 21 61 30 45 10 27 26 16 27 9 27 10 20 43 31 0 50 2 10 39 30 70 27 6 62 53 17 19 18 1 12 7 45 41 60 45 52 49 36 14 32 25 31 52 1 10 21 16 42 33 19 29 25 46 0 43 55 35 17 38 22 56 38 56 12 23 8 35 50 25 51 23 39 26 21 21 35 43 30 64 43 60 27 7 56 23 31 0 51 59 39 38 46 68 34 44 0 23 7 28 24 8 29 34 16 10 48 37 25 31 32 19 65 30 14 33 53 40 12 27 43 23 38 29 10 2 12 57 30 39 32 11 16 28 38 9 37 43 15 38 53 60 57 23 25 44 48 48 36 26 44 2 25 42 7 23 29 66 9 19 44 47 4 13 12 0 54 29 27 45 76 9 36 17 27 32 18 17 37 44 10 66 17 15 4 47 41 35 15 19 33 9 44 45 0 22 36 15 35 19 28 10 33 74 22 32 68 43 46 19 57 61 36 3 52 46 34 12 25 36 9 1 42 43 70 44 15 34 62 69 37 20 39 1 40 15 35 42 50 25 76 21 24 30 47 9 21 15 43 19 20 27 45 45 62 57 11 27 62 64 60 25 19 36 54 39 51 40 40 27 45 41 29 1 54 51 30 41 40 27 28 26 23 28 22 13 38 44 53 31 32 22 16 31 8 28 24 65 45 10 22 17 14 29 1 21 49 40 18 29 23 24 6 71 34 43 29 42 22 12 91 8 39 13 22 17 37 12 22 66 39 18 13 21 12 46 47 24 24 42 18 28 58 24 11 21 17 27 38 44 51 39 26 6 35 25 61 58 25 40 5 41 51 20 19 53 21 26 42 37 36 15 32 32 32 74 39 10 47 27 2 53 27 10 28 14 35 26 37 57 2 20 10 16 35 11 34 24 28 42 41 10 52 22 17 47 65 35 35 16 43 73 42 11 48 31 44 24 24 6 15 6 6 32 33 69 17 13 57 25 45 24 66 30 40 28 9 22 36 20 18 24 33 27 45 32 26 26 36 19 20 38 5 16 20 34 5 19 3 12 19 20 11 28 8 12 28 21 46 40 28 39 15 33 16 41 16 54 21 50 50 27 53 44 0 59 35 32 20 15 7 45 19 35 27 28 67 15 20 15 34 71 21 21 54 12 31 23 19 17 8 30 6 45 33 34 5 22 48 31 20 55 14 22 34 30 39 37 13 33 41 31 6 15 27 13 35 23 27 55 22 22 23 50 36 56 49 37 18 22 33 74 34 50 20 40 38 32 98 53 39 16 47 74 14 45 13 43 13 47 50 12 11 25 59 62 27 49 26 16 44 37 57 14 16 50 13 4 19 8 45 32 15 45 44 27 34 26 71 30 30 8 23 31 7 17 7 24 10 17 47 10 48 35 28 20 59 65 25 25 49 3 42 10 56 12 4 8 38 9 43 17 31 32 14 0 31 32 31 53 1 23 10 41 28 14 21 47 39 26 39 15 63 24 50 30.62457722660654
25 28 44 30 15 40 31 26 37 26 20 2 40 33 6 56 57 52 28 47 46 15 18 48 10 16 17 41 9 6 39 20 29 72 24 36 12 30 54 17 21 11 3 12 19 28 30 26 24 38 43 37 59 48 47 62 53 16 2 41 36 46 38 49 63 23 35 38 19 30 32 12 19 55 37 25 14 47 6 24 14 30 34 6 15 7 34 55 25 24 15 37 39 16 60 63 18 15 13 55 33 8 36 46 25 25 25 43 19 47 12 29 35 61 44 16 16 51 33 32 1 37 5 34 29 37 47 15 30 38 62 13 32 67 57 17 11 24 55 19 27 24 5 51 21 25 7 35 26 22 14 39 28 9 63 62 5 2 54 39 0 16 39 19 35 13 48 22 40 29 18 21 18 2 13 34 44 13 26 48 25 35 19 53 23 34 38 33 38 23 32 45 0 3 35 20 3 29 48 30 27 32 25 21 34 73 21 0 37 7 57 7 31 3 31 51 34 19 21 50 41 20 69 14 25 33 53 8 30 20 26 28 21 65 27 49 11 27 27 18 26 10 24 10 17 50 30 0 51 2 9 40 30 67 26 8 69 50 16 18 18 1 10 10 43 42 62 46 50 47 37 16 31 26 33 53 1 10 21 15 45 34 21 33 24 40 0 39 47 35 17 37 18 60 30 54 13 25 8 38 44 26 49 18 34 26 24 28 37 45 34 67 38 62 30 8 51 20 27 0 52 54 37 36 52 71 35 41 0 24 7 28 22 8 30 36 16 7 48 31 26 31 29 17 65 28 13 35 56 43 12 31 45 23 39 27 12 1 11 53 25 42 31 11 14 29 37 9 34 46 12 38 48 57 59 20 24 48 48 52 37 27 41 1 24 38 7 21 33 69 9 18 44 49 3 9 13 0 53 29 23 44 82 10 37 16 29 29 20 18 32 43 11 66 17 18 3 44 39 32 10 20 36 10 51 38 0 20 35 16 32 17 30 10 28 79 20 32 67 41 53 17 57 60 42 3 55 45 27 14 24 33 9 1 42 39 69 41 12 34 70 66 40 21 40 1 44 13 33 36 53 23 80 19 24 33 43 9 21 12 41 17 22 24 43 44 58 54 14 28 56 56 57 21 16 35 54 41 48 37 43 26 48 40 24 1 49 44 28 38 39 29 28 30 25 29 19 12 39 46 56 33 29 27 12 32 7 28 24 62 41 11 21 17 15 27 1 19 48 37 18 24 20 23 6 64 36 46 28 41 24 11 94 8 36 12 24 18 31 12 23 64 35 15 11 17 11 55 45 23 25 41 19 30 56 23 15 20 21 24 38 47 53 40 21 5 34 34 59 58 23 40 6 38 45 19 22 44 19 29 43 37 33 14 31 31 30 67 37 11 51 25 2 54 28 11 24 15 34 26 35 60 2 20 12 19 35 12 31 22 26 39 45 13 48 23 19 49 63 41 31 16 41 75 41 9 42 30 45 24 23 5 15 5 6 34 38 63 15 13 56 22 46 24 63 32 35 30 10 22 33 16 17 24 36 26 46 30 26 28 29 17 18 42 4 13 24 38 6 17 3 12 17 23 12 30 8 10 28 22 44 43 29 36 13 32 15 32 15 52 22 46 51 33 53 42 0 60 35 31 16 13 7 49 26 32 29 26 72 14 18 20 31 71 21 13 48 16 32 25 18 15 7 31 5 50 33 38 5 24 46 30 19 53 14 22 33 29 39 33 14 36 40 25 4 11 26 12 34 22 24 52 23 24 20 49 38 55 51 37 15 19 34 77 29 47 20 40 35 29 84 50 41 15 48 69 14 48 11 34 11 51 51 14 11 28 61 59 25 48 28 14 45 39 54 16 14 46 14 4 19 9 36 29 14 39 42 29 35 24 71 33 27 5 23 33 7 18 7 27 10 17 43 11 47 35 34 22 65 64 23 22 49 2 42 10 51 13 4 8 37 7 41 20 27 31 18 0 28 31 29 42 1 23 10 46 30 16 16 43 41 28 42 13 62 24 48 30.15445321307779
25 24 42 26 15 42 34 29 36 23 22 2 38 34 5 52 51 51 27 42 41 14 14 37 11 16 17 42 9 5 36 19 27 66 25 39 13 26 61 17 22 11 3 10 20 29 33 22 20 37 44 38 60 52 49 59 50 14 4 38 36 45 39 49 64 18 38 43 18 29 29 11 19 49 38 26 13 44 5 28 13 28 32 5 14 7 32 57 25 20 17 39 38 15 61 67 18 12 9 53 28 15 34 45 27 31 29 49 19 44 12 27 35 60 41 16 20 49 29 30 1 41 4 33 33 37 44 14 32 40 66 13 32 72 53 17 9 19 53 17 26 25 4 60 20 26 8 37 24 24 11 37 20 8 66 62 4 2 56 35 0 19 43 18 37 14 48 22 43 27 18 21 20 2 15 29 41 10 25 47 25 36 22 58 22 34 38 36 41 22 34 44 0 3 36 21 3 27 41 28 24 29 20 21 35 67 21 0 34 6 57 6 27 2 29 53 31 16 22 51 45 16 67 17 28 30 49 8 33 21 25 28 21 68 24 52 13 26 25 21 31 10 22 9 13 53 28 0 54 2 11 41 28 68 31 8 64 49 17 17 17 1 11 10 39 35 65 48 51 44 32 16 30 25 31 49 1 10 18 18 44 35 17 33 23 42 0 43 42 35 20 39 16 62 33 54 16 24 10 35 45 20 49 15 33 27 27 31 48 47 31 62 40 61 31 10 53 20 31 0 52 53 37 39 48 72 33 40 0 23 7 27 23 7 30 34 15 6 49 33 27 30 27 16 67 25 11 36 65 48 9 28 50 25 38 22 14 0 8 55 26 43 34 7 12 28 33 8 33 50 11 38 48 55 56 16 21 47 50 58 42 24 38 1 23 36 8 20 30 76 7 16 41 50 3 6 13 0 51 25 23 39 74 7 36 17 28 29 23 22 26 45 13 71 14 16 2 42 43 26 7 18 32 10 60 37 0 22 30 15 35 17 32 9 30 77 17 32 55 37 52 16 57 53 39 2 52 43 24 14 22 33 10 1 43 40 64 42 11 33 67 70 45 23 39 1 44 15 33 35 52 23 83 20 21 36 46 7 24 10 39 17 20 25 48 42 52 55 12 32 56 50 55 23 15 36 52 39 49 27 43 25 52 42 22 1 47 44 29 40 38 30 29 31 24 31 18 13 39 46 56 27 21 26 14 34 7 22 23 56 43 12 20 15 16 28 1 17 43 37 18 24 17 24 5 59 36 45 29 38 27 9 87 8 35 12 23 21 32 13 27 67 32 13 11 15 10 51 41 22 26 42 20 30 56 23 16 19 22 26 38 48 57 42 21 5 28 34 52 63 27 38 7 43 44 18 21 44 18 35 51 33 34 16 28 36 28 63 31 12 57 23 1 58 31 11 22 13 29 27 31 58 0 28 15 21 36 15 35 23 21 37 43 14 50 23 21 48 65 40 31 13 43 73 37 10 39 29 43 26 23 4 15 4 6 35 36 58 12 13 55 19 47 27 59 37 38 29 12 22 32 15 16 20 33 24 46 31 24 32 23 20 18 44 3 12 26 42 6 17 3 10 16 21 13 26 5 10 29 26 38 38 20 38 14 33 14 37 14 53 24 46 48 33 52 40 0 60 43 26 13 17 9 47 29 32 28 24 76 13 16 20 27 74 21 12 45 15 36 22 20 16 7 33 5 55 37 36 4 25 42 30 19 54 12 21 31 26 39 29 16 39 38 24 4 10 27 12 35 23 23 46 23 23 19 51 39 58 50 32 13 20 31 74 26 45 22 37 32 29 84 52 42 13 51 66 15 41 13 34 11 53 48 16 10 33 66 56 22 50 28 14 44 44 53 17 11 45 13 3 23 8 35 27 14 40 45 28 36 24 64 34 31 5 20 29 7 13 7 27 7 20 42 10 50 32 36 23 59 59 22 21 44 1 44 12 46 10 6 8 38 8 41 16 26 32 19 0 25 28 28 37 1 22 8 47 29 13 17 40 46 26 44 10 58 24 52 29.785794813979707
27 27 41 33 16 40 41 32 32 25 20 2 41 32 4 53 50 47 23 46 38 13 15 37 14 18 14 40 7 5 36 20 29 70 25 35 14 25 65 15 24 10 3 8 19 33 32 23 15 36 44 34 58 57 48 56 59 13 5 34 38 41 41 45 60 13 36 43 19 28 31 10 20 45 37 26 13 42 4 29 13 29 32 5 16 7 29 55 27 23 20 35 33 17 62 61 16 11 9 52 28 14 31 43 29 33 25 53 18 40 11 28 37 57 44 15 22 42 27 22 1 40 4 34 29 33 34 12 33 39 66 13 34 75 57 16 9 16 60 21 24 24 4 60 21 25 9 44 22 25 10 41 18 10 62 54 3 2 64 34 0 27 44 15 37 15 52 23 43 26 18 18 18 1 15 28 42 12 24 40 19 37 17 61 22 27 39 36 44 22 41 44 0 3 38 22 2 22 36 29 23 25 18 20 33 61 19 0 33 5 60 6 21 2 24 53 31 16 25 50 43 15 61 13 30 27 50 6 32 23 21 25 22 66 23 50 14 29 23 21 33 12 24 8 13 57 26 0 54 2 12 44 24 65 29 6 55 51 15 15 17 1 10 9 35 34 67 46 47 43 30 16 30 22 31 50 1 11 18 22 46 37 20 31 21 40 0 38 38 34 19 39 15 57 32 54 15 22 8 33 47 18 48 15 25 26 29 31 51 45 28 60 38 59 33 9 59 18 31 0 50 55 36 38 50 75 33 34 0 22 7 26 20 5 32 32 16 5 48 32 26 28 27 16 66 24 8 34 66 54 10 29 54 22 31 20 13 0 8 54 27 45 35 7 13 35 36 7 30 48 12 36 55 47 53 14 20 49 43 54 45 23 31 1 20 41 10 17 33 78 9 12 43 49 3 6 14 0 49 24 22 43 69 7 34 22 29 33 23 21 27 47 17 72 15 17 0 45 44 27 7 19 30 11 62 36 0 22 28 15 38 16 34 7 37 78 19 32 52 37 60 15 49 49 37 2 51 40 26 16 19 33 10 1 43 44 65 45 11 34 75 72 45 22 43 1 46 14 32 36 55 22 83 20 21 36 49 6 23 9 40 20 20 24 41 40 50 54 13 34 50 48 53 24 16 34 54 38 50 27 44 25 51 38 20 1 47 36 28 38 35 31 25 32 24 31 21 11 39 47 63 24 20 27 13 34 8 22 29 58 48 15 19 16 14 26 1 14 42 37 19 22 15 28 5 60 39 47 28 33 29 11 93 7 37 11 23 20 31 12 27 70 28 14 13 15 10 53 38 22 25 42 19 29 64 28 17 17 26 28 40 50 57 41 24 5 29 33 51 65 25 39 7 46 40 13 18 41 16 33 46 31 36 13 26 34 26 59 34 11 59 23 1 55 28 9 24 12 29 26 28 59 0 31 16 22 37 17 35 23 20 35 49 13 51 21 22 44 68 42 29 14 41 66 40 9 39 34 43 27 22 4 17 4 7 33 40 60 10 13 54 19 45 27 53 39 37 32 12 23 33 14 17 15 28 23 41 28 21 30 24 22 22 45 2 13 27 43 6 16 2 7 15 22 14 20 5 13 28 27 40 36 19 36 19 30 10 32 13 54 25 40 49 35 55 42 0 64 43 28 14 14 7 46 35 30 25 21 76 13 17 21 22 70 25 9 45 16 40 23 18 16 9 25 5 52 34 34 4 24 39 27 19 55 11 18 27 29 39 26 15 38 46 21 4 9 25 7 37 24 20 45 22 22 25 50 40 58 46 28 11 21 29 77 26 37 22 35 28 25 77 56 44 12 52 67 12 39 12 29 13 56 43 17 9 39 62 54 21 41 27 13 47 51 49 17 11 46 12 3 27 6 36 26 14 39 48 30 35 22 60 33 30 4 16 30 10 11 9 30 6 22 43 9 56 33 35 21 61 57 22 20 41 1 43 13 39 11 8 9 38 12 39 17 23 35 19 0 32 30 23 32 1 24 9 47 29 14 18 37 46 24 45 10 59 21 43 29.45659526493799
32 26 42 34 15 37 40 32 29 34 19 2 37 31 3 51 54 43 19 51 37 12 13 38 15 22 12 39 6 5 34 21 28 68 24 31 13 26 64 17 24 13 2 6 18 33 31 19 14 38 37 32 59 57 53 52 58 13 6 34 43 41 44 37 55 13 37 45 26 29 26 12 17 48 39 23 12 41 2 32 15 27 30 4 15 9 26 52 29 24 20 32 32 16 63 58 14 10 7 50 28 17 35 34 27 37 21 56 23 39 10 27 36 57 37 16 23 41 28 22 1 38 5 29 29 36 33 10 35 37 64 13 36 73 48 13 7 15 62 26 25 23 4 52 18 25 10 49 21 25 11 40 12 11 63 48 4 2 65 38 0 28 47 16 41 15 52 23 39 26 15 19 23 1 16 30 44 8 23 38 18 41 16 60 22 25 37 39 48 21 40 44 0 3 40 20 1 22 34 26 24 23 18 18 32 61 20 0 34 3 57 5 20 2 22 55 30 13 24 50 39 16 57 13 31 27 48 6 31 21 20 28 23 72 20 47 13 28 24 19 37 14 20 8 12 61 24 0 52 1 13 46 22 61 28 6 49 54 13 13 15 1 9 10 33 37 61 48 49 43 28 18 30 19 29 49 1 12 16 24 41 39 25 30 21 41 0 35 36 32 19 38 13 52 31 51 16 23 7 34 53 17 45 15 23 29 30 33 59 49 24 54 36 60 35 10 62 17 35 0 51 58 37 42 49 75 34 35 0 23 8 24 19 4 38 34 12 5 49 32 25 24 29 15 61 20 7 32 63 53 12 29 62 21 31 19 13 0 8 53 28 46 31 6 13 41 34 4 25 52 13 36 57 49 52 11 18 50 43 48 42 23 30 0 20 36 13 16 36 85 10 12 40 47 3 6 16 0 49 22 22 44 66 7 34 23 32 30 25 23 28 45 17 73 14 17 0 45 42 28 7 18 32 12 65 38 0 17 28 14 33 12 36 8 34 74 20 32 45 43 60 16 46 51 33 2 54 42 26 18 17 31 8 1 38 40 61 44 10 33 74 76 44 24 44 1 45 12 32 30 52 22 80 21 16 35 47 7 25 10 38 22 19 24 42 33 47 53 14 35 51 37 55 23 12 33 53 40 49 29 40 27 52 41 19 0 42 28 28 39 34 28 25 39 24 35 19 9 37 48 67 22 21 30 9 37 8 21 30 60 54 13 16 15 13 27 1 11 42 41 17 24 14 29 5 54 36 47 26 30 26 7 99 6 37 8 23 21 28 13 32 70 24 14 16 15 10 54 41 22 23 43 16 27 62 28 16 19 31 33 42 49 57 43 24 4 29 30 51 62 23 39 8 44 36 13 15 42 15 32 47 35 29 14 26 28 24 55 32 10 56 20 1 55 32 9 28 14 26 28 24 62 0 33 16 25 35 13 37 22 20 33 49 11 46 20 29 45 65 39 22 12 46 62 39 9 37 30 47 28 25 3 17 3 7 35 43 54 9 13 48 21 45 28 58 40 34 29 12 18 36 12 19 15 29 21 41 27 19 30 25 26 21 42 2 13 27 46 7 17 2 6 13 23 15 16 5 15 23 26 35 35 19 36 23 32 8 33 13 56 28 39 42 36 58 37 0 61 43 29 15 17 9 41 38 29 26 18 79 16 20 22 22 66 25 7 50 17 38 21 21 15 8 24 4 56 32 35 3 22 37 25 15 51 11 18 25 24 41 24 18 32 47 21 4 7 27 6 34 27 22 45 22 20 22 47 42 59 43 27 10 23 24 75 25 34 24 30 29 24 71 50 43 13 55 68 12 46 11 26 11 59 43 18 8 42 61 54 17 38 24 14 48 47 41 18 11 47 14 2 34 6 36 23 15 37 52 27 32 23 52 30 30 5 13 29 12 11 10 30 7 24 45 10 59 32 37 23 62 49 18 22 38 1 39 13 39 12 8 11 40 14 34 18 21 32 20 0 36 32 24 26 1 21 9 47 29 16 18 37 49 24 45 9 53 26 41 29.077790304396843
35 23 40 34 13 36 44 35 26 34 21 2 32 28 3 44 50 43 19 56 32 12 14 35 15 21 9 39 6 4 35 18 28 66 24 28 12 25 64 20 23 14 1 5 20 35 29 18 14 37 36 33 54 55 52 51 61 13 7 26 41 43 38 34 53 12 37 39 30 23 22 12 20 52 39 22 11 41 2 40 16 26 25 3 14 12 29 52 30 21 18 34 28 16 63 52 15 9 8 50 25 19 38 32 30 37 22 57 22 36 10 27 35 52 31 17 24 40 30 22 1 40 6 31 31 36 31 10 38 40 54 13 38 73 42 13 6 17 64 29 22 21 3 51 18 28 11 47 22 25 12 41 12 13 63 46 4 1 66 37 0 31 44 15 38 13 49 21 39 28 15 19 28 1 17 31 42 12 24 36 18 36 17 57 19 24 36 43 44 20 38 42 0 3 38 17 1 17 32 25 21 21 16 16 30 60 21 0 33 2 60 5 18 1 20 50 29 12 21 49 41 14 60 15 34 23 53 5 26 20 20 27 17 72 21 50 11 27 18 17 43 16 18 8 14 62 22 0 49 1 14 45 22 55 29 4 55 59 12 12 15 1 7 11 33 35 57 52 46 45 25 19 31 17 25 50 1 14 14 25 41 37 26 24 23 41 0 39 41 29 20 36 15 49 26 49 18 22 6 32 48 16 47 14 25 28 33 39 60 42 22 52 33 63 32 11 60 16 42 0 51 56 39 45 48 67 34 33 0 25 6 25 21 4 36 30 13 6 46 26 22 22 27 13 54 20 9 28 63 59 12 27 60 18 29 19 14 0 8 56 29 44 31 6 15 42 33 4 25 54 9 36 61 45 47 9 22 52 40 44 40 25 30 0 17 35 11 14 37 91 11 9 38 51 2 5 16 0 46 18 22 48 63 6 35 22 32 31 25 22 27 45 16 67 12 15 0 44 42 27 6 18 32 10 60 37 0 18 27 16 37 10 35 9 34 82 19 35 41 42 58 13 45 51 31 2 50 35 26 19 17 29 9 1 35 35 65 44 8 30 73 65 42 21 46 1 42 12 35 30 46 21 75 22 17 36 40 7 28 10 40 19 18 23 38 31 43 52 14 33 50 35 54 23 12 31 52 39 46 23 44 24 45 43 15 0 41 29 32 38 30 28 26 40 23 35 13 8 43 46 75 23 19 34 8 37 9 23 33 60 55 11 16 14 11 27 1 13 42 40 14 22 13 31 5 52 35 42 23 27 24 6 91 5 34 5 22 20 30 12 38 66 23 14 19 14 10 59 42 22 26 40 14 27 64 26 13 19 29 29 44 46 55 38 25 4 28 34 49 61 22 36 8 48 40 9 14 41 16 32 47 37 23 15 26 28 25 51 30 10 56 15 1 57 30 7 28 17 22 29 28 58 0 40 15 23 38 11 37 20 19 27 46 11 42 21 34 43 65 40 23 14 47 61 36 12 32 37 49 30 25 2 18 2 8 36 38 56 6 14 48 23 43 26 63 37 36 28 12 18 32 12 19 13 29 20 44 29 18 29 25 23 22 41 2 16 24 45 10 19 2 6 12 24 14 16 4 13 19 24 35 38 16 37 25 30 8 38 13 57 26 37 34 36 54 36 0 60 43 31 14 15 12 40 38 27 26 18 80 13 19 23 21 66 24 6 53 15 38 20 19 14 8 27 4 55 30 34 2 23 37 24 16 53 12 18 23 25 41 26 21 29 48 18 4 7 23 5 27 28 22 37 23 20 20 51 38 60 42 20 8 18 21 70 25 32 24 29 33 25 62 54 46 13 52 67 13 49 12 22 11 59 39 15 7 43 66 53 18 43 25 12 52 46 41 19 11 46 17 2 39 5 38 22 15 39 58 25 29 22 50 30 31 4 12 29 16 11 13 33 8 23 43 12 60 26 35 20 54 49 21 27 35 1 38 12 38 13 11 13 39 15 31 20 22 36 22 0 34 26 24 25 1 19 9 52 31 14 18 34 52 27 41 8 52 25 47 28.57948139797069
36 25 38 35 17 33 45 39 21 30 21 2 35 29 2 45 43 41 18 55 33 13 11 32 16 25 7 41 5 4 33 18 29 70 22 25 12 27 64 18 27 12 1 4 19 36 26 19 11 39 35 34 49 57 57 49 61 12 7 23 43 44 35 35 57 11 35 41 31 24 25 15 21 53 40 23 10 39 1 40 18 28 21 3 10 14 27 52 34 19 12 36 25 17 61 48 16 9 7 55 25 24 43 29 28 36 20 59 22 35 9 25 33 50 25 18 21 41 26 21 1 44 8 31 33 33 30 7 32 38 53 13 39 68 45 11 6 19 64 31 24 24 3 46 20 27 13 49 22 24 10 38 13 15 64 45 4 1 66 40 0 30 44 14 35 11 47 24 38 28 19 22 33 0 13 33 38 11 22 36 16 35 19 57 18 26 30 41 47 20 39 36 0 2 33 17 1 15 36 24 26 19 14 16 30 62 19 0 33 1 62 5 18 1 17 54 25 11 20 49 43 15 61 15 37 24 49 5 27 20 19 26 16 78 20 56 8 28 15 19 41 17 18 7 16 63 23 0 49 1 13 39 22 53 29 5 51 58 13 11 15 1 5 13 27 35 57 49 43 44 19 19 31 19 24 45 1 13 13 24 38 40 28 23 20 39 0 35 44 25 20 30 15 51 22 48 16 24 5 32 52 19 48 12 25 28 35 38 58 45 20 48 33 64 28 12 66 16 42 0 51 58 33 42 52 65 35 32 0 26 6 22 18 4 33 30 15 6 46 30 23 21 30 14 50 19 9 29 59 58 12 30 58 20 28 19 15 0 8 57 29 41 34 4 12 42 31 3 20 49 9 38 55 42 46 8 22 51 39 38 40 25 29 0 14 32 14 13 31 89 11 7 34 45 1 4 14 0 43 17 20 49 69 6 28 22 32 31 22 21 24 49 23 66 12 14 0 45 38 29 5 17 33 10 61 38 0 17 26 15 35 11 33 10 32 79 20 35 34 42 57 12 43 45 30 2 49 33 23 19 14 33 11 1 39 32 65 42 7 26 69 69 45 19 47 1 40 12 34 36 42 22 79 22 19 37 41 7 28 10 41 16 16 18 34 33 46 45 14 32 52 32 50 26 11 33 54 40 45 24 39 23 50 41 13 0 36 27 32 39 29 31 25 39 24 39 13 8 45 49 76 20 20 36 9 33 10 24 36 58 53 11 14 14 10 27 0 12 40 42 14 23 12 28 5 45 36 45 23 23 24 6 97 5 31 3 23 24 30 11 37 65 23 13 24 14 11 56 36 18 26 42 12 24 57 24 14 18 31 32 42 44 58 44 24 3 25 33 51 57 18 34 10 46 41 10 13 37 16 30 45 37 20 17 28 26 24 49 32 11 50 13 1 54 29 7 28 20 22 28 29 56 0 40 16 23 38 9 35 16 17 29 46 12 37 21 33 46 64 39 20 14 53 58 41 12 34 34 52 32 28 2 20 2 6 39 39 57 6 18 51 22 41 23 60 34 33 23 13 19 31 13 18 14 30 16 45 29 18 30 24 22 23 37 2 18 25 45 11 17 2 4 11 22 15 15 4 15 20 23 32 35 15 40 28 28 8 36 14 52 24 30 32 40 54 38 0 65 40 31 14 13 11 38 41 31 22 17 85 12 20 22 22 69 24 4 48 14 35 25 20 15 9 25 4 50 30 30 2 23 37 26 16 53 11 19 22 27 39 23 20 29 41 17 4 5 21 6 23 26 22 30 21 17 21 49 42 58 38 18 8 18 20 71 24 33 25 26 33 24 59 48 55 14 48 68 12 52 10 23 11 57 36 17 8 43 66 47 17 38 26 11 56 54 36 21 9 43 19 2 40 6 40 17 11 37 62 28 31 23 50 33 31 5 12 33 18 13 15 30 8 28 46 12 61 26 32 17 52 47 15 27 37 1 35 14 40 13 10 16 40 16 30 18 23 39 25 0 39 25 24 24 1 20 11 47 36 16 18 32 46 26 36 9 47 26 48 28.19729425028185
41 22 38 40 20 31 43 39 20 25 20 2 33 29 2 42 42 42 16 53 31 12 13 30 16 25 6 40 5 5 33 21 33 70 21 25 11 29 71 20 26 13 1 4 19 37 27 15 9 36 30 31 47 57 59 49 67 12 12 21 41 38 32 37 57 10 34 36 35 22 26 17 22 52 33 22 10 35 1 38 20 28 22 2 6 19 27 53 38 20 9 33 21 18 58 43 17 9 6 56 25 24 46 27 30 35 19 59 22 38 10 24 34 48 20 18 23 40 26 22 1 42 8 29 32 31 29 4 30 37 58 16 41 66 46 12 5 22 79 34 23 24 2 43 20 34 14 49 20 29 6 41 14 17 61 42 4 1 60 40 0 29 43 13 34 9 41 22 38 25 22 21 37 0 13 34 32 12 25 31 15 33 19 57 16 22 27 36 48 19 41 33 0 2 29 18 1 16 32 20 29 17 11 17 25 60 18 0 34 1 61 4 17 1 16 54 21 10 21 51 42 13 63 17 34 25 48 4 26 17 17 29 15 80 19 55 7 29 13 19 38 15 18 7 15 60 21 0 49 0 10 40 20 46 28 4 47 61 11 8 19 1 5 18 23 32 60 43 42 42 15 15 25 20 25 42 1 14 13 25 41 36 26 24 19 39 0 32 45 23 20 27 16 46 17 46 15 24 5 35 56 23 48 11 27 27 32 38 60 43 19 46 30 64 32 11 68 15 36 0 44 60 33 38 53 55 31 28 0 32 4 19 17 4 31 30 14 4 44 37 20 20 27 15 54 20 11 28 56 55 9 28 56 17 31 20 16 0 8 52 25 37 36 2 13 39 34 2 16 43 7 39 57 34 48 8 19 52 40 36 39 24 29 0 15 30 14 12 35 83 10 5 36 49 1 4 16 0 42 20 21 41 66 6 20 19 31 29 26 18 21 53 22 65 8 15 0 41 35 27 5 16 34 11 65 40 0 16 28 14 34 9 25 10 28 74 23 30 32 45 58 12 40 43 29 2 51 32 22 23 12 32 9 1 43 32 68 42 6 26 63 69 45 19 47 1 45 10 34 38 40 22 74 19 16 36 38 7 33 10 44 15 18 16 33 31 47 38 15 33 49 30 52 25 7 37 53 40 44 25 38 25 51 39 11 0 42 28 31 38 29 35 26 43 25 37 13 9 40 45 72 20 18 40 10 31 11 23 37 58 50 12 16 13 7 25 0 13 32 45 14 22 12 25 5 38 30 40 22 22 24 5 104 5 31 3 26 22 33 8 38 66 22 15 22 16 10 54 35 18 28 34 11 24 60 21 12 17 33 32 45 45 57 40 26 3 26 32 50 55 20 36 11 49 38 8 12 39 19 30 47 35 19 18 28 28 24 51 30 12 52 12 1 50 32 6 28 22 23 24 29 56 0 39 13 22 42 7 37 13 18 27 47 11 37 23 33 55 57 43 21 14 62 54 43 11 28 29 47 30 32 2 20 2 6 40 40 62 4 22 49 21 41 23 61 36 29 22 10 18 32 11 18 13 26 15 46 29 20 26 26 21 22 35 2 19 31 43 8 15 2 2 15 25 14 14 4 16 19 19 33 32 14 40 33 27 9 35 16 52 19 25 30 35 53 38 0 67 43 34 13 13 11 39 44 31 25 16 88 11 20 23 19 70 22 5 53 13 36 25 19 14 11 24 2 47 33 28 1 25 33 27 14 54 12 18 20 28 39 26 22 25 40 15 4 4 20 4 22 25 20 29 25 18 18 47 43 56 37 19 7 20 20 68 27 33 25 26 30 20 53 44 63 10 45 70 16 54 12 25 13 62 36 18 9 42 72 47 16 38 27 13 58 54 36 20 7 37 16 1 37 8 42 14 12 40 64 30 26 24 51 32 32 4 14 31 20 14 17 28 7 28 45 13 58 25 31 18 50 47 15 25 34 1 37 16 40 17 10 18 44 12 30 19 22 37 28 0 43 22 21 22 1 18 15 49 36 14 17 29 44 24 37 13 35 28 43 27.771138669673055
41 23 39 42 20 29 43 41 17 24 19 1 35 29 2 43 43 45 15 53 31 12 13 28 15 25 5 34 4 6 34 23 35 64 21 21 12 23 78 18 31 12 1 4 20 38 23 17 9 31 27 32 47 60 61 47 65 14 12 24 38 32 31 38 54 11 33 35 36 22 30 17 23 46 33 21 9 31 0 40 20 31 21 2 6 20 26 48 37 22 8 33 15 18 64 42 15 8 4 57 23 27 48 28 28 34 19 71 21 33 10 24 29 45 21 19 20 37 17 19 1 39 8 26 29 30 29 4 32 36 57 14 44 64 42 13 4 20 76 35 19 24 1 41 16 41 13 51 21 27 6 39 13 17 53 41 3 1 64 38 0 25 44 15 35 8 33 25 36 22 24 17 41 0 14 33 31 14 21 27 15 32 18 62 16 25 25 39 41 18 34 33 0 2 26 19 1 14 32 19 31 19 12 16 20 58 18 0 29 1 59 5 13 1 18 53 21 9 20 46 47 13 61 16 32 24 50 3 23 19 14 26 14 85 22 54 9 22 10 16 39 17 19 5 16 60 19 0 50 0 10 38 20 42 27 5 49 55 11 7 19 1 4 18 22 32 56 39 44 42 13 13 21 17 26 43 1 16 17 22 39 35 27 24 17 35 0 37 46 21 23 27 15 43 14 39 18 27 4 38 52 21 51 11 26 25 32 36 60 42 20 40 28 63 33 5 65 10 38 0 47 60 36 34 56 55 34 25 0 34 5 21 19 4 32 22 12 6 39 36 18 17 24 18 50 19 10 21 53 49 8 24 53 17 36 23 17 0 8 50 26 35 35 1 12 38 37 2 16 48 7 38 63 34 45 8 20 49 39 35 44 21 27 0 11 28 13 9 35 83 8 5 36 48 1 4 18 0 39 20 20 33 65 5 18 19 27 23 26 17 22 54 21 65 7 11 0 40 32 25 5 14 30 12 64 38 0 18 30 13 33 7 24 8 31 70 23 30 29 46 54 11 37 42 28 2 46 37 19 25 11 31 9 0 46 31 62 44 6 28 57 69 44 19 48 1 47 10 32 39 38 19 71 22 15 34 35 8 32 9 45 14 22 16 35 30 47 35 14 34 51 29 52 24 6 33 51 43 42 22 41 25 52 37 13 0 41 28 33 32 32 38 29 45 26 40 11 8 38 45 74 20 13 38 8 38 13 24 32 56 46 13 17 12 3 24 0 12 29 38 17 20 10 25 5 41 28 33 23 22 18 6 101 4 32 2 25 22 39 9 37 66 21 16 21 18 11 54 36 14 29 35 8 31 56 18 13 17 35 35 45 45 58 40 29 2 25 31 49 50 17 32 11 53 36 11 11 34 19 27 41 35 16 20 24 27 27 54 30 13 50 12 1 41 33 5 30 23 21 23 24 58 0 37 13 26 43 6 40 11 17 30 49 11 34 20 35 57 60 45 20 17 60 51 42 11 29 28 47 28 31 2 20 2 6 33 39 66 3 21 52 20 42 23 64 39 25 22 8 14 32 10 19 13 23 14 44 33 17 24 31 20 19 33 2 20 30 36 7 15 2 2 16 27 11 10 4 14 18 21 33 27 14 34 35 27 9 31 17 55 19 23 28 35 49 36 0 68 41 32 12 13 11 40 43 28 21 16 95 9 20 28 17 73 20 4 53 13 39 23 13 13 11 23 2 48 33 28 1 26 31 22 13 58 13 21 20 30 43 25 23 26 35 13 3 4 20 4 19 24 19 30 21 18 18 47 41 54 38 19 6 21 16 73 27 31 25 23 32 18 46 47 60 8 44 64 18 57 12 20 11 61 37 18 8 41 67 49 15 38 26 12 56 55 39 19 5 36 15 1 39 8 41 14 11 40 60 34 28 24 47 31 29 4 15 30 22 12 18 30 5 30 48 11 58 24 28 18 49 43 17 26 36 1 35 14 42 18 10 16 41 15 25 20 19 34 29 0 42 20 17 20 0 19 13 47 34 15 17 28 37 26 37 15 32 26 44 27.1815107102593
41 23 35 46 19 27 48 44 17 26 18 1 32 31 2 42 43 47 17 47 27 12 13 24 17 26 5 35 4 6 33 22 37 64 21 20 13 20 84 18 29 13 1 2 21 35 22 16 8 30 24 31 46 55 62 45 61 14 13 25 38 29 30 46 57 11 26 31 37 19 32 15 22 46 34 16 7 31 0 39 14 32 22 1 6 19 24 45 39 20 8 31 15 17 61 42 14 8 4 54 21 30 48 27 27 36 19 73 19 33 12 21 30 50 18 22 21 36 12 19 1 41 7 25 25 31 29 4 31 35 56 14 48 63 42 14 4 24 83 37 20 25 0 39 13 45 12 48 20 25 5 35 12 16 52 41 3 1 56 39 0 24 41 15 31 8 32 25 35 20 24 16 45 0 13 32 26 18 19 28 13 33 14 54 14 26 23 39 41 19 37 31 0 2 25 17 1 15 33 17 26 19 13 15 17 56 17 0 24 1 60 5 12 1 15 50 21 8 18 45 46 12 58 14 29 26 57 3 22 18 13 30 14 79 18 50 9 17 10 16 38 11 20 5 16 57 20 0 42 0 9 41 21 42 24 8 47 56 11 6 21 0 4 19 22 33 52 39 43 39 14 11 20 16 26 43 1 16 18 21 35 33 25 24 17 36 0 39 48 24 22 25 15 42 14 34 21 23 4 35 53 24 53 11 26 22 30 36 60 40 22 41 30 63 33 2 66 8 38 0 47 52 33 34 56 56 36 25 0 34 3 19 20 4 26 23 11 7 38 34 17 17 29 17 52 17 12 20 59 47 10 23 54 18 43 25 15 0 8 42 25 32 33 1 11 35 41 2 14 50 8 41 61 31 41 7 19 51 43 31 44 22 24 0 12 28 13 8 35 83 7 6 39 50 1 4 22 0 42 18 18 39 62 5 16 17 28 23 23 22 24 48 21 65 8 12 0 33 35 21 5 15 32 13 70 38 0 19 31 12 34 8 20 7 33 70 20 32 26 43 62 11 39 34 24 2 45 43 19 26 8 32 12 0 49 28 61 40 5 28 53 60 41 21 45 1 49 10 28 39 38 18 72 21 17 33 37 11 29 8 44 10 20 15 38 27 48 33 14 33 46 28 66 27 4 36 46 48 40 20 35 24 50 36 10 0 46 29 36 29 32 31 29 45 25 41 11 7 35 43 72 20 10 37 10 38 14 16 33 52 39 16 15 9 2 22 0 11 26 35 16 15 9 24 4 44 24 31 18 22 17 5 101 3 37 2 27 24 36 9 41 68 22 18 21 20 10 53 33 19 30 33 8 30 57 21 15 20 39 31 45 46 61 41 31 2 25 31 45 49 17 30 11 49 36 10 11 33 22 27 41 37 14 18 29 25 27 52 28 15 52 13 1 38 37 6 31 24 16 25 25 55 0 40 11 29 43 5 44 10 16 30 52 12 33 17 33 57 60 46 20 16 64 48 44 10 27 27 48 35 32 1 16 1 6 31 39 63 3 24 44 19 40 26 60 45 23 23 8 12 32 10 19 14 22 13 42 34 17 25 30 21 18 35 2 19 33 36 9 16 2 1 19 25 11 11 4 13 18 23 33 22 13 33 31 29 7 27 17 53 19 23 30 33 44 33 0 68 40 32 12 14 9 41 41 32 23 16 99 8 23 27 17 74 22 4 54 16 38 21 12 12 13 24 2 45 36 29 0 26 33 20 11 60 15 23 18 32 44 28 24 30 33 15 3 4 17 4 16 23 16 28 21 15 16 52 44 50 41 18 5 21 12 70 30 25 23 22 30 15 41 41 56 7 39 59 21 51 12 19 11 62 37 16 7 43 65 49 13 37 27 14 51 53 41 21 4 37 15 1 42 8 38 13 10 39 59 40 32 20 44 33 29 5 15 31 20 12 20 31 5 29 49 10 61 25 23 21 40 45 15 25 32 1 33 16 35 16 12 17 34 15 21 20 15 28 27 0 42 15 17 20 0 22 14 45 36 15 17 21 37 29 34 12 34 24 41 26.749718151071027
40 22 34 51 20 29 49 41 16 25 14 1 31 30 1 33 34 49 15 37 30 12 13 26 16 25 5 35 2 7 35 20 36 67 21 17 11 25 81 22 23 13 1 2 21 37 20 18 9 29 24 33 45 57 62 40 58 13 15 26 36 25 31 47 60 12 25 29 41 15 36 13 22 38 35 16 6 31 0 40 15 33 22 1 7 17 23 42 41 18 7 28 13 19 65 43 15 8 4 47 18 31 45 29 24 34 15 78 17 29 10 22 25 44 20 20 18 33 13 18 1 39 8 35 24 29 32 4 32 31 56 15 46 63 40 16 4 28 80 35 20 26 0 36 10 46 11 44 22 22 4 39 12 15 54 45 3 1 53 41 0 26 38 17 32 8 30 26 30 17 26 16 41 0 14 33 22 14 18 26 10 36 13 54 11 31 19 37 45 22 41 29 0 2 25 21 1 15 31 15 24 17 14 13 16 52 15 0 24 1 62 6 11 0 13 58 19 9 18 42 46 10 59 16 29 24 66 3 20 15 12 28 14 78 17 46 10 17 10 13 38 10 19 4 19 59 21 0 37 0 7 41 19 42 24 10 41 57 10 6 22 0 4 21 18 30 45 35 42 43 14 10 21 15 25 43 1 15 18 21 35 34 27 21 15 36 0 43 47 26 23 21 15 41 14 35 23 21 2 37 50 24 54 11 24 20 33 37 61 40 22 47 29 55 32 1 64 6 36 0 49 52 34 36 55 59 32 24 0 32 3 16 18 3 26 25 12 9 38 35 14 18 27 16 53 17 11 22 62 38 10 26 52 22 46 27 19 0 8 49 24 34 28 1 9 30 38 2 15 47 6 41 58 29 41 6 19 51 40 29 38 21 22 0 10 30 13 10 31 86 7 5 37 44 1 4 28 0 43 18 18 35 58 4 16 14 27 22 19 22 23 44 25 59 8 14 0 33 35 18 5 15 34 14 76 38 0 23 27 11 37 10 17 7 30 69 18 29 26 42 61 11 36 31 25 2 41 46 20 24 7 33 13 0 47 24 53 43 5 26 49 57 41 18 43 1 46 11 28 40 34 20 64 22 18 31 38 12 26 8 47 8 18 14 37 26 49 33 13 30 50 28 66 24 3 34 42 50 41 19 33 21 55 33 9 0 47 31 37 27 29 32 31 42 26 41 12 6 33 42 71 18 8 36 7 36 15 12 32 58 34 18 15 8 1 20 0 11 19 29 16 13 9 25 4 43 19 32 18 18 17 6 96 2 36 2 27 25 37 10 43 71 20 17 17 21 12 51 32 16 30 33 7 24 61 23 16 19 38 31 46 41 65 43 29 2 28 27 47 52 19 31 12 50 37 14 10 27 25 29 39 31 13 21 26 28 32 53 30 16 46 12 1 37 40 5 30 22 13 25 25 57 0 38 12 28 40 4 44 10 17 27 52 14 32 13 32 59 54 50 18 20 61 46 38 11 21 22 48 38 31 1 15 1 7 30 40 68 0 28 44 17 41 22 60 45 23 19 8 10 33 10 23 12 20 11 41 32 17 24 25 20 18 36 0 20 36 37 12 16 2 1 21 23 10 8 3 14 18 25 30 20 12 36 34 29 5 29 17 55 19 23 29 32 43 31 0 73 38 30 12 17 10 38 41 34 24 15 97 10 26 29 17 73 22 4 47 13 39 21 13 13 14 28 2 44 35 30 0 27 32 21 13 58 14 18 12 33 42 29 22 32 31 15 3 3 17 6 17 21 16 27 20 13 17 51 46 51 47 19 2 16 12 69 33 27 22 19 29 14 37 40 52 6 35 57 22 43 12 21 10 64 34 16 9 40 59 48 14 37 28 13 51 50 40 25 4 33 18 1 39 6 37 13 8 36 57 36 32 20 43 35 29 5 13 29 18 12 17 32 5 29 47 9 60 19 18 24 39 44 20 26 30 1 30 16 33 17 13 20 33 15 18 19 14 25 28 0 43 13 17 18 0 25 14 42 37 14 19 19 36 29 31 9 31 23 38 26.237880496054115
41 21 32 53 17 27 49 42 15 24 10 1 31 30 1 28 30 49 15 31 32 9 14 23 17 28 4 33 2 8 34 23 29 66 21 15 11 27 88 19 22 12 1 2 23 34 22 20 7 27 24 29 46 58 58 36 50 15 19 25 35 26 31 42 58 10 27 30 42 16 43 13 19 35 31 14 4 28 0 38 17 33 20 1 7 16 23 38 40 15 8 27 13 18 66 45 14 6 3 49 18 31 45 26 26 34 16 81 18 31 12 23 24 38 18 15 14 29 13 19 1 38 9 36 26 28 29 4 29 32 55 17 40 63 38 16 4 29 84 33 21 27 0 31 11 44 11 46 23 21 4 37 10 13 54 43 2 1 51 46 0 27 38 20 34 8 30 28 29 16 32 19 44 0 14 36 19 17 19 27 9 34 13 57 10 32 17 36 54 25 42 30 0 1 25 22 1 16 30 14 26 16 12 13 13 50 14 0 22 1 57 7 11 0 11 49 16 8 18 40 40 10 56 20 27 27 63 2 19 15 13 27 14 74 18 43 10 17 7 15 36 8 17 4 19 53 21 0 38 0 7 39 19 43 26 9 41 56 10 6 25 0 4 20 18 25 48 30 39 39 14 9 19 12 27 42 1 16 11 23 38 34 26 16 14 32 0 42 51 29 23 19 12 39 17 34 28 20 1 33 58 22 50 12 21 22 32 39 67 46 21 51 31 51 31 0 66 4 37 0 48 53 32 35 57 57 33 26 0 34 2 15 19 3 25 22 15 9 35 32 12 18 32 14 52 16 10 21 68 35 9 23 54 20 45 23 22 0 6 44 19 31 27 1 8 29 40 2 13 52 7 44 62 30 43 5 18 47 39 28 35 21 23 0 10 28 13 10 33 86 6 5 36 46 1 3 26 0 39 16 17 38 53 3 16 15 29 20 23 25 23 41 26 52 8 16 0 38 33 15 4 14 34 14 72 38 0 22 26 13 41 9 14 7 23 71 17 24 23 36 62 8 35 28 25 1 41 50 18 27 6 33 14 0 51 22 54 39 5 24 49 53 38 16 44 1 46 13 29 41 31 25 60 20 19 33 40 16 30 9 44 8 16 14 39 26 44 35 13 29 46 27 65 25 3 31 36 48 40 19 34 19 55 29 10 0 47 35 36 21 33 33 32 43 26 44 9 7 28 37 70 15 7 43 7 34 15 13 26 56 34 21 16 8 1 21 0 11 17 28 14 13 9 25 4 39 19 29 16 14 17 7 95 1 38 1 27 30 35 12 38 67 23 18 18 24 15 49 28 17 30 29 6 25 66 23 15 17 34 32 44 38 67 43 29 2 30 26 44 49 21 27 12 51 38 18 9 26 28 28 39 27 13 19 23 27 35 50 29 14 45 11 1 41 40 8 27 21 12 25 28 60 0 39 12 31 41 4 43 8 17 25 54 17 30 11 32 58 55 48 18 25 56 49 34 9 22 24 47 37 31 1 15 1 8 31 37 64 0 29 39 17 40 22 64 47 24 20 7 9 35 7 22 12 22 9 41 34 16 21 28 21 17 34 0 19 34 39 12 18 2 1 21 25 9 6 3 17 17 25 32 20 10 37 29 29 6 27 19 51 20 25 27 32 38 29 0 74 38 30 14 13 9 34 41 35 25 14 96 9 27 31 16 72 24 4 50 12 35 21 12 13 15 27 1 42 36 30 0 32 29 19 13 58 13 16 13 33 41 33 22 26 28 16 2 2 18 3 15 18 15 31 22 11 19 56 42 51 42 17 2 16 10 69 34 23 25 21 30 9 35 45 47 6 34 50 21 46 11 22 9 59 33 16 9 41 62 47 13 35 29 14 48 48 38 23 4 34 18 1 36 8 35 13 9 40 55 35 28 19 35 36 26 5 12 25 20 13 18 32 7 33 46 9 54 17 18 26 37 40 22 26 29 1 29 17 33 20 13 24 32 12 12 15 18 21 25 0 43 14 16 16 0 28 13 40 37 14 18 16 33 30 30 9 28 23 42 25.813979706877114
35 19 28 54 15 26 48 39 13 23 10 1 30 29 1 27 32 52 14 33 31 7 15 20 18 28 4 33 2 8 31 23 28 68 16 14 11 25 88 19 18 13 1 2 23 32 24 19 8 25 25 30 39 61 60 34 45 15 21 25 33 27 31 38 58 10 25 26 41 15 38 12 16 33 32 12 2 24 0 36 21 33 19 1 7 16 23 41 39 14 8 28 13 19 67 41 14 4 1 44 19 29 45 26 27 33 15 81 16 36 12 22 20 32 17 13 15 29 14 18 1 34 9 39 26 30 26 4 35 33 59 17 40 59 37 18 2 26 89 36 21 26 0 28 14 46 9 38 22 20 3 37 10 13 58 44 2 1 50 45 0 29 40 19 35 7 26 30 27 16 32 19 45 0 14 33 19 18 20 26 9 30 12 54 10 34 15 32 50 26 37 35 0 1 25 24 1 18 34 14 26 15 11 13 10 45 13 0 23 1 61 7 11 0 12 48 13 7 16 42 40 9 53 16 25 24 64 1 20 16 11 27 13 76 14 41 13 16 6 15 30 8 17 4 19 53 23 0 33 0 8 38 15 37 27 10 41 54 11 4 23 0 4 22 18 22 52 28 38 37 16 8 18 11 28 34 0 15 12 27 40 31 25 16 14 31 0 44 55 30 23 18 10 38 18 34 28 19 1 30 58 23 48 13 19 26 35 44 66 39 23 46 31 48 32 0 60 3 40 0 50 51 34 34 56 58 29 20 0 29 1 15 18 2 24 20 15 9 31 33 12 20 25 14 52 16 8 21 67 35 13 20 55 21 49 26 24 0 9 42 20 34 24 1 7 29 42 2 13 51 6 39 57 26 40 5 17 50 41 27 30 23 23 0 10 27 16 10 31 86 4 4 32 42 1 3 29 0 41 15 16 47 52 2 15 15 30 18 22 29 24 41 30 51 8 20 0 38 36 13 4 16 32 15 81 37 0 19 22 13 43 6 13 7 22 71 15 25 24 34 64 7 30 26 27 1 43 51 20 29 4 37 15 0 53 20 45 44 4 22 45 50 37 18 45 1 45 13 29 37 29 20 61 21 16 31 40 18 32 9 40 7 17 12 36 29 37 36 13 24 45 26 66 26 3 35 39 44 39 17 32 18 56 32 10 0 49 34 36 19 32 33 35 46 26 48 8 8 26 33 69 15 7 49 6 34 17 12 24 62 29 21 16 7 1 20 0 9 20 27 14 14 9 27 4 35 16 27 12 15 17 8 98 1 37 1 27 30 32 12 38 68 27 19 19 30 13 45 21 18 32 28 5 23 57 23 16 17 36 31 46 40 69 44 32 2 33 28 43 53 23 27 12 44 39 20 9 22 27 24 38 24 11 19 20 23 37 47 26 14 48 11 1 36 35 7 28 22 12 21 27 62 0 40 14 30 40 4 41 8 15 25 54 14 26 10 31 59 49 42 17 26 55 49 31 9 21 25 49 38 30 1 15 1 8 30 37 64 0 31 39 19 36 20 64 44 20 21 5 9 32 6 23 12 21 10 36 33 18 21 23 17 14 39 0 17 36 39 10 19 1 1 17 27 10 6 2 16 17 22 36 25 8 39 28 31 4 23 23 51 21 27 24 29 35 32 0 75 39 25 13 13 11 32 41 34 23 13 88 8 29 33 15 70 19 3 46 12 33 22 12 13 19 28 1 40 33 29 0 33 25 19 14 58 13 15 14 37 41 36 19 24 26 14 2 2 18 4 16 15 15 28 23 11 23 55 40 49 46 19 2 19 8 65 36 27 22 19 28 8 34 40 46 7 35 54 21 44 15 24 6 57 29 15 8 40 62 49 13 34 26 14 42 47 40 28 3 33 18 1 31 7 33 14 9 39 50 38 23 21 34 43 27 5 11 23 24 13 19 33 5 34 52 8 48 16 19 28 38 38 26 26 29 1 25 20 30 20 11 30 31 13 10 20 19 19 25 0 48 11 17 14 0 28 14 39 40 13 17 14 36 27 29 9 25 23 39 25.399098083427285
36 24 27 50 18 24 49 35 12 24 9 1 31 23 1 29 33 46 13 29 29 6 19 15 19 28 4 33 2 6 32 22 29 60 16 11 9 22 90 14 17 12 1 2 23 33 29 21 9 20 23 31 38 63 64 35 39 14 19 24 33 27 30 37 50 10 24 26 40 14 36 10 13 34 34 12 2 22 0 35 28 35 20 1 8 15 22 43 39 12 8 30 13 18 63 39 15 4 0 41 20 28 43 25 34 28 12 80 17 40 13 19 20 35 17 11 14 29 16 16 0 27 9 46 27 27 26 4 32 38 57 21 39 58 40 17 1 23 84 36 19 25 0 27 14 45 8 39 23 20 3 39 11 15 56 37 3 1 50 48 0 32 39 21 34 6 26 30 23 14 33 17 44 0 13 32 19 19 18 19 10 29 13 52 10 29 13 33 55 27 37 31 0 1 24 22 1 18 31 13 27 12 11 13 7 40 10 0 22 1 63 7 9 0 12 45 14 10 14 37 36 9 49 12 23 23 69 1 17 12 10 29 13 69 12 45 13 16 7 15 27 7 14 4 18 50 25 0 30 0 10 37 14 36 28 9 39 50 11 1 24 0 1 23 16 21 54 29 35 34 14 8 17 10 26 30 0 15 10 26 33 31 24 16 16 32 0 45 57 29 22 14 8 39 15 38 26 16 1 31 60 24 45 16 18 26 34 44 61 29 20 40 34 49 27 0 59 2 38 0 50 48 30 31 52 59 31 20 0 29 1 14 20 1 20 20 16 7 31 29 11 17 22 13 50 15 8 19 63 31 13 13 44 17 53 26 25 0 10 44 19 37 25 1 7 26 42 1 10 50 5 42 54 22 41 5 14 44 43 27 28 20 23 0 9 28 19 10 27 86 4 4 36 40 1 2 33 0 42 14 15 49 51 2 15 14 30 16 22 35 24 38 36 42 8 19 0 36 31 12 3 14 30 17 82 32 0 16 19 13 48 7 14 5 22 60 14 23 24 29 55 5 29 22 26 1 36 47 21 30 7 36 18 0 52 21 50 46 3 20 46 47 35 17 45 1 44 12 24 34 29 22 59 22 14 33 46 17 28 10 37 6 14 14 35 34 32 34 15 24 47 26 62 23 3 31 39 41 37 18 29 15 58 31 11 0 47 39 43 17 32 34 38 51 22 50 8 6 26 29 65 14 5 48 5 37 18 11 24 61 29 21 15 6 1 20 0 8 20 26 14 14 10 28 3 34 15 28 8 11 18 8 97 0 34 1 23 34 27 11 38 68 25 23 20 32 13 42 18 19 32 25 6 27 56 25 16 15 34 28 44 42 69 42 36 1 38 28 40 52 24 23 13 41 33 19 10 22 29 18 34 23 10 21 20 27 32 46 28 12 54 11 1 33 35 11 26 22 12 21 27 61 0 38 17 35 42 3 39 9 16 26 49 16 24 10 27 61 49 43 21 32 52 52 28 8 23 27 46 38 32 1 17 1 7 25 30 61 0 32 37 20 33 18 66 39 19 21 5 7 33 5 25 11 21 12 34 30 20 22 21 16 13 43 0 15 41 33 9 21 1 1 15 26 9 6 2 13 17 24 38 30 6 44 27 32 6 20 23 49 23 29 23 27 27 28 0 71 43 23 12 15 11 33 37 30 24 12 93 7 32 33 15 66 17 3 43 12 38 24 9 9 24 28 1 38 33 28 0 35 25 17 16 54 13 18 15 33 39 37 17 23 24 12 2 1 17 4 16 14 15 26 21 7 23 50 42 49 42 22 2 20 7 62 34 27 21 17 27 8 28 44 50 5 38 50 20 48 18 22 4 55 28 16 8 35 64 50 10 29 25 17 40 45 39 28 3 29 16 0 30 7 29 14 8 40 50 38 22 22 31 39 29 5 13 22 26 15 18 36 5 36 54 9 46 13 20 28 37 36 24 27 26 1 27 25 30 17 12 32 38 12 9 21 18 17 22 0 49 10 18 15 0 31 13 40 38 12 18 14 37 25 27 10 25 23 38 24.8184892897407
31 27 28 47 17 21 46 34 12 25 8 1 30 23 1 28 32 45 13 30 34 6 17 15 20 26 4 31 2 6 30 20 28 56 14 10 7 21 96 15 15 9 1 2 21 31 29 21 10 21 25 25 37 60 54 30 32 11 22 21 33 26 29 34 46 10 21 24 38 15 37 11 12 31 31 11 2 22 0 33 31 37 21 1 8 16 22 42 37 10 7 28 12 16 57 36 15 3 0 34 21 34 42 21 35 26 8 81 13 36 17 21 23 36 12 10 12 25 18 16 0 25 10 45 24 28 25 4 34 38 48 22 39 53 37 17 1 25 84 38 17 22 0 24 10 44 8 38 26 20 2 35 13 13 61 32 3 1 49 46 0 37 38 20 31 6 24 34 25 14 34 15 43 0 12 30 16 22 15 19 10 27 15 53 12 27 10 32 57 29 32 31 0 1 24 23 1 15 34 13 28 12 14 13 5 42 8 0 19 1 69 8 8 0 12 40 13 6 17 36 35 10 49 13 21 23 69 1 16 13 8 27 11 68 9 41 13 13 5 16 28 8 13 4 17 47 21 0 31 0 10 37 13 36 26 8 39 47 12 1 21 0 1 23 17 21 53 27 32 30 12 8 16 11 27 28 0 14 10 27 33 30 24 14 14 28 0 48 58 25 21 13 7 36 16 35 25 11 1 32 58 25 47 16 16 24 29 41 54 26 23 38 33 48 23 0 61 0 39 0 58 46 27 29 49 56 35 17 0 33 1 13 21 1 20 20 16 7 28 30 9 15 20 15 47 13 9 17 61 38 15 14 43 16 51 25 26 0 11 41 21 34 29 1 6 26 42 1 10 52 4 43 55 22 43 3 13 41 41 22 24 23 22 0 7 27 22 7 31 83 4 4 30 39 1 2 33 0 40 14 14 50 45 1 13 9 32 17 23 35 23 33 39 41 6 18 0 40 31 10 1 12 31 15 88 34 0 17 17 11 51 6 11 5 21 61 13 21 23 25 53 4 23 24 22 1 39 50 20 33 5 36 21 0 51 24 45 50 3 17 43 40 35 18 46 1 49 13 25 33 26 27 65 24 15 41 47 15 27 9 35 5 14 13 38 35 29 33 12 23 45 29 64 21 2 32 38 40 32 16 27 13 56 28 11 0 47 41 40 15 36 36 39 51 21 52 9 6 26 27 57 13 4 45 5 37 16 10 23 58 28 23 18 6 1 21 0 9 24 25 13 15 8 25 2 32 16 22 9 11 17 8 100 0 34 1 23 35 24 10 41 74 26 20 19 33 13 43 16 17 30 23 6 25 46 25 16 15 31 30 45 46 67 42 35 1 43 28 43 52 22 21 10 38 35 14 9 17 28 20 31 26 10 22 22 26 32 46 27 13 57 9 1 33 38 14 25 17 11 24 29 52 0 39 19 39 39 3 44 8 16 28 45 18 24 8 26 63 48 43 21 31 55 52 32 9 23 30 48 37 31 1 18 1 7 24 26 63 0 38 37 20 30 14 63 43 20 24 5 6 32 4 21 11 19 12 33 27 18 22 16 13 9 46 0 15 46 32 7 21 1 1 16 26 8 5 1 15 15 26 43 27 4 45 27 35 7 20 28 43 25 31 20 22 22 25 0 68 43 28 12 16 11 33 33 30 26 11 92 8 28 29 13 63 19 3 42 14 42 26 9 10 25 27 1 32 34 25 0 36 27 17 17 54 12 20 14 33 36 40 18 21 20 14 1 1 19 3 16 15 15 28 20 6 22 49 45 47 43 23 2 19 7 58 39 23 22 17 24 6 23 43 51 5 38 48 21 43 18 24 3 53 28 20 7 32 65 44 13 28 27 18 39 44 36 29 2 25 17 0 26 6 30 15 9 38 48 35 24 19 25 36 30 5 15 24 29 15 18 39 5 37 54 10 44 11 19 23 40 34 24 27 24 1 23 26 28 17 12 37 41 14 9 19 20 16 20 0 49 9 16 11 0 32 14 38 39 11 14 11 34 25 27 13 23 23 35 24.314543404735063
27 27 26 45 14 20 52 36 12 24 6 1 28 25 1 28 34 42 15 32 38 7 17 15 18 25 3 29 2 8 25 20 28 50 14 8 5 22 95 15 14 9 1 1 22 29 29 20 11 21 27 26 36 55 47 26 28 12 21 20 36 29 27 27 44 11 19 24 35 13 38 13 10 26 31 12 2 19 0 39 26 35 18 1 7 15 22 43 37 9 8 21 13 16 62 38 16 3 0 34 24 37 40 18 35 24 7 80 13 34 17 23 23 32 10 10 11 21 18 16 0 21 12 50 21 28 21 3 38 35 48 23 33 49 36 14 1 28 79 38 16 22 0 27 15 46 8 38 21 18 0 38 12 13 59 34 3 1 50 43 0 33 42 18 29 6 20 37 23 11 37 16 41 0 13 30 16 24 15 17 10 29 17 55 13 28 10 32 52 28 29 29 0 1 23 22 1 17 29 13 24 9 17 12 5 36 8 0 20 0 69 11 8 0 13 36 9 5 15 36 34 11 55 16 20 28 73 1 14 11 7 29 10 62 7 38 15 11 6 18 27 10 15 4 20 45 21 0 33 0 10 36 13 37 28 9 37 47 12 1 20 0 1 25 17 19 49 29 32 31 12 9 17 11 27 28 0 10 9 26 28 31 24 14 13 24 0 39 58 24 23 12 7 33 16 30 24 12 1 32 54 25 45 17 16 25 24 46 52 25 26 38 34 43 19 0 63 0 38 0 61 46 25 25 53 53 37 15 0 38 1 14 21 1 17 21 15 8 27 32 7 16 21 14 46 16 12 13 67 40 18 18 44 17 51 28 29 0 9 39 21 34 29 1 5 23 37 0 12 51 4 42 51 22 49 3 10 36 47 20 21 22 22 0 4 30 25 6 32 78 3 4 27 36 1 2 34 0 36 13 13 47 44 1 12 9 31 17 24 34 23 30 33 42 4 20 0 41 28 11 0 9 30 11 85 35 0 18 15 8 56 7 12 6 19 65 12 22 23 21 52 4 21 21 24 1 38 50 18 31 4 31 19 0 41 25 41 55 3 18 42 41 37 22 41 1 51 11 24 33 25 30 62 24 12 41 46 12 24 10 37 5 12 12 36 38 32 28 13 24 40 30 57 22 2 24 35 38 27 20 29 12 59 21 10 0 42 37 38 12 38 38 37 52 19 57 9 4 21 24 53 14 3 46 4 39 15 10 23 55 26 24 15 6 1 22 0 10 24 26 13 14 9 19 1 28 17 22 11 10 17 8 100 0 35 1 21 35 25 10 40 65 25 19 17 30 13 37 15 18 30 23 6 30 41 25 17 12 33 28 44 45 65 43 36 1 40 24 44 48 22 18 9 34 31 14 7 15 29 18 27 22 10 24 23 24 38 51 25 14 56 7 0 30 34 17 23 19 10 23 27 39 0 42 19 45 42 3 54 8 13 27 46 21 22 8 22 64 51 45 22 32 58 50 34 9 22 28 51 37 34 0 20 1 6 21 27 59 0 35 37 19 28 13 60 42 17 25 5 5 32 4 19 11 20 10 32 26 19 23 14 15 9 50 0 16 47 34 7 17 1 1 16 25 7 5 1 12 14 22 41 29 4 49 25 32 7 16 29 47 24 33 15 17 24 27 0 60 40 25 14 18 13 30 33 30 25 13 96 6 25 28 14 59 19 2 38 12 46 30 8 10 24 29 1 35 35 23 0 33 24 17 19 52 13 19 14 34 33 35 20 23 18 14 1 1 17 3 15 16 14 25 20 4 22 51 45 45 45 21 2 14 6 51 39 24 23 18 20 5 23 43 50 4 36 46 20 44 20 27 3 61 30 21 6 32 72 42 12 28 29 21 41 42 32 30 2 23 20 0 23 6 30 15 9 37 47 44 26 20 19 33 25 5 15 23 34 14 17 38 5 37 54 10 39 12 17 23 38 37 24 30 24 1 21 27 30 18 13 36 36 16 7 20 18 16 19 0 49 6 15 13 0 30 17 36 38 10 17 9 30 18 28 10 20 22 28 23.822998872604285
24 28 20 42 15 19 56 34 11 24 6 1 28 25 0 29 32 39 12 32 36 8 18 16 19 27 3 29 1 7 23 21 29 45 15 9 5 24 90 12 18 8 1 1 21 27 30 19 12 21 28 26 34 56 36 25 25 10 21 18 41 26 24 25 43 10 21 25 36 14 33 11 9 28 33 13 2 16 0 34 25 37 15 0 7 15 19 40 29 8 7 23 14 14 64 39 14 2 0 34 24 37 35 17 38 20 7 84 11 30 17 23 25 30 9 9 11 24 18 13 0 16 13 40 21 31 20 3 40 39 46 25 33 51 37 15 1 31 79 37 13 18 0 23 14 49 8 37 22 14 0 36 10 14 62 34 3 1 56 44 0 34 47 18 30 6 19 37 22 8 39 14 39 0 16 31 17 24 13 16 11 29 16 56 15 25 10 30 48 31 30 32 0 1 20 23 1 16 29 11 25 8 17 11 5 38 8 0 24 0 61 8 9 0 10 37 9 5 15 32 36 10 54 14 23 26 81 1 12 11 7 29 8 56 9 37 15 9 5 18 23 8 16 4 19 37 21 0 31 0 8 33 12 31 31 11 38 49 11 1 17 0 0 26 18 18 47 30 28 31 12 10 17 10 30 26 0 9 8 24 27 29 25 11 14 18 0 41 64 25 20 10 8 31 14 29 23 14 1 37 50 25 43 20 14 22 23 41 54 24 25 35 34 39 18 0 62 0 37 0 62 43 26 26 50 51 34 14 0 41 1 14 23 1 16 18 17 8 27 30 6 18 25 11 44 13 12 11 69 39 18 19 42 15 51 31 32 0 11 40 20 27 28 1 4 19 36 0 11 51 3 43 56 20 50 3 10 37 41 22 21 22 21 0 5 32 23 7 30 76 3 3 27 32 1 2 38 0 35 12 12 45 48 1 11 9 31 17 25 36 23 34 31 41 6 18 0 47 26 11 0 9 33 9 88 29 0 15 15 8 56 6 13 6 19 63 11 22 21 19 64 3 22 17 24 1 40 49 18 36 4 29 23 0 40 26 39 53 3 18 37 46 36 24 41 1 49 12 21 34 24 27 54 25 13 43 41 9 27 11 34 5 11 12 39 38 32 30 17 31 39 30 52 22 1 24 34 35 27 23 30 11 55 23 8 0 37 39 36 13 43 36 34 46 21 58 11 3 21 23 48 14 3 46 4 38 16 9 17 56 22 21 14 6 1 22 0 9 21 23 11 12 8 20 1 25 17 24 12 7 14 9 97 0 35 0 23 35 26 11 44 56 25 20 18 29 9 32 14 17 32 22 6 29 39 25 20 12 32 26 43 47 67 42 38 1 38 22 43 45 21 15 9 32 30 14 7 14 26 15 28 21 12 24 26 27 40 45 26 16 58 7 0 33 37 16 23 15 10 23 28 38 0 42 20 51 45 2 53 9 13 30 42 24 23 8 21 64 50 42 19 35 59 55 34 11 20 29 55 37 34 0 19 1 6 20 24 57 0 38 36 19 27 12 60 44 17 26 5 4 36 3 20 11 19 9 30 27 15 22 14 17 9 55 0 16 52 29 8 16 1 1 19 23 6 5 1 9 15 25 40 27 4 50 23 32 8 14 32 48 24 29 15 14 24 24 0 56 39 24 15 14 12 27 34 29 21 13 88 4 25 29 13 56 17 2 36 11 47 33 8 9 25 31 1 38 41 21 0 28 26 18 18 50 14 14 19 35 31 35 21 23 16 12 1 0 21 3 13 15 12 23 24 4 20 48 44 40 43 19 2 13 5 51 33 25 26 20 17 5 21 37 50 4 36 40 21 50 24 27 1 65 29 17 5 33 69 45 13 28 31 20 40 44 31 29 1 24 23 0 18 6 27 14 11 34 46 45 26 18 18 34 24 4 14 25 33 14 15 36 6 33 49 7 33 12 16 23 41 36 26 30 22 0 18 28 26 18 12 34 33 16 3 18 16 18 18 0 44 7 18 15 0 27 15 34 36 11 17 10 32 13 25 11 20 25 25 23.39684329199549
28 31 17 42 15 19 60 33 9 25 6 1 24 24 0 28 34 36 13 35 37 6 15 14 18 26 3 27 1 8 17 22 28 43 14 8 4 21 82 13 19 6 1 0 17 27 28 21 11 20 24 20 36 53 30 24 21 10 22 16 41 25 23 29 42 10 22 21 33 12 38 13 8 27 32 12 2 15 0 33 24 39 16 0 7 14 19 40 27 7 7 25 9 12 65 39 17 2 0 34 23 40 31 14 36 19 4 79 11 29 14 22 27 27 10 8 12 28 18 15 0 18 14 36 19 33 17 3 40 42 48 30 36 49 36 18 1 30 74 34 14 15 0 22 13 53 7 36 26 13 0 30 8 18 60 32 2 1 54 43 0 34 47 15 34 6 22 40 24 7 40 15 38 0 18 32 16 23 15 16 9 28 20 52 17 24 10 33 43 28 29 34 0 1 19 20 1 21 28 7 22 7 18 8 5 37 8 0 22 0 59 8 6 0 8 36 7 4 15 32 33 9 54 14 22 26 77 1 11 11 7 30 6 54 9 40 16 11 5 18 26 9 18 4 19 35 19 0 29 0 8 33 11 30 33 12 39 44 10 0 15 0 0 21 19 16 40 25 27 27 12 9 14 13 28 25 0 10 7 22 31 25 22 11 15 17 0 41 57 29 23 8 10 29 15 27 23 15 1 36 49 24 37 19 15 25 21 39 54 23 25 35 27 39 18 0 60 0 33 0 64 40 25 26 49 48 32 15 0 41 1 12 22 1 16 17 16 8 28 32 4 19 24 9 40 12 11 9 70 40 24 21 41 13 56 33 34 0 8 41 18 20 21 1 3 18 36 0 10 48 3 44 56 18 54 3 11 36 42 22 19 23 18 0 4 32 26 7 28 77 2 2 28 36 1 1 37 0 34 14 15 45 51 1 10 7 33 18 24 39 26 35 31 40 6 17 0 46 24 11 0 9 32 7 96 26 0 13 15 10 55 11 15 4 17 62 12 19 22 18 65 3 22 17 27 1 45 43 17 42 5 26 22 0 38 24 41 51 3 15 38 51 34 24 40 1 49 13 21 31 24 28 50 23 13 47 38 8 29 11 29 5 11 13 33 31 26 27 18 31 41 32 50 22 1 23 32 29 20 25 31 9 50 20 5 0 34 36 28 16 43 34 33 48 22 60 12 3 20 21 43 11 3 46 6 39 21 9 17 48 21 23 14 6 0 23 0 9 19 21 12 11 9 21 0 25 14 24 14 6 15 11 99 0 32 0 23 32 25 12 39 54 27 18 17 28 11 32 11 19 35 20 5 35 37 22 24 11 33 27 41 47 62 40 42 1 38 21 40 46 21 16 8 32 27 12 7 16 22 17 27 17 9 19 27 28 42 42 28 16 68 5 0 28 40 15 25 12 9 22 26 37 0 36 18 53 47 2 59 9 14 27 37 33 19 10 21 67 50 42 18 31 61 53 31 12 15 29 52 38 27 0 17 1 5 16 20 60 0 40 34 24 25 12 65 47 15 28 6 3 35 3 22 9 16 9 30 29 13 22 10 16 8 58 0 16 52 26 9 17 1 1 20 21 5 5 1 10 14 28 36 25 2 54 23 37 9 12 30 47 29 29 17 11 22 21 0 53 39 23 15 16 12 29 34 26 22 14 81 2 26 29 14 47 20 2 40 12 47 33 8 9 27 32 1 35 40 20 0 27 24 17 19 44 11 14 16 34 31 33 21 24 18 13 1 0 23 6 15 13 11 23 22 4 19 50 45 36 38 17 2 13 4 52 29 25 25 21 16 6 19 38 45 4 38 38 20 49 33 28 2 64 25 16 4 32 74 49 12 27 35 22 37 41 29 33 0 26 27 0 14 8 24 12 10 31 49 46 29 20 15 31 23 4 12 24 36 14 17 35 6 41 49 7 32 13 17 24 40 33 25 29 21 0 16 35 26 14 12 30 31 13 3 18 14 16 18 0 38 8 15 17 0 26 17 33 32 11 15 10 31 14 22 12 22 26 25 22.965050732807215
30 34 18 39 16 14 55 34 9 25 4 1 25 23 0 23 35 35 13 34 37 4 15 13 19 26 3 20 0 10 17 24 31 39 15 8 3 19 79 15 18 4 1 0 16 27 31 23 11 21 21 18 36 53 29 23 20 10 22 16 39 26 24 36 37 8 19 18 36 12 36 12 8 26 33 10 2 16 0 31 25 39 15 0 5 12 19 42 21 7 8 27 8 12 64 43 16 1 0 25 23 40 27 11 35 18 4 78 9 30 17 26 22 28 11 6 12 28 20 14 0 17 13 31 16 31 18 2 39 39 48 32 38 50 37 19 1 31 82 31 14 15 0 17 15 56 4 32 22 10 0 33 7 21 65 30 2 1 51 46 0 34 48 16 34 6 24 37 25 6 47 18 37 0 19 34 12 20 15 16 9 26 20 54 14 27 8 32 36 26 28 32 0 1 17 18 0 21 26 6 23 7 21 6 4 34 5 0 20 0 58 10 6 0 7 32 6 3 14 30 36 9 51 12 20 27 81 1 11 10 7 30 5 59 8 41 17 13 5 19 27 9 20 2 18 35 18 0 26 0 8 33 10 26 34 11 39 42 11 0 14 0 0 20 17 15 37 24 28 26 12 8 12 15 31 23 0 11 4 20 33 23 21 11 13 18 0 42 56 30 23 8 7 26 16 29 23 13 1 34 48 26 36 19 17 30 20 42 54 27 28 31 25 35 20 0 56 0 31 0 67 36 23 26 45 46 33 18 0 41 1 13 20 1 12 19 13 8 26 27 4 20 28 9 38 11 12 9 70 42 26 26 38 10 53 35 34 0 9 39 15 18 19 1 3 18 34 0 8 51 2 42 54 16 51 2 8 31 40 20 18 27 15 0 4 27 28 8 32 77 1 1 28 37 1 1 36 0 32 17 17 49 51 1 10 8 33 18 22 40 23 35 31 41 7 14 0 43 26 12 0 5 29 6 94 28 0 12 12 10 53 13 17 3 16 57 9 22 18 17 67 3 22 17 32 1 45 43 17 46 8 24 27 0 35 28 42 54 3 13 42 52 37 24 41 1 47 15 20 26 19 33 50 23 12 47 35 9 29 14 25 4 9 11 33 33 28 21 20 34 39 27 54 23 1 21 33 29 17 27 29 11 45 19 5 0 34 34 27 18 41 33 31 46 20 59 14 2 19 16 34 11 3 44 4 47 20 10 16 47 20 26 11 5 0 23 0 9 19 19 13 11 7 21 0 19 10 22 17 5 13 12 98 0 29 0 28 24 25 15 37 51 27 16 18 24 9 26 9 24 37 23 6 36 36 19 24 14 33 22 38 46 65 34 45 1 39 25 37 45 22 15 10 32 28 13 7 10 22 15 25 14 10 22 34 28 44 41 27 14 64 6 0 25 40 12 28 10 7 21 25 31 0 29 17 54 50 1 60 7 12 29 35 33 16 12 20 70 50 40 17 35 60 50 34 13 13 29 55 40 25 0 19 1 4 14 16 57 0 39 31 20 23 11 57 47 18 34 7 2 36 3 25 6 17 9 26 27 9 23 11 16 7 53 0 14 50 25 10 14 1 0 23 21 5 5 1 10 15 30 37 25 2 50 27 37 10 12 30 48 34 28 17 11 18 19 0 48 37 25 15 18 12 31 33 25 25 12 74 3 27 31 9 48 18 2 38 11 50 32 7 10 27 30 1 33 42 20 0 28 23 18 22 42 11 11 19 29 28 32 22 27 18 16 0 0 23 5 13 15 12 22 25 4 19 47 45 31 30 17 2 12 4 47 28 24 28 23 15 6 17 37 42 6 38 32 20 53 32 30 2 68 23 13 4 30 75 54 15 23 39 25 35 40 27 26 0 25 31 0 11 7 23 14 11 24 53 44 31 23 15 26 21 3 13 27 33 18 16 34 3 45 50 5 31 14 14 22 44 34 28 31 18 0 17 32 28 14 12 28 30 14 2 17 14 16 20 0 43 8 17 20 0 30 16 31 28 12 18 12 26 14 24 11 23 22 23 22.587373167981963
31 33 19 40 18 12 61 38 8 24 5 1 25 22 0 23 38 37 14 30 32 4 13 12 17 30 2 19 0 12 16 25 32 37 14 9 3 20 73 12 21 3 0 0 15 24 36 23 11 20 19 16 40 54 21 23 19 13 21 17 39 23 24 36 35 5 18 18 33 12 34 12 8 25 34 10 1 16 0 31 27 41 12 0 3 10 22 46 22 7 8 22 8 12 56 37 16 1 0 23 19 37 22 8 31 15 4 73 8 30 16 26 20 25 11 4 11 32 20 12 0 19 15 33 16 31 19 2 39 40 46 32 38 45 39 18 1 30 84 31 13 10 0 18 15 58 4 32 26 8 0 31 6 21 65 27 2 0 52 48 0 32 49 14 36 5 21 36 25 5 49 16 35 0 18 34 12 20 15 12 10 26 21 51 10 28 6 32 33 26 31 26 0 1 16 14 0 22 23 5 22 6 21 7 2 33 5 0 21 0 54 11 5 0 6 33 5 2 16 24 37 10 49 10 18 27 75 1 9 10 6 30 5 57 7 45 13 14 5 20 23 10 22 2 19 33 19 0 26 0 9 34 9 27 38 11 42 34 9 0 12 0 0 20 18 15 39 24 30 21 13 7 12 16 30 19 0 11 4 22 32 22 24 11 14 16 0 38 54 27 24 7 8 23 14 28 21 16 1 34 49 29 35 17 17 30 18 36 56 29 26 30 22 34 21 0 58 0 26 0 57 35 20 27 44 46 32 21 0 42 0 13 23 1 13 20 14 8 22 25 4 21 27 10 37 11 14 8 69 44 28 30 38 10 50 40 35 0 7 35 12 17 16 0 3 18 33 0 8 54 2 43 50 15 55 2 7 31 37 22 17 26 12 0 5 26 27 10 29 76 1 1 26 37 1 1 32 0 28 18 22 51 55 1 10 7 31 18 22 41 20 36 29 42 9 18 0 41 23 12 0 5 26 8 93 26 0 10 12 12 54 15 15 3 16 53 10 20 12 20 70 3 24 20 34 1 41 38 17 44 7 23 30 0 34 28 39 59 3 13 46 53 38 25 41 1 47 14 17 28 17 33 47 25 15 47 30 7 29 14 24 3 9 10 35 30 29 22 21 36 41 27 50 24 1 21 29 31 14 27 21 14 44 18 5 0 31 31 27 17 35 30 29 44 18 62 12 2 23 14 33 12 3 38 3 46 19 11 12 49 16 26 9 5 0 20 0 9 19 19 11 8 7 22 0 17 7 18 16 4 9 9 92 0 28 0 29 26 26 13 36 40 26 15 21 23 9 27 9 24 38 24 6 35 36 19 28 13 32 21 36 43 62 31 43 0 39 28 33 39 26 15 10 30 29 11 6 9 25 16 23 14 11 23 36 29 47 38 28 16 59 8 0 18 35 13 26 10 7 17 25 30 0 28 16 49 48 1 59 6 12 28 34 29 14 14 21 66 49 42 16 34 64 46 31 13 16 27 53 36 25 0 22 1 4 17 14 55 0 39 30 18 21 11 55 48 19 36 7 1 36 2 26 6 14 8 26 28 11 25 12 17 6 51 0 16 49 23 11 17 1 0 22 16 5 5 1 7 14 30 37 23 2 51 27 41 11 11 29 43 40 30 17 11 14 17 0 45 37 22 15 17 11 32 32 22 24 13 77 4 25 28 8 54 19 2 37 11 52 26 7 10 29 27 1 27 38 21 0 27 25 18 21 37 8 11 17 29 28 31 25 30 15 22 0 0 21 7 10 16 11 22 21 4 17 50 37 29 27 17 2 12 2 44 30 25 30 23 14 6 12 33 39 6 35 33 17 54 33 34 3 67 21 12 3 31 72 50 17 23 42 24 33 39 20 25 0 23 33 0 12 8 20 13 15 27 49 44 30 24 14 29 23 2 14 27 29 19 16 32 3 42 49 5 28 11 15 17 40 34 27 30 17 0 15 33 27 15 11 29 29 14 2 16 15 17 24 0 44 7 18 18 0 30 14 33 31 9 19 14 23 12 22 10 23 20 22 22.068771138669676
35 28 20 37 18 12 65 34 8 24 4 1 24 21 0 22 33 37 17 32 26 4 12 12 14 30 2 18 0 12 14 18 28 39 14 7 2 21 66 11 20 3 0 0 15 22 35 27 10 18 21 13 39 51 22 25 16 17 21 19 37 22 23 37 37 7 15 24 33 11 38 12 7 24 34 10 1 16 0 32 27 43 13 0 3 7 19 43 19 6 9 21 6 13 55 38 16 0 0 19 18 36 22 7 33 13 3 75 8 31 17 24 14 19 10 3 10 33 17 14 0 16 17 34 16 31 18 2 41 34 50 36 33 41 35 17 1 28 80 32 12 10 0 14 17 56 4 28 28 7 0 34 6 19 64 27 2 0 51 50 0 29 51 13 36 4 18 37 22 4 46 17 37 0 20 39 7 19 16 9 9 27 22 52 10 30 5 33 34 25 29 29 0 1 14 15 0 21 18 3 22 6 19 8 1 34 7 0 25 0 52 10 6 0 5 30 5 2 18 26 40 9 49 9 14 22 78 1 6 9 6 32 4 49 8 44 16 11 4 19 23 8 18 2 23 32 18 0 25 0 7 28 8 26 40 14 45 36 10 0 10 0 0 18 16 10 40 25 30 21 9 7 9 17 31 16 0 12 4 21 30 22 24 9 12 14 0 37 57 26 26 6 9 17 14 28 20 12 1 30 47 27 31 17 19 27 16 34 59 28 28 31 19 31 21 0 58 0 25 0 52 30 20 27 47 40 28 22 0 41 0 12 25 1 12 19 13 7 21 22 2 18 30 10 33 9 14 9 72 43 25 32 37 11 46 41 33 0 9 33 12 16 17 0 2 20 33 0 8 52 2 43 42 15 58 2 7 32 38 21 18 22 9 0 6 26 25 7 32 77 1 0 30 40 1 1 28 0 29 22 23 53 57 1 9 9 30 13 22 39 21 32 24 44 10 15 0 38 24 14 0 4 24 8 84 24 0 6 12 13 51 16 15 3 18 49 9 21 11 20 74 2 26 19 32 1 39 39 12 45 6 22 31 0 35 28 38 57 2 12 49 48 35 26 40 1 46 13 14 27 16 31 47 25 14 43 30 7 22 15 21 2 11 10 35 27 28 23 25 31 41 23 46 25 1 17 28 25 13 27 21 15 39 20 5 0 30 29 23 17 35 27 30 44 15 66 9 0 23 11 34 12 2 39 3 46 19 12 12 48 16 20 10 4 0 18 0 6 17 17 11 5 6 19 0 14 8 17 12 4 7 10 86 0 28 0 29 29 27 17 36 40 26 16 22 22 9 28 8 21 37 21 8 32 33 23 27 12 27 22 36 41 61 31 47 0 36 29 26 38 22 15 9 30 27 12 7 9 20 11 21 14 10 21 35 33 46 39 28 18 53 5 0 15 36 10 26 11 7 19 22 28 0 30 11 49 44 1 59 5 11 28 35 29 13 17 19 61 44 40 15 34 62 42 33 14 16 25 51 36 24 0 19 1 5 16 15 49 0 35 30 19 21 9 57 44 19 36 4 1 31 2 21 7 11 5 30 29 10 28 11 18 5 50 0 14 45 23 11 12 1 0 18 15 4 5 1 4 12 29 37 25 2 41 27 44 9 11 29 42 44 28 18 12 12 19 0 44 40 18 15 14 11 32 31 23 27 14 80 5 21 26 10 54 17 2 30 13 54 26 7 9 31 24 1 23 43 25 0 24 26 19 22 32 7 11 19 25 29 31 24 29 12 27 0 0 16 12 9 14 10 21 24 4 16 47 39 29 28 15 2 10 2 43 29 29 31 25 12 7 9 31 36 6 34 32 16 59 28 34 3 65 23 11 3 28 74 49 18 23 41 20 32 42 17 23 0 25 36 0 11 7 21 14 15 25 51 40 31 29 11 21 26 2 14 21 31 17 15 31 3 44 52 4 27 10 16 19 44 35 29 30 16 0 14 32 29 17 10 30 33 12 2 15 12 18 26 0 40 6 17 22 0 31 12 30 33 10 18 16 21 11 19 8 17 24 18 21.47012401352875
35 29 24 38 17 12 68 32 5 20 4 1 21 21 0 24 30 38 19 31 26 4 12 10 15 28 1 14 0 13 12 15 31 38 18 7 2 20 68 11 18 1 0 0 18 21 32 25 8 16 19 13 34 53 22 24 14 17 20 15 35 20 24 39 36 7 16 23 32 10 42 9 7 20 30 10 1 16 0 31 29 43 11 0 4 7 21 40 17 5 8 20 5 13 53 37 21 0 0 15 18 35 25 6 40 11 2 77 8 29 15 23 13 15 9 3 7 34 20 13 0 14 13 32 16 29 15 2 38 28 48 37 30 41 31 16 1 28 77 29 10 9 0 13 19 59 3 26 32 4 0 35 6 17 67 28 1 0 49 51 0 26 50 13 32 2 18 39 22 4 44 20 31 0 20 41 7 18 15 8 10 26 20 59 8 26 4 36 38 26 29 27 0 0 12 15 0 22 17 2 21 5 17 8 1 35 6 0 26 0 46 10 6 0 4 26 3 3 22 25 43 8 43 7 15 20 78 1 7 12 5 31 3 37 9 42 16 15 3 23 21 10 19 2 23 31 18 0 25 0 7 29 7 23 48 15 43 43 11 0 10 0 0 18 15 9 32 25 31 19 8 7 8 16 32 17 0 12 3 20 32 21 26 8 10 13 0 39 54 29 26 4 10 15 13 28 18 13 1 28 44 26 27 17 18 25 16 32 57 26 29 28 17 30 20 0 50 0 22 0 53 33 15 27 46 37 23 21 0 38 0 10 27 1 10 18 10 5 18 26 2 20 35 14 32 10 20 8 73 45 28 37 41 12 49 43 33 0 9 35 9 17 18 0 2 19 34 0 8 59 0 39 41 13 54 2 7 29 36 20 23 20 8 0 8 29 27 7 35 67 0 0 30 36 1 1 28 0 31 19 21 53 50 1 11 9 31 11 24 39 24 33 22 44 10 17 0 35 26 18 0 5 25 10 86 23 0 4 12 14 48 18 15 3 17 48 9 21 12 22 68 2 25 19 29 1 45 33 9 43 5 19 31 0 40 29 41 57 2 11 45 46 31 25 37 1 47 9 13 25 13 30 43 27 16 42 27 7 18 21 21 1 12 9 37 24 27 20 24 29 42 22 44 26 1 15 27 22 13 32 21 12 40 19 4 0 27 27 26 12 31 23 32 41 16 63 9 0 22 11 35 11 2 35 3 46 20 13 11 45 16 23 12 4 0 21 0 6 17 18 10 3 6 17 0 14 9 17 11 4 7 9 77 0 28 0 31 27 25 15 33 36 26 17 25 21 9 33 8 17 39 21 6 29 30 24 28 11 26 20 31 43 59 29 45 0 35 25 25 30 22 16 12 24 23 13 8 11 20 10 21 13 10 22 36 32 45 43 30 19 51 5 0 16 35 12 26 8 6 18 23 26 0 28 11 47 37 1 61 4 9 28 37 27 9 19 17 54 40 38 13 35 63 42 35 13 18 30 45 36 24 0 19 1 6 15 13 45 0 30 29 19 21 8 57 37 19 37 5 1 29 2 17 8 11 7 32 29 9 27 12 15 5 49 0 11 49 21 11 12 1 0 15 13 4 4 1 4 12 27 38 27 2 41 27 47 7 12 27 45 42 27 16 11 12 20 0 43 41 16 14 12 10 32 32 23 24 15 82 4 18 25 12 51 17 2 28 14 51 29 7 7 36 25 1 25 41 26 0 23 19 21 21 30 7 11 16 19 29 33 24 30 13 25 0 0 17 11 8 14 9 22 29 4 12 52 43 32 31 15 2 11 2 41 26 29 32 26 11 7 9 26 37 7 39 31 14 60 27 39 4 52 19 10 3 26 74 47 14 23 44 15 31 39 16 22 0 25 36 0 7 7 21 14 12 31 53 39 33 25 9 19 27 2 13 19 33 19 15 36 2 46 56 4 27 10 16 20 39 37 26 29 19 0 13 35 32 15 9 27 31 11 2 11 11 19 25 0 37 5 17 23 0 33 11 30 29 10 16 15 21 11 15 10 15 23 20 21.010146561443066
36 23 28 37 19 11 66 31 5 19 4 0 20 22 0 24 31 35 23 33 24 4 14 7 14 22 1 12 0 13 12 13 37 38 15 6 2 20 69 10 16 1 0 0 17 20 36 27 7 15 22 11 34 54 23 22 11 19 21 15 36 18 23 32 34 6 15 24 31 10 36 8 5 20 31 9 1 15 0 35 32 45 13 0 4 7 22 40 18 5 8 21 8 13 51 40 24 0 0 13 25 36 23 6 39 14 2 77 8 28 15 27 12 14 8 3 5 38 18 12 0 13 12 33 15 30 15 2 43 27 46 33 28 33 26 16 1 26 80 28 10 8 0 13 21 59 2 22 34 3 0 36 5 16 68 24 1 0 49 56 0 25 45 9 29 2 19 37 20 3 41 19 28 0 21 45 7 18 13 7 7 30 20 62 7 23 4 31 38 23 27 24 0 0 13 15 0 22 16 1 21 3 19 7 1 33 5 0 28 0 47 9 7 0 4 25 3 4 22 27 48 8 42 5 16 18 77 1 5 17 5 28 3 35 11 45 18 13 3 20 19 10 21 2 19 31 15 0 24 0 8 29 5 26 48 13 31 48 10 0 10 0 0 17 13 7 29 24 32 22 8 6 6 17 31 19 0 14 2 18 33 18 24 9 9 11 0 37 53 33 24 3 10 12 12 28 20 9 0 26 43 25 26 19 21 24 11 34 59 26 28 23 17 27 20 0 56 0 19 0 52 37 17 28 44 36 24 19 0 44 0 8 24 1 12 19 12 4 16 24 2 18 36 20 33 10 20 7 68 49 28 37 40 11 45 40 36 0 8 34 7 21 18 0 1 18 32 0 8 63 0 37 42 12 50 2 6 28 37 18 24 19 5 0 9 24 27 8 34 59 0 0 33 33 1 1 21 0 31 20 20 48 49 0 13 10 26 13 23 39 29 32 22 43 9 18 0 35 23 23 0 4 26 12 86 25 0 4 12 16 49 17 16 4 15 48 6 25 10 21 66 2 23 22 27 1 47 32 9 39 4 17 32 0 42 26 38 58 1 10 45 49 31 23 38 0 49 7 12 26 16 28 40 30 16 44 23 8 18 22 20 0 12 10 34 21 26 19 22 23 43 22 49 25 1 17 26 25 10 33 26 9 41 17 4 0 27 24 22 14 27 20 35 44 14 66 7 0 27 12 32 8 1 33 2 49 19 11 11 42 19 23 11 3 0 23 0 5 19 18 9 3 6 14 0 13 6 17 11 3 6 8 76 0 26 0 28 26 25 16 34 35 24 20 24 19 8 32 7 15 37 25 5 30 29 22 28 11 25 22 30 42 60 27 43 0 34 25 21 34 23 16 11 22 20 13 8 13 18 7 18 13 11 21 35 30 46 50 28 21 49 5 0 15 38 11 28 8 4 16 23 27 0 28 10 48 37 1 63 3 11 33 38 29 11 22 15 53 39 39 12 38 57 36 32 16 14 29 42 37 27 0 20 1 7 17 11 41 0 31 27 21 17 5 52 37 20 36 5 0 32 2 18 8 10 5 33 25 7 27 14 13 5 45 0 10 46 20 9 11 1 0 13 13 4 4 1 3 11 33 40 33 2 37 28 49 6 12 25 48 41 26 16 11 10 16 0 42 43 17 14 13 10 31 31 22 23 14 79 4 18 25 11 46 20 1 20 14 54 31 7 7 36 23 0 24 42 24 0 21 19 19 20 32 7 12 14 19 22 31 24 33 13 30 0 0 15 13 6 14 9 21 28 4 11 51 38 33 26 14 2 9 2 40 23 28 32 23 10 8 10 20 37 8 39 32 13 61 28 36 3 55 18 6 3 29 87 45 13 25 50 14 30 41 13 22 0 25 34 0 6 8 19 13 12 28 53 41 28 24 8 16 27 1 14 17 36 22 15 34 3 49 57 4 26 9 19 22 37 33 27 27 19 0 11 34 32 15 9 24 29 11 2 13 8 23 24 0 42 5 18 19 0 32 12 27 29 11 17 14 22 12 14 15 15 20 15 20.675310033821874
34 20 32 38 19 14 69 26 4 20 3 0 21 22 0 23 28 35 25 35 25 4 16 7 13 22 0 9 0 9 11 15 36 33 16 6 2 20 61 9 16 1 0 0 17 19 41 26 6 12 22 9 30 55 24 23 10 18 22 14 33 17 23 34 24 5 15 26 29 10 38 9 5 19 30 11 1 14 0 36 34 46 13 0 4 5 20 40 22 4 8 20 7 12 51 40 24 0 0 15 24 33 24 7 34 15 2 73 9 27 15 28 13 12 8 2 4 43 18 9 0 12 10 35 12 29 14 2 42 30 46 34 25 32 24 12 1 24 78 25 8 8 0 14 26 56 1 22 39 2 0 28 7 14 63 23 1 0 44 52 0 22 49 9 28 1 16 35 20 3 42 19 24 0 24 36 5 19 13 6 5 28 18 55 8 25 2 31 43 25 29 22 0 0 14 17 0 20 15 0 20 3 21 8 1 37 5 0 26 0 41 9 5 0 3 25 2 4 21 27 53 7 43 4 17 14 76 0 5 19 4 31 1 33 11 44 19 13 3 25 20 10 19 2 16 29 12 0 23 0 10 31 4 25 51 14 32 45 8 0 8 0 0 17 12 4 25 22 36 22 9 7 4 18 29 22 0 14 1 19 31 17 20 9 9 11 0 35 57 39 19 2 12 10 12 28 20 10 0 25 43 26 28 20 21 25 11 27 58 28 28 21 17 27 24 0 53 0 17 0 50 35 18 26 43 31 25 15 0 42 0 6 22 1 13 17 11 2 14 27 2 20 36 21 34 10 21 8 71 47 29 35 36 10 45 41 34 0 8 32 7 21 19 0 1 15 31 0 8 56 0 36 43 11 48 2 7 24 38 17 24 18 4 0 9 22 25 8 33 57 0 0 28 32 1 1 20 0 34 23 21 44 47 0 14 9 25 14 21 35 31 33 20 45 13 22 0 29 26 25 0 4 27 12 86 25 0 2 13 16 51 18 16 5 15 49 6 30 9 18 64 2 20 22 22 0 45 30 8 39 4 15 34 0 43 22 38 58 0 10 45 49 31 23 39 0 46 8 12 27 16 29 37 29 18 43 25 6 18 25 19 0 14 10 35 20 26 19 21 19 41 17 46 25 1 16 26 23 10 36 26 7 40 16 4 0 25 25 23 16 24 16 36 43 14 67 7 0 29 10 31 7 1 33 2 49 20 12 11 41 18 25 7 3 0 21 0 5 21 19 8 2 7 13 0 15 5 18 10 3 6 8 73 0 25 0 27 28 22 16 37 33 25 18 20 18 9 32 6 16 36 25 3 25 27 21 27 13 22 23 27 42 57 25 41 0 35 32 21 34 22 18 10 21 21 14 8 12 17 8 19 13 10 23 35 28 53 52 28 20 44 3 0 11 37 12 24 8 3 16 20 26 0 26 6 44 34 1 67 3 12 35 36 29 14 26 13 51 40 40 16 41 58 39 31 14 14 30 41 39 29 0 20 1 6 19 9 43 0 31 27 18 17 5 50 34 23 36 5 0 30 2 19 7 11 5 33 25 9 30 16 10 5 41 0 10 45 15 5 12 1 0 10 15 3 4 1 2 10 29 37 36 1 36 29 54 3 13 23 53 41 27 16 13 11 14 0 37 49 14 16 12 11 28 35 21 22 12 78 4 22 25 11 40 17 1 18 15 53 36 5 6 38 23 0 24 44 25 0 21 20 13 18 33 6 12 18 19 19 32 25 32 13 29 0 0 14 14 7 13 7 21 30 4 9 52 38 31 27 13 1 8 1 37 23 29 33 24 9 8 9 19 37 7 42 31 14 64 24 38 2 58 21 4 2 25 78 40 13 27 51 15 30 38 11 21 0 22 35 0 5 8 20 13 14 30 53 44 24 26 7 17 31 1 14 15 33 23 15 34 3 46 57 4 25 10 17 22 35 30 26 25 18 0 10 37 33 16 10 24 32 10 1 15 6 24 26 0 43 5 18 20 0 31 13 22 28 11 17 14 19 14 14 16 10 21 14 20.326944757609924
37 24 35 40 18 17 70 21 3 22 2 0 20 24 0 22 30 37 26 42 26 6 16 7 11 20 0 8 0 10 12 15 35 31 15 5 2 18 60 7 15 1 0 0 18 22 43 30 6 13 21 7 30 54 24 22 9 16 24 12 32 14 22 30 25 4 12 26 24 11 35 9 4 14 31 14 1 13 0 33 31 45 12 0 3 5 14 35 20 4 9 26 6 13 46 41 22 0 0 18 25 31 21 7 33 12 1 69 7 28 14 31 17 11 8 2 3 38 19 8 0 13 11 34 13 29 14 1 41 32 54 35 23 33 24 11 1 25 80 22 6 9 0 12 26 51 1 21 39 2 0 25 7 18 66 23 1 0 45 54 0 20 50 10 26 1 15 37 17 3 44 19 21 0 29 34 7 17 9 6 5 29 17 58 9 27 2 28 42 28 33 25 0 0 16 14 0 17 17 0 15 4 20 10 1 40 4 0 23 0 36 7 6 0 3 26 2 2 21 25 59 9 42 5 20 13 73 0 5 19 4 33 1 32 11 43 17 16 2 27 18 11 21 2 15 25 12 0 20 0 8 30 3 28 50 16 31 42 11 0 7 0 0 16 9 4 24 23 34 19 9 6 3 17 31 21 0 17 1 20 26 19 21 10 7 8 0 36 62 43 18 2 11 8 11 25 22 10 0 24 43 30 28 21 22 24 10 25 54 26 30 16 15 25 25 0 51 0 16 0 48 32 18 26 40 27 23 14 0 38 0 5 22 1 17 17 10 1 14 25 2 19 34 21 32 9 19 8 72 46 30 33 32 10 48 42 32 0 7 30 6 19 16 0 1 16 30 0 9 63 0 34 38 9 47 2 6 21 36 18 21 15 3 0 9 23 27 9 33 53 0 0 25 33 1 1 23 0 38 24 19 42 48 0 13 10 25 12 21 33 28 32 20 45 13 22 0 27 23 24 0 4 21 16 83 25 0 2 13 17 56 20 14 7 16 46 4 34 9 17 63 1 21 23 20 0 47 31 8 42 4 11 33 0 44 24 34 53 0 10 49 48 31 20 37 0 41 8 13 26 18 28 32 31 22 43 21 5 14 24 19 0 17 11 35 18 24 18 20 19 38 15 41 19 1 15 21 22 9 36 23 7 41 16 3 0 27 24 19 18 24 15 32 46 12 70 10 0 29 8 30 8 1 33 2 48 21 11 11 41 16 26 6 3 0 24 0 4 21 23 8 2 6 15 0 13 5 19 10 3 6 9 69 0 20 0 24 35 15 19 42 31 24 19 19 11 11 34 3 15 37 27 2 22 26 21 23 13 24 21 27 40 50 23 39 0 33 28 21 29 22 17 10 19 19 15 8 10 20 9 19 14 11 26 32 34 54 53 27 18 38 2 0 7 41 11 25 9 3 16 17 25 0 19 7 45 33 1 64 2 13 33 34 25 16 29 13 47 41 38 17 40 56 33 31 14 14 31 39 35 28 0 18 1 7 16 8 43 0 31 26 19 17 6 49 33 25 35 8 0 31 2 18 8 9 5 28 22 9 36 16 12 4 37 0 10 46 17 4 11 1 0 10 15 3 2 1 2 8 30 38 38 1 35 27 58 2 15 24 53 38 24 16 12 12 16 0 36 50 12 18 14 12 24 35 18 22 12 76 4 19 22 11 34 12 1 17 15 49 32 5 4 39 23 0 24 43 20 0 19 20 12 16 32 5 13 18 19 21 33 23 31 11 27 0 0 12 16 7 13 7 18 32 4 8 50 35 28 26 12 1 4 1 39 21 27 30 23 7 7 9 16 35 8 43 30 10 61 22 36 1 53 24 3 2 26 83 38 13 32 48 17 27 36 10 21 0 21 37 0 6 9 21 9 14 31 51 46 26 26 7 19 36 1 13 15 31 23 17 32 3 46 62 3 24 10 18 17 30 30 25 23 16 0 10 39 32 17 9 21 30 11 1 16 5 23 25 0 44 5 16 20 0 31 11 23 26 11 18 11 20 18 15 18 6 19 12 19.908680947012404
31 26 41 42 18 18 69 21 3 23 1 0 17 22 0 19 29 40 27 40 24 6 18 7 10 19 0 7 0 12 13 16 36 31 17 5 2 17 52 7 16 1 0 0 19 19 42 30 4 12 20 9 29 53 27 19 9 17 24 10 30 14 21 29 23 3 10 23 23 8 31 11 3 14 32 15 1 9 0 33 29 43 13 0 2 5 13 34 20 4 7 29 6 16 42 40 18 0 0 18 28 34 19 8 41 10 0 69 5 26 14 30 18 11 8 2 3 33 20 8 0 17 10 35 13 26 14 1 41 32 52 37 20 31 22 12 1 23 78 27 6 10 0 11 26 48 1 21 34 1 0 23 7 22 69 22 1 0 44 50 0 23 48 10 22 1 15 39 16 2 47 17 21 0 23 34 6 21 9 5 5 27 18 57 8 23 2 21 42 28 29 27 0 0 16 14 0 16 16 0 15 4 21 9 0 35 4 0 22 0 29 6 6 0 2 27 1 2 21 20 63 9 37 4 22 10 70 0 4 21 3 34 1 27 16 46 18 17 1 30 16 12 20 2 14 24 9 0 18 0 7 29 3 30 49 14 28 42 10 0 6 0 0 17 8 2 21 27 37 18 8 8 3 20 33 22 0 16 1 20 24 19 21 11 7 9 0 39 60 44 19 1 9 8 10 24 23 10 0 24 42 28 24 21 21 23 9 25 51 26 30 16 11 21 24 0 47 0 17 0 44 33 19 23 33 25 22 15 0 36 0 3 20 1 20 15 10 1 15 29 2 16 35 19 23 13 20 8 74 40 31 31 32 10 49 42 33 0 6 30 5 18 15 0 1 18 29 0 8 60 0 35 38 8 50 2 6 17 35 18 21 13 3 0 8 29 27 9 32 54 0 0 23 32 0 1 27 0 41 23 18 42 44 0 11 9 24 10 24 35 29 27 20 41 14 20 0 26 21 24 0 5 21 15 83 21 0 1 14 18 57 16 13 6 18 44 3 31 9 17 71 0 22 24 20 0 50 34 7 44 4 9 36 0 41 25 32 53 0 11 47 46 31 18 39 0 42 8 12 27 19 27 29 29 27 35 19 5 17 21 21 0 19 10 30 20 25 12 24 18 40 15 41 20 1 16 19 22 10 36 20 8 41 15 3 0 28 22 20 18 23 12 31 50 13 69 12 0 31 6 33 9 1 34 2 49 18 9 10 39 16 25 5 2 0 24 0 3 20 27 6 2 7 14 0 12 5 17 10 3 5 10 67 0 20 0 20 43 13 15 45 28 23 22 17 12 12 33 3 14 37 24 2 23 25 20 20 12 22 22 33 38 48 25 40 0 32 26 20 30 16 17 10 15 17 11 8 11 21 12 18 14 11 29 33 29 60 49 27 16 41 2 0 6 41 9 25 7 2 16 18 23 0 19 8 44 31 1 61 2 16 36 28 25 13 26 12 43 43 40 16 38 52 29 33 15 12 28 38 40 30 0 21 1 8 14 8 39 0 33 25 17 15 5 48 33 28 36 9 0 31 2 17 9 10 5 25 20 9 38 16 13 4 38 0 9 45 17 3 10 1 0 10 14 3 2 1 2 7 31 36 40 1 34 23 55 1 13 27 54 41 24 15 13 11 15 0 33 42 8 17 14 12 24 30 18 22 8 74 5 18 22 12 32 11 1 16 17 55 31 5 4 39 23 0 20 43 22 0 22 17 12 16 34 4 14 22 17 16 35 24 33 10 26 0 0 11 18 5 13 7 17 31 3 6 51 35 23 23 11 0 3 1 40 17 32 32 24 7 6 10 17 37 8 43 27 11 64 21 34 1 52 20 3 2 30 88 40 13 31 48 16 28 32 10 21 0 21 40 0 6 7 20 9 16 35 47 45 24 24 6 17 40 1 14 16 34 23 19 28 3 47 63 3 20 10 17 19 29 32 22 22 14 0 9 39 30 16 10 18 29 11 1 17 5 28 25 0 44 5 14 22 0 32 11 25 26 12 18 12 19 17 15 16 6 19 14 19.570462232243519
30 27 40 43 16 18 67 20 3 21 1 0 15 20 0 17 27 44 26 40 28 7 16 7 8 19 0 6 0 11 15 14 40 24 19 4 1 18 55 5 17 1 0 0 18 19 45 27 4 12 17 10 24 52 28 20 6 17 20 10 33 14 20 24 23 2 12 21 18 9 32 14 2 15 30 14 1 9 0 31 28 41 12 0 2 4 10 33 21 4 9 31 5 15 37 42 16 0 0 19 30 36 18 8 40 11 0 68 4 28 14 35 16 11 6 2 3 35 20 8 0 17 10 33 17 21 12 0 41 31 47 38 23 29 24 10 1 23 81 27 4 12 0 12 26 43 1 18 36 1 0 23 9 25 63 19 1 0 44 46 0 24 49 12 20 1 14 37 18 2 48 16 23 0 24 31 6 20 8 5 6 30 15 58 6 22 2 22 41 29 26 31 0 0 17 12 0 16 15 0 16 4 21 10 0 35 4 0 20 0 26 6 3 0 2 31 0 2 21 20 68 7 38 5 19 8 62 0 5 20 2 30 1 26 18 50 19 17 1 31 14 14 20 1 10 22 8 0 19 0 7 27 3 31 48 15 29 43 11 0 4 0 0 17 9 1 17 27 35 14 6 10 3 18 37 19 0 15 1 15 24 17 19 11 6 8 0 38 59 51 18 0 10 6 9 30 23 9 0 24 40 31 21 21 18 20 8 26 46 30 25 16 12 17 25 0 42 0 15 0 42 32 18 20 32 22 26 16 0 29 0 2 21 1 20 13 8 1 15 33 2 18 34 20 21 10 17 8 72 38 29 31 38 8 44 45 27 0 6 27 4 17 13 0 1 17 31 0 9 57 0 35 35 7 49 2 6 17 35 17 17 14 1 0 9 30 28 9 32 47 0 0 23 34 0 1 30 0 38 21 17 41 46 0 12 9 28 11 25 39 27 23 22 39 13 25 0 21 24 21 0 9 18 12 88 20 0 1 15 18 58 15 14 5 17 39 2 28 8 16 68 0 24 23 17 0 50 31 6 44 4 7 37 0 31 23 31 56 0 12 50 47 28 16 40 0 41 7 11 21 16 29 27 27 27 35 20 4 14 19 22 0 19 8 30 20 24 11 21 15 36 13 38 14 1 18 18 23 10 36 20 8 42 14 3 0 28 19 19 17 23 11 28 49 13 68 12 0 34 5 34 9 1 33 1 47 18 6 11 37 14 28 5 2 0 22 0 3 19 32 5 2 6 9 0 11 4 14 10 3 5 8 64 0 23 0 18 44 12 16 45 27 25 23 19 11 12 32 3 10 39 22 2 22 23 20 18 12 19 22 34 41 39 26 40 0 24 23 19 32 17 15 12 14 17 9 6 11 19 11 19 12 14 29 36 31 54 49 27 15 41 2 0 5 42 9 24 7 2 17 19 22 0 22 7 42 31 1 63 2 13 34 25 21 11 29 13 42 41 39 15 41 43 28 35 16 13 25 31 40 30 0 23 1 10 13 8 40 0 38 24 15 15 4 43 31 29 38 9 0 33 2 17 9 11 6 26 19 10 39 18 11 3 39 0 10 43 18 3 10 1 0 10 18 3 2 1 2 7 30 36 43 1 34 23 56 0 10 26 54 46 27 14 13 10 14 0 33 41 7 16 12 11 28 29 19 25 8 74 6 19 21 13 29 8 1 16 15 60 35 5 4 40 25 0 20 44 21 0 20 13 12 16 32 4 13 21 15 16 36 20 33 9 23 0 0 8 17 3 14 10 16 31 3 6 55 38 21 19 9 0 4 1 36 17 32 33 24 5 7 7 16 38 10 42 24 7 72 26 27 1 51 19 3 2 31 93 40 13 34 50 13 26 30 8 20 0 17 34 0 8 7 18 8 18 36 46 44 25 27 5 20 41 1 15 17 32 22 19 24 3 50 64 3 17 10 16 20 28 31 22 23 9 0 8 38 25 16 10 17 27 11 1 17 2 30 28 0 42 5 13 23 0 29 9 24 23 11 18 10 17 17 15 18 7 17 18 19.16347237880496
32 29 38 43 17 17 74 17 2 21 1 0 14 20 0 13 25 42 24 41 27 8 17 6 8 16 0 4 0 13 13 11 39 24 18 4 1 18 57 5 17 1 0 0 21 19 48 27 4 13 17 11 20 45 31 18 6 20 22 9 34 11 21 19 21 2 13 23 14 7 36 15 1 15 30 14 1 8 0 34 28 37 12 0 2 4 9 30 25 4 8 30 5 19 33 44 14 0 0 19 28 36 15 8 43 15 0 67 3 32 11 39 15 11 5 2 2 36 19 7 0 13 10 32 18 17 11 0 45 27 46 38 23 30 23 8 1 26 74 31 5 10 0 12 28 40 1 17 33 1 0 20 10 27 65 17 1 0 38 43 0 19 49 13 19 1 14 41 19 2 49 17 24 0 24 29 4 23 9 2 7 31 16 58 4 22 1 20 36 29 20 34 0 0 19 14 0 14 16 0 13 3 19 14 0 27 3 0 17 0 24 7 3 0 0 33 0 2 18 19 64 5 39 5 19 7 58 0 6 18 2 30 1 26 23 47 23 17 1 29 14 18 20 1 10 23 9 0 20 0 8 27 2 27 47 13 29 43 11 0 3 0 0 15 9 1 15 31 35 10 5 10 3 17 32 18 0 17 1 13 22 17 15 12 5 7 0 39 58 54 21 0 9 5 8 31 24 9 0 24 46 34 19 19 18 16 7 24 43 26 28 19 14 19 27 0 43 0 10 0 41 32 17 18 26 21 27 18 0 32 0 1 16 1 21 13 6 1 16 35 0 15 29 20 17 8 16 10 71 38 23 27 34 8 40 40 22 0 6 27 3 19 13 0 1 18 33 0 8 52 0 35 30 7 47 2 5 17 29 16 20 12 1 0 10 35 27 11 30 41 0 0 20 37 0 1 35 0 42 19 18 42 43 0 14 9 27 10 24 34 24 22 22 34 11 25 0 19 25 19 0 12 18 13 88 17 0 1 14 20 61 14 11 5 16 35 2 26 6 17 68 0 21 22 19 0 52 28 6 43 3 6 34 0 29 22 34 54 0 13 51 48 28 18 35 0 40 6 12 21 14 29 25 28 27 35 19 6 13 15 22 0 17 7 28 19 23 12 17 16 36 10 38 11 1 18 14 23 13 31 20 8 45 14 2 0 29 19 19 18 25 9 30 42 12 69 11 0 38 5 31 5 1 32 1 50 17 7 11 29 17 28 5 2 0 20 0 3 19 34 4 2 5 9 0 10 4 14 8 2 5 8 66 0 22 0 16 50 11 13 51 25 23 23 22 10 12 33 3 10 40 24 1 21 23 21 18 14 19 19 34 44 32 26 39 0 21 23 16 31 18 15 10 11 17 10 6 11 19 10 20 8 11 30 35 25 47 53 21 13 44 1 0 5 43 8 22 6 2 17 17 22 0 25 10 39 35 0 57 2 11 37 24 21 11 31 13 41 40 36 17 38 40 27 36 16 11 27 27 38 33 0 23 1 12 13 7 36 0 36 24 11 15 4 43 31 30 41 10 0 30 2 16 8 13 6 26 20 11 39 18 10 2 33 0 11 42 17 4 9 1 0 12 20 3 1 1 2 6 31 39 42 1 34 20 55 0 9 27 52 46 28 11 13 9 14 0 32 39 5 14 11 10 31 26 15 21 9 76 5 22 22 13 28 9 0 15 17 59 39 5 6 42 30 0 21 41 20 0 22 13 9 18 31 4 10 21 14 18 39 21 34 8 22 0 0 7 16 5 11 11 17 29 3 5 50 41 16 19 7 0 4 1 33 15 30 31 22 4 7 7 15 37 12 38 24 6 70 25 24 2 50 19 2 2 31 90 39 12 31 50 10 23 31 8 18 0 19 37 0 9 7 17 6 17 34 43 42 25 27 3 20 43 1 17 15 32 25 19 23 4 55 58 3 17 10 17 23 28 34 21 23 6 0 9 39 26 17 6 14 29 11 1 15 2 32 27 0 44 4 15 22 0 27 9 25 27 9 20 11 15 17 16 22 7 16 22 18.771138669673055
29 30 35 41 16 18 67 16 2 21 1 0 11 19 0 12 26 40 22 42 26 7 16 9 6 16 0 2 0 16 10 12 38 24 16 3 1 18 55 6 15 1 0 0 25 21 48 27 4 14 16 11 21 43 28 19 6 23 26 10 39 11 20 15 21 2 13 22 11 6 37 14 1 14 31 12 1 8 0 36 25 39 11 0 3 3 11 25 24 3 8 34 4 24 33 41 13 0 0 21 25 35 12 9 48 19 0 64 3 28 10 39 15 9 6 2 3 37 20 7 0 11 9 25 16 16 10 0 44 28 47 40 23 27 24 7 1 22 75 34 6 9 0 12 29 33 1 19 32 1 0 22 11 32 67 18 1 0 36 38 0 20 47 16 20 1 14 42 15 1 46 21 20 0 26 28 3 24 10 1 5 40 12 59 4 20 1 21 37 30 17 35 0 0 19 10 0 13 17 0 12 3 19 14 0 26 3 0 18 0 24 7 1 0 0 31 0 2 21 22 62 4 37 4 16 5 52 0 6 21 1 29 1 24 28 48 22 16 1 31 15 18 21 0 11 25 12 0 16 0 8 30 2 28 51 12 27 39 10 0 2 0 0 15 10 1 15 30 43 8 4 10 3 17 38 13 0 11 1 13 22 15 16 11 5 6 0 33 63 54 26 0 9 5 8 31 23 7 0 25 47 29 21 22 17 16 5 23 41 24 25 20 13 15 28 0 44 0 9 0 37 30 12 17 23 21 28 17 0 33 0 1 17 1 23 13 5 1 15 35 0 16 30 20 15 9 17 11 67 35 21 28 31 8 41 37 22 0 7 28 2 18 13 0 1 16 34 0 8 48 0 33 24 6 51 2 6 13 27 15 19 11 1 0 11 34 24 11 29 36 0 0 20 36 0 1 30 0 42 19 21 43 42 0 15 9 24 8 24 30 24 19 23 32 8 28 0 22 24 21 0 12 17 11 94 15 0 1 14 20 66 11 17 5 15 30 2 24 6 17 73 0 25 23 21 0 47 27 6 42 2 5 31 0 28 24 35 51 0 14 53 44 27 17 39 0 41 5 12 20 13 28 21 28 27 33 19 7 10 13 23 0 17 8 25 17 23 12 17 16 38 7 39 9 0 18 14 22 13 31 18 6 43 15 2 0 26 20 18 16 29 8 31 39 11 63 9 0 39 5 28 7 1 28 1 49 20 8 10 27 16 26 5 1 0 19 0 3 14 33 4 2 4 10 0 9 3 13 8 2 5 8 67 0 23 0 17 50 10 11 54 25 21 24 24 9 12 30 3 10 46 21 1 18 24 19 19 15 19 15 33 37 28 26 36 0 21 27 14 29 19 8 12 11 14 9 6 11 19 10 18 7 14 31 35 24 49 54 23 15 42 1 0 5 50 7 20 6 1 13 15 21 0 23 12 40 32 0 56 2 10 34 20 22 11 30 12 42 41 34 18 35 42 23 32 17 11 22 26 39 25 0 24 1 14 11 6 31 0 34 23 9 15 4 45 34 33 44 11 0 29 2 15 9 13 5 26 21 10 37 16 11 2 32 0 10 39 16 6 9 1 0 11 20 2 1 1 2 5 32 40 40 1 31 22 58 0 7 26 55 44 28 10 14 9 14 0 31 38 4 13 13 9 32 28 15 22 13 71 4 23 21 13 24 11 0 14 18 51 39 6 5 38 27 0 21 45 19 0 20 13 6 17 30 4 10 20 10 17 37 17 34 9 24 0 0 7 16 6 12 13 16 28 1 3 52 35 17 21 8 0 4 1 35 16 27 33 21 3 6 7 15 34 13 42 23 6 74 23 28 1 45 22 2 2 31 98 42 12 30 49 10 24 27 7 17 0 16 34 0 9 6 12 6 15 34 37 39 21 29 3 18 48 1 18 13 30 28 24 25 4 64 58 1 18 8 17 23 26 32 22 23 5 0 11 39 24 18 6 14 31 12 0 14 2 31 33 0 49 4 16 19 0 27 11 27 26 12 20 11 15 18 14 21 5 19 25 18.45997745208568
26 27 32 40 15 23 70 16 2 17 1 0 10 17 0 12 26 41 22 43 29 8 16 9 5 15 0 2 0 16 10 14 38 26 13 3 1 18 54 6 15 1 0 0 22 22 43 27 3 12 15 11 20 43 26 15 5 27 23 10 40 9 16 14 20 2 14 23 11 7 33 15 1 13 29 12 1 8 0 38 23 37 9 0 3 2 11 23 24 3 6 32 3 25 33 39 13 0 0 22 25 34 11 9 54 25 0 66 2 27 8 41 13 11 6 2 3 37 19 10 0 10 8 23 16 13 6 0 40 25 42 44 23 27 19 6 0 20 76 36 7 8 0 13 32 32 1 21 33 1 0 21 11 34 63 18 1 0 35 34 0 19 51 18 19 1 11 43 15 1 41 21 22 0 30 23 3 23 10 0 5 44 12 58 5 18 1 23 43 28 12 34 0 0 19 8 0 12 15 0 11 3 18 14 0 24 3 0 20 0 20 4 1 0 0 35 0 2 16 22 60 3 37 5 16 5 46 0 6 20 1 35 0 19 24 45 20 14 1 35 12 19 20 0 12 25 13 0 14 0 8 30 2 28 48 11 31 36 11 0 1 0 0 13 12 0 14 27 42 7 3 10 3 17 39 13 0 8 1 12 20 14 17 12 3 5 0 31 60 51 25 0 9 5 7 30 23 5 0 23 51 29 21 24 18 15 3 21 41 23 25 24 12 15 28 0 40 0 6 0 40 31 12 17 22 19 26 17 0 34 0 1 12 1 21 12 5 1 14 34 0 18 28 22 12 13 10 12 64 35 20 24 37 7 42 33 28 0 7 29 1 17 13 0 1 15 34 0 9 48 0 33 22 5 54 2 6 12 26 15 18 10 1 0 9 34 25 12 29 33 0 0 18 31 0 1 23 0 37 18 22 42 36 0 18 8 20 7 25 27 22 16 22 28 5 25 0 20 25 21 0 13 17 10 92 13 0 1 15 18 68 13 19 4 14 28 2 28 5 16 68 0 26 22 25 0 50 25 5 41 2 4 29 0 26 24 34 48 0 13 55 41 28 17 35 0 35 5 11 23 13 27 19 31 25 30 17 6 9 12 21 0 17 7 21 16 23 14 17 12 38 7 37 8 0 21 12 21 14 30 20 7 42 13 2 0 29 19 19 15 29 7 32 37 9 61 8 0 33 4 25 8 1 33 1 50 21 8 9 21 16 25 3 1 0 19 0 3 14 33 5 1 4 7 0 10 3 13 5 1 5 8 63 0 21 0 16 55 12 10 57 27 23 22 28 8 12 29 3 8 46 21 1 17 24 18 18 17 20 13 38 38 29 23 32 0 22 27 12 32 16 8 11 10 11 8 5 12 19 10 16 6 15 31 33 26 47 50 23 16 38 1 0 5 49 6 21 5 1 10 15 21 0 17 10 36 33 0 54 2 13 34 19 23 9 29 11 42 41 31 18 30 38 20 32 16 10 22 30 45 27 0 28 0 13 8 6 26 0 33 19 9 10 4 47 37 31 46 13 0 31 2 14 9 14 4 24 19 11 40 15 12 1 28 0 11 38 17 8 7 1 0 10 21 2 1 1 2 3 31 43 41 1 29 23 55 0 7 25 56 50 29 11 16 7 13 0 33 42 3 13 16 8 34 30 15 25 12 60 4 21 17 14 21 11 0 14 20 49 37 7 6 38 30 0 20 41 20 0 19 15 6 17 27 3 10 20 10 16 33 17 36 9 24 0 0 9 15 6 10 11 12 24 1 3 51 34 17 22 7 0 5 1 31 13 21 33 20 3 5 7 15 33 14 39 24 5 67 29 26 1 49 27 1 2 32 105 41 10 36 47 8 21 27 7 16 0 15 36 0 7 7 16 4 16 35 37 34 17 34 2 18 50 0 19 9 26 30 29 28 3 63 63 0 15 5 15 20 20 32 19 22 5 0 11 36 21 20 5 14 26 12 0 14 2 30 37 0 46 4 15 15 0 22 11 26 25 9 21 11 16 17 13 20 4 20 25 18.015783540022548
28 29 30 36 17 24 68 16 2 14 1 0 9 19 0 11 21 41 20 44 26 9 19 8 5 13 0 1 0 19 11 12 43 31 13 2 1 19 53 7 13 1 0 0 25 24 42 26 3 11 14 13 20 42 25 14 4 28 25 9 35 8 16 11 19 2 11 20 7 7 31 14 1 12 31 11 0 6 0 39 24 39 12 0 3 2 10 23 23 2 6 32 3 28 29 33 12 0 0 23 25 34 9 8 52 26 0 69 2 32 7 44 10 9 6 2 4 41 17 10 0 11 8 20 18 13 6 0 42 21 44 50 22 25 17 6 0 26 81 37 6 6 0 12 27 28 1 19 36 1 0 23 11 36 60 17 1 0 31 32 0 19 51 19 22 0 9 41 17 1 38 21 20 0 27 19 2 19 9 0 7 46 9 57 6 22 1 26 41 30 11 32 0 0 20 7 0 10 13 0 9 2 19 15 0 23 3 0 22 0 19 6 1 0 0 39 0 1 16 19 66 2 37 5 18 5 39 0 5 25 1 34 0 19 22 36 23 13 1 41 12 15 21 0 13 26 12 0 15 0 9 21 2 24 42 12 31 36 13 0 1 0 0 12 12 0 14 27 41 6 3 12 2 17 36 15 0 10 1 8 19 14 17 13 2 6 0 29 54 49 26 0 8 3 7 32 22 5 0 24 48 25 27 26 16 12 3 21 40 24 22 24 12 17 29 0 42 0 8 0 33 31 12 17 19 16 26 18 0 39 0 1 8 1 21 13 4 1 15 34 0 16 27 23 11 13 10 14 58 30 23 24 36 5 44 29 30 0 7 26 1 13 11 0 1 15 34 0 7 48 0 29 23 4 47 2 5 12 24 16 17 8 1 0 10 31 23 11 23 30 0 0 17 31 0 1 26 0 37 18 22 38 35 0 18 9 18 5 24 27 21 13 22 25 3 26 0 19 24 24 0 12 16 11 86 12 0 1 15 15 55 12 18 3 15 27 1 28 5 18 63 0 27 19 24 0 49 26 3 46 2 4 26 0 25 25 36 46 0 12 56 42 27 18 34 0 31 4 8 24 11 25 16 32 19 30 15 5 9 12 21 0 16 8 17 15 21 12 19 14 43 7 33 8 0 20 11 20 13 24 21 7 41 14 1 0 32 16 15 14 26 4 32 36 10 62 7 0 27 4 22 7 1 33 0 51 21 9 7 22 15 26 3 1 0 18 0 3 11 32 4 1 2 8 0 11 3 14 5 1 3 9 71 0 23 0 14 59 11 12 46 24 23 21 27 10 10 29 3 6 39 18 1 16 25 17 19 21 20 12 38 37 27 21 29 0 25 26 10 37 16 8 15 8 11 8 5 11 22 14 18 6 15 32 30 31 51 45 20 16 33 1 0 3 48 6 23 4 1 10 14 21 0 18 12 38 33 0 56 2 13 33 19 25 8 29 8 44 39 29 18 31 40 17 30 14 11 22 29 42 24 0 28 0 13 6 7 26 0 32 16 7 9 3 47 38 30 40 12 0 36 2 16 9 15 3 24 15 11 40 16 9 1 26 0 11 43 18 7 7 0 0 11 19 2 1 1 2 3 34 50 39 1 30 25 52 0 6 24 58 46 31 12 13 7 10 0 34 44 3 13 17 8 31 30 17 26 13 52 6 23 17 15 19 13 0 16 21 48 39 7 7 40 31 0 21 38 18 0 17 13 7 21 26 3 10 19 11 16 32 17 41 7 22 0 0 9 16 5 10 12 12 23 1 3 54 30 17 22 8 0 4 1 27 12 19 27 16 2 5 5 15 31 18 37 22 5 65 30 23 1 50 22 1 2 32 100 41 12 34 46 9 21 29 4 14 0 14 39 0 8 4 15 3 16 33 35 35 15 33 2 18 53 0 18 6 24 32 30 27 1 59 61 0 15 4 16 17 19 32 17 23 5 0 11 41 20 21 5 14 27 13 0 13 2 32 33 0 39 4 12 13 0 16 13 25 24 9 19 13 17 19 12 20 2 18 27 17.61443066516347
31 29 33 35 21 25 59 13 2 15 0 0 8 18 0 9 16 40 21 42 27 10 22 9 4 13 0 1 0 18 8 11 47 34 15 2 0 20 58 7 15 1 0 0 29 26 41 24 3 10 13 12 20 41 25 15 4 27 28 9 39 6 16 14 18 1 11 21 5 6 32 19 1 8 29 11 0 5 0 41 21 37 14 0 3 2 10 25 21 2 6 34 3 21 29 27 11 0 0 22 27 39 8 6 52 28 0 67 2 34 7 45 9 8 6 2 6 39 16 10 0 12 8 22 22 13 5 0 44 17 48 49 21 25 13 5 0 31 85 35 6 4 0 13 27 27 1 20 34 1 0 24 10 37 63 14 1 0 27 32 0 20 50 22 22 0 8 43 17 1 42 25 17 0 25 19 1 17 9 0 5 46 9 57 8 22 1 30 45 28 13 32 0 0 23 5 0 9 15 0 8 1 14 16 0 22 3 0 21 0 19 5 1 0 0 41 0 1 13 23 61 1 33 5 17 4 38 0 7 28 1 36 0 19 20 33 25 11 1 44 10 18 24 0 13 22 12 0 15 0 10 19 2 21 45 11 34 41 16 0 1 0 0 14 13 0 10 28 45 5 3 16 2 17 34 14 0 12 0 8 17 14 16 15 2 5 0 31 57 48 30 0 7 3 6 34 20 6 0 24 51 24 29 25 18 13 2 21 39 27 22 26 10 17 29 0 40 0 8 0 30 33 12 15 17 12 25 19 0 39 0 1 7 1 17 15 4 1 14 35 0 17 27 21 10 9 6 15 59 25 22 22 39 4 49 30 33 0 6 26 1 11 9 0 1 13 31 0 8 39 0 25 23 4 48 1 4 9 21 19 14 7 1 0 11 29 17 11 19 31 0 0 17 24 0 1 28 0 37 21 20 33 36 0 16 9 17 4 20 25 21 11 18 21 3 26 0 21 26 24 0 13 14 11 80 12 0 1 15 15 52 13 20 3 14 27 0 28 5 16 57 0 28 17 23 0 45 25 3 47 2 2 28 0 24 22 38 44 0 14 54 39 28 18 32 0 30 5 8 21 9 23 13 36 23 31 16 5 8 10 21 0 15 9 12 16 21 12 19 14 43 6 30 8 0 20 8 20 13 24 20 6 43 14 1 0 33 16 14 12 27 5 31 32 9 70 8 0 27 4 19 10 0 34 0 52 23 8 7 21 14 26 3 1 0 15 0 3 10 32 3 1 2 9 0 9 3 11 3 1 3 11 64 0 22 0 13 55 9 13 44 22 26 23 27 10 10 30 3 4 40 14 0 16 24 15 20 25 18 9 33 34 25 18 24 0 23 23 8 38 15 8 12 5 10 7 5 11 19 14 16 7 13 32 25 33 46 44 18 14 31 1 0 3 51 5 23 5 1 9 12 19 0 22 10 38 38 0 53 2 15 33 18 28 9 28 8 43 39 25 15 32 41 16 35 14 9 20 33 40 26 0 31 0 13 5 7 24 0 27 16 6 9 1 41 38 33 34 12 0 34 2 15 11 19 2 24 14 10 40 13 9 0 27 0 10 44 15 5 6 0 0 11 21 2 1 0 2 3 36 49 37 1 27 23 48 0 6 21 56 45 32 14 12 4 11 0 34 41 2 14 18 7 31 30 12 26 16 53 5 22 16 12 18 14 0 14 24 50 34 10 7 43 31 0 23 38 18 0 21 11 7 21 23 2 11 21 10 18 32 15 38 6 20 0 0 9 16 5 13 10 13 20 1 2 53 31 18 17 6 0 4 1 26 11 18 29 13 2 5 5 15 31 16 38 21 5 65 33 25 1 45 18 1 2 35 103 39 13 35 44 9 21 28 4 15 0 13 40 0 7 4 18 2 15 34 33 35 13 31 2 18 53 0 18 4 24 29 35 29 1 63 59 0 12 3 20 20 20 29 13 24 4 0 13 39 20 23 4 12 25 11 0 13 2 34 31 0 44 4 11 11 0 15 14 26 28 10 18 9 17 25 11 19 2 16 27 17.331454340473507
31 24 34 32 20 28 55 14 1 12 0 0 7 20 0 10 15 40 20 45 23 9 23 9 4 12 0 1 0 16 9 10 48 37 15 2 0 21 50 6 15 1 0 0 32 26 41 23 2 11 13 11 18 39 23 14 4 28 27 7 36 6 16 12 14 1 12 24 4 7 30 22 0 7 33 12 0 5 0 42 23 37 12 0 3 2 8 23 20 2 7 33 2 18 31 29 9 0 0 23 23 44 9 6 55 29 0 65 2 31 6 41 8 7 6 2 6 37 14 12 0 13 8 22 21 12 4 0 44 17 51 48 25 26 13 3 0 35 83 40 7 5 0 11 32 23 1 21 36 1 0 23 11 40 66 13 1 0 20 26 0 23 51 21 22 0 7 46 20 1 40 26 18 0 28 19 1 17 9 0 4 45 7 57 9 16 1 26 45 26 14 34 0 0 21 4 0 6 15 0 7 1 13 20 0 21 2 0 21 0 16 6 1 0 0 43 0 1 14 28 62 1 33 5 18 4 37 0 5 30 1 39 0 18 21 28 25 10 1 49 5 18 29 0 12 22 13 0 15 0 10 17 1 20 45 11 37 46 16 0 1 0 0 13 13 0 10 28 46 3 3 17 1 16 34 16 0 9 0 7 17 14 12 14 1 4 0 28 52 44 30 0 5 2 5 35 24 5 0 18 51 24 26 25 18 12 2 20 38 23 20 25 9 15 26 0 35 0 8 0 26 31 11 13 13 10 26 19 0 44 0 0 6 1 15 13 5 1 10 37 0 16 28 23 10 9 6 13 56 24 23 25 36 4 54 28 33 0 5 32 1 12 9 0 1 11 24 0 8 37 0 27 23 4 44 1 4 7 21 17 11 5 1 0 13 29 14 10 16 29 0 0 16 22 0 1 29 0 34 17 17 33 32 0 14 8 17 4 21 24 22 9 18 20 3 27 0 21 28 24 0 16 13 12 80 11 0 1 10 14 50 16 20 3 16 23 0 24 5 17 59 0 24 18 20 0 42 25 3 48 2 2 32 0 24 26 40 38 0 16 52 40 28 14 28 0 26 5 8 22 8 22 12 35 23 29 12 5 8 7 19 0 13 10 9 16 19 12 18 16 41 6 29 7 0 18 8 20 15 23 16 7 38 14 0 0 34 18 13 11 25 4 28 25 11 74 8 0 26 4 18 10 0 33 0 50 20 8 8 17 15 28 3 1 0 18 0 2 10 33 2 0 2 11 0 9 2 12 2 1 2 9 68 0 20 0 14 55 8 13 38 23 27 24 30 11 7 26 2 3 40 11 0 13 25 14 18 25 16 5 35 31 26 17 22 0 25 24 6 39 17 5 11 4 8 6 5 10 21 14 15 6 18 34 26 31 51 46 18 14 30 0 0 3 48 5 22 4 1 8 11 19 0 25 10 35 40 0 50 2 12 35 18 31 8 30 10 40 40 24 17 35 39 17 31 15 9 22 32 37 26 0 32 0 16 4 5 23 0 31 16 4 9 1 38 35 33 31 16 0 33 2 15 12 19 2 19 13 8 38 11 10 0 21 0 12 43 16 5 3 0 0 11 21 2 1 0 2 3 37 49 38 1 29 24 46 0 3 21 55 48 28 15 10 4 12 0 33 38 2 13 18 8 32 27 11 25 23 56 6 18 15 12 15 12 0 14 24 55 33 10 6 47 32 0 21 37 17 0 21 9 8 21 21 1 11 23 10 19 31 14 35 5 21 0 0 10 18 5 13 11 15 23 1 2 49 32 22 18 7 0 2 1 22 12 18 29 11 2 4 3 12 32 16 33 20 4 66 32 17 1 41 18 1 2 38 88 38 13 36 39 10 19 27 3 13 0 16 46 0 8 2 17 2 17 31 29 37 14 30 1 18 54 0 19 4 24 29 33 33 1 58 62 0 12 3 17 19 17 28 13 24 3 0 9 37 20 22 3 9 22 11 0 12 2 38 33 0 41 4 9 11 0 14 19 22 31 9 15 10 15 23 9 18 2 13 30 16.95715896279594
31 28 35 34 21 25 47 14 1 10 0 0 10 20 0 10 13 38 22 41 19 7 23 10 4 12 0 1 0 16 9 9 49 34 16 1 0 21 49 6 19 1 0 0 29 33 43 19 1 11 13 11 21 45 25 12 3 26 28 6 37 5 15 11 11 1 12 26 5 4 28 26 0 5 28 13 0 5 0 44 24 35 11 0 2 2 7 24 20 2 7 33 2 18 27 27 9 0 0 22 22 43 9 5 54 31 0 64 1 31 5 45 8 7 6 2 6 37 13 11 0 15 9 22 19 11 4 0 44 16 48 45 25 25 12 2 0 39 81 42 9 5 0 14 32 23 1 26 33 0 0 21 10 41 69 14 1 0 16 26 0 27 53 21 24 0 7 50 21 1 37 28 18 0 25 12 0 16 7 0 5 40 6 51 12 17 1 27 44 28 15 28 0 0 24 4 0 6 13 0 7 1 12 24 0 18 2 0 19 0 14 6 1 0 0 44 0 0 14 25 66 0 33 6 17 3 39 0 6 29 1 41 0 16 25 26 33 10 1 47 2 17 31 0 12 23 11 0 14 0 11 15 1 22 46 13 33 46 14 0 0 0 0 11 9 0 9 27 42 3 3 16 0 14 36 15 0 8 0 6 19 12 9 15 1 3 0 29 44 42 27 0 3 2 5 35 24 4 0 17 57 20 27 25 18 10 2 23 38 23 22 25 7 14 27 0 35 0 8 0 23 31 8 13 9 9 27 19 0 44 0 0 6 0 16 14 4 1 11 39 0 15 28 26 9 10 5 10 55 21 21 27 32 4 53 27 36 0 3 33 1 13 10 0 1 9 22 0 10 36 0 26 20 4 41 1 4 5 20 14 14 4 0 0 15 29 12 9 16 25 0 0 15 16 0 1 29 0 29 18 18 37 29 0 13 9 15 4 23 22 18 8 13 16 2 26 0 20 25 23 0 19 13 12 75 10 0 1 8 18 47 15 20 3 18 20 0 21 4 22 52 0 22 19 19 0 38 21 3 50 2 2 27 0 26 24 35 37 0 15 49 33 27 14 23 0 22 7 7 19 7 20 11 38 22 22 9 4 8 6 18 0 12 9 7 16 18 11 19 16 40 5 31 6 0 18 6 22 16 23 12 6 35 10 0 0 37 14 9 8 20 3 23 22 13 72 10 0 22 3 17 9 0 29 0 48 19 8 7 16 13 24 3 0 0 16 0 2 10 38 2 0 2 10 0 9 2 12 2 1 2 7 62 0 17 0 15 57 9 14 38 23 28 23 30 10 8 24 2 3 37 10 0 10 23 11 15 24 18 4 34 24 27 19 18 0 24 26 4 45 17 4 11 4 7 5 4 10 20 14 14 5 21 38 25 33 54 46 16 13 29 0 0 2 49 5 19 6 1 6 12 19 0 29 11 36 39 0 50 2 14 36 19 33 9 35 8 45 39 25 16 34 42 19 29 18 10 22 33 31 25 0 31 0 17 4 6 21 0 35 16 5 9 1 35 34 31 31 15 0 33 2 15 16 17 2 17 12 7 37 9 11 0 20 0 11 42 19 6 3 0 0 12 18 2 1 0 2 3 37 49 42 1 28 26 43 0 2 22 59 47 24 16 10 4 9 0 31 35 2 14 17 8 30 28 11 27 24 52 8 19 14 9 13 13 0 14 28 56 32 9 8 49 31 0 22 35 22 0 21 12 8 15 21 1 8 23 10 18 33 12 34 5 18 0 0 10 21 5 17 11 14 25 1 2 46 28 23 16 6 0 2 1 22 12 13 28 7 2 4 3 10 34 14 32 21 3 63 31 14 0 38 19 1 2 37 84 32 13 31 35 11 19 25 3 12 0 16 49 0 10 2 16 1 18 37 23 37 15 30 1 19 54 0 19 2 24 33 36 33 1 54 58 0 12 3 17 19 16 25 13 24 2 0 10 36 19 24 4 7 20 11 0 11 2 38 36 0 43 4 9 12 0 14 19 19 33 7 14 11 16 28 8 18 2 11 34 16.577226606538898
31 30 36 35 23 25 42 15 1 12 0 0 9 22 0 11 11 39 21 48 18 7 22 10 5 13 0 1 0 17 8 11 48 32 16 1 0 18 43 8 17 0 0 0 29 33 38 20 1 10 11 13 19 45 24 11 2 24 29 7 36 4 13 9 10 1 12 25 7 4 25 27 0 4 28 13 0 4 0 42 25 33 13 0 2 2 7 22 22 2 7 32 2 14 28 21 8 0 0 23 18 40 8 6 52 31 0 59 1 30 5 43 7 6 7 1 6 39 15 9 0 15 9 23 18 10 4 0 41 15 48 44 24 26 12 1 0 36 78 41 10 5 0 13 33 22 1 27 39 0 0 19 10 41 76 18 0 0 15 25 0 27 52 21 27 0 6 49 22 1 32 25 15 0 24 9 0 16 6 0 5 39 5 52 13 19 1 30 40 30 18 25 0 0 25 3 0 5 12 0 6 1 11 26 0 17 1 0 18 0 16 7 1 0 0 42 0 0 13 27 70 0 32 7 15 3 38 0 6 35 1 45 0 16 28 26 31 12 1 50 2 19 32 0 10 20 12 0 15 0 13 13 1 23 49 13 33 45 14 0 0 0 0 8 8 0 9 27 37 3 3 16 0 14 41 14 0 7 0 4 21 11 9 15 1 2 0 25 43 43 27 0 2 2 5 32 22 4 0 16 61 20 27 24 23 10 2 19 38 25 22 25 5 12 28 0 34 0 7 0 18 32 8 11 9 8 25 16 0 40 0 0 5 0 19 13 2 1 11 36 0 15 27 27 7 10 5 11 55 17 18 23 31 4 54 28 39 0 3 34 1 12 10 0 1 9 19 0 11 36 0 27 22 2 35 1 4 4 19 14 14 4 0 0 15 22 11 11 16 25 0 0 11 15 0 1 27 0 25 18 19 30 26 0 11 8 11 5 23 20 17 8 15 16 2 30 0 20 19 22 0 18 9 14 76 9 0 0 6 16 41 15 17 3 18 20 0 19 4 20 50 0 23 16 18 0 40 20 3 48 2 2 24 0 27 19 36 35 0 16 47 31 29 15 20 0 21 8 7 21 6 20 11 37 19 16 8 5 6 5 13 0 12 7 5 17 18 10 19 16 42 5 36 6 0 20 5 22 17 20 13 6 28 11 0 0 36 11 6 7 17 3 20 19 13 74 10 0 23 3 17 9 0 33 0 55 16 6 6 13 12 28 3 0 0 14 0 2 9 41 2 0 2 8 0 8 1 11 1 1 1 7 59 0 16 0 16 52 11 14 41 20 29 24 33 12 9 21 2 3 36 8 0 9 20 12 16 27 19 4 35 24 23 18 18 0 28 27 4 46 18 3 12 3 6 4 5 10 20 15 14 3 20 37 25 42 50 47 16 12 29 0 0 2 48 3 17 6 1 5 11 19 0 30 11 41 33 0 41 2 17 34 21 38 7 34 8 49 34 28 17 34 40 15 28 20 14 21 37 28 26 0 30 0 17 3 6 19 0 41 15 6 9 1 31 33 26 33 15 0 34 1 14 14 14 2 13 10 7 37 7 8 0 19 0 6 45 22 7 3 0 0 11 17 2 1 0 2 2 39 51 41 1 28 27 41 0 2 20 57 47 20 14 10 2 8 0 33 35 1 13 19 7 30 27 11 29 28 49 11 19 13 9 9 13 0 11 29 56 31 7 7 53 31 0 24 36 22 0 22 13 9 14 20 1 8 24 9 17 32 12 36 5 18 0 0 9 20 4 20 12 13 25 1 2 43 25 23 19 4 0 1 1 19 10 13 30 6 2 4 3 11 32 13 33 20 3 57 28 8 0 38 19 1 2 36 84 30 11 34 31 11 17 27 2 11 0 16 46 0 10 2 13 1 18 41 25 38 13 27 1 20 54 0 19 2 22 36 37 30 0 53 51 0 11 3 17 18 15 23 12 29 2 0 11 40 19 29 6 7 19 13 0 12 2 35 39 0 44 4 9 13 0 11 22 18 33 7 14 12 17 29 7 19 2 9 30 16.254791431792559
30 30 37 36 23 30 37 17 1 10 0 0 10 22 0 12 10 38 23 53 16 5 26 11 5 12 0 1 0 16 10 11 41 33 19 0 0 20 42 8 21 0 0 0 30 29 38 17 1 7 8 17 17 40 25 10 2 22 31 8 33 4 11 9 9 1 13 24 7 3 23 26 0 4 28 13 0 3 0 38 25 35 11 0 0 2 5 20 22 1 8 34 2 16 24 15 9 0 0 25 20 34 8 7 62 31 0 58 1 32 4 44 9 6 7 0 5 40 14 7 0 16 8 23 18 8 4 0 40 14 52 39 23 28 15 1 0 36 73 40 11 5 0 11 32 24 1 26 39 0 0 20 8 42 77 17 0 0 16 27 0 28 50 22 26 0 6 45 18 1 27 26 15 0 27 9 0 15 6 0 5 39 5 47 17 21 0 27 33 29 19 20 0 0 25 3 0 3 10 0 5 1 13 25 0 16 1 0 19 0 13 8 1 0 0 44 0 0 12 27 70 0 27 7 17 3 37 0 7 34 0 45 0 15 32 27 35 14 1 46 2 21 27 0 8 18 12 0 13 0 13 14 1 27 50 14 28 45 14 0 0 0 0 5 6 0 10 22 34 3 2 10 0 12 41 14 0 9 0 4 20 10 10 16 1 2 0 21 50 43 24 0 1 2 4 31 21 3 0 16 55 17 25 25 21 7 2 18 37 28 23 25 5 10 27 0 34 0 8 0 11 32 8 11 8 7 26 12 0 41 0 0 4 0 21 13 2 1 11 33 0 17 26 30 7 10 3 14 56 15 19 23 33 3 49 24 41 0 3 34 1 13 9 0 0 9 22 0 12 30 0 25 22 2 34 1 4 3 19 14 14 5 0 0 18 23 10 12 19 25 0 0 11 13 0 1 26 0 24 14 21 30 25 0 9 7 11 5 20 17 18 9 14 14 2 34 0 20 20 22 0 21 7 14 78 11 0 0 6 16 36 17 19 2 20 19 0 16 4 20 46 0 18 17 20 0 39 19 3 48 2 2 20 0 26 19 34 36 0 13 42 31 27 16 16 0 20 8 9 19 5 18 10 36 16 12 9 5 6 5 15 0 13 6 5 17 18 13 12 18 36 4 39 5 0 22 4 21 20 21 14 6 26 12 0 0 35 9 4 9 14 2 16 18 11 70 11 0 21 2 16 8 0 32 0 53 14 7 6 12 11 26 3 0 0 12 0 2 8 45 2 0 1 6 0 9 1 9 1 1 1 8 48 0 17 0 18 49 16 14 42 20 29 21 34 13 8 22 1 2 35 8 0 6 20 11 14 23 18 4 31 19 20 18 18 0 30 25 2 45 17 2 13 3 6 5 6 10 19 18 14 3 18 42 22 43 52 46 14 12 25 0 0 2 52 3 18 6 1 5 10 15 0 32 11 43 35 0 37 1 21 34 18 40 8 31 7 50 31 27 15 31 43 12 25 20 12 24 37 26 21 0 31 0 17 3 5 16 0 46 14 6 9 1 32 31 28 33 13 0 33 1 14 14 17 2 13 10 8 39 7 6 0 19 0 5 44 19 7 3 0 0 10 16 2 1 0 2 2 37 49 41 0 28 26 36 0 2 16 54 48 19 13 8 2 7 0 33 36 1 8 18 6 31 31 12 32 30 44 11 17 13 9 6 12 0 12 30 60 36 9 8 54 31 0 20 34 26 0 24 13 8 13 20 1 7 24 9 18 31 11 35 5 17 0 0 4 19 3 24 11 12 25 1 1 46 27 23 21 4 0 0 1 17 10 12 31 6 2 3 3 9 31 14 28 21 2 50 25 7 0 32 16 1 0 32 85 28 13 37 29 13 15 24 1 8 0 15 45 0 10 2 14 1 18 39 24 37 11 24 1 19 44 0 17 2 20 37 35 29 0 50 44 0 11 3 14 16 15 22 10 31 1 0 11 33 15 30 7 7 18 11 0 12 2 35 35 0 46 4 7 14 0 9 20 19 37 5 14 10 16 32 6 19 2 7 25 15.822998872604284
30 30 39 37 22 32 34 16 1 11 0 0 10 21 0 9 8 38 21 60 14 4 28 14 6 13 0 0 0 17 11 11 39 33 15 0 0 22 40 9 26 0 0 0 30 26 39 15 1 8 7 20 17 38 24 9 2 20 33 9 33 3 14 7 6 1 13 19 7 3 19 23 0 4 29 15 0 3 0 38 27 32 9 0 0 1 5 19 26 1 9 36 2 17 22 15 9 0 0 25 15 37 9 6 51 29 0 54 0 31 6 46 9 6 6 0 5 38 17 7 0 17 10 25 17 9 4 0 40 13 44 42 23 24 17 1 0 38 63 41 8 5 0 9 33 24 0 24 39 0 0 17 8 46 73 19 0 0 15 26 0 30 48 20 28 0 6 46 17 1 29 28 15 0 30 7 0 16 7 0 6 43 5 44 18 21 0 28 32 26 17 16 0 0 23 1 0 3 11 0 5 1 13 27 0 12 0 0 15 0 12 9 1 0 0 49 0 0 14 26 68 0 21 7 17 3 37 0 8 34 0 50 0 16 35 27 38 13 1 47 2 24 27 0 11 18 10 0 14 0 16 11 1 23 56 12 26 52 15 0 0 0 0 5 6 0 10 17 33 3 2 11 0 14 41 14 0 9 0 3 17 10 8 18 0 2 0 15 46 45 27 0 0 2 4 28 20 2 0 16 57 21 25 25 19 7 1 16 36 29 21 23 4 9 30 0 32 0 7 0 7 37 7 8 8 7 22 11 0 37 0 0 4 0 23 15 2 1 10 37 0 17 26 32 7 10 3 16 51 14 20 29 31 3 50 19 45 0 3 31 1 15 8 0 0 9 23 0 14 27 0 23 23 1 31 1 5 3 20 14 12 5 0 0 16 24 11 14 19 23 0 0 9 10 0 1 26 0 25 12 21 27 26 0 12 7 11 5 18 17 16 10 14 12 2 33 0 19 16 23 0 22 7 14 76 11 0 0 4 14 31 15 20 1 24 17 0 16 4 17 41 0 21 18 22 0 38 21 3 49 2 2 20 0 24 19 38 39 0 11 42 28 24 16 10 0 19 6 7 17 5 15 11 39 15 12 9 7 6 3 14 0 12 5 2 15 15 14 10 18 35 4 36 7 0 20 3 24 20 19 13 5 27 9 0 0 32 8 3 8 10 1 15 20 10 69 12 0 20 2 14 8 0 31 0 53 13 8 6 11 12 30 1 0 0 10 0 2 7 47 2 0 1 5 0 9 1 8 0 1 1 6 41 0 19 0 19 41 19 13 38 17 30 21 40 16 11 20 0 1 36 8 0 6 18 13 16 27 17 3 28 21 19 18 17 0 35 24 2 47 20 2 13 3 5 6 5 9 23 16 12 3 17 42 23 43 54 46 11 13 20 0 0 2 58 2 19 5 1 4 10 15 0 29 12 52 30 0 33 0 22 35 17 36 8 32 6 47 29 24 15 29 42 12 24 24 14 24 33 24 20 0 30 0 16 2 7 16 0 47 12 4 9 0 38 34 26 35 15 0 42 1 15 13 19 2 8 10 9 43 7 7 0 19 0 4 45 17 6 3 0 0 9 17 1 1 0 2 2 39 50 43 0 27 20 35 0 1 14 56 42 17 13 6 1 8 0 32 30 1 9 17 5 28 31 12 27 28 46 11 18 12 8 4 15 0 9 32 54 36 7 8 48 30 0 21 27 25 0 23 13 6 15 21 1 8 20 9 17 31 12 34 4 19 0 0 3 17 3 23 9 12 24 1 1 42 25 27 19 5 0 0 1 18 13 11 30 6 2 1 2 10 31 13 25 17 1 51 24 8 0 30 17 1 0 33 79 24 15 35 23 12 13 25 1 8 0 16 45 0 11 2 12 1 19 32 27 33 11 23 1 18 44 0 10 2 17 42 30 28 0 47 43 0 9 3 14 17 12 20 10 34 1 0 12 32 11 27 7 7 19 10 0 12 2 36 37 0 45 2 7 16 0 8 20 18 41 7 12 11 14 34 5 23 1 7 23 15.5152198421646
28 28 40 38 20 33 31 15 1 10 0 0 13 20 0 7 8 34 25 61 12 4 28 14 7 13 0 0 0 17 12 11 35 33 15 0 0 21 43 9 29 0 0 0 30 25 34 14 1 10 7 22 15 36 19 9 2 20 33 12 32 1 14 6 6 0 10 19 7 4 19 25 0 3 26 19 0 2 0 36 25 32 9 0 0 0 5 15 23 1 8 33 2 19 17 16 7 0 0 25 17 40 10 8 45 28 0 49 0 31 7 48 8 5 7 0 4 37 15 6 0 15 8 23 13 10 4 0 42 12 41 39 24 24 15 1 0 38 57 39 8 2 0 7 36 29 0 26 42 0 0 19 5 49 66 19 0 0 14 28 0 29 53 16 26 0 6 44 14 1 26 27 15 0 29 6 0 18 7 0 5 41 5 45 19 21 0 29 30 23 19 15 0 0 21 1 0 3 11 0 4 1 12 27 0 10 0 0 15 0 12 10 1 0 0 49 0 0 14 27 60 0 18 6 17 1 36 0 8 36 0 49 0 16 36 29 37 13 1 45 2 23 28 0 17 16 8 0 15 0 16 9 0 21 60 8 23 53 17 0 0 0 0 4 6 0 10 16 29 3 2 9 0 13 40 15 0 8 0 3 15 10 8 17 0 0 0 14 46 47 27 0 0 2 3 27 19 2 0 15 62 22 24 25 19 7 1 13 35 28 25 26 2 7 31 0 29 0 7 0 6 36 8 8 6 5 21 10 0 32 0 0 0 0 22 17 2 0 12 37 0 19 27 32 6 8 3 18 52 16 17 32 32 2 47 17 49 0 3 33 1 17 8 0 0 7 23 0 15 29 0 24 24 1 26 0 6 3 17 11 12 4 0 0 17 24 13 14 20 21 0 0 6 9 0 1 26 0 27 12 21 26 24 0 13 7 10 4 19 14 17 12 12 11 2 35 0 20 18 24 0 21 7 14 77 13 0 0 4 12 32 15 18 0 27 13 0 14 4 19 40 0 21 13 19 0 37 20 3 49 2 2 18 0 26 19 40 39 0 12 45 22 21 16 9 0 18 4 7 17 3 14 12 39 17 16 8 6 5 2 12 0 11 5 2 15 13 15 10 19 34 2 44 6 0 18 3 23 21 18 12 5 28 9 0 0 29 8 2 8 10 1 17 20 11 75 11 0 21 1 14 8 0 34 0 51 13 10 8 12 13 33 1 0 0 9 0 2 7 47 2 0 1 5 0 8 1 9 0 1 0 8 46 0 19 0 21 45 21 10 37 17 34 18 43 18 11 20 0 1 34 7 0 6 16 14 16 29 19 3 24 22 16 19 16 0 40 23 1 45 21 1 16 3 6 8 6 9 26 16 11 3 12 43 25 43 55 46 11 13 19 0 0 2 59 2 20 5 1 3 9 13 0 24 9 55 25 0 34 0 23 34 16 38 8 30 4 46 26 23 16 26 44 12 26 24 14 22 30 20 21 0 30 0 16 2 9 12 0 49 14 5 8 0 45 32 27 31 16 0 43 1 16 14 22 2 5 11 9 44 8 7 0 15 0 3 43 15 6 3 0 0 9 18 1 1 0 2 2 39 54 42 0 25 17 35 0 1 15 58 43 17 12 6 1 8 0 31 25 1 7 17 5 27 31 13 26 28 43 11 17 11 7 4 13 0 9 30 52 36 8 6 42 27 0 20 25 24 0 24 14 6 13 18 1 8 20 11 16 33 10 31 2 15 0 0 3 17 4 22 9 11 26 0 1 39 26 29 14 5 0 0 1 17 14 7 27 4 2 1 2 8 29 13 24 17 0 58 26 10 0 27 15 1 0 37 73 25 12 32 24 14 11 23 1 7 0 16 42 0 11 2 13 1 20 30 27 32 9 22 1 19 44 0 12 2 17 42 25 23 0 40 39 0 8 2 15 15 15 17 10 35 1 0 15 33 9 25 7 7 18 11 0 11 2 35 36 0 46 1 5 17 0 8 21 15 45 9 12 11 16 33 5 21 1 5 23 15.237880496054116
26 27 45 33 19 35 32 14 1 15 0 0 12 21 0 6 6 34 25 61 13 3 30 14 5 10 0 0 0 18 12 10 29 33 16 0 0 21 38 8 26 0 0 0 32 29 34 15 1 14 6 22 12 37 15 11 2 22 38 11 35 1 12 5 6 0 10 16 9 5 18 27 0 2 22 20 0 2 0 33 30 29 9 0 0 0 4 12 23 1 9 33 2 21 17 15 7 0 0 23 17 41 10 7 46 35 0 48 0 27 8 50 10 5 6 0 3 38 16 4 0 18 9 25 12 7 4 0 40 11 40 36 23 24 15 1 0 41 56 40 8 2 0 9 39 29 0 26 42 0 0 18 3 50 64 18 0 0 18 25 0 32 55 15 29 0 4 36 12 0 25 28 13 0 27 5 0 19 5 0 6 40 3 49 19 17 0 33 34 20 20 14 0 0 18 0 0 3 9 0 2 1 11 27 0 9 0 0 14 0 13 13 1 0 0 56 0 0 14 25 54 0 16 5 18 0 34 0 7 39 0 61 0 17 39 25 34 15 1 38 2 25 27 0 18 11 8 0 12 0 17 8 0 19 60 7 25 53 18 0 0 0 0 2 6 0 9 13 30 3 2 8 0 16 39 17 0 8 0 2 13 9 10 16 0 0 0 12 45 41 29 0 0 2 3 30 19 2 0 13 65 22 24 25 18 3 1 11 35 27 28 25 1 6 24 0 28 0 6 0 5 32 10 11 6 5 23 10 0 32 0 0 0 0 16 22 1 0 13 39 0 15 27 28 5 8 4 17 48 14 17 35 32 2 49 18 46 0 2 33 1 16 9 0 0 7 22 0 13 24 0 26 29 1 23 0 6 3 12 11 9 4 0 0 14 28 15 16 18 21 0 0 7 10 0 1 27 0 26 14 20 24 18 0 13 6 11 4 20 12 18 10 10 10 2 35 0 21 15 22 0 21 6 15 67 16 0 0 4 12 32 13 18 0 24 11 0 13 3 17 38 0 20 14 21 0 32 21 3 42 2 2 17 0 23 17 45 35 0 14 44 20 27 19 7 0 18 4 7 21 3 16 14 41 15 16 6 6 4 1 11 0 10 6 2 16 12 12 13 19 31 2 43 6 0 17 3 23 25 18 12 6 24 8 0 0 31 7 2 9 9 1 20 18 14 78 11 0 20 1 16 9 0 35 0 46 13 10 9 10 11 33 1 0 0 9 0 0 9 49 1 0 1 5 0 7 1 7 0 1 0 10 38 0 21 0 21 42 19 9 33 16 34 19 44 16 12 23 0 1 30 3 0 4 16 14 14 31 18 3 25 25 20 17 13 0 39 24 1 45 20 1 18 3 3 9 9 9 28 16 11 3 12 40 23 39 58 44 8 14 18 0 0 2 58 2 18 3 1 3 10 12 0 25 8 54 20 0 36 0 22 34 15 36 5 30 3 45 21 21 15 20 43 12 22 24 18 26 28 18 15 0 30 0 19 2 10 8 0 53 15 5 8 0 48 33 23 30 19 0 48 1 17 16 25 3 5 10 8 41 9 7 0 9 0 3 47 15 8 3 0 0 8 16 1 1 0 2 1 40 51 36 0 24 20 30 0 1 14 55 48 17 13 4 1 6 0 29 25 1 8 16 5 29 33 13 25 27 41 12 15 9 6 3 11 0 8 26 49 36 8 6 37 26 0 21 26 25 0 26 14 7 15 16 1 6 18 11 17 33 10 26 2 11 0 0 3 19 5 21 8 13 29 0 0 36 26 31 11 5 0 0 1 18 15 7 22 3 2 1 2 8 29 10 22 15 0 52 26 10 0 24 15 1 0 44 69 23 12 33 21 17 8 24 1 6 0 11 40 0 12 1 12 1 19 27 26 30 8 21 1 20 41 0 13 1 20 40 28 21 0 37 34 0 11 1 14 15 15 20 14 37 1 0 17 34 8 26 7 5 15 10 0 12 2 37 40 0 47 1 4 17 0 7 22 16 49 9 9 14 15 36 5 21 1 5 24 14.970687711386697
20 28 47 33 17 36 30 14 1 19 0 0 15 22 0 7 6 28 26 58 12 3 31 9 6 12 0 0 0 16 11 10 21 31 15 0 0 18 41 9 24 0 0 0 28 30 33 19 1 16 4 24 12 32 12 11 2 21 36 12 34 1 10 5 6 0 11 16 8 5 22 27 0 1 23 17 0 2 0 35 32 26 9 0 0 0 4 8 21 1 8 38 2 22 16 12 7 0 0 25 17 39 10 6 45 34 0 43 0 24 7 51 10 4 6 0 3 34 19 5 0 21 10 23 15 7 2 0 43 10 39 36 21 24 15 1 0 34 51 43 8 1 0 8 37 28 0 26 44 0 0 18 2 43 63 19 0 0 14 24 0 27 47 13 25 0 4 33 11 0 25 28 11 0 27 4 0 20 7 0 4 37 3 47 20 16 0 30 35 18 20 16 0 0 18 0 0 3 8 0 2 1 10 21 0 11 0 0 12 0 13 16 1 0 0 57 0 0 11 23 47 0 15 6 19 0 34 0 5 37 0 72 0 17 38 23 37 16 1 32 2 27 27 0 20 11 7 0 12 0 16 6 0 19 64 7 25 55 16 0 0 0 0 2 5 0 9 12 30 2 2 9 0 15 38 20 0 8 0 2 14 5 14 16 0 0 0 12 42 36 31 0 0 1 3 34 23 1 0 15 60 22 25 24 17 3 1 10 35 25 30 24 1 4 23 0 26 0 8 0 5 32 13 10 4 4 25 9 0 31 0 0 0 0 18 22 1 0 13 36 0 16 27 28 5 8 3 15 48 13 17 35 28 2 48 18 46 0 2 37 1 14 10 0 0 5 25 0 15 23 0 25 31 1 21 0 4 3 9 10 7 4 0 0 15 32 16 17 20 20 0 0 9 9 0 1 25 0 26 14 22 24 15 0 13 6 11 3 20 12 15 11 11 9 1 30 0 20 14 22 0 19 5 17 64 14 0 0 4 10 29 15 19 0 23 12 0 12 2 18 34 0 20 14 26 0 34 20 3 37 2 2 17 0 20 17 40 31 0 17 43 15 31 17 6 0 15 3 8 24 3 12 14 39 12 18 5 5 1 1 11 0 10 5 2 16 10 16 14 22 31 2 43 6 0 18 3 24 23 15 13 7 21 7 0 0 30 7 1 8 8 1 19 17 15 83 13 0 19 1 17 8 0 34 0 42 14 11 9 8 10 31 1 0 0 7 0 0 11 55 1 0 1 3 0 6 1 6 0 0 0 8 34 0 22 0 19 36 19 9 36 18 36 18 44 15 13 23 0 1 33 2 0 4 17 15 12 28 23 3 27 24 17 17 14 0 44 21 1 43 22 1 25 3 4 9 9 11 25 17 9 3 14 37 20 36 56 42 9 15 18 0 0 2 62 2 15 3 1 3 10 10 0 26 9 49 19 0 37 0 22 32 15 38 6 28 3 41 22 20 15 18 35 11 22 24 22 29 25 17 15 0 30 0 20 2 10 8 0 51 17 4 10 0 49 31 24 29 23 0 52 1 17 15 24 3 5 10 9 38 10 8 0 9 0 3 51 15 8 3 0 0 8 14 1 1 0 1 1 41 43 34 0 24 22 28 0 1 18 57 50 16 16 3 1 6 0 28 23 1 9 18 5 25 34 11 22 27 42 13 12 8 4 3 8 0 9 25 45 30 8 5 42 28 0 22 24 24 0 26 14 7 15 13 1 5 14 11 17 27 10 26 1 8 0 0 2 21 4 22 7 13 25 0 0 33 25 29 10 4 0 0 1 16 13 6 20 1 2 1 2 9 28 7 16 14 0 50 23 11 0 22 19 1 0 45 56 23 11 33 19 17 8 24 1 5 0 10 46 0 14 1 11 1 19 24 29 29 6 22 1 16 39 0 11 1 21 39 28 18 0 33 37 0 11 1 16 16 13 19 15 35 1 0 17 34 5 27 7 5 16 9 0 12 2 37 40 0 49 1 4 17 0 4 20 16 46 9 9 15 13 34 5 21 1 5 24 14.625704622322435
19 28 43 33 17 34 24 14 1 20 0 0 15 22 0 7 5 27 23 56 12 3 32 7 6 12 0 0 0 17 13 10 18 29 16 0 0 14 39 10 25 0 0 0 25 32 29 20 1 18 3 21 10 27 11 8 2 19 27 14 36 1 10 3 7 0 9 13 7 6 24 32 0 0 24 16 0 1 0 34 35 24 8 0 0 0 4 8 20 1 9 42 2 24 14 10 8 0 0 25 19 37 9 6 42 37 0 37 0 29 9 50 10 4 5 0 3 31 20 5 0 26 9 22 20 6 1 0 43 9 40 37 14 24 15 1 0 33 50 40 9 0 0 9 36 27 0 27 45 0 0 18 2 40 65 20 0 0 15 23 0 30 45 13 23 0 3 33 11 0 26 30 11 0 27 4 0 24 6 0 5 34 3 48 21 17 0 36 36 21 22 12 0 0 15 0 0 2 5 0 2 1 9 23 0 10 0 0 11 0 13 12 1 0 0 60 0 0 9 25 45 0 14 7 21 0 37 0 5 33 0 76 0 16 36 22 37 18 1 30 2 28 28 0 21 10 8 0 12 0 13 5 0 20 64 8 28 56 18 0 0 0 0 1 5 0 5 8 29 2 2 9 0 17 37 19 0 8 0 1 12 5 13 18 0 0 0 11 42 34 28 0 0 1 3 37 22 1 0 12 64 22 25 24 18 3 1 10 38 28 34 24 1 4 20 0 20 0 7 0 3 31 15 11 2 4 25 8 0 33 0 0 0 0 18 18 1 0 15 32 0 17 27 26 4 10 3 16 51 12 17 37 32 2 46 18 47 0 2 38 1 13 10 0 0 6 25 0 16 21 0 22 31 1 18 0 4 3 8 6 7 5 0 0 18 31 16 16 16 21 0 0 9 7 0 1 27 0 23 9 22 27 13 0 12 7 10 4 18 10 13 13 10 9 1 27 0 19 11 19 0 17 4 19 64 13 0 0 3 10 25 16 22 0 24 12 0 14 1 22 32 0 25 10 26 0 33 24 3 39 1 2 15 0 24 21 39 31 0 19 39 15 39 18 7 0 14 3 8 23 2 11 16 35 10 17 5 6 1 1 9 0 10 4 1 17 9 17 13 23 27 2 43 6 0 19 3 22 25 15 11 6 20 7 0 0 25 7 1 8 8 1 21 16 15 85 15 0 15 1 15 7 0 33 0 40 13 8 9 7 11 37 1 0 0 5 0 0 10 53 0 0 1 3 0 5 1 6 0 0 0 9 31 0 23 0 21 38 19 7 38 17 37 16 50 17 13 23 0 1 35 2 0 4 13 15 11 27 26 3 27 24 16 15 11 0 40 22 0 38 21 1 25 3 5 8 9 11 25 19 9 3 12 37 17 36 56 38 7 16 15 0 0 2 61 2 17 3 1 3 11 7 0 28 9 50 20 0 37 0 24 33 17 39 5 25 3 40 18 19 15 18 37 11 19 29 28 33 25 14 12 0 30 0 21 2 9 7 0 49 16 3 11 0 56 29 27 28 26 0 58 1 20 12 23 2 3 10 8 35 7 5 0 9 0 2 48 13 7 3 0 0 7 14 1 0 0 1 0 35 44 37 0 21 22 22 0 1 21 56 56 15 18 2 1 6 0 29 15 1 7 19 4 20 39 11 20 25 40 14 12 7 4 3 7 0 7 25 44 27 9 3 40 28 0 24 21 19 0 23 16 9 17 11 1 5 13 10 15 24 9 26 1 9 0 0 2 19 4 21 9 16 18 0 0 31 26 30 8 2 0 0 1 14 13 7 20 1 2 1 2 8 29 7 12 15 0 49 22 10 0 26 18 1 0 39 52 21 11 31 16 17 9 22 1 4 0 7 42 0 17 0 10 1 21 22 29 30 6 21 0 16 29 0 13 1 26 38 27 19 0 33 36 0 12 1 14 17 12 21 12 33 1 0 12 35 3 31 7 5 14 10 0 12 2 36 42 0 46 1 4 18 0 4 21 17 45 9 8 14 13 35 5 21 1 4 22 14.370913190529877
19 34 42 34 18 31 25 15 1 17 0 0 15 25 0 6 5 25 23 59 13 1 27 7 6 12 0 0 0 16 12 9 18 28 16 0 0 15 42 12 27 0 0 0 22 35 28 19 0 19 3 18 8 34 10 7 2 18 23 17 33 1 10 3 5 0 10 16 7 7 19 36 0 0 22 16 0 0 0 33 34 24 7 0 0 0 2 8 18 1 8 42 2 22 13 10 8 0 0 23 21 34 9 6 41 35 0 29 0 30 7 54 10 3 5 0 3 30 17 8 0 27 10 23 21 4 0 0 43 9 40 38 14 26 13 1 0 29 53 36 9 0 0 9 35 28 0 26 48 0 0 17 1 40 57 17 0 0 13 25 0 26 44 11 23 0 3 29 9 0 26 32 12 0 28 4 0 23 6 0 5 33 3 48 22 16 0 38 38 23 25 12 0 0 12 0 0 2 4 0 2 1 13 25 0 11 0 0 13 0 14 12 1 0 0 59 0 0 9 22 43 0 13 7 22 0 39 0 4 31 0 77 0 13 37 21 36 18 0 31 1 29 30 0 18 6 9 0 12 0 13 5 0 20 67 8 29 52 19 0 0 0 0 1 5 0 5 7 28 1 1 8 0 17 36 21 0 7 0 0 11 3 16 23 0 0 0 10 40 34 28 0 0 1 3 35 21 1 0 12 65 26 25 27 14 3 0 13 31 33 36 26 0 4 17 0 19 0 7 0 3 32 16 18 2 2 28 6 0 31 0 0 0 0 18 17 1 0 18 28 0 17 29 23 4 8 3 18 46 12 20 38 30 1 41 17 47 0 2 38 1 15 10 0 0 6 23 0 15 21 0 20 32 1 17 0 3 3 7 6 5 5 0 0 23 34 15 16 16 23 0 0 10 5 0 0 25 0 24 9 19 28 12 0 12 7 11 5 17 11 13 14 10 7 1 26 0 19 11 18 0 14 4 14 62 10 0 0 2 8 25 15 19 0 23 11 0 17 1 22 31 0 28 8 26 0 30 23 2 36 1 1 13 0 23 19 39 26 0 18 38 12 40 16 6 0 13 3 6 17 2 13 16 37 10 17 5 5 1 1 8 0 8 4 1 18 8 17 13 20 23 2 41 6 0 17 2 21 23 11 9 6 18 6 0 0 29 9 1 8 6 1 25 17 15 80 12 0 16 1 16 6 0 32 0 38 12 8 10 6 10 35 1 0 0 4 0 0 10 49 0 0 1 3 0 4 1 5 0 0 0 8 29 0 22 0 24 36 21 8 37 16 34 15 47 15 11 22 0 1 31 2 0 4 12 16 8 28 25 3 30 22 17 14 12 0 39 27 0 36 18 1 23 2 5 8 9 13 27 20 6 3 14 39 16 37 57 39 7 17 12 0 0 2 59 1 17 2 1 3 9 6 0 27 9 44 22 0 36 0 25 33 15 38 6 20 2 41 16 21 14 15 37 10 17 32 29 36 29 13 10 0 29 0 24 2 9 5 0 51 16 3 10 0 57 26 25 27 31 0 61 1 16 14 20 2 3 12 4 35 9 4 0 10 0 2 50 10 7 2 0 0 5 13 1 0 0 1 0 37 39 35 0 21 25 23 0 1 24 63 58 12 19 2 1 5 0 27 14 1 5 20 4 19 37 10 22 24 38 17 13 6 3 3 7 0 8 28 44 27 10 3 37 25 0 22 19 21 0 24 13 7 18 10 1 5 11 10 10 21 8 23 1 7 0 0 1 15 5 23 8 18 21 0 0 31 26 30 7 2 0 0 1 15 11 8 19 1 2 1 2 10 27 9 13 12 0 43 22 10 0 24 15 1 0 42 45 22 13 28 13 18 8 27 1 4 0 8 44 0 18 0 12 1 19 22 27 26 7 22 0 14 31 0 14 1 28 38 26 15 0 32 32 0 11 1 13 15 13 18 11 32 0 0 14 37 3 31 6 5 12 9 0 11 2 35 42 0 48 1 3 20 0 3 19 15 41 8 8 14 11 35 5 21 1 4 19 14.074408117249155
21 36 38 33 22 33 29 18 1 21 0 0 17 25 0 6 5 24 21 48 14 1 25 6 8 10 0 0 0 16 13 8 15 24 15 0 0 13 40 13 28 0 0 0 22 31 28 16 0 21 3 18 8 36 9 6 1 13 24 20 34 1 9 3 5 0 13 18 6 8 16 34 0 0 22 14 0 0 0 27 35 24 7 0 0 0 1 7 19 1 7 38 2 21 14 11 7 0 0 20 21 34 10 5 45 30 0 29 0 29 8 49 8 3 7 0 3 28 18 8 0 28 9 20 22 4 0 0 42 9 34 37 13 27 15 1 0 26 49 38 7 0 0 7 31 28 0 25 54 0 0 17 1 42 57 17 0 0 12 25 0 25 48 11 25 0 2 31 10 0 24 33 14 0 30 4 0 26 7 0 3 33 3 47 21 13 0 35 36 22 25 12 0 0 10 0 0 2 4 0 2 1 12 26 0 17 0 0 13 0 15 11 1 0 0 54 0 0 10 24 45 0 11 5 22 0 37 0 3 28 0 76 0 12 34 21 41 18 0 33 0 33 31 0 17 5 9 0 11 0 15 5 0 22 65 8 31 53 16 0 0 0 0 1 5 0 5 6 26 1 1 5 0 17 39 19 0 8 0 0 8 3 16 26 0 0 0 7 38 37 26 0 0 1 3 29 17 1 0 11 63 24 25 27 14 2 0 18 30 34 39 27 0 3 14 0 21 0 6 0 2 32 16 20 2 2 27 6 0 34 0 0 0 0 21 16 1 0 19 27 0 16 32 22 4 8 3 17 45 13 21 37 29 1 40 17 46 0 2 38 1 11 11 0 0 7 26 0 15 18 0 21 32 1 15 0 3 3 5 8 3 5 0 0 23 33 16 15 19 24 0 0 12 3 0 0 24 0 22 10 20 34 13 0 12 7 9 6 16 8 15 11 10 6 1 28 0 16 9 22 0 13 4 14 56 10 0 0 2 8 21 14 18 0 23 9 0 18 1 25 30 0 28 6 27 0 27 20 2 38 1 1 10 0 24 19 43 26 0 19 38 10 39 17 8 0 12 2 6 16 2 13 20 36 12 14 6 6 1 1 9 0 8 5 1 17 5 17 10 19 18 2 41 5 0 19 1 22 26 11 9 5 21 6 0 0 28 9 1 8 5 1 27 16 19 76 10 0 16 1 14 8 0 33 0 42 12 9 12 7 10 40 1 0 0 4 0 0 10 42 0 0 1 2 0 4 0 4 0 0 0 10 27 0 20 0 26 34 23 8 40 16 34 13 51 12 10 21 0 1 23 2 0 4 14 15 9 33 25 3 33 24 17 14 8 0 39 22 0 41 22 1 23 1 6 10 7 13 28 17 6 2 16 40 14 39 58 34 6 19 10 0 0 2 55 1 19 2 1 2 6 5 0 29 8 47 24 0 35 0 25 31 10 39 4 20 2 40 16 20 13 12 36 9 15 29 28 39 27 10 11 0 26 0 26 1 11 5 0 59 13 4 9 0 60 25 26 27 34 0 57 1 16 16 22 3 2 14 4 32 8 6 0 12 0 2 48 9 8 1 0 0 5 13 1 0 0 1 0 38 43 39 0 22 23 25 0 1 25 58 66 8 19 2 1 4 0 26 12 1 5 22 3 17 40 8 21 25 39 18 12 6 3 1 11 0 8 30 43 30 10 2 40 24 0 23 19 21 0 19 11 8 18 9 1 5 6 10 10 18 5 23 1 5 0 0 1 15 5 21 9 18 21 0 0 27 27 34 8 2 0 0 1 17 8 10 17 1 2 1 2 7 27 9 12 10 0 36 21 9 0 25 14 1 0 44 40 22 13 30 13 19 7 25 1 4 0 6 49 0 22 0 12 1 16 21 29 23 4 22 0 16 32 0 14 1 27 38 25 14 0 30 30 0 14 0 18 20 13 18 15 32 0 0 14 37 3 28 6 3 10 9 0 9 2 32 44 0 48 0 3 19 0 3 21 14 38 6 11 16 12 35 4 21 1 4 16 13.927846674182638
19 35 38 35 22 37 31 14 0 21 0 0 17 24 0 6 5 22 21 48 15 1 19 8 9 9 0 0 0 12 11 7 14 28 18 0 0 13 41 15 27 0 0 0 19 32 26 15 0 19 3 16 7 34 9 7 1 11 22 21 35 1 7 2 5 0 14 19 5 10 18 31 0 0 24 12 0 0 0 25 33 22 7 0 0 0 1 6 18 1 7 40 2 21 14 11 9 0 0 17 22 32 11 5 44 30 0 30 0 26 10 50 7 2 7 0 3 23 18 7 0 30 8 16 27 4 0 0 36 8 36 40 9 28 13 1 0 22 50 34 8 0 0 7 30 24 0 28 55 0 0 19 1 40 44 16 0 0 12 24 0 27 45 10 22 0 2 30 11 0 23 33 11 0 28 4 0 29 6 0 3 35 3 41 20 12 0 33 38 22 21 13 0 0 10 0 0 2 4 0 2 1 11 25 0 17 0 0 12 0 14 13 1 0 0 52 0 0 10 25 33 0 10 7 27 0 30 0 3 26 0 68 0 14 32 20 41 19 0 29 0 33 29 0 22 4 6 0 12 0 14 5 0 20 65 9 27 51 16 0 0 0 0 1 5 0 4 6 27 0 1 5 0 18 43 16 0 9 0 0 11 2 16 26 0 0 0 3 39 33 22 0 0 1 3 26 18 1 0 9 64 25 25 27 16 2 0 18 27 35 41 27 0 3 14 0 18 0 6 0 1 35 16 16 1 2 23 6 0 38 0 0 0 0 21 13 1 0 18 25 0 19 29 22 2 7 4 16 48 13 23 40 27 1 33 17 41 0 2 36 1 11 11 0 0 9 28 0 15 18 0 22 35 1 12 0 3 2 4 6 3 6 0 0 22 33 18 14 20 22 0 0 11 3 0 0 22 0 19 10 19 36 13 0 12 5 9 9 18 9 16 12 11 5 1 31 0 14 10 22 0 13 4 9 46 10 0 0 1 11 17 15 17 0 20 9 0 20 1 24 27 0 28 4 28 0 29 16 1 34 1 1 11 0 24 18 42 21 0 21 35 7 41 21 6 0 12 2 7 13 2 11 25 36 10 12 7 7 1 0 6 0 10 6 1 17 5 17 12 18 17 1 36 4 0 19 1 21 26 10 10 5 21 7 0 0 26 9 1 9 5 1 31 14 19 75 9 0 15 0 11 9 0 32 0 39 11 7 10 8 10 36 1 0 0 4 0 0 10 40 0 0 1 0 0 5 0 2 0 0 0 8 25 0 21 0 28 37 24 6 46 16 39 13 51 12 9 20 0 0 27 2 0 4 16 11 8 30 25 3 31 22 18 15 9 0 41 22 0 38 24 1 22 1 5 10 7 13 27 22 5 1 15 40 12 45 53 35 5 21 10 0 0 2 53 0 15 1 1 2 6 4 0 30 6 44 22 0 37 0 27 30 8 40 4 19 1 42 16 16 13 10 35 8 14 33 28 45 25 9 7 0 21 0 26 0 10 4 0 55 12 4 11 0 61 25 23 26 34 0 58 0 14 20 20 4 2 11 4 33 8 9 0 12 0 2 52 9 7 0 0 0 5 11 1 0 0 0 0 40 37 38 0 23 21 26 0 1 30 64 68 5 16 2 0 3 0 23 11 1 5 22 3 17 40 8 19 27 37 19 13 5 2 1 14 0 7 31 42 34 6 1 39 23 0 20 20 19 0 18 11 7 16 10 1 5 6 9 9 19 4 22 1 4 0 0 1 14 7 20 7 15 22 0 0 25 29 35 7 2 0 0 1 18 8 9 17 1 2 1 2 8 24 11 12 12 0 31 20 12 0 25 15 0 0 48 41 21 12 25 12 21 6 25 0 4 0 7 48 0 23 0 10 0 17 24 28 25 4 20 0 15 32 0 11 0 29 40 21 14 0 32 32 0 15 0 18 21 14 19 19 32 0 0 14 35 2 26 6 1 9 9 0 6 2 37 45 0 54 0 2 17 0 3 20 18 32 5 12 16 13 29 2 22 1 4 14 13.627959413754228
18 36 37 32 19 41 32 15 0 23 0 0 16 22 0 7 4 23 18 46 13 0 19 8 8 11 0 0 0 14 9 6 14 26 16 0 0 11 45 16 24 0 0 0 19 31 26 13 0 21 3 15 5 32 7 7 1 7 25 26 32 1 8 2 3 0 11 17 6 12 17 30 0 0 24 11 0 0 0 26 30 19 6 0 0 0 0 5 23 0 8 38 2 21 12 9 8 0 0 19 23 27 10 4 43 32 0 32 0 24 8 54 8 2 8 0 2 22 18 7 0 27 9 19 30 4 0 0 39 8 33 45 9 31 15 1 0 24 47 37 10 0 0 7 31 26 0 25 58 0 0 18 1 38 43 15 0 0 12 22 0 22 38 11 20 0 1 30 11 0 25 33 12 0 31 3 0 30 6 0 6 30 3 42 18 10 0 33 40 24 23 14 0 0 8 0 0 2 2 0 2 1 12 26 0 12 0 0 12 0 10 17 0 0 0 50 0 0 11 26 35 0 12 9 31 0 26 0 3 28 0 70 0 12 33 23 39 19 0 26 0 32 30 0 23 5 6 0 10 0 13 4 0 19 70 9 24 49 15 0 0 0 0 1 5 0 4 5 26 0 1 5 0 18 44 16 0 9 0 0 11 1 17 29 0 0 0 3 35 31 25 0 0 1 3 26 18 1 0 8 58 28 23 27 18 2 0 20 28 36 43 25 0 3 17 0 15 0 7 0 1 34 14 16 0 2 16 5 0 41 0 0 0 0 18 15 1 0 17 24 0 21 26 22 2 6 5 16 45 11 23 38 25 1 33 19 37 0 2 35 1 11 11 0 0 8 29 0 19 15 0 19 37 1 13 0 3 2 4 6 2 4 0 0 24 33 21 15 26 22 0 0 9 3 0 0 20 0 15 11 19 35 12 0 10 6 9 12 18 12 17 12 9 4 1 32 0 13 10 22 0 11 3 6 43 10 0 0 1 9 15 15 17 0 20 10 0 23 1 22 23 0 29 3 26 0 33 16 1 35 1 1 9 0 21 17 44 16 0 24 36 7 46 17 5 0 12 2 7 13 1 9 24 40 10 14 8 5 1 0 5 0 11 6 1 16 4 14 13 17 19 1 35 4 0 19 1 24 29 8 10 4 22 5 0 0 26 9 0 8 4 1 32 12 21 77 6 0 15 0 8 8 0 33 0 37 12 6 10 8 7 33 1 0 0 4 0 0 10 36 0 0 1 0 0 6 0 2 0 0 0 9 24 0 20 0 28 36 24 6 44 14 40 12 47 10 10 19 0 0 29 2 0 3 14 10 8 27 23 2 25 21 18 12 8 0 40 24 0 36 25 1 25 1 7 8 5 12 26 26 5 1 15 42 11 46 50 30 5 21 8 0 0 2 52 0 12 1 1 2 5 3 0 32 6 40 23 0 37 0 28 26 7 42 6 16 1 45 12 15 10 10 36 4 14 34 33 48 28 9 7 0 21 0 23 0 11 3 0 53 11 5 12 0 58 28 22 27 34 0 55 0 14 18 19 5 1 13 4 29 8 9 0 8 0 2 53 9 6 0 0 0 4 10 1 0 0 0 0 37 35 41 0 23 19 25 0 0 29 68 71 4 18 2 0 3 0 18 9 1 5 25 3 15 36 6 20 25 37 18 13 5 1 1 18 0 6 33 41 38 6 1 43 21 0 19 19 21 0 16 12 9 14 9 0 3 6 7 10 15 3 20 1 4 0 0 1 13 7 18 7 13 18 0 0 25 32 34 6 2 0 0 1 18 8 9 22 1 2 1 2 6 22 9 12 13 0 28 18 12 0 25 16 0 0 49 37 22 14 19 10 25 5 28 0 4 0 7 46 0 22 0 11 0 20 25 27 25 4 19 0 13 33 0 10 0 29 43 21 15 0 30 34 0 18 0 16 20 16 17 19 29 0 0 12 34 2 22 5 1 6 7 0 5 2 37 46 0 48 0 2 17 0 3 19 18 31 4 12 15 15 26 2 22 1 4 15 13.39684329199549
16 34 35 31 17 41 32 14 0 25 0 0 14 22 0 5 3 24 17 45 11 0 21 8 7 10 0 0 0 13 9 6 15 26 19 0 0 9 41 20 24 0 0 0 16 31 25 14 0 22 2 14 4 28 6 10 1 5 24 28 32 1 7 1 4 0 10 14 5 11 14 30 0 0 23 11 0 0 0 23 33 18 5 0 0 0 0 5 26 0 7 41 2 23 10 9 7 0 0 19 22 27 11 3 40 33 0 27 0 21 6 53 7 2 9 0 1 21 17 5 0 31 9 18 33 3 0 0 38 8 34 50 7 29 14 1 0 25 45 36 9 0 0 6 31 24 0 21 59 0 0 19 0 33 37 13 0 0 11 20 0 19 38 10 14 0 1 35 10 0 23 30 10 0 32 2 0 26 9 0 7 28 3 35 17 9 0 32 40 24 24 15 0 0 8 0 0 2 2 0 2 1 12 27 0 13 0 0 11 0 7 15 0 0 0 46 0 0 11 29 39 0 10 10 27 0 21 0 3 32 0 72 0 11 36 23 39 20 0 22 0 33 28 0 21 4 7 0 11 0 14 5 0 17 72 11 22 46 13 0 0 0 0 1 4 0 4 4 25 0 0 7 0 17 50 16 0 9 0 0 12 1 19 26 0 0 0 2 31 33 23 0 0 0 2 24 16 1 0 7 60 24 23 27 16 2 0 20 26 36 51 24 0 2 18 0 13 0 7 0 1 31 13 18 0 1 16 4 0 40 0 0 0 0 19 13 1 0 19 22 0 19 21 27 2 7 5 14 40 12 23 34 22 1 29 14 34 0 2 35 1 8 15 0 0 9 28 0 21 16 0 19 36 0 15 0 2 2 3 6 2 2 0 0 26 33 22 18 30 28 0 0 7 3 0 0 22 0 14 11 18 30 10 0 9 5 9 13 18 15 17 13 12 3 1 32 0 13 10 25 0 11 2 6 41 9 0 0 0 10 12 18 19 0 19 9 0 26 1 18 17 0 29 3 26 0 29 14 1 37 0 1 9 0 22 17 45 13 0 24 39 7 44 16 5 0 14 1 6 16 1 9 25 43 9 14 8 4 1 0 5 0 12 5 1 18 3 13 12 13 19 1 34 4 0 23 1 26 32 8 10 4 24 5 0 0 23 8 0 7 4 1 32 10 22 76 5 0 16 0 8 9 0 34 0 35 13 6 10 7 9 37 1 0 0 3 0 0 9 34 0 0 1 0 0 6 0 2 0 0 0 7 20 0 19 0 30 37 20 6 41 15 34 11 45 9 11 20 0 0 29 2 0 3 14 10 5 26 22 2 28 22 18 12 8 0 35 21 0 32 23 1 30 1 6 8 5 13 26 26 3 1 15 45 10 45 48 29 4 21 7 0 0 2 51 0 12 1 1 1 5 3 0 37 6 35 21 0 35 0 23 26 6 39 5 17 1 47 13 16 8 8 37 3 14 40 33 48 31 9 7 0 23 0 27 0 13 3 0 52 11 6 12 0 58 31 23 28 39 0 55 0 15 19 15 5 1 14 3 29 10 8 0 6 0 2 51 7 6 0 0 0 3 11 1 0 0 0 0 36 35 45 0 23 20 24 0 0 28 58 71 4 15 2 0 3 0 16 8 1 6 26 3 16 39 6 22 21 33 21 10 3 1 1 20 0 5 31 42 41 5 1 45 22 0 20 15 20 0 12 16 11 17 9 0 1 6 6 12 13 2 20 1 4 0 0 1 13 7 19 9 11 21 0 0 24 33 38 7 2 0 0 0 16 8 9 21 1 2 1 2 5 23 10 14 15 0 26 17 12 0 21 13 0 0 51 38 23 15 17 12 26 7 27 0 3 0 6 50 0 23 0 13 0 21 22 27 23 4 17 0 12 28 0 11 0 25 43 21 14 0 28 31 0 20 0 21 22 16 17 18 28 0 0 12 32 2 21 6 1 5 8 0 6 2 37 42 0 52 0 2 17 0 2 19 19 32 4 12 16 15 30 2 18 1 3 14 13.182638105975198
[truncated: 378,529 more chars]
