# Supplementary material for: Large-deviations of disease spreading dynamics with vaccination
Source: PLoS One. 2023 Jul 10;18(7):e0287932. doi: 10.1371/journal.pone.0287932 (PMC10332629; doi:10.1371/journal.pone.0287932)
Supplement: S1 Data — (GZ) [file pone.0287932.s002.gz › DATA/fig11/random/randomI1280.dat]

#v0.2.1
# sir_printer -f v0.5.6_EN_LDR_N3200r0.14t0.4v530Gsw0.1GS56229289SS264107022_NI1_1-end_0_x3._0_i.curves.gz -e 1280
# "/run/media/zapp2389/CompPhys/Yannick/Doktorarbeit/sirv/5_patient_zeros/ld/lambda0.4/N3200_other_doses/rand/530/entropic_3"
# curves: 744
5 5 5 5 5 5 5 5 5 5 5 5 5 5 5 5 5 5 5 5 5 5 5 5 5 5 5 5 5 5 5 5 5 5 5 5 5 5 5 5 5 5 5 5 5 5 5 5 5 5 5 5 5 5 5 5 5 5 5 5 5 5 5 5 5 5 5 5 5 5 5 5 5 5 5 5 5 5 5 5 5 5 5 5 5 5 5 5 5 5 5 5 5 5 5 5 5 5 5 5 5 5 5 5 5 5 5 5 5 5 5 5 5 5 5 5 5 5 5 5 5 5 5 5 5 5 5 5 5 5 5 5 5 5 5 5 5 5 5 5 5 5 5 5 5 5 5 5 5 5 5 5 5 5 5 5 5 5 5 5 5 5 5 5 5 5 5 5 5 5 5 5 5 5 5 5 5 5 5 5 5 5 5 5 5 5 5 5 5 5 5 5 5 5 5 5 5 5 5 5 5 5 5 5 5 5 5 5 5 5 5 5 5 5 5 5 5 5 5 5 5 5 5 5 5 5 5 5 5 5 5 5 5 5 5 5 5 5 5 5 5 5 5 5 5 5 5 5 5 5 5 5 5 5 5 5 5 5 5 5 5 5 5 5 5 5 5 5 5 5 5 5 5 5 5 5 5 5 5 5 5 5 5 5 5 5 5 5 5 5 5 5 5 5 5 5 5 5 5 5 5 5 5 5 5 5 5 5 5 5 5 5 5 5 5 5 5 5 5 5 5 5 5 5 5 5 5 5 5 5 5 5 5 5 5 5 5 5 5 5 5 5 5 5 5 5 5 5 5 5 5 5 5 5 5 5 5 5 5 5 5 5 5 5 5 5 5 5 5 5 5 5 5 5 5 5 5 5 5 5 5 5 5 5 5 5 5 5 5 5 5 5 5 5 5 5 5 5 5 5 5 5 5 5 5 5 5 5 5 5 5 5 5 5 5 5 5 5 5 5 5 5 5 5 5 5 5 5 5 5 5 5 5 5 5 5 5 5 5 5 5 5 5 5 5 5 5 5 5 5 5 5 5 5 5 5 5 5 5 5 5 5 5 5 5 5 5 5 5 5 5 5 5 5 5 5 5 5 5 5 5 5 5 5 5 5 5 5 5 5 5 5 5 5 5 5 5 5 5 5 5 5 5 5 5 5 5 5 5 5 5 5 5 5 5 5 5 5 5 5 5 5 5 5 5 5 5 5 5 5 5 5 5 5 5 5 5 5 5 5 5 5 5 5 5 5 5 5 5 5 5 5 5 5 5 5 5 5 5 5 5 5 5 5 5 5 5 5 5 5 5 5 5 5 5 5 5 5 5 5 5 5 5 5 5 5 5 5 5 5 5 5 5 5 5 5 5 5 5 5 5 5 5 5 5 5 5 5 5 5 5 5 5 5 5 5 5 5 5 5 5 5 5 5 5 5 5 5 5 5 5 5 5 5 5 5 5 5 5 5 5 5 5 5 5 5 5 5 5 5 5 5 5 5 5 5 5 5 5 5 5 5 5 5 5 5 5 5 5 5 5 5 5 5 5 5 5 5 5 5 5 5 5 5 5 5 5 5 5 5 5 5 5 5 5 5 5 5 5 5 5 5 5 5 5 5 5 5 5 5 5 5 5 5 5 5 5 5 5 5 5 5 5 5 5 5 5 5 5 5 5 5 5 5 5 5 5 5 5 5 5 5 5 5 5.0
11 15 7 11 6 7 10 9 13 11 8 11 12 12 8 11 13 9 13 11 12 13 11 7 10 8 12 10 10 15 13 11 9 9 7 13 9 10 8 12 10 6 10 13 13 12 10 9 13 4 8 13 12 7 11 8 11 12 9 12 10 8 9 11 11 7 9 11 14 11 10 9 10 13 12 11 9 10 9 10 13 14 12 12 9 10 10 12 11 13 11 8 11 12 12 12 8 13 11 11 11 9 14 8 13 8 11 10 8 8 10 8 12 10 16 14 11 7 8 10 9 9 11 13 13 9 8 11 15 13 13 14 12 15 11 10 13 12 8 10 5 13 10 8 11 15 13 11 9 9 7 17 9 11 11 14 8 13 10 11 12 11 7 10 11 11 11 11 5 9 9 7 11 13 11 17 8 12 9 11 13 7 10 6 10 13 12 12 8 7 12 14 15 16 13 12 7 7 11 13 14 11 8 9 8 11 15 11 11 13 12 6 11 9 10 11 11 10 9 11 4 11 6 14 8 10 11 10 8 11 12 12 8 8 10 8 8 14 12 13 9 10 10 9 5 11 12 13 10 11 11 8 10 11 12 5 9 10 13 14 13 8 11 9 9 12 9 9 12 10 7 8 15 7 12 12 11 6 12 10 13 10 13 15 7 10 10 9 9 11 11 9 13 12 12 6 4 5 7 13 11 12 15 12 6 12 11 9 4 8 7 8 12 12 8 10 7 11 13 11 12 9 10 8 6 10 9 9 9 12 16 12 13 11 7 10 12 12 14 12 8 10 13 7 13 8 12 6 9 9 13 6 10 11 10 9 14 7 7 7 14 8 12 12 8 11 10 14 7 10 12 7 15 10 11 10 12 6 10 11 12 13 11 12 7 13 8 12 7 11 11 9 4 9 15 8 14 11 14 11 11 11 10 7 11 9 9 12 11 7 8 5 10 12 8 8 11 13 11 11 10 8 9 9 6 12 9 14 9 11 12 6 14 9 11 12 11 10 9 10 10 11 15 12 10 10 9 10 7 9 14 10 14 9 9 7 10 11 12 13 14 12 10 14 12 10 8 9 6 11 10 7 12 9 11 11 14 11 7 10 11 12 8 10 13 13 11 10 10 8 7 13 10 10 8 6 9 9 12 5 11 10 6 12 11 9 13 12 9 8 11 12 11 8 8 11 10 10 12 11 9 9 10 11 12 16 9 11 10 14 9 12 13 8 9 15 10 9 9 9 13 8 16 9 13 13 15 9 14 10 14 11 11 12 15 11 13 13 11 13 12 11 13 8 13 7 14 8 9 12 9 14 12 12 12 14 9 11 11 9 8 15 8 6 12 10 11 13 13 11 10 13 11 8 10 10 7 9 9 13 9 15 9 15 11 15 12 12 12 11 9 7 10 9 10 12 12 9 6 11 8 10 16 10 13 14 9 11 13 8 10 10 11 10 12 8 9 7 12 9 9 7 9 12 13 8 9 9 11 13 13 8 8 7 8 11 10 12 11 9 7 11 11 12 6 13 13 9 12 9 9 11 12 11 12 12 12 9 15 15 14 12 11 10 7 7 8 9 11 12 7 12 13 11 7 8 7 7 14 11 10 10 12 13 8 12 11 9 9 9 11 11 9 10 8 11 7 12 13 13 14 9 12 10 6 9 8 13 9 8 12 13 5 14 11 12 13 7 9 6 10 6 11 6 10.40725806451613
12 22 8 19 12 13 16 15 20 19 12 17 20 20 14 11 20 20 23 17 18 19 15 13 8 13 22 11 17 25 19 21 13 14 10 16 11 11 13 13 18 14 17 21 19 17 13 14 21 6 17 18 21 14 17 14 23 22 16 17 16 10 13 18 16 12 16 19 20 16 18 14 13 20 18 14 18 18 14 20 19 17 21 26 15 21 21 18 18 20 13 9 16 15 22 17 15 20 17 20 16 13 14 16 18 17 19 19 11 14 11 11 23 14 25 18 12 10 14 12 13 14 19 21 22 11 11 13 24 17 22 29 15 28 18 11 21 15 12 11 9 19 14 11 18 21 22 18 17 14 13 26 16 14 15 18 13 25 16 17 24 21 12 18 14 17 19 17 4 16 16 11 17 18 17 22 13 16 14 18 23 13 14 11 14 20 19 20 14 11 18 22 22 22 22 18 10 12 16 13 20 12 13 15 12 21 23 15 17 22 25 10 14 9 19 16 21 14 17 16 7 21 13 20 12 12 20 16 12 20 18 21 12 16 14 19 17 17 20 22 15 17 14 15 7 17 17 19 14 23 16 16 17 12 20 11 13 16 23 20 19 9 16 17 13 17 14 17 14 18 12 8 17 11 15 15 14 8 17 17 19 13 23 24 13 15 17 19 13 16 15 19 23 18 15 9 8 9 11 19 19 21 26 17 10 19 16 16 7 10 11 16 18 21 7 20 15 17 22 17 15 11 15 15 7 18 11 16 12 16 22 24 17 13 13 15 16 20 20 21 12 15 19 9 22 18 20 14 13 15 22 13 20 16 14 12 25 19 10 18 16 16 19 22 13 15 16 24 11 18 16 13 25 14 10 14 15 8 12 18 22 19 18 21 11 21 13 24 14 19 14 18 9 22 23 18 21 16 22 12 22 15 17 11 20 16 17 16 14 10 17 7 15 17 16 11 19 17 16 17 21 10 19 19 14 16 12 22 16 22 16 11 21 15 22 21 15 13 16 17 13 17 27 17 11 16 15 16 10 15 26 12 27 14 12 12 15 15 19 21 26 17 18 19 17 12 9 11 12 17 11 17 19 16 14 18 24 21 16 20 21 19 14 14 18 19 16 18 14 14 12 15 18 20 17 10 12 13 19 16 17 15 13 13 25 16 19 20 14 16 18 20 22 11 13 18 19 13 16 18 16 14 17 17 24 27 15 19 20 18 16 14 23 14 19 24 15 19 15 17 25 13 26 18 23 19 27 13 28 20 22 17 14 15 22 16 21 25 16 18 14 16 24 18 24 13 19 12 18 20 8 27 22 22 20 20 23 17 15 18 16 21 13 9 20 19 14 23 19 17 13 18 20 13 17 15 12 17 14 20 15 19 14 19 15 25 25 15 20 17 16 10 15 13 15 20 22 15 11 17 14 11 20 17 20 22 14 19 21 12 20 11 19 19 21 14 15 14 26 14 14 12 8 18 21 12 16 14 20 17 19 12 12 10 8 20 18 18 18 14 9 21 17 19 13 23 20 13 24 14 15 17 18 22 23 18 16 14 22 30 25 20 19 17 13 10 13 17 20 19 6 22 17 17 13 12 10 12 19 19 11 14 19 18 16 22 15 13 13 16 16 15 12 14 16 14 14 16 22 22 25 10 15 18 11 15 12 23 15 20 21 23 8 20 16 16 22 12 14 10 12 8 16 11 16.557795698924733
18 32 12 22 17 19 23 23 22 23 13 21 25 20 21 16 23 25 30 22 24 18 22 17 9 20 28 14 30 31 25 30 21 21 15 25 14 14 14 21 22 22 22 29 37 25 12 19 27 9 26 23 26 18 24 18 28 34 17 25 21 14 21 16 24 24 24 24 21 24 26 15 17 21 25 20 25 18 18 28 25 22 30 31 24 33 21 31 27 31 14 13 28 15 29 31 21 22 25 24 24 16 24 26 24 22 27 27 18 17 17 15 34 23 32 24 15 14 21 13 20 22 22 25 27 19 15 19 33 22 26 42 18 44 23 15 26 17 22 13 13 23 21 14 20 32 29 29 21 18 21 37 24 27 19 23 20 33 27 22 33 28 17 26 18 21 27 19 5 19 17 18 23 20 23 30 18 21 19 21 27 15 15 13 22 32 32 27 20 17 20 30 27 28 30 25 18 18 25 19 26 13 24 20 17 25 25 23 22 35 38 19 19 13 23 18 24 21 20 16 9 30 17 25 14 16 23 18 18 24 22 26 22 20 21 20 24 19 26 36 28 20 19 18 15 20 18 24 23 30 23 20 22 19 28 18 13 25 23 33 28 13 20 26 19 29 20 22 21 26 21 12 27 13 20 20 15 10 20 24 21 20 32 34 16 22 19 29 14 18 21 24 36 26 25 14 12 12 10 28 25 23 35 24 14 33 21 22 10 15 18 26 21 25 11 18 19 19 29 25 19 19 19 20 12 27 18 19 14 21 27 37 19 15 19 22 17 25 34 31 9 19 23 16 23 25 29 19 19 19 30 22 26 23 22 16 34 29 14 22 21 18 28 31 18 18 19 30 18 19 23 17 30 17 12 23 14 10 16 28 29 24 33 31 15 29 19 30 16 21 18 21 12 31 27 24 27 20 31 15 33 23 21 16 31 17 23 26 19 9 22 7 16 26 19 16 27 18 22 16 29 18 21 27 23 18 18 31 20 29 21 16 29 18 30 21 19 18 26 18 16 31 32 28 18 25 24 20 13 19 33 21 37 13 13 16 23 18 24 23 37 20 25 24 22 15 12 13 21 23 13 25 23 23 18 24 34 31 21 36 25 24 25 21 31 25 21 22 23 23 17 13 24 28 24 13 12 20 23 23 23 23 19 16 33 24 17 31 17 20 22 24 32 17 18 26 32 13 24 20 21 17 27 23 31 45 18 20 24 22 23 15 25 16 23 33 19 26 22 22 32 17 35 23 30 33 35 17 36 29 28 21 19 21 32 23 25 36 28 28 21 19 35 23 35 20 27 17 24 25 13 23 33 28 27 26 34 29 29 23 23 21 23 11 26 31 23 29 24 24 21 27 25 18 21 20 18 20 23 27 18 22 20 24 23 35 32 21 29 26 17 19 21 22 15 26 22 20 16 20 27 15 21 29 25 31 21 26 30 23 30 13 20 18 25 18 26 18 31 21 24 15 12 25 32 16 21 20 24 22 26 21 13 10 9 29 29 27 23 14 9 30 21 25 19 29 24 19 30 20 20 22 27 34 33 28 25 20 29 30 34 28 28 29 15 14 21 30 29 24 6 33 16 28 18 15 11 23 28 23 16 17 28 31 18 28 19 17 14 21 22 18 16 18 19 20 22 28 24 29 24 13 21 22 19 26 12 35 18 28 26 29 11 23 21 23 32 16 22 12 10 10 22 17 22.383064516129033
20 39 14 32 20 24 29 24 28 29 17 24 30 22 25 19 31 38 27 23 29 24 29 19 17 24 29 20 36 32 34 43 28 19 18 29 21 21 15 24 27 27 27 36 47 35 16 23 31 12 36 25 32 20 30 19 32 41 25 28 33 15 29 20 31 35 36 31 23 33 29 13 22 25 33 20 26 19 24 34 28 23 38 36 30 45 22 38 31 30 18 13 33 19 34 38 32 29 29 33 33 26 27 30 28 30 34 31 23 21 23 20 46 31 38 25 16 21 28 22 26 31 26 30 36 27 18 24 38 30 37 52 22 58 38 19 36 21 28 15 9 29 31 18 25 43 37 35 28 27 31 46 32 34 29 28 27 43 31 24 41 41 22 31 19 21 38 25 9 20 20 29 21 25 32 39 26 29 25 26 31 19 23 14 25 42 42 27 29 25 20 35 45 31 37 34 27 29 34 23 27 17 33 26 29 30 31 33 26 45 55 22 25 14 30 19 29 28 27 20 11 44 19 34 17 14 28 24 23 33 29 33 29 23 27 25 29 23 31 41 40 29 25 23 25 27 27 29 26 43 33 28 26 27 40 32 18 34 20 42 37 14 24 31 20 36 26 29 23 39 20 16 39 16 28 25 18 13 22 31 24 23 45 51 15 25 22 38 17 18 30 31 42 26 34 21 11 16 12 43 33 23 43 33 20 46 29 27 11 18 25 39 27 33 11 27 27 22 31 29 22 24 22 27 20 31 24 27 14 22 27 50 21 20 21 29 19 29 44 35 12 25 33 20 29 35 36 20 23 19 35 28 34 25 30 24 47 43 15 26 24 24 37 43 23 24 23 40 24 18 26 21 37 24 16 22 15 12 19 35 35 26 41 38 22 33 22 38 22 21 18 30 14 38 37 27 31 25 34 18 35 25 34 23 38 22 31 31 25 12 24 8 18 39 26 17 41 27 26 18 38 21 26 31 29 21 22 32 25 40 23 19 37 22 34 24 24 21 45 25 22 34 34 32 22 36 33 27 13 25 35 30 47 21 9 25 28 23 33 31 44 25 33 31 26 17 16 17 27 30 18 33 23 29 27 29 40 44 35 52 34 31 31 29 39 33 26 23 29 33 25 13 28 29 27 18 16 25 31 35 29 21 21 15 41 27 26 42 20 29 32 32 41 16 23 35 36 17 35 27 25 21 34 28 38 46 21 26 27 27 26 20 30 19 26 34 25 26 22 30 43 20 41 34 38 38 45 26 38 34 30 23 23 30 37 29 35 44 32 35 29 22 33 29 49 26 29 21 25 32 19 30 48 36 40 31 42 37 38 26 31 28 31 16 37 42 24 36 33 28 30 33 35 23 30 29 23 21 29 33 26 28 26 25 32 42 42 26 34 34 25 28 23 21 17 27 30 26 17 27 41 17 23 38 28 36 26 35 34 39 41 20 23 20 36 24 33 22 34 25 33 17 16 29 47 18 30 27 27 24 31 28 15 13 10 36 38 34 25 19 12 34 25 32 19 34 36 26 29 29 27 26 34 38 38 38 25 23 40 31 50 38 34 36 20 20 24 33 36 31 7 39 21 37 23 14 13 33 32 20 24 21 35 41 22 29 25 14 20 22 26 25 18 20 25 28 21 31 32 33 34 18 28 27 27 38 18 44 20 36 36 36 14 31 27 32 38 25 32 17 13 16 23 19 28.08467741935484
26 46 16 42 27 25 30 27 39 36 21 27 43 24 30 28 37 41 30 25 29 35 34 25 20 29 33 22 38 42 47 46 37 20 22 35 23 23 19 28 31 30 28 37 59 41 19 26 38 13 42 32 45 22 34 21 35 46 34 40 37 18 38 24 37 42 51 36 28 41 35 11 30 29 33 20 34 23 26 38 29 37 45 43 35 58 29 45 38 36 18 14 35 23 38 50 39 35 39 47 30 27 33 30 30 41 44 38 26 24 28 23 60 31 39 25 19 20 30 27 35 38 33 35 42 35 22 31 56 41 41 58 30 71 48 23 51 23 33 15 13 32 34 29 30 47 44 38 35 29 36 62 37 39 35 30 27 58 36 28 43 59 25 37 26 26 48 27 13 18 26 36 26 35 43 47 36 36 28 29 39 23 24 13 26 58 49 33 39 28 21 34 58 40 43 38 34 31 38 26 31 21 37 34 38 33 37 40 36 63 73 29 27 18 35 19 38 33 34 19 15 49 27 41 22 19 28 31 28 36 39 37 40 33 25 30 30 26 34 53 56 29 34 31 39 28 37 33 31 49 44 35 32 37 48 38 18 36 22 53 57 16 31 35 27 43 43 40 29 42 21 16 41 14 25 26 18 14 21 39 26 23 51 60 19 30 34 41 19 23 30 38 52 33 38 28 15 17 15 54 42 39 49 42 23 55 29 29 15 24 31 44 30 37 15 34 30 32 39 39 19 29 26 29 24 35 26 34 15 24 29 62 24 21 26 22 21 30 53 42 13 40 40 25 35 40 47 23 26 18 47 35 39 29 37 34 55 59 16 29 22 29 45 50 32 29 28 49 32 25 27 25 43 36 22 28 15 13 22 43 47 32 49 46 22 39 27 49 20 28 22 42 20 45 50 25 42 32 41 22 39 28 43 31 42 25 41 36 25 17 22 7 22 46 33 22 49 31 29 21 44 31 30 39 34 28 28 38 38 53 26 27 48 30 44 24 33 24 65 30 26 44 44 40 23 46 40 32 15 31 44 42 56 31 12 31 41 27 39 41 50 34 42 41 27 16 19 23 36 42 24 45 30 34 34 38 49 59 39 59 34 37 40 24 49 41 29 23 37 34 35 14 31 27 32 18 21 23 36 44 38 28 28 18 53 32 29 44 25 35 36 28 48 18 27 47 41 20 45 28 34 26 47 28 45 54 19 29 28 30 35 23 40 20 35 34 31 29 26 34 51 29 42 43 34 41 56 33 39 40 39 25 26 33 38 37 45 52 37 39 43 27 34 37 58 35 37 28 30 41 22 35 56 43 54 32 46 46 50 31 36 39 40 20 43 57 26 46 39 34 37 39 44 30 35 33 26 26 36 36 37 33 32 28 36 51 46 22 45 48 28 38 28 20 21 35 33 33 18 28 44 20 23 49 35 42 35 43 47 56 46 25 33 31 47 32 43 29 45 26 38 16 18 35 55 21 40 34 33 27 39 31 19 17 16 49 49 36 28 28 16 37 32 30 25 46 39 31 34 34 34 27 39 51 36 49 29 28 40 38 59 44 44 49 24 21 27 35 43 40 12 47 26 41 28 17 14 41 38 23 30 30 50 49 27 36 32 14 25 27 33 26 23 26 26 26 21 38 38 30 39 24 35 30 34 43 25 46 28 35 49 41 18 39 29 43 45 31 41 18 17 23 28 21 33.74596774193548
30 51 20 54 28 28 31 30 43 40 28 36 57 28 41 36 48 46 31 25 39 44 37 36 25 34 43 25 48 53 60 61 46 27 26 43 28 32 21 37 37 35 33 42 73 43 20 29 46 19 41 36 47 19 34 27 36 53 39 46 45 22 49 27 51 46 63 52 31 49 38 14 32 31 40 20 37 25 34 53 29 40 50 53 43 62 36 49 41 40 22 16 37 27 38 54 44 44 52 47 36 35 39 40 33 50 55 47 30 31 32 25 82 29 38 32 22 23 38 33 48 45 34 43 46 40 27 41 62 55 42 74 36 79 68 25 62 26 41 14 16 34 40 33 36 55 51 42 46 42 38 66 46 42 45 34 30 71 44 36 46 71 26 38 35 32 47 38 18 19 28 36 28 43 46 58 43 45 33 30 47 25 22 14 29 69 62 35 37 36 20 35 66 42 49 46 43 45 49 33 38 27 40 40 46 43 41 47 40 78 81 35 30 20 34 22 52 38 40 21 16 54 24 42 35 20 34 34 29 42 46 36 50 39 36 40 35 27 30 61 69 33 39 37 51 32 45 38 30 56 53 39 36 47 61 48 17 42 29 66 66 20 46 41 31 56 56 47 34 44 30 21 49 15 30 27 20 12 19 42 32 25 70 74 25 36 36 44 18 31 38 43 69 36 50 29 18 19 15 69 52 46 59 52 25 63 31 33 22 35 37 58 35 38 18 44 35 36 45 45 23 29 33 31 29 48 36 38 13 22 33 71 27 27 34 28 25 36 57 49 13 44 44 32 38 42 55 25 34 24 57 37 52 33 49 46 65 71 19 37 22 35 55 63 40 34 32 52 39 30 33 28 49 36 21 32 16 17 26 47 47 38 61 48 28 52 31 63 25 35 25 47 27 51 51 37 49 44 47 24 44 33 42 35 47 35 42 43 26 20 25 10 23 52 42 28 60 39 30 20 52 33 34 47 46 33 39 44 49 70 33 29 46 39 46 30 42 33 77 31 31 49 56 39 31 52 46 39 21 36 52 60 71 41 17 29 55 33 51 48 66 36 45 49 33 18 25 29 44 55 28 55 37 38 47 44 59 68 47 59 39 47 55 26 59 39 31 29 40 41 44 17 36 31 33 22 26 27 32 55 46 32 39 22 61 37 43 51 28 40 40 36 50 19 35 58 52 24 47 29 37 36 62 31 56 56 18 36 28 39 45 25 43 19 38 36 39 36 30 35 51 35 44 51 48 49 62 37 41 36 48 29 34 40 48 42 53 63 37 46 61 31 41 45 67 45 42 28 32 45 28 44 69 50 62 37 52 49 59 33 45 46 54 29 60 64 31 59 40 46 47 44 49 37 39 42 29 34 43 37 45 42 42 32 46 61 56 27 58 48 30 46 31 23 21 40 37 42 24 32 56 20 26 54 37 45 39 51 60 78 50 27 42 37 50 41 44 37 58 29 40 19 24 42 66 28 53 37 46 34 49 39 23 20 20 54 57 45 32 30 19 42 33 38 34 54 49 38 41 40 40 32 45 60 39 62 39 31 62 39 70 49 53 59 29 26 26 38 51 45 14 54 28 42 32 22 16 43 40 24 39 38 59 54 35 44 42 16 28 33 48 27 23 31 27 39 23 41 43 38 52 36 40 33 36 54 28 49 32 39 57 44 18 48 34 49 53 39 50 19 17 29 34 19 39.71236559139785
32 61 22 66 32 36 29 36 44 41 40 33 57 28 50 38 60 49 33 28 47 49 46 38 38 41 47 31 55 62 66 79 53 33 28 53 31 42 25 40 41 44 35 49 82 42 27 33 50 24 40 41 58 17 36 33 45 61 42 52 55 28 55 23 60 53 73 50 37 56 41 17 38 29 43 16 41 27 37 58 32 43 54 61 48 64 42 59 51 44 31 17 37 32 36 71 45 62 54 52 42 37 43 45 37 63 57 56 30 31 33 27 91 32 44 39 22 21 40 39 52 50 42 51 44 45 28 46 70 72 38 84 50 95 84 25 70 31 43 16 19 38 47 40 45 68 61 50 56 50 38 78 55 48 58 46 34 80 49 35 57 84 31 40 39 30 64 51 21 18 35 44 37 46 52 63 49 52 40 39 53 34 26 18 30 86 75 37 42 35 25 36 79 53 56 62 61 58 53 38 47 35 41 53 51 55 52 53 42 97 83 37 30 24 37 28 51 48 46 22 22 74 28 51 43 26 33 42 37 47 49 42 56 45 35 46 40 39 33 75 76 37 52 44 53 34 51 43 37 66 64 46 39 59 81 63 17 39 30 80 85 24 60 45 30 67 69 62 36 44 32 25 53 18 37 30 21 14 24 50 44 30 78 79 28 42 45 59 18 32 43 54 73 46 56 29 20 25 15 70 64 57 73 62 31 74 38 37 23 38 44 64 37 38 20 59 35 41 48 54 34 32 37 37 31 57 44 46 18 21 35 77 30 32 43 34 27 46 71 48 13 48 51 39 48 51 65 30 41 32 66 39 68 39 62 60 68 75 23 37 26 39 59 66 44 34 28 49 38 31 36 33 54 38 23 33 20 20 33 51 56 35 70 62 34 59 35 71 28 39 30 54 38 61 58 34 54 53 56 28 53 39 50 41 52 41 48 51 31 21 29 12 29 66 52 32 65 38 28 27 66 34 42 49 51 46 48 42 58 75 37 34 51 48 51 32 54 40 89 27 39 53 70 46 32 53 54 48 25 43 57 79 81 43 22 23 74 40 59 54 77 40 51 62 37 16 23 32 48 63 31 70 49 44 58 41 62 84 48 64 48 62 68 29 72 49 36 34 49 47 55 19 39 34 32 24 35 28 39 62 56 36 54 21 78 48 58 62 31 45 46 48 52 19 44 66 61 24 50 34 37 40 73 32 64 63 18 43 31 46 48 29 52 19 42 36 48 48 35 37 63 41 43 51 55 59 65 41 44 38 57 40 35 51 52 55 56 70 41 53 73 40 50 51 75 51 52 31 43 64 34 49 82 58 73 38 64 56 65 38 55 50 64 32 69 72 35 62 50 54 59 52 60 46 45 47 34 44 51 47 53 46 54 35 56 63 59 34 73 53 32 64 37 24 28 52 39 39 27 33 62 24 34 61 39 52 38 70 79 94 55 28 53 44 57 54 48 47 64 33 38 22 30 64 77 33 65 49 56 43 61 45 29 26 28 63 68 56 34 34 22 47 42 40 39 54 60 46 52 55 43 38 57 78 42 67 46 42 80 50 90 61 69 78 33 28 29 43 57 55 22 60 31 43 41 21 16 48 53 28 49 47 67 59 44 53 42 18 33 40 55 27 25 36 31 40 29 45 51 45 62 47 51 41 40 68 30 59 35 42 60 47 18 57 41 55 62 46 62 21 18 32 36 26 45.916666666666667
37 61 25 82 37 39 33 32 46 47 51 35 59 33 63 41 73 55 38 23 52 51 55 43 52 45 50 40 68 70 76 90 54 37 26 56 35 49 31 45 51 51 35 58 96 43 34 33 58 27 50 42 72 19 40 37 45 79 42 63 73 34 72 30 66 67 80 62 40 58 43 17 42 31 52 13 49 26 36 64 37 42 65 65 55 69 48 67 69 46 27 17 45 35 41 76 47 83 63 61 47 44 44 46 43 81 68 60 37 31 38 28 102 42 54 44 20 22 50 46 59 63 48 61 54 50 39 49 80 85 39 98 53 104 94 28 79 35 53 21 27 45 50 51 54 81 71 58 72 52 45 82 59 57 70 58 38 86 54 42 66 94 39 48 42 38 72 57 21 23 35 48 45 59 62 68 61 60 40 47 55 47 25 16 29 91 87 44 52 37 35 38 78 66 64 65 65 64 57 45 53 40 43 66 56 61 62 75 54 107 97 40 41 25 43 30 58 51 50 27 21 86 31 56 57 31 38 46 35 58 50 48 69 44 42 54 40 42 44 90 93 40 59 49 62 38 49 49 42 78 71 62 45 64 102 76 17 46 38 88 102 32 72 57 40 72 74 71 38 47 40 24 63 21 39 34 24 16 24 60 47 36 83 86 30 51 61 62 21 39 51 59 83 55 69 29 24 24 12 79 78 74 76 73 28 94 50 34 23 48 47 80 41 42 20 67 39 45 57 63 38 37 40 47 39 75 60 50 22 21 37 78 32 33 44 44 34 51 83 56 13 57 58 51 50 65 62 26 44 38 75 48 83 41 87 74 80 85 26 42 31 40 68 67 52 41 26 50 40 31 39 41 60 49 18 38 25 25 35 50 72 39 76 69 34 63 38 84 33 49 36 65 45 68 70 42 65 55 66 37 57 39 59 54 62 52 52 62 33 21 28 12 34 77 62 41 76 47 31 35 75 44 52 50 56 58 61 37 71 83 41 40 52 53 64 28 60 45 95 28 46 62 85 53 36 60 62 53 30 51 64 87 90 49 25 25 81 52 62 61 99 43 59 64 43 20 27 34 53 88 33 73 56 52 71 44 67 88 56 63 52 81 74 32 93 60 45 33 58 56 68 19 43 39 34 27 44 32 48 66 63 45 67 26 91 61 75 78 38 59 49 54 54 23 46 80 66 26 54 43 35 41 90 36 76 72 17 51 30 54 57 33 58 23 42 44 56 59 44 43 74 48 45 49 56 64 79 53 50 37 71 51 42 61 63 56 54 85 47 59 93 47 58 55 84 62 60 37 49 88 38 60 91 63 75 41 63 64 67 39 54 56 75 39 83 90 45 76 64 60 68 68 73 55 53 52 50 60 54 54 64 54 62 35 60 70 66 39 78 61 36 80 44 24 35 52 45 50 31 30 67 26 49 68 44 62 41 83 97 116 57 35 63 48 68 63 56 50 71 40 31 22 37 65 82 35 73 59 67 50 71 49 40 29 38 72 86 58 41 39 26 51 45 51 43 68 81 56 61 64 45 53 72 91 44 82 54 53 97 59 99 72 74 89 43 30 38 46 67 65 34 61 31 59 46 28 22 47 53 29 57 45 81 64 51 61 46 25 37 49 60 34 29 39 36 47 28 43 56 47 64 56 59 48 38 75 39 68 39 43 69 55 18 61 49 66 69 60 72 24 19 36 43 33 52.568548387096779
44 65 31 89 41 47 37 33 60 54 57 36 61 37 76 46 83 64 39 27 53 71 66 52 60 46 50 44 80 83 80 102 57 49 28 62 42 63 35 46 60 63 37 64 106 45 47 38 69 32 61 50 87 21 40 39 44 89 47 70 83 37 69 35 82 94 92 71 47 63 51 17 47 36 55 12 49 20 40 70 47 53 73 74 58 73 53 77 82 46 30 18 47 36 41 85 51 91 74 66 56 47 52 50 47 102 73 65 42 30 41 28 109 42 58 53 22 27 56 58 73 77 48 78 61 55 45 53 85 103 36 119 54 117 108 28 82 38 65 27 34 52 60 63 69 90 76 63 82 67 50 84 65 68 73 64 41 90 66 46 77 108 50 61 50 38 88 70 28 31 30 51 60 68 72 71 70 67 45 58 56 53 23 16 32 109 114 53 61 35 35 44 87 73 69 76 67 74 63 47 54 45 46 77 67 64 70 85 65 122 113 42 48 30 47 31 63 60 59 24 22 97 31 59 66 28 45 52 38 58 59 47 71 47 42 55 46 45 51 99 112 41 66 58 63 44 48 71 50 87 68 61 64 76 116 87 20 47 42 95 105 36 89 64 49 87 82 74 41 48 42 24 81 25 47 39 25 17 24 66 53 44 94 95 24 64 62 71 19 45 58 73 92 68 68 28 28 30 15 88 90 75 84 82 28 99 53 33 22 54 49 91 49 46 23 74 47 46 64 67 42 43 43 58 38 90 72 56 24 22 43 88 34 36 46 46 37 56 91 61 16 59 60 53 61 72 62 25 45 40 92 50 92 47 108 77 84 88 30 49 39 51 69 75 53 47 30 57 42 34 36 48 64 48 17 40 30 33 38 57 78 42 93 73 46 71 39 94 37 50 41 79 54 84 76 47 66 59 80 43 69 44 63 59 75 61 72 66 32 23 30 18 38 97 74 47 91 50 36 41 84 56 60 56 65 74 59 44 72 81 47 47 59 63 68 30 66 57 102 32 48 63 95 59 48 60 63 55 33 56 69 98 99 58 27 28 91 56 75 76 116 47 70 73 44 24 33 41 53 99 36 72 68 59 90 51 66 98 65 67 64 102 79 35 101 76 47 43 61 61 77 18 52 43 38 24 58 33 51 80 72 51 86 30 95 72 82 88 45 62 56 64 60 31 44 89 77 30 63 48 37 41 97 42 84 72 22 51 37 61 66 38 67 30 44 44 67 76 48 55 74 57 52 50 61 74 87 59 49 39 80 59 47 64 70 63 57 98 58 71 105 57 57 65 97 67 66 41 54 94 43 61 100 72 93 46 67 74 71 41 63 61 87 48 94 95 58 88 80 67 83 86 86 68 58 60 53 62 64 60 74 58 73 32 64 75 70 47 85 72 40 96 43 27 37 64 52 55 25 29 66 32 52 64 47 62 48 81 109 133 61 40 67 56 71 82 59 56 72 46 34 26 46 71 90 38 86 68 76 65 86 59 44 36 45 77 93 74 44 42 29 54 51 57 51 85 90 63 67 65 46 69 78 99 51 90 69 57 107 69 109 83 84 101 45 35 43 56 75 72 30 64 33 70 47 38 23 43 57 32 61 50 90 75 69 68 44 31 49 57 64 37 34 46 37 52 31 46 62 53 74 68 70 51 44 99 41 80 40 51 82 66 20 65 56 80 78 70 78 29 19 47 50 39 59.02150537634409
53 64 43 105 42 54 39 39 67 55 62 39 61 46 83 57 93 76 40 33 56 85 73 59 73 56 60 53 106 92 90 113 67 54 29 77 44 69 41 52 75 70 45 65 119 57 48 48 79 38 62 46 108 22 46 43 45 93 60 82 90 50 77 40 95 116 96 81 51 72 56 18 53 40 67 14 50 19 41 83 58 54 75 91 65 79 60 82 87 53 31 18 50 37 43 89 52 105 82 78 67 52 59 56 55 115 85 78 46 33 44 34 116 55 71 56 23 33 66 68 95 77 61 97 72 56 60 62 101 116 42 130 51 125 136 31 85 41 69 29 41 60 67 67 82 97 84 76 98 76 57 84 74 79 73 64 49 96 73 48 85 121 57 71 53 38 102 80 35 38 27 59 70 73 82 70 81 76 52 66 62 56 29 19 35 124 136 59 73 45 43 46 99 69 77 91 74 79 72 56 56 52 44 77 79 72 82 88 75 137 133 38 50 35 48 41 78 73 63 25 20 118 34 64 71 30 52 66 48 61 63 52 74 52 39 63 47 46 55 112 132 49 70 57 79 49 48 95 67 105 81 69 65 80 128 103 27 58 44 107 118 41 114 72 56 96 79 90 47 60 43 27 89 30 51 44 24 26 31 69 60 54 98 99 30 78 74 70 19 49 68 81 98 79 76 27 30 30 18 105 96 86 90 87 30 107 51 40 31 70 52 107 52 53 25 80 48 52 75 84 42 46 45 66 43 109 83 66 29 23 49 99 30 42 48 52 42 68 100 74 19 69 63 55 71 81 66 34 59 41 96 57 103 55 123 96 94 101 37 55 42 60 68 77 55 55 36 62 41 42 38 54 74 48 18 42 39 29 49 66 95 41 101 79 57 83 38 97 43 57 47 94 62 102 85 47 80 62 85 45 82 50 80 67 84 62 84 71 33 23 40 21 42 108 84 50 98 55 40 53 103 66 61 62 75 80 58 53 77 90 46 52 61 60 76 33 82 59 122 37 51 76 108 71 59 63 73 66 34 61 82 117 117 59 26 31 102 73 79 88 127 49 80 75 45 30 39 42 72 115 43 80 81 68 103 60 75 114 76 75 76 114 87 36 117 92 46 40 74 67 96 18 59 39 46 26 67 33 60 86 81 54 96 32 108 90 94 87 43 66 61 72 66 36 48 96 90 34 64 57 40 39 116 51 87 74 23 60 43 70 75 43 75 31 52 53 81 90 57 65 80 66 54 54 71 84 78 71 57 45 87 65 51 75 78 72 60 116 75 76 115 67 68 76 103 85 78 48 63 108 38 69 108 85 98 52 68 89 76 48 72 58 101 56 91 104 71 98 91 76 105 102 88 69 65 58 61 64 79 71 91 66 87 39 77 84 73 59 97 76 44 114 49 31 44 70 52 54 27 32 68 37 66 78 53 66 56 100 147 156 68 46 69 60 75 100 71 61 79 54 29 26 54 79 108 43 107 84 85 71 95 60 45 50 48 87 101 90 56 45 34 53 56 67 61 100 106 69 74 76 49 79 93 125 62 100 85 72 126 77 117 96 83 112 52 36 53 60 83 84 41 68 38 83 55 43 27 48 64 35 76 61 107 82 75 89 45 33 58 66 78 42 44 46 42 55 43 48 69 57 82 79 86 47 48 113 54 85 37 51 95 81 22 69 57 97 84 81 91 33 21 53 58 42 66.51075268817205
71 71 54 104 44 61 44 47 73 54 66 38 71 41 103 69 100 83 42 39 62 101 80 61 80 58 65 60 133 102 110 128 72 63 35 92 54 77 45 60 88 83 52 68 130 64 56 56 101 42 64 50 123 30 53 32 53 98 69 96 107 64 87 42 102 133 102 89 56 78 65 19 57 44 77 12 57 22 42 89 69 62 72 96 90 87 73 89 100 57 32 20 55 39 53 97 60 111 81 88 77 55 60 67 68 130 84 87 49 33 44 43 127 66 73 58 22 39 70 78 113 92 74 109 73 71 80 63 110 137 42 141 58 134 150 30 94 44 73 39 45 74 77 83 89 103 92 83 117 86 67 90 79 94 83 72 57 106 83 54 100 129 63 86 63 39 113 90 45 38 23 69 89 89 91 69 88 85 56 81 68 62 32 22 39 148 157 70 81 51 44 51 115 81 90 98 76 84 81 64 60 55 49 90 94 76 93 102 82 150 149 44 54 36 51 48 82 75 73 30 17 129 35 75 94 41 54 78 55 64 64 51 81 68 41 66 49 50 58 125 160 59 65 67 88 54 62 110 76 112 93 75 72 94 151 131 30 74 46 130 146 48 131 82 64 104 87 104 50 74 49 29 102 33 55 48 30 37 36 79 66 62 111 108 33 86 90 74 23 51 69 102 109 94 83 29 27 26 20 132 119 98 105 89 26 116 58 44 31 82 63 115 62 60 26 86 56 53 92 96 52 55 49 67 49 118 87 73 29 26 56 121 29 47 56 54 39 73 111 85 22 83 62 58 82 80 74 37 69 44 98 68 115 70 150 116 98 103 41 60 55 66 76 85 53 67 43 59 45 48 43 62 84 50 16 39 43 33 59 58 97 35 112 100 57 91 47 111 53 60 55 106 76 114 92 52 94 75 90 53 91 64 98 78 90 71 99 75 31 32 47 22 42 127 97 58 111 59 43 55 121 73 77 70 72 81 73 59 82 96 52 63 65 63 83 38 92 65 131 40 62 85 121 75 70 65 73 76 37 67 99 137 122 67 33 33 106 87 93 93 145 57 91 84 59 37 46 47 73 130 45 86 94 77 119 67 83 125 82 79 101 121 98 42 134 97 53 45 92 69 106 17 64 42 55 29 87 37 76 106 89 58 110 36 112 112 101 95 47 74 68 87 72 36 53 99 98 48 70 67 46 38 151 52 99 90 27 65 49 75 86 47 72 36 65 61 100 99 68 69 84 74 59 55 74 93 81 81 65 52 90 71 53 89 87 80 66 128 74 79 138 70 82 86 114 108 97 56 67 124 38 83 122 92 110 55 70 101 81 50 88 56 119 63 99 109 86 107 105 86 125 113 91 72 61 66 72 72 94 77 91 79 96 38 93 88 80 68 113 88 46 119 57 34 49 80 57 58 28 30 75 46 66 95 56 70 63 119 179 171 77 45 73 63 86 110 74 64 86 61 30 29 66 85 119 47 122 97 89 79 119 64 50 59 55 95 113 103 67 52 37 60 60 71 69 113 120 74 75 80 61 83 107 146 70 107 104 80 138 97 116 110 79 122 58 45 61 69 87 91 45 75 43 90 71 47 35 46 59 35 86 70 109 93 92 95 49 39 67 76 92 45 54 46 44 59 43 49 79 67 99 87 94 48 53 132 66 84 40 53 98 89 28 79 64 120 97 84 101 41 23 57 61 47 74.40994623655914
83 81 63 122 51 68 53 53 83 59 61 43 79 47 119 74 117 81 42 47 71 101 90 71 90 55 66 65 156 122 129 146 75 64 41 98 57 86 48 62 100 98 58 69 136 78 66 66 113 52 73 60 133 33 61 34 58 111 77 97 121 72 98 47 118 144 117 89 63 93 69 20 71 52 91 16 63 22 48 105 74 73 75 117 102 90 85 94 107 62 31 29 59 44 51 100 66 120 84 99 94 62 70 74 80 146 92 100 59 43 48 48 138 70 81 61 27 41 86 92 125 98 78 113 75 80 101 75 118 153 47 143 57 147 166 31 101 51 85 55 46 91 86 92 98 112 95 97 135 96 69 86 87 112 91 80 69 106 95 58 107 145 68 91 76 47 131 93 56 42 25 80 105 96 107 70 102 91 66 92 78 68 31 26 43 168 176 79 91 56 55 62 119 92 93 116 90 98 89 66 67 57 54 90 108 85 102 113 94 163 170 41 57 36 49 56 101 81 83 34 18 142 42 93 100 39 58 83 61 69 67 57 89 79 40 67 45 53 71 141 169 71 68 79 93 56 63 126 89 130 107 81 84 102 174 156 37 81 45 158 159 58 150 96 61 114 96 115 58 77 53 32 118 38 68 52 33 44 32 83 79 71 122 119 35 94 99 82 34 63 77 108 121 109 95 30 23 27 21 151 128 107 127 93 29 134 65 46 34 93 73 132 67 66 29 87 59 59 110 112 61 58 56 79 60 131 95 79 33 25 55 133 31 52 62 62 40 85 127 102 28 90 69 67 89 93 80 45 74 50 112 78 117 76 166 126 91 112 44 65 57 88 93 92 56 85 46 56 47 60 45 76 80 55 18 43 54 43 60 61 117 40 119 118 67 97 47 124 64 70 53 135 91 131 92 58 104 85 99 54 104 75 107 81 86 92 117 82 34 38 46 22 45 143 101 61 125 66 47 54 126 84 84 77 77 84 83 65 93 106 61 64 67 64 91 44 110 69 136 46 71 88 142 79 74 67 76 85 41 78 119 150 139 81 33 36 110 101 103 97 159 61 107 90 74 39 49 52 87 145 48 88 96 79 135 74 92 144 84 76 105 137 118 47 150 102 63 51 100 76 122 18 70 51 72 31 109 41 78 103 94 62 122 36 121 127 118 102 52 74 75 93 82 45 65 115 113 52 85 84 49 44 176 66 111 98 29 78 68 85 112 61 73 38 77 69 108 110 74 77 93 84 58 65 78 104 86 91 69 62 109 77 58 112 99 83 73 140 83 85 163 78 95 101 140 125 115 60 75 137 42 92 136 108 131 66 81 121 80 58 99 62 143 70 101 119 91 113 125 92 158 133 103 81 60 71 77 72 102 86 98 84 104 40 111 93 84 75 117 109 55 133 68 41 59 90 64 65 27 36 80 51 89 114 63 79 65 138 196 188 78 44 74 69 88 117 94 64 104 66 32 37 75 77 136 53 131 114 95 95 126 69 52 73 63 101 128 109 73 61 33 56 61 78 71 137 147 75 81 91 67 94 112 176 90 116 110 89 152 107 127 125 87 126 60 52 75 75 90 101 50 83 46 101 80 54 43 44 65 40 103 74 113 102 99 101 47 44 80 80 104 42 57 57 47 64 50 55 81 74 112 95 95 59 64 139 66 100 42 51 118 103 33 82 72 127 103 93 108 45 22 67 69 54 82.70833333333333
97 103 69 141 57 75 54 57 85 62 59 43 81 52 139 90 124 82 48 58 87 119 99 86 90 64 74 66 183 146 142 163 82 70 47 117 67 92 52 67 120 111 74 74 148 83 71 75 126 58 94 72 142 44 66 38 68 120 85 103 125 87 111 53 137 154 130 94 70 105 81 21 75 58 107 19 72 19 47 124 97 89 79 140 116 99 106 107 117 70 32 34 69 43 56 111 69 131 91 115 107 64 79 80 84 153 105 114 60 53 51 58 153 88 90 70 32 51 99 99 138 105 81 125 82 81 114 80 127 177 51 156 67 165 193 27 106 54 98 56 52 107 106 91 102 117 98 109 146 114 81 94 100 125 97 93 86 127 110 64 118 164 85 97 93 51 147 106 61 50 25 88 108 114 120 76 108 99 72 94 89 87 30 29 49 184 197 86 93 63 52 64 128 106 97 136 98 103 99 64 66 64 56 92 124 92 121 132 105 169 192 37 63 38 52 66 112 86 93 42 21 151 46 106 119 51 66 96 68 73 75 55 94 85 45 68 44 62 74 155 189 88 79 82 95 60 72 128 96 143 122 93 94 118 197 179 40 89 48 165 180 68 178 107 67 130 109 142 74 87 54 39 142 47 78 50 30 54 40 86 95 70 143 127 40 107 105 89 36 74 80 113 129 128 110 27 24 27 22 163 145 124 151 108 36 144 66 50 36 98 86 134 81 68 33 98 67 64 109 108 65 61 64 93 68 143 92 98 37 28 62 141 36 52 71 67 40 90 146 111 38 105 81 76 98 100 91 52 81 52 115 87 125 86 194 130 101 116 46 74 71 106 103 104 64 92 55 58 51 72 50 86 82 56 18 43 62 51 74 64 139 48 132 135 74 104 61 130 67 92 65 153 111 146 104 71 118 96 107 61 113 79 122 89 84 103 126 95 34 43 54 19 56 148 117 66 128 67 50 57 135 90 94 90 86 91 109 68 96 115 70 70 76 68 103 41 125 65 157 45 78 100 160 89 83 77 79 101 40 89 136 162 143 96 33 34 123 117 127 109 170 74 120 96 81 45 52 58 99 165 50 101 101 73 157 85 102 146 89 90 124 156 133 48 173 107 65 50 112 90 133 16 74 50 83 33 130 44 89 125 96 62 134 36 131 150 119 114 59 77 80 111 82 50 71 124 113 65 103 100 51 48 185 69 111 96 32 83 80 95 126 61 78 48 90 78 121 129 88 92 102 92 63 73 84 122 89 104 76 67 130 81 62 134 118 98 77 163 89 103 171 90 99 124 153 132 127 70 76 139 46 98 159 104 148 77 90 132 86 66 111 71 155 82 108 126 104 110 137 96 178 149 107 85 62 86 84 83 114 89 102 91 114 45 126 92 82 77 121 124 56 137 79 46 70 104 66 70 26 43 89 58 98 127 63 92 73 150 217 206 80 54 80 76 101 136 102 75 112 71 35 39 76 87 149 57 152 132 107 106 133 78 59 82 73 115 143 125 81 68 35 52 72 92 94 147 175 86 81 96 80 106 120 197 98 123 125 97 159 134 151 140 87 119 62 52 92 83 95 107 49 96 53 108 89 61 47 47 78 56 116 79 123 106 108 108 45 42 98 81 121 45 67 71 43 71 59 61 90 72 135 104 110 64 64 148 83 106 41 49 127 109 38 88 84 142 120 97 128 50 22 78 75 57 91.57795698924731
103 114 75 151 62 83 55 62 86 66 56 51 93 59 176 103 123 89 52 65 84 121 112 101 104 75 82 65 212 156 151 174 85 82 54 133 78 103 61 68 147 126 89 85 162 100 79 87 142 68 104 86 157 55 75 41 81 136 95 114 141 93 112 66 157 162 135 103 77 116 95 22 82 60 124 25 71 20 43 136 104 106 89 159 144 107 124 120 126 70 33 39 80 45 59 128 76 149 89 122 123 66 84 94 98 174 119 126 56 69 63 70 154 95 93 80 35 62 103 105 158 123 94 140 93 78 131 85 139 195 59 170 76 176 209 31 123 62 102 64 56 120 119 101 115 113 115 121 169 128 94 100 106 145 107 102 94 129 123 71 128 175 104 101 109 47 171 113 70 57 25 101 120 136 139 85 133 113 82 99 98 90 31 31 60 197 217 89 94 68 64 69 137 116 110 150 111 106 100 74 71 81 59 90 142 93 136 155 103 195 220 37 69 41 59 71 132 91 102 45 24 154 50 123 139 62 70 100 67 76 80 52 104 87 42 76 42 66 81 164 215 96 86 91 97 54 78 145 114 155 128 102 108 136 219 199 42 96 54 179 201 77 187 118 73 145 120 148 92 103 56 40 152 52 91 52 34 64 47 96 109 75 160 131 47 126 131 94 38 86 87 122 146 141 121 25 24 32 22 177 156 133 168 107 37 163 67 51 43 109 91 130 93 72 33 93 76 76 126 116 75 63 74 104 70 155 98 99 37 26 67 163 33 58 77 71 48 99 167 127 49 121 90 69 108 105 101 61 88 61 117 99 121 104 214 144 111 127 51 79 82 124 100 108 69 105 65 56 54 86 54 95 86 70 25 43 68 64 87 67 164 57 131 150 77 111 79 136 72 110 69 179 126 181 127 84 127 98 110 67 131 90 149 96 94 121 140 108 33 49 56 21 62 153 130 74 141 76 58 65 148 102 102 105 101 95 126 69 104 124 75 70 75 73 110 45 142 65 170 53 93 119 183 98 87 80 87 109 49 100 152 169 149 108 38 36 145 144 141 138 199 84 127 120 90 55 63 68 121 175 54 118 112 82 183 99 108 163 108 102 127 185 150 49 188 109 70 52 134 96 150 17 82 49 98 38 147 44 92 121 96 71 142 35 137 164 129 128 80 75 94 127 83 55 77 126 113 72 113 116 54 59 211 80 127 109 35 85 75 91 135 73 77 49 107 86 127 138 99 95 111 92 73 81 86 137 98 110 87 76 142 100 66 142 145 103 87 184 106 118 181 106 110 140 168 140 137 78 84 158 45 114 178 104 169 90 105 138 90 67 112 75 155 89 119 135 112 134 150 97 198 164 120 94 71 82 84 92 128 94 118 108 120 50 142 103 92 77 128 139 53 144 93 39 83 120 77 70 27 52 94 61 111 137 68 109 84 174 245 227 86 61 83 80 111 154 109 77 127 74 36 48 86 97 153 67 172 147 112 108 153 82 69 97 84 129 156 160 99 72 34 52 83 107 104 165 184 100 84 103 94 116 131 200 104 130 127 99 175 149 180 153 94 124 63 50 107 92 101 115 56 113 57 108 100 71 49 50 76 65 126 84 132 110 120 127 50 50 106 93 139 48 72 88 46 71 69 67 92 63 150 114 106 72 76 159 94 116 46 53 128 122 38 104 96 153 138 105 150 60 25 95 86 68 100.89516129032258
112 115 89 172 71 94 59 65 95 70 61 60 104 70 201 118 138 100 59 68 99 132 131 111 116 77 82 64 224 167 157 179 91 91 66 144 87 109 68 67 167 141 99 91 172 124 90 106 172 76 113 93 161 65 76 40 94 146 109 120 145 108 115 82 145 163 149 111 96 126 106 23 91 74 140 31 80 21 46 156 123 123 90 173 176 108 131 130 131 71 34 47 85 45 59 131 74 160 100 135 136 73 91 107 95 195 124 139 65 75 80 84 163 111 101 98 37 73 119 104 184 139 100 163 112 82 156 95 143 208 67 182 83 186 226 34 127 70 108 75 64 139 140 111 119 119 130 135 183 135 100 108 126 170 112 101 103 132 136 75 138 202 130 113 128 52 182 134 77 65 31 111 120 173 136 85 155 116 90 99 117 114 33 37 65 208 244 86 98 74 75 74 140 131 124 162 119 111 119 77 74 82 67 92 165 94 144 169 112 220 242 39 71 43 64 80 146 96 122 46 30 171 52 134 155 75 74 110 76 89 80 55 109 93 40 81 43 73 94 171 245 110 96 102 107 52 99 160 128 161 141 109 119 169 227 234 47 105 60 204 223 100 203 134 88 162 141 155 105 114 61 47 169 67 104 60 44 80 54 106 121 85 179 140 53 141 145 95 39 103 87 142 156 138 127 25 26 30 29 196 169 148 187 116 45 176 73 60 55 125 92 145 96 85 43 101 92 81 130 124 80 69 79 117 82 161 100 109 38 26 81 183 32 61 83 76 44 115 175 141 57 144 102 68 123 125 103 66 90 71 127 107 129 126 213 146 118 137 60 91 90 147 109 112 66 109 72 57 58 92 63 108 92 78 33 51 75 61 104 59 183 65 146 166 75 133 90 146 78 128 74 194 142 199 147 90 135 113 122 75 149 103 159 101 95 134 147 109 37 58 63 20 76 159 148 73 154 77 70 68 154 114 117 107 109 108 131 77 107 129 83 88 89 81 128 51 149 73 195 57 106 135 211 110 87 86 95 119 54 116 167 177 166 111 39 39 172 168 154 156 218 93 150 145 96 59 79 86 144 181 60 125 125 100 209 112 112 173 125 115 144 214 166 54 205 119 73 61 137 109 168 17 85 54 113 47 161 42 103 129 98 69 158 36 156 179 128 131 82 79 103 135 85 63 82 137 125 93 121 126 68 65 228 94 136 125 42 96 89 95 154 79 86 53 121 94 153 153 104 111 120 96 77 84 79 145 102 111 103 83 154 112 77 151 160 108 88 189 118 125 188 127 120 151 194 160 170 94 85 183 54 118 191 113 181 102 111 145 90 68 126 83 162 102 132 149 118 166 142 104 217 177 139 119 78 91 93 94 133 105 128 128 132 49 165 114 106 83 144 139 52 149 109 47 84 130 88 75 25 60 104 60 131 158 74 117 91 190 272 241 94 62 85 76 121 160 116 89 127 71 38 49 90 101 164 73 191 161 120 118 160 87 72 105 99 141 168 182 108 74 39 54 87 116 113 184 204 127 89 112 102 126 135 209 109 147 126 105 189 153 196 169 102 135 66 61 119 100 117 124 63 128 69 110 105 95 53 57 75 83 145 86 143 110 132 143 56 54 118 104 153 56 74 89 59 73 77 79 94 65 177 125 114 74 75 163 106 141 49 56 129 140 40 117 104 157 149 121 161 77 25 102 107 74 110.65456989247312
117 128 101 185 86 100 64 78 103 73 65 69 119 82 229 128 150 110 51 76 108 130 145 112 121 82 90 67 234 172 170 190 105 103 74 162 95 127 75 78 196 141 107 102 169 138 111 120 192 91 129 100 174 71 91 41 101 159 121 129 163 105 118 94 150 172 162 111 107 123 113 23 86 78 144 33 98 23 45 178 125 126 103 179 196 113 130 134 135 76 35 47 90 51 62 145 75 191 97 148 158 96 94 127 106 212 133 154 76 86 102 90 167 118 116 120 45 92 139 109 203 149 106 175 125 89 183 109 150 212 76 208 89 202 229 38 144 74 112 86 76 148 155 128 121 123 143 146 191 140 110 116 140 196 127 108 119 138 155 83 163 200 147 125 131 55 212 150 81 75 35 133 145 196 157 98 161 121 94 103 130 128 39 44 65 231 273 94 108 74 87 82 156 136 139 171 132 119 122 89 81 92 72 103 183 101 156 175 136 236 245 49 70 48 74 81 164 95 132 42 36 182 57 131 169 84 87 123 80 90 86 58 128 104 40 90 47 85 103 180 271 126 109 113 105 56 108 183 140 169 163 105 129 184 260 254 48 125 73 217 250 114 220 145 97 170 154 172 120 127 70 49 179 77 122 61 51 93 63 123 131 92 187 145 58 167 152 106 40 110 104 144 165 158 149 26 27 33 35 208 189 148 218 138 53 199 77 66 66 131 98 160 116 104 45 112 101 90 137 145 98 78 92 124 93 174 106 116 33 26 87 199 35 67 88 84 51 115 191 153 65 159 106 76 137 143 105 73 104 73 128 106 139 132 216 145 126 132 67 96 89 159 115 119 79 125 84 72 71 95 65 118 104 94 40 55 79 76 121 60 200 62 163 179 85 149 96 155 95 129 84 208 172 232 162 88 140 129 133 84 171 122 156 103 104 145 166 122 41 60 73 25 81 175 165 84 167 84 76 72 168 112 122 115 121 121 140 84 116 141 97 101 92 86 134 54 167 76 208 71 118 140 241 126 100 103 103 134 61 144 169 177 187 112 42 39 181 182 164 187 237 107 155 160 110 65 91 103 157 184 67 143 144 112 241 116 111 183 142 129 163 237 176 58 229 128 78 78 144 126 193 17 100 55 114 62 184 44 109 137 102 79 166 41 163 184 136 136 91 89 103 141 93 70 99 150 132 110 132 145 77 66 250 113 141 137 48 109 96 102 178 92 84 58 132 101 170 163 122 122 131 100 81 85 86 141 111 116 109 89 166 121 75 152 184 121 95 204 128 125 205 145 125 176 219 168 188 101 94 189 61 127 203 125 185 114 114 164 96 78 141 96 192 113 139 150 128 190 154 123 219 189 148 132 82 90 100 113 153 124 131 141 151 51 172 118 111 83 149 152 56 166 132 54 89 149 94 87 26 60 106 63 143 170 83 119 96 195 290 264 107 61 95 82 122 163 125 97 132 76 44 51 98 115 169 79 212 167 129 127 171 90 80 111 121 166 174 202 125 70 42 50 91 132 121 198 216 139 91 115 107 141 150 218 125 160 128 116 210 167 211 183 109 138 63 64 139 104 141 141 60 150 70 118 114 113 62 63 82 87 164 92 154 120 140 155 54 51 143 112 166 55 73 91 60 79 85 97 99 70 198 139 128 84 79 172 117 158 51 66 135 157 37 122 115 187 178 133 180 97 30 104 108 91 120.61424731182795
125 145 122 203 96 112 75 86 110 71 64 78 131 103 246 137 155 125 50 89 117 141 154 123 121 91 110 72 244 191 181 187 121 118 84 181 109 146 83 79 207 150 109 97 181 151 133 126 214 101 132 105 183 80 101 38 100 170 126 142 173 116 131 105 160 183 174 120 122 134 127 29 104 94 156 33 101 28 41 193 132 159 114 205 219 127 142 144 140 80 36 54 93 57 64 159 78 207 105 144 181 102 104 141 109 238 161 154 80 100 114 94 176 131 138 127 54 109 157 112 220 171 120 188 137 94 207 116 179 231 89 238 99 223 240 38 148 86 121 95 97 139 178 143 130 124 160 164 199 154 117 115 163 208 135 121 139 147 170 99 180 220 166 153 143 62 226 161 95 93 36 156 152 223 156 103 178 140 111 111 137 134 36 56 83 236 279 101 118 70 96 86 176 144 147 197 147 128 129 96 92 115 79 110 210 106 168 189 151 254 258 56 77 56 81 87 185 104 149 48 49 198 61 142 192 94 101 132 82 96 87 63 141 113 38 95 55 101 118 184 279 131 114 129 110 62 108 198 155 174 171 99 143 192 276 278 56 130 85 236 271 139 250 147 108 196 173 189 135 138 66 54 206 82 140 63 56 104 76 129 143 101 195 155 59 194 163 124 53 122 106 153 170 164 170 24 26 38 37 218 196 163 238 148 61 210 97 73 76 141 110 165 134 106 51 108 114 108 143 151 104 84 98 129 102 185 113 120 32 28 103 210 41 72 95 101 53 120 215 168 83 175 126 91 158 154 111 69 123 81 136 113 155 156 222 147 122 132 67 95 99 173 127 132 95 129 97 79 83 102 64 134 122 113 51 66 92 81 127 70 211 62 174 191 91 161 107 181 108 134 88 231 197 272 178 90 141 143 146 102 185 127 165 95 119 159 179 132 51 65 103 25 87 189 188 85 167 92 90 77 183 124 129 121 142 131 150 92 109 145 110 114 109 85 136 68 179 80 223 79 134 151 246 128 119 110 114 154 66 152 180 198 195 122 47 35 198 196 173 201 257 115 160 178 123 75 99 109 166 187 72 151 154 127 266 121 119 205 164 131 164 258 192 63 233 140 82 86 154 133 213 19 105 60 138 73 205 42 127 150 115 81 172 42 168 196 139 139 99 89 103 150 96 73 99 167 143 143 130 156 84 73 255 116 141 146 49 119 113 116 210 92 88 63 146 101 190 187 132 139 138 107 92 91 99 164 118 131 123 83 186 138 84 163 204 135 110 213 142 124 221 163 137 183 242 193 196 104 106 200 70 124 219 133 192 115 114 179 101 80 144 117 228 124 153 164 145 217 164 140 231 210 151 142 79 93 101 130 167 126 144 158 154 59 191 128 114 95 160 180 60 185 142 64 102 155 92 95 25 66 114 66 158 184 85 122 107 195 313 275 120 66 103 92 143 172 139 106 147 82 51 62 104 123 180 84 228 180 131 135 179 108 83 126 141 181 181 216 139 69 40 54 106 142 130 202 229 145 95 118 117 154 167 223 139 167 133 109 230 189 233 191 123 142 69 75 151 113 150 158 65 157 79 123 125 123 65 66 88 88 160 94 170 125 153 154 53 59 156 121 189 59 72 97 65 83 94 115 98 78 233 155 137 92 83 176 133 166 54 82 135 157 39 127 131 199 187 135 202 118 32 104 120 102 130.84543010752689
140 157 133 211 115 126 88 93 108 78 81 82 139 105 270 153 180 146 54 93 118 158 165 141 134 97 120 79 251 201 186 192 125 133 102 191 122 160 93 91 211 169 126 105 180 171 142 142 235 109 138 106 188 85 107 40 123 183 135 146 183 115 146 114 161 194 177 122 132 153 135 30 121 106 169 37 111 26 42 203 146 182 123 226 246 140 139 151 141 88 38 55 96 61 61 167 97 227 114 137 189 108 104 150 119 257 175 172 88 113 127 103 176 140 145 137 62 131 163 116 231 176 147 197 146 106 234 122 196 228 92 262 104 225 250 41 155 99 143 105 109 140 202 162 126 126 180 179 201 163 134 123 163 220 146 135 153 144 171 122 185 216 164 158 158 56 250 169 96 112 37 173 153 226 154 110 202 160 121 134 150 150 37 63 102 252 294 109 125 72 102 89 188 169 157 225 159 124 132 99 110 137 88 103 235 106 179 206 170 249 264 60 78 61 97 94 188 110 159 54 57 217 66 160 206 100 123 140 86 117 91 68 153 118 40 111 56 121 137 208 295 147 120 143 118 64 131 211 168 186 177 109 148 207 294 290 58 132 96 246 301 163 277 159 113 198 179 207 153 158 74 54 213 95 153 70 67 112 87 128 156 106 204 155 65 206 189 141 64 133 122 178 175 185 190 23 31 34 45 231 206 164 246 171 69 236 108 80 81 155 120 174 155 109 64 129 122 109 161 162 117 89 116 142 116 198 113 121 27 27 108 228 41 68 99 114 58 127 221 184 86 182 142 93 181 171 122 69 131 93 147 123 166 172 255 156 127 135 75 101 112 180 132 140 98 147 106 92 81 108 65 152 124 126 59 76 108 90 150 79 222 63 190 204 101 184 126 199 124 133 94 244 203 283 189 99 153 157 164 105 197 143 170 98 130 171 194 151 62 67 116 30 86 199 196 103 172 100 102 88 201 134 136 133 155 133 160 95 107 143 126 125 121 95 145 72 195 78 250 90 155 154 254 129 127 115 120 172 72 160 197 208 203 137 48 37 200 223 190 230 277 130 173 203 127 78 108 122 173 200 77 164 165 156 293 138 132 208 178 135 175 262 208 63 249 148 82 106 162 143 214 18 120 60 149 93 226 38 136 166 123 77 175 44 174 197 141 146 109 107 111 151 98 87 113 193 161 170 132 175 90 82 265 116 152 162 53 129 117 128 235 103 101 70 150 101 200 198 141 146 144 122 102 95 110 182 144 147 132 80 204 151 84 174 215 157 127 214 148 133 255 193 149 206 269 212 214 106 120 216 83 124 226 140 202 127 111 187 113 86 151 121 244 144 163 177 158 231 167 159 245 217 159 149 92 94 102 133 170 143 166 168 165 64 212 140 112 101 172 186 63 211 164 68 112 156 92 109 25 72 124 65 176 180 96 127 118 198 317 282 129 67 109 92 158 182 161 117 155 86 59 75 112 122 190 89 237 201 153 150 187 117 90 136 149 194 195 233 148 68 47 57 118 159 137 220 236 159 92 133 119 167 183 230 159 168 144 119 252 208 238 202 126 143 77 84 168 123 171 160 72 179 88 135 129 127 69 73 89 88 188 106 184 131 164 168 63 63 166 123 206 65 75 112 72 92 114 128 108 84 249 167 169 103 97 173 144 180 57 86 149 160 35 147 155 232 193 135 217 129 32 114 139 115 140.92741935483873
155 175 139 216 143 131 104 97 118 89 92 96 144 117 276 173 193 156 62 99 125 171 178 158 134 104 128 82 253 219 197 206 134 146 128 190 136 166 105 101 212 198 132 112 195 192 156 163 246 119 137 118 181 94 126 34 124 201 138 166 194 127 143 119 177 206 183 127 147 159 132 34 126 118 185 37 122 27 43 212 153 209 150 232 251 142 148 167 138 91 41 61 101 70 67 173 111 233 127 130 195 118 111 168 134 263 189 195 98 130 140 111 185 147 150 155 68 148 185 127 244 187 154 207 144 113 234 134 206 240 101 279 117 217 278 42 176 111 158 122 140 150 216 184 126 142 188 195 209 186 149 145 167 230 147 137 164 149 188 144 189 227 180 178 153 61 277 173 96 126 40 190 168 242 156 131 206 160 137 151 160 163 39 62 122 275 302 110 147 78 112 95 185 186 175 242 178 135 134 114 124 148 105 119 254 105 196 220 183 251 265 65 80 82 107 103 220 125 171 50 60 219 77 173 226 112 122 144 99 133 92 78 167 124 48 128 60 136 158 220 315 179 125 156 129 75 144 221 179 191 190 117 168 211 298 303 63 126 97 267 324 186 289 167 124 221 190 216 187 174 77 60 221 99 167 82 73 121 93 137 166 123 223 173 80 219 209 159 74 155 139 208 195 199 199 25 37 35 49 243 216 168 264 177 65 251 126 88 93 166 128 181 161 121 76 143 128 126 178 164 132 95 135 155 134 214 127 126 30 26 113 236 43 64 100 133 64 127 244 188 93 193 161 103 175 184 134 73 134 103 157 144 177 189 282 160 139 137 86 96 131 182 142 140 106 162 114 96 84 118 67 169 134 145 65 78 117 98 173 89 229 63 193 230 101 196 148 221 146 142 106 260 207 299 188 105 158 187 168 120 205 166 171 107 143 182 208 163 69 75 125 31 91 217 204 113 187 119 116 88 224 142 151 146 177 152 174 106 111 149 137 138 137 102 149 76 205 95 277 101 169 163 276 139 139 123 132 187 79 172 204 215 212 145 53 35 197 241 207 253 290 148 187 216 146 80 116 133 191 208 85 180 175 172 299 150 141 228 185 155 185 272 218 61 279 153 81 114 182 159 224 17 127 66 165 98 230 29 136 183 131 81 173 48 179 214 162 156 116 119 129 151 102 103 118 215 174 189 140 175 97 85 290 125 158 180 55 143 117 135 254 111 100 83 168 104 219 217 144 157 156 139 103 113 117 184 162 166 140 90 209 158 79 191 216 181 137 215 153 141 266 217 160 225 270 214 220 113 137 219 90 135 248 155 222 141 114 204 121 97 154 131 248 148 168 192 165 240 175 148 263 228 177 156 113 98 105 143 193 158 175 167 167 71 222 146 122 109 190 201 73 224 183 78 126 168 98 107 32 75 134 67 194 197 97 135 123 213 327 297 133 63 114 95 168 181 183 137 148 94 53 87 109 124 192 100 243 206 152 168 195 128 96 141 158 212 201 243 174 66 52 66 126 177 150 235 244 167 95 141 137 182 193 247 160 172 161 124 265 210 260 212 129 148 82 91 187 139 184 176 75 187 97 146 130 134 77 80 93 105 196 122 192 128 171 172 65 76 183 131 224 71 74 103 83 106 133 152 112 100 265 171 180 104 112 173 156 189 60 93 160 163 37 168 155 258 226 153 205 155 34 123 151 123 151.08467741935486
158 190 160 240 162 129 120 102 126 108 106 113 154 131 288 189 218 179 62 101 128 165 200 167 145 107 133 82 265 229 197 221 146 156 141 209 156 172 113 109 212 217 135 127 209 197 170 179 260 121 138 123 180 87 140 38 135 212 140 170 202 144 148 132 181 224 190 127 154 156 130 42 146 131 196 35 134 32 45 227 156 229 172 256 270 158 154 167 145 112 37 68 105 89 67 172 128 236 148 134 200 121 129 190 135 285 208 216 113 144 157 136 206 149 153 163 71 169 221 139 259 194 176 221 146 119 226 147 209 243 117 315 135 231 300 42 189 114 177 132 166 157 225 196 121 152 177 201 225 186 161 163 175 240 156 157 184 160 194 161 195 235 199 189 146 66 279 159 111 135 47 207 172 261 169 130 208 174 142 153 176 173 42 71 143 286 297 105 158 72 123 96 202 187 198 272 193 152 143 123 143 161 103 130 269 116 199 231 207 258 281 74 80 100 107 109 229 139 183 49 65 232 91 193 241 122 127 149 107 153 92 79 166 127 46 146 58 160 174 231 342 195 131 158 134 77 169 207 199 191 202 124 179 229 308 317 68 124 111 285 356 196 303 178 136 235 204 212 201 196 84 66 241 112 180 88 79 120 100 148 179 139 231 181 89 246 208 164 85 180 156 235 201 213 199 31 46 40 59 251 222 180 282 191 67 276 137 98 101 181 149 180 184 139 92 159 152 139 187 180 141 101 149 154 152 224 141 130 25 27 128 262 41 69 110 143 65 133 253 194 103 197 170 115 184 202 147 82 148 103 166 159 207 211 284 167 151 133 97 99 156 187 151 144 106 165 128 101 71 130 71 174 153 164 75 88 137 113 193 97 241 76 203 257 108 224 166 246 168 141 120 275 224 306 180 120 184 210 180 122 200 181 173 119 157 201 221 168 72 91 127 35 93 221 211 123 191 134 120 98 250 158 166 160 198 163 202 119 120 167 158 154 150 110 149 80 227 104 290 115 175 171 274 142 149 138 143 198 89 188 212 217 230 159 60 36 205 254 218 268 297 166 198 231 165 88 121 142 202 212 83 201 178 188 304 151 154 245 190 164 190 277 245 72 294 157 82 128 190 165 231 18 131 72 174 111 244 31 155 195 151 79 185 51 185 213 175 167 125 136 136 149 100 114 128 228 195 210 151 185 100 98 312 144 159 181 60 150 127 136 273 129 108 93 191 103 229 241 144 171 160 150 104 130 126 184 169 176 157 105 226 153 82 217 244 191 151 229 174 139 271 240 162 226 260 234 226 120 144 240 94 149 263 162 226 140 126 217 138 98 155 138 269 165 171 189 168 254 193 157 276 235 184 162 128 102 105 152 196 160 189 186 181 80 230 158 126 110 194 207 72 239 197 83 144 182 101 116 34 73 140 77 209 201 103 139 129 233 334 309 148 68 112 100 183 186 200 157 157 110 52 88 122 136 206 102 265 214 153 193 211 126 103 150 181 229 221 268 209 70 61 68 144 200 173 261 259 177 97 148 142 181 207 255 167 180 170 129 277 214 286 219 132 157 93 102 212 152 197 179 76 200 112 150 135 150 92 89 108 121 214 130 201 139 172 174 74 75 182 149 248 75 81 114 90 122 150 170 121 103 294 184 190 114 123 187 174 187 60 103 163 175 41 184 159 282 246 159 213 170 33 117 157 135 161.252688172043
169 206 178 258 177 139 141 112 131 128 115 132 175 141 297 199 233 199 74 108 131 177 224 184 154 110 129 89 273 230 204 226 157 161 150 210 168 178 111 124 213 244 150 137 224 199 181 206 266 129 150 139 179 96 148 32 132 230 170 171 205 147 165 142 188 234 200 125 159 163 139 51 165 139 209 39 148 34 49 253 158 254 193 264 291 172 160 179 152 118 41 75 114 102 60 185 143 235 181 139 224 137 146 202 153 301 232 224 126 161 173 154 221 154 165 170 76 179 244 142 268 205 214 225 162 125 228 165 221 244 131 330 147 237 301 40 205 122 203 131 195 165 242 209 123 169 182 219 223 200 185 174 191 255 167 157 183 156 190 180 225 257 215 200 151 74 300 171 124 141 57 233 184 276 185 140 222 190 158 160 191 179 51 74 164 290 321 111 172 80 143 104 207 197 226 286 204 174 145 134 149 186 114 141 285 128 221 238 208 261 290 73 88 112 120 120 240 150 201 56 69 234 105 205 264 124 127 154 106 158 90 85 160 145 53 160 57 169 187 247 363 203 138 151 141 90 182 199 213 186 221 131 192 227 303 326 69 129 113 289 369 214 304 202 143 246 201 219 225 213 94 67 252 118 197 102 84 126 107 152 199 145 255 179 101 270 212 171 93 199 175 253 214 237 219 34 55 42 62 268 244 188 293 199 65 298 154 108 112 204 162 192 216 152 97 164 158 148 197 192 149 119 161 162 165 225 140 139 24 27 139 274 42 75 112 158 71 136 262 214 109 211 191 126 181 216 159 87 164 119 170 165 227 236 270 183 162 133 108 111 159 201 156 148 107 180 146 97 76 147 74 176 170 187 81 92 156 140 218 106 246 75 226 281 106 229 191 265 202 141 117 297 246 315 186 131 203 235 185 136 194 187 173 121 156 192 238 176 74 96 141 40 86 247 210 120 192 140 135 106 260 168 180 169 223 173 218 131 123 165 161 168 155 115 151 89 245 113 304 123 186 190 274 153 169 157 155 211 91 199 221 239 238 156 64 37 216 275 231 282 300 190 208 243 189 101 128 151 213 210 88 221 196 202 308 163 158 260 189 176 220 292 263 77 286 166 86 145 195 190 247 19 139 76 190 127 260 33 163 207 173 82 186 61 181 212 184 179 123 148 137 159 102 126 143 251 213 208 158 202 110 101 329 155 168 200 65 164 147 143 297 144 117 100 201 104 234 251 143 179 174 162 117 136 140 186 181 210 164 101 238 160 93 226 254 203 159 225 187 146 280 266 172 236 262 254 224 130 152 272 110 151 276 179 249 164 133 220 140 112 157 157 286 180 181 188 184 257 205 160 284 238 197 168 143 123 110 153 200 178 208 206 189 84 243 161 136 132 192 214 83 262 209 103 151 193 116 121 41 80 133 85 219 213 120 143 137 252 327 312 160 84 127 110 182 193 213 168 163 115 62 97 126 154 216 109 275 238 161 200 228 139 114 150 190 237 222 274 220 77 72 68 172 219 198 276 276 179 89 162 147 184 218 256 194 200 171 134 270 208 295 234 138 165 98 123 217 170 223 186 77 218 130 164 140 164 100 107 124 130 234 134 209 143 189 175 81 79 197 167 258 84 90 126 99 133 163 182 142 122 313 194 210 115 146 205 190 189 62 103 157 176 40 202 154 298 252 159 238 197 40 114 164 156 171.49462365591399
182 212 181 272 192 143 165 109 135 132 118 151 178 147 300 203 243 231 85 111 138 181 226 205 154 112 143 105 285 243 206 230 172 163 166 219 166 187 113 134 219 252 151 145 222 211 205 228 277 133 158 156 187 100 155 28 140 250 184 181 216 172 174 160 189 237 217 121 173 184 137 51 183 139 224 45 156 37 57 261 155 271 211 265 318 181 172 191 160 131 49 89 116 115 65 206 158 240 206 138 238 150 150 227 160 299 249 230 138 156 184 173 218 157 175 183 79 197 264 141 286 211 236 241 168 127 235 176 231 250 153 343 169 239 309 48 213 136 222 136 204 170 259 233 124 189 199 231 229 216 213 186 205 265 173 159 199 159 201 191 240 253 215 223 147 79 314 191 126 153 66 262 200 295 197 156 234 182 160 168 213 200 63 82 184 284 325 113 175 88 153 117 205 211 240 296 211 179 154 142 156 209 124 171 296 147 225 260 227 263 301 80 93 117 126 136 260 162 199 58 70 227 118 221 275 127 142 168 118 183 88 92 162 149 59 177 61 175 196 264 347 202 140 164 149 103 199 198 233 195 243 141 208 237 290 346 80 141 126 305 378 247 316 207 160 260 200 229 246 210 107 72 289 136 203 118 103 140 114 161 205 165 249 190 116 284 223 180 113 228 205 261 231 243 245 40 68 41 70 283 248 212 292 209 68 303 178 117 135 211 166 211 227 163 90 180 172 171 201 208 148 134 166 168 172 224 150 150 21 30 147 286 53 86 113 165 86 143 261 224 118 228 207 134 195 222 173 92 190 121 181 173 242 253 277 194 179 133 122 130 175 215 167 152 117 184 159 103 82 161 81 187 188 216 80 97 171 154 245 112 257 82 248 308 112 242 198 279 208 146 138 295 240 315 197 148 220 242 173 150 204 206 165 139 164 195 248 181 82 110 140 52 85 264 224 131 204 147 135 103 270 178 170 182 229 186 212 142 136 171 183 183 156 128 175 96 261 117 321 125 209 199 282 165 185 166 172 226 100 216 236 250 246 181 68 46 225 280 237 307 303 214 217 250 211 118 143 158 218 215 92 232 214 216 304 181 163 251 196 190 222 294 269 78 287 185 85 166 212 194 253 21 148 85 195 152 269 37 158 214 194 94 195 73 184 204 182 179 142 162 137 162 98 146 149 257 236 220 166 204 107 105 343 168 178 215 70 178 166 149 312 179 136 110 211 113 250 277 156 186 183 166 131 151 151 181 185 224 171 106 258 160 97 227 252 209 165 239 205 144 284 285 174 247 262 261 228 141 165 289 122 155 294 188 254 185 143 216 159 119 156 176 292 193 193 196 204 256 222 178 297 232 204 186 158 129 129 148 208 178 216 208 197 87 256 170 148 146 203 222 83 288 221 102 156 209 121 132 50 82 142 94 239 223 134 153 148 258 305 319 169 89 124 111 185 185 212 183 162 132 63 112 140 182 216 127 282 260 172 203 243 155 121 161 193 256 221 276 250 88 80 74 179 229 213 265 273 188 99 170 157 188 221 278 204 201 165 133 269 214 297 246 152 177 104 137 232 188 234 202 90 222 134 174 144 170 112 125 136 148 257 151 218 148 194 187 95 82 201 171 271 98 97 142 98 141 178 193 167 133 339 195 240 132 173 216 206 203 64 102 167 172 43 210 171 290 257 175 249 218 48 113 173 162 181.19489247311828
205 212 184 276 204 147 189 114 143 148 120 158 199 154 306 222 256 230 92 115 144 188 225 220 163 120 156 114 279 240 201 233 178 173 187 239 195 194 126 146 233 262 158 144 233 218 207 240 267 152 164 169 195 101 165 34 140 256 180 191 235 189 180 186 199 250 218 132 176 194 152 56 188 150 231 48 171 41 64 263 162 290 208 257 341 199 189 192 166 150 50 99 123 124 72 226 166 236 207 150 245 163 165 224 169 302 267 247 163 157 203 182 231 162 176 192 90 212 281 160 306 221 258 247 173 136 249 204 239 262 164 356 170 242 319 44 225 140 243 141 211 175 261 255 129 207 215 262 223 225 231 197 212 269 165 165 193 161 216 213 235 264 225 240 151 92 339 210 137 151 78 278 235 300 212 164 259 188 176 175 224 226 75 93 200 295 322 123 184 94 164 131 191 211 248 310 212 190 165 157 162 232 143 181 309 156 226 270 232 252 302 83 94 145 141 148 281 167 194 61 76 210 125 221 281 143 156 170 126 208 97 94 169 157 72 202 58 192 209 274 353 195 153 197 162 115 207 195 236 187 267 138 224 254 288 357 75 154 130 297 354 252 301 221 179 262 200 237 257 214 112 84 320 153 215 126 110 145 116 174 222 181 254 199 134 276 223 199 127 236 221 258 234 253 269 46 74 47 79 282 247 228 302 226 80 312 200 129 159 210 197 221 226 185 97 195 194 184 210 230 145 151 189 181 183 227 161 159 22 33 162 286 56 94 117 175 97 150 285 236 124 233 213 146 215 225 183 95 199 145 196 177 267 266 272 201 181 136 127 144 182 223 174 160 120 203 170 101 86 160 84 191 218 237 79 100 168 167 255 122 249 83 258 306 114 259 215 295 220 157 133 307 246 297 199 158 225 260 173 150 198 212 183 156 180 205 256 189 81 119 141 61 96 272 229 150 194 161 143 118 282 177 175 200 268 206 239 149 157 175 204 206 168 133 186 109 271 125 326 128 242 207 294 176 187 167 191 244 107 236 247 272 267 185 82 52 239 275 237 335 313 236 228 256 228 130 151 177 223 224 102 240 224 229 316 207 179 252 215 204 227 289 269 86 303 211 91 175 207 197 247 25 153 100 209 171 274 36 155 223 203 108 204 72 191 212 195 179 157 171 148 173 101 147 156 260 240 242 176 212 112 104 347 171 183 232 75 201 174 162 319 210 133 125 223 116 266 289 168 211 183 166 147 159 155 177 187 239 174 112 257 169 109 215 255 221 177 252 227 154 287 286 182 260 274 261 226 152 179 299 150 154 298 197 262 198 146 226 186 143 159 199 308 208 194 206 227 274 218 191 307 235 213 196 159 130 132 163 205 201 228 214 201 108 255 181 154 168 208 230 92 294 218 108 162 218 118 127 58 88 142 107 253 235 142 168 163 278 315 322 174 81 115 105 179 185 212 183 178 153 67 123 156 198 206 139 287 281 185 211 238 178 136 183 199 273 214 274 267 97 88 87 191 235 218 276 265 199 105 180 167 200 226 282 225 216 167 129 273 209 290 270 158 180 114 158 249 186 258 211 100 229 159 170 154 181 111 138 144 162 278 158 226 168 202 189 100 85 212 184 264 103 109 152 110 150 209 212 184 153 353 204 272 140 191 236 215 222 66 107 167 180 43 223 192 285 266 185 260 223 52 122 178 190 190.28225806451614
226 225 198 290 210 156 204 119 148 155 132 166 219 156 318 225 256 235 105 120 160 194 229 236 167 133 170 122 271 250 192 244 198 174 211 264 195 207 142 158 240 277 170 157 257 237 227 262 266 171 165 173 205 111 182 27 154 276 195 207 250 206 197 208 204 244 229 146 185 210 161 57 200 163 230 58 176 43 75 266 168 307 207 252 333 201 198 207 178 168 59 102 131 134 75 238 173 251 223 156 249 172 179 243 185 288 275 251 182 154 222 206 226 169 191 192 101 227 295 174 298 237 266 261 191 144 253 217 251 268 181 364 191 256 315 41 246 152 261 143 222 181 281 271 135 216 224 277 241 242 229 203 221 284 182 178 210 152 219 230 240 275 240 248 160 103 355 226 147 157 93 295 261 301 220 186 272 204 190 179 238 238 90 102 216 294 323 130 190 99 178 140 195 225 272 304 220 190 166 155 175 239 158 195 322 169 225 283 231 248 318 90 95 150 150 157 284 182 197 64 81 214 115 235 299 160 176 181 140 234 96 94 178 163 75 216 66 194 204 286 357 210 178 205 183 132 220 186 237 191 264 137 234 252 294 368 78 150 132 296 341 262 313 230 190 278 192 254 278 224 113 93 341 171 233 138 116 157 128 184 233 204 260 216 151 259 223 196 155 235 231 259 247 267 270 53 76 49 84 293 246 237 316 236 105 313 222 146 159 211 203 233 244 194 112 207 196 197 218 243 140 151 219 196 185 230 166 178 28 34 165 296 54 93 123 189 100 157 297 249 132 247 226 156 221 224 193 105 202 171 194 191 273 277 283 226 195 140 134 160 201 235 181 165 125 208 176 112 100 168 88 203 235 253 94 110 185 177 259 126 245 86 257 292 126 275 233 298 229 175 143 321 268 299 215 161 239 275 152 146 200 215 187 171 205 211 260 202 93 127 143 60 95 287 232 164 196 171 144 132 303 178 173 216 288 221 258 160 169 190 217 233 176 127 193 125 270 128 335 140 246 218 294 189 199 177 209 265 117 246 255 284 282 196 88 57 249 278 240 332 306 256 238 274 239 144 164 187 222 217 105 246 240 251 323 232 189 245 242 227 240 284 278 103 308 225 106 196 208 213 240 25 170 109 233 191 285 37 165 243 208 114 221 70 193 213 198 179 182 181 152 170 118 158 169 244 241 250 184 226 123 106 349 180 189 250 79 218 178 161 328 223 145 136 237 125 268 285 183 212 193 181 155 165 161 182 198 256 171 122 267 184 115 228 270 227 186 263 239 155 301 293 182 258 280 258 241 168 189 302 160 163 318 198 264 208 151 241 189 158 173 217 321 219 187 210 260 278 233 207 322 256 209 218 171 125 144 171 205 214 229 226 199 127 261 194 167 203 211 240 104 294 214 118 169 225 120 133 58 106 150 117 256 249 159 179 167 275 300 324 191 86 122 114 172 192 227 187 197 163 70 134 162 216 205 155 290 297 197 232 230 200 149 182 201 283 232 293 275 116 98 107 202 243 223 275 267 212 112 187 181 207 222 284 235 240 170 131 287 206 293 278 169 182 118 165 271 190 273 224 105 226 171 180 169 189 122 167 152 163 289 159 243 177 221 192 109 94 223 191 269 109 122 165 124 160 228 221 206 171 339 220 285 153 213 240 228 230 74 109 188 191 50 240 192 273 266 183 265 234 64 124 191 201 199.28494623655915
226 241 207 289 230 170 217 118 148 173 136 176 233 164 305 232 257 248 111 128 165 208 225 241 167 140 180 133 259 247 192 247 204 173 244 282 200 219 166 182 246 270 192 167 260 244 254 270 255 182 160 187 193 119 200 30 159 292 210 214 264 227 198 232 202 245 233 153 194 241 172 60 207 171 239 68 201 36 90 268 167 321 221 263 336 203 220 219 194 166 58 124 140 149 79 250 182 260 228 160 248 188 187 255 205 283 288 255 205 164 247 219 223 184 186 189 107 232 322 178 282 251 282 253 201 157 245 223 252 264 191 367 206 254 329 43 257 166 279 144 238 196 298 300 144 219 218 276 237 248 238 208 215 289 186 185 224 159 221 240 258 274 238 250 168 118 369 233 165 166 103 304 271 298 227 201 272 214 196 179 260 260 99 111 227 275 310 137 195 103 195 151 193 244 301 303 225 201 182 164 194 254 178 207 317 185 241 278 233 261 329 107 99 139 162 170 293 203 200 72 92 213 114 228 292 161 188 191 142 247 101 93 183 174 80 228 74 208 211 264 344 215 195 219 197 133 242 176 236 198 274 145 248 256 303 397 86 156 133 281 317 270 317 257 214 284 191 266 283 239 119 106 362 184 249 159 134 164 133 194 243 208 262 220 170 251 232 198 185 241 248 262 232 281 287 61 77 46 90 294 257 233 323 256 119 321 242 149 177 222 213 240 250 211 122 209 203 196 216 268 145 160 235 208 193 233 169 175 34 34 171 294 61 113 134 185 105 161 302 254 148 250 236 161 224 234 206 107 207 173 201 211 283 273 279 218 204 140 132 166 207 241 188 167 134 223 190 122 100 180 96 214 244 275 102 123 199 201 275 134 262 94 271 279 144 283 242 297 237 189 159 329 281 303 220 174 248 281 172 148 197 222 203 181 224 227 264 219 101 131 166 69 103 288 248 182 208 194 149 139 300 187 175 226 282 229 269 151 183 202 225 235 187 126 188 144 270 137 344 152 257 217 302 192 212 187 224 265 112 248 264 294 286 220 93 55 270 263 258 333 293 266 247 282 246 161 181 194 243 216 112 235 255 262 339 260 212 247 258 241 246 282 277 121 320 227 117 202 216 216 250 24 179 116 246 226 264 39 165 250 222 126 237 78 203 207 198 165 197 201 154 182 125 162 175 245 252 259 193 245 127 103 349 177 186 263 86 246 193 169 344 237 153 170 242 134 258 294 196 216 203 195 169 170 176 182 197 277 174 138 272 203 119 235 273 243 194 255 256 148 312 300 183 262 278 261 242 182 219 300 170 161 322 214 269 236 158 245 196 167 188 245 339 224 186 215 271 268 253 226 315 267 208 239 185 119 153 178 209 217 235 234 192 132 262 198 167 224 215 252 120 283 223 124 175 229 126 137 64 115 158 129 262 258 188 180 186 277 287 300 200 96 122 116 172 199 236 186 204 166 74 150 175 225 209 161 297 317 211 255 228 205 166 195 204 273 243 287 280 124 110 129 215 255 245 276 265 227 120 186 187 219 235 280 250 246 188 128 292 212 288 274 166 186 133 185 292 186 274 232 121 230 178 184 175 205 131 210 161 167 312 172 262 178 229 191 116 106 236 208 273 124 126 169 145 172 228 234 227 192 332 215 296 155 223 235 245 233 85 117 200 204 58 251 184 290 266 187 267 233 70 137 208 227 207.08736559139786
240 248 215 287 234 172 224 133 149 172 138 177 249 180 297 235 257 262 120 144 171 218 224 245 167 139 199 133 252 246 196 256 213 175 256 285 202 226 185 203 250 276 188 171 265 257 276 263 256 196 157 208 197 139 218 32 162 295 233 229 271 223 202 244 217 243 235 151 207 248 186 64 204 175 241 81 217 35 100 261 175 325 221 252 341 228 230 229 193 180 60 125 142 170 90 260 195 274 235 184 253 194 190 275 217 276 295 243 216 169 261 237 229 191 194 198 121 233 309 184 279 254 284 262 218 166 238 227 252 278 199 350 214 242 317 46 280 171 312 150 257 213 305 298 138 213 231 264 248 240 251 216 215 299 191 192 230 164 222 256 266 277 247 248 179 127 370 243 171 182 129 300 283 309 219 220 271 219 198 179 284 272 106 123 241 267 294 151 213 101 197 156 186 259 301 308 239 201 188 185 209 269 184 200 315 201 250 281 250 266 309 115 101 135 174 197 293 238 207 77 100 228 111 226 294 184 199 201 141 263 104 85 206 178 89 259 80 220 216 253 334 217 204 240 211 150 254 174 224 204 275 184 247 260 287 403 94 166 140 285 305 285 307 278 234 280 195 263 277 251 126 119 362 187 262 173 157 158 146 194 259 229 273 229 181 252 238 203 208 258 255 261 254 275 293 71 82 48 96 282 255 228 303 281 130 316 261 152 195 245 223 245 254 212 126 231 200 190 213 266 159 165 253 231 193 228 164 180 39 34 170 288 61 113 138 193 109 158 305 258 169 236 246 170 228 233 207 113 192 174 208 217 293 284 268 220 226 149 130 179 201 244 202 170 139 237 203 127 100 185 109 238 259 285 108 138 216 231 285 136 268 106 282 295 146 283 257 307 244 204 175 324 276 291 220 182 235 285 183 142 200 232 225 196 232 227 249 227 103 131 184 84 109 291 255 206 197 214 161 144 312 196 158 228 295 243 276 161 193 206 243 236 197 132 206 162 266 143 349 167 265 221 295 204 217 193 236 257 123 261 265 285 292 252 96 58 285 257 257 329 298 281 251 285 251 188 201 213 255 231 112 241 259 274 329 280 214 236 262 253 245 277 290 139 317 238 126 214 216 223 248 29 186 125 240 243 259 42 163 277 229 136 245 93 215 208 208 163 210 214 152 182 136 168 165 240 272 263 203 255 136 106 322 197 192 281 92 255 193 179 340 246 167 194 253 140 249 295 208 234 198 201 176 172 191 181 209 284 182 154 290 213 129 241 270 258 199 248 266 151 312 305 197 279 288 277 234 176 228 300 181 168 332 209 257 256 161 241 202 182 196 255 349 248 185 233 284 265 258 243 306 263 223 258 204 132 169 179 215 230 238 237 194 158 266 204 164 234 217 268 123 263 232 134 179 232 140 141 71 116 159 138 275 253 211 195 201 286 271 283 207 105 126 116 168 206 239 190 203 177 78 158 179 227 216 178 307 331 220 255 222 214 183 202 207 269 255 288 302 139 124 147 226 263 231 279 276 234 127 198 191 229 235 259 250 244 195 133 295 207 283 283 166 181 148 199 279 191 294 255 141 239 195 186 192 224 140 237 166 174 331 183 273 182 241 202 120 109 234 220 263 147 141 164 148 177 236 243 237 206 326 232 299 162 230 226 250 236 97 130 193 212 66 252 198 301 274 195 269 253 76 151 210 231 213.56182795698926
226 258 222 289 244 193 238 141 148 175 147 180 258 187 294 248 262 277 129 155 183 216 226 239 170 146 210 139 249 251 192 256 205 198 268 293 207 230 203 204 252 277 199 180 265 254 285 274 259 198 162 207 204 141 236 39 163 285 247 245 265 235 209 250 224 241 237 160 218 252 190 59 212 180 249 83 227 38 97 257 176 317 214 239 342 226 242 238 213 181 68 140 145 171 99 261 200 277 249 192 263 192 211 267 235 267 289 250 213 185 280 251 223 206 195 202 140 240 303 182 283 264 289 258 230 173 242 236 246 285 204 330 223 248 302 60 298 190 316 167 268 209 308 304 142 226 243 268 257 245 265 225 220 301 204 222 230 167 228 253 276 271 251 258 184 130 360 241 194 195 146 308 289 314 221 238 283 218 209 190 293 284 113 127 246 251 283 152 219 106 227 169 180 273 314 306 256 223 178 196 225 285 197 213 309 214 266 282 266 264 293 129 115 135 196 197 292 270 203 87 118 225 114 231 296 200 204 200 160 285 110 85 214 186 108 277 85 221 214 262 328 223 206 252 216 164 261 170 229 209 279 202 263 263 281 389 102 164 155 276 300 307 301 276 236 284 198 265 263 258 139 137 354 203 265 198 174 177 158 210 253 242 283 236 199 250 235 217 231 255 267 271 265 289 288 77 82 50 97 281 252 228 283 298 141 313 267 167 203 250 236 259 253 219 126 229 224 191 215 265 171 164 287 242 203 235 155 186 34 35 166 284 63 121 143 188 106 165 318 263 183 233 255 171 246 238 201 122 200 169 224 229 301 282 257 227 232 158 141 194 227 262 218 184 148 259 225 136 99 187 119 250 266 301 117 150 220 255 283 142 255 106 293 290 156 295 270 303 251 218 192 308 261 293 227 179 232 281 179 152 216 241 231 212 236 232 247 230 104 148 199 110 109 286 250 225 197 213 159 145 324 194 177 234 296 254 305 167 196 211 248 261 211 145 201 173 261 153 349 185 271 218 302 214 226 214 234 272 132 268 267 286 293 258 107 63 277 260 259 330 295 298 244 270 262 207 207 228 255 243 106 247 264 267 310 288 233 241 285 271 239 264 293 159 290 250 127 229 224 220 246 30 202 123 267 264 245 45 177 274 236 142 243 98 225 213 214 166 219 228 157 177 145 176 166 232 284 266 209 256 131 107 305 201 198 298 99 279 198 179 333 260 183 210 257 146 251 289 214 244 204 214 172 182 201 184 212 291 190 153 293 217 148 261 273 250 205 265 266 153 303 304 209 295 298 263 227 192 251 303 181 181 321 212 263 272 157 232 196 204 198 266 336 253 193 244 297 268 249 246 306 275 230 264 225 139 183 198 220 247 248 235 199 169 279 208 174 243 219 276 141 257 234 137 186 233 157 150 82 133 165 142 277 261 223 191 220 293 258 269 214 113 134 115 164 194 248 184 207 189 86 176 180 236 226 200 310 326 219 262 227 229 198 205 219 271 256 295 300 157 129 168 233 254 235 279 264 242 128 217 194 248 239 253 260 249 198 147 288 206 271 282 171 181 168 223 298 203 311 261 150 247 219 195 198 239 131 244 172 175 334 184 281 200 249 201 125 116 250 223 247 161 159 178 159 184 233 266 238 216 319 247 287 177 225 221 260 236 110 135 191 226 73 259 205 297 274 195 268 265 85 174 220 232 219.3951612903226
226 269 237 271 244 208 254 139 144 185 168 190 268 210 276 257 256 274 137 170 177 232 220 248 179 153 217 149 238 251 182 251 201 196 272 308 206 247 224 230 241 274 204 181 281 259 301 273 261 200 148 200 201 146 235 42 182 287 255 259 272 255 210 272 236 246 225 171 212 275 196 63 217 179 262 86 218 37 101 263 179 321 214 222 335 240 247 248 228 172 84 163 162 187 113 271 210 288 259 190 287 200 226 272 253 279 289 246 206 188 300 268 217 188 199 200 145 239 299 191 275 266 292 253 223 173 251 243 248 282 226 319 222 246 297 74 288 204 299 178 269 195 305 321 147 246 237 258 252 255 274 237 227 301 205 232 250 172 223 265 288 264 250 267 187 131 359 231 212 194 164 333 297 310 223 257 285 219 216 199 314 284 114 132 254 239 269 164 227 116 242 181 174 280 313 289 242 226 171 218 242 278 202 230 295 223 286 286 271 257 270 138 125 117 204 207 303 298 200 88 126 216 113 242 304 227 207 208 170 296 122 88 235 191 125 296 91 247 216 259 313 229 234 267 238 167 269 177 236 220 263 209 265 267 266 361 108 182 163 254 285 306 285 297 252 297 196 269 255 248 153 157 343 195 266 200 197 178 166 222 251 247 282 225 221 244 236 217 243 256 271 273 266 282 275 80 92 54 97 270 248 223 285 302 159 309 286 178 197 248 246 264 264 236 139 224 239 191 236 278 178 173 285 251 225 235 157 185 42 36 170 307 68 140 140 196 122 171 339 263 194 233 264 190 258 251 210 134 201 187 229 232 303 296 253 223 244 168 146 204 234 269 232 177 167 271 233 141 105 190 131 262 278 301 120 165 227 263 281 135 244 114 306 289 164 303 274 311 256 222 206 298 260 281 209 174 233 289 178 144 216 249 234 233 235 244 260 222 109 159 212 120 111 282 246 227 206 225 164 145 316 215 177 254 294 266 338 180 203 221 244 265 216 144 204 184 262 170 315 212 281 217 281 221 223 222 234 276 146 267 266 289 299 261 114 76 272 266 246 323 296 301 252 267 275 222 208 231 260 254 108 247 276 265 291 288 233 247 294 272 234 268 292 174 274 244 121 260 226 199 240 26 211 132 280 285 252 50 184 290 241 148 257 105 235 218 209 178 221 243 163 178 161 187 178 214 278 269 218 254 127 100 285 214 197 289 105 292 211 195 328 253 202 228 259 156 249 291 207 250 198 224 172 201 220 183 218 293 200 145 294 226 152 272 257 257 225 261 263 152 306 309 221 294 304 253 241 215 244 296 198 182 313 222 264 297 149 242 197 205 205 262 334 251 204 257 308 261 247 264 293 277 232 275 238 153 189 200 223 258 264 231 196 180 279 217 180 252 224 280 163 252 240 137 191 245 162 163 94 150 177 148 280 246 237 203 241 287 238 263 219 127 145 128 154 190 253 180 212 184 96 184 201 245 224 211 312 332 242 267 232 229 210 213 236 281 273 278 310 168 139 199 234 265 244 278 253 242 131 240 200 266 234 243 252 250 198 160 295 217 253 282 183 188 199 246 291 206 314 266 168 252 239 190 200 248 133 268 177 189 339 193 286 208 257 204 125 140 260 246 238 171 167 186 171 194 244 269 250 233 318 251 282 186 222 215 271 223 124 143 195 249 81 253 208 296 264 204 254 283 93 182 228 249 224.2311827956989
239 249 229 267 252 224 269 141 138 193 182 207 276 227 260 255 261 268 140 182 186 244 226 255 188 161 220 149 233 253 181 261 217 206 286 308 224 262 241 239 235 268 196 199 265 266 309 274 257 216 147 204 205 163 235 51 190 283 273 250 269 259 216 276 237 251 239 186 225 278 206 64 219 187 276 101 206 43 110 233 172 320 225 223 328 248 242 253 230 174 87 182 181 198 126 272 216 290 266 196 288 217 244 274 261 283 284 249 212 204 331 278 212 178 203 202 150 240 314 191 261 272 300 262 222 192 243 242 245 269 225 295 224 242 276 76 300 226 297 180 272 206 286 323 151 252 254 262 259 263 276 255 222 295 207 243 258 168 227 276 302 246 271 253 192 144 335 230 216 206 172 334 294 292 227 274 289 211 230 214 331 277 120 147 260 228 247 171 247 129 257 194 166 272 314 286 247 231 182 232 253 287 214 238 277 247 270 288 272 262 258 135 130 126 212 210 279 306 215 91 142 210 114 244 309 237 205 216 172 294 127 90 238 206 134 317 92 261 210 255 293 235 243 273 258 174 280 164 240 210 256 223 266 271 251 324 112 199 170 244 271 307 287 292 265 295 204 278 233 246 169 159 311 205 276 211 210 196 173 232 245 244 275 221 249 227 241 221 261 274 268 272 274 274 279 87 97 61 95 273 239 219 280 309 172 297 279 193 190 262 257 271 263 243 149 220 244 199 241 274 197 176 278 253 256 230 160 198 60 35 170 311 68 159 138 213 126 184 313 260 212 237 263 197 259 250 228 152 204 220 247 238 297 293 248 226 245 173 159 220 229 288 252 180 171 279 239 156 119 187 138 292 278 310 119 193 245 276 269 138 237 121 307 280 184 301 287 310 247 220 202 275 258 283 207 185 241 278 179 142 219 258 231 268 235 249 265 224 109 173 234 129 117 266 244 242 204 243 178 170 309 217 182 257 295 271 329 202 206 216 256 276 236 143 210 199 269 184 305 239 270 218 270 231 232 237 246 269 149 283 268 288 303 277 121 96 279 267 257 307 286 297 254 248 283 240 222 243 259 249 118 224 269 279 267 288 237 250 303 264 240 266 279 187 264 254 125 266 231 201 230 26 204 135 283 294 252 61 186 289 257 163 269 111 260 222 215 184 230 253 171 174 179 194 182 209 297 285 222 262 126 103 278 225 192 300 114 293 212 206 309 267 213 260 263 156 248 304 216 265 191 234 173 211 228 170 207 309 206 147 289 216 158 269 252 254 232 249 265 162 303 313 223 294 300 236 245 225 252 288 216 190 314 228 256 309 150 249 211 211 208 254 320 244 210 258 300 260 244 272 280 290 230 284 257 163 186 212 219 275 280 237 207 185 272 219 188 278 231 279 192 243 251 144 198 248 157 156 95 155 186 157 259 245 239 203 251 291 234 254 229 141 159 133 163 205 239 199 202 182 121 193 212 247 220 223 310 334 259 277 238 234 231 206 248 270 281 278 309 173 169 205 248 274 273 262 250 262 147 249 189 275 228 239 234 266 199 169 288 221 252 265 175 175 220 250 292 213 315 262 180 261 251 192 206 263 145 284 166 190 328 192 283 207 265 209 131 143 275 249 234 188 168 203 191 205 243 266 260 254 315 240 280 192 224 209 275 225 132 147 195 250 85 247 216 287 249 209 254 300 108 196 236 259 228.19220430107527
229 236 225 270 273 244 273 145 137 210 193 210 269 236 240 264 258 268 153 189 189 249 236 271 200 170 226 156 230 250 174 254 233 198 295 290 228 255 260 244 238 250 200 206 267 260 311 274 259 241 148 206 213 160 246 57 192 285 275 257 253 276 211 290 247 254 225 197 236 279 209 67 236 198 272 112 212 52 119 229 174 311 236 218 326 244 234 252 221 181 85 199 199 198 141 266 230 286 257 203 282 236 244 263 256 274 268 242 216 219 342 304 202 187 190 195 150 234 309 199 253 276 284 250 213 211 241 242 251 262 231 270 230 234 265 82 293 253 301 210 277 212 272 313 158 251 258 264 265 273 277 270 238 273 201 242 257 167 223 263 308 239 281 243 192 146 309 225 225 202 182 317 287 270 230 290 277 209 234 232 331 282 130 150 263 221 219 162 238 126 260 209 158 270 326 262 246 240 198 255 281 292 218 248 272 251 257 276 283 247 252 146 138 130 226 221 282 295 227 91 152 212 111 236 305 250 203 220 173 275 134 98 235 229 145 327 95 262 192 246 272 250 226 274 267 177 295 165 240 202 247 223 270 267 249 289 118 204 173 241 250 301 276 286 270 296 206 273 229 228 192 166 285 215 288 227 231 205 171 256 228 256 266 219 265 231 242 231 274 275 251 263 277 268 281 93 96 65 102 261 235 226 275 326 175 288 288 206 195 262 272 262 254 244 169 224 244 208 229 283 198 182 266 269 258 229 167 211 74 35 177 297 74 172 145 229 129 184 292 252 234 223 274 194 258 246 229 165 219 235 260 248 285 290 254 214 259 175 156 228 243 289 265 186 183 273 252 164 142 187 146 300 292 323 125 215 256 271 267 132 238 135 297 273 182 294 316 299 227 224 201 253 259 285 203 192 227 288 182 144 214 263 234 294 234 262 259 216 116 180 249 134 117 253 250 261 204 251 194 181 290 221 176 261 289 282 320 216 212 226 256 285 240 153 200 208 272 195 290 261 275 223 260 233 234 243 255 253 157 270 266 287 308 282 134 113 286 260 258 294 271 300 253 234 285 248 252 269 250 262 134 215 266 271 258 301 241 250 299 269 247 263 268 206 246 254 133 272 233 210 228 29 204 134 272 292 245 66 188 277 270 171 261 125 274 230 222 192 220 259 181 181 182 201 203 220 309 298 221 272 135 113 261 237 192 314 122 295 203 214 304 268 225 286 261 169 248 293 230 253 185 232 177 224 226 165 218 314 201 155 270 203 165 267 243 254 250 245 271 162 273 313 236 303 288 221 250 244 253 265 219 204 287 229 239 327 144 240 207 232 200 254 306 254 215 262 292 247 238 279 277 285 248 285 285 189 185 218 211 281 292 235 225 199 277 217 196 279 226 285 218 236 260 149 208 247 158 171 98 174 202 175 271 239 233 199 254 295 225 237 225 158 166 140 177 200 233 204 213 190 132 211 234 260 217 249 289 321 253 275 230 223 240 205 249 272 287 261 296 176 183 211 259 250 255 254 238 267 158 259 189 289 231 235 231 278 218 175 283 220 241 258 181 189 224 263 277 211 304 274 196 274 270 198 223 271 168 302 171 189 311 215 280 223 260 228 136 145 283 240 229 191 172 201 216 222 243 271 261 271 316 246 285 208 231 211 270 224 135 145 189 261 90 250 230 272 251 209 253 312 116 209 237 282 230.54435483870967
219 246 232 260 274 269 280 157 148 209 210 225 271 247 221 264 250 270 175 195 201 264 239 276 199 166 228 170 209 257 184 259 238 200 317 269 232 259 271 243 234 243 195 204 248 255 322 260 255 260 146 208 221 176 258 67 201 289 281 261 256 285 211 285 248 259 227 203 236 282 205 75 239 209 273 120 216 57 128 225 176 308 223 203 308 248 225 255 229 186 88 220 191 190 168 264 236 284 246 205 283 237 240 276 255 259 265 244 230 227 329 312 194 189 197 192 167 237 308 205 236 271 284 257 209 219 259 259 247 251 236 249 231 223 244 88 278 255 298 232 280 205 251 313 170 248 258 259 269 269 271 258 245 256 214 257 265 181 207 268 310 224 286 231 183 155 286 215 232 212 197 306 282 255 229 284 279 204 230 250 327 287 144 159 277 211 194 173 239 132 266 214 156 282 300 244 251 239 205 270 303 303 230 254 272 248 244 275 284 240 242 149 145 128 257 230 279 293 245 95 172 212 111 244 300 258 205 232 165 270 144 106 245 245 161 333 109 260 192 240 251 246 239 288 274 193 304 167 247 200 223 229 264 262 225 254 127 231 181 235 226 290 263 301 291 302 196 267 229 230 209 179 272 238 290 246 271 213 186 263 209 257 262 199 273 224 242 232 291 272 234 246 285 267 279 98 100 71 104 248 226 222 256 333 194 277 272 214 201 262 268 269 248 239 183 231 242 199 243 278 204 195 258 268 268 214 180 221 75 32 192 292 76 193 144 251 121 187 291 253 271 209 275 190 261 234 244 193 215 258 262 256 277 272 245 207 261 185 152 235 245 304 266 201 205 277 269 171 163 201 149 297 280 298 128 221 259 280 269 140 241 158 281 269 190 291 322 299 209 226 195 234 261 267 203 211 215 291 189 140 215 264 244 293 225 272 250 210 120 190 264 142 126 252 243 267 187 255 211 196 278 228 178 261 274 295 305 242 212 223 253 306 246 162 196 215 267 208 266 281 281 217 253 233 225 256 259 252 162 272 252 289 286 269 161 132 290 260 260 277 249 296 254 229 297 257 246 272 250 260 141 214 262 261 247 301 249 232 289 273 240 252 261 215 250 246 143 281 220 200 226 35 215 148 272 296 250 75 195 277 263 173 251 147 261 212 222 188 229 262 180 192 182 208 204 217 305 298 208 273 137 109 241 233 185 305 122 306 228 227 291 277 248 298 263 187 231 282 243 254 181 246 175 233 237 173 222 298 198 173 256 211 186 280 244 252 263 232 260 156 257 325 244 302 263 226 244 263 245 261 235 201 288 218 227 324 147 236 222 236 197 257 290 248 214 260 297 240 235 288 269 273 250 283 288 197 183 222 215 282 297 235 222 215 288 212 200 298 229 287 244 220 258 159 210 242 147 170 106 191 213 193 285 242 235 212 254 287 206 225 230 159 176 148 184 202 227 204 221 187 141 228 233 248 200 275 274 315 252 266 224 232 250 201 260 274 278 259 282 193 201 226 264 240 251 251 247 267 173 252 185 309 237 226 225 272 225 186 274 224 226 256 183 205 237 265 268 216 295 255 221 275 285 201 225 260 178 305 178 192 292 232 272 215 267 231 146 152 282 248 223 205 179 206 229 245 230 273 267 274 308 257 280 209 235 212 261 223 141 155 187 256 92 250 233 273 245 216 249 310 120 225 232 287 232.07392473118279
213 242 246 253 277 283 291 161 145 208 216 226 271 237 213 270 237 259 183 214 200 275 226 289 191 165 236 187 206 260 189 246 243 201 330 253 226 278 283 240 241 241 193 201 235 244 307 266 260 265 150 218 222 186 261 70 208 289 270 245 259 294 216 295 240 254 237 197 221 282 216 87 236 206 293 126 216 60 132 217 173 298 219 213 296 244 221 249 245 190 99 241 191 188 206 267 239 284 238 216 275 248 251 280 271 252 257 251 235 224 329 322 188 192 188 179 177 234 305 211 232 255 274 248 210 228 253 250 258 232 234 222 246 226 218 95 271 242 302 232 289 210 234 300 183 245 262 262 263 261 275 277 257 250 229 264 253 191 195 266 299 223 280 227 189 173 259 202 245 226 211 292 284 236 240 280 272 218 230 258 307 294 155 157 283 211 181 173 232 145 280 209 152 283 310 226 241 253 207 279 295 307 228 254 275 249 245 271 275 234 231 147 135 133 268 236 273 303 252 106 185 207 116 244 303 238 206 237 179 269 145 118 253 238 180 348 120 258 188 237 235 253 240 292 285 197 314 166 248 199 210 228 272 248 203 232 137 230 195 223 208 294 262 292 307 285 192 267 233 219 232 189 265 264 280 260 275 214 193 272 199 274 253 199 284 218 247 236 313 271 208 236 270 263 277 117 103 66 118 231 222 229 253 327 213 262 259 227 202 267 268 265 258 252 200 220 241 215 245 277 220 200 266 266 272 217 194 233 76 34 197 288 80 211 147 253 119 184 268 245 296 189 288 199 261 224 254 204 215 261 267 260 268 271 225 201 255 191 152 251 236 297 286 205 224 283 275 169 175 196 164 293 282 307 135 232 271 283 276 149 235 174 262 266 205 290 315 281 218 240 203 223 259 244 201 225 211 293 189 151 219 253 244 306 234 256 249 186 126 211 275 152 121 238 237 278 190 264 244 211 267 230 177 272 261 284 299 251 216 234 246 307 239 175 181 221 256 228 246 294 281 217 229 248 226 261 248 241 171 251 242 287 271 276 178 147 291 254 257 265 226 284 264 225 292 270 267 294 245 241 146 213 263 253 233 301 253 218 287 271 230 247 250 235 233 233 157 279 214 204 215 47 224 157 277 290 250 84 198 279 255 190 248 144 265 211 223 199 241 263 180 197 185 209 208 228 307 300 207 276 147 121 219 229 184 291 114 297 248 232 271 291 251 301 249 204 238 278 252 263 174 252 176 248 245 169 219 280 200 179 252 199 209 274 229 238 263 221 252 158 251 304 234 298 260 218 225 254 248 254 241 210 270 214 234 316 144 232 227 222 195 271 278 237 209 256 307 240 233 287 246 260 236 284 287 199 199 247 204 260 277 228 220 219 283 211 209 296 233 268 272 228 250 170 206 242 156 171 115 188 224 200 277 241 216 214 269 288 185 215 230 162 189 156 189 193 235 200 217 182 142 244 255 253 202 276 256 292 243 256 210 235 268 203 257 263 281 247 266 201 219 243 255 232 262 260 233 284 189 256 196 303 220 223 212 260 230 196 271 230 214 263 181 204 254 285 269 224 289 256 220 271 273 200 226 244 197 311 182 185 279 248 268 214 268 243 156 166 285 249 217 227 199 214 245 258 240 283 261 277 286 257 282 217 242 212 272 228 150 163 190 273 100 252 225 254 234 225 259 301 129 233 228 274 232.69354838709678
216 237 247 231 286 283 296 177 154 217 221 230 278 242 213 264 227 252 194 224 207 281 236 282 205 171 240 209 197 257 181 241 240 202 330 241 240 276 296 242 236 220 188 189 224 228 299 262 248 278 162 234 225 198 267 81 215 279 266 242 249 290 215 301 241 251 235 184 248 269 219 98 250 204 299 129 205 66 143 211 169 279 216 213 291 255 209 233 248 185 106 258 201 205 223 266 248 277 231 215 267 253 257 270 268 222 257 256 220 226 314 321 173 188 187 184 186 228 279 226 223 258 257 236 197 228 266 256 252 235 251 203 246 205 205 113 265 229 296 252 286 199 222 306 205 249 253 258 251 265 277 303 239 245 227 259 239 193 192 254 286 214 283 222 186 191 244 196 259 226 223 278 278 206 244 286 260 218 239 259 280 288 174 171 280 216 172 179 206 161 281 211 154 285 289 207 233 251 190 290 293 314 227 261 270 254 253 253 272 232 211 167 142 136 285 249 258 301 250 111 191 200 125 253 293 249 186 246 192 269 150 133 249 235 195 347 127 258 183 227 224 259 239 301 281 200 311 165 235 197 205 241 274 244 195 215 148 257 211 216 190 283 241 289 309 268 169 264 238 210 237 199 246 265 278 274 277 227 180 274 212 272 252 206 294 201 253 229 335 264 183 226 256 256 290 118 110 61 123 212 223 228 254 314 231 245 256 230 214 252 269 257 260 252 216 218 261 234 236 274 223 210 261 258 264 212 194 239 85 35 205 286 89 227 151 249 115 187 262 234 301 188 290 214 255 222 239 213 220 274 267 259 250 262 219 198 247 191 161 268 233 278 286 213 234 273 271 173 194 187 165 287 282 300 145 252 269 292 262 163 225 184 251 265 207 293 315 274 195 232 207 204 266 230 207 228 197 290 190 167 212 251 237 325 244 263 241 180 137 229 287 160 125 227 245 285 194 268 253 219 257 226 192 271 247 290 280 252 229 243 232 315 242 176 175 216 248 228 229 311 268 209 214 242 221 271 249 227 178 235 221 276 256 262 192 169 284 241 255 251 207 278 258 223 290 266 281 314 240 231 165 230 271 248 222 293 264 209 261 261 218 227 239 247 221 232 166 284 225 191 216 56 227 162 270 292 250 87 212 264 258 204 236 157 254 209 214 189 252 251 185 208 202 216 222 242 292 289 203 261 158 133 204 246 186 271 116 291 247 232 240 271 269 320 224 213 235 266 248 251 181 268 181 259 253 177 222 281 189 182 229 203 228 276 223 241 272 217 252 156 232 294 238 289 236 214 213 258 257 232 246 208 247 212 225 314 135 221 235 224 197 274 267 236 194 247 308 254 217 287 232 242 233 293 289 217 216 243 207 252 265 226 217 220 276 213 207 300 225 251 283 219 243 164 211 247 170 173 121 199 221 200 258 226 217 220 263 274 180 191 219 168 194 164 203 195 227 207 221 189 144 249 265 244 197 269 246 283 229 244 207 233 272 199 256 245 268 241 252 204 228 260 247 232 267 253 218 293 195 254 192 304 223 212 217 251 241 195 247 226 196 257 175 196 253 291 259 226 283 252 231 279 273 201 226 241 209 302 178 187 256 265 238 212 270 235 170 176 279 253 204 234 219 231 255 281 231 286 260 282 263 249 280 215 242 222 278 220 143 165 190 264 108 247 212 244 222 241 262 280 132 235 228 272 231.7029569892473
205 241 236 213 289 282 303 184 151 223 228 220 273 234 209 260 231 251 204 229 226 277 235 291 206 174 245 226 183 241 182 223 239 201 318 230 247 282 290 249 225 206 176 177 220 230 289 254 247 273 182 235 232 209 269 86 211 265 267 238 229 282 215 288 242 252 240 184 251 249 223 107 247 196 282 129 202 79 149 199 171 266 205 202 271 253 203 244 260 180 112 258 200 209 242 271 248 268 235 213 266 258 269 266 258 203 234 254 220 218 319 307 158 195 192 192 195 222 263 239 225 251 249 222 181 229 250 252 243 215 238 170 252 195 199 122 260 222 279 252 293 204 203 276 220 258 252 249 243 250 263 296 229 230 228 261 232 195 189 249 271 205 279 234 189 211 222 188 259 236 235 268 269 203 231 277 250 214 243 266 260 288 184 176 283 208 153 187 184 173 285 216 153 273 275 189 216 256 196 304 310 299 241 262 257 261 243 234 264 228 192 182 151 137 292 247 232 303 260 128 197 200 129 260 288 262 177 251 198 267 156 149 252 244 216 338 141 257 198 200 201 253 240 314 276 215 302 163 215 196 198 253 274 229 183 200 157 275 219 198 169 267 221 276 305 248 176 259 237 209 234 208 229 283 272 271 286 235 190 274 216 278 242 203 307 195 250 207 343 261 167 217 251 234 267 126 121 56 131 199 217 229 230 297 243 212 253 242 214 242 272 257 261 254 231 228 259 254 242 271 217 225 253 247 271 208 190 254 86 41 206 261 91 237 155 253 117 184 247 231 312 178 287 220 240 225 230 226 226 301 258 247 238 251 211 199 252 187 172 274 238 280 284 210 240 263 264 182 209 175 182 278 283 288 148 268 262 293 256 182 226 186 239 249 214 282 291 254 182 222 205 193 250 205 198 224 204 263 195 184 216 238 235 323 238 265 228 169 142 232 291 171 121 217 239 275 189 263 251 236 238 234 203 270 234 281 273 249 233 248 228 313 237 177 173 220 232 230 208 306 262 204 208 238 229 269 226 227 183 232 204 260 246 254 200 185 283 246 246 239 198 277 254 216 295 261 295 323 241 224 177 229 263 235 182 302 255 206 254 245 203 213 237 261 206 219 183 297 219 199 210 57 238 175 273 289 253 94 218 242 252 217 228 180 249 214 221 185 253 250 186 216 203 223 223 251 293 285 200 259 157 141 189 249 195 258 115 281 249 236 218 261 272 320 202 215 246 248 242 246 186 281 187 255 260 176 220 272 189 186 216 202 253 261 206 247 265 213 247 156 220 285 240 266 221 215 197 262 252 218 253 214 218 212 212 294 124 214 243 235 197 280 253 236 183 250 292 258 224 279 214 219 240 275 282 221 217 242 193 251 259 213 226 223 263 215 206 298 218 239 284 207 239 172 206 238 170 174 125 196 208 211 245 214 197 227 246 258 170 169 220 178 202 187 209 185 206 204 229 194 160 250 268 247 196 280 226 259 236 236 197 237 279 207 246 239 274 229 246 221 248 274 261 230 272 245 196 282 203 260 186 294 221 204 226 245 249 190 231 235 198 237 185 200 254 282 236 224 276 228 238 278 274 203 224 246 217 300 170 191 244 253 227 211 267 239 185 170 274 268 193 244 224 239 261 290 223 271 262 274 241 248 276 196 245 218 274 224 145 179 179 256 118 250 209 228 210 247 261 265 139 245 223 274 229.34005376344087
215 231 232 196 281 299 303 187 149 241 238 226 256 239 187 268 234 243 215 245 231 277 229 281 200 183 262 232 176 237 180 203 238 199 305 216 242 278 293 251 225 199 171 170 217 217 289 255 246 264 193 240 233 221 247 86 208 249 264 231 214 266 214 277 231 246 236 196 263 235 233 113 246 185 271 133 202 88 156 185 168 243 196 182 243 250 211 244 260 173 107 276 200 208 253 277 254 255 214 214 260 276 270 262 250 196 222 237 219 220 289 307 137 194 194 194 194 213 244 236 212 241 244 213 173 236 250 252 244 214 258 149 245 189 184 129 249 223 279 264 304 206 200 262 234 253 245 239 240 228 264 282 215 220 215 266 212 208 183 245 243 196 269 233 175 227 203 177 261 243 256 255 246 201 249 275 227 220 248 262 246 287 198 191 290 198 128 186 190 183 299 211 142 274 253 175 217 263 187 313 309 282 254 265 249 262 235 209 254 221 176 193 161 140 290 240 219 280 259 145 215 180 146 254 276 261 175 249 204 257 161 169 261 241 237 323 152 258 200 196 171 254 243 306 271 221 315 162 229 197 183 265 272 213 176 190 166 268 221 192 160 247 201 261 307 235 177 252 233 200 240 218 204 296 266 276 303 244 188 262 212 266 237 179 299 188 249 201 346 248 164 208 250 225 253 140 126 62 140 180 197 226 223 280 251 201 250 252 204 244 265 237 250 269 254 242 271 242 242 270 215 235 249 242 261 199 190 244 93 39 200 250 97 245 159 265 123 185 225 233 304 176 270 216 235 227 226 237 230 307 254 229 227 244 202 200 242 189 180 274 245 266 279 234 240 237 259 196 226 178 195 278 274 274 152 280 257 280 246 200 238 195 228 238 217 262 285 235 170 238 194 178 242 184 192 229 201 240 187 186 219 240 225 303 228 245 208 171 150 245 285 173 124 200 226 270 188 264 250 237 230 241 221 257 223 270 262 244 236 251 217 296 241 183 158 227 231 237 190 306 261 196 183 230 221 266 227 234 186 225 197 253 248 248 214 204 261 223 234 209 177 267 251 204 287 261 290 313 236 214 195 228 257 234 165 275 243 200 250 250 209 204 227 262 188 213 194 295 214 197 204 67 240 184 265 291 228 109 215 243 252 203 227 187 237 205 220 183 252 246 191 214 206 239 214 244 293 274 217 245 158 151 173 259 201 245 116 274 246 235 206 267 257 314 199 224 226 230 247 245 196 275 175 254 264 161 228 271 192 191 211 198 275 266 193 248 263 185 241 158 207 268 225 254 209 201 181 259 264 203 259 212 203 202 189 267 121 218 234 223 198 280 233 233 180 238 278 255 217 266 193 205 260 267 280 229 222 242 191 241 243 198 234 225 265 207 211 295 200 230 293 194 236 185 207 222 179 178 127 209 202 207 228 205 202 238 244 235 157 156 224 191 205 191 210 181 190 206 220 199 161 260 274 252 195 274 194 247 218 243 184 243 290 208 250 221 251 218 226 218 247 281 258 220 270 239 194 293 211 267 178 292 215 190 218 237 255 196 215 226 200 220 176 186 259 288 232 234 250 213 241 273 283 215 213 251 232 284 163 193 244 247 221 230 273 247 186 180 254 259 184 266 229 246 270 301 219 272 253 270 217 254 269 203 241 207 277 221 143 177 175 251 135 247 216 219 187 251 243 261 134 244 215 267 226.13037634408603
222 216 223 185 283 304 303 184 144 235 232 232 248 231 171 259 227 235 215 254 235 265 211 271 198 181 264 247 165 212 179 180 231 203 300 198 226 262 299 259 236 184 175 174 201 214 278 253 233 258 200 256 221 236 248 89 212 231 268 233 199 265 223 261 223 226 223 201 273 215 223 125 243 181 264 140 204 106 154 172 164 220 195 173 219 232 219 236 257 170 123 278 200 205 260 271 237 235 199 215 250 279 286 263 246 190 217 226 224 217 281 301 129 190 200 186 211 199 229 252 203 232 226 202 178 229 246 266 228 218 252 138 248 180 174 136 235 226 268 260 294 202 189 248 249 240 230 219 234 214 254 264 204 224 212 256 207 210 185 244 229 192 257 215 160 241 179 178 260 239 270 244 226 195 246 276 212 210 237 264 233 266 227 199 288 182 115 184 181 191 286 215 143 275 237 165 204 256 194 303 307 270 253 250 225 254 222 207 238 212 159 202 173 136 281 250 220 276 262 162 228 180 149 248 249 246 164 251 205 260 164 179 263 245 239 310 163 263 207 190 151 244 249 283 259 223 295 156 220 193 175 281 254 211 164 164 171 254 220 183 145 235 180 249 284 230 184 243 234 197 249 220 187 296 253 276 314 239 183 251 203 259 216 172 319 181 242 190 335 249 141 202 231 218 231 146 135 67 162 160 196 215 218 266 258 193 249 258 192 239 263 224 240 276 262 239 291 230 242 265 224 248 228 229 244 197 175 248 99 48 202 219 103 241 165 248 129 184 199 219 296 174 264 223 224 221 226 249 227 306 247 223 215 241 196 199 233 178 185 268 243 256 270 227 242 226 262 217 243 175 210 272 272 256 152 282 253 276 221 215 226 213 225 221 222 259 271 222 166 244 195 168 233 174 179 235 203 207 171 192 214 226 222 297 226 251 198 172 168 244 269 186 129 198 210 257 190 255 245 247 210 253 224 252 217 263 262 232 233 243 220 287 234 193 155 233 213 235 175 294 261 197 168 222 233 261 231 225 190 204 184 230 227 244 224 212 245 205 223 196 171 257 245 187 269 268 288 315 232 194 200 221 249 220 156 259 241 191 252 245 204 180 208 252 173 207 213 297 212 196 191 64 250 187 252 280 222 119 214 232 254 210 232 202 217 201 211 187 250 239 206 220 206 248 223 235 289 266 215 236 158 152 163 260 195 231 117 271 246 231 191 276 254 324 196 220 213 198 259 256 194 270 174 249 264 163 225 247 178 187 204 198 277 267 182 246 263 185 236 161 174 261 229 236 195 183 177 274 268 189 277 216 190 202 175 247 124 212 214 217 201 273 218 229 170 227 260 232 221 250 177 201 257 262 289 234 215 239 185 231 227 190 241 233 243 198 206 285 186 219 293 179 226 193 207 216 172 185 139 223 189 206 214 192 189 238 238 217 145 151 223 203 207 207 215 186 169 196 201 215 163 271 275 254 180 261 177 233 213 252 185 242 301 208 243 208 236 200 225 222 248 294 256 213 272 222 179 295 208 263 177 286 212 174 220 231 244 197 194 226 193 221 189 197 260 284 225 233 244 204 248 260 279 219 201 248 242 283 166 199 230 243 213 244 254 247 188 181 237 235 168 271 228 247 284 288 218 270 255 265 204 247 242 204 241 206 269 218 137 190 165 252 152 247 230 208 193 253 242 252 145 249 193 254 221.81451612903227
214 226 224 170 281 303 299 185 145 243 228 222 230 226 153 240 211 225 211 257 242 258 193 263 183 187 257 245 161 209 163 167 211 203 282 190 225 248 295 264 217 164 183 174 183 214 282 245 214 254 208 251 217 230 242 97 202 219 247 233 195 247 223 253 223 219 207 209 270 209 216 140 244 179 252 151 195 117 166 167 172 213 186 169 197 228 200 214 245 165 133 290 195 210 279 257 233 210 193 204 232 278 271 251 258 176 214 213 223 219 274 286 123 187 215 197 222 190 211 244 191 215 220 186 169 216 232 274 218 205 255 122 247 166 157 165 218 227 243 259 287 209 177 235 250 227 226 203 227 200 261 239 193 210 224 245 210 192 173 228 212 183 256 204 156 244 157 172 243 235 276 239 218 189 238 265 208 210 225 249 211 265 238 192 283 155 106 194 186 189 276 215 136 269 228 150 196 243 202 316 294 266 262 243 204 255 210 201 228 196 142 208 179 137 276 237 215 257 256 173 248 178 167 234 229 236 167 246 203 251 160 192 251 240 239 286 159 243 201 179 129 244 256 266 252 232 281 156 212 191 167 286 265 200 150 152 175 246 220 168 128 220 160 242 282 216 188 227 241 198 236 224 179 298 237 283 313 237 184 229 205 243 207 174 311 178 229 184 335 235 135 194 213 210 210 148 144 74 178 155 191 202 208 255 263 171 242 255 182 230 249 206 226 270 274 252 282 229 234 249 216 253 228 220 229 195 168 254 118 58 209 206 112 241 164 247 124 189 181 211 295 166 253 230 228 217 221 251 227 308 235 216 208 236 191 209 223 172 183 260 251 256 266 225 247 213 263 214 249 169 219 266 257 236 144 280 224 269 210 233 215 216 208 213 215 251 266 205 166 244 185 150 229 156 176 255 196 205 178 204 208 219 211 287 222 245 181 164 185 255 261 188 136 176 209 258 190 242 256 248 198 261 233 251 197 251 247 212 232 244 209 282 221 196 157 231 197 222 164 290 240 192 153 215 228 244 233 223 188 200 183 214 209 241 224 216 234 201 215 173 148 235 227 164 251 278 273 302 220 172 217 214 234 207 145 247 231 179 242 242 201 173 192 257 166 202 208 282 202 197 188 73 247 190 247 261 211 126 212 226 235 217 233 207 204 198 218 201 264 223 217 223 212 257 216 217 281 263 208 225 162 146 141 247 200 205 118 266 246 227 167 273 251 304 192 220 202 183 275 239 205 274 169 240 268 167 231 229 186 182 205 190 279 263 179 235 256 176 215 158 166 251 211 213 175 175 162 285 250 176 288 214 172 215 163 233 122 208 218 215 188 284 186 232 173 219 242 216 222 240 161 187 250 265 291 254 201 231 180 216 209 174 244 239 222 192 217 284 178 211 294 171 222 204 205 209 181 187 148 226 185 207 203 177 188 245 226 191 135 143 222 202 216 219 204 181 156 196 189 220 170 259 279 240 187 241 164 213 205 237 177 228 298 204 233 193 226 180 203 239 256 297 238 216 268 217 170 281 219 258 170 273 201 176 217 227 230 196 182 221 189 206 199 199 262 273 216 235 218 197 251 246 270 218 193 252 249 280 160 213 208 229 205 261 239 248 192 195 231 239 153 268 225 244 285 282 222 265 241 256 184 242 240 216 243 203 253 208 138 190 166 253 174 248 206 190 181 237 216 248 160 244 197 247 216.43817204301076
214 220 210 159 261 285 289 183 145 236 243 208 213 219 135 246 209 217 204 261 242 251 180 243 191 190 247 225 148 203 162 152 207 207 267 175 219 236 274 252 212 159 187 177 181 217 255 219 206 237 208 255 208 229 232 98 207 209 238 224 186 239 231 241 208 211 200 217 273 201 225 153 249 183 227 161 196 129 160 148 169 198 186 167 182 229 205 216 234 158 151 291 200 219 282 236 234 189 191 206 211 264 259 249 258 151 200 207 230 206 273 274 128 186 214 195 220 180 196 249 183 215 191 185 170 199 212 254 204 193 245 109 238 169 149 174 196 215 216 244 286 204 171 226 247 207 220 189 223 201 256 231 193 202 229 233 202 181 168 220 194 171 243 205 158 238 146 164 242 237 290 216 214 168 235 254 183 207 204 238 186 257 238 189 275 143 102 187 183 198 263 217 134 246 218 141 191 235 196 299 290 265 251 243 186 258 197 180 206 178 128 216 180 139 265 242 209 257 252 177 257 168 171 227 210 234 166 239 205 255 163 200 247 242 257 267 159 219 198 169 115 247 251 263 230 228 268 143 203 190 158 283 260 182 129 136 184 246 229 157 116 209 143 227 273 200 184 217 229 195 234 231 164 272 213 283 309 245 178 223 199 225 179 167 307 172 216 172 312 227 131 186 190 201 193 163 160 83 196 147 177 196 191 233 265 153 248 246 184 219 248 195 222 249 274 250 285 222 232 224 212 265 232 204 223 188 178 237 124 74 220 189 117 222 172 251 124 198 173 205 266 158 238 228 220 221 216 254 226 311 222 211 198 231 185 202 218 156 183 250 241 253 257 234 268 205 254 203 244 166 227 261 238 225 157 282 217 260 204 233 190 206 199 197 212 233 258 178 165 247 182 150 210 152 178 255 196 202 177 215 208 218 214 267 216 237 175 163 210 263 248 192 148 171 202 257 195 230 260 240 172 267 239 241 185 235 241 212 236 227 194 256 221 195 149 236 185 217 149 280 224 194 134 203 226 249 234 217 186 191 171 195 193 236 221 228 211 187 204 171 137 215 210 154 247 262 270 290 209 158 230 210 221 204 133 236 221 168 220 219 190 154 170 259 155 190 215 271 197 206 177 85 242 194 237 253 198 130 207 210 213 228 221 223 195 184 216 190 247 219 221 214 217 261 224 207 255 266 207 222 159 145 117 230 196 184 126 253 241 213 157 256 251 289 187 217 190 161 268 228 201 265 170 227 258 168 235 208 182 182 192 193 280 240 170 232 259 165 205 149 150 230 199 186 174 164 153 291 246 166 290 201 164 200 150 208 126 203 207 217 181 280 178 225 173 208 224 199 218 233 145 165 245 262 276 262 204 219 175 204 203 160 252 241 196 189 223 269 182 205 273 161 216 215 190 195 185 185 166 227 183 204 188 168 187 244 217 175 127 128 216 205 212 227 213 174 153 190 187 216 170 263 284 232 188 239 149 188 196 243 168 224 300 200 229 185 210 172 197 236 265 294 228 210 257 204 166 265 231 248 170 251 201 158 202 203 217 200 170 218 172 199 205 181 255 266 197 244 199 187 253 229 269 218 177 254 244 278 158 219 193 224 183 252 226 243 198 205 230 241 138 267 224 238 291 278 201 239 231 243 169 252 208 215 248 195 247 209 152 202 171 237 173 242 210 176 172 210 199 226 175 248 194 234 210.0994623655914
207 206 220 149 257 276 277 167 143 228 247 216 199 191 137 236 201 213 213 257 240 239 167 227 188 190 242 222 136 190 152 139 198 198 249 169 228 224 277 240 209 152 185 161 171 212 238 201 177 235 206 256 198 225 221 102 211 201 231 220 183 239 230 242 213 193 197 219 258 183 233 156 244 177 216 160 188 130 168 145 182 185 184 154 159 225 204 210 235 162 164 278 204 223 286 217 230 179 178 213 197 247 246 230 247 137 191 189 239 192 250 259 130 181 222 190 229 175 172 255 175 214 179 169 177 197 188 228 197 178 236 97 222 163 139 193 189 213 195 234 278 203 174 224 253 188 210 184 214 202 249 221 180 184 224 240 203 165 169 208 174 158 235 178 150 226 138 151 224 249 298 199 196 161 227 241 173 208 185 243 176 245 241 183 252 126 97 184 180 209 242 205 138 235 198 127 188 223 189 285 286 236 248 227 166 244 194 159 201 161 116 209 179 160 265 236 192 247 233 184 279 169 176 219 201 243 150 226 216 256 164 217 243 240 249 248 163 210 200 162 106 238 246 255 223 243 247 138 191 188 151 282 251 176 122 123 187 239 223 144 107 204 129 213 274 185 190 207 204 181 222 226 156 272 198 275 300 237 181 225 202 228 172 156 288 152 203 162 300 219 133 175 178 189 175 174 174 95 210 134 168 191 171 210 269 137 233 241 176 203 235 183 205 244 274 240 275 217 208 213 200 259 238 183 204 171 162 238 131 81 229 175 131 214 183 264 128 202 162 204 265 157 232 227 208 201 218 242 226 305 210 206 177 233 171 204 203 145 177 246 220 237 244 236 270 197 234 209 251 181 249 255 228 203 146 288 198 242 188 244 186 200 182 187 216 217 244 164 156 244 183 144 206 141 178 259 192 201 184 220 203 192 204 263 204 224 156 165 234 274 230 203 146 167 199 262 188 227 252 250 155 272 241 226 177 218 219 204 222 217 184 235 214 192 145 237 169 211 125 267 222 201 125 198 232 258 227 220 198 182 163 174 174 231 214 250 195 182 188 159 132 192 200 155 236 266 258 275 191 149 239 217 206 202 128 214 220 155 200 202 178 153 165 268 136 172 216 261 180 201 168 89 221 196 237 237 188 127 200 198 199 236 213 226 184 178 209 179 248 207 215 203 216 269 234 199 247 261 200 204 160 143 106 211 200 180 134 253 241 205 151 254 241 279 175 222 184 144 250 214 186 251 173 216 247 172 232 201 185 190 182 198 273 222 162 234 255 156 189 143 145 214 178 165 166 167 150 275 228 152 303 196 145 198 135 188 126 187 207 210 178 267 162 211 185 200 210 179 205 233 135 161 237 242 268 283 210 221 176 203 208 149 253 233 175 188 221 261 174 192 257 148 203 212 180 183 194 176 171 223 189 207 179 167 192 254 209 165 118 127 214 216 225 220 202 167 151 183 178 214 170 257 290 225 184 235 144 176 172 239 168 221 296 191 235 168 194 151 183 233 276 282 222 197 248 178 157 255 228 230 172 232 193 146 193 194 210 210 153 211 170 187 192 187 243 249 196 233 195 177 253 218 251 215 168 247 250 268 154 214 183 218 176 252 207 238 206 207 214 250 130 278 235 238 286 261 197 226 218 237 160 255 195 217 235 194 231 196 160 205 169 234 183 220 205 165 169 207 186 224 188 253 187 212 203.7258064516129
186 199 211 131 252 258 268 171 141 222 239 221 193 204 133 219 194 186 216 251 237 224 164 217 190 197 240 219 121 179 145 129 187 188 226 160 215 201 253 230 200 146 176 160 146 201 225 177 160 228 215 262 177 217 203 98 202 195 216 196 180 223 214 227 207 190 203 220 240 171 235 162 243 169 202 159 183 146 175 130 194 172 175 152 147 214 205 207 223 166 177 288 201 223 306 198 223 166 175 206 183 243 238 207 246 128 184 180 233 190 230 232 137 176 219 192 224 168 157 254 155 203 160 167 169 202 173 208 182 157 222 82 219 165 126 222 178 218 176 222 260 195 173 194 251 177 206 176 199 191 231 210 178 167 217 226 187 162 169 197 166 157 218 168 145 216 121 141 219 251 304 189 185 141 222 239 164 194 181 244 164 234 251 183 236 111 89 183 174 208 222 199 136 211 177 118 167 223 192 274 271 226 240 212 147 231 192 145 195 151 105 207 170 176 245 225 192 234 227 186 286 172 177 196 176 246 138 223 230 255 170 228 223 236 252 227 162 199 197 147 85 223 227 248 215 240 228 139 190 180 145 267 235 168 111 104 179 242 205 143 100 194 124 195 243 171 189 203 194 174 224 242 145 263 200 272 295 233 186 217 205 232 157 148 280 149 201 150 278 204 133 167 174 173 149 189 189 109 216 118 162 166 153 182 264 125 224 242 179 185 220 171 191 240 272 223 270 209 195 197 196 261 222 164 199 154 166 237 134 89 228 163 144 195 190 251 141 210 152 187 276 152 216 211 185 198 207 233 228 292 191 201 160 221 163 188 182 142 178 239 214 219 234 240 261 198 231 208 261 182 265 237 227 187 143 300 185 233 177 252 177 197 175 182 217 198 231 155 138 231 177 125 198 129 180 254 179 191 193 231 201 177 198 249 202 218 155 148 256 290 215 210 147 153 186 249 177 220 250 242 133 259 240 219 169 212 213 206 209 202 167 223 201 195 132 240 150 209 114 263 205 194 120 201 231 263 221 208 197 181 143 161 157 220 222 254 194 167 183 138 112 172 195 146 221 261 252 251 181 142 237 215 191 194 118 199 204 150 188 200 171 150 153 276 129 166 219 236 163 198 150 86 234 195 226 213 170 135 189 191 195 228 212 230 185 167 198 174 229 192 206 196 222 269 239 186 226 252 190 198 159 140 98 198 191 171 147 236 248 212 131 228 230 281 158 233 184 130 224 191 189 244 178 199 231 158 226 184 190 198 177 197 265 194 160 235 230 153 179 135 138 197 159 146 151 160 140 257 214 146 301 193 128 190 128 178 123 178 191 217 171 253 140 220 189 189 186 167 187 209 127 149 223 227 261 281 196 221 167 192 190 137 247 235 160 178 220 251 168 182 243 137 202 217 171 170 189 180 174 220 196 209 173 154 187 253 208 138 119 123 202 222 244 228 194 147 143 171 184 203 181 267 288 211 174 236 129 167 169 228 159 211 283 184 228 156 174 141 172 222 283 267 217 179 229 162 151 249 237 200 171 229 187 131 197 186 194 209 137 205 151 178 198 191 229 237 180 222 192 165 253 202 243 214 145 233 256 255 144 226 164 212 163 246 196 230 213 220 208 244 123 282 242 237 279 241 173 213 206 227 141 239 183 215 234 180 220 176 154 211 165 225 200 212 201 155 159 205 181 213 193 255 183 206 196.33064516129034
181 186 211 121 229 244 264 178 136 224 253 213 178 202 116 213 186 162 212 245 229 213 158 202 181 206 231 220 123 162 151 119 176 179 217 151 197 190 239 215 192 135 182 149 141 196 210 159 148 213 217 254 170 221 186 106 193 183 212 185 170 194 210 210 203 177 192 215 232 157 233 179 238 168 190 161 184 147 187 123 208 159 178 139 119 189 184 197 202 169 175 281 207 226 292 182 217 148 165 190 173 221 212 185 232 113 170 159 214 184 215 205 142 177 206 187 239 160 134 246 154 193 149 158 169 208 151 188 168 143 205 74 216 157 116 229 166 216 161 221 241 184 154 171 250 165 182 171 181 183 228 191 174 162 214 207 181 162 163 185 143 146 213 159 137 221 110 138 201 254 302 166 180 129 221 223 145 187 179 230 157 223 254 193 228 110 77 179 174 216 220 177 136 188 163 108 168 208 179 252 242 219 244 192 130 216 181 137 180 129 90 213 166 177 226 226 182 224 218 189 286 169 194 184 163 240 133 205 235 250 180 252 210 221 255 206 168 180 197 138 77 219 208 245 210 250 206 147 185 183 139 244 233 160 99 97 177 253 195 137 93 182 109 179 230 152 179 177 179 159 229 245 132 254 191 254 276 239 181 217 198 222 135 143 259 143 177 148 248 192 130 156 165 163 135 187 200 121 213 100 158 167 145 161 246 106 210 224 174 168 202 161 188 244 263 212 243 213 184 191 197 271 209 158 190 139 171 232 137 107 218 146 153 194 188 242 141 212 129 180 265 143 197 194 173 178 197 228 231 277 181 191 138 199 150 193 178 128 179 226 191 201 226 250 264 186 223 217 264 183 267 224 217 172 153 297 175 221 161 249 167 201 165 164 214 185 226 135 129 223 180 117 192 114 166 233 170 174 185 234 198 167 185 233 198 210 148 143 255 284 193 218 160 148 160 226 172 218 251 248 119 250 229 204 163 199 204 192 196 181 155 212 184 193 128 228 143 196 103 254 193 190 112 199 215 250 209 187 211 168 132 148 146 222 225 271 188 152 168 127 100 164 183 136 194 245 250 250 167 133 241 203 180 189 113 190 197 142 168 195 165 142 140 274 114 163 229 228 143 187 144 84 227 191 207 197 157 147 193 179 186 228 216 230 176 161 201 176 213 182 208 187 221 261 229 183 212 224 187 189 173 131 85 189 184 166 146 216 242 210 119 208 223 264 150 241 177 115 221 183 185 238 174 185 205 155 209 179 172 207 158 181 266 178 153 218 212 143 166 128 128 176 147 131 140 156 125 248 216 138 292 176 117 194 114 170 117 161 195 218 167 243 131 216 189 173 172 153 178 189 118 139 207 218 242 285 193 219 157 185 177 135 233 242 153 171 215 230 162 172 229 126 200 217 168 156 188 161 180 219 183 212 158 148 180 248 200 124 112 108 189 227 242 228 196 146 138 166 177 209 185 265 282 203 166 221 110 154 163 224 141 205 273 175 216 147 163 129 160 217 279 268 202 175 222 154 151 240 248 186 168 217 179 130 191 166 193 192 121 200 134 164 189 197 221 224 178 206 175 148 246 193 236 210 141 233 254 251 144 223 144 198 144 234 180 218 209 229 204 236 118 279 233 238 273 241 170 197 184 215 129 228 164 207 221 165 214 161 171 231 154 221 210 207 202 127 146 198 163 193 202 253 178 206 188.30241935483873
172 175 213 120 206 238 236 171 138 219 256 207 172 202 116 190 174 162 195 231 229 205 145 181 172 208 230 221 112 149 158 108 164 167 214 139 186 176 242 196 184 132 186 132 136 184 197 149 133 207 205 245 159 216 179 118 188 164 209 175 164 174 192 200 193 166 172 210 222 144 237 191 226 172 176 173 171 168 195 113 202 144 179 132 100 176 190 186 202 170 172 275 213 236 283 171 215 140 157 198 169 220 204 172 228 107 156 155 200 191 193 192 133 170 208 185 246 159 126 231 144 175 137 155 177 208 157 172 151 143 208 60 205 163 102 235 155 217 144 224 224 165 137 162 228 156 171 158 166 173 210 178 163 156 204 204 177 161 145 167 137 138 191 144 131 223 105 137 185 249 307 157 159 120 202 210 134 182 168 232 145 208 259 190 218 104 75 177 178 223 201 167 139 172 146 107 158 192 184 238 214 212 230 203 106 188 163 122 169 118 85 213 165 172 212 214 168 214 204 193 283 159 189 179 145 228 142 186 225 239 186 250 194 221 263 191 174 192 187 127 65 206 196 239 201 236 187 141 174 161 125 221 221 152 87 80 186 240 180 113 86 161 99 163 214 131 176 156 160 150 225 247 115 240 179 244 273 230 189 204 186 211 110 134 239 126 169 148 240 168 128 139 153 154 122 193 217 144 209 85 142 148 134 146 244 99 193 206 167 155 191 156 174 229 260 196 226 201 172 188 199 265 194 139 189 130 173 219 153 121 218 122 160 196 204 232 141 206 126 166 250 135 192 190 161 174 186 229 225 263 173 174 130 187 142 194 170 127 185 223 200 187 207 245 264 173 223 220 262 189 268 193 213 164 165 308 164 204 156 238 160 205 163 143 209 174 205 131 123 224 177 106 180 103 163 218 164 164 179 222 180 167 166 212 192 196 139 140 273 278 184 227 178 135 152 210 173 205 246 233 105 236 229 192 151 184 184 198 185 171 146 207 184 189 121 220 129 193 88 243 177 191 100 186 221 236 199 169 202 153 121 137 132 208 224 281 165 145 152 120 92 150 169 141 182 233 233 223 158 121 241 194 186 181 101 165 182 137 152 199 160 128 137 266 97 156 218 223 132 193 138 82 223 199 195 202 144 159 178 173 185 219 205 239 165 145 186 176 206 178 201 182 200 242 223 175 186 218 190 185 183 141 72 184 179 152 158 208 234 202 103 196 210 251 148 241 164 100 207 181 188 227 170 188 190 149 195 164 164 194 135 181 265 167 140 202 201 136 144 133 114 163 136 120 125 153 119 249 203 127 294 167 98 195 113 163 114 149 188 211 158 235 113 197 184 160 169 140 170 180 105 128 197 203 223 277 184 209 153 159 176 138 224 237 138 171 213 211 152 157 221 110 188 213 159 146 176 163 177 231 180 212 149 145 171 244 198 115 100 104 186 230 240 220 184 142 141 158 178 209 190 269 266 190 155 214 96 138 155 210 145 207 253 188 209 131 149 121 157 205 275 253 200 157 198 145 146 221 247 174 166 206 159 126 169 153 173 183 105 191 130 164 191 206 207 219 171 198 160 139 247 177 224 211 128 216 245 243 131 228 132 192 138 215 160 196 213 237 187 233 104 261 226 224 251 245 171 190 169 199 118 226 158 204 221 162 196 148 181 244 151 217 219 195 193 118 138 190 142 175 218 241 180 189 180.47177419354839
165 172 208 109 198 214 218 165 135 206 265 200 165 203 108 174 161 146 193 222 230 191 143 177 169 213 219 213 98 140 150 104 156 165 195 133 187 166 228 182 169 121 181 135 122 169 180 146 118 191 214 239 151 225 160 122 169 149 195 160 152 167 183 181 185 156 165 213 207 136 243 210 229 178 153 191 161 177 205 117 192 126 163 129 85 167 192 176 191 163 182 266 209 227 281 150 206 130 151 202 147 212 188 159 222 94 152 144 200 196 181 173 122 168 207 173 260 153 105 214 138 164 125 140 174 198 149 159 147 133 193 49 189 154 95 238 135 205 125 221 210 159 127 144 225 153 156 151 144 167 196 170 164 154 199 199 173 160 135 156 127 136 177 135 122 214 93 145 177 239 288 141 139 111 190 188 122 159 153 224 141 197 265 189 213 95 70 179 175 227 188 166 142 154 130 102 155 184 183 224 205 194 235 196 94 176 153 116 161 105 76 222 165 174 206 204 152 193 197 192 251 156 188 158 132 222 138 184 209 227 189 259 172 216 263 174 163 179 180 113 56 194 179 224 181 206 177 136 163 154 118 206 202 141 75 73 185 216 177 107 71 150 94 151 190 121 169 139 153 143 217 235 109 223 171 240 267 228 195 196 172 195 96 137 233 117 163 148 227 160 129 128 128 130 103 195 214 147 215 76 128 142 127 134 246 93 185 194 166 146 179 149 147 227 251 166 220 198 162 166 202 260 178 136 180 126 166 210 161 131 219 106 190 204 206 228 144 189 112 149 228 128 180 181 161 159 175 232 224 247 157 158 124 175 132 178 156 122 198 217 191 180 196 236 258 167 192 224 256 192 263 175 194 158 153 309 157 194 157 239 153 187 149 130 201 168 198 121 116 206 174 101 176 97 169 216 149 153 187 232 167 167 163 207 194 186 137 137 278 259 171 242 187 120 150 197 162 201 241 225 94 224 226 172 138 163 164 192 178 166 134 191 179 194 117 215 120 188 75 218 163 176 98 167 199 233 187 148 202 154 111 125 114 206 228 287 154 135 146 109 86 142 163 138 180 217 214 203 151 111 232 187 174 163 93 152 160 132 137 190 152 118 134 251 90 138 212 216 126 189 125 83 217 194 189 205 145 174 171 158 185 210 189 242 157 141 177 156 189 171 199 176 204 244 228 159 164 209 184 176 185 147 67 177 167 142 160 187 219 201 96 188 190 236 138 242 163 89 189 172 183 211 168 186 182 146 190 155 172 199 128 172 243 140 142 192 183 134 142 126 103 150 132 108 113 142 111 237 195 120 271 171 85 178 100 160 116 144 189 214 155 220 98 178 177 158 158 133 173 171 98 118 183 177 216 270 168 201 146 150 163 135 206 224 126 165 202 198 143 143 211 100 192 219 152 139 171 163 187 217 176 216 145 134 161 239 188 106 91 89 181 229 242 226 185 136 146 160 173 207 189 260 237 185 145 208 81 133 141 196 140 200 230 184 203 123 138 101 149 206 273 241 193 157 181 133 136 208 239 170 159 188 147 117 159 134 165 179 95 192 114 151 193 196 197 216 164 180 159 134 251 162 211 203 127 215 248 226 126 226 122 180 120 219 146 182 219 236 172 229 99 263 213 221 243 243 160 183 158 187 90 210 138 204 217 151 186 143 181 255 148 206 236 185 173 102 134 184 126 166 245 236 176 160 172.58064516129034
158 159 204 105 179 199 196 160 134 201 269 196 159 200 104 159 143 144 192 214 226 179 132 157 165 216 206 207 82 129 144 102 138 175 178 127 181 160 218 183 154 121 171 134 116 142 170 134 114 183 212 229 144 222 163 114 160 139 180 159 144 146 177 173 165 139 151 221 200 124 235 214 215 188 136 185 149 198 214 115 179 116 158 123 76 167 189 168 182 165 191 259 207 225 270 139 204 119 141 198 136 206 174 146 222 86 138 138 190 193 162 153 115 182 200 166 252 149 97 206 128 155 114 142 173 184 145 151 142 126 183 38 181 148 90 257 123 194 112 215 184 158 122 127 218 147 143 138 128 153 189 165 155 142 194 192 163 157 132 140 122 138 159 117 119 211 78 151 168 227 269 126 131 95 179 176 109 144 143 210 128 187 264 198 195 91 65 187 169 242 179 157 141 137 115 98 155 156 170 208 179 180 219 183 83 165 145 109 149 98 69 226 167 178 188 198 144 175 186 192 257 158 174 146 122 216 142 170 203 209 183 263 162 202 259 153 171 165 179 110 50 180 166 211 154 192 164 135 154 145 120 190 190 137 69 63 190 197 177 99 70 126 87 134 181 107 157 125 149 142 214 239 95 201 162 235 256 219 194 178 153 177 92 131 225 102 155 147 207 153 126 116 114 123 91 199 210 164 237 72 115 135 119 116 244 80 175 191 171 127 173 140 135 220 255 160 202 192 151 157 194 254 171 125 171 118 157 214 170 135 217 92 193 206 213 225 134 190 102 150 209 118 170 177 150 160 172 224 214 219 150 163 106 159 115 166 152 125 202 218 177 164 173 233 242 156 193 207 253 194 253 159 174 137 157 279 153 184 147 240 142 188 134 117 197 160 184 112 113 193 171 100 160 82 169 202 145 153 182 214 156 155 153 185 184 164 123 129 276 246 164 231 191 115 140 183 158 193 233 212 90 205 225 171 121 152 140 183 174 166 130 180 167 197 118 211 111 185 65 206 147 172 92 159 196 211 173 137 210 150 100 103 97 206 218 300 137 124 141 94 81 137 160 132 174 212 193 193 133 104 230 200 163 155 80 157 150 132 130 182 145 109 131 239 83 138 210 202 128 175 112 83 206 202 189 205 129 170 168 144 173 206 166 240 148 139 162 151 174 160 191 181 199 240 210 145 144 191 180 175 184 157 58 154 156 122 153 180 209 184 79 180 177 218 133 232 161 79 170 156 181 194 151 183 174 150 188 134 163 204 127 152 231 134 142 171 173 131 134 114 93 135 121 99 100 132 93 221 185 122 253 164 74 156 99 155 127 141 177 208 146 198 87 165 167 138 143 126 168 163 97 109 170 159 200 262 163 187 148 139 154 133 186 217 112 160 190 181 144 134 199 89 180 222 143 134 170 155 191 219 179 204 134 129 159 210 178 93 89 88 178 239 237 218 184 138 138 147 165 206 200 257 222 177 136 200 76 111 132 171 136 185 208 175 195 117 129 93 135 205 248 227 191 151 166 113 129 197 230 158 165 182 140 106 155 136 151 176 84 179 101 135 189 194 200 203 153 164 140 133 238 147 199 208 123 203 244 213 121 227 122 174 113 215 138 170 209 242 158 211 89 259 196 213 227 228 166 171 143 178 76 202 124 197 216 150 173 129 194 250 140 190 236 177 165 86 124 169 116 154 257 218 160 154 164.51344086021505
153 152 208 93 164 182 189 162 138 192 258 185 150 207 93 151 129 133 200 209 233 163 125 146 156 212 192 210 74 124 158 93 131 165 172 120 172 156 185 167 145 115 163 146 106 126 153 130 107 173 215 234 138 220 157 118 153 127 167 155 127 134 162 164 145 133 141 226 204 115 229 213 194 188 120 188 134 226 217 113 174 104 155 104 72 147 178 170 171 171 201 250 202 218 243 126 191 100 134 186 121 200 165 130 223 72 132 132 183 182 146 142 107 184 195 164 238 148 94 195 121 143 103 131 170 169 133 137 133 114 168 31 174 131 80 255 111 198 101 199 171 149 101 111 216 141 138 123 114 135 173 165 145 129 184 176 153 146 124 134 115 130 145 120 124 214 66 142 160 222 248 122 122 83 166 164 102 139 128 182 116 168 262 190 179 88 57 190 180 241 179 151 145 122 103 84 155 142 169 190 168 164 211 169 78 163 135 98 139 89 65 230 176 175 172 194 121 171 167 206 247 158 168 140 110 215 141 154 191 194 188 268 150 193 268 148 175 157 180 106 44 172 154 192 132 183 154 141 152 135 113 174 176 129 66 53 194 180 180 89 64 116 75 119 163 102 143 117 136 131 225 232 87 184 146 226 248 215 179 164 139 157 88 132 197 96 140 144 202 142 126 111 108 112 83 201 208 179 236 69 103 131 110 103 239 71 161 175 174 118 161 136 129 219 233 142 190 188 138 134 183 243 155 114 169 111 152 212 187 142 215 79 216 189 214 205 133 185 93 141 199 110 156 158 145 154 151 216 207 201 142 153 101 143 95 154 149 124 203 204 167 148 158 231 215 141 181 190 233 210 241 143 160 134 150 271 157 183 128 232 130 190 118 97 201 149 174 98 104 183 161 89 136 71 163 204 143 147 162 215 142 146 146 176 176 140 128 119 273 240 160 225 198 104 131 168 145 181 235 203 76 188 211 160 107 145 125 164 156 165 117 161 168 204 122 211 100 178 61 193 138 155 86 151 189 201 167 126 209 142 95 92 82 196 216 300 126 116 128 88 73 133 152 123 166 208 172 180 118 100 249 192 143 144 78 141 139 126 112 167 133 95 121 229 78 132 204 185 122 180 105 80 207 213 177 192 124 182 151 120 164 208 153 251 135 127 154 145 152 160 180 175 195 227 215 143 134 170 167 167 183 161 53 144 147 113 162 161 194 169 73 174 168 203 117 220 154 73 161 148 183 174 142 175 160 141 178 129 153 201 120 134 222 122 138 158 164 122 126 111 86 111 113 87 91 122 92 207 174 115 239 148 65 140 92 159 134 126 163 199 135 186 82 158 165 125 122 116 159 152 88 96 149 155 182 258 163 170 137 132 138 132 162 201 108 160 175 186 132 116 189 92 169 228 137 121 181 140 188 205 182 190 122 123 161 196 162 81 86 82 162 250 243 221 184 141 138 148 162 201 204 251 202 181 120 203 62 95 132 163 129 176 190 160 191 114 117 87 128 203 237 218 177 150 151 100 115 162 209 154 167 165 130 101 145 127 135 178 85 165 97 118 177 193 198 187 140 146 129 127 232 130 182 199 119 199 231 184 123 216 114 162 109 192 126 163 190 235 141 189 91 256 182 212 224 209 158 159 143 175 70 184 119 196 204 152 157 119 190 244 137 190 241 160 164 71 119 162 98 139 261 197 156 134 156.32930107526884
146 138 195 87 147 167 178 155 146 186 246 181 131 194 89 141 117 123 202 200 223 154 112 133 151 206 186 206 64 105 141 85 118 164 155 123 166 149 167 158 141 102 166 152 98 118 138 114 95 160 200 214 131 210 146 122 143 120 142 143 120 123 157 147 131 114 125 217 187 109 228 205 177 184 113 193 119 237 222 115 170 94 143 94 68 128 181 157 154 165 207 239 195 212 221 120 178 87 117 186 101 190 148 122 214 65 118 123 168 177 134 135 95 199 184 156 237 147 94 181 109 132 92 118 162 171 134 120 125 109 162 27 170 122 73 269 89 184 96 185 146 156 83 100 204 140 130 106 100 119 154 153 147 129 168 169 145 139 117 121 118 119 129 113 133 210 60 132 151 211 238 109 115 70 156 159 105 131 115 174 107 143 257 183 162 80 60 195 178 246 167 142 138 102 94 81 142 134 160 169 160 149 207 153 64 163 123 87 124 77 60 242 171 170 170 197 113 164 156 201 241 150 178 123 99 204 150 140 193 173 183 271 126 190 280 136 188 135 178 93 39 155 136 166 127 174 136 137 142 122 103 154 151 119 58 46 195 184 163 82 59 101 61 113 150 94 145 103 126 129 210 223 74 172 133 205 243 203 175 154 136 150 77 137 186 87 124 139 192 129 135 108 104 100 72 211 218 201 245 60 92 116 97 92 234 66 144 171 171 108 152 120 127 195 226 131 180 186 119 118 181 230 146 109 155 102 148 190 203 161 196 68 219 183 217 184 133 185 84 135 187 101 150 155 132 137 135 222 199 187 130 142 90 122 85 145 151 125 198 189 162 125 149 219 199 127 169 181 206 199 230 130 141 128 148 258 161 169 123 222 117 177 108 90 196 137 162 83 102 169 164 77 124 60 150 194 127 142 152 215 142 136 129 167 166 129 115 111 264 230 146 234 200 94 119 153 137 164 220 204 64 175 206 146 110 136 116 157 164 165 101 155 158 192 110 208 88 168 57 184 131 152 77 137 182 187 157 113 210 139 85 87 74 174 206 301 108 103 116 83 69 125 132 109 149 206 154 160 110 94 232 188 132 132 72 135 134 128 98 155 122 86 110 222 67 123 200 177 113 174 105 83 210 211 161 192 115 192 143 100 154 206 135 249 121 121 133 142 138 158 178 177 178 201 207 133 112 154 155 155 190 169 51 143 138 101 170 154 180 155 62 148 154 181 112 215 142 66 140 148 187 156 139 165 155 135 165 117 141 196 122 123 211 114 132 148 153 109 127 111 82 103 107 83 84 109 92 189 167 98 230 142 58 126 82 139 134 121 155 190 132 163 79 151 156 119 110 113 147 146 82 85 128 130 169 240 151 158 134 124 132 141 148 198 95 157 157 159 129 106 165 91 167 230 136 112 189 134 193 198 179 197 110 119 169 190 150 71 71 78 154 248 235 216 175 147 136 140 140 198 212 235 190 163 113 192 56 84 119 139 124 169 174 158 170 101 106 66 112 202 218 206 170 143 141 87 112 140 193 152 158 146 126 98 129 116 123 171 82 151 95 104 169 184 184 164 131 129 118 122 224 115 172 190 115 176 234 167 119 219 101 152 100 176 115 142 189 228 130 175 84 252 173 211 214 194 142 140 144 164 60 166 109 191 188 142 143 110 196 238 131 178 230 158 161 62 113 150 91 135 259 196 143 130 147.7540322580645
142 123 192 89 131 148 168 157 154 184 232 171 122 184 77 138 106 119 205 206 226 132 109 120 145 184 159 218 59 92 133 83 102 163 137 121 153 140 155 153 133 93 151 158 92 113 120 104 89 149 193 199 133 204 136 132 133 109 131 132 108 111 143 141 121 97 115 202 177 104 223 218 168 182 97 200 115 259 221 112 161 88 132 85 63 121 166 143 140 161 215 220 181 208 200 116 175 75 112 169 93 183 140 113 205 58 109 118 166 169 114 130 95 192 163 164 224 144 84 168 99 117 83 107 165 156 114 109 119 102 152 25 154 109 63 272 89 170 88 175 136 156 80 88 195 125 123 97 87 110 134 136 140 122 161 153 132 138 110 110 106 101 113 106 130 212 56 124 142 191 230 98 102 63 138 155 101 130 108 165 99 128 251 173 145 76 57 188 178 238 147 149 127 93 82 83 136 117 141 161 148 134 203 139 56 156 108 78 115 67 56 240 166 170 162 189 103 155 146 204 250 135 180 116 86 198 151 131 183 149 176 278 114 187 277 120 198 129 167 87 35 138 121 149 120 158 125 146 128 115 102 138 133 117 54 35 190 184 157 71 49 96 54 101 133 81 139 92 124 114 205 208 68 157 120 183 217 203 163 139 125 146 70 129 172 83 109 136 167 125 144 94 90 91 72 219 220 222 252 59 86 109 88 85 215 60 129 154 181 106 141 114 121 186 217 126 176 182 110 107 177 207 127 100 145 96 147 184 214 174 186 58 223 181 213 179 135 176 79 127 179 94 140 154 123 126 131 218 183 174 119 129 89 111 72 130 151 119 190 169 155 115 136 205 188 117 158 176 196 185 215 113 114 123 155 237 154 157 118 216 113 175 98 78 195 121 144 73 97 153 174 75 111 56 140 168 112 135 138 207 130 134 117 155 154 119 114 107 263 212 142 244 212 90 107 140 140 155 208 204 52 151 203 137 108 124 107 140 149 157 99 144 144 187 111 199 81 162 48 173 118 137 71 127 175 172 147 102 210 125 75 77 60 163 197 295 94 94 109 80 63 110 115 96 137 192 153 152 99 88 236 168 119 114 66 123 116 125 86 147 116 80 92 208 56 113 200 155 117 169 102 81 205 208 153 192 110 211 136 99 142 203 114 249 107 113 134 138 131 149 171 174 172 186 204 116 99 143 142 145 199 176 38 134 122 99 165 129 166 159 57 137 142 165 100 206 128 58 120 128 175 147 126 157 140 136 159 100 136 195 111 115 200 102 130 132 143 104 123 96 68 99 103 75 71 97 86 170 161 89 208 141 48 122 81 127 142 115 153 187 126 154 70 141 133 110 100 104 137 129 75 80 112 116 159 218 148 146 129 113 123 134 143 191 86 152 149 152 123 89 159 81 157 224 135 103 192 133 202 189 176 196 102 109 167 178 146 61 65 78 145 249 215 212 169 143 132 131 137 188 211 226 171 156 106 184 53 70 111 126 119 149 161 166 156 95 91 55 103 202 194 204 164 136 124 81 105 126 186 141 156 129 120 92 120 103 117 162 79 151 95 94 160 170 170 156 132 117 105 115 211 103 156 197 110 166 231 158 129 209 86 144 91 174 109 130 178 226 122 159 85 249 154 196 205 183 135 121 139 155 52 164 103 189 169 136 130 103 199 240 136 151 231 147 152 55 114 145 89 125 265 189 129 125 139.69758064516129
128 113 174 86 126 137 140 152 159 182 218 157 120 169 68 130 99 111 198 199 213 122 99 108 138 175 146 216 54 78 130 75 99 154 122 107 146 126 135 145 121 77 142 151 89 99 115 98 81 141 186 172 119 192 132 145 132 93 134 122 102 102 142 125 106 87 101 195 163 95 215 222 155 183 93 190 108 271 230 108 156 78 131 79 48 105 165 130 125 157 228 198 181 192 199 115 167 70 104 157 81 174 138 101 190 55 101 99 155 170 112 123 87 192 157 150 202 141 78 159 84 103 79 101 165 154 103 102 110 89 145 22 150 107 58 276 86 160 81 162 123 156 73 80 186 111 105 88 82 100 127 121 131 117 156 143 122 129 102 101 97 92 105 99 125 197 47 118 142 185 220 93 91 62 121 145 95 118 112 155 89 112 239 171 126 76 51 189 161 224 143 139 118 87 69 73 120 108 136 146 128 129 205 137 48 145 96 69 109 63 44 245 167 172 151 186 91 142 127 200 241 130 184 109 77 173 145 119 168 138 170 282 103 170 252 104 203 115 159 78 30 129 115 135 106 148 112 139 116 113 97 129 115 112 53 31 185 180 144 64 45 87 43 90 137 70 142 77 119 111 202 205 64 149 101 172 210 198 151 125 117 139 67 130 161 88 103 124 155 117 147 86 86 85 68 221 229 232 239 53 74 101 77 72 201 49 107 147 178 98 140 104 125 178 204 110 160 170 106 98 172 192 107 86 132 93 140 173 219 188 180 55 231 171 207 163 136 170 71 111 157 88 142 161 117 115 125 211 173 158 114 125 84 100 65 122 140 113 190 148 147 109 127 201 170 104 147 177 193 177 210 101 98 114 156 225 147 149 116 215 93 161 85 69 190 114 128 62 95 148 171 68 102 49 130 154 100 121 129 203 130 128 108 148 150 107 106 97 258 198 140 211 222 86 99 129 133 146 190 204 49 140 198 128 101 112 93 128 143 145 97 138 128 175 100 194 78 163 42 166 108 125 66 127 161 154 128 91 210 118 78 68 56 148 197 293 80 85 95 72 57 107 106 81 120 190 146 146 93 81 213 155 110 108 59 119 109 113 75 126 110 75 79 203 53 107 203 137 108 164 91 69 185 208 131 173 100 223 120 101 129 202 102 236 91 101 118 130 114 138 166 178 164 157 200 114 84 131 129 133 207 179 37 126 119 93 167 113 153 155 51 119 126 147 92 187 114 49 113 122 166 129 119 148 124 128 142 97 135 188 107 115 180 88 121 131 134 93 121 87 57 82 97 67 59 85 86 161 151 78 190 143 45 119 82 119 138 104 150 175 120 142 64 122 127 96 93 98 128 122 63 80 110 103 152 203 132 141 119 100 112 127 133 176 75 146 150 139 119 86 157 83 144 217 142 97 201 134 204 187 171 177 95 91 167 165 140 56 53 72 141 255 217 213 158 135 125 126 126 182 220 211 160 146 96 178 45 58 101 112 116 136 159 161 146 87 74 50 98 197 171 187 155 121 116 71 96 110 188 133 149 112 115 84 116 94 112 156 69 141 88 85 148 169 159 143 121 111 97 108 194 98 143 189 102 149 216 143 136 199 78 136 85 159 99 117 169 220 116 150 81 228 147 196 188 163 131 112 142 146 42 150 94 179 149 122 123 99 192 234 139 134 246 140 134 55 104 132 68 118 260 186 125 129 131.6061827956989
123 107 155 75 115 121 123 157 165 176 210 154 113 155 63 122 86 103 203 178 194 112 98 92 132 172 131 204 54 72 129 67 91 147 118 98 145 121 133 131 108 75 135 147 86 85 100 84 78 124 182 157 111 184 135 172 129 86 124 110 95 93 133 120 95 74 92 189 140 90 198 219 138 173 88 193 100 277 222 106 136 68 132 75 46 99 153 116 110 154 227 183 177 174 181 110 164 66 102 143 69 152 130 89 174 52 88 97 137 168 105 101 84 178 151 134 190 138 74 154 76 93 72 99 155 153 88 104 98 79 138 19 149 99 51 280 81 163 76 157 113 148 69 70 194 109 90 80 77 89 110 109 118 102 143 136 112 126 97 94 92 84 92 89 117 191 38 110 136 179 204 84 78 57 106 132 88 109 113 142 75 101 237 172 113 67 43 174 151 226 135 134 105 80 65 72 117 93 130 129 121 118 190 130 43 137 83 64 103 52 36 233 159 167 147 170 83 131 123 196 235 121 187 109 67 152 129 115 169 123 165 278 90 154 238 90 215 106 138 74 28 111 109 119 101 131 102 134 101 111 101 121 102 103 44 31 182 163 144 64 39 82 37 79 131 59 136 66 117 106 197 202 57 139 97 152 198 190 147 107 101 119 59 120 151 83 91 119 149 107 153 81 70 74 64 234 233 244 227 52 70 99 70 65 197 48 107 139 179 87 140 97 124 160 196 101 146 161 107 82 169 181 100 85 134 84 135 170 217 199 171 47 223 173 198 148 139 160 65 100 139 89 123 159 109 99 118 203 168 145 104 123 78 88 56 116 128 111 190 136 137 101 120 177 158 94 136 177 182 168 203 90 85 109 167 209 132 143 107 202 80 156 79 55 182 101 114 58 92 137 166 57 89 45 124 141 92 108 120 187 113 119 92 130 140 93 91 92 258 174 130 207 228 78 90 114 131 131 173 202 46 126 187 116 97 108 78 121 141 137 91 133 128 167 95 186 77 161 39 151 99 111 64 118 148 137 121 78 210 111 77 61 50 139 197 290 75 80 81 58 53 101 92 71 103 180 141 132 94 69 204 134 102 94 52 110 103 104 72 118 95 67 69 200 48 100 205 121 103 152 84 73 172 207 110 162 92 217 113 91 113 201 94 218 78 98 108 126 109 129 163 171 161 141 193 99 75 120 125 123 201 190 35 115 113 89 180 102 145 158 45 101 109 136 83 186 103 46 108 110 156 118 116 136 122 130 129 94 134 187 103 113 165 77 114 124 128 86 121 78 48 74 94 57 49 81 75 143 134 74 166 131 39 105 80 110 131 97 139 161 115 126 57 105 115 75 81 85 118 110 59 73 103 94 146 191 132 135 111 91 102 117 115 160 65 139 150 130 108 79 146 78 132 201 134 89 190 130 202 180 163 175 83 86 161 145 141 47 45 65 136 253 204 207 142 126 123 121 114 179 209 189 146 134 89 169 39 49 97 106 112 134 144 163 139 83 67 39 89 202 155 172 147 118 96 63 84 101 172 126 141 99 106 85 108 78 107 149 56 131 75 76 138 148 149 129 117 107 83 101 183 88 130 173 94 135 214 126 145 194 70 126 82 146 94 98 168 216 110 139 73 217 130 191 169 153 131 103 141 134 35 144 86 172 136 116 124 89 199 214 125 127 251 141 123 53 101 123 64 112 260 173 113 118 123.62096774193549
115 99 149 71 100 110 115 154 161 171 211 151 107 149 61 109 66 97 198 161 169 106 96 87 132 162 118 175 57 58 128 57 95 133 109 95 136 121 122 123 97 76 144 133 82 77 90 72 75 115 167 144 103 175 128 182 128 77 116 98 92 89 116 110 88 66 75 184 128 84 179 229 136 165 79 189 96 283 232 108 127 63 127 67 38 88 155 111 104 148 237 169 160 166 169 99 154 57 103 134 64 129 124 82 160 46 79 86 126 158 96 94 78 170 151 128 172 137 66 151 69 86 70 92 152 149 79 106 87 66 126 16 144 96 48 256 75 169 68 144 101 144 68 59 184 97 83 73 72 79 99 102 103 97 130 127 107 123 93 88 83 77 90 86 121 184 34 104 132 175 187 75 69 50 99 115 82 100 108 131 65 77 220 164 101 58 39 155 150 218 126 122 100 66 55 71 108 87 136 121 107 105 172 113 37 124 69 55 86 46 36 234 153 167 144 153 66 116 114 190 218 105 160 101 61 140 120 108 146 108 158 268 80 146 212 73 209 91 135 66 20 107 104 111 96 119 88 128 84 100 97 108 89 95 40 26 180 154 139 54 34 78 29 66 115 53 128 60 122 108 189 197 52 129 90 142 183 174 149 109 95 110 54 108 131 86 85 120 135 102 151 74 61 62 53 231 218 251 219 47 65 89 63 60 172 44 98 130 173 76 129 85 121 145 183 98 132 150 107 74 158 170 97 83 131 76 132 160 207 221 174 43 213 165 188 140 139 146 58 95 129 82 113 150 100 94 115 196 151 134 91 113 72 80 54 107 124 119 173 127 133 94 104 162 143 87 124 168 173 154 199 81 75 113 173 173 126 135 95 194 66 151 75 50 167 89 102 50 93 121 164 49 83 38 121 132 78 93 100 185 103 111 87 119 130 88 78 94 240 156 110 213 218 72 83 98 122 117 156 191 43 122 170 106 90 109 64 122 138 134 85 120 124 162 89 171 65 161 33 140 93 101 56 114 140 128 116 62 216 109 76 55 42 126 189 287 63 68 71 52 39 98 87 59 94 163 132 118 83 68 193 124 90 89 51 100 91 96 66 114 94 56 59 167 43 93 203 107 95 142 78 70 148 190 96 148 80 213 108 81 100 186 80 204 74 89 97 120 98 122 163 165 158 129 175 91 67 110 122 99 215 188 28 119 111 83 191 94 136 144 43 85 102 122 83 180 88 40 102 102 140 109 123 130 124 128 122 87 126 183 91 106 153 68 105 117 115 80 110 69 41 66 90 51 45 75 69 137 126 68 146 131 38 96 67 104 127 84 138 150 108 117 52 94 102 59 64 75 103 101 49 69 95 84 130 181 123 122 98 85 94 113 111 155 61 139 138 116 103 70 135 79 125 198 125 83 183 129 190 172 154 179 85 82 151 140 135 46 36 56 130 248 186 196 136 121 121 125 108 171 210 169 128 130 77 150 33 43 84 100 107 131 139 169 124 79 61 33 80 206 147 154 134 110 82 57 77 89 162 117 124 87 97 86 101 78 101 132 50 124 67 68 134 129 144 115 100 106 72 101 169 81 114 154 84 121 198 122 147 183 59 118 73 137 94 88 158 197 105 135 76 205 122 179 161 139 136 84 139 131 27 135 80 168 118 113 108 82 199 206 125 114 253 129 114 45 86 109 59 105 266 163 108 109 115.68279569892474
104 91 133 69 88 103 102 153 161 165 192 142 99 142 61 100 57 87 197 153 156 93 84 81 127 153 107 156 57 53 121 53 94 121 106 85 135 109 110 113 84 74 147 120 73 69 85 63 69 113 158 139 94 176 113 193 123 68 103 97 79 76 103 101 79 57 71 174 115 77 168 231 134 162 71 188 98 269 232 102 118 57 117 73 34 85 140 103 91 140 232 153 156 163 164 89 138 47 96 120 59 127 112 75 140 38 75 76 117 144 84 82 78 167 138 120 162 134 61 143 63 74 66 74 141 136 72 101 75 57 122 16 121 88 42 248 64 166 54 134 92 134 65 53 166 88 75 65 59 72 85 90 93 82 119 118 98 119 85 84 71 69 82 79 127 186 29 99 135 162 178 66 63 42 84 101 72 90 103 121 61 72 207 167 89 55 36 147 148 208 111 116 98 61 48 71 108 87 123 121 92 92 154 104 32 113 64 56 80 42 35 217 150 175 142 140 62 104 105 188 210 99 154 91 57 128 114 103 142 97 150 244 74 130 189 64 201 84 120 60 20 99 88 103 92 107 76 126 69 97 91 106 80 81 38 20 168 154 134 52 31 75 26 58 99 44 122 53 112 106 174 188 51 113 87 133 163 162 133 104 87 98 46 104 121 91 79 128 126 90 139 74 52 54 48 232 227 264 212 40 58 76 51 52 158 40 84 124 162 66 130 86 112 134 168 93 122 148 97 65 150 163 86 77 126 72 125 154 208 228 162 40 215 169 189 119 138 126 50 88 118 85 100 148 91 93 103 181 138 125 79 106 59 75 48 98 120 121 163 118 125 83 92 152 136 83 119 173 153 142 181 74 66 105 179 166 111 123 85 184 57 147 65 41 165 81 85 46 93 115 161 46 69 33 102 117 69 88 97 164 95 108 78 110 124 76 74 88 231 155 102 195 210 64 78 87 116 105 148 179 35 111 168 99 87 106 64 116 136 120 80 110 121 148 92 153 59 146 28 125 84 97 46 107 123 121 108 56 204 111 72 50 37 113 194 276 59 63 70 48 36 83 83 57 83 154 121 109 80 65 181 108 83 80 46 92 80 78 53 104 89 48 61 159 39 85 201 93 86 135 69 73 137 183 83 130 72 213 102 70 90 184 70 195 68 88 100 114 96 118 146 153 156 120 155 78 57 98 111 91 212 177 24 109 97 78 188 80 136 138 39 81 97 102 81 173 77 35 99 95 129 102 125 127 118 124 104 75 114 187 77 98 132 61 98 107 103 67 96 63 36 57 84 47 45 61 70 125 117 56 128 123 32 92 58 89 137 77 132 130 102 96 44 85 92 57 59 63 95 90 39 66 86 76 118 178 112 115 91 75 86 111 106 147 52 133 131 99 91 59 138 80 111 201 122 79 182 130 193 167 141 172 71 78 140 128 142 43 33 43 120 241 161 178 135 113 118 123 109 171 195 157 114 114 66 141 28 39 77 90 96 120 133 164 114 74 53 33 74 204 135 134 119 93 74 49 72 81 155 107 118 75 89 78 88 75 106 122 42 115 59 63 132 127 124 112 79 100 61 89 161 78 105 139 69 112 183 110 148 166 56 110 61 123 83 80 147 189 92 124 70 185 116 171 148 125 135 74 130 116 26 124 74 162 105 109 99 70 192 198 127 99 263 126 104 39 76 100 54 103 277 150 88 99 107.98521505376344
99 78 114 58 80 95 84 144 150 162 168 128 87 136 50 90 54 82 192 145 137 88 78 71 130 154 101 144 57 46 109 46 90 117 97 82 129 102 97 105 66 65 131 108 67 64 71 56 63 111 142 138 88 166 105 196 120 57 94 91 69 69 96 91 76 52 63 154 104 73 157 231 125 156 72 187 100 255 225 95 114 55 107 75 30 72 132 94 85 135 238 144 153 147 153 82 128 45 92 109 50 113 103 71 121 37 67 69 113 132 79 72 77 153 124 112 155 133 54 121 53 66 61 67 131 119 60 91 64 47 119 14 109 86 38 242 63 159 52 124 88 117 60 50 142 87 65 63 51 67 79 82 88 75 105 112 91 117 79 80 62 62 70 70 135 173 22 91 130 140 170 58 53 41 75 83 63 89 102 108 54 61 211 164 80 52 33 144 142 202 107 113 100 55 41 66 101 83 122 108 80 79 141 94 28 105 59 49 77 41 30 212 145 171 134 122 58 95 91 193 196 94 146 77 50 118 108 97 143 88 147 236 72 107 172 57 204 77 112 59 14 88 72 83 84 94 70 119 62 85 87 100 71 80 38 17 169 146 130 45 29 74 22 47 99 38 113 49 104 101 156 176 44 109 78 124 150 147 129 97 70 93 40 98 112 88 72 121 106 82 134 73 43 51 40 232 222 280 205 40 52 77 49 47 148 33 75 107 161 56 120 76 106 119 161 88 110 140 88 57 145 156 80 70 119 68 121 145 201 238 134 35 218 176 176 110 139 108 44 80 104 85 94 138 83 80 91 171 124 114 75 106 52 62 46 95 105 114 156 111 121 79 81 139 133 81 106 162 147 137 168 66 59 95 175 146 110 107 69 177 48 147 57 36 155 70 76 38 90 107 151 36 61 29 91 104 58 76 93 153 85 104 70 102 106 68 74 90 213 144 94 172 212 56 73 72 119 91 137 165 32 99 151 95 85 101 59 110 133 110 75 106 98 148 87 154 53 143 26 110 72 93 48 103 122 110 102 53 190 96 67 49 32 101 197 254 53 59 72 43 34 75 77 52 74 151 117 96 78 63 177 96 75 68 43 80 71 73 50 95 89 42 56 153 33 78 191 89 81 123 64 70 125 183 75 116 67 225 100 59 77 168 65 180 63 80 94 108 88 113 127 138 140 104 144 79 50 89 109 75 208 183 21 100 91 64 191 67 125 133 36 78 98 92 80 164 71 30 91 92 117 95 132 121 107 113 99 67 111 171 67 96 128 53 90 97 91 57 92 62 32 52 68 43 38 59 68 114 109 52 111 119 28 88 48 89 133 70 120 124 105 88 34 80 83 50 47 57 79 82 38 59 79 72 101 157 112 108 89 71 79 109 91 147 48 130 120 85 84 56 129 73 102 195 120 79 187 136 200 158 143 171 67 66 141 118 135 37 31 39 121 233 151 172 122 104 108 113 111 154 185 147 110 104 53 134 22 30 77 81 86 115 120 150 95 62 47 27 61 191 123 130 115 79 66 49 62 71 142 93 109 66 83 73 84 66 107 121 33 103 54 57 133 116 112 105 65 98 51 83 148 77 103 129 65 108 173 92 147 149 47 97 53 117 69 70 153 190 82 110 72 173 107 158 138 118 130 62 114 107 21 110 63 154 96 106 91 63 195 180 118 95 262 119 99 41 69 93 53 98 275 139 84 86 100.75
99 77 103 57 72 87 80 142 142 153 157 124 84 137 43 80 47 74 184 137 125 86 82 56 123 141 96 134 51 43 90 40 85 105 89 74 134 91 95 94 54 60 123 103 62 68 51 57 53 110 134 125 86 156 100 201 110 49 83 82 63 66 92 81 70 46 56 136 91 68 132 222 117 149 64 189 86 256 211 89 117 48 108 68 26 68 124 84 71 124 241 127 150 132 138 72 120 39 85 102 45 111 96 72 111 33 52 55 98 124 65 66 75 152 110 108 137 120 44 119 49 61 61 54 115 120 51 82 56 48 114 12 102 73 32 243 58 148 47 119 83 104 52 44 125 79 51 56 45 59 64 69 82 64 106 97 82 105 73 78 55 56 60 69 123 176 17 84 128 129 156 45 51 37 70 80 56 82 97 100 44 51 191 160 74 52 37 135 130 195 101 109 98 48 36 63 95 74 117 97 78 69 129 86 25 92 57 47 74 37 27 205 139 175 116 104 49 85 84 190 192 85 146 69 43 108 109 92 134 82 138 223 65 106 155 48 197 73 104 57 13 80 64 74 82 92 61 109 53 80 87 98 65 72 35 15 163 131 115 44 27 72 20 41 86 34 104 41 99 94 148 170 38 100 77 109 140 129 122 88 73 93 37 92 103 94 67 112 102 81 127 71 38 46 36 233 218 283 198 31 48 77 44 40 136 29 72 105 160 58 108 65 96 113 151 82 100 129 80 51 130 140 76 74 115 69 117 139 196 239 123 27 220 166 168 99 149 99 39 79 94 79 89 128 74 75 95 158 116 100 69 97 42 57 46 92 94 113 141 96 119 71 75 121 122 77 87 168 133 127 157 55 53 92 179 128 99 96 63 170 43 151 55 31 144 63 69 35 93 90 144 33 62 27 76 92 55 68 94 137 83 95 61 88 97 64 66 86 205 137 95 171 209 47 71 68 112 93 124 151 32 86 139 94 84 97 57 111 121 101 75 94 95 143 83 140 48 141 23 94 60 93 41 97 110 96 95 52 183 81 61 45 27 91 196 248 43 50 65 41 31 73 66 48 69 141 107 81 72 59 153 86 62 63 37 73 62 66 42 82 89 38 50 143 31 80 182 86 75 109 59 72 107 178 69 107 60 223 103 52 72 160 56 170 60 71 89 99 86 95 125 118 139 97 135 72 40 80 95 70 210 178 19 100 88 58 181 57 115 123 30 69 89 82 80 143 67 26 86 90 101 90 130 118 95 110 87 64 106 148 63 86 122 49 74 82 88 49 83 70 26 44 56 35 40 54 68 104 96 46 98 110 21 84 45 83 133 63 111 110 97 79 28 78 75 50 42 51 74 73 36 51 75 66 93 151 111 100 82 67 77 95 85 139 44 119 119 79 82 51 125 65 87 187 117 76 176 141 207 150 136 168 64 66 133 109 127 34 28 38 113 208 146 164 117 97 88 103 99 141 181 134 100 94 48 124 20 24 80 75 72 102 108 125 85 55 37 23 57 184 110 122 111 72 61 44 55 63 129 84 101 59 78 77 86 63 95 114 31 94 43 50 129 108 104 103 63 96 48 73 144 68 99 122 67 94 159 81 151 138 42 82 48 111 62 64 149 181 70 98 71 145 94 141 133 104 117 52 107 93 17 94 55 145 89 105 83 58 185 162 106 84 260 111 91 36 65 82 44 88 256 128 76 83 93.85349462365592
94 67 94 50 71 81 66 126 144 147 138 119 77 125 38 71 42 70 172 127 120 76 86 55 121 132 83 121 48 35 87 35 89 106 81 71 130 77 83 93 49 55 119 85 53 64 42 49 42 106 128 110 80 142 92 202 97 42 84 70 57 60 81 69 59 39 51 127 77 62 116 207 98 135 63 189 89 254 203 76 108 42 110 64 21 63 112 77 66 117 236 123 145 120 136 63 107 37 81 91 37 102 84 65 104 30 46 48 94 127 55 63 63 140 100 111 126 109 38 109 46 52 53 51 112 107 44 73 45 47 107 9 92 73 27 235 48 137 44 123 71 103 46 46 114 70 52 57 46 56 59 62 73 55 97 87 79 102 72 76 54 46 50 66 123 165 16 77 125 119 145 40 43 36 64 75 50 81 92 90 40 47 174 161 67 41 37 119 116 183 93 108 90 41 33 58 93 65 110 90 74 63 116 77 22 86 51 41 72 35 27 187 156 170 110 101 42 83 77 182 168 71 139 66 37 101 107 91 116 70 137 207 61 101 132 40 195 66 94 49 11 69 63 61 76 93 59 109 52 77 78 90 57 58 34 14 159 119 110 41 25 65 18 39 77 30 94 37 87 92 137 165 33 93 72 106 125 118 120 79 70 83 34 83 92 92 60 106 95 61 113 69 34 38 31 232 218 283 184 27 45 74 32 34 125 27 69 93 158 61 96 58 91 109 139 74 90 121 70 46 118 125 67 67 112 69 110 125 214 237 113 23 234 160 158 91 150 87 34 76 79 66 71 123 69 68 87 148 109 91 60 87 38 48 44 86 88 114 134 91 118 62 59 113 116 70 82 162 116 120 157 53 43 82 197 114 93 92 51 153 39 152 47 29 133 56 63 30 95 82 144 31 54 26 70 83 49 62 91 133 84 82 53 84 84 52 66 77 203 119 86 178 205 40 73 67 107 90 120 143 28 68 125 90 73 93 48 106 116 95 83 82 92 128 80 131 44 137 23 93 56 80 38 92 97 84 90 46 167 76 55 37 22 83 193 238 35 41 59 39 31 71 60 43 66 135 95 75 72 57 142 75 54 59 38 65 59 57 41 69 87 33 44 128 31 77 170 78 62 105 49 76 95 180 57 101 50 215 99 47 67 146 49 161 51 69 78 96 79 90 123 105 121 91 117 65 32 78 83 68 190 176 16 97 89 55 180 49 104 113 25 65 79 74 78 135 57 21 76 77 93 83 124 113 89 101 76 56 112 138 59 82 116 46 64 72 81 39 81 71 22 44 49 32 39 47 69 87 92 40 90 106 18 82 39 76 141 59 112 97 92 66 22 66 69 47 39 46 67 60 33 43 70 60 84 139 103 85 80 62 68 84 76 129 37 115 108 69 80 40 124 59 73 167 113 78 171 141 207 149 135 146 59 59 118 98 117 33 27 37 102 197 138 149 111 88 81 97 87 138 164 132 88 84 42 123 16 15 79 64 61 95 103 122 82 49 34 21 50 172 102 117 97 61 58 40 50 56 119 75 90 52 74 74 80 59 84 108 30 85 36 45 117 96 98 90 59 89 47 70 139 61 95 114 66 90 137 69 146 129 36 83 46 94 54 57 140 168 56 88 66 120 86 128 125 89 112 51 102 82 15 83 51 139 77 95 78 54 192 143 105 75 253 107 84 35 57 73 37 84 248 109 73 76 87.27688172043011
88 59 83 46 71 73 55 119 139 141 125 117 65 112 36 53 40 65 167 124 104 74 81 54 116 123 77 107 49 34 87 28 87 92 67 66 129 65 70 92 43 49 110 82 48 57 39 39 36 104 115 96 72 136 89 205 93 34 72 68 54 55 71 62 53 35 46 116 68 58 106 198 96 121 59 195 88 249 205 61 107 37 104 60 21 58 95 71 57 115 234 108 142 111 125 61 99 34 80 80 37 92 80 54 91 23 41 44 90 111 51 61 53 129 96 103 114 107 34 98 42 47 46 44 91 98 37 69 39 43 87 8 86 70 24 228 42 120 42 118 65 96 41 43 99 67 48 48 47 50 55 54 62 47 90 76 71 97 77 65 46 34 45 64 117 157 15 70 120 109 127 28 42 34 54 69 42 72 82 80 44 40 154 158 60 34 33 120 111 169 87 105 82 30 31 47 87 54 105 77 69 54 117 69 20 82 48 34 68 34 25 176 150 167 101 97 37 75 71 185 165 66 132 60 32 86 96 84 114 61 136 183 62 92 130 34 201 60 79 46 10 59 64 49 70 91 53 93 48 73 73 89 52 53 29 12 168 121 110 36 24 61 16 37 66 30 90 31 72 87 132 150 28 90 68 93 104 111 113 70 64 78 35 75 81 92 49 98 89 56 110 73 32 38 30 229 210 272 173 25 43 60 30 29 126 22 59 90 163 64 83 52 88 100 126 68 79 107 62 38 112 112 56 59 98 57 110 115 220 236 102 22 243 166 151 85 150 85 29 72 71 57 68 113 72 64 83 141 93 79 53 79 35 41 38 83 76 114 127 86 112 52 49 107 102 61 72 150 100 114 138 51 35 80 194 101 88 86 42 140 36 156 43 26 118 52 57 29 92 75 143 29 48 19 59 77 47 55 91 124 74 75 49 77 74 40 61 75 194 112 89 174 206 37 72 60 87 83 114 130 26 55 106 82 67 80 42 104 112 86 81 66 88 119 82 128 39 133 21 92 47 74 32 82 81 65 88 45 162 72 53 28 23 73 184 214 28 38 47 37 28 64 51 40 62 125 97 68 67 55 144 66 48 51 35 59 56 51 41 64 79 27 43 113 27 70 154 69 63 94 45 82 84 168 49 88 43 210 94 43 61 138 46 154 51 69 66 91 73 75 110 97 122 85 105 64 32 71 69 66 177 169 16 92 87 48 170 40 96 97 21 58 71 66 74 125 50 19 69 71 87 82 126 115 79 96 63 46 104 133 59 85 106 43 57 65 74 34 72 82 20 35 47 26 36 41 67 75 85 38 81 98 15 77 38 64 134 53 104 84 82 58 19 55 70 45 37 42 63 50 29 42 62 49 74 128 105 80 77 60 60 78 68 122 33 110 105 59 73 41 123 56 67 163 113 75 160 135 208 141 123 144 53 52 110 82 104 30 26 34 93 184 123 129 110 78 71 97 75 122 157 121 83 77 41 113 12 11 81 55 55 88 92 111 72 43 31 19 43 165 97 100 87 56 52 34 46 45 105 66 89 44 65 67 76 55 77 96 29 77 32 38 110 81 94 84 55 81 43 65 132 54 90 102 70 84 136 65 138 130 33 73 43 82 48 56 152 158 55 76 63 116 84 111 120 76 106 48 92 75 13 78 47 122 73 88 68 52 169 132 107 61 240 97 86 29 46 65 34 73 230 97 67 67 80.99596774193549
83 52 67 39 58 64 50 109 142 124 114 108 63 106 32 45 41 64 149 124 95 64 76 49 111 108 69 94 40 30 91 24 91 86 50 58 123 57 58 84 40 49 107 73 41 47 37 37 30 105 108 89 69 130 80 201 92 30 70 58 47 57 68 54 50 32 44 109 56 57 100 189 85 108 49 193 80 236 210 50 100 33 104 56 19 46 86 66 51 116 215 100 137 102 117 56 91 28 73 69 34 83 71 53 77 22 38 42 82 105 44 59 50 115 85 107 107 98 29 95 40 41 40 37 79 89 36 65 34 38 80 8 87 60 21 209 37 110 41 108 56 89 38 37 95 61 44 42 43 45 51 46 52 40 81 67 63 87 71 64 38 29 41 61 119 148 12 62 109 97 111 24 41 25 44 66 42 65 87 69 37 36 142 158 58 31 31 114 106 160 76 107 80 24 30 52 80 46 95 67 57 46 109 61 18 77 40 29 62 34 26 158 143 167 95 88 32 68 62 190 150 61 121 58 26 81 91 71 106 58 136 163 54 80 120 30 198 55 72 48 9 48 57 45 59 83 46 90 45 71 70 88 47 51 28 8 161 111 104 29 23 55 15 34 56 26 89 30 64 77 118 135 24 85 65 88 86 97 107 64 60 69 31 64 75 82 40 87 81 53 106 68 30 31 29 222 209 245 173 24 42 59 29 23 116 20 51 96 149 60 73 50 83 89 112 62 69 104 51 33 109 102 51 50 89 53 104 112 209 234 98 15 234 159 140 74 151 81 24 58 68 57 65 105 71 59 82 123 81 69 41 77 33 35 34 77 66 109 127 83 104 46 42 102 89 58 70 138 89 104 129 47 29 67 192 89 76 77 37 137 38 155 37 24 108 47 48 28 96 72 135 23 45 18 51 75 45 51 84 117 64 66 47 69 69 36 57 80 182 105 88 167 203 33 67 55 78 75 95 124 22 49 97 72 66 60 37 104 111 79 78 53 78 105 80 119 37 114 16 80 46 68 27 73 74 59 76 39 147 66 51 26 18 62 171 200 25 33 46 29 27 49 44 39 52 113 91 61 65 56 141 54 45 43 31 47 50 51 40 53 75 26 39 94 25 62 139 63 65 88 43 93 78 170 41 76 35 191 91 38 53 125 39 145 40 60 55 91 69 75 100 91 118 83 91 55 29 60 60 57 164 166 14 81 89 47 154 35 90 85 19 53 65 54 68 119 41 16 66 65 79 76 121 103 70 89 54 40 99 123 54 81 98 41 51 62 74 31 61 88 19 32 49 22 34 38 65 69 79 35 75 96 13 69 37 58 125 48 97 74 77 55 19 50 70 40 32 35 51 44 30 33 51 43 72 116 95 76 73 52 59 81 67 119 30 107 97 57 62 41 114 53 57 165 105 75 148 133 205 132 112 141 53 51 98 73 93 27 26 30 78 172 112 120 100 79 67 100 66 112 143 107 72 66 35 103 12 9 82 46 46 90 77 93 71 41 24 17 39 152 86 90 78 47 47 29 40 40 90 61 83 38 61 63 67 47 76 95 23 69 29 31 96 73 90 75 50 76 35 56 123 54 83 92 66 74 127 59 131 118 34 67 40 76 40 53 160 155 45 73 57 99 75 97 108 68 107 43 87 68 12 61 44 114 64 83 61 46 171 127 103 55 227 79 78 25 42 62 30 69 207 92 63 59 74.84139784946237
78 44 55 40 47 59 44 113 130 114 97 98 51 96 31 42 36 54 134 112 85 58 69 47 107 108 57 90 39 29 79 24 92 81 42 54 117 50 55 73 37 46 98 65 34 45 33 31 29 102 99 74 67 124 85 207 87 24 68 57 43 55 61 49 49 32 38 102 52 56 90 180 73 95 46 198 76 220 198 42 109 30 102 51 15 43 77 52 48 113 199 96 126 97 100 57 80 24 66 56 31 77 63 45 76 21 33 36 71 97 43 55 51 105 80 107 104 94 28 85 33 34 36 31 69 85 26 56 30 32 71 6 80 51 16 196 31 99 40 98 48 81 31 31 91 49 37 38 39 39 47 40 47 37 81 59 58 73 79 59 37 25 39 58 116 134 9 61 100 93 109 20 37 19 38 55 35 61 91 61 35 36 132 152 51 27 29 115 102 140 67 110 79 20 28 49 76 40 95 58 57 43 98 56 17 59 40 27 48 32 23 146 146 162 85 80 29 63 58 188 137 55 116 54 22 76 83 64 100 51 137 160 49 72 104 26 185 54 67 43 8 46 54 42 57 85 44 80 42 60 65 88 47 44 27 7 156 97 99 26 19 49 13 28 52 21 84 25 56 71 104 133 21 82 65 88 73 89 103 56 57 62 29 55 62 81 39 81 67 50 99 61 27 25 30 221 197 228 171 26 35 51 30 17 112 15 47 91 147 64 61 47 73 76 112 55 62 95 45 29 95 89 49 49 81 52 102 105 202 233 89 13 229 157 131 68 148 75 21 55 64 50 51 99 62 58 72 107 71 64 33 66 26 32 29 71 60 107 119 80 90 40 36 92 85 53 69 118 79 99 122 42 25 60 190 81 68 69 34 128 32 162 36 19 98 39 46 23 96 67 132 23 41 18 50 65 39 47 85 113 59 62 46 56 63 34 52 81 165 94 74 154 189 30 65 50 77 72 90 117 21 46 89 62 65 57 31 97 105 74 68 46 73 99 81 108 34 99 15 68 37 60 25 75 67 51 74 33 135 62 50 23 13 50 160 174 23 29 41 24 22 42 39 35 49 109 83 59 60 57 127 45 44 35 30 44 45 45 43 44 73 23 31 81 22 56 129 55 63 76 40 99 64 162 29 68 33 182 88 33 48 115 32 135 40 52 45 89 64 76 95 83 118 81 79 46 26 59 60 50 149 162 13 75 86 41 139 33 79 80 16 48 57 52 61 102 33 15 61 58 79 76 110 103 61 87 50 37 95 120 50 71 92 34 48 59 66 28 58 85 15 22 45 22 27 35 65 64 74 35 65 80 12 64 37 51 120 45 84 69 74 50 18 43 61 36 29 30 46 31 26 30 46 36 66 109 81 72 69 50 50 82 61 106 28 99 89 46 54 40 108 46 55 156 96 71 131 130 199 115 105 135 50 47 85 62 78 27 24 30 66 160 105 117 92 72 62 101 63 97 136 105 61 59 30 100 10 9 83 41 45 89 63 86 65 33 21 16 35 143 84 85 69 43 43 25 35 40 82 54 88 32 58 56 59 39 75 88 23 61 26 28 91 68 79 70 47 72 33 52 113 55 83 79 68 70 117 55 118 114 30 63 33 62 34 50 157 143 43 58 57 87 70 90 102 62 93 38 72 58 10 55 38 105 63 70 58 42 159 117 93 47 216 71 76 24 41 55 25 61 195 81 61 55 69.20698924731183
73 42 48 35 39 50 38 102 124 106 93 94 48 91 30 38 31 51 132 100 71 58 69 45 98 96 54 79 37 25 75 28 88 79 36 49 105 41 49 66 30 41 98 65 30 44 27 27 20 97 93 70 61 111 80 209 84 23 60 53 40 49 56 47 45 29 40 89 44 53 76 180 66 92 44 187 78 205 198 35 107 29 91 47 14 42 63 42 40 104 195 88 115 91 90 47 76 23 60 50 25 71 50 42 69 17 32 34 61 87 38 45 50 91 68 107 107 84 26 78 30 28 33 28 66 84 25 52 26 27 61 4 74 44 13 173 32 90 38 98 36 73 27 27 85 44 28 30 34 38 41 37 42 30 72 56 53 73 76 54 35 22 33 56 105 129 8 55 92 88 88 19 30 17 36 52 32 60 85 57 32 34 114 163 45 24 26 108 94 124 56 107 69 17 25 46 67 36 94 45 54 34 90 53 15 50 36 25 45 31 18 134 142 153 77 78 23 51 51 185 123 49 118 54 17 72 75 57 101 43 133 149 43 69 96 22 187 51 61 43 8 45 51 36 57 80 41 70 38 60 53 74 40 37 24 6 158 89 93 23 18 46 12 26 45 18 72 21 49 68 98 125 18 79 57 79 62 77 98 57 51 54 27 50 55 76 38 69 55 45 91 57 23 22 26 216 189 218 165 26 33 49 29 12 110 12 40 84 141 62 54 43 63 62 105 47 51 84 42 25 82 76 46 42 74 48 92 86 206 240 78 11 228 142 121 61 144 66 18 50 61 40 45 86 59 51 70 99 58 61 29 62 25 24 26 69 53 98 109 75 79 32 30 74 85 47 68 112 73 87 120 38 19 56 182 76 62 60 32 114 33 157 30 17 87 34 40 21 85 59 118 22 38 17 48 59 33 38 76 101 51 56 42 47 54 32 48 77 151 91 65 146 183 29 57 45 69 60 84 115 19 44 78 53 60 56 27 98 95 77 65 40 70 95 77 96 31 84 14 57 36 65 22 70 58 46 66 31 136 53 46 22 12 44 158 158 21 25 36 20 18 39 34 30 52 101 79 53 57 49 114 40 42 31 30 39 40 44 44 39 61 22 31 76 18 48 107 48 57 65 38 100 51 164 27 62 26 174 85 31 47 100 28 130 42 48 43 88 57 74 91 79 110 80 71 39 22 51 52 45 134 145 11 70 78 38 138 24 70 77 15 44 54 48 58 96 31 14 59 54 72 72 101 102 59 83 41 30 86 112 42 69 81 34 44 52 66 25 48 83 12 19 45 15 24 35 60 61 68 24 58 78 10 58 39 42 124 36 75 61 69 45 12 38 62 34 24 27 42 30 18 26 44 29 61 94 77 69 71 48 50 73 56 103 23 92 76 46 50 38 98 40 53 139 92 73 115 131 198 110 100 123 48 41 75 56 72 21 20 28 60 147 96 104 78 69 61 94 52 86 137 107 57 58 25 94 10 7 71 35 40 81 56 79 54 31 18 16 32 125 80 81 66 36 32 24 28 38 77 50 78 25 52 51 49 34 70 81 21 50 21 20 86 62 69 64 43 76 27 43 106 54 78 68 72 68 104 53 113 100 28 59 34 55 30 49 155 141 37 48 52 75 65 82 91 51 90 33 64 52 7 49 34 93 60 72 51 43 147 120 93 43 201 61 77 25 37 52 23 57 173 66 56 50 63.81720430107527
66 36 43 31 32 49 34 103 124 98 83 86 45 79 26 34 27 48 121 98 67 47 68 43 96 84 40 76 37 24 68 26 86 78 33 38 97 34 44 60 28 38 97 63 25 40 23 26 17 85 84 62 54 96 76 202 81 19 50 45 36 43 51 39 38 26 37 81 37 52 68 174 60 86 38 186 78 190 189 29 106 26 80 42 11 38 58 42 41 107 186 82 101 90 86 37 68 21 52 46 21 62 43 31 62 14 31 35 53 80 36 40 52 83 64 99 106 77 25 70 31 23 33 23 60 84 25 44 19 26 46 4 65 38 13 160 28 79 34 90 33 63 25 23 82 43 26 26 34 33 35 34 40 27 64 50 50 69 78 53 32 18 28 50 102 113 7 51 90 78 77 16 25 15 33 46 29 59 83 51 30 30 106 159 37 22 25 98 83 112 49 95 55 14 22 39 63 31 82 37 50 28 84 55 14 43 30 24 38 31 21 118 138 150 69 70 18 49 46 171 112 38 104 49 14 60 79 55 91 38 116 132 38 69 85 17 190 48 57 38 7 39 48 27 57 70 39 74 34 57 46 69 32 34 24 5 161 79 89 20 18 37 11 22 37 16 69 14 42 65 92 124 15 70 47 68 54 68 92 53 50 47 25 43 44 69 36 68 40 43 86 54 20 21 28 201 181 207 151 24 29 41 27 9 104 9 35 71 132 56 49 39 63 57 95 45 45 79 38 20 77 62 41 41 66 44 87 78 204 242 70 10 216 133 110 54 150 63 17 44 59 34 40 77 59 48 67 100 54 53 27 60 20 21 20 65 49 91 110 73 80 25 23 56 73 44 61 94 67 87 113 34 17 55 178 71 60 57 31 109 33 153 26 15 85 30 39 16 81 54 105 20 35 14 48 53 34 35 73 97 47 45 37 36 54 28 45 71 136 80 63 143 168 25 45 41 65 53 80 104 17 40 75 45 60 54 26 89 87 77 64 34 62 101 71 80 25 75 13 44 35 61 19 69 54 37 70 29 131 49 47 22 10 41 148 134 17 21 34 16 17 34 32 29 47 92 71 45 51 51 111 35 39 27 25 35 35 35 35 34 54 18 26 71 17 44 103 44 54 57 36 108 46 164 24 55 19 161 75 24 43 96 24 124 40 40 44 88 58 68 86 76 99 76 62 34 20 40 52 39 128 143 10 65 81 37 135 22 59 73 14 41 48 40 55 89 29 11 54 53 61 65 100 111 54 78 40 26 79 103 42 65 69 32 41 47 58 18 42 79 12 17 41 9 17 34 58 46 62 20 56 67 9 57 33 39 117 31 70 49 65 44 11 38 55 32 22 25 37 26 17 24 45 23 54 81 79 59 74 44 46 66 52 99 18 83 78 42 45 31 86 36 46 126 84 71 101 120 198 105 93 130 44 39 69 50 67 20 18 26 54 134 84 96 72 59 59 87 43 89 138 91 50 51 24 80 9 5 69 29 35 73 47 65 48 27 13 15 31 104 75 79 60 33 27 22 24 32 69 44 81 19 46 45 46 26 65 68 16 45 18 16 74 51 69 57 39 73 25 36 101 49 78 61 71 62 105 47 114 93 24 52 33 50 26 43 146 140 33 45 46 68 57 78 88 53 83 29 59 49 7 43 27 82 55 65 43 42 138 119 87 39 197 56 73 25 37 56 24 55 158 60 53 41 58.89247311827957
58 33 38 25 29 42 27 109 118 82 78 75 41 73 27 30 26 44 113 94 62 40 65 35 85 76 37 75 35 21 60 28 77 71 30 33 83 32 39 60 23 38 89 64 22 35 22 23 16 76 79 55 49 92 74 194 78 15 48 36 33 41 48 39 36 25 36 68 27 47 58 170 47 82 31 166 78 175 170 26 107 20 70 35 10 36 48 41 34 101 186 75 91 89 79 36 60 21 52 45 19 51 38 30 56 14 24 36 51 77 31 39 50 79 53 90 95 72 24 65 31 21 35 21 51 82 22 38 15 23 41 4 59 31 13 156 22 69 27 89 28 59 24 24 76 36 21 21 36 30 33 28 34 25 54 41 47 62 81 49 23 14 22 46 96 98 6 44 79 68 72 12 22 14 28 42 24 57 79 48 33 28 106 154 33 21 22 101 68 103 45 84 49 12 16 36 54 25 78 33 46 24 77 49 13 38 27 22 35 28 18 107 133 143 64 71 14 39 43 159 101 32 99 41 10 47 77 49 91 33 103 114 34 67 77 16 185 44 59 34 6 37 48 21 56 66 35 65 29 53 43 68 24 30 21 5 164 68 74 20 15 32 8 19 29 16 59 14 37 55 78 123 11 70 47 57 51 63 90 51 50 43 23 38 35 62 26 60 32 35 81 51 16 20 25 198 177 195 134 25 28 37 22 9 90 9 32 69 120 52 45 36 57 52 91 44 39 74 35 19 64 53 41 40 56 44 81 73 198 221 67 8 206 121 96 53 144 61 18 40 50 32 29 75 55 44 66 93 48 46 24 53 17 19 16 64 46 86 105 70 68 22 18 47 69 43 62 85 62 73 109 29 14 50 177 59 58 58 29 103 28 142 24 13 82 28 36 12 74 48 105 19 29 11 41 45 32 27 62 83 50 39 37 31 48 27 38 68 127 73 52 130 154 18 39 38 62 47 74 95 15 34 63 40 52 43 24 86 74 69 64 29 58 93 64 74 21 68 12 40 35 55 15 68 55 33 67 22 126 41 42 19 9 36 138 112 13 18 33 14 15 33 27 29 44 78 65 40 53 51 105 29 38 25 20 33 31 30 33 27 46 14 25 69 17 36 88 39 58 52 30 111 39 158 22 49 17 155 69 23 40 95 21 110 37 37 39 86 49 66 80 66 90 74 52 30 20 37 51 34 108 136 9 57 70 36 135 18 56 68 13 44 44 33 55 82 25 12 50 43 52 61 91 114 51 75 35 22 70 102 38 63 65 30 37 42 51 15 39 79 12 15 38 9 17 34 58 42 53 20 47 56 8 47 29 33 113 28 66 48 58 41 11 33 46 28 23 19 33 24 17 18 41 21 50 71 72 56 69 41 39 67 44 95 17 79 71 37 43 33 82 33 43 123 78 70 88 115 188 100 91 111 40 38 68 41 66 18 17 25 51 116 80 92 61 56 51 77 36 85 137 79 44 45 26 74 8 3 73 25 33 71 41 61 46 23 11 16 24 97 66 70 54 27 24 17 20 32 57 39 73 18 40 37 47 22 60 68 15 35 18 13 67 45 64 48 39 69 23 29 88 43 78 55 68 55 94 44 113 81 25 52 28 42 21 39 130 136 28 35 41 57 57 74 81 41 74 31 48 42 7 37 20 77 57 55 37 40 136 116 82 35 184 52 66 25 37 49 18 49 148 56 53 36 54.12231182795699
48 29 33 19 26 37 27 106 106 79 71 73 39 68 28 24 26 34 106 89 59 37 58 34 73 73 32 65 34 17 54 29 67 73 29 26 71 30 35 56 19 39 82 68 21 37 21 20 12 77 69 51 45 78 71 177 82 15 43 32 24 40 43 38 33 21 34 63 25 43 55 176 43 75 26 158 61 169 151 22 93 18 65 34 9 31 43 38 28 100 186 64 78 79 69 28 54 19 51 48 16 52 34 28 50 12 19 31 45 75 24 35 47 73 44 86 92 66 20 54 26 18 31 19 50 73 18 33 10 18 40 3 52 27 11 146 20 57 24 82 22 53 22 23 73 30 19 19 33 25 26 24 38 21 47 38 43 58 78 49 21 12 21 42 92 94 5 35 72 62 63 9 22 11 21 38 20 49 67 41 30 27 100 149 29 21 20 105 60 97 45 78 45 10 15 39 49 23 67 30 41 21 70 44 11 37 25 21 37 27 18 90 131 134 56 67 13 35 42 155 84 26 93 42 9 43 76 46 82 27 98 99 30 59 73 13 179 46 60 31 6 33 43 20 49 65 31 65 27 48 44 66 21 26 19 5 168 55 68 20 13 29 7 15 26 16 51 12 30 54 69 110 10 66 45 54 47 57 85 47 47 38 19 33 31 54 24 56 26 33 74 50 15 17 25 181 170 186 122 27 29 36 19 8 76 9 30 66 109 49 41 30 55 42 86 34 36 63 34 14 58 45 34 40 44 39 77 65 188 222 70 7 200 117 85 46 152 49 15 33 46 31 24 70 54 42 63 81 42 39 22 49 14 19 14 61 42 74 100 64 58 20 16 38 65 42 58 77 58 67 104 27 12 48 172 56 51 47 27 92 25 129 21 13 73 25 31 11 67 43 96 17 28 10 40 37 28 24 52 75 43 39 34 26 50 23 32 61 112 74 50 123 145 16 31 33 56 41 62 78 14 31 59 34 48 36 18 79 63 67 64 25 49 88 69 66 18 63 12 35 29 54 15 56 49 27 60 23 104 35 45 16 9 31 124 99 11 15 32 12 12 29 24 23 38 68 65 34 51 42 99 26 30 19 19 26 34 23 27 26 39 11 20 62 14 31 83 36 57 43 27 110 30 142 21 38 14 144 60 21 34 85 17 102 47 35 39 85 48 65 73 59 84 71 45 27 18 34 47 33 102 132 8 43 62 35 137 17 50 62 12 41 42 32 44 79 22 11 52 42 49 57 88 108 47 69 33 17 67 96 34 53 60 28 35 40 49 14 32 82 8 14 33 6 14 30 56 40 50 18 43 54 7 41 25 33 101 27 60 43 51 37 10 27 39 27 18 19 29 22 13 16 36 18 45 63 69 50 64 40 36 56 41 89 13 73 69 32 38 35 75 31 36 103 73 69 76 122 180 95 85 99 39 33 65 35 60 16 15 25 43 106 70 83 53 52 43 71 31 81 137 71 42 35 25 64 7 3 60 24 33 66 34 53 40 18 9 13 20 87 67 65 43 22 20 15 18 30 49 31 70 15 35 31 39 18 54 68 15 28 16 10 59 45 59 40 33 65 21 25 76 39 77 44 64 53 91 40 115 75 24 48 25 36 17 32 119 130 23 31 38 52 54 62 73 35 62 32 44 36 7 34 17 77 57 49 34 40 129 109 78 30 170 49 54 22 33 45 15 42 138 50 52 29 49.64381720430107
44 25 30 17 23 31 24 98 102 72 69 71 37 62 27 21 24 29 94 84 50 32 51 30 68 71 25 58 30 13 46 27 64 67 25 24 61 28 30 55 16 34 73 69 14 31 18 20 11 65 66 43 43 69 66 175 83 14 40 27 21 37 41 32 26 23 33 55 21 39 45 159 41 71 25 146 46 164 137 21 78 15 51 27 8 25 36 32 26 101 173 56 78 76 65 22 44 17 52 53 14 50 28 24 44 10 15 24 36 69 18 27 43 60 40 77 86 60 22 47 25 19 33 14 44 58 17 31 8 15 40 2 50 21 10 133 17 45 23 78 20 45 21 21 66 28 17 18 31 25 25 23 34 18 44 33 36 59 77 44 18 11 20 38 81 86 3 27 71 53 58 7 19 12 19 32 18 43 65 38 29 24 101 141 27 20 15 102 55 85 39 78 45 8 14 33 46 25 60 29 33 21 61 43 10 33 20 18 36 25 18 82 125 136 47 61 12 30 34 147 75 21 86 38 7 40 75 45 72 24 96 98 26 56 64 11 160 46 54 31 6 26 41 17 48 63 28 61 25 37 46 55 21 24 18 5 170 46 65 16 11 24 6 12 23 11 44 9 30 46 62 112 10 64 40 58 38 52 79 45 52 37 19 28 29 51 24 51 15 32 64 44 13 16 24 168 160 171 112 29 25 35 15 7 67 9 30 56 95 43 38 28 44 38 82 30 32 56 35 13 51 44 27 34 37 38 80 58 180 226 66 6 190 105 80 42 142 48 13 33 39 22 23 66 51 38 65 72 37 30 20 46 10 19 12 54 40 66 88 54 56 20 12 33 59 43 50 77 59 59 97 25 11 40 169 45 48 48 25 80 24 133 20 12 64 21 31 11 62 35 90 14 21 9 38 32 24 23 49 70 41 37 32 23 45 23 26 57 93 67 51 116 129 13 29 31 51 37 59 67 13 30 53 30 49 30 16 75 51 61 56 23 41 85 60 69 16 51 11 34 24 51 13 49 42 25 54 21 98 30 43 14 7 27 109 88 9 12 30 9 7 29 19 21 32 64 61 31 46 41 97 22 27 18 16 22 32 20 27 25 35 8 17 56 12 29 79 34 43 42 25 118 26 132 19 33 10 131 53 16 30 86 14 94 43 28 39 82 44 65 65 56 79 62 41 23 16 30 43 27 99 133 8 37 55 28 139 12 45 59 11 36 36 28 40 71 21 11 49 34 42 54 82 92 44 65 30 14 68 87 31 51 56 27 28 39 50 13 26 82 6 12 32 6 13 26 54 39 43 16 41 48 5 42 21 34 90 25 54 39 42 35 8 25 37 25 14 18 25 22 14 15 30 19 43 55 65 44 63 38 35 51 40 83 12 69 68 28 34 34 67 32 35 94 69 72 64 117 171 89 87 81 37 29 60 29 51 15 13 21 41 86 66 78 43 44 35 64 25 78 136 63 40 31 28 54 6 1 51 26 30 59 30 45 34 18 7 10 17 77 75 60 41 18 19 13 17 30 41 26 61 11 29 28 30 17 44 69 14 21 14 9 51 45 51 35 28 56 18 24 64 37 66 37 62 45 88 37 112 63 25 46 26 29 17 26 104 122 20 26 41 48 49 55 65 27 58 25 37 30 6 29 15 69 52 46 28 44 120 104 72 27 165 45 48 25 28 37 11 36 127 42 47 28 45.49327956989247
35 22 28 14 17 26 20 96 94 68 63 65 33 59 25 18 20 26 92 79 40 28 46 29 64 65 22 59 27 10 42 27 60 58 21 23 57 25 25 53 14 29 66 73 11 29 15 19 11 61 58 35 37 61 63 163 79 12 33 25 19 37 37 27 23 20 32 53 19 38 40 158 36 65 21 142 44 156 123 21 76 13 44 26 7 22 28 27 21 98 165 51 66 64 63 21 37 15 54 47 11 39 23 22 44 8 12 20 33 65 14 23 33 53 34 68 75 54 26 41 23 17 28 13 42 50 13 29 8 14 33 2 48 13 9 115 15 39 22 66 15 43 20 21 66 24 14 20 26 23 21 22 35 14 40 30 33 53 65 41 16 10 17 35 80 80 2 25 66 48 52 7 16 15 16 31 14 41 67 33 27 22 101 135 25 20 13 94 50 75 38 79 40 6 12 29 47 24 57 23 30 19 58 43 9 28 17 20 36 24 19 80 122 121 39 57 10 30 26 146 69 20 79 32 6 36 75 42 72 18 91 79 23 49 61 10 144 42 52 30 6 22 38 16 40 54 22 55 22 33 46 56 18 23 13 2 167 39 58 14 10 25 6 13 18 10 43 9 26 46 56 105 8 62 37 55 33 41 74 46 46 27 18 23 24 42 23 50 13 31 57 38 11 16 17 152 142 156 105 29 29 34 10 5 62 7 27 51 95 38 32 27 40 32 70 28 30 52 33 11 44 40 25 39 29 30 72 51 177 215 63 6 183 94 78 38 153 45 10 30 37 21 16 61 42 34 61 69 37 28 17 40 9 18 11 47 35 60 89 50 54 19 12 25 54 35 44 73 56 57 102 18 10 36 167 41 45 43 19 70 22 131 21 11 59 15 27 9 62 33 84 12 18 9 34 30 22 18 46 65 35 37 32 20 38 22 26 56 86 62 47 114 122 12 26 29 43 38 52 66 11 27 44 26 46 28 14 69 51 58 48 18 37 76 53 57 14 48 10 31 22 43 10 46 37 22 53 19 87 30 43 12 6 20 94 72 8 11 26 9 7 24 18 18 25 58 54 24 39 33 97 17 23 14 16 18 28 18 27 19 29 7 15 50 11 23 72 28 35 41 21 122 25 125 18 30 9 130 53 18 26 79 13 82 44 26 36 72 37 60 56 46 66 61 36 16 13 27 43 20 92 119 6 32 52 25 137 11 35 53 10 30 39 25 34 65 18 7 43 30 35 48 69 92 39 61 28 14 63 81 30 51 51 26 25 32 50 10 21 83 5 11 30 6 12 25 51 40 35 16 37 43 3 38 19 32 79 22 48 34 38 32 7 23 33 20 12 17 23 21 15 14 23 15 37 49 62 44 57 40 33 49 43 72 12 65 59 24 28 31 61 31 33 85 68 69 58 115 158 76 88 73 36 21 58 23 41 15 11 18 32 86 56 74 35 34 30 54 21 77 129 56 36 28 28 44 6 1 48 26 30 51 28 44 32 14 7 7 16 67 74 53 37 16 17 12 15 29 32 23 59 10 25 24 27 16 37 61 15 22 10 7 48 45 45 30 26 52 16 21 50 30 60 30 60 41 80 30 107 54 26 44 21 27 15 25 93 119 20 21 46 40 44 49 54 21 53 18 34 25 6 27 12 61 50 42 24 44 116 99 66 22 152 44 39 24 28 29 11 35 117 37 44 26 41.66935483870968
31 20 22 9 11 22 20 79 90 67 57 66 31 51 24 14 21 20 91 68 39 21 43 27 61 59 20 50 24 7 38 25 57 54 20 21 47 20 22 47 13 27 60 77 11 23 15 16 9 56 51 28 34 59 58 156 80 10 31 21 18 33 31 27 20 17 27 54 18 35 30 152 32 60 18 130 39 152 107 22 69 12 35 20 7 19 26 29 20 91 154 40 62 65 53 21 32 13 47 44 11 32 22 16 39 7 11 19 31 59 13 18 30 45 27 58 68 52 27 37 19 12 24 12 43 47 12 24 7 13 27 2 43 12 8 101 13 32 20 61 10 41 18 17 65 21 13 17 25 19 18 20 35 13 40 28 29 45 64 41 14 10 14 32 74 69 2 23 63 40 41 6 15 17 14 25 13 36 61 27 26 19 89 125 24 18 12 91 43 71 39 77 38 6 11 26 42 23 53 22 23 18 51 42 9 27 14 16 34 22 17 68 114 116 35 60 9 25 25 134 63 19 83 26 5 33 79 42 68 17 85 69 24 43 59 7 132 42 50 29 5 20 31 14 36 51 20 49 21 26 47 51 13 22 10 1 149 33 49 14 10 22 5 13 13 9 39 6 21 44 49 90 8 55 30 51 28 39 71 41 39 24 18 26 20 35 20 45 11 27 51 35 10 16 14 139 124 135 98 32 26 32 7 3 59 5 26 52 93 36 27 25 35 32 66 24 27 45 33 11 36 38 22 34 25 28 71 48 168 195 49 6 171 82 78 37 149 44 7 29 33 18 14 49 36 33 54 61 25 25 16 32 8 16 10 37 29 53 81 45 47 17 11 21 51 31 38 68 50 51 97 15 9 30 155 31 43 38 16 69 17 107 21 6 55 12 23 7 58 30 77 12 15 9 36 25 18 17 37 65 30 35 34 19 35 21 25 43 75 57 43 100 112 10 23 28 36 37 47 58 11 24 39 21 39 23 10 62 45 53 48 17 35 65 52 53 12 42 8 31 21 38 8 42 37 21 45 16 80 25 43 9 6 16 88 68 7 10 24 7 6 20 19 17 23 53 53 23 37 33 94 13 20 14 17 17 23 18 27 14 25 7 15 55 7 23 70 26 31 40 16 138 24 113 16 27 6 125 43 16 18 69 11 81 41 29 29 63 39 53 50 45 61 53 29 15 11 25 35 16 85 116 4 29 45 26 131 8 28 50 8 26 33 24 34 58 13 8 38 24 31 45 59 91 36 59 26 13 61 77 30 46 50 25 19 30 47 8 19 86 4 9 30 5 11 25 52 33 32 15 31 45 3 35 15 28 71 23 43 30 30 27 5 22 33 19 11 17 19 19 13 10 17 14 26 43 58 41 51 37 30 46 36 63 11 50 50 20 25 31 51 24 30 79 56 65 49 102 149 71 77 69 29 19 53 20 37 14 11 15 27 75 51 64 33 31 28 55 18 67 127 45 34 23 28 41 5 0 39 21 24 45 25 40 28 14 6 6 15 57 74 51 29 13 17 10 13 24 32 20 52 9 21 21 22 11 33 59 14 22 11 7 39 43 39 25 27 48 15 20 43 24 46 25 56 31 74 23 100 47 24 42 19 19 13 22 79 108 18 19 40 37 34 42 49 18 52 14 29 23 5 24 11 54 50 40 19 41 109 93 62 22 138 39 35 20 25 29 11 29 109 30 36 23 37.861559139784947
28 14 20 7 11 20 18 71 88 63 50 59 27 49 23 13 15 19 81 63 35 19 40 25 54 58 17 50 27 6 34 27 54 49 19 18 37 16 18 51 13 27 48 78 11 25 12 16 9 55 49 22 29 58 55 144 72 9 26 19 17 32 29 25 16 17 26 54 17 35 23 147 27 59 15 130 36 136 101 21 56 11 33 17 6 18 24 27 20 86 149 35 55 61 51 20 29 12 44 44 8 27 20 13 34 5 9 16 28 55 7 16 29 38 22 53 57 43 32 31 17 10 22 10 41 40 10 22 7 12 24 1 42 9 6 90 13 26 17 55 8 40 17 15 58 16 9 16 22 18 15 16 35 11 35 24 24 42 59 41 13 9 12 29 73 61 2 22 58 33 34 5 10 17 13 21 11 33 56 24 22 16 73 121 22 18 12 83 36 65 36 78 34 5 9 23 36 25 43 19 22 17 44 40 7 24 12 13 31 19 18 57 119 112 30 56 8 24 23 139 49 16 73 26 4 29 76 39 67 14 89 63 19 35 58 5 120 38 46 28 5 19 27 11 31 45 15 44 18 25 45 45 14 17 8 0 141 30 48 14 10 23 5 12 9 7 35 6 19 40 45 82 8 50 23 47 23 35 66 41 36 24 14 26 16 30 17 39 10 22 42 31 7 16 14 129 103 122 102 34 27 29 6 2 50 4 23 48 89 36 25 16 33 30 59 20 22 37 28 11 33 37 20 33 20 24 63 42 156 192 45 3 161 75 66 36 141 40 7 24 26 15 14 47 33 36 49 54 24 21 15 29 7 17 9 34 28 46 78 41 44 15 9 19 49 24 30 66 44 49 84 14 9 26 144 29 36 34 10 65 15 98 17 6 51 10 19 6 57 28 67 11 12 9 31 17 16 15 40 61 29 36 32 17 34 20 22 40 63 52 38 93 102 12 20 27 31 31 38 50 9 22 35 17 33 19 10 56 42 48 46 11 31 61 54 47 10 42 6 26 18 37 7 38 38 18 40 15 72 22 36 8 6 13 74 55 7 7 22 6 5 16 20 16 23 50 47 20 32 30 86 11 18 11 14 12 19 18 25 12 20 5 15 52 5 21 61 28 27 42 14 144 20 93 14 26 5 121 38 12 15 64 11 71 36 27 29 56 36 48 46 39 52 46 22 15 10 22 29 12 73 104 2 25 40 21 125 5 26 51 6 26 31 21 33 55 9 7 32 20 26 43 50 84 31 55 23 12 56 65 26 45 46 21 18 28 43 6 17 89 4 9 30 4 9 24 52 28 26 14 27 43 1 35 13 24 67 26 38 28 28 22 2 20 32 16 9 18 16 18 11 10 16 15 25 36 54 35 44 35 30 41 32 57 9 43 46 17 23 28 44 23 26 75 54 66 43 97 139 63 70 63 29 13 49 18 33 10 9 14 24 68 41 56 29 28 28 51 16 62 121 44 31 18 23 42 4 0 32 17 23 44 25 38 24 11 4 6 12 49 67 52 26 12 15 10 12 20 34 16 47 8 20 19 18 8 27 65 14 20 9 7 39 41 32 19 27 48 13 15 42 20 45 20 59 25 63 21 94 42 24 40 17 15 11 20 74 92 14 16 40 33 28 36 39 13 38 12 24 19 5 21 10 44 48 38 15 45 97 85 55 19 132 38 26 16 24 25 11 25 97 25 33 19 34.49327956989247
21 13 16 5 12 13 19 63 86 53 45 57 24 39 22 10 15 17 73 63 29 17 39 20 50 50 16 44 24 6 33 28 45 43 14 17 32 15 12 46 10 29 42 75 9 24 12 14 7 51 43 20 25 55 49 131 71 7 26 14 15 30 27 20 13 14 24 43 15 36 22 143 18 59 13 127 30 131 92 21 57 9 31 19 4 17 22 26 18 75 136 30 47 61 44 16 23 11 37 40 7 20 15 11 31 3 8 13 25 43 6 16 29 29 20 48 56 41 34 29 15 10 20 8 41 39 10 17 7 8 19 1 41 9 5 75 13 23 16 50 7 34 16 11 51 15 7 16 19 16 14 14 33 11 28 19 23 41 54 41 11 8 11 27 72 50 1 19 52 32 35 5 9 16 11 19 7 32 52 20 16 14 72 112 21 16 12 76 33 59 27 77 30 4 9 20 32 23 37 14 19 14 36 38 6 22 10 11 26 17 16 47 118 107 28 51 6 21 21 132 43 15 74 23 4 29 74 34 65 11 84 60 17 33 53 5 102 35 47 27 5 13 23 10 32 41 13 41 14 25 41 36 10 17 5 0 136 28 45 9 8 21 4 9 8 5 32 5 15 39 41 75 8 48 19 38 20 32 71 38 35 21 13 27 13 23 17 34 9 23 38 28 6 15 12 120 93 108 100 32 23 31 4 2 47 4 20 42 79 32 23 15 27 26 52 21 18 31 25 10 32 30 17 33 15 22 58 35 153 187 40 2 161 68 65 33 136 33 6 21 25 16 9 42 30 37 42 51 20 18 13 28 6 14 7 32 29 47 72 35 37 14 9 15 46 25 27 64 40 48 79 9 8 22 139 25 33 30 10 58 13 95 16 6 43 8 19 5 56 25 57 10 11 8 27 15 16 12 38 60 29 33 28 16 31 20 20 39 54 43 40 83 97 12 18 24 29 31 31 46 5 19 32 15 28 16 8 50 38 41 44 9 30 59 47 42 9 45 5 25 17 37 6 36 29 16 32 8 62 20 37 6 5 12 69 47 7 3 20 6 5 15 18 17 20 49 39 16 35 30 78 9 13 10 12 10 15 17 22 10 20 3 15 48 5 20 55 24 26 36 11 152 17 80 13 24 4 112 36 9 14 60 8 66 31 23 30 52 34 44 41 34 44 48 19 14 9 18 28 11 68 105 2 23 35 21 119 5 23 48 6 25 24 16 30 52 9 8 31 15 25 39 47 78 26 47 23 10 49 64 23 39 40 20 16 25 40 6 17 96 3 8 27 4 8 22 48 24 22 14 25 39 1 33 10 22 54 23 33 27 26 19 2 18 30 15 7 15 15 16 9 9 10 13 25 32 48 30 43 30 28 36 30 58 9 42 45 15 22 20 39 24 22 64 47 63 37 91 131 60 69 56 25 12 47 17 28 9 9 14 23 65 34 50 27 26 28 50 12 63 109 40 27 13 20 37 4 0 29 15 21 40 21 34 21 9 4 5 12 43 63 48 22 9 13 9 9 19 30 15 40 8 18 16 16 7 26 69 12 18 9 6 41 34 27 16 27 45 11 13 40 18 37 20 57 23 52 20 90 32 21 41 15 13 9 17 67 77 15 16 40 25 25 32 37 11 34 11 20 16 5 15 8 40 45 28 14 34 92 84 52 16 114 29 23 16 20 22 12 21 85 22 31 17 31.490591397849465
20 10 10 4 12 12 15 54 81 45 40 52 23 39 25 8 13 15 69 60 20 15 39 18 49 48 13 43 21 6 30 29 42 39 13 16 28 15 11 41 10 25 35 69 9 22 10 15 6 46 39 19 21 52 43 127 68 5 24 11 13 28 26 14 11 16 20 39 12 35 19 144 17 50 13 119 28 115 75 17 49 8 27 17 4 14 17 23 18 70 121 24 41 53 35 12 22 9 34 32 5 19 14 11 28 4 6 12 23 37 6 15 27 27 15 40 53 35 35 25 14 9 18 6 39 37 10 16 6 7 14 0 35 9 3 67 12 21 11 47 7 27 15 8 44 14 5 15 17 14 13 11 27 9 26 17 19 35 53 37 10 7 9 24 69 46 0 21 45 25 32 5 9 16 11 16 6 32 48 18 12 12 66 102 20 13 11 71 31 52 25 76 26 4 9 18 31 20 33 12 15 12 31 31 6 21 9 8 23 13 20 39 108 107 27 47 5 17 18 117 38 13 69 21 4 22 73 32 58 10 79 55 15 27 53 3 94 34 44 29 5 10 18 7 26 37 12 37 12 15 40 33 8 17 5 0 117 29 40 8 7 22 4 7 8 5 32 5 12 36 32 67 8 44 18 32 18 31 74 33 33 18 14 25 12 19 17 30 9 20 33 25 4 14 11 106 81 90 99 27 26 29 4 2 39 3 19 41 67 31 20 13 25 24 42 18 17 27 24 7 25 25 18 29 11 17 60 28 142 174 40 2 144 67 57 31 130 27 5 18 24 15 8 37 25 38 39 43 18 15 10 28 5 13 7 29 27 47 77 30 33 14 8 13 43 25 28 53 33 46 69 9 5 21 126 22 26 26 9 56 10 89 13 6 40 4 17 5 54 21 53 9 8 7 27 13 19 11 37 53 26 31 30 14 30 18 14 37 51 39 39 80 89 10 18 20 25 28 30 41 4 17 26 13 23 14 8 43 34 39 37 7 28 56 45 36 8 41 5 20 17 32 4 35 28 14 26 6 61 18 26 4 5 10 71 34 5 2 21 4 5 12 17 18 18 46 33 14 31 28 73 8 13 8 10 9 14 12 18 8 20 3 15 43 5 19 46 21 24 38 7 155 15 70 10 21 4 105 31 8 12 54 6 55 29 21 30 44 35 40 46 27 38 41 15 13 7 17 28 9 60 92 2 21 36 18 116 4 19 46 6 21 20 16 27 44 7 8 30 11 20 38 44 73 26 42 22 10 46 59 19 38 36 18 15 23 39 5 15 91 2 7 26 4 6 18 40 23 21 11 19 34 0 30 11 17 45 20 30 25 23 18 1 16 24 12 4 13 14 17 9 8 7 13 22 26 47 29 40 26 26 30 29 53 9 32 39 12 16 17 35 21 19 59 40 63 36 82 121 60 62 49 23 12 42 14 28 8 7 13 19 58 29 42 26 24 27 48 10 55 108 38 23 12 21 32 4 0 28 11 21 33 21 31 20 9 4 5 10 38 64 46 16 8 10 8 8 17 28 12 39 6 13 13 14 6 24 71 13 15 9 5 31 32 21 12 24 41 10 11 32 17 31 18 61 19 44 19 83 31 21 41 16 12 8 12 64 70 10 14 40 24 21 22 29 10 32 10 20 13 3 13 8 42 38 26 12 28 88 83 50 13 109 27 21 15 20 19 11 17 69 21 30 15 28.583333333333333
18 10 9 4 11 10 15 51 80 41 36 53 20 31 21 6 12 13 64 55 17 14 40 17 45 44 10 41 20 5 26 30 36 40 8 15 26 13 9 36 9 26 32 66 5 20 6 14 5 36 35 18 20 50 40 124 65 3 20 8 10 28 22 11 9 14 18 35 10 33 16 145 17 48 11 112 29 107 63 17 44 7 21 14 4 12 14 20 18 69 114 19 37 49 31 10 21 9 31 29 4 16 13 9 26 3 6 9 20 31 4 12 28 24 13 35 54 33 36 22 11 8 15 4 36 32 7 13 4 5 19 0 33 8 3 69 12 17 9 39 5 22 11 7 36 13 3 15 16 10 11 9 28 8 24 15 18 34 48 34 10 6 9 21 70 39 0 20 45 20 29 4 8 15 8 13 5 30 40 16 10 8 60 99 21 13 11 60 29 46 23 69 20 3 7 14 29 17 28 12 15 10 21 26 5 19 7 8 20 13 21 34 98 93 29 42 5 16 16 113 35 11 65 19 4 20 71 35 47 7 71 48 14 25 45 3 79 32 43 30 4 7 15 6 24 30 10 36 12 14 37 25 5 16 4 0 111 28 39 8 7 19 3 4 7 5 28 5 10 35 27 62 8 41 16 30 17 26 70 31 32 11 10 27 10 17 15 23 7 19 27 21 4 12 9 93 77 77 96 21 27 29 4 2 35 3 19 34 68 27 15 11 21 18 38 17 14 23 20 6 22 23 15 27 8 17 60 21 138 163 39 1 126 61 54 27 134 25 3 16 18 15 8 34 22 36 36 43 16 11 10 26 5 10 6 27 26 40 73 31 31 11 8 12 37 22 28 42 30 42 68 7 5 21 116 21 23 21 8 49 11 76 12 5 38 3 17 4 53 18 42 9 6 7 25 14 19 10 33 49 24 25 27 10 28 15 15 32 44 39 37 72 81 9 16 19 24 26 28 35 3 16 26 12 22 12 8 40 33 38 41 5 25 50 42 31 7 36 3 14 17 27 2 33 28 12 23 5 55 14 22 2 4 9 65 26 4 1 18 4 3 11 19 18 15 40 31 14 31 27 69 7 12 7 9 8 13 12 16 8 18 3 14 40 5 17 39 19 22 39 7 169 13 63 10 16 3 97 24 7 11 47 4 47 23 17 24 36 35 39 47 24 35 36 14 8 6 17 26 8 56 83 2 17 30 13 120 3 17 38 6 19 18 17 24 38 7 6 29 9 19 30 44 70 23 37 20 7 38 62 16 36 31 15 13 18 34 5 11 94 2 6 25 4 5 13 38 16 19 10 17 32 0 26 11 16 45 23 27 21 19 18 1 12 23 10 3 13 14 13 8 6 5 12 18 24 42 25 38 25 27 29 24 49 7 30 40 8 14 12 28 20 15 59 34 53 36 80 112 57 58 39 15 11 35 12 24 7 6 13 17 48 26 38 23 19 25 45 9 48 98 32 21 11 19 32 4 0 28 10 16 30 15 24 15 6 4 5 9 32 59 42 13 6 8 7 8 13 26 10 33 6 11 12 13 6 21 61 14 12 9 5 29 27 16 9 21 39 10 11 31 16 29 16 57 18 37 15 81 27 20 39 14 11 8 12 57 64 8 12 34 23 24 18 26 9 32 10 14 10 3 13 5 37 35 23 10 22 88 71 47 11 100 25 21 14 19 17 12 15 56 19 26 11 25.983870967741937
15 9 9 4 9 9 12 45 78 32 32 50 18 29 21 5 13 12 57 49 11 13 34 14 42 35 8 36 22 5 23 31 33 37 7 15 23 12 8 34 9 24 29 66 5 18 5 16 4 34 33 15 17 50 33 116 64 2 20 8 9 25 21 7 9 12 15 31 10 33 13 139 13 40 8 98 26 100 59 14 40 7 22 13 3 11 12 18 16 69 105 14 31 47 25 7 19 8 30 23 3 15 11 8 22 3 5 7 20 29 3 11 27 19 12 34 51 27 36 19 8 5 14 4 36 27 6 11 3 5 16 0 30 6 3 67 9 18 7 37 4 22 5 7 32 9 3 15 13 9 9 7 28 7 22 13 15 32 40 32 10 6 9 18 70 33 0 22 39 15 22 4 5 16 7 11 4 27 39 12 9 6 53 94 21 11 10 53 25 38 19 63 17 3 7 12 27 17 26 11 13 10 17 21 3 18 5 8 21 13 21 27 87 87 26 35 3 13 14 99 27 6 64 16 4 13 67 31 37 7 69 44 11 20 39 2 72 31 38 30 3 6 13 5 27 28 10 34 10 14 35 22 4 12 3 0 106 27 35 8 4 15 3 4 4 2 22 5 10 30 25 53 7 41 15 28 16 24 69 28 30 9 10 26 8 14 13 17 6 16 23 17 3 11 8 86 66 73 89 21 26 25 2 2 29 3 15 30 63 27 14 9 20 16 30 14 10 21 16 5 22 18 16 24 7 16 56 17 139 154 39 1 126 56 48 22 122 24 3 13 17 15 7 34 24 37 31 36 15 10 8 27 5 9 5 23 25 38 69 28 28 9 7 12 33 19 26 39 30 36 63 5 4 19 105 21 21 19 7 43 10 62 11 4 29 3 15 3 49 16 35 7 6 5 23 12 20 10 28 49 22 28 25 9 29 14 12 27 38 37 36 75 65 11 16 17 23 30 21 28 3 14 26 11 19 11 6 39 32 37 37 4 21 45 38 28 5 33 3 13 14 28 2 34 22 10 20 5 47 14 20 2 2 7 59 21 4 1 17 4 3 11 17 16 14 33 26 10 28 22 63 7 12 3 8 8 13 9 14 7 13 3 13 37 5 17 38 16 19 30 8 170 10 62 8 15 3 91 21 6 13 42 4 43 20 17 24 35 33 36 43 18 29 33 9 8 6 15 23 7 52 76 1 16 28 11 117 3 14 35 6 13 16 17 20 32 6 6 25 7 17 27 42 61 21 33 19 7 34 56 16 29 31 15 11 17 29 3 10 89 2 5 18 4 5 11 34 15 18 7 16 28 0 21 11 15 42 24 26 19 16 16 0 10 20 10 2 10 12 13 7 6 3 13 15 19 39 24 36 24 24 26 24 47 6 27 40 5 14 11 27 20 15 52 28 49 32 70 99 54 54 34 15 9 33 11 20 4 6 12 16 44 22 36 17 15 24 43 8 44 96 29 22 10 19 29 3 0 27 7 14 23 14 26 13 5 4 5 8 33 50 37 10 4 8 7 7 12 22 9 34 4 10 11 11 5 18 58 13 11 9 5 26 22 12 9 19 36 7 10 26 15 29 13 56 17 37 15 73 23 14 36 11 10 6 10 50 57 5 10 35 19 24 15 25 7 30 9 11 10 3 11 5 32 29 22 8 21 76 61 38 8 92 23 19 11 14 17 10 14 48 17 24 12 23.579301075268817
14 5 7 3 8 7 11 42 77 26 24 48 13 25 18 4 12 11 51 45 9 12 30 14 33 34 7 34 23 5 21 32 34 29 5 12 20 11 7 30 8 21 26 59 5 20 3 15 3 30 31 12 17 45 28 119 60 2 20 8 9 25 20 7 6 9 15 29 9 32 11 121 11 39 7 88 24 93 54 13 38 7 24 10 3 7 10 18 18 66 95 8 28 37 21 7 16 8 30 17 3 12 10 8 18 3 4 7 19 26 3 9 25 17 10 29 48 27 34 19 6 5 13 4 33 25 6 8 3 4 15 0 22 4 3 61 6 17 4 33 2 18 5 7 30 10 3 12 13 6 6 6 26 6 21 11 14 23 32 32 9 4 8 16 67 29 0 22 37 12 18 3 5 15 7 10 3 28 38 14 9 3 50 96 22 10 9 49 21 34 18 50 17 3 6 11 28 18 24 8 10 9 17 18 3 16 3 6 18 12 20 23 74 84 22 33 3 12 11 85 26 5 62 14 4 13 61 27 36 7 64 43 11 17 38 1 72 30 32 27 3 7 12 5 21 24 7 28 7 14 32 23 3 9 3 0 104 20 38 7 5 14 3 4 4 2 21 5 10 24 21 49 5 37 14 26 15 19 62 24 27 8 8 22 4 8 13 17 6 15 22 14 2 8 7 77 63 71 88 16 28 24 2 2 22 3 15 26 61 18 13 7 16 12 26 12 9 18 16 3 22 16 15 26 5 17 51 16 125 138 34 1 119 48 44 20 119 22 3 12 14 16 6 33 23 35 32 35 15 8 7 23 3 6 3 17 24 35 62 23 25 9 7 11 26 17 28 35 29 30 58 4 3 16 100 16 21 19 4 37 11 58 9 4 26 3 15 3 46 13 32 6 4 5 22 9 18 7 22 43 21 28 23 7 27 13 10 26 33 30 33 72 58 8 15 13 22 31 19 26 3 12 24 10 18 10 5 31 28 35 37 4 21 39 29 27 4 32 3 12 14 24 2 35 22 10 18 5 47 14 20 2 1 5 48 15 4 1 14 3 2 10 15 15 13 28 20 9 25 22 59 6 12 3 7 7 12 6 11 6 12 3 10 34 4 18 31 12 18 24 7 184 8 60 8 13 3 82 20 5 11 34 3 43 13 16 23 32 33 36 37 13 28 28 8 7 5 13 17 7 50 68 1 15 26 8 112 3 10 30 6 12 15 16 18 31 4 4 23 6 15 25 42 53 17 30 17 6 31 54 18 25 26 12 8 14 26 3 9 87 2 5 17 3 2 7 30 13 18 7 11 22 0 20 12 14 40 22 22 17 16 14 0 6 19 8 1 10 10 10 5 5 3 12 12 17 35 17 31 25 23 23 23 45 3 24 33 5 13 10 24 19 13 43 25 44 30 62 92 52 46 29 14 10 31 10 16 3 5 9 12 42 21 31 17 15 21 41 7 41 88 27 24 9 19 26 1 0 24 6 12 21 12 28 12 5 2 5 8 30 49 32 7 4 7 5 6 11 17 7 35 4 7 9 8 5 14 55 12 6 9 5 23 19 10 8 20 29 5 8 25 13 26 10 49 13 34 16 68 18 15 38 10 10 4 9 42 56 4 10 29 17 27 11 20 7 24 8 10 10 2 7 5 29 24 19 5 18 73 51 34 8 76 21 15 10 12 14 9 11 48 17 26 14 21.39516129032258
15 5 6 2 8 6 11 44 65 22 22 46 11 24 16 3 12 10 54 39 6 11 23 12 33 31 7 33 23 5 17 29 33 28 4 10 17 10 6 25 8 18 25 53 5 18 2 16 2 28 29 11 16 42 26 117 58 2 19 7 6 25 19 6 6 10 11 27 7 29 7 110 10 34 4 92 19 85 49 12 32 6 18 10 3 7 9 15 14 55 83 7 24 31 18 6 12 5 27 16 3 12 10 7 20 3 4 6 17 21 3 8 21 14 10 25 44 23 30 17 4 4 12 3 29 23 6 6 2 4 12 0 17 3 2 58 6 18 4 32 2 16 5 6 29 9 3 8 13 6 4 5 24 5 19 9 13 21 27 29 7 3 8 15 64 27 0 26 29 9 17 2 3 14 6 9 3 28 34 14 9 3 45 86 20 9 9 45 19 27 17 48 16 2 5 8 26 16 23 6 8 5 17 16 2 14 3 7 15 11 19 21 67 72 20 30 3 10 9 74 22 5 60 13 3 8 56 26 30 7 62 36 10 15 33 1 69 31 30 24 3 5 11 3 18 22 3 25 7 10 27 22 3 9 3 0 85 18 36 6 5 14 3 4 4 1 20 3 9 22 19 45 3 30 13 23 13 16 54 21 26 7 7 22 3 7 13 16 4 12 21 13 2 6 6 69 57 68 76 15 22 20 2 2 18 2 13 23 54 15 11 6 14 11 20 11 9 15 13 3 17 12 16 26 4 18 46 13 117 132 33 1 112 43 41 17 111 23 2 8 12 16 5 33 24 33 29 30 14 6 6 24 1 6 2 17 20 33 47 19 23 8 7 10 26 16 26 31 29 25 49 4 2 11 91 15 15 17 3 33 10 56 9 4 21 3 14 3 44 10 27 6 4 5 20 9 17 6 20 40 16 29 21 5 27 12 8 24 31 24 30 69 53 8 13 12 18 31 14 20 3 11 21 5 18 8 5 27 23 30 36 3 18 43 29 23 4 31 3 12 14 25 2 35 19 10 15 4 39 15 19 1 1 4 41 11 3 1 13 3 2 9 13 14 12 25 18 8 24 19 54 6 12 3 7 6 11 5 10 5 9 3 8 31 4 16 26 10 13 24 7 193 8 56 8 10 3 81 18 3 12 27 3 40 12 16 24 25 32 33 33 13 24 23 6 6 3 10 18 6 50 60 1 15 23 7 110 3 7 26 4 13 13 15 15 27 4 3 20 4 13 18 38 50 16 28 13 6 22 52 16 24 26 12 8 12 22 2 8 79 2 3 16 3 2 7 27 12 14 7 10 20 0 21 11 12 38 24 16 16 15 11 0 5 14 7 1 7 9 7 4 4 3 10 9 14 27 15 25 27 21 22 23 43 2 21 28 4 11 7 22 18 11 36 19 45 30 49 85 44 43 23 13 11 32 8 15 3 5 9 10 36 18 26 16 14 20 41 6 36 76 24 20 8 17 25 1 0 21 4 10 19 8 24 12 5 2 5 8 24 45 27 5 3 8 5 6 9 18 5 28 4 6 9 8 5 10 55 9 4 6 3 25 16 8 7 19 27 4 7 22 9 23 9 49 10 29 15 62 14 11 39 8 8 4 8 39 51 4 10 24 16 31 8 17 5 20 7 8 10 1 6 5 26 22 18 5 14 68 47 31 8 67 18 13 8 12 12 11 10 44 15 27 15 19.348118279569893
13 3 6 2 6 5 11 43 53 18 21 43 11 25 16 3 12 8 47 30 6 9 27 9 31 28 6 31 23 5 17 24 33 25 3 9 15 7 6 26 8 17 28 52 5 16 2 15 2 21 25 10 13 39 23 107 55 1 16 8 4 25 16 6 6 9 8 20 4 32 6 93 10 29 4 83 20 78 48 11 32 6 11 9 2 5 8 11 14 51 70 7 20 28 13 5 10 5 26 16 2 12 9 4 17 2 2 4 17 18 2 5 15 11 10 22 46 23 27 16 2 3 10 2 26 22 5 6 2 4 9 0 14 2 2 60 6 17 3 32 2 16 5 5 28 8 1 6 12 6 4 5 18 5 17 9 12 18 24 29 6 3 4 14 53 24 0 28 28 8 16 2 3 11 6 7 1 27 33 15 9 2 39 78 18 7 8 37 17 26 16 42 14 2 3 7 26 13 21 6 7 4 16 14 2 12 3 6 12 11 17 21 63 63 16 27 2 8 6 75 20 3 54 10 3 7 54 31 24 7 60 36 5 13 32 1 64 28 27 24 3 3 10 3 16 20 3 22 6 11 24 18 3 9 3 0 76 17 38 4 4 12 3 4 4 1 22 3 8 20 16 41 3 25 11 19 11 15 55 17 22 3 4 18 3 7 9 13 3 10 16 9 2 5 6 65 46 65 73 13 20 19 2 2 17 2 12 22 48 11 9 5 12 8 20 9 8 13 11 2 15 11 13 24 4 21 41 9 107 129 28 1 104 35 40 17 105 22 1 6 11 18 5 29 23 30 26 29 12 6 6 19 1 5 2 18 18 31 39 20 19 8 5 8 25 12 24 29 25 22 46 1 2 11 90 15 13 16 3 33 11 48 6 4 20 1 12 2 42 10 23 6 1 4 22 9 15 6 21 37 14 26 22 5 22 12 6 21 29 20 26 68 42 9 13 12 14 31 12 17 2 9 17 5 19 8 5 22 20 27 33 3 18 46 30 20 2 27 3 10 11 26 2 35 20 10 12 3 37 16 19 1 1 4 38 10 2 0 13 2 1 9 13 11 9 22 16 6 24 17 50 4 11 2 7 5 10 4 9 4 6 3 7 27 3 15 25 8 10 22 6 202 7 53 7 9 3 83 19 2 13 23 2 37 11 16 22 21 32 36 29 12 18 19 5 6 3 7 18 6 48 55 1 12 20 4 107 1 7 26 4 13 13 14 14 25 3 2 16 3 9 13 34 40 14 28 11 6 18 49 14 29 26 12 6 11 18 2 6 84 2 3 18 2 1 7 26 12 11 6 9 18 0 18 10 10 34 23 14 15 15 10 0 5 11 7 1 5 7 3 4 3 3 9 9 11 24 13 20 27 16 22 22 41 1 16 26 1 9 7 18 19 9 32 14 46 26 46 84 39 34 18 12 11 28 8 12 3 5 7 9 33 16 21 13 13 18 44 5 34 72 23 15 8 15 21 1 0 22 3 9 12 8 25 8 4 2 3 7 23 42 25 3 3 10 5 6 9 15 3 28 4 6 9 8 3 8 50 10 4 4 2 24 14 7 6 19 21 3 7 21 7 20 8 43 10 26 15 57 11 7 41 8 7 4 7 33 43 4 7 21 13 33 7 15 4 16 5 8 10 1 6 5 20 18 17 4 12 63 39 32 8 62 17 9 7 12 12 10 8 40 13 26 15 17.64516129032258
12 3 6 2 6 4 8 39 44 13 19 40 8 24 14 1 11 6 42 31 6 7 24 9 24 27 5 30 20 4 16 25 29 19 3 9 15 5 5 22 4 15 29 42 4 15 2 15 2 17 24 8 10 34 19 109 48 1 15 10 4 22 15 4 6 6 6 14 4 27 4 77 9 25 4 85 18 72 45 9 32 3 8 9 2 4 6 8 14 50 59 6 15 21 13 5 8 5 21 16 1 12 8 4 15 2 0 2 17 16 2 2 11 9 10 19 48 21 21 11 2 2 11 2 24 21 6 6 2 4 8 0 14 2 2 54 6 17 3 30 2 15 4 4 25 4 1 6 9 5 3 4 17 4 14 7 12 17 23 26 5 3 3 16 49 20 0 28 27 7 14 2 2 9 6 7 1 28 33 10 9 2 33 74 16 7 5 27 14 23 16 38 16 2 3 5 26 11 20 6 6 4 15 13 2 12 2 4 12 10 16 18 61 65 17 23 2 6 6 77 18 3 51 9 3 6 45 30 26 6 59 33 3 13 28 1 56 24 22 22 2 3 10 2 14 18 3 18 6 8 23 15 2 8 2 0 67 15 40 4 3 8 3 3 4 1 23 2 7 14 14 35 3 25 8 13 9 14 58 15 20 3 4 18 3 7 8 13 3 10 14 7 1 4 5 53 39 65 72 11 20 16 2 2 13 1 10 21 46 11 8 4 12 7 17 8 6 12 11 2 16 10 12 22 4 21 38 8 98 119 24 0 93 30 38 10 102 19 1 5 10 16 3 26 21 27 21 25 10 5 6 18 1 5 2 16 17 29 37 15 18 6 5 8 21 11 21 27 23 21 42 1 1 10 81 11 14 14 2 28 10 45 3 3 16 1 9 2 42 9 21 5 1 3 25 9 17 6 20 27 12 25 21 4 20 12 5 17 23 19 18 52 39 10 13 10 12 31 10 13 2 7 16 5 19 8 5 18 21 28 33 3 20 50 29 18 2 29 2 11 9 22 1 37 19 9 11 3 35 18 21 1 1 4 37 10 2 0 11 1 1 7 13 9 9 20 14 6 16 17 37 3 12 1 5 5 9 4 6 3 6 3 7 22 3 11 22 6 7 21 6 217 6 51 7 9 3 78 18 2 14 19 2 33 9 16 18 19 36 35 28 11 13 20 3 4 2 6 15 5 46 48 1 13 17 4 104 1 5 23 4 11 12 14 13 19 3 2 18 2 10 12 37 36 14 24 11 6 18 46 13 24 25 9 6 9 15 2 6 75 2 2 20 1 0 5 22 11 9 6 9 16 0 16 11 8 34 21 11 15 16 7 0 5 11 7 1 5 6 3 3 3 1 8 8 10 21 12 19 28 14 17 21 43 1 13 27 1 8 7 15 19 6 30 13 45 27 39 78 31 33 17 7 11 25 6 11 3 3 6 10 29 14 19 10 11 17 43 5 30 64 23 12 7 15 21 1 0 21 3 4 12 6 23 7 4 1 3 6 18 36 21 3 2 11 5 4 8 15 2 26 4 5 9 5 1 8 47 11 3 4 2 23 12 7 6 20 18 3 7 21 6 19 6 42 9 25 14 48 8 6 42 7 8 4 6 27 35 3 7 18 8 28 6 13 4 18 4 6 10 1 6 5 17 17 16 3 11 57 39 27 8 51 16 7 6 10 12 7 8 38 10 24 13 16.086021505376345
11 1 6 2 5 4 8 36 37 11 18 36 8 22 13 1 9 4 39 29 6 5 22 7 26 25 4 29 16 4 15 23 24 18 2 8 13 5 4 22 4 12 25 42 3 12 2 13 2 12 23 6 9 31 17 98 47 1 13 9 3 23 13 4 5 7 4 13 4 27 4 70 8 23 4 84 17 68 41 8 32 2 8 8 2 4 6 7 18 46 50 6 13 18 11 4 6 2 18 15 1 13 7 3 15 2 0 1 16 15 1 2 10 8 8 16 43 19 15 10 2 1 14 1 20 16 4 6 2 4 7 0 14 2 2 52 5 14 3 24 2 13 4 3 21 3 1 5 9 5 3 4 16 3 12 7 12 17 22 23 4 3 2 13 48 21 0 27 29 6 14 2 1 9 5 5 1 26 30 10 7 2 30 63 12 3 4 21 13 21 11 33 14 2 2 4 25 8 15 5 4 2 13 13 2 11 1 4 9 11 17 14 54 61 14 20 0 6 5 70 16 2 48 7 3 6 40 23 21 4 54 37 3 11 24 1 53 23 18 24 2 3 9 1 15 18 2 17 6 7 20 14 2 6 2 0 53 14 41 3 3 6 3 3 3 1 20 2 7 11 14 31 3 23 7 11 7 11 56 13 16 3 4 14 3 7 7 8 3 10 12 6 1 3 5 42 32 59 66 9 21 14 2 1 11 1 9 18 42 11 7 3 10 7 17 7 6 11 11 1 13 10 11 20 3 17 35 8 88 110 18 0 84 26 38 10 93 17 1 2 9 15 3 26 20 26 19 23 8 4 5 16 1 4 2 17 15 23 35 16 19 5 5 6 20 10 20 23 19 18 40 1 0 9 81 10 11 11 2 26 11 36 3 3 14 1 7 2 39 7 19 4 1 3 18 10 18 6 22 27 8 23 19 3 17 10 5 13 22 18 16 48 31 8 11 8 12 33 9 12 1 7 13 5 17 7 5 14 18 27 28 3 20 51 31 17 2 27 2 9 9 21 1 38 20 8 10 3 28 17 20 1 1 4 34 7 2 0 9 1 0 6 9 8 8 19 13 5 14 16 33 3 12 1 5 4 8 3 5 2 6 2 6 19 3 11 20 4 6 18 5 214 4 46 7 8 3 76 16 2 15 17 1 32 7 14 17 17 39 39 27 11 10 19 1 3 2 4 15 4 41 43 0 14 16 4 95 1 4 21 3 9 9 13 14 17 2 2 10 2 9 10 33 29 12 21 10 6 17 41 12 23 19 7 6 7 13 1 5 76 2 2 19 1 0 5 18 12 7 5 8 13 0 15 11 7 33 21 7 10 16 5 0 2 10 7 1 3 4 2 1 3 0 7 6 10 20 11 19 27 12 17 20 46 1 7 24 1 6 7 14 16 6 22 10 41 28 35 73 27 30 11 7 10 26 5 10 3 3 5 10 26 12 16 9 11 17 41 5 28 54 22 10 6 16 19 1 0 19 3 4 11 6 22 7 3 1 3 6 14 32 18 3 1 6 3 4 6 13 2 27 4 4 7 4 1 8 38 11 2 3 2 23 9 7 5 20 14 3 6 19 6 17 5 39 9 23 14 40 4 6 42 5 7 4 4 23 30 2 6 17 8 25 5 10 4 19 4 5 10 1 5 5 17 19 16 3 8 57 32 23 6 45 14 6 7 9 13 6 7 34 9 22 12 14.583333333333334
9 1 4 2 3 4 6 38 36 6 16 32 5 17 12 1 9 4 35 28 6 5 22 7 28 24 3 26 14 4 16 21 20 15 2 10 12 5 3 21 2 9 28 37 2 10 1 12 1 11 22 6 8 32 16 91 46 0 12 10 2 22 13 4 4 6 2 10 3 29 4 60 6 21 2 80 17 61 33 7 30 1 7 7 2 4 6 6 19 39 49 4 13 16 10 3 6 1 17 14 0 16 6 3 11 2 0 1 17 14 1 2 8 4 6 15 41 19 13 8 2 1 13 1 20 13 2 3 0 4 4 0 11 2 2 47 3 10 4 21 1 14 2 3 19 2 1 4 6 5 3 4 17 3 9 7 10 17 21 16 4 3 2 11 42 19 0 23 29 3 15 2 1 7 3 4 1 22 26 9 6 0 21 58 9 3 3 18 11 16 9 27 13 2 2 4 25 9 12 4 4 2 9 12 2 13 0 4 8 13 17 13 50 64 13 16 0 6 3 68 14 2 50 3 3 5 42 21 19 3 48 35 3 11 19 1 49 19 16 24 2 3 8 1 13 14 2 17 5 6 19 14 2 6 2 0 49 12 40 3 3 6 3 3 3 1 20 2 6 9 12 23 3 20 7 11 5 10 58 12 15 3 4 14 3 7 7 7 2 11 12 5 1 3 5 39 30 51 58 7 18 12 2 1 11 1 10 17 43 10 6 2 8 7 11 6 5 10 10 1 10 8 9 20 3 16 29 8 76 99 19 0 68 23 37 8 85 15 1 1 8 11 2 27 16 21 15 22 7 4 4 13 0 3 2 14 13 25 33 16 18 2 4 6 21 8 18 18 16 18 35 1 0 9 75 9 12 11 2 24 9 30 3 3 10 1 6 1 38 7 14 3 1 2 15 11 19 5 20 24 7 23 16 3 15 9 5 12 18 12 17 48 25 7 8 8 11 29 8 13 0 5 12 5 15 6 4 14 14 23 26 1 21 45 31 17 2 24 2 9 8 17 1 32 19 7 9 3 28 19 19 1 0 3 32 7 2 0 7 1 0 6 7 6 7 18 10 5 13 14 33 2 7 0 5 2 7 3 5 2 6 1 4 17 2 10 19 2 5 16 3 216 4 46 7 6 2 77 18 2 13 17 1 31 8 15 17 15 39 38 23 9 10 20 1 3 0 1 14 3 37 33 0 14 19 4 88 1 4 17 2 8 8 12 13 16 2 2 8 1 8 9 33 26 9 20 11 6 17 37 12 20 15 6 5 6 11 1 5 74 2 2 19 1 0 4 15 12 5 5 8 13 0 13 10 5 32 18 7 10 14 5 0 1 7 6 1 2 3 2 0 3 0 7 5 8 19 11 17 25 11 12 17 41 0 6 19 1 6 4 13 16 6 18 8 38 29 33 63 24 28 10 7 9 25 5 9 2 3 3 10 23 10 16 6 12 17 43 4 27 48 19 9 6 16 15 1 0 18 3 5 11 4 19 6 2 1 2 6 13 28 16 2 1 5 2 4 3 9 2 23 3 2 7 4 1 7 34 10 1 3 2 24 8 5 4 18 13 2 5 19 6 17 5 36 8 21 9 36 4 5 43 3 6 4 4 20 28 2 6 10 6 28 3 9 4 18 3 5 9 1 5 3 17 18 9 2 8 50 31 21 6 39 12 5 7 9 10 5 7 30 9 21 9 13.260752688172044
8 1 4 2 1 4 7 40 32 6 16 28 3 16 11 1 9 2 34 25 6 5 25 7 30 27 2 20 14 3 13 19 19 15 1 9 10 5 3 19 2 8 27 38 2 6 1 13 1 7 20 6 8 30 13 76 45 0 11 11 2 18 12 4 3 5 1 9 3 30 3 53 6 19 2 75 15 53 30 7 30 1 5 5 2 4 4 3 15 30 48 4 11 14 6 3 6 1 14 14 0 16 4 3 12 2 0 1 21 12 0 2 4 4 6 15 40 17 10 8 2 1 12 0 19 8 2 3 0 4 3 0 11 2 2 45 2 10 5 20 1 12 2 3 16 2 1 2 6 3 2 4 18 3 7 5 9 16 17 16 3 1 2 11 39 15 0 22 28 3 13 2 1 8 3 3 1 23 24 8 5 0 21 55 6 3 2 16 10 14 6 21 11 2 2 3 23 8 10 4 3 1 9 11 1 11 0 4 8 13 14 12 47 57 11 15 0 5 3 60 9 2 43 3 3 4 37 19 14 3 46 32 3 10 16 1 46 20 15 18 2 2 7 0 11 14 1 15 5 4 16 14 2 6 1 0 41 11 38 3 3 6 3 3 3 1 19 2 6 7 12 20 3 13 7 10 4 10 55 10 12 3 3 13 2 4 6 4 2 12 12 5 1 1 5 34 26 56 48 5 15 13 1 1 11 1 11 17 42 9 5 2 8 4 10 6 5 10 9 1 9 5 8 18 2 16 28 8 64 86 14 0 54 21 41 8 73 14 1 1 8 13 2 27 16 20 15 18 4 3 4 10 0 3 1 10 11 25 30 14 16 2 3 6 19 8 17 15 18 16 32 1 0 6 67 9 11 9 2 21 9 29 3 1 10 1 6 0 38 6 13 3 0 2 12 10 21 4 19 23 6 22 12 3 13 8 5 11 15 12 16 43 21 4 6 6 10 28 7 11 0 4 11 5 13 5 4 12 12 19 25 0 20 42 32 18 2 25 2 8 6 18 1 29 13 6 4 3 26 20 19 1 0 2 28 7 2 0 7 1 0 5 5 6 6 14 8 3 14 11 29 2 7 0 4 1 4 3 4 2 5 1 4 15 2 9 19 2 5 15 4 217 3 45 7 5 1 80 15 2 12 18 1 30 9 15 15 14 39 37 22 8 8 15 1 1 0 1 14 3 31 30 0 11 19 3 81 0 4 16 1 7 7 9 10 11 1 2 7 1 8 9 28 22 8 15 10 5 18 38 10 19 14 5 3 5 10 1 5 72 2 0 18 1 0 3 14 11 3 3 6 12 0 14 10 5 29 16 7 10 15 4 0 1 7 5 0 2 3 2 0 3 0 6 5 6 20 10 14 21 11 11 14 42 0 5 16 1 6 3 10 14 5 17 6 34 30 30 53 18 20 9 5 8 26 5 9 2 3 3 9 21 9 15 5 10 17 45 4 24 44 20 7 6 15 13 1 0 13 3 4 11 3 19 5 2 1 2 5 12 27 12 2 1 4 1 4 3 7 1 19 2 2 7 4 1 7 26 7 1 2 2 24 8 4 3 19 11 1 5 16 6 13 4 36 7 20 8 31 2 4 41 3 6 4 4 15 22 2 6 10 6 23 1 8 3 18 3 5 6 0 3 3 13 17 8 2 6 42 27 20 6 33 10 4 7 7 8 6 6 31 9 22 8 12.043010752688172
8 1 4 2 1 4 6 34 30 5 17 24 3 14 8 1 7 2 28 22 6 4 23 5 33 21 2 18 14 3 11 13 15 14 1 6 8 5 3 18 0 8 28 37 2 6 1 15 1 7 15 5 6 27 11 70 44 0 11 9 1 19 11 4 2 4 1 9 2 32 2 46 5 16 2 69 17 56 25 7 29 1 5 4 1 3 4 3 15 27 36 3 10 12 5 2 6 1 11 10 0 16 4 2 14 2 0 1 18 10 0 2 4 4 6 17 40 13 8 8 2 1 8 0 19 7 1 3 0 3 3 0 9 2 1 43 1 10 7 18 1 12 2 2 13 1 1 2 6 2 2 3 16 2 6 5 6 15 15 14 2 1 2 10 35 13 0 21 26 3 14 2 1 7 3 3 1 18 21 8 5 0 19 53 5 2 2 15 9 12 5 21 10 2 1 2 21 8 8 4 3 1 6 9 1 9 0 4 7 10 14 9 39 50 12 12 0 5 3 58 9 1 42 2 3 4 35 19 14 2 50 31 1 10 12 1 46 18 13 13 2 2 5 0 8 15 1 14 5 3 17 13 1 4 1 0 38 10 34 2 2 6 2 2 3 1 19 2 6 7 11 19 2 12 6 8 3 7 54 7 11 3 2 13 2 3 5 3 2 11 11 5 1 1 4 33 23 46 35 4 14 12 1 1 8 1 10 14 38 8 5 1 3 3 7 6 3 10 9 1 8 4 8 18 2 14 25 7 53 84 13 0 50 18 35 6 64 13 1 1 8 14 2 25 15 18 12 16 4 3 3 7 0 3 1 7 11 23 25 14 15 0 3 6 19 7 18 14 19 12 28 1 0 5 57 9 11 9 2 17 9 25 3 1 10 1 6 0 34 5 13 1 0 1 13 9 23 4 18 19 3 21 11 3 11 7 5 8 13 9 13 38 17 4 6 4 8 24 4 6 0 2 9 4 13 5 4 11 12 16 23 0 17 36 28 19 2 27 2 7 6 14 1 26 11 6 4 3 24 17 19 1 0 2 25 5 2 0 7 1 0 5 4 6 5 12 7 3 13 12 28 2 7 0 2 1 2 3 4 2 5 1 2 13 2 7 18 2 5 11 5 213 1 43 7 5 1 76 15 2 11 16 1 26 8 13 13 12 33 30 19 7 8 15 1 1 0 0 13 3 27 30 0 11 18 3 78 0 4 12 1 5 6 10 7 8 1 2 5 1 7 9 30 18 8 13 10 5 14 35 9 20 12 4 3 5 7 1 4 67 0 0 16 1 0 3 10 9 3 3 6 12 0 14 10 5 31 14 5 10 18 4 0 1 6 4 0 2 2 2 0 3 0 4 5 5 20 6 12 19 10 10 13 46 0 4 13 1 5 3 9 15 5 17 6 27 26 29 45 16 19 9 5 7 27 5 8 2 3 3 9 18 8 13 5 10 13 42 3 24 37 18 5 6 11 11 1 0 14 3 2 9 3 17 4 2 0 2 5 10 25 10 1 1 3 1 3 2 7 1 19 2 2 5 4 1 7 28 6 1 2 2 26 7 4 3 16 11 1 5 12 6 13 2 36 5 17 6 27 2 3 37 2 6 4 4 13 22 1 5 9 5 21 1 7 1 17 3 3 5 0 3 3 13 18 6 2 6 33 21 13 5 28 9 3 5 6 7 8 5 25 8 23 9 10.908602150537634
7 1 4 1 1 4 5 28 26 5 17 19 3 13 6 1 6 2 29 23 4 4 20 4 35 20 2 22 11 3 9 13 14 12 1 6 7 5 3 18 0 7 30 34 2 4 1 12 0 6 14 4 6 26 10 61 39 0 10 7 1 15 7 4 2 2 1 8 2 32 2 42 5 13 2 65 18 51 19 6 29 1 4 4 1 3 4 2 14 22 34 3 8 12 3 2 6 1 10 9 0 13 3 2 11 1 0 1 18 7 0 2 4 4 6 14 38 10 8 7 2 1 6 0 17 6 0 2 0 2 2 0 8 2 0 39 0 10 5 15 1 11 1 1 11 1 1 2 6 2 2 1 13 2 5 3 6 11 14 11 2 1 2 11 26 11 0 20 25 1 14 2 0 8 3 2 1 17 21 5 3 0 17 50 4 2 2 14 9 10 5 23 10 2 1 1 19 7 6 4 3 1 3 9 1 7 0 4 7 10 9 8 35 43 11 10 0 4 3 52 9 1 37 1 3 4 32 17 11 2 51 28 1 8 9 1 46 16 12 10 2 2 5 0 6 12 1 14 4 2 16 11 1 3 1 0 36 10 31 1 2 6 2 2 2 1 18 2 4 5 8 16 2 12 5 7 3 6 49 8 9 3 2 12 2 3 3 3 2 11 8 4 1 1 2 29 21 39 36 4 13 11 1 1 7 1 9 13 33 7 5 1 3 3 6 5 3 9 7 1 5 4 7 19 2 12 25 6 45 75 11 0 41 18 31 5 62 15 1 1 6 13 2 23 14 12 10 16 3 2 3 6 0 3 1 7 9 26 21 13 10 0 3 5 17 6 19 13 16 11 25 1 0 3 50 8 10 8 1 14 6 18 3 1 9 1 6 0 33 5 11 1 0 1 13 7 21 3 18 18 3 18 10 2 9 7 5 7 12 9 7 36 16 3 5 4 7 23 3 6 0 1 7 4 14 5 3 10 12 15 21 0 16 37 26 19 2 26 2 5 5 15 1 23 12 6 4 3 25 14 17 1 0 2 24 4 1 0 6 1 0 4 3 6 5 10 5 3 11 12 27 2 5 0 0 1 2 2 3 2 4 1 2 12 1 9 18 1 5 9 7 216 1 42 5 5 1 75 16 2 11 16 1 24 10 14 12 12 31 25 18 6 7 12 1 1 0 0 12 3 25 29 0 11 17 3 77 0 3 10 1 4 5 9 6 7 1 1 5 1 5 7 30 15 7 11 13 4 14 34 6 18 10 4 3 5 6 1 3 69 0 0 18 1 0 3 8 10 3 3 5 9 0 14 9 4 31 12 3 9 16 3 0 1 3 2 0 1 1 2 0 3 0 4 4 4 19 5 11 18 9 10 13 49 0 4 14 1 6 3 6 14 5 16 4 24 26 25 37 14 16 8 5 5 25 3 6 2 2 3 9 15 7 11 4 9 12 37 3 22 33 15 4 6 10 8 1 0 15 2 2 9 3 15 4 1 0 1 4 8 23 7 1 1 3 1 2 2 6 1 15 2 2 5 4 1 6 25 7 1 1 2 21 5 4 3 13 9 1 5 11 5 13 1 35 5 14 5 22 2 2 36 1 6 4 3 10 19 1 5 8 2 16 1 6 1 11 3 3 4 0 3 3 11 20 4 1 4 32 19 9 5 27 8 3 4 6 6 10 5 22 6 23 9 9.918010752688172
6 1 4 1 1 4 4 22 21 4 14 18 2 12 6 1 5 2 27 22 3 3 17 4 32 21 1 19 11 2 8 13 12 10 1 6 6 3 2 18 0 6 28 29 2 7 1 11 0 6 13 4 5 20 7 61 35 0 9 7 0 13 5 4 2 2 1 8 2 29 2 36 5 10 2 60 20 50 17 4 25 0 3 3 1 2 3 1 15 19 31 2 5 9 2 1 6 1 10 7 0 12 3 2 11 1 0 0 16 6 0 2 3 3 5 8 34 8 6 6 2 1 5 0 15 5 0 1 0 2 1 0 6 1 0 35 0 8 4 13 1 11 1 0 10 1 1 2 6 2 2 1 13 1 3 2 4 10 12 9 2 1 1 10 24 9 0 18 24 1 15 2 0 9 3 2 1 16 18 5 2 0 15 41 4 1 2 12 9 9 5 19 10 1 1 1 17 6 6 4 3 1 3 7 1 6 0 3 7 10 7 7 34 36 10 10 0 3 3 47 6 0 39 1 3 4 35 16 10 1 49 21 1 8 8 1 40 15 11 9 2 2 4 0 4 10 1 15 4 2 15 11 0 1 1 0 28 10 32 1 2 6 2 2 2 1 18 2 4 4 8 12 2 10 4 6 3 6 44 6 11 3 2 10 2 3 2 3 1 12 8 4 1 1 2 31 18 33 26 4 11 9 1 1 6 1 7 14 31 7 4 1 3 3 6 3 2 9 6 1 4 4 5 15 2 10 21 5 40 68 10 0 40 16 29 4 64 16 1 1 5 16 2 21 11 11 7 14 3 1 3 4 0 3 1 8 7 25 20 13 7 0 2 5 16 4 19 14 15 9 26 1 0 3 45 6 10 6 1 11 7 15 3 1 9 1 5 0 29 4 11 1 0 1 11 6 19 1 19 18 2 16 10 2 7 7 5 7 12 7 5 35 16 3 5 3 6 23 3 6 0 1 7 4 14 3 3 10 13 14 17 0 13 36 25 17 2 24 1 5 5 12 1 17 13 6 3 3 22 9 18 1 0 2 22 4 1 0 4 1 0 3 3 5 5 9 4 2 11 11 24 2 3 0 0 1 2 1 3 2 4 1 1 11 1 10 15 1 3 9 6 214 1 34 4 3 1 66 16 1 10 15 1 21 6 13 12 11 28 24 17 4 7 11 1 1 0 0 10 3 21 26 0 10 16 3 76 0 2 7 1 4 5 8 6 5 1 1 6 1 3 7 30 13 7 9 13 4 13 31 4 20 9 3 3 5 6 1 3 66 0 0 18 0 0 3 5 9 3 3 5 9 0 9 10 3 29 10 3 9 20 1 0 1 3 2 0 1 1 2 0 2 0 4 4 4 18 4 9 15 10 7 12 46 0 4 13 1 7 1 6 15 4 12 3 22 25 22 35 13 14 5 4 4 23 2 4 2 1 3 8 12 5 11 2 8 11 39 3 18 26 12 4 5 9 6 1 0 14 1 1 8 3 14 3 1 0 1 4 6 19 6 1 1 1 1 2 2 5 1 15 1 2 4 4 1 6 26 2 1 1 2 21 5 4 3 11 9 1 4 10 4 11 1 36 3 13 3 20 1 1 36 1 5 4 3 10 18 1 4 8 2 17 1 3 1 10 3 1 4 0 2 3 10 13 4 0 3 30 14 8 4 24 6 3 3 5 5 11 5 19 6 21 10 8.990591397849462
5 1 4 1 1 3 4 20 18 2 8 14 2 11 6 1 5 2 24 21 2 3 13 4 31 19 1 18 11 2 7 9 10 9 1 5 5 3 2 16 0 5 22 28 1 7 1 9 0 6 13 4 5 21 7 63 32 0 7 7 0 11 5 3 1 2 1 5 2 27 1 32 4 8 2 56 18 46 17 3 23 0 3 3 1 2 3 1 14 17 30 2 5 8 1 1 5 1 8 7 0 9 2 2 10 1 0 0 16 6 0 2 1 2 4 8 35 6 5 6 2 1 5 0 11 5 0 1 0 2 1 0 5 1 0 33 0 8 3 12 1 11 1 0 10 1 0 2 5 2 2 1 15 1 3 2 4 10 12 7 2 1 1 8 18 9 0 17 21 1 14 2 0 8 3 2 1 13 15 4 2 0 14 36 2 1 2 10 7 8 4 14 10 1 1 0 13 5 5 4 2 1 3 7 1 6 0 3 6 7 7 7 30 30 7 9 0 1 2 41 4 0 38 1 3 4 34 16 7 1 49 17 1 7 8 1 34 14 9 9 1 2 3 0 4 10 1 12 3 2 14 9 0 1 0 0 23 10 31 1 2 6 2 1 1 1 17 2 4 2 7 11 2 10 4 5 3 6 43 7 11 3 2 10 1 3 2 2 1 12 8 2 1 1 1 29 19 32 25 3 10 8 1 1 6 1 6 13 31 6 4 1 3 3 6 2 2 9 5 0 4 4 5 15 2 10 20 4 29 50 8 0 35 14 24 4 62 18 1 1 4 18 2 19 11 10 6 11 3 0 3 3 0 3 1 8 7 18 18 12 6 0 2 4 17 4 17 13 15 6 23 1 0 2 38 6 8 5 1 8 7 11 2 1 8 1 5 0 29 4 8 1 0 1 11 6 19 1 15 11 2 13 9 2 5 6 4 6 11 7 5 30 16 3 3 1 6 18 3 6 0 1 5 4 13 3 2 8 12 11 17 0 12 35 20 16 2 24 0 4 3 11 0 13 12 4 3 3 19 7 18 0 0 2 20 2 1 0 3 1 0 3 2 5 5 9 3 2 11 11 21 2 3 0 0 1 1 1 2 2 4 1 1 8 1 7 15 1 2 9 7 200 1 28 4 2 1 61 14 1 11 13 1 20 5 16 10 10 26 22 15 4 4 8 1 1 0 0 6 3 17 23 0 8 16 3 63 0 2 6 1 3 5 8 4 5 1 1 5 1 3 6 31 10 6 8 13 4 11 33 2 19 9 3 3 4 6 1 3 66 0 0 19 0 0 3 5 8 3 3 5 7 0 8 8 3 27 10 2 8 19 1 0 1 2 2 0 1 1 2 0 2 0 4 4 4 21 4 7 13 9 7 12 36 0 3 12 1 6 1 6 15 3 10 3 20 24 22 29 10 12 5 4 3 22 0 4 2 0 3 7 8 4 11 2 8 12 34 3 17 22 11 4 4 9 5 1 0 15 1 1 8 3 13 3 1 0 1 3 6 14 5 1 1 1 0 1 2 5 1 13 0 2 4 3 1 5 24 1 1 1 1 18 5 3 3 9 7 1 4 12 2 9 1 34 3 11 3 18 1 1 32 1 4 4 1 10 17 1 3 5 2 20 1 3 1 10 2 1 4 0 1 3 8 13 3 0 3 31 13 8 4 19 5 2 3 3 4 8 4 15 4 21 12 8.10752688172043
4 0 4 1 0 2 3 18 16 2 7 11 2 8 5 1 4 1 23 17 1 3 8 2 29 17 1 16 8 2 7 7 9 6 1 5 5 2 2 14 0 5 21 26 1 7 1 6 0 4 12 4 5 22 6 63 32 0 6 7 0 11 5 2 1 2 1 4 2 27 1 27 2 7 2 51 17 44 17 2 23 0 3 2 1 2 2 1 13 17 27 2 3 7 1 0 4 0 8 6 0 8 2 1 8 1 0 0 17 4 0 1 1 2 4 6 32 6 4 6 2 1 4 0 9 4 0 1 0 2 1 0 3 1 0 31 0 6 3 11 1 10 1 0 7 1 0 2 5 1 2 1 14 0 3 2 3 9 9 5 2 1 1 6 16 8 0 15 19 1 10 2 0 9 2 2 1 11 14 4 2 0 14 35 2 1 2 7 7 7 4 12 8 1 1 0 12 5 3 4 2 1 3 6 0 6 0 3 6 4 4 5 27 27 7 9 0 0 2 36 4 0 38 1 3 4 35 15 7 1 46 16 1 6 6 1 30 15 7 11 1 2 2 0 3 10 1 10 2 2 13 9 0 1 0 0 19 9 33 1 2 6 2 1 1 1 16 2 3 2 7 8 2 9 4 5 3 5 38 6 9 3 2 9 1 2 2 2 1 12 6 2 1 1 1 25 18 31 19 3 10 7 1 1 6 1 7 12 25 6 4 0 3 2 4 2 2 8 3 0 3 3 5 16 2 10 20 3 25 49 9 0 33 14 19 3 56 15 1 0 3 19 1 13 6 9 6 10 3 0 2 3 0 2 1 8 6 17 16 12 5 0 2 4 15 4 16 11 14 5 22 1 0 2 33 3 6 6 1 7 4 8 2 1 8 1 5 0 23 3 7 1 0 1 10 6 18 0 15 10 1 9 9 2 4 5 4 8 9 4 4 23 13 3 3 1 5 19 3 4 0 1 5 4 13 2 2 8 11 11 16 0 11 31 21 15 2 16 0 4 3 9 0 10 8 4 3 1 17 7 14 0 0 2 18 1 1 0 1 1 0 2 2 5 5 7 2 1 10 11 19 2 3 0 0 1 1 1 2 2 2 1 1 7 1 8 12 1 2 8 8 201 1 26 3 2 1 58 11 1 11 13 1 16 4 15 8 8 25 19 15 4 4 7 1 1 0 0 5 3 16 21 0 5 13 3 58 0 2 5 1 3 5 8 4 4 1 1 6 1 3 5 30 7 5 7 15 4 11 33 2 19 9 3 3 4 6 1 2 63 0 0 20 0 0 3 4 8 3 3 4 7 0 7 6 3 26 9 2 6 21 1 0 1 2 2 0 1 1 2 0 2 0 3 4 2 21 4 6 10 9 7 11 37 0 2 12 1 3 1 4 12 3 10 3 20 20 21 26 10 8 1 4 3 19 0 4 2 0 3 6 8 4 11 2 7 12 36 3 14 17 11 2 3 6 4 1 0 14 0 1 7 3 11 3 1 0 1 3 6 12 4 1 1 1 0 1 2 5 1 9 0 1 3 3 1 5 22 1 1 1 1 17 4 2 3 7 6 1 4 13 1 7 1 35 3 8 2 18 1 1 30 1 5 4 1 10 14 1 3 4 2 23 1 3 1 10 2 1 4 0 1 3 5 11 2 0 2 27 12 9 4 15 3 2 3 2 3 9 3 13 3 22 12 7.365591397849462
4 0 2 1 0 1 2 16 14 2 7 11 1 7 4 1 3 1 21 15 1 3 6 2 22 16 1 16 6 1 7 5 8 5 0 5 5 2 2 12 0 5 20 24 1 6 0 5 0 2 12 3 4 22 6 62 32 0 6 7 0 9 5 2 1 1 1 4 0 23 1 26 1 6 2 52 16 32 13 2 20 0 2 2 0 1 1 1 12 14 26 1 2 5 1 0 4 0 7 6 0 8 2 1 6 1 0 0 17 3 0 1 1 2 4 5 27 4 4 6 1 1 4 0 8 4 0 1 0 1 1 0 2 0 0 31 0 5 3 8 1 11 1 0 6 1 0 2 4 1 2 1 11 0 3 2 3 9 6 5 2 0 1 6 16 7 0 15 19 1 10 2 0 7 2 1 1 11 13 4 2 0 12 29 2 0 2 6 7 7 3 11 6 1 1 0 11 3 3 4 2 1 3 5 0 6 0 2 4 4 2 6 25 23 8 6 0 0 2 31 3 0 38 1 2 4 30 12 5 1 42 14 1 5 5 1 26 15 7 7 1 2 2 0 2 12 1 9 2 2 9 8 0 1 0 0 19 7 31 0 2 5 1 1 1 1 15 2 2 2 6 5 2 10 4 5 3 2 40 6 8 3 2 8 0 2 2 2 1 10 5 2 0 1 1 20 17 33 16 3 8 6 1 1 5 1 8 12 22 6 3 0 3 2 4 2 1 8 2 0 2 2 4 15 2 10 19 3 24 48 11 0 29 14 18 2 47 16 1 0 2 17 1 13 6 8 6 8 3 0 2 3 0 2 1 10 6 15 16 12 5 0 2 3 16 2 12 11 14 4 18 1 0 2 25 3 6 6 1 7 4 6 2 1 8 1 5 0 20 3 6 1 0 1 11 6 15 0 13 7 1 6 7 2 4 4 4 12 8 3 4 22 11 3 3 1 3 18 2 5 0 1 4 3 11 1 2 6 12 10 13 0 11 30 22 14 1 15 0 4 3 8 0 9 9 3 3 1 14 6 11 0 0 2 18 1 1 0 1 1 0 2 0 5 5 4 2 1 10 9 14 2 3 0 0 1 1 1 2 2 2 0 1 6 1 7 12 1 2 4 10 188 1 20 3 2 0 54 12 1 10 10 1 14 4 16 7 7 21 16 13 3 2 4 1 1 0 0 5 3 16 17 0 5 12 3 49 0 2 3 1 2 5 7 4 4 1 1 5 1 3 3 34 7 4 6 18 2 11 29 1 18 9 3 2 4 6 1 2 57 0 0 18 0 0 1 2 8 3 2 3 6 0 7 5 2 25 8 2 5 18 1 0 1 2 2 0 1 1 1 0 2 0 3 4 2 21 2 4 8 10 6 10 36 0 3 13 1 2 1 3 11 3 8 2 16 22 21 22 8 8 1 4 3 14 0 3 1 0 2 5 6 3 7 2 5 12 32 2 13 16 8 2 3 5 3 0 0 16 0 1 7 2 9 2 1 0 1 2 6 10 4 1 1 1 0 1 2 5 0 6 0 0 3 3 1 3 22 1 1 1 1 15 4 2 3 7 4 1 4 9 1 5 1 35 2 8 1 16 1 1 30 1 4 3 1 11 13 1 3 3 2 27 1 2 1 9 2 1 3 0 1 3 5 10 2 0 2 24 10 9 4 12 3 2 3 1 2 7 2 11 2 26 9 6.661290322580645
4 0 2 1 0 1 1 13 12 2 7 7 1 7 3 0 3 1 20 13 1 2 5 2 18 15 0 11 6 1 5 3 5 2 0 5 5 2 1 11 0 4 19 20 1 6 0 5 0 1 10 2 4 19 6 66 29 0 6 6 0 9 5 1 1 1 1 4 0 20 1 19 1 6 2 47 11 30 11 2 19 0 1 2 0 1 1 1 8 14 22 1 2 5 1 0 3 0 7 5 0 7 2 1 6 1 0 0 16 3 0 1 1 2 3 3 22 3 3 6 1 1 3 0 7 3 0 0 0 1 0 0 2 0 0 23 0 5 3 7 1 11 1 0 6 1 0 2 2 1 2 0 10 0 3 1 3 9 6 4 2 0 1 6 14 5 0 14 16 1 5 2 0 9 2 1 0 9 13 3 1 0 11 24 2 0 2 5 7 6 3 10 4 1 1 0 10 3 2 3 2 1 2 3 0 4 0 2 4 3 2 5 21 19 8 5 0 0 2 29 2 0 39 1 2 4 24 9 4 1 44 14 1 5 5 1 27 14 6 6 0 2 2 0 2 11 1 5 2 1 9 9 0 1 0 0 18 6 26 0 2 4 1 1 1 1 14 2 1 2 4 5 2 11 4 4 3 2 40 9 9 2 1 8 0 1 2 2 1 10 1 2 0 1 1 19 15 27 13 3 7 6 0 1 5 1 8 12 18 6 2 0 3 2 3 2 1 9 2 0 1 1 1 12 2 8 19 1 23 40 9 0 27 14 15 2 41 17 1 0 2 14 1 8 5 8 5 7 3 0 1 3 0 2 1 8 6 16 17 9 5 0 1 2 13 2 10 10 14 4 13 0 0 1 22 3 5 6 1 7 4 6 2 1 7 1 5 0 17 2 5 1 0 1 12 5 16 0 9 5 1 5 5 2 3 4 4 12 7 3 4 22 11 3 3 1 2 14 2 5 0 1 4 3 14 1 2 5 12 9 11 0 12 31 24 12 1 14 0 4 3 8 0 8 9 1 3 1 13 5 10 0 0 2 14 1 1 0 1 1 0 2 0 5 4 4 1 1 9 8 12 2 2 0 0 1 0 1 2 2 2 0 1 4 1 6 11 1 2 4 12 178 1 17 3 2 0 51 11 1 9 9 1 13 3 17 6 5 20 16 12 3 2 4 1 1 0 0 4 3 11 15 0 3 10 3 48 0 2 3 1 2 4 7 3 4 1 1 4 1 2 1 31 6 4 6 22 1 12 29 1 18 8 2 1 4 6 1 2 54 0 0 16 0 0 1 1 8 3 1 3 5 0 7 6 1 26 7 2 3 16 1 0 1 2 2 0 1 1 1 0 2 0 3 4 2 22 2 3 5 9 6 8 34 0 3 10 1 2 1 1 8 1 7 2 14 23 20 18 7 6 1 4 3 12 0 3 1 0 2 4 6 3 7 2 5 12 32 2 8 14 8 2 3 4 3 0 0 14 0 0 7 2 6 1 1 0 1 1 5 10 4 1 1 1 0 1 2 5 0 5 0 0 3 2 1 3 21 0 1 1 1 12 4 2 3 6 4 1 4 8 1 5 1 31 2 4 0 15 1 1 27 1 4 3 1 10 11 1 3 2 1 31 1 2 1 9 2 1 3 0 1 3 5 9 2 0 2 20 7 8 4 10 3 1 3 1 2 7 2 10 2 27 9 6.029569892473118
3 0 2 0 0 1 1 14 11 2 7 6 1 4 3 0 3 1 18 12 1 2 4 2 16 9 0 8 5 0 5 3 5 2 0 4 3 2 1 8 0 4 19 16 1 5 0 3 0 0 9 1 3 16 5 55 28 0 6 5 0 9 4 1 1 1 1 4 0 18 1 18 1 5 1 43 9 28 7 2 18 0 1 2 0 1 1 1 7 13 21 1 2 5 1 0 3 0 4 5 0 6 2 1 4 1 0 0 18 2 0 1 1 2 2 3 21 2 2 5 1 1 1 0 4 3 0 0 0 1 0 0 2 0 0 19 0 4 3 4 0 10 1 0 6 0 0 0 1 1 2 0 10 0 3 1 3 7 5 4 1 0 1 5 16 4 0 12 15 1 4 2 0 9 2 1 0 8 9 2 1 0 11 23 2 0 2 5 5 6 3 10 3 1 1 0 9 2 1 3 2 1 2 3 0 2 0 2 4 2 3 3 16 19 7 5 0 0 2 25 1 0 37 1 1 4 19 9 3 1 38 12 1 5 5 0 25 12 5 4 0 2 2 0 2 14 1 4 1 1 7 7 0 0 0 0 17 4 23 0 2 3 1 1 1 0 14 1 1 2 4 5 2 11 3 4 3 2 40 10 10 2 0 6 0 1 2 2 1 9 1 2 0 1 1 19 14 26 13 1 7 5 0 1 4 1 8 11 16 5 1 0 3 2 2 2 1 6 2 0 0 1 1 11 2 8 17 1 18 38 7 0 24 13 10 2 33 13 1 0 2 13 1 8 5 8 4 4 3 0 0 2 0 1 1 9 6 17 17 7 5 0 0 1 11 2 9 9 10 3 11 0 0 1 17 3 5 5 1 6 4 6 1 0 7 1 4 0 16 1 4 1 0 1 11 5 14 0 8 5 1 5 4 1 3 4 3 12 6 3 4 20 11 3 3 1 2 14 1 4 0 1 4 3 11 1 2 5 11 8 9 0 9 29 24 11 1 10 0 4 3 7 0 5 8 1 3 1 11 4 10 0 0 2 13 0 1 0 1 1 0 0 0 5 2 4 0 1 9 9 10 2 2 0 0 1 0 1 2 1 1 0 1 4 0 6 8 1 2 3 13 167 1 16 3 2 0 52 14 1 11 8 1 13 2 16 5 4 19 15 10 3 2 3 1 1 0 0 3 3 11 12 0 2 8 3 37 0 1 3 1 2 3 7 3 4 1 1 4 1 2 1 26 5 4 4 24 1 13 26 1 17 7 2 0 4 5 1 2 52 0 0 12 0 0 1 1 9 2 1 2 5 0 5 5 1 23 6 2 3 18 1 0 0 1 2 0 1 1 0 0 1 0 3 4 2 24 2 2 5 8 5 7 31 0 3 11 0 2 1 1 7 1 5 2 11 21 19 14 7 5 1 4 3 12 0 3 0 0 2 4 6 3 7 2 5 12 32 2 7 11 8 2 2 4 1 0 0 11 0 0 7 2 6 1 1 0 1 1 5 8 4 1 1 1 0 0 1 5 0 4 0 0 3 2 1 2 17 0 0 1 1 9 3 2 3 5 4 1 4 4 1 5 1 30 0 4 0 14 1 0 22 0 4 2 1 9 10 0 3 1 1 35 0 2 1 9 1 1 3 0 1 2 2 9 2 0 2 20 7 8 3 10 3 1 3 1 2 5 1 8 1 20 7 5.401881720430108
2 0 2 0 0 1 1 11 8 2 7 6 1 3 3 0 3 1 17 11 1 2 3 1 13 8 0 7 5 0 4 3 3 1 0 5 3 2 1 6 0 4 20 15 1 5 0 3 0 0 9 1 2 13 5 53 26 0 5 5 0 7 3 1 1 1 1 2 0 17 1 15 1 2 1 37 6 21 7 2 16 0 1 1 0 1 1 0 5 10 15 1 2 5 1 0 2 0 4 4 0 5 2 1 3 1 0 0 18 2 0 1 1 2 0 1 19 2 2 4 1 1 1 0 3 3 0 0 0 1 0 0 2 0 0 17 0 3 3 3 0 11 1 0 6 0 0 0 1 1 1 0 10 0 3 0 2 5 4 3 1 0 1 4 15 3 0 11 12 1 3 1 0 8 2 0 0 6 8 2 1 0 8 19 0 0 2 4 3 6 3 11 3 1 1 0 9 2 1 3 2 0 2 2 0 1 0 2 4 1 4 3 14 16 8 5 0 0 2 18 1 0 38 1 1 4 17 8 3 0 34 10 1 4 5 0 25 10 4 4 0 2 1 0 2 19 1 4 1 1 7 6 0 0 0 0 17 4 21 0 2 3 1 0 1 0 13 1 1 2 4 4 2 12 3 3 3 2 35 11 10 1 0 6 0 1 2 1 1 10 0 2 0 1 1 15 11 25 12 1 5 4 0 1 3 1 8 10 14 4 1 0 2 2 2 2 1 4 2 0 0 1 1 12 2 9 17 1 16 38 6 0 18 11 9 2 26 12 1 0 2 11 1 7 3 7 4 3 2 0 0 2 0 1 1 7 4 17 16 7 5 0 0 1 10 2 7 6 10 2 10 0 0 1 14 3 5 6 1 6 4 6 1 0 6 1 4 0 15 0 4 1 0 1 11 4 12 0 8 5 1 4 3 0 2 4 2 15 4 3 3 19 7 3 2 1 2 11 1 5 0 1 3 3 9 1 2 3 9 6 8 0 8 32 21 10 0 10 0 3 3 6 0 4 10 1 3 1 11 3 12 0 0 2 12 0 1 0 1 1 0 0 0 5 1 3 0 1 8 8 9 2 2 0 0 1 0 1 2 1 1 0 1 4 0 6 8 1 2 3 12 154 1 14 3 2 0 48 14 1 10 8 1 8 1 16 4 4 19 12 10 2 2 3 0 1 0 0 3 3 9 11 0 2 6 3 40 0 1 3 1 2 3 6 2 3 1 0 4 1 1 1 27 5 4 4 27 1 12 23 1 16 6 1 0 4 4 1 2 50 0 0 11 0 0 1 1 7 1 1 2 5 0 5 5 1 25 5 1 2 15 1 0 0 1 2 0 1 1 0 0 1 0 2 3 2 26 2 2 4 8 4 7 23 0 3 10 0 2 1 0 7 1 5 1 9 22 15 13 6 5 0 4 3 9 0 2 0 0 2 3 5 2 7 2 4 14 29 2 7 9 7 2 2 4 1 0 0 10 0 0 4 2 5 1 0 0 1 1 4 5 4 1 0 1 0 0 1 4 0 3 0 0 3 2 1 2 17 0 0 0 1 8 3 1 3 4 3 1 4 3 1 5 1 27 0 4 0 12 1 0 18 0 3 2 1 7 9 0 2 0 1 38 0 2 1 6 0 1 3 0 1 2 2 8 2 0 2 21 7 4 3 8 3 1 3 1 2 4 0 7 1 19 8 4.883064516129032
2 0 2 0 0 1 1 10 8 2 7 6 0 3 1 0 3 1 12 8 1 2 3 0 13 6 0 7 4 0 2 3 2 1 0 4 3 2 1 6 0 4 18 14 0 4 0 3 0 0 8 1 2 14 5 51 24 0 4 5 0 6 3 1 1 1 1 1 0 12 1 13 1 2 0 35 5 21 6 2 13 0 0 1 0 1 1 0 5 10 13 0 1 5 1 0 2 0 4 4 0 4 2 1 3 1 0 0 17 2 0 1 0 2 0 0 19 1 1 3 1 1 1 0 2 3 0 0 0 1 0 0 2 0 0 15 0 2 3 2 0 12 1 0 6 0 0 0 1 1 1 0 10 0 2 0 2 3 4 3 1 0 1 4 14 2 0 11 10 1 3 1 0 8 2 0 0 5 7 1 1 0 5 14 0 0 1 3 3 3 3 10 3 1 1 0 8 2 1 3 1 0 2 2 0 0 0 2 4 1 3 2 14 13 8 4 0 0 2 13 1 0 35 1 1 4 14 5 3 0 32 6 1 4 3 0 19 8 3 3 0 2 1 0 2 26 1 1 1 0 7 6 0 0 0 0 16 4 19 0 2 3 1 0 1 0 12 0 0 2 4 4 2 13 3 3 3 2 27 10 10 1 0 6 0 0 2 1 1 10 0 1 0 1 1 15 9 24 10 0 5 4 0 1 3 1 7 10 12 4 1 0 1 2 1 2 0 3 1 0 0 1 1 15 2 11 16 1 14 36 5 0 16 7 8 2 23 10 1 0 2 9 1 7 3 6 3 3 2 0 0 2 0 1 1 7 2 18 14 7 3 0 0 1 11 2 7 5 10 2 11 0 0 1 12 3 7 5 1 5 4 4 1 0 6 1 2 0 13 0 4 0 0 0 10 4 10 0 6 4 1 3 3 0 2 3 2 10 3 2 3 17 7 3 1 1 1 9 1 5 0 1 2 3 9 1 2 3 7 6 7 0 7 33 18 9 0 8 0 3 3 6 0 3 7 1 2 0 9 3 10 0 0 2 10 0 1 0 1 1 0 0 0 4 0 3 0 1 7 8 9 2 2 0 0 1 0 1 2 1 1 0 1 3 0 5 8 1 2 3 12 143 1 14 3 2 0 50 14 1 7 6 1 7 1 15 4 4 16 7 10 2 2 3 0 0 0 0 2 3 9 11 0 2 6 3 34 0 1 1 1 2 3 5 2 2 1 0 4 1 1 1 25 4 4 4 23 1 9 19 0 16 6 1 0 2 3 1 2 52 0 0 10 0 0 1 1 5 1 0 2 4 0 4 4 1 25 4 1 2 14 1 0 0 1 2 0 1 0 0 0 1 0 2 2 2 23 2 2 3 7 3 7 20 0 3 7 0 1 1 0 5 0 5 1 9 21 13 13 5 4 0 4 3 10 0 1 0 0 1 3 5 2 7 2 3 12 27 2 8 6 7 1 2 3 1 0 0 9 0 0 3 1 5 1 0 0 1 1 4 4 2 1 0 1 0 0 1 4 0 2 0 0 3 2 1 2 15 0 0 0 1 9 3 0 2 4 3 1 3 2 1 5 1 25 0 3 0 11 0 0 15 0 2 2 1 6 9 0 2 0 1 46 0 2 0 6 0 1 3 0 1 1 2 8 2 0 2 19 7 5 3 6 3 1 3 1 2 3 0 5 1 23 8 4.418010752688172
1 0 2 0 0 1 1 12 8 2 6 6 0 2 0 0 2 1 10 7 1 2 2 0 13 6 0 6 4 0 0 3 2 1 0 4 3 2 1 5 0 3 18 12 0 3 0 3 0 0 3 1 2 15 4 46 21 0 4 5 0 4 2 1 1 1 1 1 0 9 1 12 1 1 0 33 5 21 5 2 11 0 0 1 0 1 1 0 5 10 13 0 1 4 0 0 2 0 3 4 0 1 2 1 2 1 0 0 15 2 0 0 0 1 0 0 17 1 1 2 1 1 1 0 2 3 0 0 0 1 0 0 1 0 0 14 0 1 2 2 0 12 1 0 5 0 0 0 1 1 1 0 8 0 2 0 2 3 3 3 1 0 1 4 13 2 0 13 9 1 3 1 0 8 2 0 0 4 7 1 1 0 4 11 0 0 1 2 2 3 3 9 3 0 1 0 8 2 1 3 1 0 1 2 0 0 0 2 4 1 3 1 13 10 7 4 0 0 2 12 1 0 36 1 1 3 14 5 2 0 27 6 0 4 3 0 14 7 3 2 0 2 1 0 2 29 1 1 1 0 5 5 0 0 0 0 15 4 18 0 2 3 1 0 1 0 11 0 0 2 2 3 2 10 1 3 3 1 25 9 10 1 0 6 0 0 2 1 1 9 0 1 0 1 1 12 7 21 7 0 5 4 0 0 2 1 5 10 11 4 1 0 1 2 1 2 0 1 1 0 0 1 1 14 2 11 12 1 14 36 5 0 16 7 8 2 22 6 1 0 2 7 0 6 3 6 2 2 2 0 0 2 0 1 1 8 2 17 11 8 3 0 0 1 8 2 7 4 11 1 8 0 0 1 10 2 8 4 1 4 3 4 1 0 3 1 2 0 11 0 4 0 0 0 10 3 9 0 5 4 1 2 2 0 2 3 2 9 3 2 1 17 6 2 1 1 1 8 1 5 0 1 1 3 9 1 2 3 7 6 7 0 7 32 17 8 0 7 0 3 3 6 0 3 5 1 1 0 7 3 10 0 0 2 9 0 1 0 0 1 0 0 0 4 0 2 0 1 7 10 9 2 2 0 0 1 0 1 2 1 1 0 1 3 0 4 6 1 2 2 10 147 1 11 3 2 0 42 12 1 6 5 0 6 1 12 4 4 17 7 9 2 2 2 0 0 0 0 1 3 7 9 0 3 6 3 35 0 1 1 1 2 3 5 2 2 1 0 4 0 1 1 25 4 4 4 22 1 8 16 0 13 4 1 0 2 3 1 2 45 0 0 8 0 0 1 0 4 1 0 1 3 0 4 3 1 23 3 1 2 14 1 0 0 1 2 0 1 0 0 0 1 0 2 2 1 27 2 2 2 6 3 7 17 0 2 5 0 1 0 0 5 0 3 1 10 15 11 11 5 3 0 4 2 8 0 1 0 0 1 3 4 2 7 2 3 11 24 2 7 6 5 1 2 3 0 0 0 7 0 0 3 1 3 1 0 0 1 1 3 4 2 1 0 1 0 0 1 3 0 2 0 0 3 2 1 0 13 0 0 0 1 8 2 0 2 3 3 1 3 2 1 5 1 27 0 3 0 9 0 0 14 0 1 2 1 6 7 0 2 0 1 46 0 2 0 6 0 1 2 0 1 1 2 7 1 0 1 18 6 5 3 5 3 1 3 0 1 3 0 5 1 24 7 4.021505376344086
0 0 2 0 0 1 1 10 7 2 5 5 0 1 0 0 1 1 7 6 0 2 2 0 8 6 0 5 4 0 0 2 1 0 0 3 2 2 1 3 0 2 15 11 0 3 0 2 0 0 2 1 2 10 3 44 20 0 4 5 0 2 2 1 1 1 1 1 0 9 1 11 1 1 0 33 5 19 5 2 11 0 0 1 0 1 1 0 5 7 12 0 1 3 0 0 2 0 2 3 0 1 1 1 2 1 0 0 16 2 0 0 0 1 0 0 15 1 1 1 1 0 0 0 2 2 0 0 0 1 0 0 0 0 0 13 0 0 1 0 0 10 1 0 5 0 0 0 1 1 1 0 7 0 2 0 2 4 3 3 1 0 1 1 12 1 0 14 9 1 3 1 0 8 0 0 0 4 5 1 1 0 4 9 0 0 1 2 1 3 2 8 2 0 1 0 6 2 1 3 1 0 0 2 0 0 0 2 3 1 3 1 12 9 7 3 0 0 2 9 1 0 33 1 1 3 13 2 2 0 20 5 0 4 3 0 12 6 2 1 0 2 1 0 2 31 1 1 1 0 4 5 0 0 0 0 14 4 16 0 2 3 1 0 1 0 9 0 0 1 2 2 2 11 1 3 3 1 23 7 11 1 0 5 0 0 2 1 0 9 0 1 0 1 1 11 7 17 5 0 4 3 0 0 2 1 4 10 8 2 1 0 1 2 1 2 0 1 1 0 0 1 1 14 2 13 10 1 11 35 3 0 13 6 8 2 15 5 1 0 2 5 0 4 3 6 2 2 2 0 0 2 0 1 1 6 2 17 10 7 2 0 0 1 7 2 5 4 7 0 9 0 0 1 8 2 7 4 1 4 3 3 1 0 3 1 2 0 12 0 3 0 0 0 8 3 9 0 4 3 1 2 2 0 2 2 2 8 1 2 1 15 5 0 1 1 1 8 1 5 0 1 1 3 7 1 1 2 6 5 7 0 5 33 17 8 0 7 0 3 2 6 0 3 5 1 1 0 7 3 10 0 0 2 8 0 1 0 0 1 0 0 0 2 0 2 0 1 6 10 5 1 2 0 0 1 0 1 2 1 1 0 1 3 0 4 6 1 2 1 7 133 1 11 2 1 0 37 13 1 4 3 0 5 1 12 3 4 17 5 8 2 1 2 0 0 0 0 1 2 5 9 0 2 6 3 37 0 1 1 1 1 3 5 2 2 1 0 3 0 1 1 29 4 4 2 20 1 9 15 0 14 4 1 0 2 3 1 1 41 0 0 8 0 0 0 0 3 1 0 1 3 0 4 2 1 21 3 1 1 14 1 0 0 1 2 0 1 0 0 0 1 0 2 2 1 32 2 2 1 6 2 7 14 0 2 4 0 1 0 0 4 0 3 1 8 14 10 11 4 2 0 3 1 9 0 1 0 0 1 2 3 2 5 2 3 11 21 2 6 6 5 1 2 1 0 0 0 6 0 0 3 0 3 1 0 0 0 1 3 4 2 1 0 1 0 0 1 2 0 2 0 0 3 2 0 0 12 0 0 0 1 8 1 0 2 2 2 0 2 2 1 5 1 24 0 3 0 7 0 0 12 0 1 2 1 6 6 0 1 0 1 41 0 1 0 4 0 1 2 0 1 1 2 6 1 0 1 16 5 6 2 4 3 0 3 0 1 1 0 5 0 25 8 3.6088709677419357
0 0 2 0 0 1 1 9 5 2 5 4 0 1 0 0 1 1 6 6 0 2 2 0 6 3 0 5 4 0 0 2 1 0 0 1 2 2 1 3 0 2 13 8 0 3 0 2 0 0 2 1 2 8 3 35 18 0 3 7 0 2 1 1 0 1 0 1 0 8 1 10 1 1 0 26 4 18 5 2 11 0 0 1 0 1 1 0 5 7 12 0 1 3 0 0 2 0 1 1 0 1 1 1 2 1 0 0 16 2 0 0 0 1 0 0 13 1 0 1 0 0 0 0 2 2 0 0 0 0 0 0 0 0 0 13 0 0 1 0 0 8 1 0 5 0 0 0 1 1 1 0 5 0 2 0 2 2 2 2 0 0 1 1 11 1 0 12 7 1 2 1 0 11 0 0 0 4 4 1 0 0 2 7 0 0 1 2 1 3 2 8 2 0 1 0 6 1 1 2 1 0 0 2 0 0 0 2 3 1 3 1 10 9 6 3 0 0 2 8 1 0 31 1 1 2 10 2 2 0 15 3 0 4 2 0 10 5 2 1 0 2 1 0 1 33 1 1 1 0 3 5 0 0 0 0 13 4 12 0 1 3 1 0 1 0 8 0 0 1 2 2 2 10 1 3 3 1 22 6 9 1 0 3 0 0 2 1 0 8 0 0 0 1 1 10 5 15 4 0 4 2 0 0 1 1 4 12 6 2 1 0 1 1 1 1 0 1 1 0 0 1 1 13 2 15 8 0 11 32 3 0 11 5 6 2 11 5 1 0 1 5 0 4 3 5 1 1 1 0 0 2 0 1 1 6 2 15 13 6 2 0 0 1 8 1 5 4 6 0 9 0 0 1 7 2 7 3 1 3 3 3 1 0 3 1 2 0 10 0 2 0 0 0 7 3 6 0 3 3 1 2 2 0 2 1 2 8 1 2 1 13 4 0 1 1 1 7 0 5 0 1 1 3 8 1 1 2 5 4 4 0 6 31 19 7 0 7 0 3 2 4 0 1 5 1 1 0 7 2 11 0 0 2 8 0 1 0 0 1 0 0 0 2 0 2 0 0 4 10 5 1 2 0 0 1 0 1 2 1 1 0 1 3 0 4 6 1 2 1 8 125 1 9 1 0 0 31 13 0 3 3 0 3 1 11 2 3 18 5 8 2 1 1 0 0 0 0 1 2 5 9 0 1 6 3 35 0 1 1 1 0 3 4 2 2 1 0 2 0 1 1 27 1 4 0 19 0 10 16 0 14 4 1 0 2 1 1 1 42 0 0 7 0 0 0 0 1 1 0 1 2 0 2 2 1 22 3 1 1 9 0 0 0 1 2 0 1 0 0 0 1 0 2 2 1 35 1 2 1 6 2 4 12 0 2 3 0 1 0 0 4 0 3 1 9 14 9 8 4 0 0 3 1 9 0 1 0 0 1 1 3 2 4 1 3 10 19 0 5 5 4 1 2 1 0 0 0 5 0 0 3 0 3 1 0 0 0 1 3 4 2 1 0 1 0 0 1 1 0 2 0 0 3 2 0 0 10 0 0 0 1 6 0 0 2 2 2 0 2 2 0 5 1 23 0 3 0 6 0 0 9 0 1 2 1 5 5 0 0 0 1 36 0 1 0 2 0 1 2 0 1 1 0 5 1 0 1 14 4 4 2 3 2 0 2 0 1 1 0 4 0 23 10 3.245967741935484
0 0 2 0 0 1 1 8 4 1 4 4 0 1 0 0 1 1 6 5 0 1 2 0 4 2 0 3 3 0 0 2 1 0 0 0 2 2 1 2 0 2 10 6 0 3 0 2 0 0 1 1 2 8 3 27 16 0 3 7 0 2 0 1 0 1 0 1 0 6 1 10 1 1 0 24 1 16 5 2 8 0 0 1 0 1 0 0 4 7 9 0 1 3 0 0 2 0 1 1 0 1 1 1 1 0 0 0 16 2 0 0 0 1 0 0 12 1 0 1 0 0 0 0 2 2 0 0 0 0 0 0 0 0 0 12 0 0 1 0 0 8 1 0 3 0 0 0 1 1 1 0 3 0 1 0 1 1 2 2 0 0 1 1 11 1 0 12 5 1 2 1 0 10 0 0 0 4 3 0 0 0 2 6 0 0 1 2 1 2 1 7 2 0 1 0 5 0 1 2 0 0 0 2 0 0 0 2 3 1 2 1 10 7 6 2 0 0 2 7 1 0 22 1 1 2 10 1 2 0 13 2 0 3 2 0 7 4 2 1 0 2 1 0 1 34 1 1 1 0 3 4 0 0 0 0 15 4 11 0 1 3 1 0 1 0 8 0 0 1 1 2 2 9 1 3 3 0 22 4 8 1 0 3 0 0 2 1 0 7 0 0 0 1 1 9 2 13 4 0 4 1 0 0 1 1 4 14 6 2 0 0 0 0 1 1 0 1 1 0 0 1 0 13 1 20 8 0 10 28 3 0 10 4 6 2 8 5 1 0 1 4 0 4 2 4 1 1 1 0 0 2 0 0 1 6 2 14 12 6 2 0 0 1 8 1 4 3 4 0 8 0 0 1 7 1 7 1 1 3 2 3 1 0 3 1 1 0 9 0 2 0 0 0 7 3 5 0 2 2 1 2 2 0 1 1 0 9 0 1 1 11 2 0 1 1 1 6 0 5 0 1 1 3 8 1 1 1 4 3 3 0 8 31 16 6 0 6 0 2 2 4 0 1 4 1 1 0 6 2 6 0 0 0 7 0 1 0 0 1 0 0 0 2 0 1 0 0 4 9 4 1 2 0 0 1 0 1 2 1 1 0 1 3 0 3 5 1 2 1 7 113 1 8 0 0 0 24 15 0 3 3 0 3 1 10 2 3 14 5 7 1 1 0 0 0 0 0 1 2 4 6 0 1 5 3 27 0 1 1 1 0 2 4 2 2 1 0 1 0 1 1 27 1 3 0 16 0 10 15 0 15 4 1 0 1 1 1 1 39 0 0 4 0 0 0 0 1 1 0 1 2 0 2 2 1 19 3 0 1 12 0 0 0 1 2 0 0 0 0 0 1 0 2 1 1 36 1 1 1 5 2 4 12 0 2 3 0 1 0 0 3 0 2 1 8 13 9 7 3 0 0 3 1 9 0 1 0 0 1 1 2 2 3 1 3 10 15 0 4 3 3 1 2 1 0 0 0 4 0 0 3 0 3 1 0 0 0 1 3 4 2 1 0 1 0 0 1 1 0 2 0 0 3 2 0 0 9 0 0 0 1 6 0 0 2 1 2 0 2 1 0 4 0 25 0 3 0 5 0 0 8 0 1 2 1 4 4 0 0 0 1 37 0 1 0 2 0 1 2 0 1 0 0 5 0 0 1 12 4 5 2 2 0 0 2 0 1 1 0 4 0 24 10 2.9059139784946237
0 0 2 0 0 1 1 7 3 1 3 2 0 1 0 0 1 0 4 4 0 1 2 0 3 2 0 3 3 0 0 2 0 0 0 0 2 2 1 2 0 2 7 6 0 3 0 2 0 0 1 1 0 8 3 23 16 0 3 7 0 2 0 1 0 1 0 1 0 4 1 9 0 1 0 21 1 15 4 2 6 0 0 1 0 1 0 0 3 6 7 0 1 3 0 0 2 0 1 1 0 1 1 1 1 0 0 0 10 2 0 0 0 1 0 0 11 1 0 0 0 0 0 0 1 2 0 0 0 0 0 0 0 0 0 11 0 0 1 0 0 8 1 0 2 0 0 0 1 1 1 0 3 0 1 0 1 1 2 2 0 0 1 0 11 0 0 11 4 1 2 1 0 9 0 0 0 3 3 0 0 0 2 5 0 0 1 1 1 2 1 6 2 0 1 0 5 0 1 2 0 0 0 1 0 0 0 1 3 1 3 0 5 6 6 2 0 0 2 5 1 0 22 0 1 2 9 1 2 0 10 1 0 3 2 0 6 4 2 1 0 2 1 0 1 34 1 1 0 0 3 3 0 0 0 0 12 3 11 0 1 1 1 0 0 0 8 0 0 1 1 1 1 11 1 3 3 0 18 4 7 1 0 3 0 0 1 0 0 6 0 0 0 1 1 6 1 11 4 0 2 1 0 0 1 1 2 16 5 2 0 0 0 0 1 1 0 1 1 0 0 1 0 12 1 16 8 0 10 28 3 0 7 1 6 2 6 4 1 0 0 4 0 3 2 3 1 1 0 0 0 2 0 0 1 4 2 14 9 4 2 0 0 1 8 1 4 3 5 0 8 0 0 1 5 1 5 1 1 3 2 3 1 0 3 1 1 0 7 0 2 0 0 0 7 3 4 0 2 2 0 2 2 0 1 1 0 9 0 1 1 9 2 0 1 1 1 6 0 5 0 1 0 2 9 1 1 1 4 2 3 0 6 24 9 6 0 7 0 2 2 4 0 1 2 1 1 0 6 2 6 0 0 0 6 0 1 0 0 1 0 0 0 2 0 0 0 0 3 8 3 1 2 0 0 0 0 1 1 1 1 0 1 2 0 3 4 1 2 1 8 104 1 7 0 0 0 18 14 0 3 3 0 3 1 9 1 3 12 4 6 1 0 0 0 0 0 0 1 2 4 6 0 2 5 2 23 0 1 0 1 0 1 4 2 1 1 0 1 0 1 1 26 1 3 0 16 0 11 13 0 13 4 1 0 1 1 1 1 39 0 0 4 0 0 0 0 0 1 0 1 1 0 2 1 1 17 3 0 1 8 0 0 0 0 2 0 0 0 0 0 1 0 1 1 1 39 1 1 1 4 2 3 11 0 2 3 0 1 0 0 2 0 2 1 7 13 10 4 3 0 0 2 0 8 0 1 0 0 1 1 1 2 2 1 3 6 13 0 4 2 3 1 2 0 0 0 0 3 0 0 2 0 3 1 0 0 0 1 3 4 2 0 0 1 0 0 1 1 0 2 0 0 3 2 0 0 8 0 0 0 0 5 0 0 2 0 2 0 2 1 0 4 0 26 0 3 0 4 0 0 6 0 1 1 1 4 4 0 0 0 1 34 0 0 0 1 0 1 2 0 1 0 0 3 0 0 1 12 4 6 2 2 0 0 2 0 1 1 0 4 0 22 9 2.581989247311828
0 0 2 0 0 1 1 7 2 1 3 2 0 1 0 0 1 0 4 4 0 1 2 0 3 2 0 2 1 0 0 2 0 0 0 0 2 2 1 2 0 0 6 6 0 3 0 2 0 0 1 1 0 7 3 23 12 0 2 6 0 1 0 1 0 1 0 1 0 4 1 7 0 1 0 17 1 12 4 1 6 0 0 1 0 0 0 0 3 5 7 0 1 2 0 0 1 0 1 0 0 1 1 1 1 0 0 0 10 2 0 0 0 1 0 0 7 1 0 0 0 0 0 0 0 1 0 0 0 0 0 0 0 0 0 9 0 0 1 0 0 7 1 0 1 0 0 0 1 1 1 0 3 0 1 0 1 1 1 2 0 0 0 0 12 0 0 11 4 1 2 0 0 8 0 0 0 3 3 0 0 0 1 4 0 0 1 1 1 2 1 6 2 0 1 0 4 0 1 2 0 0 0 1 0 0 0 1 2 0 4 0 4 6 6 2 0 0 2 4 1 0 19 0 0 2 8 0 2 0 7 1 0 3 0 0 5 3 2 1 0 2 0 0 0 36 1 1 0 0 3 3 0 0 0 0 12 3 10 0 1 1 1 0 0 0 7 0 0 1 1 1 1 10 1 2 3 0 17 1 8 1 0 3 0 0 1 0 0 5 0 0 0 1 1 6 1 10 3 0 2 0 0 0 1 0 1 10 5 2 0 0 0 0 1 1 0 1 1 0 0 1 0 9 1 14 5 0 8 27 2 0 6 1 5 2 6 4 1 0 0 3 0 3 2 3 1 1 0 0 0 1 0 0 1 4 1 11 9 6 1 0 0 1 6 1 3 2 3 0 8 0 0 1 4 1 5 1 0 2 2 3 1 0 1 1 1 0 6 0 2 0 0 0 7 2 6 0 2 1 0 2 1 0 0 1 0 9 0 1 1 8 1 0 1 1 1 6 0 3 0 1 0 2 7 1 1 1 3 2 3 0 4 24 9 4 0 9 0 2 1 4 0 1 2 1 0 0 6 2 7 0 0 0 4 0 1 0 0 1 0 0 0 2 0 0 0 0 2 7 3 1 2 0 0 0 0 1 1 1 1 0 1 2 0 2 3 1 2 1 7 91 1 7 0 0 0 16 13 0 3 2 0 1 1 7 0 3 13 3 4 1 0 0 0 0 0 0 1 2 4 6 0 2 4 1 23 0 1 0 1 0 1 3 2 1 1 0 1 0 1 1 25 1 0 0 15 0 11 12 0 12 4 1 0 0 0 1 1 36 0 0 3 0 0 0 0 0 1 0 1 1 0 1 1 1 17 3 0 1 8 0 0 0 0 2 0 0 0 0 0 1 0 0 1 1 39 1 1 1 3 2 1 10 0 2 2 0 0 0 0 1 0 1 1 5 11 9 3 3 0 0 1 0 8 0 1 0 0 1 1 0 2 2 1 1 5 14 0 4 2 2 1 1 0 0 0 0 2 0 0 2 0 2 0 0 0 0 1 3 4 2 0 0 1 0 0 1 1 0 2 0 0 2 1 0 0 6 0 0 0 0 4 0 0 2 0 1 0 2 1 0 4 0 25 0 2 0 3 0 0 6 0 1 1 1 4 4 0 0 0 1 34 0 0 0 1 0 1 1 0 0 0 0 3 0 0 1 9 4 7 2 2 0 0 2 0 1 1 0 4 0 21 8 2.2983870967741937
0 0 2 0 0 1 1 7 2 1 3 2 0 1 0 0 1 0 3 3 0 1 2 0 3 2 0 2 1 0 0 2 0 0 0 0 1 2 1 2 0 0 5 4 0 3 0 2 0 0 1 1 0 4 2 22 10 0 1 6 0 1 0 1 0 1 0 1 0 4 1 5 0 0 0 10 1 10 4 0 5 0 0 1 0 0 0 0 3 5 5 0 1 1 0 0 1 0 1 0 0 1 1 1 0 0 0 0 8 1 0 0 0 1 0 0 7 1 0 0 0 0 0 0 0 1 0 0 0 0 0 0 0 0 0 8 0 0 1 0 0 7 1 0 1 0 0 0 1 1 1 0 3 0 1 0 1 1 1 2 0 0 0 0 10 0 0 10 3 1 2 0 0 7 0 0 0 3 3 0 0 0 1 3 0 0 1 1 1 2 1 7 1 0 0 0 2 0 1 2 0 0 0 1 0 0 0 1 2 0 3 0 4 6 6 1 0 0 2 3 1 0 17 0 0 2 7 0 2 0 7 1 0 3 0 0 4 1 1 1 0 2 0 0 0 33 0 1 0 0 3 2 0 0 0 0 12 3 13 0 0 0 1 0 0 0 6 0 0 0 1 1 1 10 1 2 0 0 19 1 7 1 0 2 0 0 1 0 0 5 0 0 0 1 1 6 0 10 3 0 2 0 0 0 1 0 1 12 2 2 0 0 0 0 1 1 0 1 0 0 0 1 0 8 1 12 5 0 7 21 2 0 5 1 4 2 5 4 1 0 0 2 0 3 1 3 1 1 0 0 0 1 0 0 1 4 0 10 11 7 1 0 0 1 5 1 2 2 2 0 9 0 0 1 3 1 5 1 0 2 2 3 1 0 1 1 1 0 5 0 2 0 0 0 7 2 9 0 2 1 0 2 1 0 0 1 0 9 0 1 1 8 1 0 1 1 0 6 0 2 0 0 0 1 5 1 1 1 3 2 2 0 3 22 8 3 0 9 0 1 1 4 0 1 2 1 0 0 5 2 7 0 0 0 2 0 1 0 0 1 0 0 0 2 0 0 0 0 2 7 3 1 2 0 0 0 0 1 1 1 1 0 1 2 0 1 2 1 1 1 7 88 0 6 0 0 0 14 12 0 3 2 0 1 1 3 0 2 12 2 4 1 0 0 0 0 0 0 1 1 4 5 0 3 3 0 21 0 0 0 1 0 0 3 2 1 1 0 1 0 1 1 22 0 0 0 14 0 12 11 0 10 4 1 0 0 0 1 0 28 0 0 3 0 0 0 0 0 1 0 1 1 0 0 1 1 18 2 0 1 8 0 0 0 0 2 0 0 0 0 0 1 0 0 1 1 44 1 1 1 1 1 1 9 0 2 2 0 0 0 0 1 0 1 1 5 9 8 3 2 0 0 1 0 8 0 0 0 0 1 1 0 2 2 1 1 5 12 0 4 2 2 1 0 0 0 0 0 2 0 0 2 0 2 0 0 0 0 1 3 4 2 0 0 1 0 0 1 1 0 2 0 0 2 1 0 0 6 0 0 0 0 4 0 0 2 0 1 0 2 1 0 3 0 23 0 2 0 2 0 0 4 0 1 1 1 4 4 0 0 0 1 36 0 0 0 1 0 1 1 0 0 0 0 3 0 0 1 7 4 7 2 2 0 0 0 0 0 1 0 4 0 22 5 2.086021505376344
0 0 1 0 0 1 1 9 0 1 3 2 0 1 0 0 0 0 2 2 0 1 2 0 2 1 0 2 1 0 0 2 0 0 0 0 1 2 0 1 0 0 4 4 0 2 0 2 0 0 1 1 0 4 2 18 9 0 0 5 0 1 0 1 0 1 0 1 0 4 1 4 0 0 0 10 1 7 4 0 4 0 0 1 0 0 0 0 3 5 4 0 1 1 0 0 1 0 1 0 0 1 1 0 0 0 0 0 6 0 0 0 0 1 0 0 6 1 0 0 0 0 0 0 0 0 0 0 0 0 0 0 0 0 0 8 0 0 1 0 0 6 1 0 1 0 0 0 1 1 1 0 2 0 0 0 1 0 1 1 0 0 0 0 9 0 0 10 3 1 1 0 0 6 0 0 0 3 2 0 0 0 1 2 0 0 0 1 1 2 1 8 1 0 0 0 2 0 1 2 0 0 0 1 0 0 0 1 2 0 2 0 3 6 4 1 0 0 2 1 1 0 15 0 0 2 7 0 2 0 6 1 0 3 0 0 4 1 0 1 0 2 0 0 0 31 0 1 0 0 3 1 0 0 0 0 11 3 14 0 0 0 0 0 0 0 3 0 0 0 0 1 1 11 1 2 0 0 21 0 5 1 0 2 0 0 1 0 0 4 0 0 0 1 1 6 0 8 3 0 1 0 0 0 1 0 1 8 2 2 0 0 0 0 0 1 0 0 0 0 0 1 0 8 1 11 4 0 5 21 1 0 4 1 3 2 5 4 1 0 0 1 0 1 1 1 1 1 0 0 0 0 0 0 1 2 0 11 11 4 1 0 0 1 5 1 1 1 2 0 8 0 0 1 3 1 5 0 0 2 1 2 1 0 0 1 1 0 5 0 0 0 0 0 8 2 13 0 2 1 0 1 1 0 0 1 0 6 0 1 0 6 0 0 1 1 0 5 0 2 0 0 0 0 5 1 1 0 2 2 0 0 2 20 5 3 0 9 0 1 1 4 0 1 2 0 0 0 5 0 8 0 0 0 2 0 1 0 0 0 0 0 0 2 0 0 0 0 2 6 3 1 1 0 0 0 0 1 1 1 1 0 1 0 0 0 2 1 1 1 9 86 0 4 0 0 0 11 10 0 3 1 0 0 1 3 0 2 13 2 3 1 0 0 0 0 0 0 1 1 3 3 0 3 2 0 19 0 0 0 1 0 0 3 1 1 1 0 0 0 1 1 21 0 0 0 12 0 11 9 0 9 2 1 0 0 0 1 0 25 0 0 3 0 0 0 0 0 1 0 1 1 0 0 1 1 17 1 0 0 8 0 0 0 0 2 0 0 0 0 0 1 0 0 1 0 44 1 1 1 1 1 0 9 0 2 2 0 0 0 0 1 0 1 1 5 7 10 1 2 0 0 1 0 8 0 0 0 0 1 0 0 1 2 1 1 5 10 0 3 0 2 1 0 0 0 0 0 2 0 0 1 0 1 0 0 0 0 1 3 4 2 0 0 1 0 0 1 1 0 2 0 0 2 1 0 0 5 0 0 0 0 4 0 0 1 0 1 0 2 1 0 2 0 22 0 2 0 2 0 0 4 0 1 1 1 4 4 0 0 0 1 37 0 0 0 1 0 1 1 0 0 0 0 3 0 0 1 6 4 8 2 1 0 0 0 0 0 1 0 4 0 21 5 1.8629032258064516
0 0 0 0 0 1 1 10 0 1 3 2 0 1 0 0 0 0 1 2 0 1 1 0 1 1 0 1 1 0 0 2 0 0 0 0 1 2 0 1 0 0 4 3 0 2 0 1 0 0 1 1 0 4 2 19 8 0 0 3 0 1 0 0 0 1 0 1 0 4 1 4 0 0 0 10 1 7 3 0 4 0 0 0 0 0 0 0 3 5 4 0 1 1 0 0 0 0 1 0 0 1 1 0 0 0 0 0 6 0 0 0 0 1 0 0 5 1 0 0 0 0 0 0 0 0 0 0 0 0 0 0 0 0 0 8 0 0 1 0 0 6 1 0 0 0 0 0 0 0 0 0 2 0 0 0 1 0 1 1 0 0 0 0 9 0 0 10 2 1 1 0 0 6 0 0 0 3 1 0 0 0 1 0 0 0 0 1 1 2 0 8 0 0 0 0 2 0 1 1 0 0 0 1 0 0 0 1 2 0 1 0 3 5 4 1 0 0 2 1 1 0 14 0 0 1 6 0 2 0 3 1 0 3 0 0 4 1 0 1 0 2 0 0 0 27 0 0 0 0 2 1 0 0 0 0 10 1 14 0 0 0 0 0 0 0 3 0 0 0 0 1 1 12 1 2 0 0 19 0 3 1 0 2 0 0 1 0 0 3 0 0 0 1 1 5 0 6 2 0 1 0 0 0 1 0 1 7 2 1 0 0 0 0 0 1 0 0 0 0 0 1 0 5 0 7 4 0 4 17 1 0 4 1 3 2 4 4 1 0 0 1 0 1 1 1 1 1 0 0 0 0 0 0 1 2 0 9 11 3 1 0 0 1 4 1 0 1 3 0 8 0 0 1 2 1 4 0 0 2 1 2 1 0 0 1 1 0 5 0 0 0 0 0 8 1 14 0 2 1 0 1 1 0 0 1 0 7 0 1 0 4 0 0 0 1 0 4 0 2 0 0 0 0 3 1 1 0 2 2 0 0 2 19 4 3 0 10 0 1 1 3 0 1 1 0 0 0 4 0 7 0 0 0 2 0 1 0 0 0 0 0 0 1 0 0 0 0 2 6 3 1 1 0 0 0 0 0 1 1 1 0 1 0 0 0 2 1 1 1 10 78 0 4 0 0 0 9 10 0 2 1 0 0 1 2 0 2 12 2 3 1 0 0 0 0 0 0 1 1 3 3 0 1 2 0 16 0 0 0 1 0 0 2 1 1 1 0 0 0 1 1 18 0 0 0 14 0 12 7 0 9 2 1 0 0 0 1 0 21 0 0 2 0 0 0 0 0 1 0 1 1 0 0 0 1 17 1 0 0 8 0 0 0 0 2 0 0 0 0 0 1 0 0 1 0 37 1 1 1 1 1 0 8 0 2 2 0 0 0 0 1 0 1 1 4 7 10 1 1 0 0 1 0 8 0 0 0 0 0 0 0 1 2 1 0 4 9 0 3 0 2 1 0 0 0 0 0 1 0 0 1 0 0 0 0 0 0 1 3 2 2 0 0 1 0 0 1 1 0 1 0 0 2 1 0 0 4 0 0 0 0 4 0 0 0 0 0 0 2 1 0 2 0 23 0 1 0 2 0 0 4 0 1 0 1 4 4 0 0 0 1 36 0 0 0 1 0 1 1 0 0 0 0 3 0 0 1 6 4 9 1 1 0 0 0 0 0 1 0 2 0 16 5 1.674731182795699
0 0 0 0 0 1 1 10 0 1 1 1 0 1 0 0 0 0 1 2 0 1 0 0 1 1 0 1 1 0 0 2 0 0 0 0 1 2 0 1 0 0 4 3 0 2 0 1 0 0 1 1 0 3 2 17 6 0 0 3 0 1 0 0 0 1 0 1 0 2 1 3 0 0 0 8 1 8 3 0 3 0 0 0 0 0 0 0 2 5 4 0 1 1 0 0 0 0 1 0 0 1 1 0 0 0 0 0 5 0 0 0 0 1 0 0 4 1 0 0 0 0 0 0 0 0 0 0 0 0 0 0 0 0 0 8 0 0 1 0 0 3 1 0 0 0 0 0 0 0 0 0 2 0 0 0 1 0 1 1 0 0 0 0 5 0 0 8 2 1 1 0 0 2 0 0 0 2 1 0 0 0 1 0 0 0 0 1 1 2 0 8 0 0 0 0 2 0 1 1 0 0 0 1 0 0 0 0 2 0 1 0 3 4 4 1 0 0 1 1 1 0 14 0 0 0 4 0 2 0 3 1 0 3 0 0 3 1 0 0 0 2 0 0 0 22 0 0 0 0 2 1 0 0 0 0 8 0 12 0 0 0 0 0 0 0 3 0 0 0 0 1 1 11 1 2 0 0 16 0 3 1 0 2 0 0 1 0 0 3 0 0 0 1 1 4 0 4 1 0 1 0 0 0 1 0 1 6 2 0 0 0 0 0 0 1 0 0 0 0 0 1 0 5 0 5 3 0 4 15 1 0 4 1 3 2 4 2 1 0 0 1 0 1 0 1 1 1 0 0 0 0 0 0 1 1 0 9 13 4 1 0 0 1 4 0 0 0 4 0 7 0 0 1 2 1 4 0 0 2 1 2 1 0 0 1 1 0 4 0 0 0 0 0 9 1 11 0 2 0 0 1 1 0 0 1 0 6 0 1 0 3 0 0 0 1 0 4 0 1 0 0 0 0 3 1 1 0 2 1 0 0 2 21 3 2 0 9 0 1 1 3 0 1 1 0 0 0 4 0 6 0 0 0 2 0 1 0 0 0 0 0 0 1 0 0 0 0 2 5 2 1 1 0 0 0 0 0 0 1 1 0 1 0 0 0 2 1 1 1 12 68 0 3 0 0 0 9 10 0 2 1 0 0 1 1 0 2 12 1 3 1 0 0 0 0 0 0 1 1 3 2 0 1 0 0 15 0 0 0 1 0 0 2 0 1 1 0 0 0 1 1 18 0 0 0 14 0 11 7 0 8 2 0 0 0 0 1 0 16 0 0 2 0 0 0 0 0 1 0 1 1 0 0 0 1 17 0 0 0 7 0 0 0 0 1 0 0 0 0 0 1 0 0 0 0 34 1 1 1 1 1 0 7 0 2 2 0 0 0 0 1 0 1 0 4 4 11 1 0 0 0 1 0 8 0 0 0 0 0 0 0 1 1 1 0 4 7 0 2 0 2 0 0 0 0 0 0 1 0 0 1 0 0 0 0 0 0 1 3 2 1 0 0 1 0 0 1 0 0 0 0 0 2 1 0 0 3 0 0 0 0 4 0 0 0 0 0 0 2 1 0 2 0 17 0 1 0 2 0 0 4 0 0 0 1 4 2 0 0 0 1 32 0 0 0 1 0 1 1 0 0 0 0 3 0 0 1 5 4 11 1 1 0 0 0 0 0 1 0 1 0 14 6 1.4879032258064516
0 0 0 0 0 0 1 9 0 1 1 1 0 1 0 0 0 0 1 2 0 1 0 0 1 1 0 1 1 0 0 2 0 0 0 0 1 2 0 1 0 0 4 2 0 2 0 0 0 0 1 1 0 2 2 14 5 0 0 3 0 1 0 0 0 1 0 1 0 2 1 3 0 0 0 8 0 7 3 0 2 0 0 0 0 0 0 0 2 4 4 0 1 1 0 0 0 0 0 0 0 1 1 0 0 0 0 0 5 0 0 0 0 1 0 0 4 1 0 0 0 0 0 0 0 0 0 0 0 0 0 0 0 0 0 8 0 0 1 0 0 3 1 0 0 0 0 0 0 0 0 0 1 0 0 0 1 0 1 1 0 0 0 0 5 0 0 6 2 1 1 0 0 2 0 0 0 2 1 0 0 0 1 0 0 0 0 1 1 2 0 10 0 0 0 0 2 0 0 0 0 0 0 1 0 0 0 0 2 0 1 0 1 4 3 1 0 0 1 1 1 0 12 0 0 0 4 0 2 0 3 1 0 3 0 0 2 1 0 0 0 2 0 0 0 19 0 0 0 0 1 1 0 0 0 0 8 0 15 0 0 0 0 0 0 0 2 0 0 0 0 1 0 10 1 2 0 0 16 0 2 1 0 1 0 0 1 0 0 2 0 0 0 1 1 4 0 4 0 0 1 0 0 0 1 0 1 5 2 0 0 0 0 0 0 1 0 0 0 0 0 1 0 3 0 7 3 0 3 14 0 0 4 1 2 1 3 2 1 0 0 1 0 0 0 1 1 1 0 0 0 0 0 0 1 1 0 9 13 4 1 0 0 1 3 0 0 0 5 0 4 0 0 1 2 1 3 0 0 2 1 1 0 0 0 1 0 0 4 0 0 0 0 0 8 1 9 0 1 0 0 1 1 0 0 0 0 6 0 1 0 3 0 0 0 1 0 3 0 1 0 0 0 0 3 1 0 0 2 1 0 0 2 19 3 2 0 7 0 0 1 3 0 1 1 0 0 0 2 0 4 0 0 0 2 0 1 0 0 0 0 0 0 1 0 0 0 0 1 3 2 1 0 0 0 0 0 0 0 1 1 0 1 0 0 0 2 1 1 1 11 66 0 3 0 0 0 9 10 0 2 1 0 0 1 1 0 2 12 1 3 1 0 0 0 0 0 0 1 1 3 1 0 1 0 0 14 0 0 0 1 0 0 2 0 1 1 0 0 0 0 1 17 0 0 0 13 0 10 5 0 5 2 0 0 0 0 1 0 15 0 0 2 0 0 0 0 0 0 0 1 1 0 0 0 1 19 0 0 0 7 0 0 0 0 1 0 0 0 0 0 0 0 0 0 0 29 1 1 1 1 1 0 7 0 2 2 0 0 0 0 1 0 1 0 3 2 15 1 0 0 0 1 0 7 0 0 0 0 0 0 0 1 1 1 0 3 6 0 2 0 1 0 0 0 0 0 0 1 0 0 0 0 0 0 0 0 0 1 3 2 1 0 0 1 0 0 0 0 0 0 0 0 2 0 0 0 3 0 0 0 0 2 0 0 0 0 0 0 2 0 0 2 0 13 0 1 0 1 0 0 2 0 0 0 1 4 2 0 0 0 1 27 0 0 0 1 0 0 1 0 0 0 0 2 0 0 1 5 3 11 1 1 0 0 0 0 0 1 0 0 0 10 6 1.3333333333333333
0 0 0 0 0 0 1 8 0 0 1 1 0 1 0 0 0 0 1 2 0 1 0 0 0 0 0 1 1 0 0 1 0 0 0 0 1 2 0 1 0 0 4 1 0 2 0 0 0 0 1 1 0 2 2 15 3 0 0 3 0 1 0 0 0 1 0 1 0 0 1 2 0 0 0 6 0 6 3 0 2 0 0 0 0 0 0 0 1 4 3 0 1 1 0 0 0 0 0 0 0 1 1 0 0 0 0 0 5 0 0 0 0 1 0 0 2 1 0 0 0 0 0 0 0 0 0 0 0 0 0 0 0 0 0 8 0 0 1 0 0 1 1 0 0 0 0 0 0 0 0 0 1 0 0 0 1 0 1 1 0 0 0 0 5 0 0 6 1 1 1 0 0 2 0 0 0 2 1 0 0 0 1 0 0 0 0 0 1 2 0 12 0 0 0 0 2 0 0 0 0 0 0 1 0 0 0 0 2 0 1 0 1 4 3 1 0 0 1 1 0 0 11 0 0 0 4 0 2 0 3 1 0 3 0 0 2 1 0 0 0 1 0 0 0 18 0 0 0 0 1 1 0 0 0 0 8 0 15 0 0 0 0 0 0 0 1 0 0 0 0 1 0 9 1 2 0 0 18 0 1 1 0 1 0 0 1 0 0 2 0 0 0 1 1 3 0 3 0 0 1 0 0 0 1 0 1 4 2 0 0 0 0 0 0 1 0 0 0 0 0 1 0 2 0 8 3 0 2 11 0 0 4 1 2 1 3 1 1 0 0 1 0 0 0 1 0 0 0 0 0 0 0 0 1 1 0 10 13 4 1 0 0 0 3 0 0 0 4 0 4 0 0 1 2 1 1 0 0 2 1 1 0 0 0 1 0 0 3 0 0 0 0 0 8 1 9 0 1 0 0 0 1 0 0 0 0 5 0 0 0 3 0 0 0 0 0 2 0 1 0 0 0 0 2 0 0 0 2 1 0 0 2 18 3 2 0 6 0 0 1 2 0 1 1 0 0 0 2 0 4 0 0 0 2 0 1 0 0 0 0 0 0 1 0 0 0 0 1 3 2 1 0 0 0 0 0 0 0 1 1 0 1 0 0 0 1 1 1 0 10 61 0 3 0 0 0 7 9 0 2 0 0 0 1 1 0 2 11 1 1 1 0 0 0 0 0 0 1 1 3 1 0 1 0 0 13 0 0 0 1 0 0 2 0 1 1 0 0 0 0 1 14 0 0 0 12 0 7 5 0 5 2 0 0 0 0 1 0 15 0 0 2 0 0 0 0 0 0 0 1 1 0 0 0 1 22 0 0 0 8 0 0 0 0 1 0 0 0 0 0 0 0 0 0 0 27 1 1 0 1 1 0 6 0 2 1 0 0 0 0 1 0 0 0 2 2 14 1 0 0 0 1 0 7 0 0 0 0 0 0 0 1 1 1 0 3 6 0 2 0 1 0 0 0 0 0 0 1 0 0 0 0 0 0 0 0 0 1 2 1 1 0 0 1 0 0 0 0 0 0 0 0 2 0 0 0 1 0 0 0 0 1 0 0 0 0 0 0 2 0 0 1 0 12 0 0 0 1 0 0 2 0 0 0 1 4 2 0 0 0 1 28 0 0 0 1 0 0 1 0 0 0 0 2 0 0 1 5 2 9 1 1 0 0 0 0 0 1 0 0 0 10 5 1.217741935483871
0 0 0 0 0 0 1 8 0 0 1 1 0 1 0 0 0 0 1 2 0 1 0 0 0 0 0 1 1 0 0 1 0 0 0 0 1 1 0 1 0 0 4 1 0 2 0 0 0 0 1 1 0 2 2 12 4 0 0 2 0 1 0 0 0 1 0 1 0 0 1 1 0 0 0 6 0 6 3 0 2 0 0 0 0 0 0 0 1 4 2 0 1 1 0 0 0 0 0 0 0 1 1 0 0 0 0 0 5 0 0 0 0 1 0 0 1 1 0 0 0 0 0 0 0 0 0 0 0 0 0 0 0 0 0 8 0 0 1 0 0 1 1 0 0 0 0 0 0 0 0 0 1 0 0 0 1 0 1 1 0 0 0 0 3 0 0 4 1 1 1 0 0 2 0 0 0 2 0 0 0 0 1 0 0 0 0 0 1 1 0 14 0 0 0 0 2 0 0 0 0 0 0 1 0 0 0 0 1 0 1 0 1 3 1 1 0 0 1 1 0 0 7 0 0 0 3 0 1 0 2 1 0 3 0 0 2 1 0 0 0 1 0 0 0 18 0 0 0 0 1 1 0 0 0 0 5 0 15 0 0 0 0 0 0 0 1 0 0 0 0 1 0 7 1 2 0 0 15 0 1 1 0 1 0 0 1 0 0 1 0 0 0 1 1 3 0 2 0 0 1 0 0 0 1 0 1 4 2 0 0 0 0 0 0 1 0 0 0 0 0 1 0 1 0 8 3 0 2 9 0 0 4 1 1 1 3 1 1 0 0 0 0 0 0 1 0 0 0 0 0 0 0 0 1 1 0 8 13 3 1 0 0 0 3 0 0 0 5 0 4 0 0 1 2 1 1 0 0 1 1 1 0 0 0 1 0 0 3 0 0 0 0 0 4 1 6 0 1 0 0 0 1 0 0 0 0 4 0 0 0 3 0 0 0 0 0 2 0 1 0 0 0 0 2 0 0 0 2 0 0 0 2 10 0 2 0 4 0 0 1 2 0 1 1 0 0 0 1 0 3 0 0 0 1 0 0 0 0 0 0 0 0 1 0 0 0 0 1 2 1 0 0 0 0 0 0 0 0 1 1 0 1 0 0 0 1 1 1 0 11 58 0 3 0 0 0 5 8 0 2 0 0 0 1 1 0 1 8 0 1 1 0 0 0 0 0 0 1 1 3 1 0 1 0 0 12 0 0 0 0 0 0 2 0 1 1 0 0 0 0 1 13 0 0 0 10 0 6 5 0 4 2 0 0 0 0 1 0 12 0 0 2 0 0 0 0 0 0 0 1 1 0 0 0 1 23 0 0 0 7 0 0 0 0 1 0 0 0 0 0 0 0 0 0 0 22 1 1 0 0 0 0 3 0 2 1 0 0 0 0 0 0 0 0 2 2 13 1 0 0 0 0 0 6 0 0 0 0 0 0 0 1 1 1 0 3 5 0 1 0 1 0 0 0 0 0 0 1 0 0 0 0 0 0 0 0 0 1 1 1 1 0 0 1 0 0 0 0 0 0 0 0 0 0 0 0 1 0 0 0 0 1 0 0 0 0 0 0 2 0 0 1 0 10 0 0 0 1 0 0 2 0 0 0 1 3 2 0 0 0 0 26 0 0 0 1 0 0 1 0 0 0 0 2 0 0 1 4 2 8 1 1 0 0 0 0 0 1 0 0 0 10 3 1.0591397849462366
0 0 0 0 0 0 1 6 0 0 1 1 0 1 0 0 0 0 1 2 0 0 0 0 0 0 0 1 1 0 0 1 0 0 0 0 1 1 0 1 0 0 4 1 0 2 0 0 0 0 1 0 0 1 2 11 3 0 0 1 0 1 0 0 0 1 0 1 0 0 1 1 0 0 0 6 0 5 3 0 2 0 0 0 0 0 0 0 1 3 2 0 1 1 0 0 0 0 0 0 0 1 1 0 0 0 0 0 2 0 0 0 0 1 0 0 1 1 0 0 0 0 0 0 0 0 0 0 0 0 0 0 0 0 0 7 0 0 1 0 0 1 1 0 0 0 0 0 0 0 0 0 0 0 0 0 1 0 1 1 0 0 0 0 3 0 0 5 1 0 1 0 0 2 0 0 0 2 0 0 0 0 1 0 0 0 0 0 1 1 0 12 0 0 0 0 2 0 0 0 0 0 0 1 0 0 0 0 1 0 0 0 0 2 1 0 0 0 1 1 0 0 7 0 0 0 3 0 1 0 2 1 0 3 0 0 1 1 0 0 0 1 0 0 0 20 0 0 0 0 1 1 0 0 0 0 5 0 17 0 0 0 0 0 0 0 1 0 0 0 0 1 0 7 1 2 0 0 14 0 1 1 0 0 0 0 0 0 0 1 0 0 0 0 1 3 0 2 0 0 1 0 0 0 1 0 1 4 2 0 0 0 0 0 0 1 0 0 0 0 0 1 0 0 0 9 1 0 0 8 0 0 4 1 1 1 3 1 1 0 0 0 0 0 0 1 0 0 0 0 0 0 0 0 1 1 0 6 10 1 1 0 0 0 3 0 0 0 6 0 4 0 0 1 2 1 1 0 0 1 1 1 0 0 0 1 0 0 3 0 0 0 0 0 3 1 6 0 1 0 0 0 1 0 0 0 0 4 0 0 0 2 0 0 0 0 0 2 0 0 0 0 0 0 2 0 0 0 2 0 0 0 2 7 0 2 0 4 0 0 1 2 0 1 1 0 0 0 1 0 3 0 0 0 1 0 0 0 0 0 0 0 0 1 0 0 0 0 1 1 1 0 0 0 0 0 0 0 0 1 1 0 1 0 0 0 1 0 1 0 11 47 0 3 0 0 0 4 7 0 2 0 0 0 1 1 0 1 7 0 1 1 0 0 0 0 0 0 1 1 2 1 0 1 0 0 12 0 0 0 0 0 0 2 0 1 1 0 0 0 0 1 12 0 0 0 10 0 7 4 0 3 2 0 0 0 0 1 0 9 0 0 2 0 0 0 0 0 0 0 1 0 0 0 0 1 21 0 0 0 7 0 0 0 0 1 0 0 0 0 0 0 0 0 0 0 20 1 1 0 0 0 0 3 0 2 1 0 0 0 0 0 0 0 0 2 2 13 1 0 0 0 0 0 5 0 0 0 0 0 0 0 1 1 1 0 3 3 0 1 0 1 0 0 0 0 0 0 1 0 0 0 0 0 0 0 0 0 1 1 1 0 0 0 1 0 0 0 0 0 0 0 0 0 0 0 0 1 0 0 0 0 1 0 0 0 0 0 0 2 0 0 1 0 10 0 0 0 1 0 0 2 0 0 0 1 3 2 0 0 0 0 24 0 0 0 1 0 0 1 0 0 0 0 2 0 0 0 3 2 4 1 1 0 0 0 0 0 0 0 0 0 7 4 0.9502688172043011
0 0 0 0 0 0 1 6 0 0 1 1 0 1 0 0 0 0 1 2 0 0 0 0 0 0 0 1 1 0 0 1 0 0 0 0 1 1 0 0 0 0 3 1 0 1 0 0 0 0 1 0 0 1 1 11 1 0 0 1 0 1 0 0 0 1 0 1 0 0 1 1 0 0 0 5 0 4 1 0 2 0 0 0 0 0 0 0 1 3 2 0 1 1 0 0 0 0 0 0 0 1 0 0 0 0 0 0 2 0 0 0 0 1 0 0 1 1 0 0 0 0 0 0 0 0 0 0 0 0 0 0 0 0 0 6 0 0 1 0 0 1 1 0 0 0 0 0 0 0 0 0 0 0 0 0 1 0 1 1 0 0 0 0 2 0 0 7 1 0 1 0 0 2 0 0 0 0 0 0 0 0 1 0 0 0 0 0 1 1 0 12 0 0 0 0 2 0 0 0 0 0 0 1 0 0 0 0 1 0 0 0 0 1 1 0 0 0 1 1 0 0 4 0 0 0 2 0 0 0 2 1 0 3 0 0 1 1 0 0 0 1 0 0 0 18 0 0 0 0 1 1 0 0 0 0 5 0 13 0 0 0 0 0 0 0 1 0 0 0 0 1 0 7 1 2 0 0 12 0 1 1 0 0 0 0 0 0 0 1 0 0 0 0 1 2 0 1 0 0 1 0 0 0 1 0 1 3 2 0 0 0 0 0 0 1 0 0 0 0 0 0 0 0 0 10 1 0 0 7 0 0 4 1 0 0 3 1 1 0 0 0 0 0 0 1 0 0 0 0 0 0 0 0 1 1 0 6 10 1 1 0 0 0 2 0 0 0 6 0 4 0 0 1 2 1 1 0 0 1 1 1 0 0 0 1 0 0 3 0 0 0 0 0 2 1 6 0 0 0 0 0 1 0 0 0 0 3 0 0 0 2 0 0 0 0 0 2 0 0 0 0 0 0 2 0 0 0 2 0 0 0 2 6 0 1 0 4 0 0 1 2 0 1 0 0 0 0 1 0 1 0 0 0 1 0 0 0 0 0 0 0 0 0 0 0 0 0 1 1 1 0 0 0 0 0 0 0 0 1 1 0 1 0 0 0 1 0 1 0 12 37 0 3 0 0 0 4 5 0 2 0 0 0 0 1 0 1 5 0 1 1 0 0 0 0 0 0 1 1 1 1 0 1 0 0 13 0 0 0 0 0 0 1 0 1 1 0 0 0 0 1 11 0 0 0 10 0 7 3 0 3 2 0 0 0 0 1 0 6 0 0 2 0 0 0 0 0 0 0 0 0 0 0 0 1 16 0 0 0 7 0 0 0 0 0 0 0 0 0 0 0 0 0 0 0 16 1 1 0 0 0 0 3 0 2 1 0 0 0 0 0 0 0 0 1 2 11 1 0 0 0 0 0 3 0 0 0 0 0 0 0 1 1 0 0 3 3 0 1 0 1 0 0 0 0 0 0 1 0 0 0 0 0 0 0 0 0 1 1 1 0 0 0 1 0 0 0 0 0 0 0 0 0 0 0 0 1 0 0 0 0 1 0 0 0 0 0 0 2 0 0 1 0 10 0 0 0 0 0 0 2 0 0 0 0 3 1 0 0 0 0 23 0 0 0 1 0 0 1 0 0 0 0 2 0 0 0 3 2 4 0 1 0 0 0 0 0 0 0 0 0 7 3 0.8346774193548388
0 0 0 0 0 0 1 5 0 0 1 1 0 1 0 0 0 0 1 2 0 0 0 0 0 0 0 1 1 0 0 1 0 0 0 0 1 1 0 0 0 0 3 1 0 1 0 0 0 0 1 0 0 0 1 11 1 0 0 1 0 1 0 0 0 1 0 1 0 0 1 1 0 0 0 5 0 4 1 0 2 0 0 0 0 0 0 0 1 3 2 0 1 1 0 0 0 0 0 0 0 1 0 0 0 0 0 0 2 0 0 0 0 1 0 0 1 1 0 0 0 0 0 0 0 0 0 0 0 0 0 0 0 0 0 4 0 0 1 0 0 1 0 0 0 0 0 0 0 0 0 0 0 0 0 0 1 0 1 1 0 0 0 0 2 0 0 11 1 0 1 0 0 2 0 0 0 0 0 0 0 0 1 0 0 0 0 0 1 1 0 13 0 0 0 0 1 0 0 0 0 0 0 1 0 0 0 0 1 0 0 0 0 1 1 0 0 0 1 1 0 0 3 0 0 0 2 0 0 0 2 1 0 3 0 0 1 1 0 0 0 1 0 0 0 15 0 0 0 0 1 1 0 0 0 0 5 0 7 0 0 0 0 0 0 0 1 0 0 0 0 1 0 4 1 1 0 0 10 0 1 1 0 0 0 0 0 0 0 1 0 0 0 0 1 2 0 0 0 0 1 0 0 0 1 0 1 3 2 0 0 0 0 0 0 1 0 0 0 0 0 0 0 0 0 8 1 0 0 6 0 0 4 0 0 0 3 0 1 0 0 0 0 0 0 1 0 0 0 0 0 0 0 0 1 1 0 5 8 1 1 0 0 0 2 0 0 0 6 0 3 0 0 1 2 1 1 0 0 1 1 1 0 0 0 1 0 0 2 0 0 0 0 0 2 1 6 0 0 0 0 0 1 0 0 0 0 2 0 0 0 2 0 0 0 0 0 2 0 0 0 0 0 0 2 0 0 0 1 0 0 0 1 5 0 0 0 3 0 0 1 2 0 1 0 0 0 0 1 0 0 0 0 0 1 0 0 0 0 0 0 0 0 0 0 0 0 0 1 1 1 0 0 0 0 0 0 0 0 1 1 0 1 0 0 0 1 0 1 0 13 31 0 3 0 0 0 3 3 0 2 0 0 0 0 1 0 1 5 0 1 1 0 0 0 0 0 0 1 1 1 0 0 1 0 0 13 0 0 0 0 0 0 1 0 1 1 0 0 0 0 1 9 0 0 0 7 0 5 3 0 3 2 0 0 0 0 1 0 6 0 0 0 0 0 0 0 0 0 0 0 0 0 0 0 1 16 0 0 0 9 0 0 0 0 0 0 0 0 0 0 0 0 0 0 0 14 1 1 0 0 0 0 3 0 2 1 0 0 0 0 0 0 0 0 1 2 10 0 0 0 0 0 0 3 0 0 0 0 0 0 0 1 1 0 0 3 3 0 1 0 1 0 0 0 0 0 0 1 0 0 0 0 0 0 0 0 0 1 1 1 0 0 0 1 0 0 0 0 0 0 0 0 0 0 0 0 1 0 0 0 0 1 0 0 0 0 0 0 2 0 0 1 0 7 0 0 0 0 0 0 1 0 0 0 0 3 1 0 0 0 0 25 0 0 0 1 0 0 1 0 0 0 0 2 0 0 0 2 2 3 0 1 0 0 0 0 0 0 0 0 0 7 4 0.7567204301075269
0 0 0 0 0 0 1 5 0 0 1 1 0 1 0 0 0 0 1 1 0 0 0 0 0 0 0 1 1 0 0 1 0 0 0 0 1 1 0 0 0 0 2 0 0 1 0 0 0 0 1 0 0 0 1 12 1 0 0 1 0 1 0 0 0 1 0 1 0 0 1 1 0 0 0 5 0 3 1 0 2 0 0 0 0 0 0 0 1 3 1 0 1 1 0 0 0 0 0 0 0 1 0 0 0 0 0 0 2 0 0 0 0 1 0 0 1 1 0 0 0 0 0 0 0 0 0 0 0 0 0 0 0 0 0 4 0 0 1 0 0 1 0 0 0 0 0 0 0 0 0 0 0 0 0 0 1 0 0 0 0 0 0 0 1 0 0 12 1 0 1 0 0 1 0 0 0 0 0 0 0 0 1 0 0 0 0 0 1 1 0 14 0 0 0 0 1 0 0 0 0 0 0 1 0 0 0 0 1 0 0 0 0 1 1 0 0 0 1 1 0 0 3 0 0 0 1 0 0 0 1 1 0 3 0 0 1 1 0 0 0 1 0 0 0 13 0 0 0 0 0 1 0 0 0 0 3 0 4 0 0 0 0 0 0 0 0 0 0 0 0 1 0 4 1 1 0 0 12 0 1 0 0 0 0 0 0 0 0 1 0 0 0 0 0 1 0 0 0 0 0 0 0 0 1 0 1 2 2 0 0 0 0 0 0 1 0 0 0 0 0 0 0 0 0 9 1 0 0 5 0 0 3 0 0 0 3 0 0 0 0 0 0 0 0 1 0 0 0 0 0 0 0 0 1 1 0 3 8 1 1 0 0 0 1 0 0 0 2 0 3 0 0 1 2 1 0 0 0 1 1 1 0 0 0 1 0 0 2 0 0 0 0 0 2 0 6 0 0 0 0 0 1 0 0 0 0 4 0 0 0 2 0 0 0 0 0 2 0 0 0 0 0 0 2 0 0 0 1 0 0 0 1 4 0 0 0 3 0 0 1 2 0 1 0 0 0 0 1 0 0 0 0 0 1 0 0 0 0 0 0 0 0 0 0 0 0 0 1 1 1 0 0 0 0 0 0 0 0 1 1 0 0 0 0 0 1 0 1 0 12 31 0 3 0 0 0 3 2 0 2 0 0 0 0 1 0 1 5 0 1 1 0 0 0 0 0 0 1 1 0 0 0 1 0 0 11 0 0 0 0 0 0 1 0 1 1 0 0 0 0 1 7 0 0 0 7 0 6 3 0 3 2 0 0 0 0 0 0 6 0 0 0 0 0 0 0 0 0 0 0 0 0 0 0 1 17 0 0 0 7 0 0 0 0 0 0 0 0 0 0 0 0 0 0 0 14 1 1 0 0 0 0 3 0 1 1 0 0 0 0 0 0 0 0 1 2 9 0 0 0 0 0 0 4 0 0 0 0 0 0 0 1 1 0 0 3 3 0 1 0 1 0 0 0 0 0 0 1 0 0 0 0 0 0 0 0 0 1 1 1 0 0 0 1 0 0 0 0 0 0 0 0 0 0 0 0 1 0 0 0 0 0 0 0 0 0 0 0 2 0 0 1 0 7 0 0 0 0 0 0 1 0 0 0 0 2 0 0 0 0 0 21 0 0 0 1 0 0 1 0 0 0 0 2 0 0 0 2 2 3 0 1 0 0 0 0 0 0 0 0 0 8 5 0.696236559139785
0 0 0 0 0 0 1 5 0 0 1 1 0 1 0 0 0 0 1 1 0 0 0 0 0 0 0 1 1 0 0 1 0 0 0 0 0 1 0 0 0 0 1 0 0 1 0 0 0 0 1 0 0 0 1 9 1 0 0 1 0 0 0 0 0 1 0 1 0 0 1 1 0 0 0 4 0 2 1 0 2 0 0 0 0 0 0 0 1 3 1 0 0 1 0 0 0 0 0 0 0 1 0 0 0 0 0 0 1 0 0 0 0 1 0 0 1 1 0 0 0 0 0 0 0 0 0 0 0 0 0 0 0 0 0 4 0 0 1 0 0 1 0 0 0 0 0 0 0 0 0 0 0 0 0 0 1 0 0 0 0 0 0 0 1 0 0 15 0 0 0 0 0 1 0 0 0 0 0 0 0 0 1 0 0 0 0 0 1 1 0 12 0 0 0 0 1 0 0 0 0 0 0 1 0 0 0 0 1 0 0 0 0 0 1 0 0 0 1 0 0 0 3 0 0 0 0 0 0 0 1 1 0 3 0 0 1 1 0 0 0 0 0 0 0 13 0 0 0 0 0 1 0 0 0 0 3 0 4 0 0 0 0 0 0 0 0 0 0 0 0 1 0 4 1 1 0 0 11 0 1 0 0 0 0 0 0 0 0 1 0 0 0 0 0 1 0 0 0 0 0 0 0 0 1 0 0 2 2 0 0 0 0 0 0 0 0 0 0 0 0 0 0 0 0 5 1 0 0 5 0 0 3 0 0 0 3 0 0 0 0 0 0 0 0 1 0 0 0 0 0 0 0 0 1 1 0 3 8 1 1 0 0 0 1 0 0 0 2 0 3 0 0 1 2 0 0 0 0 1 1 0 0 0 0 1 0 0 2 0 0 0 0 0 2 0 4 0 0 0 0 0 1 0 0 0 0 8 0 0 0 1 0 0 0 0 0 2 0 0 0 0 0 0 2 0 0 0 1 0 0 0 1 2 0 0 0 1 0 0 1 2 0 1 0 0 0 0 1 0 0 0 0 0 1 0 0 0 0 0 0 0 0 0 0 0 0 0 1 1 1 0 0 0 0 0 0 0 0 1 1 0 0 0 0 0 1 0 1 0 9 28 0 1 0 0 0 2 2 0 2 0 0 0 0 1 0 1 5 0 1 1 0 0 0 0 0 0 1 1 0 0 0 1 0 0 13 0 0 0 0 0 0 1 0 1 1 0 0 0 0 1 6 0 0 0 7 0 5 3 0 3 2 0 0 0 0 0 0 5 0 0 0 0 0 0 0 0 0 0 0 0 0 0 0 1 15 0 0 0 7 0 0 0 0 0 0 0 0 0 0 0 0 0 0 0 11 1 1 0 0 0 0 2 0 1 1 0 0 0 0 0 0 0 0 1 2 9 0 0 0 0 0 0 5 0 0 0 0 0 0 0 1 1 0 0 3 3 0 1 0 1 0 0 0 0 0 0 1 0 0 0 0 0 0 0 0 0 1 1 0 0 0 0 1 0 0 0 0 0 0 0 0 0 0 0 0 0 0 0 0 0 0 0 0 0 0 0 0 2 0 0 1 0 6 0 0 0 0 0 0 1 0 0 0 0 1 0 0 0 0 0 19 0 0 0 0 0 0 1 0 0 0 0 1 0 0 0 2 2 3 0 1 0 0 0 0 0 0 0 0 0 6 5 0.6263440860215054
0 0 0 0 0 0 0 4 0 0 0 1 0 0 0 0 0 0 1 1 0 0 0 0 0 0 0 1 1 0 0 1 0 0 0 0 0 1 0 0 0 0 1 0 0 1 0 0 0 0 0 0 0 0 1 11 1 0 0 1 0 0 0 0 0 1 0 1 0 0 0 1 0 0 0 4 0 1 1 0 2 0 0 0 0 0 0 0 1 3 1 0 0 1 0 0 0 0 0 0 0 1 0 0 0 0 0 0 1 0 0 0 0 0 0 0 0 1 0 0 0 0 0 0 0 0 0 0 0 0 0 0 0 0 0 4 0 0 1 0 0 1 0 0 0 0 0 0 0 0 0 0 0 0 0 0 1 0 0 0 0 0 0 0 1 0 0 13 0 0 0 0 0 1 0 0 0 0 0 0 0 0 0 0 0 0 0 0 1 0 0 10 0 0 0 0 1 0 0 0 0 0 0 1 0 0 0 0 0 0 0 0 0 0 1 0 0 0 1 0 0 0 3 0 0 0 0 0 0 0 1 1 0 2 0 0 0 1 0 0 0 0 0 0 0 14 0 0 0 0 0 1 0 0 0 0 1 0 3 0 0 0 0 0 0 0 0 0 0 0 0 1 0 2 0 1 0 0 9 0 1 0 0 0 0 0 0 0 0 1 0 0 0 0 0 1 0 0 0 0 0 0 0 0 1 0 0 1 2 0 0 0 0 0 0 0 0 0 0 0 0 0 0 0 0 6 1 0 0 3 0 0 2 0 0 0 2 0 0 0 0 0 0 0 0 1 0 0 0 0 0 0 0 0 0 1 0 3 8 1 1 0 0 0 1 0 0 0 2 0 2 0 0 1 2 0 0 0 0 1 1 0 0 0 0 1 0 0 2 0 0 0 0 0 2 0 4 0 0 0 0 0 1 0 0 0 0 10 0 0 0 0 0 0 0 0 0 1 0 0 0 0 0 0 1 0 0 0 1 0 0 0 1 2 0 0 0 1 0 0 1 2 0 1 0 0 0 0 1 0 0 0 0 0 1 0 0 0 0 0 0 0 0 0 0 0 0 0 1 1 1 0 0 0 0 0 0 0 0 1 1 0 0 0 0 0 1 0 1 0 10 26 0 1 0 0 0 2 1 0 2 0 0 0 0 1 0 1 5 0 1 0 0 0 0 0 0 0 1 1 0 0 0 1 0 0 14 0 0 0 0 0 0 1 0 1 0 0 0 0 0 1 5 0 0 0 6 0 5 2 0 3 2 0 0 0 0 0 0 5 0 0 0 0 0 0 0 0 0 0 0 0 0 0 0 1 13 0 0 0 7 0 0 0 0 0 0 0 0 0 0 0 0 0 0 0 10 1 0 0 0 0 0 2 0 1 1 0 0 0 0 0 0 0 0 1 1 8 0 0 0 0 0 0 6 0 0 0 0 0 0 0 1 1 0 0 3 3 0 1 0 1 0 0 0 0 0 0 1 0 0 0 0 0 0 0 0 0 1 0 0 0 0 0 1 0 0 0 0 0 0 0 0 0 0 0 0 0 0 0 0 0 0 0 0 0 0 0 0 2 0 0 1 0 5 0 0 0 0 0 0 1 0 0 0 0 0 0 0 0 0 0 17 0 0 0 0 0 0 1 0 0 0 0 1 0 0 0 2 1 4 0 1 0 0 0 0 0 0 0 0 0 6 5 0.5645161290322581
0 0 0 0 0 0 0 4 0 0 0 1 0 0 0 0 0 0 1 1 0 0 0 0 0 0 0 1 1 0 0 1 0 0 0 0 0 1 0 0 0 0 1 0 0 1 0 0 0 0 0 0 0 0 1 10 1 0 0 0 0 0 0 0 0 0 0 1 0 0 0 1 0 0 0 4 0 1 1 0 2 0 0 0 0 0 0 0 1 3 1 0 0 1 0 0 0 0 0 0 0 1 0 0 0 0 0 0 0 0 0 0 0 0 0 0 0 1 0 0 0 0 0 0 0 0 0 0 0 0 0 0 0 0 0 4 0 0 1 0 0 1 0 0 0 0 0 0 0 0 0 0 0 0 0 0 1 0 0 0 0 0 0 0 1 0 0 16 0 0 0 0 0 1 0 0 0 0 0 0 0 0 0 0 0 0 0 0 1 0 0 10 0 0 0 0 1 0 0 0 0 0 0 0 0 0 0 0 0 0 0 0 0 0 1 0 0 0 1 0 0 0 3 0 0 0 0 0 0 0 1 1 0 2 0 0 0 1 0 0 0 0 0 0 0 10 0 0 0 0 0 1 0 0 0 0 0 0 2 0 0 0 0 0 0 0 0 0 0 0 0 1 0 1 0 1 0 0 11 0 1 0 0 0 0 0 0 0 0 1 0 0 0 0 0 1 0 0 0 0 0 0 0 0 0 0 0 1 2 0 0 0 0 0 0 0 0 0 0 0 0 0 0 0 0 5 1 0 0 3 0 0 2 0 0 0 2 0 0 0 0 0 0 0 0 1 0 0 0 0 0 0 0 0 0 1 0 3 8 1 1 0 0 0 1 0 0 0 1 0 1 0 0 1 2 0 0 0 0 1 1 0 0 0 0 1 0 0 2 0 0 0 0 0 2 0 4 0 0 0 0 0 1 0 0 0 0 10 0 0 0 0 0 0 0 0 0 0 0 0 0 0 0 0 1 0 0 0 1 0 0 0 1 2 0 0 0 0 0 0 1 2 0 1 0 0 0 0 1 0 0 0 0 0 1 0 0 0 0 0 0 0 0 0 0 0 0 0 1 0 1 0 0 0 0 0 0 0 0 1 1 0 0 0 0 0 1 0 1 0 11 21 0 1 0 0 0 2 1 0 1 0 0 0 0 1 0 1 4 0 1 0 0 0 0 0 0 0 1 1 0 0 0 1 0 0 12 0 0 0 0 0 0 1 0 1 0 0 0 0 0 1 4 0 0 0 6 0 4 2 0 2 1 0 0 0 0 0 0 4 0 0 0 0 0 0 0 0 0 0 0 0 0 0 0 1 13 0 0 0 5 0 0 0 0 0 0 0 0 0 0 0 0 0 0 0 9 1 0 0 0 0 0 2 0 1 0 0 0 0 0 0 0 0 0 0 1 7 0 0 0 0 0 0 6 0 0 0 0 0 0 0 1 1 0 0 3 3 0 1 0 1 0 0 0 0 0 0 0 0 0 0 0 0 0 0 0 0 1 0 0 0 0 0 1 0 0 0 0 0 0 0 0 0 0 0 0 0 0 0 0 0 0 0 0 0 0 0 0 2 0 0 1 0 5 0 0 0 0 0 0 1 0 0 0 0 0 0 0 0 0 0 14 0 0 0 0 0 0 0 0 0 0 0 1 0 0 0 1 1 1 0 1 0 0 0 0 0 0 0 0 0 7 4 0.5080645161290323
0 0 0 0 0 0 0 3 0 0 0 1 0 0 0 0 0 0 1 0 0 0 0 0 0 0 0 1 1 0 0 0 0 0 0 0 0 1 0 0 0 0 1 0 0 1 0 0 0 0 0 0 0 0 1 12 1 0 0 0 0 0 0 0 0 0 0 1 0 0 0 1 0 0 0 3 0 1 1 0 2 0 0 0 0 0 0 0 1 3 1 0 0 1 0 0 0 0 0 0 0 1 0 0 0 0 0 0 0 0 0 0 0 0 0 0 0 1 0 0 0 0 0 0 0 0 0 0 0 0 0 0 0 0 0 4 0 0 1 0 0 1 0 0 0 0 0 0 0 0 0 0 0 0 0 0 1 0 0 0 0 0 0 0 1 0 0 19 0 0 0 0 0 1 0 0 0 0 0 0 0 0 0 0 0 0 0 0 1 0 0 8 0 0 0 0 1 0 0 0 0 0 0 0 0 0 0 0 0 0 0 0 0 0 1 0 0 0 1 0 0 0 1 0 0 0 0 0 0 0 1 1 0 1 0 0 0 1 0 0 0 0 0 0 0 8 0 0 0 0 0 0 0 0 0 0 0 0 1 0 0 0 0 0 0 0 0 0 0 0 0 1 0 1 0 1 0 0 12 0 1 0 0 0 0 0 0 0 0 1 0 0 0 0 0 1 0 0 0 0 0 0 0 0 0 0 0 1 2 0 0 0 0 0 0 0 0 0 0 0 0 0 0 0 0 3 1 0 0 3 0 0 1 0 0 0 2 0 0 0 0 0 0 0 0 1 0 0 0 0 0 0 0 0 0 1 0 2 10 1 1 0 0 0 0 0 0 0 1 0 1 0 0 1 2 0 0 0 0 1 1 0 0 0 0 1 0 0 2 0 0 0 0 0 2 0 4 0 0 0 0 0 0 0 0 0 0 13 0 0 0 0 0 0 0 0 0 0 0 0 0 0 0 0 0 0 0 0 1 0 0 0 1 2 0 0 0 0 0 0 1 2 0 1 0 0 0 0 1 0 0 0 0 0 1 0 0 0 0 0 0 0 0 0 0 0 0 0 1 0 1 0 0 0 0 0 0 0 0 1 1 0 0 0 0 0 1 0 1 0 11 17 0 1 0 0 0 2 1 0 1 0 0 0 0 1 0 0 3 0 1 0 0 0 0 0 0 0 1 1 0 0 0 1 0 0 12 0 0 0 0 0 0 1 0 1 0 0 0 0 0 1 4 0 0 0 5 0 5 1 0 2 0 0 0 0 0 0 0 2 0 0 0 0 0 0 0 0 0 0 0 0 0 0 0 1 13 0 0 0 3 0 0 0 0 0 0 0 0 0 0 0 0 0 0 0 6 0 0 0 0 0 0 2 0 1 0 0 0 0 0 0 0 0 0 0 1 6 0 0 0 0 0 0 7 0 0 0 0 0 0 0 0 1 0 0 3 2 0 1 0 1 0 0 0 0 0 0 0 0 0 0 0 0 0 0 0 0 1 0 0 0 0 0 1 0 0 0 0 0 0 0 0 0 0 0 0 0 0 0 0 0 0 0 0 0 0 0 0 2 0 0 1 0 5 0 0 0 0 0 0 1 0 0 0 0 0 0 0 0 0 0 14 0 0 0 0 0 0 0 0 0 0 0 1 0 0 0 1 1 1 0 1 0 0 0 0 0 0 0 0 0 8 4 0.4731182795698925
0 0 0 0 0 0 0 3 0 0 0 1 0 0 0 0 0 0 1 0 0 0 0 0 0 0 0 1 1 0 0 0 0 0 0 0 0 1 0 0 0 0 1 0 0 1 0 0 0 0 0 0 0 0 1 11 1 0 0 0 0 0 0 0 0 0 0 1 0 0 0 1 0 0 0 3 0 1 1 0 2 0 0 0 0 0 0 0 1 3 1 0 0 1 0 0 0 0 0 0 0 0 0 0 0 0 0 0 0 0 0 0 0 0 0 0 0 1 0 0 0 0 0 0 0 0 0 0 0 0 0 0 0 0 0 4 0 0 1 0 0 1 0 0 0 0 0 0 0 0 0 0 0 0 0 0 1 0 0 0 0 0 0 0 1 0 0 21 0 0 0 0 0 1 0 0 0 0 0 0 0 0 0 0 0 0 0 0 1 0 0 8 0 0 0 0 1 0 0 0 0 0 0 0 0 0 0 0 0 0 0 0 0 0 1 0 0 0 0 0 0 0 1 0 0 0 0 0 0 0 1 1 0 1 0 0 0 1 0 0 0 0 0 0 0 9 0 0 0 0 0 0 0 0 0 0 0 0 1 0 0 0 0 0 0 0 0 0 0 0 0 1 0 1 0 1 0 0 16 0 1 0 0 0 0 0 0 0 0 1 0 0 0 0 0 1 0 0 0 0 0 0 0 0 0 0 0 1 1 0 0 0 0 0 0 0 0 0 0 0 0 0 0 0 0 3 0 0 0 3 0 0 1 0 0 0 1 0 0 0 0 0 0 0 0 1 0 0 0 0 0 0 0 0 0 0 0 1 10 1 1 0 0 0 0 0 0 0 1 0 1 0 0 1 2 0 0 0 0 1 1 0 0 0 0 1 0 0 2 0 0 0 0 0 1 0 3 0 0 0 0 0 0 0 0 0 0 11 0 0 0 0 0 0 0 0 0 0 0 0 0 0 0 0 0 0 0 0 1 0 0 0 0 1 0 0 0 0 0 0 1 1 0 1 0 0 0 0 1 0 0 0 0 0 1 0 0 0 0 0 0 0 0 0 0 0 0 0 1 0 1 0 0 0 0 0 0 0 0 1 1 0 0 0 0 0 1 0 1 0 7 13 0 0 0 0 0 2 1 0 1 0 0 0 0 1 0 0 3 0 1 0 0 0 0 0 0 0 1 1 0 0 0 1 0 0 10 0 0 0 0 0 0 1 0 1 0 0 0 0 0 1 4 0 0 0 5 0 5 1 0 2 0 0 0 0 0 0 0 1 0 0 0 0 0 0 0 0 0 0 0 0 0 0 0 0 13 0 0 0 1 0 0 0 0 0 0 0 0 0 0 0 0 0 0 0 4 0 0 0 0 0 0 2 0 1 0 0 0 0 0 0 0 0 0 0 1 6 0 0 0 0 0 0 6 0 0 0 0 0 0 0 0 1 0 0 3 1 0 1 0 1 0 0 0 0 0 0 0 0 0 0 0 0 0 0 0 0 1 0 0 0 0 0 1 0 0 0 0 0 0 0 0 0 0 0 0 0 0 0 0 0 0 0 0 0 0 0 0 1 0 0 1 0 4 0 0 0 0 0 0 1 0 0 0 0 0 0 0 0 0 0 12 0 0 0 0 0 0 0 0 0 0 0 1 0 0 0 1 1 1 0 1 0 0 0 0 0 0 0 0 0 7 5 0.4314516129032258
0 0 0 0 0 0 0 3 0 0 0 1 0 0 0 0 0 0 1 0 0 0 0 0 0 0 0 1 1 0 0 0 0 0 0 0 0 1 0 0 0 0 1 0 0 1 0 0 0 0 0 0 0 0 1 6 1 0 0 0 0 0 0 0 0 0 0 1 0 0 0 1 0 0 0 2 0 1 1 0 2 0 0 0 0 0 0 0 1 3 1 0 0 1 0 0 0 0 0 0 0 0 0 0 0 0 0 0 0 0 0 0 0 0 0 0 0 1 0 0 0 0 0 0 0 0 0 0 0 0 0 0 0 0 0 4 0 0 1 0 0 1 0 0 0 0 0 0 0 0 0 0 0 0 0 0 0 0 0 0 0 0 0 0 1 0 0 21 0 0 0 0 0 1 0 0 0 0 0 0 0 0 0 0 0 0 0 0 0 0 0 6 0 0 0 0 1 0 0 0 0 0 0 0 0 0 0 0 0 0 0 0 0 0 0 0 0 0 0 0 0 0 1 0 0 0 0 0 0 0 1 1 0 1 0 0 0 1 0 0 0 0 0 0 0 8 0 0 0 0 0 0 0 0 0 0 0 0 1 0 0 0 0 0 0 0 0 0 0 0 0 1 0 0 0 0 0 0 14 0 1 0 0 0 0 0 0 0 0 0 0 0 0 0 0 1 0 0 0 0 0 0 0 0 0 0 0 1 1 0 0 0 0 0 0 0 0 0 0 0 0 0 0 0 0 3 0 0 0 3 0 0 1 0 0 0 1 0 0 0 0 0 0 0 0 1 0 0 0 0 0 0 0 0 0 0 0 1 8 1 1 0 0 0 0 0 0 0 1 0 1 0 0 1 2 0 0 0 0 0 1 0 0 0 0 1 0 0 2 0 0 0 0 0 1 0 2 0 0 0 0 0 0 0 0 0 0 11 0 0 0 0 0 0 0 0 0 0 0 0 0 0 0 0 0 0 0 0 1 0 0 0 0 1 0 0 0 0 0 0 1 1 0 1 0 0 0 0 1 0 0 0 0 0 1 0 0 0 0 0 0 0 0 0 0 0 0 0 1 0 1 0 0 0 0 0 0 0 0 1 1 0 0 0 0 0 1 0 1 0 7 12 0 0 0 0 0 2 0 0 1 0 0 0 0 1 0 0 3 0 1 0 0 0 0 0 0 0 1 1 0 0 0 0 0 0 8 0 0 0 0 0 0 1 0 1 0 0 0 0 0 1 4 0 0 0 5 0 5 1 0 2 0 0 0 0 0 0 0 0 0 0 0 0 0 0 0 0 0 0 0 0 0 0 0 0 14 0 0 0 1 0 0 0 0 0 0 0 0 0 0 0 0 0 0 0 4 0 0 0 0 0 0 2 0 1 0 0 0 0 0 0 0 0 0 0 1 6 0 0 0 0 0 0 5 0 0 0 0 0 0 0 0 1 0 0 2 0 0 1 0 1 0 0 0 0 0 0 0 0 0 0 0 0 0 0 0 0 1 0 0 0 0 0 1 0 0 0 0 0 0 0 0 0 0 0 0 0 0 0 0 0 0 0 0 0 0 0 0 0 0 0 0 0 3 0 0 0 0 0 0 0 0 0 0 0 0 0 0 0 0 0 11 0 0 0 0 0 0 0 0 0 0 0 1 0 0 0 1 1 1 0 1 0 0 0 0 0 0 0 0 0 7 4 0.3844086021505376
0 0 0 0 0 0 0 3 0 0 0 0 0 0 0 0 0 0 1 0 0 0 0 0 0 0 0 1 1 0 0 0 0 0 0 0 0 1 0 0 0 0 1 0 0 1 0 0 0 0 0 0 0 0 1 6 1 0 0 0 0 0 0 0 0 0 0 1 0 0 0 0 0 0 0 2 0 1 1 0 2 0 0 0 0 0 0 0 0 2 0 0 0 1 0 0 0 0 0 0 0 0 0 0 0 0 0 0 0 0 0 0 0 0 0 0 0 1 0 0 0 0 0 0 0 0 0 0 0 0 0 0 0 0 0 2 0 0 1 0 0 0 0 0 0 0 0 0 0 0 0 0 0 0 0 0 0 0 0 0 0 0 0 0 1 0 0 18 0 0 0 0 0 1 0 0 0 0 0 0 0 0 0 0 0 0 0 0 0 0 0 5 0 0 0 0 1 0 0 0 0 0 0 0 0 0 0 0 0 0 0 0 0 0 0 0 0 0 0 0 0 0 1 0 0 0 0 0 0 0 0 1 0 0 0 0 0 1 0 0 0 0 0 0 0 7 0 0 0 0 0 0 0 0 0 0 0 0 1 0 0 0 0 0 0 0 0 0 0 0 0 1 0 0 0 0 0 0 13 0 1 0 0 0 0 0 0 0 0 0 0 0 0 0 0 1 0 0 0 0 0 0 0 0 0 0 0 1 1 0 0 0 0 0 0 0 0 0 0 0 0 0 0 0 0 1 0 0 0 2 0 0 1 0 0 0 1 0 0 0 0 0 0 0 0 1 0 0 0 0 0 0 0 0 0 0 0 0 8 1 1 0 0 0 0 0 0 0 1 0 1 0 0 1 2 0 0 0 0 0 1 0 0 0 0 1 0 0 2 0 0 0 0 0 1 0 2 0 0 0 0 0 0 0 0 0 0 7 0 0 0 0 0 0 0 0 0 0 0 0 0 0 0 0 0 0 0 0 1 0 0 0 0 1 0 0 0 0 0 0 1 1 0 1 0 0 0 0 0 0 0 0 0 0 1 0 0 0 0 0 0 0 0 0 0 0 0 0 1 0 1 0 0 0 0 0 0 0 0 1 1 0 0 0 0 0 1 0 1 0 6 9 0 0 0 0 0 2 0 0 1 0 0 0 0 1 0 0 2 0 1 0 0 0 0 0 0 0 1 1 0 0 0 0 0 0 6 0 0 0 0 0 0 0 0 1 0 0 0 0 0 1 4 0 0 0 3 0 5 1 0 2 0 0 0 0 0 0 0 0 0 0 0 0 0 0 0 0 0 0 0 0 0 0 0 0 10 0 0 0 1 0 0 0 0 0 0 0 0 0 0 0 0 0 0 0 4 0 0 0 0 0 0 2 0 1 0 0 0 0 0 0 0 0 0 0 1 5 0 0 0 0 0 0 4 0 0 0 0 0 0 0 0 1 0 0 1 0 0 1 0 1 0 0 0 0 0 0 0 0 0 0 0 0 0 0 0 0 1 0 0 0 0 0 1 0 0 0 0 0 0 0 0 0 0 0 0 0 0 0 0 0 0 0 0 0 0 0 0 0 0 0 0 0 2 0 0 0 0 0 0 0 0 0 0 0 0 0 0 0 0 0 9 0 0 0 0 0 0 0 0 0 0 0 0 0 0 0 1 1 0 0 1 0 0 0 0 0 0 0 0 0 7 5 0.3225806451612903
0 0 0 0 0 0 0 3 0 0 0 0 0 0 0 0 0 0 1 0 0 0 0 0 0 0 0 1 0 0 0 0 0 0 0 0 0 1 0 0 0 0 1 0 0 1 0 0 0 0 0 0 0 0 0 5 1 0 0 0 0 0 0 0 0 0 0 1 0 0 0 0 0 0 0 2 0 1 1 0 2 0 0 0 0 0 0 0 0 2 0 0 0 1 0 0 0 0 0 0 0 0 0 0 0 0 0 0 0 0 0 0 0 0 0 0 0 1 0 0 0 0 0 0 0 0 0 0 0 0 0 0 0 0 0 2 0 0 1 0 0 0 0 0 0 0 0 0 0 0 0 0 0 0 0 0 0 0 0 0 0 0 0 0 1 0 0 16 0 0 0 0 0 1 0 0 0 0 0 0 0 0 0 0 0 0 0 0 0 0 0 5 0 0 0 0 0 0 0 0 0 0 0 0 0 0 0 0 0 0 0 0 0 0 0 0 0 0 0 0 0 0 1 0 0 0 0 0 0 0 0 1 0 0 0 0 0 1 0 0 0 0 0 0 0 7 0 0 0 0 0 0 0 0 0 0 0 0 1 0 0 0 0 0 0 0 0 0 0 0 0 1 0 0 0 0 0 0 16 0 0 0 0 0 0 0 0 0 0 0 0 0 0 0 0 0 0 0 0 0 0 0 0 0 0 0 0 1 1 0 0 0 0 0 0 0 0 0 0 0 0 0 0 0 0 1 0 0 0 2 0 0 1 0 0 0 1 0 0 0 0 0 0 0 0 1 0 0 0 0 0 0 0 0 0 0 0 0 7 0 1 0 0 0 0 0 0 0 1 0 0 0 0 1 2 0 0 0 0 0 1 0 0 0 0 1 0 0 1 0 0 0 0 0 1 0 1 0 0 0 0 0 0 0 0 0 0 6 0 0 0 0 0 0 0 0 0 0 0 0 0 0 0 0 0 0 0 0 0 0 0 0 0 1 0 0 0 0 0 0 1 1 0 1 0 0 0 0 0 0 0 0 0 0 1 0 0 0 0 0 0 0 0 0 0 0 0 0 1 0 1 0 0 0 0 0 0 0 0 1 1 0 0 0 0 0 1 0 1 0 6 8 0 0 0 0 0 2 0 0 1 0 0 0 0 1 0 0 2 0 1 0 0 0 0 0 0 0 0 1 0 0 0 0 0 0 6 0 0 0 0 0 0 0 0 1 0 0 0 0 0 1 4 0 0 0 3 0 6 1 0 2 0 0 0 0 0 0 0 0 0 0 0 0 0 0 0 0 0 0 0 0 0 0 0 0 10 0 0 0 1 0 0 0 0 0 0 0 0 0 0 0 0 0 0 0 4 0 0 0 0 0 0 2 0 1 0 0 0 0 0 0 0 0 0 0 1 4 0 0 0 0 0 0 3 0 0 0 0 0 0 0 0 1 0 0 1 0 0 1 0 0 0 0 0 0 0 0 0 0 0 0 0 0 0 0 0 0 1 0 0 0 0 0 1 0 0 0 0 0 0 0 0 0 0 0 0 0 0 0 0 0 0 0 0 0 0 0 0 0 0 0 0 0 2 0 0 0 0 0 0 0 0 0 0 0 0 0 0 0 0 0 8 0 0 0 0 0 0 0 0 0 0 0 0 0 0 0 1 1 0 0 1 0 0 0 0 0 0 0 0 0 6 3 0.2956989247311828
0 0 0 0 0 0 0 2 0 0 0 0 0 0 0 0 0 0 1 0 0 0 0 0 0 0 0 1 0 0 0 0 0 0 0 0 0 1 0 0 0 0 0 0 0 1 0 0 0 0 0 0 0 0 0 4 0 0 0 0 0 0 0 0 0 0 0 1 0 0 0 0 0 0 0 1 0 1 1 0 2 0 0 0 0 0 0 0 0 2 0 0 0 0 0 0 0 0 0 0 0 0 0 0 0 0 0 0 0 0 0 0 0 0 0 0 0 1 0 0 0 0 0 0 0 0 0 0 0 0 0 0 0 0 0 2 0 0 1 0 0 0 0 0 0 0 0 0 0 0 0 0 0 0 0 0 0 0 0 0 0 0 0 0 1 0 0 15 0 0 0 0 0 1 0 0 0 0 0 0 0 0 0 0 0 0 0 0 0 0 0 3 0 0 0 0 0 0 0 0 0 0 0 0 0 0 0 0 0 0 0 0 0 0 0 0 0 0 0 0 0 0 1 0 0 0 0 0 0 0 0 1 0 0 0 0 0 1 0 0 0 0 0 0 0 6 0 0 0 0 0 0 0 0 0 0 0 0 1 0 0 0 0 0 0 0 0 0 0 0 0 1 0 0 0 0 0 0 15 0 0 0 0 0 0 0 0 0 0 0 0 0 0 0 0 0 0 0 0 0 0 0 0 0 0 0 0 1 1 0 0 0 0 0 0 0 0 0 0 0 0 0 0 0 0 1 0 0 0 2 0 0 1 0 0 0 1 0 0 0 0 0 0 0 0 1 0 0 0 0 0 0 0 0 0 0 0 0 8 0 1 0 0 0 0 0 0 0 1 0 0 0 0 1 2 0 0 0 0 0 1 0 0 0 0 1 0 0 1 0 0 0 0 0 1 0 1 0 0 0 0 0 0 0 0 0 0 4 0 0 0 0 0 0 0 0 0 0 0 0 0 0 0 0 0 0 0 0 0 0 0 0 0 1 0 0 0 0 0 0 1 0 0 1 0 0 0 0 0 0 0 0 0 0 1 0 0 0 0 0 0 0 0 0 0 0 0 0 0 0 1 0 0 0 0 0 0 0 0 1 1 0 0 0 0 0 1 0 1 0 5 8 0 0 0 0 0 2 0 0 1 0 0 0 0 1 0 0 2 0 1 0 0 0 0 0 0 0 0 0 0 0 0 0 0 0 4 0 0 0 0 0 0 0 0 1 0 0 0 0 0 0 4 0 0 0 3 0 6 1 0 2 0 0 0 0 0 0 0 0 0 0 0 0 0 0 0 0 0 0 0 0 0 0 0 0 11 0 0 0 0 0 0 0 0 0 0 0 0 0 0 0 0 0 0 0 3 0 0 0 0 0 0 2 0 1 0 0 0 0 0 0 0 0 0 0 0 4 0 0 0 0 0 0 3 0 0 0 0 0 0 0 0 1 0 0 1 0 0 1 0 0 0 0 0 0 0 0 0 0 0 0 0 0 0 0 0 0 0 0 0 0 0 0 0 0 0 0 0 0 0 0 0 0 0 0 0 0 0 0 0 0 0 0 0 0 0 0 0 0 0 0 0 0 2 0 0 0 0 0 0 0 0 0 0 0 0 0 0 0 0 0 8 0 0 0 0 0 0 0 0 0 0 0 0 0 0 0 0 1 0 0 1 0 0 0 0 0 0 0 0 0 7 3 0.2647849462365591
0 0 0 0 0 0 0 1 0 0 0 0 0 0 0 0 0 0 1 0 0 0 0 0 0 0 0 1 0 0 0 0 0 0 0 0 0 0 0 0 0 0 0 0 0 1 0 0 0 0 0 0 0 0 0 3 0 0 0 0 0 0 0 0 0 0 0 0 0 0 0 0 0 0 0 1 0 1 1 0 1 0 0 0 0 0 0 0 0 1 0 0 0 0 0 0 0 0 0 0 0 0 0 0 0 0 0 0 0 0 0 0 0 0 0 0 0 0 0 0 0 0 0 0 0 0 0 0 0 0 0 0 0 0 0 2 0 0 1 0 0 0 0 0 0 0 0 0 0 0 0 0 0 0 0 0 0 0 0 0 0 0 0 0 1 0 0 14 0 0 0 0 0 1 0 0 0 0 0 0 0 0 0 0 0 0 0 0 0 0 0 2 0 0 0 0 0 0 0 0 0 0 0 0 0 0 0 0 0 0 0 0 0 0 0 0 0 0 0 0 0 0 1 0 0 0 0 0 0 0 0 1 0 0 0 0 0 1 0 0 0 0 0 0 0 5 0 0 0 0 0 0 0 0 0 0 0 0 1 0 0 0 0 0 0 0 0 0 0 0 0 0 0 0 0 0 0 0 16 0 0 0 0 0 0 0 0 0 0 0 0 0 0 0 0 0 0 0 0 0 0 0 0 0 0 0 0 1 1 0 0 0 0 0 0 0 0 0 0 0 0 0 0 0 0 0 0 0 0 2 0 0 1 0 0 0 1 0 0 0 0 0 0 0 0 1 0 0 0 0 0 0 0 0 0 0 0 0 8 0 1 0 0 0 0 0 0 0 0 0 0 0 0 1 2 0 0 0 0 0 1 0 0 0 0 1 0 0 1 0 0 0 0 0 1 0 1 0 0 0 0 0 0 0 0 0 0 4 0 0 0 0 0 0 0 0 0 0 0 0 0 0 0 0 0 0 0 0 0 0 0 0 0 1 0 0 0 0 0 0 0 0 0 0 0 0 0 0 0 0 0 0 0 0 1 0 0 0 0 0 0 0 0 0 0 0 0 0 0 0 1 0 0 0 0 0 0 0 0 1 0 0 0 0 0 0 1 0 1 0 4 7 0 0 0 0 0 1 0 0 1 0 0 0 0 1 0 0 2 0 1 0 0 0 0 0 0 0 0 0 0 0 0 0 0 0 4 0 0 0 0 0 0 0 0 0 0 0 0 0 0 0 3 0 0 0 3 0 6 0 0 2 0 0 0 0 0 0 0 0 0 0 0 0 0 0 0 0 0 0 0 0 0 0 0 0 14 0 0 0 0 0 0 0 0 0 0 0 0 0 0 0 0 0 0 0 3 0 0 0 0 0 0 2 0 1 0 0 0 0 0 0 0 0 0 0 0 3 0 0 0 0 0 0 1 0 0 0 0 0 0 0 0 1 0 0 1 0 0 1 0 0 0 0 0 0 0 0 0 0 0 0 0 0 0 0 0 0 0 0 0 0 0 0 0 0 0 0 0 0 0 0 0 0 0 0 0 0 0 0 0 0 0 0 0 0 0 0 0 0 0 0 0 0 2 0 0 0 0 0 0 0 0 0 0 0 0 0 0 0 0 0 7 0 0 0 0 0 0 0 0 0 0 0 0 0 0 0 0 1 0 0 1 0 0 0 0 0 0 0 0 0 8 2 0.23521505376344088
0 0 0 0 0 0 0 0 0 0 0 0 0 0 0 0 0 0 0 0 0 0 0 0 0 0 0 1 0 0 0 0 0 0 0 0 0 0 0 0 0 0 0 0 0 1 0 0 0 0 0 0 0 0 0 2 0 0 0 0 0 0 0 0 0 0 0 0 0 0 0 0 0 0 0 0 0 1 1 0 1 0 0 0 0 0 0 0 0 1 0 0 0 0 0 0 0 0 0 0 0 0 0 0 0 0 0 0 0 0 0 0 0 0 0 0 0 0 0 0 0 0 0 0 0 0 0 0 0 0 0 0 0 0 0 1 0 0 1 0 0 0 0 0 0 0 0 0 0 0 0 0 0 0 0 0 0 0 0 0 0 0 0 0 1 0 0 12 0 0 0 0 0 1 0 0 0 0 0 0 0 0 0 0 0 0 0 0 0 0 0 2 0 0 0 0 0 0 0 0 0 0 0 0 0 0 0 0 0 0 0 0 0 0 0 0 0 0 0 0 0 0 1 0 0 0 0 0 0 0 0 1 0 0 0 0 0 1 0 0 0 0 0 0 0 4 0 0 0 0 0 0 0 0 0 0 0 0 1 0 0 0 0 0 0 0 0 0 0 0 0 0 0 0 0 0 0 0 14 0 0 0 0 0 0 0 0 0 0 0 0 0 0 0 0 0 0 0 0 0 0 0 0 0 0 0 0 1 1 0 0 0 0 0 0 0 0 0 0 0 0 0 0 0 0 0 0 0 0 1 0 0 1 0 0 0 1 0 0 0 0 0 0 0 0 1 0 0 0 0 0 0 0 0 0 0 0 0 8 0 1 0 0 0 0 0 0 0 0 0 0 0 0 1 2 0 0 0 0 0 1 0 0 0 0 1 0 0 1 0 0 0 0 0 0 0 1 0 0 0 0 0 0 0 0 0 0 3 0 0 0 0 0 0 0 0 0 0 0 0 0 0 0 0 0 0 0 0 0 0 0 0 0 1 0 0 0 0 0 0 0 0 0 0 0 0 0 0 0 0 0 0 0 0 1 0 0 0 0 0 0 0 0 0 0 0 0 0 0 0 1 0 0 0 0 0 0 0 0 1 0 0 0 0 0 0 1 0 0 0 4 6 0 0 0 0 0 1 0 0 1 0 0 0 0 1 0 0 1 0 0 0 0 0 0 0 0 0 0 0 0 0 0 0 0 0 4 0 0 0 0 0 0 0 0 0 0 0 0 0 0 0 2 0 0 0 3 0 8 0 0 1 0 0 0 0 0 0 0 0 0 0 0 0 0 0 0 0 0 0 0 0 0 0 0 0 16 0 0 0 0 0 0 0 0 0 0 0 0 0 0 0 0 0 0 0 3 0 0 0 0 0 0 1 0 1 0 0 0 0 0 0 0 0 0 0 0 3 0 0 0 0 0 0 1 0 0 0 0 0 0 0 0 1 0 0 0 0 0 1 0 0 0 0 0 0 0 0 0 0 0 0 0 0 0 0 0 0 0 0 0 0 0 0 0 0 0 0 0 0 0 0 0 0 0 0 0 0 0 0 0 0 0 0 0 0 0 0 0 0 0 0 0 0 2 0 0 0 0 0 0 0 0 0 0 0 0 0 0 0 0 0 5 0 0 0 0 0 0 0 0 0 0 0 0 0 0 0 0 1 0 0 1 0 0 0 0 0 0 0 0 0 7 1 0.20698924731182798
0 0 0 0 0 0 0 0 0 0 0 0 0 0 0 0 0 0 0 0 0 0 0 0 0 0 0 1 0 0 0 0 0 0 0 0 0 0 0 0 0 0 0 0 0 1 0 0 0 0 0 0 0 0 0 1 0 0 0 0 0 0 0 0 0 0 0 0 0 0 0 0 0 0 0 0 0 1 1 0 1 0 0 0 0 0 0 0 0 1 0 0 0 0 0 0 0 0 0 0 0 0 0 0 0 0 0 0 0 0 0 0 0 0 0 0 0 0 0 0 0 0 0 0 0 0 0 0 0 0 0 0 0 0 0 1 0 0 1 0 0 0 0 0 0 0 0 0 0 0 0 0 0 0 0 0 0 0 0 0 0 0 0 0 1 0 0 11 0 0 0 0 0 1 0 0 0 0 0 0 0 0 0 0 0 0 0 0 0 0 0 2 0 0 0 0 0 0 0 0 0 0 0 0 0 0 0 0 0 0 0 0 0 0 0 0 0 0 0 0 0 0 1 0 0 0 0 0 0 0 0 0 0 0 0 0 0 1 0 0 0 0 0 0 0 3 0 0 0 0 0 0 0 0 0 0 0 0 1 0 0 0 0 0 0 0 0 0 0 0 0 0 0 0 0 0 0 0 14 0 0 0 0 0 0 0 0 0 0 0 0 0 0 0 0 0 0 0 0 0 0 0 0 0 0 0 0 0 1 0 0 0 0 0 0 0 0 0 0 0 0 0 0 0 0 0 0 0 0 1 0 0 1 0 0 0 1 0 0 0 0 0 0 0 0 1 0 0 0 0 0 0 0 0 0 0 0 0 8 0 1 0 0 0 0 0 0 0 0 0 0 0 0 0 2 0 0 0 0 0 1 0 0 0 0 1 0 0 1 0 0 0 0 0 0 0 0 0 0 0 0 0 0 0 0 0 0 3 0 0 0 0 0 0 0 0 0 0 0 0 0 0 0 0 0 0 0 0 0 0 0 0 0 1 0 0 0 0 0 0 0 0 0 0 0 0 0 0 0 0 0 0 0 0 1 0 0 0 0 0 0 0 0 0 0 0 0 0 0 0 0 0 0 0 0 0 0 0 0 1 0 0 0 0 0 0 1 0 0 0 4 6 0 0 0 0 0 1 0 0 1 0 0 0 0 1 0 0 1 0 0 0 0 0 0 0 0 0 0 0 0 0 0 0 0 0 2 0 0 0 0 0 0 0 0 0 0 0 0 0 0 0 2 0 0 0 3 0 8 0 0 1 0 0 0 0 0 0 0 0 0 0 0 0 0 0 0 0 0 0 0 0 0 0 0 0 16 0 0 0 0 0 0 0 0 0 0 0 0 0 0 0 0 0 0 0 3 0 0 0 0 0 0 1 0 0 0 0 0 0 0 0 0 0 0 0 0 2 0 0 0 0 0 0 1 0 0 0 0 0 0 0 0 0 0 0 0 0 0 1 0 0 0 0 0 0 0 0 0 0 0 0 0 0 0 0 0 0 0 0 0 0 0 0 0 0 0 0 0 0 0 0 0 0 0 0 0 0 0 0 0 0 0 0 0 0 0 0 0 0 0 0 0 0 2 0 0 0 0 0 0 0 0 0 0 0 0 0 0 0 0 0 4 0 0 0 0 0 0 0 0 0 0 0 0 0 0 0 0 1 0 0 0 0 0 0 0 0 0 0 0 0 7 1 0.1868279569892473
0 0 0 0 0 0 0 0 0 0 0 0 0 0 0 0 0 0 0 0 0 0 0 0 0 0 0 1 0 0 0 0 0 0 0 0 0 0 0 0 0 0 0 0 0 1 0 0 0 0 0 0 0 0 0 1 0 0 0 0 0 0 0 0 0 0 0 0 0 0 0 0 0 0 0 0 0 0 0 0 1 0 0 0 0 0 0 0 0 1 0 0 0 0 0 0 0 0 0 0 0 0 0 0 0 0 0 0 0 0 0 0 0 0 0 0 0 0 0 0 0 0 0 0 0 0 0 0 0 0 0 0 0 0 0 0 0 0 1 0 0 0 0 0 0 0 0 0 0 0 0 0 0 0 0 0 0 0 0 0 0 0 0 0 1 0 0 10 0 0 0 0 0 1 0 0 0 0 0 0 0 0 0 0 0 0 0 0 0 0 0 2 0 0 0 0 0 0 0 0 0 0 0 0 0 0 0 0 0 0 0 0 0 0 0 0 0 0 0 0 0 0 0 0 0 0 0 0 0 0 0 0 0 0 0 0 0 1 0 0 0 0 0 0 0 3 0 0 0 0 0 0 0 0 0 0 0 0 1 0 0 0 0 0 0 0 0 0 0 0 0 0 0 0 0 0 0 0 12 0 0 0 0 0 0 0 0 0 0 0 0 0 0 0 0 0 0 0 0 0 0 0 0 0 0 0 0 0 1 0 0 0 0 0 0 0 0 0 0 0 0 0 0 0 0 0 0 0 0 1 0 0 1 0 0 0 1 0 0 0 0 0 0 0 0 1 0 0 0 0 0 0 0 0 0 0 0 0 7 0 1 0 0 0 0 0 0 0 0 0 0 0 0 0 2 0 0 0 0 0 1 0 0 0 0 1 0 0 1 0 0 0 0 0 0 0 0 0 0 0 0 0 0 0 0 0 0 3 0 0 0 0 0 0 0 0 0 0 0 0 0 0 0 0 0 0 0 0 0 0 0 0 0 1 0 0 0 0 0 0 0 0 0 0 0 0 0 0 0 0 0 0 0 0 1 0 0 0 0 0 0 0 0 0 0 0 0 0 0 0 0 0 0 0 0 0 0 0 0 1 0 0 0 0 0 0 1 0 0 0 4 5 0 0 0 0 0 1 0 0 1 0 0 0 0 1 0 0 0 0 0 0 0 0 0 0 0 0 0 0 0 0 0 0 0 0 1 0 0 0 0 0 0 0 0 0 0 0 0 0 0 0 2 0 0 0 1 0 8 0 0 1 0 0 0 0 0 0 0 0 0 0 0 0 0 0 0 0 0 0 0 0 0 0 0 0 16 0 0 0 0 0 0 0 0 0 0 0 0 0 0 0 0 0 0 0 3 0 0 0 0 0 0 1 0 0 0 0 0 0 0 0 0 0 0 0 0 2 0 0 0 0 0 0 1 0 0 0 0 0 0 0 0 0 0 0 0 0 0 1 0 0 0 0 0 0 0 0 0 0 0 0 0 0 0 0 0 0 0 0 0 0 0 0 0 0 0 0 0 0 0 0 0 0 0 0 0 0 0 0 0 0 0 0 0 0 0 0 0 0 0 0 0 0 2 0 0 0 0 0 0 0 0 0 0 0 0 0 0 0 0 0 4 0 0 0 0 0 0 0 0 0 0 0 0 0 0 0 0 1 0 0 0 0 0 0 0 0 0 0 0 0 5 1 0.16666666666666667
0 0 0 0 0 0 0 0 0 0 0 0 0 0 0 0 0 0 0 0 0 0 0 0 0 0 0 1 0 0 0 0 0 0 0 0 0 0 0 0 0 0 0 0 0 1 0 0 0 0 0 0 0 0 0 1 0 0 0 0 0 0 0 0 0 0 0 0 0 0 0 0 0 0 0 0 0 0 0 0 1 0 0 0 0 0 0 0 0 1 0 0 0 0 0 0 0 0 0 0 0 0 0 0 0 0 0 0 0 0 0 0 0 0 0 0 0 0 0 0 0 0 0 0 0 0 0 0 0 0 0 0 0 0 0 0 0 0 1 0 0 0 0 0 0 0 0 0 0 0 0 0 0 0 0 0 0 0 0 0 0 0 0 0 1 0 0 8 0 0 0 0 0 1 0 0 0 0 0 0 0 0 0 0 0 0 0 0 0 0 0 2 0 0 0 0 0 0 0 0 0 0 0 0 0 0 0 0 0 0 0 0 0 0 0 0 0 0 0 0 0 0 0 0 0 0 0 0 0 0 0 0 0 0 0 0 0 1 0 0 0 0 0 0 0 2 0 0 0 0 0 0 0 0 0 0 0 0 0 0 0 0 0 0 0 0 0 0 0 0 0 0 0 0 0 0 0 0 11 0 0 0 0 0 0 0 0 0 0 0 0 0 0 0 0 0 0 0 0 0 0 0 0 0 0 0 0 0 1 0 0 0 0 0 0 0 0 0 0 0 0 0 0 0 0 0 0 0 0 1 0 0 1 0 0 0 1 0 0 0 0 0 0 0 0 1 0 0 0 0 0 0 0 0 0 0 0 0 9 0 1 0 0 0 0 0 0 0 0 0 0 0 0 0 2 0 0 0 0 0 1 0 0 0 0 1 0 0 1 0 0 0 0 0 0 0 0 0 0 0 0 0 0 0 0 0 0 2 0 0 0 0 0 0 0 0 0 0 0 0 0 0 0 0 0 0 0 0 0 0 0 0 0 1 0 0 0 0 0 0 0 0 0 0 0 0 0 0 0 0 0 0 0 0 0 0 0 0 0 0 0 0 0 0 0 0 0 0 0 0 0 0 0 0 0 0 0 0 0 1 0 0 0 0 0 0 0 0 0 0 4 4 0 0 0 0 0 1 0 0 1 0 0 0 0 1 0 0 0 0 0 0 0 0 0 0 0 0 0 0 0 0 0 0 0 0 1 0 0 0 0 0 0 0 0 0 0 0 0 0 0 0 2 0 0 0 1 0 5 0 0 1 0 0 0 0 0 0 0 0 0 0 0 0 0 0 0 0 0 0 0 0 0 0 0 0 17 0 0 0 0 0 0 0 0 0 0 0 0 0 0 0 0 0 0 0 3 0 0 0 0 0 0 1 0 0 0 0 0 0 0 0 0 0 0 0 0 1 0 0 0 0 0 0 1 0 0 0 0 0 0 0 0 0 0 0 0 0 0 0 0 0 0 0 0 0 0 0 0 0 0 0 0 0 0 0 0 0 0 0 0 0 0 0 0 0 0 0 0 0 0 0 0 0 0 0 0 0 0 0 0 0 0 0 0 0 0 0 0 0 0 0 0 0 2 0 0 0 0 0 0 0 0 0 0 0 0 0 0 0 0 0 2 0 0 0 0 0 0 0 0 0 0 0 0 0 0 0 0 1 0 0 0 0 0 0 0 0 0 0 0 0 5 1 0.14919354838709679
0 0 0 0 0 0 0 0 0 0 0 0 0 0 0 0 0 0 0 0 0 0 0 0 0 0 0 1 0 0 0 0 0 0 0 0 0 0 0 0 0 0 0 0 0 1 0 0 0 0 0 0 0 0 0 1 0 0 0 0 0 0 0 0 0 0 0 0 0 0 0 0 0 0 0 0 0 0 0 0 1 0 0 0 0 0 0 0 0 0 0 0 0 0 0 0 0 0 0 0 0 0 0 0 0 0 0 0 0 0 0 0 0 0 0 0 0 0 0 0 0 0 0 0 0 0 0 0 0 0 0 0 0 0 0 0 0 0 1 0 0 0 0 0 0 0 0 0 0 0 0 0 0 0 0 0 0 0 0 0 0 0 0 0 1 0 0 6 0 0 0 0 0 0 0 0 0 0 0 0 0 0 0 0 0 0 0 0 0 0 0 2 0 0 0 0 0 0 0 0 0 0 0 0 0 0 0 0 0 0 0 0 0 0 0 0 0 0 0 0 0 0 0 0 0 0 0 0 0 0 0 0 0 0 0 0 0 1 0 0 0 0 0 0 0 0 0 0 0 0 0 0 0 0 0 0 0 0 0 0 0 0 0 0 0 0 0 0 0 0 0 0 0 0 0 0 0 0 10 0 0 0 0 0 0 0 0 0 0 0 0 0 0 0 0 0 0 0 0 0 0 0 0 0 0 0 0 0 1 0 0 0 0 0 0 0 0 0 0 0 0 0 0 0 0 0 0 0 0 1 0 0 0 0 0 0 1 0 0 0 0 0 0 0 0 1 0 0 0 0 0 0 0 0 0 0 0 0 9 0 1 0 0 0 0 0 0 0 0 0 0 0 0 0 2 0 0 0 0 0 1 0 0 0 0 1 0 0 1 0 0 0 0 0 0 0 0 0 0 0 0 0 0 0 0 0 0 2 0 0 0 0 0 0 0 0 0 0 0 0 0 0 0 0 0 0 0 0 0 0 0 0 0 1 0 0 0 0 0 0 0 0 0 0 0 0 0 0 0 0 0 0 0 0 0 0 0 0 0 0 0 0 0 0 0 0 0 0 0 0 0 0 0 0 0 0 0 0 0 1 0 0 0 0 0 0 0 0 0 0 3 4 0 0 0 0 0 1 0 0 0 0 0 0 0 1 0 0 0 0 0 0 0 0 0 0 0 0 0 0 0 0 0 0 0 0 1 0 0 0 0 0 0 0 0 0 0 0 0 0 0 0 1 0 0 0 0 0 7 0 0 0 0 0 0 0 0 0 0 0 0 0 0 0 0 0 0 0 0 0 0 0 0 0 0 0 17 0 0 0 0 0 0 0 0 0 0 0 0 0 0 0 0 0 0 0 3 0 0 0 0 0 0 1 0 0 0 0 0 0 0 0 0 0 0 0 0 1 0 0 0 0 0 0 0 0 0 0 0 0 0 0 0 0 0 0 0 0 0 0 0 0 0 0 0 0 0 0 0 0 0 0 0 0 0 0 0 0 0 0 0 0 0 0 0 0 0 0 0 0 0 0 0 0 0 0 0 0 0 0 0 0 0 0 0 0 0 0 0 0 0 0 0 0 2 0 0 0 0 0 0 0 0 0 0 0 0 0 0 0 0 0 1 0 0 0 0 0 0 0 0 0 0 0 0 0 0 0 0 1 0 0 0 0 0 0 0 0 0 0 0 0 5 1 0.13172043010752688
0 0 0 0 0 0 0 0 0 0 0 0 0 0 0 0 0 0 0 0 0 0 0 0 0 0 0 1 0 0 0 0 0 0 0 0 0 0 0 0 0 0 0 0 0 1 0 0 0 0 0 0 0 0 0 1 0 0 0 0 0 0 0 0 0 0 0 0 0 0 0 0 0 0 0 0 0 0 0 0 0 0 0 0 0 0 0 0 0 0 0 0 0 0 0 0 0 0 0 0 0 0 0 0 0 0 0 0 0 0 0 0 0 0 0 0 0 0 0 0 0 0 0 0 0 0 0 0 0 0 0 0 0 0 0 0 0 0 1 0 0 0 0 0 0 0 0 0 0 0 0 0 0 0 0 0 0 0 0 0 0 0 0 0 1 0 0 6 0 0 0 0 0 0 0 0 0 0 0 0 0 0 0 0 0 0 0 0 0 0 0 2 0 0 0 0 0 0 0 0 0 0 0 0 0 0 0 0 0 0 0 0 0 0 0 0 0 0 0 0 0 0 0 0 0 0 0 0 0 0 0 0 0 0 0 0 0 1 0 0 0 0 0 0 0 0 0 0 0 0 0 0 0 0 0 0 0 0 0 0 0 0 0 0 0 0 0 0 0 0 0 0 0 0 0 0 0 0 9 0 0 0 0 0 0 0 0 0 0 0 0 0 0 0 0 0 0 0 0 0 0 0 0 0 0 0 0 0 1 0 0 0 0 0 0 0 0 0 0 0 0 0 0 0 0 0 0 0 0 1 0 0 0 0 0 0 0 0 0 0 0 0 0 0 0 1 0 0 0 0 0 0 0 0 0 0 0 0 6 0 1 0 0 0 0 0 0 0 0 0 0 0 0 0 2 0 0 0 0 0 1 0 0 0 0 1 0 0 1 0 0 0 0 0 0 0 0 0 0 0 0 0 0 0 0 0 0 2 0 0 0 0 0 0 0 0 0 0 0 0 0 0 0 0 0 0 0 0 0 0 0 0 0 1 0 0 0 0 0 0 0 0 0 0 0 0 0 0 0 0 0 0 0 0 0 0 0 0 0 0 0 0 0 0 0 0 0 0 0 0 0 0 0 0 0 0 0 0 0 1 0 0 0 0 0 0 0 0 0 0 3 4 0 0 0 0 0 1 0 0 0 0 0 0 0 1 0 0 0 0 0 0 0 0 0 0 0 0 0 0 0 0 0 0 0 0 1 0 0 0 0 0 0 0 0 0 0 0 0 0 0 0 1 0 0 0 0 0 7 0 0 0 0 0 0 0 0 0 0 0 0 0 0 0 0 0 0 0 0 0 0 0 0 0 0 0 13 0 0 0 0 0 0 0 0 0 0 0 0 0 0 0 0 0 0 0 2 0 0 0 0 0 0 1 0 0 0 0 0 0 0 0 0 0 0 0 0 1 0 0 0 0 0 0 0 0 0 0 0 0 0 0 0 0 0 0 0 0 0 0 0 0 0 0 0 0 0 0 0 0 0 0 0 0 0 0 0 0 0 0 0 0 0 0 0 0 0 0 0 0 0 0 0 0 0 0 0 0 0 0 0 0 0 0 0 0 0 0 0 0 0 0 0 0 1 0 0 0 0 0 0 0 0 0 0 0 0 0 0 0 0 0 1 0 0 0 0 0 0 0 0 0 0 0 0 0 0 0 0 1 0 0 0 0 0 0 0 0 0 0 0 0 5 1 0.11559139784946236
0 0 0 0 0 0 0 0 0 0 0 0 0 0 0 0 0 0 0 0 0 0 0 0 0 0 0 1 0 0 0 0 0 0 0 0 0 0 0 0 0 0 0 0 0 1 0 0 0 0 0 0 0 0 0 1 0 0 0 0 0 0 0 0 0 0 0 0 0 0 0 0 0 0 0 0 0 0 0 0 0 0 0 0 0 0 0 0 0 0 0 0 0 0 0 0 0 0 0 0 0 0 0 0 0 0 0 0 0 0 0 0 0 0 0 0 0 0 0 0 0 0 0 0 0 0 0 0 0 0 0 0 0 0 0 0 0 0 1 0 0 0 0 0 0 0 0 0 0 0 0 0 0 0 0 0 0 0 0 0 0 0 0 0 0 0 0 6 0 0 0 0 0 0 0 0 0 0 0 0 0 0 0 0 0 0 0 0 0 0 0 2 0 0 0 0 0 0 0 0 0 0 0 0 0 0 0 0 0 0 0 0 0 0 0 0 0 0 0 0 0 0 0 0 0 0 0 0 0 0 0 0 0 0 0 0 0 1 0 0 0 0 0 0 0 0 0 0 0 0 0 0 0 0 0 0 0 0 0 0 0 0 0 0 0 0 0 0 0 0 0 0 0 0 0 0 0 0 8 0 0 0 0 0 0 0 0 0 0 0 0 0 0 0 0 0 0 0 0 0 0 0 0 0 0 0 0 0 1 0 0 0 0 0 0 0 0 0 0 0 0 0 0 0 0 0 0 0 0 1 0 0 0 0 0 0 0 0 0 0 0 0 0 0 0 1 0 0 0 0 0 0 0 0 0 0 0 0 5 0 1 0 0 0 0 0 0 0 0 0 0 0 0 0 2 0 0 0 0 0 1 0 0 0 0 1 0 0 1 0 0 0 0 0 0 0 0 0 0 0 0 0 0 0 0 0 0 2 0 0 0 0 0 0 0 0 0 0 0 0 0 0 0 0 0 0 0 0 0 0 0 0 0 1 0 0 0 0 0 0 0 0 0 0 0 0 0 0 0 0 0 0 0 0 0 0 0 0 0 0 0 0 0 0 0 0 0 0 0 0 0 0 0 0 0 0 0 0 0 1 0 0 0 0 0 0 0 0 0 0 2 4 0 0 0 0 0 1 0 0 0 0 0 0 0 1 0 0 0 0 0 0 0 0 0 0 0 0 0 0 0 0 0 0 0 0 1 0 0 0 0 0 0 0 0 0 0 0 0 0 0 0 1 0 0 0 0 0 6 0 0 0 0 0 0 0 0 0 0 0 0 0 0 0 0 0 0 0 0 0 0 0 0 0 0 0 12 0 0 0 0 0 0 0 0 0 0 0 0 0 0 0 0 0 0 0 2 0 0 0 0 0 0 1 0 0 0 0 0 0 0 0 0 0 0 0 0 0 0 0 0 0 0 0 0 0 0 0 0 0 0 0 0 0 0 0 0 0 0 0 0 0 0 0 0 0 0 0 0 0 0 0 0 0 0 0 0 0 0 0 0 0 0 0 0 0 0 0 0 0 0 0 0 0 0 0 0 0 0 0 0 0 0 0 0 0 0 0 0 0 0 0 0 0 1 0 0 0 0 0 0 0 0 0 0 0 0 0 0 0 0 0 1 0 0 0 0 0 0 0 0 0 0 0 0 0 0 0 0 1 0 0 0 0 0 0 0 0 0 0 0 0 5 1 0.10618279569892474
0 0 0 0 0 0 0 0 0 0 0 0 0 0 0 0 0 0 0 0 0 0 0 0 0 0 0 0 0 0 0 0 0 0 0 0 0 0 0 0 0 0 0 0 0 1 0 0 0 0 0 0 0 0 0 1 0 0 0 0 0 0 0 0 0 0 0 0 0 0 0 0 0 0 0 0 0 0 0 0 0 0 0 0 0 0 0 0 0 0 0 0 0 0 0 0 0 0 0 0 0 0 0 0 0 0 0 0 0 0 0 0 0 0 0 0 0 0 0 0 0 0 0 0 0 0 0 0 0 0 0 0 0 0 0 0 0 0 1 0 0 0 0 0 0 0 0 0 0 0 0 0 0 0 0 0 0 0 0 0 0 0 0 0 0 0 0 6 0 0 0 0 0 0 0 0 0 0 0 0 0 0 0 0 0 0 0 0 0 0 0 2 0 0 0 0 0 0 0 0 0 0 0 0 0 0 0 0 0 0 0 0 0 0 0 0 0 0 0 0 0 0 0 0 0 0 0 0 0 0 0 0 0 0 0 0 0 1 0 0 0 0 0 0 0 0 0 0 0 0 0 0 0 0 0 0 0 0 0 0 0 0 0 0 0 0 0 0 0 0 0 0 0 0 0 0 0 0 7 0 0 0 0 0 0 0 0 0 0 0 0 0 0 0 0 0 0 0 0 0 0 0 0 0 0 0 0 0 1 0 0 0 0 0 0 0 0 0 0 0 0 0 0 0 0 0 0 0 0 1 0 0 0 0 0 0 0 0 0 0 0 0 0 0 0 1 0 0 0 0 0 0 0 0 0 0 0 0 7 0 1 0 0 0 0 0 0 0 0 0 0 0 0 0 2 0 0 0 0 0 1 0 0 0 0 1 0 0 1 0 0 0 0 0 0 0 0 0 0 0 0 0 0 0 0 0 0 2 0 0 0 0 0 0 0 0 0 0 0 0 0 0 0 0 0 0 0 0 0 0 0 0 0 1 0 0 0 0 0 0 0 0 0 0 0 0 0 0 0 0 0 0 0 0 0 0 0 0 0 0 0 0 0 0 0 0 0 0 0 0 0 0 0 0 0 0 0 0 0 1 0 0 0 0 0 0 0 0 0 0 2 3 0 0 0 0 0 1 0 0 0 0 0 0 0 1 0 0 0 0 0 0 0 0 0 0 0 0 0 0 0 0 0 0 0 0 1 0 0 0 0 0 0 0 0 0 0 0 0 0 0 0 1 0 0 0 0 0 6 0 0 0 0 0 0 0 0 0 0 0 0 0 0 0 0 0 0 0 0 0 0 0 0 0 0 0 11 0 0 0 0 0 0 0 0 0 0 0 0 0 0 0 0 0 0 0 2 0 0 0 0 0 0 1 0 0 0 0 0 0 0 0 0 0 0 0 0 0 0 0 0 0 0 0 0 0 0 0 0 0 0 0 0 0 0 0 0 0 0 0 0 0 0 0 0 0 0 0 0 0 0 0 0 0 0 0 0 0 0 0 0 0 0 0 0 0 0 0 0 0 0 0 0 0 0 0 0 0 0 0 0 0 0 0 0 0 0 0 0 0 0 0 0 0 1 0 0 0 0 0 0 0 0 0 0 0 0 0 0 0 0 0 1 0 0 0 0 0 0 0 0 0 0 0 0 0 0 0 0 1 0 0 0 0 0 0 0 0 0 0 0 0 5 1 0.10349462365591399
0 0 0 0 0 0 0 0 0 0 0 0 0 0 0 0 0 0 0 0 0 0 0 0 0 0 0 0 0 0 0 0 0 0 0 0 0 0 0 0 0 0 0 0 0 1 0 0 0 0 0 0 0 0 0 0 0 0 0 0 0 0 0 0 0 0 0 0 0 0 0 0 0 0 0 0 0 0 0 0 0 0 0 0 0 0 0 0 0 0 0 0 0 0 0 0 0 0 0 0 0 0 0 0 0 0 0 0 0 0 0 0 0 0 0 0 0 0 0 0 0 0 0 0 0 0 0 0 0 0 0 0 0 0 0 0 0 0 1 0 0 0 0 0 0 0 0 0 0 0 0 0 0 0 0 0 0 0 0 0 0 0 0 0 0 0 0 5 0 0 0 0 0 0 0 0 0 0 0 0 0 0 0 0 0 0 0 0 0 0 0 1 0 0 0 0 0 0 0 0 0 0 0 0 0 0 0 0 0 0 0 0 0 0 0 0 0 0 0 0 0 0 0 0 0 0 0 0 0 0 0 0 0 0 0 0 0 1 0 0 0 0 0 0 0 0 0 0 0 0 0 0 0 0 0 0 0 0 0 0 0 0 0 0 0 0 0 0 0 0 0 0 0 0 0 0 0 0 6 0 0 0 0 0 0 0 0 0 0 0 0 0 0 0 0 0 0 0 0 0 0 0 0 0 0 0 0 0 1 0 0 0 0 0 0 0 0 0 0 0 0 0 0 0 0 0 0 0 0 1 0 0 0 0 0 0 0 0 0 0 0 0 0 0 0 1 0 0 0 0 0 0 0 0 0 0 0 0 7 0 1 0 0 0 0 0 0 0 0 0 0 0 0 0 1 0 0 0 0 0 1 0 0 0 0 1 0 0 1 0 0 0 0 0 0 0 0 0 0 0 0 0 0 0 0 0 0 1 0 0 0 0 0 0 0 0 0 0 0 0 0 0 0 0 0 0 0 0 0 0 0 0 0 1 0 0 0 0 0 0 0 0 0 0 0 0 0 0 0 0 0 0 0 0 0 0 0 0 0 0 0 0 0 0 0 0 0 0 0 0 0 0 0 0 0 0 0 0 0 1 0 0 0 0 0 0 0 0 0 0 2 3 0 0 0 0 0 1 0 0 0 0 0 0 0 1 0 0 0 0 0 0 0 0 0 0 0 0 0 0 0 0 0 0 0 0 1 0 0 0 0 0 0 0 0 0 0 0 0 0 0 0 1 0 0 0 0 0 6 0 0 0 0 0 0 0 0 0 0 0 0 0 0 0 0 0 0 0 0 0 0 0 0 0 0 0 9 0 0 0 0 0 0 0 0 0 0 0 0 0 0 0 0 0 0 0 2 0 0 0 0 0 0 1 0 0 0 0 0 0 0 0 0 0 0 0 0 0 0 0 0 0 0 0 0 0 0 0 0 0 0 0 0 0 0 0 0 0 0 0 0 0 0 0 0 0 0 0 0 0 0 0 0 0 0 0 0 0 0 0 0 0 0 0 0 0 0 0 0 0 0 0 0 0 0 0 0 0 0 0 0 0 0 0 0 0 0 0 0 0 0 0 0 0 1 0 0 0 0 0 0 0 0 0 0 0 0 0 0 0 0 0 1 0 0 0 0 0 0 0 0 0 0 0 0 0 0 0 0 1 0 0 0 0 0 0 0 0 0 0 0 0 4 1 0.0913978494623656
0 0 0 0 0 0 0 0 0 0 0 0 0 0 0 0 0 0 0 0 0 0 0 0 0 0 0 0 0 0 0 0 0 0 0 0 0 0 0 0 0 0 0 0 0 1 0 0 0 0 0 0 0 0 0 0 0 0 0 0 0 0 0 0 0 0 0 0 0 0 0 0 0 0 0 0 0 0 0 0 0 0 0 0 0 0 0 0 0 0 0 0 0 0 0 0 0 0 0 0 0 0 0 0 0 0 0 0 0 0 0 0 0 0 0 0 0 0 0 0 0 0 0 0 0 0 0 0 0 0 0 0 0 0 0 0 0 0 1 0 0 0 0 0 0 0 0 0 0 0 0 0 0 0 0 0 0 0 0 0 0 0 0 0 0 0 0 3 0 0 0 0 0 0 0 0 0 0 0 0 0 0 0 0 0 0 0 0 0 0 0 1 0 0 0 0 0 0 0 0 0 0 0 0 0 0 0 0 0 0 0 0 0 0 0 0 0 0 0 0 0 0 0 0 0 0 0 0 0 0 0 0 0 0 0 0 0 1 0 0 0 0 0 0 0 0 0 0 0 0 0 0 0 0 0 0 0 0 0 0 0 0 0 0 0 0 0 0 0 0 0 0 0 0 0 0 0 0 6 0 0 0 0 0 0 0 0 0 0 0 0 0 0 0 0 0 0 0 0 0 0 0 0 0 0 0 0 0 1 0 0 0 0 0 0 0 0 0 0 0 0 0 0 0 0 0 0 0 0 1 0 0 0 0 0 0 0 0 0 0 0 0 0 0 0 1 0 0 0 0 0 0 0 0 0 0 0 0 6 0 0 0 0 0 0 0 0 0 0 0 0 0 0 0 1 0 0 0 0 0 1 0 0 0 0 1 0 0 1 0 0 0 0 0 0 0 0 0 0 0 0 0 0 0 0 0 0 0 0 0 0 0 0 0 0 0 0 0 0 0 0 0 0 0 0 0 0 0 0 0 0 0 0 1 0 0 0 0 0 0 0 0 0 0 0 0 0 0 0 0 0 0 0 0 0 0 0 0 0 0 0 0 0 0 0 0 0 0 0 0 0 0 0 0 0 0 0 0 0 1 0 0 0 0 0 0 0 0 0 0 2 3 0 0 0 0 0 1 0 0 0 0 0 0 0 0 0 0 0 0 0 0 0 0 0 0 0 0 0 0 0 0 0 0 0 0 1 0 0 0 0 0 0 0 0 0 0 0 0 0 0 0 1 0 0 0 0 0 5 0 0 0 0 0 0 0 0 0 0 0 0 0 0 0 0 0 0 0 0 0 0 0 0 0 0 0 10 0 0 0 0 0 0 0 0 0 0 0 0 0 0 0 0 0 0 0 2 0 0 0 0 0 0 1 0 0 0 0 0 0 0 0 0 0 0 0 0 0 0 0 0 0 0 0 0 0 0 0 0 0 0 0 0 0 0 0 0 0 0 0 0 0 0 0 0 0 0 0 0 0 0 0 0 0 0 0 0 0 0 0 0 0 0 0 0 0 0 0 0 0 0 0 0 0 0 0 0 0 0 0 0 0 0 0 0 0 0 0 0 0 0 0 0 0 1 0 0 0 0 0 0 0 0 0 0 0 0 0 0 0 0 0 1 0 0 0 0 0 0 0 0 0 0 0 0 0 0 0 0 0 0 0 0 0 0 0 0 0 0 0 0 0 4 1 0.08198924731182796
0 0 0 0 0 0 0 0 0 0 0 0 0 0 0 0 0 0 0 0 0 0 0 0 0 0 0 0 0 0 0 0 0 0 0 0 0 0 0 0 0 0 0 0 0 1 0 0 0 0 0 0 0 0 0 0 0 0 0 0 0 0 0 0 0 0 0 0 0 0 0 0 0 0 0 0 0 0 0 0 0 0 0 0 0 0 0 0 0 0 0 0 0 0 0 0 0 0 0 0 0 0 0 0 0 0 0 0 0 0 0 0 0 0 0 0 0 0 0 0 0 0 0 0 0 0 0 0 0 0 0 0 0 0 0 0 0 0 1 0 0 0 0 0 0 0 0 0 0 0 0 0 0 0 0 0 0 0 0 0 0 0 0 0 0 0 0 2 0 0 0 0 0 0 0 0 0 0 0 0 0 0 0 0 0 0 0 0 0 0 0 1 0 0 0 0 0 0 0 0 0 0 0 0 0 0 0 0 0 0 0 0 0 0 0 0 0 0 0 0 0 0 0 0 0 0 0 0 0 0 0 0 0 0 0 0 0 1 0 0 0 0 0 0 0 0 0 0 0 0 0 0 0 0 0 0 0 0 0 0 0 0 0 0 0 0 0 0 0 0 0 0 0 0 0 0 0 0 5 0 0 0 0 0 0 0 0 0 0 0 0 0 0 0 0 0 0 0 0 0 0 0 0 0 0 0 0 0 1 0 0 0 0 0 0 0 0 0 0 0 0 0 0 0 0 0 0 0 0 1 0 0 0 0 0 0 0 0 0 0 0 0 0 0 0 1 0 0 0 0 0 0 0 0 0 0 0 0 5 0 0 0 0 0 0 0 0 0 0 0 0 0 0 0 1 0 0 0 0 0 1 0 0 0 0 1 0 0 1 0 0 0 0 0 0 0 0 0 0 0 0 0 0 0 0 0 0 0 0 0 0 0 0 0 0 0 0 0 0 0 0 0 0 0 0 0 0 0 0 0 0 0 0 1 0 0 0 0 0 0 0 0 0 0 0 0 0 0 0 0 0 0 0 0 0 0 0 0 0 0 0 0 0 0 0 0 0 0 0 0 0 0 0 0 0 0 0 0 0 1 0 0 0 0 0 0 0 0 0 0 2 3 0 0 0 0 0 1 0 0 0 0 0 0 0 0 0 0 0 0 0 0 0 0 0 0 0 0 0 0 0 0 0 0 0 0 0 0 0 0 0 0 0 0 0 0 0 0 0 0 0 0 1 0 0 0 0 0 5 0 0 0 0 0 0 0 0 0 0 0 0 0 0 0 0 0 0 0 0 0 0 0 0 0 0 0 7 0 0 0 0 0 0 0 0 0 0 0 0 0 0 0 0 0 0 0 2 0 0 0 0 0 0 1 0 0 0 0 0 0 0 0 0 0 0 0 0 0 0 0 0 0 0 0 0 0 0 0 0 0 0 0 0 0 0 0 0 0 0 0 0 0 0 0 0 0 0 0 0 0 0 0 0 0 0 0 0 0 0 0 0 0 0 0 0 0 0 0 0 0 0 0 0 0 0 0 0 0 0 0 0 0 0 0 0 0 0 0 0 0 0 0 0 0 1 0 0 0 0 0 0 0 0 0 0 0 0 0 0 0 0 0 1 0 0 0 0 0 0 0 0 0 0 0 0 0 0 0 0 0 0 0 0 0 0 0 0 0 0 0 0 0 3 1 0.07123655913978495
0 0 0 0 0 0 0 0 0 0 0 0 0 0 0 0 0 0 0 0 0 0 0 0 0 0 0 0 0 0 0 0 0 0 0 0 0 0 0 0 0 0 0 0 0 1 0 0 0 0 0 0 0 0 0 0 0 0 0 0 0 0 0 0 0 0 0 0 0 0 0 0 0 0 0 0 0 0 0 0 0 0 0 0 0 0 0 0 0 0 0 0 0 0 0 0 0 0 0 0 0 0 0 0 0 0 0 0 0 0 0 0 0 0 0 0 0 0 0 0 0 0 0 0 0 0 0 0 0 0 0 0 0 0 0 0 0 0 1 0 0 0 0 0 0 0 0 0 0 0 0 0 0 0 0 0 0 0 0 0 0 0 0 0 0 0 0 1 0 0 0 0 0 0 0 0 0 0 0 0 0 0 0 0 0 0 0 0 0 0 0 1 0 0 0 0 0 0 0 0 0 0 0 0 0 0 0 0 0 0 0 0 0 0 0 0 0 0 0 0 0 0 0 0 0 0 0 0 0 0 0 0 0 0 0 0 0 1 0 0 0 0 0 0 0 0 0 0 0 0 0 0 0 0 0 0 0 0 0 0 0 0 0 0 0 0 0 0 0 0 0 0 0 0 0 0 0 0 3 0 0 0 0 0 0 0 0 0 0 0 0 0 0 0 0 0 0 0 0 0 0 0 0 0 0 0 0 0 1 0 0 0 0 0 0 0 0 0 0 0 0 0 0 0 0 0 0 0 0 1 0 0 0 0 0 0 0 0 0 0 0 0 0 0 0 1 0 0 0 0 0 0 0 0 0 0 0 0 5 0 0 0 0 0 0 0 0 0 0 0 0 0 0 0 1 0 0 0 0 0 1 0 0 0 0 1 0 0 0 0 0 0 0 0 0 0 0 0 0 0 0 0 0 0 0 0 0 0 0 0 0 0 0 0 0 0 0 0 0 0 0 0 0 0 0 0 0 0 0 0 0 0 0 1 0 0 0 0 0 0 0 0 0 0 0 0 0 0 0 0 0 0 0 0 0 0 0 0 0 0 0 0 0 0 0 0 0 0 0 0 0 0 0 0 0 0 0 0 0 1 0 0 0 0 0 0 0 0 0 0 1 3 0 0 0 0 0 0 0 0 0 0 0 0 0 0 0 0 0 0 0 0 0 0 0 0 0 0 0 0 0 0 0 0 0 0 0 0 0 0 0 0 0 0 0 0 0 0 0 0 0 0 1 0 0 0 0 0 4 0 0 0 0 0 0 0 0 0 0 0 0 0 0 0 0 0 0 0 0 0 0 0 0 0 0 0 7 0 0 0 0 0 0 0 0 0 0 0 0 0 0 0 0 0 0 0 2 0 0 0 0 0 0 1 0 0 0 0 0 0 0 0 0 0 0 0 0 0 0 0 0 0 0 0 0 0 0 0 0 0 0 0 0 0 0 0 0 0 0 0 0 0 0 0 0 0 0 0 0 0 0 0 0 0 0 0 0 0 0 0 0 0 0 0 0 0 0 0 0 0 0 0 0 0 0 0 0 0 0 0 0 0 0 0 0 0 0 0 0 0 0 0 0 0 1 0 0 0 0 0 0 0 0 0 0 0 0 0 0 0 0 0 1 0 0 0 0 0 0 0 0 0 0 0 0 0 0 0 0 0 0 0 0 0 0 0 0 0 0 0 0 0 3 1 0.06182795698924731
0 0 0 0 0 0 0 0 0 0 0 0 0 0 0 0 0 0 0 0 0 0 0 0 0 0 0 0 0 0 0 0 0 0 0 0 0 0 0 0 0 0 0 0 0 1 0 0 0 0 0 0 0 0 0 0 0 0 0 0 0 0 0 0 0 0 0 0 0 0 0 0 0 0 0 0 0 0 0 0 0 0 0 0 0 0 0 0 0 0 0 0 0 0 0 0 0 0 0 0 0 0 0 0 0 0 0 0 0 0 0 0 0 0 0 0 0 0 0 0 0 0 0 0 0 0 0 0 0 0 0 0 0 0 0 0 0 0 1 0 0 0 0 0 0 0 0 0 0 0 0 0 0 0 0 0 0 0 0 0 0 0 0 0 0 0 0 1 0 0 0 0 0 0 0 0 0 0 0 0 0 0 0 0 0 0 0 0 0 0 0 1 0 0 0 0 0 0 0 0 0 0 0 0 0 0 0 0 0 0 0 0 0 0 0 0 0 0 0 0 0 0 0 0 0 0 0 0 0 0 0 0 0 0 0 0 0 1 0 0 0 0 0 0 0 0 0 0 0 0 0 0 0 0 0 0 0 0 0 0 0 0 0 0 0 0 0 0 0 0 0 0 0 0 0 0 0 0 1 0 0 0 0 0 0 0 0 0 0 0 0 0 0 0 0 0 0 0 0 0 0 0 0 0 0 0 0 0 0 0 0 0 0 0 0 0 0 0 0 0 0 0 0 0 0 0 0 0 0 1 0 0 0 0 0 0 0 0 0 0 0 0 0 0 0 1 0 0 0 0 0 0 0 0 0 0 0 0 3 0 0 0 0 0 0 0 0 0 0 0 0 0 0 0 1 0 0 0 0 0 1 0 0 0 0 1 0 0 0 0 0 0 0 0 0 0 0 0 0 0 0 0 0 0 0 0 0 0 0 0 0 0 0 0 0 0 0 0 0 0 0 0 0 0 0 0 0 0 0 0 0 0 0 1 0 0 0 0 0 0 0 0 0 0 0 0 0 0 0 0 0 0 0 0 0 0 0 0 0 0 0 0 0 0 0 0 0 0 0 0 0 0 0 0 0 0 0 0 0 1 0 0 0 0 0 0 0 0 0 0 0 3 0 0 0 0 0 0 0 0 0 0 0 0 0 0 0 0 0 0 0 0 0 0 0 0 0 0 0 0 0 0 0 0 0 0 0 0 0 0 0 0 0 0 0 0 0 0 0 0 0 0 1 0 0 0 0 0 3 0 0 0 0 0 0 0 0 0 0 0 0 0 0 0 0 0 0 0 0 0 0 0 0 0 0 0 7 0 0 0 0 0 0 0 0 0 0 0 0 0 0 0 0 0 0 0 2 0 0 0 0 0 0 0 0 0 0 0 0 0 0 0 0 0 0 0 0 0 0 0 0 0 0 0 0 0 0 0 0 0 0 0 0 0 0 0 0 0 0 0 0 0 0 0 0 0 0 0 0 0 0 0 0 0 0 0 0 0 0 0 0 0 0 0 0 0 0 0 0 0 0 0 0 0 0 0 0 0 0 0 0 0 0 0 0 0 0 0 0 0 0 0 0 0 1 0 0 0 0 0 0 0 0 0 0 0 0 0 0 0 0 0 1 0 0 0 0 0 0 0 0 0 0 0 0 0 0 0 0 0 0 0 0 0 0 0 0 0 0 0 0 0 3 1 0.051075268817204307
0 0 0 0 0 0 0 0 0 0 0 0 0 0 0 0 0 0 0 0 0 0 0 0 0 0 0 0 0 0 0 0 0 0 0 0 0 0 0 0 0 0 0 0 0 1 0 0 0 0 0 0 0 0 0 0 0 0 0 0 0 0 0 0 0 0 0 0 0 0 0 0 0 0 0 0 0 0 0 0 0 0 0 0 0 0 0 0 0 0 0 0 0 0 0 0 0 0 0 0 0 0 0 0 0 0 0 0 0 0 0 0 0 0 0 0 0 0 0 0 0 0 0 0 0 0 0 0 0 0 0 0 0 0 0 0 0 0 1 0 0 0 0 0 0 0 0 0 0 0 0 0 0 0 0 0 0 0 0 0 0 0 0 0 0 0 0 1 0 0 0 0 0 0 0 0 0 0 0 0 0 0 0 0 0 0 0 0 0 0 0 0 0 0 0 0 0 0 0 0 0 0 0 0 0 0 0 0 0 0 0 0 0 0 0 0 0 0 0 0 0 0 0 0 0 0 0 0 0 0 0 0 0 0 0 0 0 1 0 0 0 0 0 0 0 0 0 0 0 0 0 0 0 0 0 0 0 0 0 0 0 0 0 0 0 0 0 0 0 0 0 0 0 0 0 0 0 0 1 0 0 0 0 0 0 0 0 0 0 0 0 0 0 0 0 0 0 0 0 0 0 0 0 0 0 0 0 0 0 0 0 0 0 0 0 0 0 0 0 0 0 0 0 0 0 0 0 0 0 1 0 0 0 0 0 0 0 0 0 0 0 0 0 0 0 1 0 0 0 0 0 0 0 0 0 0 0 0 3 0 0 0 0 0 0 0 0 0 0 0 0 0 0 0 1 0 0 0 0 0 1 0 0 0 0 1 0 0 0 0 0 0 0 0 0 0 0 0 0 0 0 0 0 0 0 0 0 0 0 0 0 0 0 0 0 0 0 0 0 0 0 0 0 0 0 0 0 0 0 0 0 0 0 1 0 0 0 0 0 0 0 0 0 0 0 0 0 0 0 0 0 0 0 0 0 0 0 0 0 0 0 0 0 0 0 0 0 0 0 0 0 0 0 0 0 0 0 0 0 0 0 0 0 0 0 0 0 0 0 0 0 2 0 0 0 0 0 0 0 0 0 0 0 0 0 0 0 0 0 0 0 0 0 0 0 0 0 0 0 0 0 0 0 0 0 0 0 0 0 0 0 0 0 0 0 0 0 0 0 0 0 0 0 0 0 0 0 0 3 0 0 0 0 0 0 0 0 0 0 0 0 0 0 0 0 0 0 0 0 0 0 0 0 0 0 0 5 0 0 0 0 0 0 0 0 0 0 0 0 0 0 0 0 0 0 0 2 0 0 0 0 0 0 0 0 0 0 0 0 0 0 0 0 0 0 0 0 0 0 0 0 0 0 0 0 0 0 0 0 0 0 0 0 0 0 0 0 0 0 0 0 0 0 0 0 0 0 0 0 0 0 0 0 0 0 0 0 0 0 0 0 0 0 0 0 0 0 0 0 0 0 0 0 0 0 0 0 0 0 0 0 0 0 0 0 0 0 0 0 0 0 0 0 0 1 0 0 0 0 0 0 0 0 0 0 0 0 0 0 0 0 0 1 0 0 0 0 0 0 0 0 0 0 0 0 0 0 0 0 0 0 0 0 0 0 0 0 0 0 0 0 0 3 1 0.043010752688172049
0 0 0 0 0 0 0 0 0 0 0 0 0 0 0 0 0 0 0 0 0 0 0 0 0 0 0 0 0 0 0 0 0 0 0 0 0 0 0 0 0 0 0 0 0 1 0 0 0 0 0 0 0 0 0 0 0 0 0 0 0 0 0 0 0 0 0 0 0 0 0 0 0 0 0 0 0 0 0 0 0 0 0 0 0 0 0 0 0 0 0 0 0 0 0 0 0 0 0 0 0 0 0 0 0 0 0 0 0 0 0 0 0 0 0 0 0 0 0 0 0 0 0 0 0 0 0 0 0 0 0 0 0 0 0 0 0 0 0 0 0 0 0 0 0 0 0 0 0 0 0 0 0 0 0 0 0 0 0 0 0 0 0 0 0 0 0 1 0 0 0 0 0 0 0 0 0 0 0 0 0 0 0 0 0 0 0 0 0 0 0 0 0 0 0 0 0 0 0 0 0 0 0 0 0 0 0 0 0 0 0 0 0 0 0 0 0 0 0 0 0 0 0 0 0 0 0 0 0 0 0 0 0 0 0 0 0 1 0 0 0 0 0 0 0 0 0 0 0 0 0 0 0 0 0 0 0 0 0 0 0 0 0 0 0 0 0 0 0 0 0 0 0 0 0 0 0 0 1 0 0 0 0 0 0 0 0 0 0 0 0 0 0 0 0 0 0 0 0 0 0 0 0 0 0 0 0 0 0 0 0 0 0 0 0 0 0 0 0 0 0 0 0 0 0 0 0 0 0 0 0 0 0 0 0 0 0 0 0 0 0 0 0 0 0 1 0 0 0 0 0 0 0 0 0 0 0 0 2 0 0 0 0 0 0 0 0 0 0 0 0 0 0 0 1 0 0 0 0 0 0 0 0 0 0 1 0 0 0 0 0 0 0 0 0 0 0 0 0 0 0 0 0 0 0 0 0 0 0 0 0 0 0 0 0 0 0 0 0 0 0 0 0 0 0 0 0 0 0 0 0 0 0 1 0 0 0 0 0 0 0 0 0 0 0 0 0 0 0 0 0 0 0 0 0 0 0 0 0 0 0 0 0 0 0 0 0 0 0 0 0 0 0 0 0 0 0 0 0 0 0 0 0 0 0 0 0 0 0 0 0 2 0 0 0 0 0 0 0 0 0 0 0 0 0 0 0 0 0 0 0 0 0 0 0 0 0 0 0 0 0 0 0 0 0 0 0 0 0 0 0 0 0 0 0 0 0 0 0 0 0 0 0 0 0 0 0 0 2 0 0 0 0 0 0 0 0 0 0 0 0 0 0 0 0 0 0 0 0 0 0 0 0 0 0 0 4 0 0 0 0 0 0 0 0 0 0 0 0 0 0 0 0 0 0 0 2 0 0 0 0 0 0 0 0 0 0 0 0 0 0 0 0 0 0 0 0 0 0 0 0 0 0 0 0 0 0 0 0 0 0 0 0 0 0 0 0 0 0 0 0 0 0 0 0 0 0 0 0 0 0 0 0 0 0 0 0 0 0 0 0 0 0 0 0 0 0 0 0 0 0 0 0 0 0 0 0 0 0 0 0 0 0 0 0 0 0 0 0 0 0 0 0 0 1 0 0 0 0 0 0 0 0 0 0 0 0 0 0 0 0 0 1 0 0 0 0 0 0 0 0 0 0 0 0 0 0 0 0 0 0 0 0 0 0 0 0 0 0 0 0 0 2 1 0.033602150537634409
0 0 0 0 0 0 0 0 0 0 0 0 0 0 0 0 0 0 0 0 0 0 0 0 0 0 0 0 0 0 0 0 0 0 0 0 0 0 0 0 0 0 0 0 0 1 0 0 0 0 0 0 0 0 0 0 0 0 0 0 0 0 0 0 0 0 0 0 0 0 0 0 0 0 0 0 0 0 0 0 0 0 0 0 0 0 0 0 0 0 0 0 0 0 0 0 0 0 0 0 0 0 0 0 0 0 0 0 0 0 0 0 0 0 0 0 0 0 0 0 0 0 0 0 0 0 0 0 0 0 0 0 0 0 0 0 0 0 0 0 0 0 0 0 0 0 0 0 0 0 0 0 0 0 0 0 0 0 0 0 0 0 0 0 0 0 0 1 0 0 0 0 0 0 0 0 0 0 0 0 0 0 0 0 0 0 0 0 0 0 0 0 0 0 0 0 0 0 0 0 0 0 0 0 0 0 0 0 0 0 0 0 0 0 0 0 0 0 0 0 0 0 0 0 0 0 0 0 0 0 0 0 0 0 0 0 0 1 0 0 0 0 0 0 0 0 0 0 0 0 0 0 0 0 0 0 0 0 0 0 0 0 0 0 0 0 0 0 0 0 0 0 0 0 0 0 0 0 0 0 0 0 0 0 0 0 0 0 0 0 0 0 0 0 0 0 0 0 0 0 0 0 0 0 0 0 0 0 0 0 0 0 0 0 0 0 0 0 0 0 0 0 0 0 0 0 0 0 0 0 0 0 0 0 0 0 0 0 0 0 0 0 0 0 0 1 0 0 0 0 0 0 0 0 0 0 0 0 2 0 0 0 0 0 0 0 0 0 0 0 0 0 0 0 0 0 0 0 0 0 0 0 0 0 0 1 0 0 0 0 0 0 0 0 0 0 0 0 0 0 0 0 0 0 0 0 0 0 0 0 0 0 0 0 0 0 0 0 0 0 0 0 0 0 0 0 0 0 0 0 0 0 0 1 0 0 0 0 0 0 0 0 0 0 0 0 0 0 0 0 0 0 0 0 0 0 0 0 0 0 0 0 0 0 0 0 0 0 0 0 0 0 0 0 0 0 0 0 0 0 0 0 0 0 0 0 0 0 0 0 0 1 0 0 0 0 0 0 0 0 0 0 0 0 0 0 0 0 0 0 0 0 0 0 0 0 0 0 0 0 0 0 0 0 0 0 0 0 0 0 0 0 0 0 0 0 0 0 0 0 0 0 0 0 0 0 0 0 2 0 0 0 0 0 0 0 0 0 0 0 0 0 0 0 0 0 0 0 0 0 0 0 0 0 0 0 2 0 0 0 0 0 0 0 0 0 0 0 0 0 0 0 0 0 0 0 1 0 0 0 0 0 0 0 0 0 0 0 0 0 0 0 0 0 0 0 0 0 0 0 0 0 0 0 0 0 0 0 0 0 0 0 0 0 0 0 0 0 0 0 0 0 0 0 0 0 0 0 0 0 0 0 0 0 0 0 0 0 0 0 0 0 0 0 0 0 0 0 0 0 0 0 0 0 0 0 0 0 0 0 0 0 0 0 0 0 0 0 0 0 0 0 0 0 1 0 0 0 0 0 0 0 0 0 0 0 0 0 0 0 0 0 1 0 0 0 0 0 0 0 0 0 0 0 0 0 0 0 0 0 0 0 0 0 0 0 0 0 0 0 0 0 2 1 0.025537634408602153
0 0 0 0 0 0 0 0 0 0 0 0 0 0 0 0 0 0 0 0 0 0 0 0 0 0 0 0 0 0 0 0 0 0 0 0 0 0 0 0 0 0 0 0 0 1 0 0 0 0 0 0 0 0 0 0 0 0 0 0 0 0 0 0 0 0 0 0 0 0 0 0 0 0 0 0 0 0 0 0 0 0 0 0 0 0 0 0 0 0 0 0 0 0 0 0 0 0 0 0 0 0 0 0 0 0 0 0 0 0 0 0 0 0 0 0 0 0 0 0 0 0 0 0 0 0 0 0 0 0 0 0 0 0 0 0 0 0 0 0 0 0 0 0 0 0 0 0 0 0 0 0 0 0 0 0 0 0 0 0 0 0 0 0 0 0 0 1 0 0 0 0 0 0 0 0 0 0 0 0 0 0 0 0 0 0 0 0 0 0 0 0 0 0 0 0 0 0 0 0 0 0 0 0 0 0 0 0 0 0 0 0 0 0 0 0 0 0 0 0 0 0 0 0 0 0 0 0 0 0 0 0 0 0 0 0 0 0 0 0 0 0 0 0 0 0 0 0 0 0 0 0 0 0 0 0 0 0 0 0 0 0 0 0 0 0 0 0 0 0 0 0 0 0 0 0 0 0 0 0 0 0 0 0 0 0 0 0 0 0 0 0 0 0 0 0 0 0 0 0 0 0 0 0 0 0 0 0 0 0 0 0 0 0 0 0 0 0 0 0 0 0 0 0 0 0 0 0 0 0 0 0 0 0 0 0 0 0 0 0 0 0 0 0 0 1 0 0 0 0 0 0 0 0 0 0 0 0 2 0 0 0 0 0 0 0 0 0 0 0 0 0 0 0 0 0 0 0 0 0 0 0 0 0 0 1 0 0 0 0 0 0 0 0 0 0 0 0 0 0 0 0 0 0 0 0 0 0 0 0 0 0 0 0 0 0 0 0 0 0 0 0 0 0 0 0 0 0 0 0 0 0 0 1 0 0 0 0 0 0 0 0 0 0 0 0 0 0 0 0 0 0 0 0 0 0 0 0 0 0 0 0 0 0 0 0 0 0 0 0 0 0 0 0 0 0 0 0 0 0 0 0 0 0 0 0 0 0 0 0 0 1 0 0 0 0 0 0 0 0 0 0 0 0 0 0 0 0 0 0 0 0 0 0 0 0 0 0 0 0 0 0 0 0 0 0 0 0 0 0 0 0 0 0 0 0 0 0 0 0 0 0 0 0 0 0 0 0 2 0 0 0 0 0 0 0 0 0 0 0 0 0 0 0 0 0 0 0 0 0 0 0 0 0 0 0 2 0 0 0 0 0 0 0 0 0 0 0 0 0 0 0 0 0 0 0 1 0 0 0 0 0 0 0 0 0 0 0 0 0 0 0 0 0 0 0 0 0 0 0 0 0 0 0 0 0 0 0 0 0 0 0 0 0 0 0 0 0 0 0 0 0 0 0 0 0 0 0 0 0 0 0 0 0 0 0 0 0 0 0 0 0 0 0 0 0 0 0 0 0 0 0 0 0 0 0 0 0 0 0 0 0 0 0 0 0 0 0 0 0 0 0 0 0 1 0 0 0 0 0 0 0 0 0 0 0 0 0 0 0 0 0 0 0 0 0 0 0 0 0 0 0 0 0 0 0 0 0 0 0 0 0 0 0 0 0 0 0 0 0 0 0 2 1 0.0228494623655914
0 0 0 0 0 0 0 0 0 0 0 0 0 0 0 0 0 0 0 0 0 0 0 0 0 0 0 0 0 0 0 0 0 0 0 0 0 0 0 0 0 0 0 0 0 1 0 0 0 0 0 0 0 0 0 0 0 0 0 0 0 0 0 0 0 0 0 0 0 0 0 0 0 0 0 0 0 0 0 0 0 0 0 0 0 0 0 0 0 0 0 0 0 0 0 0 0 0 0 0 0 0 0 0 0 0 0 0 0 0 0 0 0 0 0 0 0 0 0 0 0 0 0 0 0 0 0 0 0 0 0 0 0 0 0 0 0 0 0 0 0 0 0 0 0 0 0 0 0 0 0 0 0 0 0 0 0 0 0 0 0 0 0 0 0 0 0 1 0 0 0 0 0 0 0 0 0 0 0 0 0 0 0 0 0 0 0 0 0 0 0 0 0 0 0 0 0 0 0 0 0 0 0 0 0 0 0 0 0 0 0 0 0 0 0 0 0 0 0 0 0 0 0 0 0 0 0 0 0 0 0 0 0 0 0 0 0 0 0 0 0 0 0 0 0 0 0 0 0 0 0 0 0 0 0 0 0 0 0 0 0 0 0 0 0 0 0 0 0 0 0 0 0 0 0 0 0 0 0 0 0 0 0 0 0 0 0 0 0 0 0 0 0 0 0 0 0 0 0 0 0 0 0 0 0 0 0 0 0 0 0 0 0 0 0 0 0 0 0 0 0 0 0 0 0 0 0 0 0 0 0 0 0 0 0 0 0 0 0 0 0 0 0 0 0 1 0 0 0 0 0 0 0 0 0 0 0 0 2 0 0 0 0 0 0 0 0 0 0 0 0 0 0 0 0 0 0 0 0 0 0 0 0 0 0 1 0 0 0 0 0 0 0 0 0 0 0 0 0 0 0 0 0 0 0 0 0 0 0 0 0 0 0 0 0 0 0 0 0 0 0 0 0 0 0 0 0 0 0 0 0 0 0 1 0 0 0 0 0 0 0 0 0 0 0 0 0 0 0 0 0 0 0 0 0 0 0 0 0 0 0 0 0 0 0 0 0 0 0 0 0 0 0 0 0 0 0 0 0 0 0 0 0 0 0 0 0 0 0 0 0 1 0 0 0 0 0 0 0 0 0 0 0 0 0 0 0 0 0 0 0 0 0 0 0 0 0 0 0 0 0 0 0 0 0 0 0 0 0 0 0 0 0 0 0 0 0 0 0 0 0 0 0 0 0 0 0 0 2 0 0 0 0 0 0 0 0 0 0 0 0 0 0 0 0 0 0 0 0 0 0 0 0 0 0 0 2 0 0 0 0 0 0 0 0 0 0 0 0 0 0 0 0 0 0 0 1 0 0 0 0 0 0 0 0 0 0 0 0 0 0 0 0 0 0 0 0 0 0 0 0 0 0 0 0 0 0 0 0 0 0 0 0 0 0 0 0 0 0 0 0 0 0 0 0 0 0 0 0 0 0 0 0 0 0 0 0 0 0 0 0 0 0 0 0 0 0 0 0 0 0 0 0 0 0 0 0 0 0 0 0 0 0 0 0 0 0 0 0 0 0 0 0 0 1 0 0 0 0 0 0 0 0 0 0 0 0 0 0 0 0 0 0 0 0 0 0 0 0 0 0 0 0 0 0 0 0 0 0 0 0 0 0 0 0 0 0 0 0 0 0 0 1 1 0.021505376344086024
0 0 0 0 0 0 0 0 0 0 0 0 0 0 0 0 0 0 0 0 0 0 0 0 0 0 0 0 0 0 0 0 0 0 0 0 0 0 0 0 0 0 0 0 0 0 0 0 0 0 0 0 0 0 0 0 0 0 0 0 0 0 0 0 0 0 0 0 0 0 0 0 0 0 0 0 0 0 0 0 0 0 0 0 0 0 0 0 0 0 0 0 0 0 0 0 0 0 0 0 0 0 0 0 0 0 0 0 0 0 0 0 0 0 0 0 0 0 0 0 0 0 0 0 0 0 0 0 0 0 0 0 0 0 0 0 0 0 0 0 0 0 0 0 0 0 0 0 0 0 0 0 0 0 0 0 0 0 0 0 0 0 0 0 0 0 0 1 0 0 0 0 0 0 0 0 0 0 0 0 0 0 0 0 0 0 0 0 0 0 0 0 0 0 0 0 0 0 0 0 0 0 0 0 0 0 0 0 0 0 0 0 0 0 0 0 0 0 0 0 0 0 0 0 0 0 0 0 0 0 0 0 0 0 0 0 0 0 0 0 0 0 0 0 0 0 0 0 0 0 0 0 0 0 0 0 0 0 0 0 0 0 0 0 0 0 0 0 0 0 0 0 0 0 0 0 0 0 0 0 0 0 0 0 0 0 0 0 0 0 0 0 0 0 0 0 0 0 0 0 0 0 0 0 0 0 0 0 0 0 0 0 0 0 0 0 0 0 0 0 0 0 0 0 0 0 0 0 0 0 0 0 0 0 0 0 0 0 0 0 0 0 0 0 0 0 0 0 0 0 0 0 0 0 0 0 0 0 1 0 0 0 0 0 0 0 0 0 0 0 0 0 0 0 0 0 0 0 0 0 0 0 0 0 0 1 0 0 0 0 0 0 0 0 0 0 0 0 0 0 0 0 0 0 0 0 0 0 0 0 0 0 0 0 0 0 0 0 0 0 0 0 0 0 0 0 0 0 0 0 0 0 0 1 0 0 0 0 0 0 0 0 0 0 0 0 0 0 0 0 0 0 0 0 0 0 0 0 0 0 0 0 0 0 0 0 0 0 0 0 0 0 0 0 0 0 0 0 0 0 0 0 0 0 0 0 0 0 0 0 0 1 0 0 0 0 0 0 0 0 0 0 0 0 0 0 0 0 0 0 0 0 0 0 0 0 0 0 0 0 0 0 0 0 0 0 0 0 0 0 0 0 0 0 0 0 0 0 0 0 0 0 0 0 0 0 0 0 1 0 0 0 0 0 0 0 0 0 0 0 0 0 0 0 0 0 0 0 0 0 0 0 0 0 0 0 2 0 0 0 0 0 0 0 0 0 0 0 0 0 0 0 0 0 0 0 1 0 0 0 0 0 0 0 0 0 0 0 0 0 0 0 0 0 0 0 0 0 0 0 0 0 0 0 0 0 0 0 0 0 0 0 0 0 0 0 0 0 0 0 0 0 0 0 0 0 0 0 0 0 0 0 0 0 0 0 0 0 0 0 0 0 0 0 0 0 0 0 0 0 0 0 0 0 0 0 0 0 0 0 0 0 0 0 0 0 0 0 0 0 0 0 0 0 1 0 0 0 0 0 0 0 0 0 0 0 0 0 0 0 0 0 0 0 0 0 0 0 0 0 0 0 0 0 0 0 0 0 0 0 0 0 0 0 0 0 0 0 0 0 0 0 1 1 0.016129032258064517
0 0 0 0 0 0 0 0 0 0 0 0 0 0 0 0 0 0 0 0 0 0 0 0 0 0 0 0 0 0 0 0 0 0 0 0 0 0 0 0 0 0 0 0 0 0 0 0 0 0 0 0 0 0 0 0 0 0 0 0 0 0 0 0 0 0 0 0 0 0 0 0 0 0 0 0 0 0 0 0 0 0 0 0 0 0 0 0 0 0 0 0 0 0 0 0 0 0 0 0 0 0 0 0 0 0 0 0 0 0 0 0 0 0 0 0 0 0 0 0 0 0 0 0 0 0 0 0 0 0 0 0 0 0 0 0 0 0 0 0 0 0 0 0 0 0 0 0 0 0 0 0 0 0 0 0 0 0 0 0 0 0 0 0 0 0 0 0 0 0 0 0 0 0 0 0 0 0 0 0 0 0 0 0 0 0 0 0 0 0 0 0 0 0 0 0 0 0 0 0 0 0 0 0 0 0 0 0 0 0 0 0 0 0 0 0 0 0 0 0 0 0 0 0 0 0 0 0 0 0 0 0 0 0 0 0 0 0 0 0 0 0 0 0 0 0 0 0 0 0 0 0 0 0 0 0 0 0 0 0 0 0 0 0 0 0 0 0 0 0 0 0 0 0 0 0 0 0 0 0 0 0 0 0 0 0 0 0 0 0 0 0 0 0 0 0 0 0 0 0 0 0 0 0 0 0 0 0 0 0 0 0 0 0 0 0 0 0 0 0 0 0 0 0 0 0 0 0 0 0 0 0 0 0 0 0 0 0 0 0 0 0 0 0 0 0 0 0 0 0 0 0 0 0 0 0 0 0 1 0 0 0 0 0 0 0 0 0 0 0 0 0 0 0 0 0 0 0 0 0 0 0 0 0 0 1 0 0 0 0 0 0 0 0 0 0 0 0 0 0 0 0 0 0 0 0 0 0 0 0 0 0 0 0 0 0 0 0 0 0 0 0 0 0 0 0 0 0 0 0 0 0 0 1 0 0 0 0 0 0 0 0 0 0 0 0 0 0 0 0 0 0 0 0 0 0 0 0 0 0 0 0 0 0 0 0 0 0 0 0 0 0 0 0 0 0 0 0 0 0 0 0 0 0 0 0 0 0 0 0 0 1 0 0 0 0 0 0 0 0 0 0 0 0 0 0 0 0 0 0 0 0 0 0 0 0 0 0 0 0 0 0 0 0 0 0 0 0 0 0 0 0 0 0 0 0 0 0 0 0 0 0 0 0 0 0 0 0 0 0 0 0 0 0 0 0 0 0 0 0 0 0 0 0 0 0 0 0 0 0 0 0 0 0 0 0 2 0 0 0 0 0 0 0 0 0 0 0 0 0 0 0 0 0 0 0 1 0 0 0 0 0 0 0 0 0 0 0 0 0 0 0 0 0 0 0 0 0 0 0 0 0 0 0 0 0 0 0 0 0 0 0 0 0 0 0 0 0 0 0 0 0 0 0 0 0 0 0 0 0 0 0 0 0 0 0 0 0 0 0 0 0 0 0 0 0 0 0 0 0 0 0 0 0 0 0 0 0 0 0 0 0 0 0 0 0 0 0 0 0 0 0 0 0 1 0 0 0 0 0 0 0 0 0 0 0 0 0 0 0 0 0 0 0 0 0 0 0 0 0 0 0 0 0 0 0 0 0 0 0 0 0 0 0 0 0 0 0 0 0 0 0 0 1 0.012096774193548387
0 0 0 0 0 0 0 0 0 0 0 0 0 0 0 0 0 0 0 0 0 0 0 0 0 0 0 0 0 0 0 0 0 0 0 0 0 0 0 0 0 0 0 0 0 0 0 0 0 0 0 0 0 0 0 0 0 0 0 0 0 0 0 0 0 0 0 0 0 0 0 0 0 0 0 0 0 0 0 0 0 0 0 0 0 0 0 0 0 0 0 0 0 0 0 0 0 0 0 0 0 0 0 0 0 0 0 0 0 0 0 0 0 0 0 0 0 0 0 0 0 0 0 0 0 0 0 0 0 0 0 0 0 0 0 0 0 0 0 0 0 0 0 0 0 0 0 0 0 0 0 0 0 0 0 0 0 0 0 0 0 0 0 0 0 0 0 0 0 0 0 0 0 0 0 0 0 0 0 0 0 0 0 0 0 0 0 0 0 0 0 0 0 0 0 0 0 0 0 0 0 0 0 0 0 0 0 0 0 0 0 0 0 0 0 0 0 0 0 0 0 0 0 0 0 0 0 0 0 0 0 0 0 0 0 0 0 0 0 0 0 0 0 0 0 0 0 0 0 0 0 0 0 0 0 0 0 0 0 0 0 0 0 0 0 0 0 0 0 0 0 0 0 0 0 0 0 0 0 0 0 0 0 0 0 0 0 0 0 0 0 0 0 0 0 0 0 0 0 0 0 0 0 0 0 0 0 0 0 0 0 0 0 0 0 0 0 0 0 0 0 0 0 0 0 0 0 0 0 0 0 0 0 0 0 0 0 0 0 0 0 0 0 0 0 0 0 0 0 0 0 0 0 0 0 0 0 0 1 0 0 0 0 0 0 0 0 0 0 0 0 0 0 0 0 0 0 0 0 0 0 0 0 0 0 1 0 0 0 0 0 0 0 0 0 0 0 0 0 0 0 0 0 0 0 0 0 0 0 0 0 0 0 0 0 0 0 0 0 0 0 0 0 0 0 0 0 0 0 0 0 0 0 1 0 0 0 0 0 0 0 0 0 0 0 0 0 0 0 0 0 0 0 0 0 0 0 0 0 0 0 0 0 0 0 0 0 0 0 0 0 0 0 0 0 0 0 0 0 0 0 0 0 0 0 0 0 0 0 0 0 1 0 0 0 0 0 0 0 0 0 0 0 0 0 0 0 0 0 0 0 0 0 0 0 0 0 0 0 0 0 0 0 0 0 0 0 0 0 0 0 0 0 0 0 0 0 0 0 0 0 0 0 0 0 0 0 0 0 0 0 0 0 0 0 0 0 0 0 0 0 0 0 0 0 0 0 0 0 0 0 0 0 0 0 0 2 0 0 0 0 0 0 0 0 0 0 0 0 0 0 0 0 0 0 0 1 0 0 0 0 0 0 0 0 0 0 0 0 0 0 0 0 0 0 0 0 0 0 0 0 0 0 0 0 0 0 0 0 0 0 0 0 0 0 0 0 0 0 0 0 0 0 0 0 0 0 0 0 0 0 0 0 0 0 0 0 0 0 0 0 0 0 0 0 0 0 0 0 0 0 0 0 0 0 0 0 0 0 0 0 0 0 0 0 0 0 0 0 0 0 0 0 0 1 0 0 0 0 0 0 0 0 0 0 0 0 0 0 0 0 0 0 0 0 0 0 0 0 0 0 0 0 0 0 0 0 0 0 0 0 0 0 0 0 0 0 0 0 0 0 0 0 1 0.012096774193548387
0 0 0 0 0 0 0 0 0 0 0 0 0 0 0 0 0 0 0 0 0 0 0 0 0 0 0 0 0 0 0 0 0 0 0 0 0 0 0 0 0 0 0 0 0 0 0 0 0 0 0 0 0 0 0 0 0 0 0 0 0 0 0 0 0 0 0 0 0 0 0 0 0 0 0 0 0 0 0 0 0 0 0 0 0 0 0 0 0 0 0 0 0 0 0 0 0 0 0 0 0 0 0 0 0 0 0 0 0 0 0 0 0 0 0 0 0 0 0 0 0 0 0 0 0 0 0 0 0 0 0 0 0 0 0 0 0 0 0 0 0 0 0 0 0 0 0 0 0 0 0 0 0 0 0 0 0 0 0 0 0 0 0 0 0 0 0 0 0 0 0 0 0 0 0 0 0 0 0 0 0 0 0 0 0 0 0 0 0 0 0 0 0 0 0 0 0 0 0 0 0 0 0 0 0 0 0 0 0 0 0 0 0 0 0 0 0 0 0 0 0 0 0 0 0 0 0 0 0 0 0 0 0 0 0 0 0 0 0 0 0 0 0 0 0 0 0 0 0 0 0 0 0 0 0 0 0 0 0 0 0 0 0 0 0 0 0 0 0 0 0 0 0 0 0 0 0 0 0 0 0 0 0 0 0 0 0 0 0 0 0 0 0 0 0 0 0 0 0 0 0 0 0 0 0 0 0 0 0 0 0 0 0 0 0 0 0 0 0 0 0 0 0 0 0 0 0 0 0 0 0 0 0 0 0 0 0 0 0 0 0 0 0 0 0 0 0 0 0 0 0 0 0 0 0 0 0 0 1 0 0 0 0 0 0 0 0 0 0 0 0 0 0 0 0 0 0 0 0 0 0 0 0 0 0 0 0 0 0 0 0 0 0 0 0 0 0 0 0 0 0 0 0 0 0 0 0 0 0 0 0 0 0 0 0 0 0 0 0 0 0 0 0 0 0 0 0 0 0 0 0 0 0 1 0 0 0 0 0 0 0 0 0 0 0 0 0 0 0 0 0 0 0 0 0 0 0 0 0 0 0 0 0 0 0 0 0 0 0 0 0 0 0 0 0 0 0 0 0 0 0 0 0 0 0 0 0 0 0 0 0 1 0 0 0 0 0 0 0 0 0 0 0 0 0 0 0 0 0 0 0 0 0 0 0 0 0 0 0 0 0 0 0 0 0 0 0 0 0 0 0 0 0 0 0 0 0 0 0 0 0 0 0 0 0 0 0 0 0 0 0 0 0 0 0 0 0 0 0 0 0 0 0 0 0 0 0 0 0 0 0 0 0 0 0 0 2 0 0 0 0 0 0 0 0 0 0 0 0 0 0 0 0 0 0 0 1 0 0 0 0 0 0 0 0 0 0 0 0 0 0 0 0 0 0 0 0 0 0 0 0 0 0 0 0 0 0 0 0 0 0 0 0 0 0 0 0 0 0 0 0 0 0 0 0 0 0 0 0 0 0 0 0 0 0 0 0 0 0 0 0 0 0 0 0 0 0 0 0 0 0 0 0 0 0 0 0 0 0 0 0 0 0 0 0 0 0 0 0 0 0 0 0 0 1 0 0 0 0 0 0 0 0 0 0 0 0 0 0 0 0 0 0 0 0 0 0 0 0 0 0 0 0 0 0 0 0 0 0 0 0 0 0 0 0 0 0 0 0 0 0 0 0 0 0.009408602150537635
0 0 0 0 0 0 0 0 0 0 0 0 0 0 0 0 0 0 0 0 0 0 0 0 0 0 0 0 0 0 0 0 0 0 0 0 0 0 0 0 0 0 0 0 0 0 0 0 0 0 0 0 0 0 0 0 0 0 0 0 0 0 0 0 0 0 0 0 0 0 0 0 0 0 0 0 0 0 0 0 0 0 0 0 0 0 0 0 0 0 0 0 0 0 0 0 0 0 0 0 0 0 0 0 0 0 0 0 0 0 0 0 0 0 0 0 0 0 0 0 0 0 0 0 0 0 0 0 0 0 0 0 0 0 0 0 0 0 0 0 0 0 0 0 0 0 0 0 0 0 0 0 0 0 0 0 0 0 0 0 0 0 0 0 0 0 0 0 0 0 0 0 0 0 0 0 0 0 0 0 0 0 0 0 0 0 0 0 0 0 0 0 0 0 0 0 0 0 0 0 0 0 0 0 0 0 0 0 0 0 0 0 0 0 0 0 0 0 0 0 0 0 0 0 0 0 0 0 0 0 0 0 0 0 0 0 0 0 0 0 0 0 0 0 0 0 0 0 0 0 0 0 0 0 0 0 0 0 0 0 0 0 0 0 0 0 0 0 0 0 0 0 0 0 0 0 0 0 0 0 0 0 0 0 0 0 0 0 0 0 0 0 0 0 0 0 0 0 0 0 0 0 0 0 0 0 0 0 0 0 0 0 0 0 0 0 0 0 0 0 0 0 0 0 0 0 0 0 0 0 0 0 0 0 0 0 0 0 0 0 0 0 0 0 0 0 0 0 0 0 0 0 0 0 0 0 0 0 0 0 0 0 0 0 0 0 0 0 0 0 0 0 0 0 0 0 0 0 0 0 0 0 0 0 0 0 0 0 0 0 0 0 0 0 0 0 0 0 0 0 0 0 0 0 0 0 0 0 0 0 0 0 0 0 0 0 0 0 0 0 0 0 0 0 0 0 0 0 0 0 0 0 0 1 0 0 0 0 0 0 0 0 0 0 0 0 0 0 0 0 0 0 0 0 0 0 0 0 0 0 0 0 0 0 0 0 0 0 0 0 0 0 0 0 0 0 0 0 0 0 0 0 0 0 0 0 0 0 0 0 0 1 0 0 0 0 0 0 0 0 0 0 0 0 0 0 0 0 0 0 0 0 0 0 0 0 0 0 0 0 0 0 0 0 0 0 0 0 0 0 0 0 0 0 0 0 0 0 0 0 0 0 0 0 0 0 0 0 0 0 0 0 0 0 0 0 0 0 0 0 0 0 0 0 0 0 0 0 0 0 0 0 0 0 0 0 1 0 0 0 0 0 0 0 0 0 0 0 0 0 0 0 0 0 0 0 1 0 0 0 0 0 0 0 0 0 0 0 0 0 0 0 0 0 0 0 0 0 0 0 0 0 0 0 0 0 0 0 0 0 0 0 0 0 0 0 0 0 0 0 0 0 0 0 0 0 0 0 0 0 0 0 0 0 0 0 0 0 0 0 0 0 0 0 0 0 0 0 0 0 0 0 0 0 0 0 0 0 0 0 0 0 0 0 0 0 0 0 0 0 0 0 0 0 1 0 0 0 0 0 0 0 0 0 0 0 0 0 0 0 0 0 0 0 0 0 0 0 0 0 0 0 0 0 0 0 0 0 0 0 0 0 0 0 0 0 0 0 0 0 0 0 0 0 0.006720430107526882
0 0 0 0 0 0 0 0 0 0 0 0 0 0 0 0 0 0 0 0 0 0 0 0 0 0 0 0 0 0 0 0 0 0 0 0 0 0 0 0 0 0 0 0 0 0 0 0 0 0 0 0 0 0 0 0 0 0 0 0 0 0 0 0 0 0 0 0 0 0 0 0 0 0 0 0 0 0 0 0 0 0 0 0 0 0 0 0 0 0 0 0 0 0 0 0 0 0 0 0 0 0 0 0 0 0 0 0 0 0 0 0 0 0 0 0 0 0 0 0 0 0 0 0 0 0 0 0 0 0 0 0 0 0 0 0 0 0 0 0 0 0 0 0 0 0 0 0 0 0 0 0 0 0 0 0 0 0 0 0 0 0 0 0 0 0 0 0 0 0 0 0 0 0 0 0 0 0 0 0 0 0 0 0 0 0 0 0 0 0 0 0 0 0 0 0 0 0 0 0 0 0 0 0 0 0 0 0 0 0 0 0 0 0 0 0 0 0 0 0 0 0 0 0 0 0 0 0 0 0 0 0 0 0 0 0 0 0 0 0 0 0 0 0 0 0 0 0 0 0 0 0 0 0 0 0 0 0 0 0 0 0 0 0 0 0 0 0 0 0 0 0 0 0 0 0 0 0 0 0 0 0 0 0 0 0 0 0 0 0 0 0 0 0 0 0 0 0 0 0 0 0 0 0 0 0 0 0 0 0 0 0 0 0 0 0 0 0 0 0 0 0 0 0 0 0 0 0 0 0 0 0 0 0 0 0 0 0 0 0 0 0 0 0 0 0 0 0 0 0 0 0 0 0 0 0 0 0 0 0 0 0 0 0 0 0 0 0 0 0 0 0 0 0 0 0 0 0 0 0 0 0 0 0 0 0 0 0 0 0 0 0 0 0 0 0 0 0 0 0 0 0 0 0 0 0 0 0 0 0 0 0 0 0 0 0 0 0 0 0 0 0 0 0 0 0 0 0 0 0 0 0 0 1 0 0 0 0 0 0 0 0 0 0 0 0 0 0 0 0 0 0 0 0 0 0 0 0 0 0 0 0 0 0 0 0 0 0 0 0 0 0 0 0 0 0 0 0 0 0 0 0 0 0 0 0 0 0 0 0 0 1 0 0 0 0 0 0 0 0 0 0 0 0 0 0 0 0 0 0 0 0 0 0 0 0 0 0 0 0 0 0 0 0 0 0 0 0 0 0 0 0 0 0 0 0 0 0 0 0 0 0 0 0 0 0 0 0 0 0 0 0 0 0 0 0 0 0 0 0 0 0 0 0 0 0 0 0 0 0 0 0 0 0 0 0 1 0 0 0 0 0 0 0 0 0 0 0 0 0 0 0 0 0 0 0 1 0 0 0 0 0 0 0 0 0 0 0 0 0 0 0 0 0 0 0 0 0 0 0 0 0 0 0 0 0 0 0 0 0 0 0 0 0 0 0 0 0 0 0 0 0 0 0 0 0 0 0 0 0 0 0 0 0 0 0 0 0 0 0 0 0 0 0 0 0 0 0 0 0 0 0 0 0 0 0 0 0 0 0 0 0 0 0 0 0 0 0 0 0 0 0 0 0 1 0 0 0 0 0 0 0 0 0 0 0 0 0 0 0 0 0 0 0 0 0 0 0 0 0 0 0 0 0 0 0 0 0 0 0 0 0 0 0 0 0 0 0 0 0 0 0 0 0 0.006720430107526882
0 0 0 0 0 0 0 0 0 0 0 0 0 0 0 0 0 0 0 0 0 0 0 0 0 0 0 0 0 0 0 0 0 0 0 0 0 0 0 0 0 0 0 0 0 0 0 0 0 0 0 0 0 0 0 0 0 0 0 0 0 0 0 0 0 0 0 0 0 0 0 0 0 0 0 0 0 0 0 0 0 0 0 0 0 0 0 0 0 0 0 0 0 0 0 0 0 0 0 0 0 0 0 0 0 0 0 0 0 0 0 0 0 0 0 0 0 0 0 0 0 0 0 0 0 0 0 0 0 0 0 0 0 0 0 0 0 0 0 0 0 0 0 0 0 0 0 0 0 0 0 0 0 0 0 0 0 0 0 0 0 0 0 0 0 0 0 0 0 0 0 0 0 0 0 0 0 0 0 0 0 0 0 0 0 0 0 0 0 0 0 0 0 0 0 0 0 0 0 0 0 0 0 0 0 0 0 0 0 0 0 0 0 0 0 0 0 0 0 0 0 0 0 0 0 0 0 0 0 0 0 0 0 0 0 0 0 0 0 0 0 0 0 0 0 0 0 0 0 0 0 0 0 0 0 0 0 0 0 0 0 0 0 0 0 0 0 0 0 0 0 0 0 0 0 0 0 0 0 0 0 0 0 0 0 0 0 0 0 0 0 0 0 0 0 0 0 0 0 0 0 0 0 0 0 0 0 0 0 0 0 0 0 0 0 0 0 0 0 0 0 0 0 0 0 0 0 0 0 0 0 0 0 0 0 0 0 0 0 0 0 0 0 0 0 0 0 0 0 0 0 0 0 0 0 0 0 0 0 0 0 0 0 0 0 0 0 0 0 0 0 0 0 0 0 0 0 0 0 0 0 0 0 0 0 0 0 0 0 0 0 0 0 0 0 0 0 0 0 0 0 0 0 0 0 0 0 0 0 0 0 0 0 0 0 0 0 0 0 0 0 0 0 0 0 0 0 0 0 0 0 0 0 0 0 0 0 0 0 0 0 0 0 0 0 0 0 0 0 0 0 0 0 0 0 0 0 0 0 0 0 0 0 0 0 0 0 0 0 0 0 0 0 0 0 0 0 0 0 0 0 0 0 0 0 0 0 0 0 0 0 1 0 0 0 0 0 0 0 0 0 0 0 0 0 0 0 0 0 0 0 0 0 0 0 0 0 0 0 0 0 0 0 0 0 0 0 0 0 0 0 0 0 0 0 0 0 0 0 0 0 0 0 0 0 0 0 0 0 0 0 0 0 0 0 0 0 0 0 0 0 0 0 0 0 0 0 0 0 0 0 0 0 0 0 0 1 0 0 0 0 0 0 0 0 0 0 0 0 0 0 0 0 0 0 0 1 0 0 0 0 0 0 0 0 0 0 0 0 0 0 0 0 0 0 0 0 0 0 0 0 0 0 0 0 0 0 0 0 0 0 0 0 0 0 0 0 0 0 0 0 0 0 0 0 0 0 0 0 0 0 0 0 0 0 0 0 0 0 0 0 0 0 0 0 0 0 0 0 0 0 0 0 0 0 0 0 0 0 0 0 0 0 0 0 0 0 0 0 0 0 0 0 0 1 0 0 0 0 0 0 0 0 0 0 0 0 0 0 0 0 0 0 0 0 0 0 0 0 0 0 0 0 0 0 0 0 0 0 0 0 0 0 0 0 0 0 0 0 0 0 0 0 0 0.005376344086021506
0 0 0 0 0 0 0 0 0 0 0 0 0 0 0 0 0 0 0 0 0 0 0 0 0 0 0 0 0 0 0 0 0 0 0 0 0 0 0 0 0 0 0 0 0 0 0 0 0 0 0 0 0 0 0 0 0 0 0 0 0 0 0 0 0 0 0 0 0 0 0 0 0 0 0 0 0 0 0 0 0 0 0 0 0 0 0 0 0 0 0 0 0 0 0 0 0 0 0 0 0 0 0 0 0 0 0 0 0 0 0 0 0 0 0 0 0 0 0 0 0 0 0 0 0 0 0 0 0 0 0 0 0 0 0 0 0 0 0 0 0 0 0 0 0 0 0 0 0 0 0 0 0 0 0 0 0 0 0 0 0 0 0 0 0 0 0 0 0 0 0 0 0 0 0 0 0 0 0 0 0 0 0 0 0 0 0 0 0 0 0 0 0 0 0 0 0 0 0 0 0 0 0 0 0 0 0 0 0 0 0 0 0 0 0 0 0 0 0 0 0 0 0 0 0 0 0 0 0 0 0 0 0 0 0 0 0 0 0 0 0 0 0 0 0 0 0 0 0 0 0 0 0 0 0 0 0 0 0 0 0 0 0 0 0 0 0 0 0 0 0 0 0 0 0 0 0 0 0 0 0 0 0 0 0 0 0 0 0 0 0 0 0 0 0 0 0 0 0 0 0 0 0 0 0 0 0 0 0 0 0 0 0 0 0 0 0 0 0 0 0 0 0 0 0 0 0 0 0 0 0 0 0 0 0 0 0 0 0 0 0 0 0 0 0 0 0 0 0 0 0 0 0 0 0 0 0 0 0 0 0 0 0 0 0 0 0 0 0 0 0 0 0 0 0 0 0 0 0 0 0 0 0 0 0 0 0 0 0 0 0 0 0 0 0 0 0 0 0 0 0 0 0 0 0 0 0 0 0 0 0 0 0 0 0 0 0 0 0 0 0 0 0 0 0 0 0 0 0 0 0 0 0 0 0 0 0 0 0 0 0 0 0 0 0 0 0 0 0 0 0 0 0 0 0 0 0 0 0 0 0 0 0 0 0 0 0 0 0 0 0 0 0 0 0 0 0 0 0 0 0 0 0 0 0 0 0 0 0 0 0 1 0 0 0 0 0 0 0 0 0 0 0 0 0 0 0 0 0 0 0 0 0 0 0 0 0 0 0 0 0 0 0 0 0 0 0 0 0 0 0 0 0 0 0 0 0 0 0 0 0 0 0 0 0 0 0 0 0 0 0 0 0 0 0 0 0 0 0 0 0 0 0 0 0 0 0 0 0 0 0 0 0 0 0 0 1 0 0 0 0 0 0 0 0 0 0 0 0 0 0 0 0 0 0 0 1 0 0 0 0 0 0 0 0 0 0 0 0 0 0 0 0 0 0 0 0 0 0 0 0 0 0 0 0 0 0 0 0 0 0 0 0 0 0 0 0 0 0 0 0 0 0 0 0 0 0 0 0 0 0 0 0 0 0 0 0 0 0 0 0 0 0 0 0 0 0 0 0 0 0 0 0 0 0 0 0 0 0 0 0 0 0 0 0 0 0 0 0 0 0 0 0 0 1 0 0 0 0 0 0 0 0 0 0 0 0 0 0 0 0 0 0 0 0 0 0 0 0 0 0 0 0 0 0 0 0 0 0 0 0 0 0 0 0 0 0 0 0 0 0 0 0 0 0.005376344086021506
0 0 0 0 0 0 0 0 0 0 0 0 0 0 0 0 0 0 0 0 0 0 0 0 0 0 0 0 0 0 0 0 0 0 0 0 0 0 0 0 0 0 0 0 0 0 0 0 0 0 0 0 0 0 0 0 0 0 0 0 0 0 0 0 0 0 0 0 0 0 0 0 0 0 0 0 0 0 0 0 0 0 0 0 0 0 0 0 0 0 0 0 0 0 0 0 0 0 0 0 0 0 0 0 0 0 0 0 0 0 0 0 0 0 0 0 0 0 0 0 0 0 0 0 0 0 0 0 0 0 0 0 0 0 0 0 0 0 0 0 0 0 0 0 0 0 0 0 0 0 0 0 0 0 0 0 0 0 0 0 0 0 0 0 0 0 0 0 0 0 0 0 0 0 0 0 0 0 0 0 0 0 0 0 0 0 0 0 0 0 0 0 0 0 0 0 0 0 0 0 0 0 0 0 0 0 0 0 0 0 0 0 0 0 0 0 0 0 0 0 0 0 0 0 0 0 0 0 0 0 0 0 0 0 0 0 0 0 0 0 0 0 0 0 0 0 0 0 0 0 0 0 0 0 0 0 0 0 0 0 0 0 0 0 0 0 0 0 0 0 0 0 0 0 0 0 0 0 0 0 0 0 0 0 0 0 0 0 0 0 0 0 0 0 0 0 0 0 0 0 0 0 0 0 0 0 0 0 0 0 0 0 0 0 0 0 0 0 0 0 0 0 0 0 0 0 0 0 0 0 0 0 0 0 0 0 0 0 0 0 0 0 0 0 0 0 0 0 0 0 0 0 0 0 0 0 0 0 0 0 0 0 0 0 0 0 0 0 0 0 0 0 0 0 0 0 0 0 0 0 0 0 0 0 0 0 0 0 0 0 0 0 0 0 0 0 0 0 0 0 0 0 0 0 0 0 0 0 0 0 0 0 0 0 0 0 0 0 0 0 0 0 0 0 0 0 0 0 0 0 0 0 0 0 0 0 0 0 0 0 0 0 0 0 0 0 0 0 0 0 0 0 0 0 0 0 0 0 0 0 0 0 0 0 0 0 0 0 0 0 0 0 0 0 0 0 0 0 0 0 0 0 0 0 0 0 0 0 0 0 0 1 0 0 0 0 0 0 0 0 0 0 0 0 0 0 0 0 0 0 0 0 0 0 0 0 0 0 0 0 0 0 0 0 0 0 0 0 0 0 0 0 0 0 0 0 0 0 0 0 0 0 0 0 0 0 0 0 0 0 0 0 0 0 0 0 0 0 0 0 0 0 0 0 0 0 0 0 0 0 0 0 0 0 0 0 1 0 0 0 0 0 0 0 0 0 0 0 0 0 0 0 0 0 0 0 1 0 0 0 0 0 0 0 0 0 0 0 0 0 0 0 0 0 0 0 0 0 0 0 0 0 0 0 0 0 0 0 0 0 0 0 0 0 0 0 0 0 0 0 0 0 0 0 0 0 0 0 0 0 0 0 0 0 0 0 0 0 0 0 0 0 0 0 0 0 0 0 0 0 0 0 0 0 0 0 0 0 0 0 0 0 0 0 0 0 0 0 0 0 0 0 0 0 1 0 0 0 0 0 0 0 0 0 0 0 0 0 0 0 0 0 0 0 0 0 0 0 0 0 0 0 0 0 0 0 0 0 0 0 0 0 0 0 0 0 0 0 0 0 0 0 0 0 0.005376344086021506
0 0 0 0 0 0 0 0 0 0 0 0 0 0 0 0 0 0 0 0 0 0 0 0 0 0 0 0 0 0 0 0 0 0 0 0 0 0 0 0 0 0 0 0 0 0 0 0 0 0 0 0 0 0 0 0 0 0 0 0 0 0 0 0 0 0 0 0 0 0 0 0 0 0 0 0 0 0 0 0 0 0 0 0 0 0 0 0 0 0 0 0 0 0 0 0 0 0 0 0 0 0 0 0 0 0 0 0 0 0 0 0 0 0 0 0 0 0 0 0 0 0 0 0 0 0 0 0 0 0 0 0 0 0 0 0 0 0 0 0 0 0 0 0 0 0 0 0 0 0 0 0 0 0 0 0 0 0 0 0 0 0 0 0 0 0 0 0 0 0 0 0 0 0 0 0 0 0 0 0 0 0 0 0 0 0 0 0 0 0 0 0 0 0 0 0 0 0 0 0 0 0 0 0 0 0 0 0 0 0 0 0 0 0 0 0 0 0 0 0 0 0 0 0 0 0 0 0 0 0 0 0 0 0 0 0 0 0 0 0 0 0 0 0 0 0 0 0 0 0 0 0 0 0 0 0 0 0 0 0 0 0 0 0 0 0 0 0 0 0 0 0 0 0 0 0 0 0 0 0 0 0 0 0 0 0 0 0 0 0 0 0 0 0 0 0 0 0 0 0 0 0 0 0 0 0 0 0 0 0 0 0 0 0 0 0 0 0 0 0 0 0 0 0 0 0 0 0 0 0 0 0 0 0 0 0 0 0 0 0 0 0 0 0 0 0 0 0 0 0 0 0 0 0 0 0 0 0 0 0 0 0 0 0 0 0 0 0 0 0 0 0 0 0 0 0 0 0 0 0 0 0 0 0 0 0 0 0 0 0 0 0 0 0 0 0 0 0 0 0 0 0 0 0 0 0 0 0 0 0 0 0 0 0 0 0 0 0 0 0 0 0 0 0 0 0 0 0 0 0 0 0 0 0 0 0 0 0 0 0 0 0 0 0 0 0 0 0 0 0 0 0 0 0 0 0 0 0 0 0 0 0 0 0 0 0 0 0 0 0 0 0 0 0 0 0 0 0 0 0 0 0 0 0 0 0 0 0 0 0 0 1 0 0 0 0 0 0 0 0 0 0 0 0 0 0 0 0 0 0 0 0 0 0 0 0 0 0 0 0 0 0 0 0 0 0 0 0 0 0 0 0 0 0 0 0 0 0 0 0 0 0 0 0 0 0 0 0 0 0 0 0 0 0 0 0 0 0 0 0 0 0 0 0 0 0 0 0 0 0 0 0 0 0 0 0 1 0 0 0 0 0 0 0 0 0 0 0 0 0 0 0 0 0 0 0 1 0 0 0 0 0 0 0 0 0 0 0 0 0 0 0 0 0 0 0 0 0 0 0 0 0 0 0 0 0 0 0 0 0 0 0 0 0 0 0 0 0 0 0 0 0 0 0 0 0 0 0 0 0 0 0 0 0 0 0 0 0 0 0 0 0 0 0 0 0 0 0 0 0 0 0 0 0 0 0 0 0 0 0 0 0 0 0 0 0 0 0 0 0 0 0 0 0 1 0 0 0 0 0 0 0 0 0 0 0 0 0 0 0 0 0 0 0 0 0 0 0 0 0 0 0 0 0 0 0 0 0 0 0 0 0 0 0 0 0 0 0 0 0 0 0 0 0 0.005376344086021506
0 0 0 0 0 0 0 0 0 0 0 0 0 0 0 0 0 0 0 0 0 0 0 0 0 0 0 0 0 0 0 0 0 0 0 0 0 0 0 0 0 0 0 0 0 0 0 0 0 0 0 0 0 0 0 0 0 0 0 0 0 0 0 0 0 0 0 0 0 0 0 0 0 0 0 0 0 0 0 0 0 0 0 0 0 0 0 0 0 0 0 0 0 0 0 0 0 0 0 0 0 0 0 0 0 0 0 0 0 0 0 0 0 0 0 0 0 0 0 0 0 0 0 0 0 0 0 0 0 0 0 0 0 0 0 0 0 0 0 0 0 0 0 0 0 0 0 0 0 0 0 0 0 0 0 0 0 0 0 0 0 0 0 0 0 0 0 0 0 0 0 0 0 0 0 0 0 0 0 0 0 0 0 0 0 0 0 0 0 0 0 0 0 0 0 0 0 0 0 0 0 0 0 0 0 0 0 0 0 0 0 0 0 0 0 0 0 0 0 0 0 0 0 0 0 0 0 0 0 0 0 0 0 0 0 0 0 0 0 0 0 0 0 0 0 0 0 0 0 0 0 0 0 0 0 0 0 0 0 0 0 0 0 0 0 0 0 0 0 0 0 0 0 0 0 0 0 0 0 0 0 0 0 0 0 0 0 0 0 0 0 0 0 0 0 0 0 0 0 0 0 0 0 0 0 0 0 0 0 0 0 0 0 0 0 0 0 0 0 0 0 0 0 0 0 0 0 0 0 0 0 0 0 0 0 0 0 0 0 0 0 0 0 0 0 0 0 0 0 0 0 0 0 0 0 0 0 0 0 0 0 0 0 0 0 0 0 0 0 0 0 0 0 0 0 0 0 0 0 0 0 0 0 0 0 0 0 0 0 0 0 0 0 0 0 0 0 0 0 0 0 0 0 0 0 0 0 0 0 0 0 0 0 0 0 0 0 0 0 0 0 0 0 0 0 0 0 0 0 0 0 0 0 0 0 0 0 0 0 0 0 0 0 0 0 0 0 0 0 0 0 0 0 0 0 0 0 0 0 0 0 0 0 0 0 0 0 0 0 0 0 0 0 0 0 0 0 0 0 0 0 0 0 0 0 0 0 0 0 0 0 1 0 0 0 0 0 0 0 0 0 0 0 0 0 0 0 0 0 0 0 0 0 0 0 0 0 0 0 0 0 0 0 0 0 0 0 0 0 0 0 0 0 0 0 0 0 0 0 0 0 0 0 0 0 0 0 0 0 0 0 0 0 0 0 0 0 0 0 0 0 0 0 0 0 0 0 0 0 0 0 0 0 0 0 0 1 0 0 0 0 0 0 0 0 0 0 0 0 0 0 0 0 0 0 0 0 0 0 0 0 0 0 0 0 0 0 0 0 0 0 0 0 0 0 0 0 0 0 0 0 0 0 0 0 0 0 0 0 0 0 0 0 0 0 0 0 0 0 0 0 0 0 0 0 0 0 0 0 0 0 0 0 0 0 0 0 0 0 0 0 0 0 0 0 0 0 0 0 0 0 0 0 0 0 0 0 0 0 0 0 0 0 0 0 0 0 0 0 0 0 0 0 0 1 0 0 0 0 0 0 0 0 0 0 0 0 0 0 0 0 0 0 0 0 0 0 0 0 0 0 0 0 0 0 0 0 0 0 0 0 0 0 0 0 0 0 0 0 0 0 0 0 0 0.004032258064516129
0 0 0 0 0 0 0 0 0 0 0 0 0 0 0 0 0 0 0 0 0 0 0 0 0 0 0 0 0 0 0 0 0 0 0 0 0 0 0 0 0 0 0 0 0 0 0 0 0 0 0 0 0 0 0 0 0 0 0 0 0 0 0 0 0 0 0 0 0 0 0 0 0 0 0 0 0 0 0 0 0 0 0 0 0 0 0 0 0 0 0 0 0 0 0 0 0 0 0 0 0 0 0 0 0 0 0 0 0 0 0 0 0 0 0 0 0 0 0 0 0 0 0 0 0 0 0 0 0 0 0 0 0 0 0 0 0 0 0 0 0 0 0 0 0 0 0 0 0 0 0 0 0 0 0 0 0 0 0 0 0 0 0 0 0 0 0 0 0 0 0 0 0 0 0 0 0 0 0 0 0 0 0 0 0 0 0 0 0 0 0 0 0 0 0 0 0 0 0 0 0 0 0 0 0 0 0 0 0 0 0 0 0 0 0 0 0 0 0 0 0 0 0 0 0 0 0 0 0 0 0 0 0 0 0 0 0 0 0 0 0 0 0 0 0 0 0 0 0 0 0 0 0 0 0 0 0 0 0 0 0 0 0 0 0 0 0 0 0 0 0 0 0 0 0 0 0 0 0 0 0 0 0 0 0 0 0 0 0 0 0 0 0 0 0 0 0 0 0 0 0 0 0 0 0 0 0 0 0 0 0 0 0 0 0 0 0 0 0 0 0 0 0 0 0 0 0 0 0 0 0 0 0 0 0 0 0 0 0 0 0 0 0 0 0 0 0 0 0 0 0 0 0 0 0 0 0 0 0 0 0 0 0 0 0 0 0 0 0 0 0 0 0 0 0 0 0 0 0 0 0 0 0 0 0 0 0 0 0 0 0 0 0 0 0 0 0 0 0 0 0 0 0 0 0 0 0 0 0 0 0 0 0 0 0 0 0 0 0 0 0 0 0 0 0 0 0 0 0 0 0 0 0 0 0 0 0 0 0 0 0 0 0 0 0 0 0 0 0 0 0 0 0 0 0 0 0 0 0 0 0 0 0 0 0 0 0 0 0 0 0 0 0 0 0 0 0 0 0 0 0 0 0 0 0 0 0 0 0 0 0 1 0 0 0 0 0 0 0 0 0 0 0 0 0 0 0 0 0 0 0 0 0 0 0 0 0 0 0 0 0 0 0 0 0 0 0 0 0 0 0 0 0 0 0 0 0 0 0 0 0 0 0 0 0 0 0 0 0 0 0 0 0 0 0 0 0 0 0 0 0 0 0 0 0 0 0 0 0 0 0 0 0 0 0 0 1 0 0 0 0 0 0 0 0 0 0 0 0 0 0 0 0 0 0 0 0 0 0 0 0 0 0 0 0 0 0 0 0 0 0 0 0 0 0 0 0 0 0 0 0 0 0 0 0 0 0 0 0 0 0 0 0 0 0 0 0 0 0 0 0 0 0 0 0 0 0 0 0 0 0 0 0 0 0 0 0 0 0 0 0 0 0 0 0 0 0 0 0 0 0 0 0 0 0 0 0 0 0 0 0 0 0 0 0 0 0 0 0 0 0 0 0 0 1 0 0 0 0 0 0 0 0 0 0 0 0 0 0 0 0 0 0 0 0 0 0 0 0 0 0 0 0 0 0 0 0 0 0 0 0 0 0 0 0 0 0 0 0 0 0 0 0 0 0.004032258064516129
0 0 0 0 0 0 0 0 0 0 0 0 0 0 0 0 0 0 0 0 0 0 0 0 0 0 0 0 0 0 0 0 0 0 0 0 0 0 0 0 0 0 0 0 0 0 0 0 0 0 0 0 0 0 0 0 0 0 0 0 0 0 0 0 0 0 0 0 0 0 0 0 0 0 0 0 0 0 0 0 0 0 0 0 0 0 0 0 0 0 0 0 0 0 0 0 0 0 0 0 0 0 0 0 0 0 0 0 0 0 0 0 0 0 0 0 0 0 0 0 0 0 0 0 0 0 0 0 0 0 0 0 0 0 0 0 0 0 0 0 0 0 0 0 0 0 0 0 0 0 0 0 0 0 0 0 0 0 0 0 0 0 0 0 0 0 0 0 0 0 0 0 0 0 0 0 0 0 0 0 0 0 0 0 0 0 0 0 0 0 0 0 0 0 0 0 0 0 0 0 0 0 0 0 0 0 0 0 0 0 0 0 0 0 0 0 0 0 0 0 0 0 0 0 0 0 0 0 0 0 0 0 0 0 0 0 0 0 0 0 0 0 0 0 0 0 0 0 0 0 0 0 0 0 0 0 0 0 0 0 0 0 0 0 0 0 0 0 0 0 0 0 0 0 0 0 0 0 0 0 0 0 0 0 0 0 0 0 0 0 0 0 0 0 0 0 0 0 0 0 0 0 0 0 0 0 0 0 0 0 0 0 0 0 0 0 0 0 0 0 0 0 0 0 0 0 0 0 0 0 0 0 0 0 0 0 0 0 0 0 0 0 0 0 0 0 0 0 0 0 0 0 0 0 0 0 0 0 0 0 0 0 0 0 0 0 0 0 0 0 0 0 0 0 0 0 0 0 0 0 0 0 0 0 0 0 0 0 0 0 0 0 0 0 0 0 0 0 0 0 0 0 0 0 0 0 0 0 0 0 0 0 0 0 0 0 0 0 0 0 0 0 0 0 0 0 0 0 0 0 0 0 0 0 0 0 0 0 0 0 0 0 0 0 0 0 0 0 0 0 0 0 0 0 0 0 0 0 0 0 0 0 0 0 0 0 0 0 0 0 0 0 0 0 0 0 0 0 0 0 0 0 0 0 0 0 0 0 0 0 0 1 0 0 0 0 0 0 0 0 0 0 0 0 0 0 0 0 0 0 0 0 0 0 0 0 0 0 0 0 0 0 0 0 0 0 0 0 0 0 0 0 0 0 0 0 0 0 0 0 0 0 0 0 0 0 0 0 0 0 0 0 0 0 0 0 0 0 0 0 0 0 0 0 0 0 0 0 0 0 0 0 0 0 0 0 1 0 0 0 0 0 0 0 0 0 0 0 0 0 0 0 0 0 0 0 0 0 0 0 0 0 0 0 0 0 0 0 0 0 0 0 0 0 0 0 0 0 0 0 0 0 0 0 0 0 0 0 0 0 0 0 0 0 0 0 0 0 0 0 0 0 0 0 0 0 0 0 0 0 0 0 0 0 0 0 0 0 0 0 0 0 0 0 0 0 0 0 0 0 0 0 0 0 0 0 0 0 0 0 0 0 0 0 0 0 0 0 0 0 0 0 0 0 1 0 0 0 0 0 0 0 0 0 0 0 0 0 0 0 0 0 0 0 0 0 0 0 0 0 0 0 0 0 0 0 0 0 0 0 0 0 0 0 0 0 0 0 0 0 0 0 0 0 0.004032258064516129
0 0 0 0 0 0 0 0 0 0 0 0 0 0 0 0 0 0 0 0 0 0 0 0 0 0 0 0 0 0 0 0 0 0 0 0 0 0 0 0 0 0 0 0 0 0 0 0 0 0 0 0 0 0 0 0 0 0 0 0 0 0 0 0 0 0 0 0 0 0 0 0 0 0 0 0 0 0 0 0 0 0 0 0 0 0 0 0 0 0 0 0 0 0 0 0 0 0 0 0 0 0 0 0 0 0 0 0 0 0 0 0 0 0 0 0 0 0 0 0 0 0 0 0 0 0 0 0 0 0 0 0 0 0 0 0 0 0 0 0 0 0 0 0 0 0 0 0 0 0 0 0 0 0 0 0 0 0 0 0 0 0 0 0 0 0 0 0 0 0 0 0 0 0 0 0 0 0 0 0 0 0 0 0 0 0 0 0 0 0 0 0 0 0 0 0 0 0 0 0 0 0 0 0 0 0 0 0 0 0 0 0 0 0 0 0 0 0 0 0 0 0 0 0 0 0 0 0 0 0 0 0 0 0 0 0 0 0 0 0 0 0 0 0 0 0 0 0 0 0 0 0 0 0 0 0 0 0 0 0 0 0 0 0 0 0 0 0 0 0 0 0 0 0 0 0 0 0 0 0 0 0 0 0 0 0 0 0 0 0 0 0 0 0 0 0 0 0 0 0 0 0 0 0 0 0 0 0 0 0 0 0 0 0 0 0 0 0 0 0 0 0 0 0 0 0 0 0 0 0 0 0 0 0 0 0 0 0 0 0 0 0 0 0 0 0 0 0 0 0 0 0 0 0 0 0 0 0 0 0 0 0 0 0 0 0 0 0 0 0 0 0 0 0 0 0 0 0 0 0 0 0 0 0 0 0 0 0 0 0 0 0 0 0 0 0 0 0 0 0 0 0 0 0 0 0 0 0 0 0 0 0 0 0 0 0 0 0 0 0 0 0 0 0 0 0 0 0 0 0 0 0 0 0 0 0 0 0 0 0 0 0 0 0 0 0 0 0 0 0 0 0 0 0 0 0 0 0 0 0 0 0 0 0 0 0 0 0 0 0 0 0 0 0 0 0 0 0 0 0 0 0 0 0 0 0 0 0 0 0 0 1 0 0 0 0 0 0 0 0 0 0 0 0 0 0 0 0 0 0 0 0 0 0 0 0 0 0 0 0 0 0 0 0 0 0 0 0 0 0 0 0 0 0 0 0 0 0 0 0 0 0 0 0 0 0 0 0 0 0 0 0 0 0 0 0 0 0 0 0 0 0 0 0 0 0 0 0 0 0 0 0 0 0 0 0 1 0 0 0 0 0 0 0 0 0 0 0 0 0 0 0 0 0 0 0 0 0 0 0 0 0 0 0 0 0 0 0 0 0 0 0 0 0 0 0 0 0 0 0 0 0 0 0 0 0 0 0 0 0 0 0 0 0 0 0 0 0 0 0 0 0 0 0 0 0 0 0 0 0 0 0 0 0 0 0 0 0 0 0 0 0 0 0 0 0 0 0 0 0 0 0 0 0 0 0 0 0 0 0 0 0 0 0 0 0 0 0 0 0 0 0 0 0 1 0 0 0 0 0 0 0 0 0 0 0 0 0 0 0 0 0 0 0 0 0 0 0 0 0 0 0 0 0 0 0 0 0 0 0 0 0 0 0 0 0 0 0 0 0 0 0 0 0 0.004032258064516129
0 0 0 0 0 0 0 0 0 0 0 0 0 0 0 0 0 0 0 0 0 0 0 0 0 0 0 0 0 0 0 0 0 0 0 0 0 0 0 0 0 0 0 0 0 0 0 0 0 0 0 0 0 0 0 0 0 0 0 0 0 0 0 0 0 0 0 0 0 0 0 0 0 0 0 0 0 0 0 0 0 0 0 0 0 0 0 0 0 0 0 0 0 0 0 0 0 0 0 0 0 0 0 0 0 0 0 0 0 0 0 0 0 0 0 0 0 0 0 0 0 0 0 0 0 0 0 0 0 0 0 0 0 0 0 0 0 0 0 0 0 0 0 0 0 0 0 0 0 0 0 0 0 0 0 0 0 0 0 0 0 0 0 0 0 0 0 0 0 0 0 0 0 0 0 0 0 0 0 0 0 0 0 0 0 0 0 0 0 0 0 0 0 0 0 0 0 0 0 0 0 0 0 0 0 0 0 0 0 0 0 0 0 0 0 0 0 0 0 0 0 0 0 0 0 0 0 0 0 0 0 0 0 0 0 0 0 0 0 0 0 0 0 0 0 0 0 0 0 0 0 0 0 0 0 0 0 0 0 0 0 0 0 0 0 0 0 0 0 0 0 0 0 0 0 0 0 0 0 0 0 0 0 0 0 0 0 0 0 0 0 0 0 0 0 0 0 0 0 0 0 0 0 0 0 0 0 0 0 0 0 0 0 0 0 0 0 0 0 0 0 0 0 0 0 0 0 0 0 0 0 0 0 0 0 0 0 0 0 0 0 0 0 0 0 0 0 0 0 0 0 0 0 0 0 0 0 0 0 0 0 0 0 0 0 0 0 0 0 0 0 0 0 0 0 0 0 0 0 0 0 0 0 0 0 0 0 0 0 0 0 0 0 0 0 0 0 0 0 0 0 0 0 0 0 0 0 0 0 0 0 0 0 0 0 0 0 0 0 0 0 0 0 0 0 0 0 0 0 0 0 0 0 0 0 0 0 0 0 0 0 0 0 0 0 0 0 0 0 0 0 0 0 0 0 0 0 0 0 0 0 0 0 0 0 0 0 0 0 0 0 0 0 0 0 0 0 0 0 0 0 0 0 0 0 0 0 0 0 0 0 0 0 0 0 0 0 0 0 0 0 0 0 0 0 0 0 0 0 0 0 0 0 0 0 0 0 0 0 0 0 0 0 0 0 0 0 0 0 0 0 0 0 0 0 0 0 0 0 0 0 0 0 0 0 0 0 0 0 0 0 0 0 0 0 0 0 0 0 0 0 0 0 0 0 0 0 0 0 0 0 0 0 0 0 0 1 0 0 0 0 0 0 0 0 0 0 0 0 0 0 0 0 0 0 0 0 0 0 0 0 0 0 0 0 0 0 0 0 0 0 0 0 0 0 0 0 0 0 0 0 0 0 0 0 0 0 0 0 0 0 0 0 0 0 0 0 0 0 0 0 0 0 0 0 0 0 0 0 0 0 0 0 0 0 0 0 0 0 0 0 0 0 0 0 0 0 0 0 0 0 0 0 0 0 0 0 0 0 0 0 0 0 0 0 0 0 0 0 0 0 0 0 0 1 0 0 0 0 0 0 0 0 0 0 0 0 0 0 0 0 0 0 0 0 0 0 0 0 0 0 0 0 0 0 0 0 0 0 0 0 0 0 0 0 0 0 0 0 0 0 0 0 0 0.002688172043010753
0 0 0 0 0 0 0 0 0 0 0 0 0 0 0 0 0 0 0 0 0 0 0 0 0 0 0 0 0 0 0 0 0 0 0 0 0 0 0 0 0 0 0 0 0 0 0 0 0 0 0 0 0 0 0 0 0 0 0 0 0 0 0 0 0 0 0 0 0 0 0 0 0 0 0 0 0 0 0 0 0 0 0 0 0 0 0 0 0 0 0 0 0 0 0 0 0 0 0 0 0 0 0 0 0 0 0 0 0 0 0 0 0 0 0 0 0 0 0 0 0 0 0 0 0 0 0 0 0 0 0 0 0 0 0 0 0 0 0 0 0 0 0 0 0 0 0 0 0 0 0 0 0 0 0 0 0 0 0 0 0 0 0 0 0 0 0 0 0 0 0 0 0 0 0 0 0 0 0 0 0 0 0 0 0 0 0 0 0 0 0 0 0 0 0 0 0 0 0 0 0 0 0 0 0 0 0 0 0 0 0 0 0 0 0 0 0 0 0 0 0 0 0 0 0 0 0 0 0 0 0 0 0 0 0 0 0 0 0 0 0 0 0 0 0 0 0 0 0 0 0 0 0 0 0 0 0 0 0 0 0 0 0 0 0 0 0 0 0 0 0 0 0 0 0 0 0 0 0 0 0 0 0 0 0 0 0 0 0 0 0 0 0 0 0 0 0 0 0 0 0 0 0 0 0 0 0 0 0 0 0 0 0 0 0 0 0 0 0 0 0 0 0 0 0 0 0 0 0 0 0 0 0 0 0 0 0 0 0 0 0 0 0 0 0 0 0 0 0 0 0 0 0 0 0 0 0 0 0 0 0 0 0 0 0 0 0 0 0 0 0 0 0 0 0 0 0 0 0 0 0 0 0 0 0 0 0 0 0 0 0 0 0 0 0 0 0 0 0 0 0 0 0 0 0 0 0 0 0 0 0 0 0 0 0 0 0 0 0 0 0 0 0 0 0 0 0 0 0 0 0 0 0 0 0 0 0 0 0 0 0 0 0 0 0 0 0 0 0 0 0 0 0 0 0 0 0 0 0 0 0 0 0 0 0 0 0 0 0 0 0 0 0 0 0 0 0 0 0 0 0 0 0 0 0 0 0 0 0 0 0 0 0 0 0 0 0 0 0 0 0 0 0 0 0 0 0 0 0 0 0 0 0 0 0 0 0 0 0 0 0 0 0 0 0 0 0 0 0 0 0 0 0 0 0 0 0 0 0 0 0 0 0 0 0 0 0 0 0 0 0 0 0 0 0 0 0 0 0 0 0 0 0 0 0 0 0 0 0 0 0 0 0 0 0 0 1 0 0 0 0 0 0 0 0 0 0 0 0 0 0 0 0 0 0 0 0 0 0 0 0 0 0 0 0 0 0 0 0 0 0 0 0 0 0 0 0 0 0 0 0 0 0 0 0 0 0 0 0 0 0 0 0 0 0 0 0 0 0 0 0 0 0 0 0 0 0 0 0 0 0 0 0 0 0 0 0 0 0 0 0 0 0 0 0 0 0 0 0 0 0 0 0 0 0 0 0 0 0 0 0 0 0 0 0 0 0 0 0 0 0 0 0 0 0 0 0 0 0 0 0 0 0 0 0 0 0 0 0 0 0 0 0 0 0 0 0 0 0 0 0 0 0 0 0 0 0 0 0 0 0 0 0 0 0 0 0 0 0 0 0 0 0 0 0.0013440860215053765
0 0 0 0 0 0 0 0 0 0 0 0 0 0 0 0 0 0 0 0 0 0 0 0 0 0 0 0 0 0 0 0 0 0 0 0 0 0 0 0 0 0 0 0 0 0 0 0 0 0 0 0 0 0 0 0 0 0 0 0 0 0 0 0 0 0 0 0 0 0 0 0 0 0 0 0 0 0 0 0 0 0 0 0 0 0 0 0 0 0 0 0 0 0 0 0 0 0 0 0 0 0 0 0 0 0 0 0 0 0 0 0 0 0 0 0 0 0 0 0 0 0 0 0 0 0 0 0 0 0 0 0 0 0 0 0 0 0 0 0 0 0 0 0 0 0 0 0 0 0 0 0 0 0 0 0 0 0 0 0 0 0 0 0 0 0 0 0 0 0 0 0 0 0 0 0 0 0 0 0 0 0 0 0 0 0 0 0 0 0 0 0 0 0 0 0 0 0 0 0 0 0 0 0 0 0 0 0 0 0 0 0 0 0 0 0 0 0 0 0 0 0 0 0 0 0 0 0 0 0 0 0 0 0 0 0 0 0 0 0 0 0 0 0 0 0 0 0 0 0 0 0 0 0 0 0 0 0 0 0 0 0 0 0 0 0 0 0 0 0 0 0 0 0 0 0 0 0 0 0 0 0 0 0 0 0 0 0 0 0 0 0 0 0 0 0 0 0 0 0 0 0 0 0 0 0 0 0 0 0 0 0 0 0 0 0 0 0 0 0 0 0 0 0 0 0 0 0 0 0 0 0 0 0 0 0 0 0 0 0 0 0 0 0 0 0 0 0 0 0 0 0 0 0 0 0 0 0 0 0 0 0 0 0 0 0 0 0 0 0 0 0 0 0 0 0 0 0 0 0 0 0 0 0 0 0 0 0 0 0 0 0 0 0 0 0 0 0 0 0 0 0 0 0 0 0 0 0 0 0 0 0 0 0 0 0 0 0 0 0 0 0 0 0 0 0 0 0 0 0 0 0 0 0 0 0 0 0 0 0 0 0 0 0 0 0 0 0 0 0 0 0 0 0 0 0 0 0 0 0 0 0 0 0 0 0 0 0 0 0 0 0 0 0 0 0 0 0 0 0 0 0 0 0 0 0 0 0 0 0 0 0 0 0 0 0 0 0 0 0 0 0 0 0 0 0 0 0 0 0 0 0 0 0 0 0 0 0 0 0 0 0 0 0 0 0 0 0 0 0 0 0 0 0 0 0 0 0 0 0 0 0 0 0 0 0 0 0 0 0 0 0 0 0 0 0 0 0 0 0 0 0 0 0 0 0 0 0 0 0 0 0 0 0 0 0 1 0 0 0 0 0 0 0 0 0 0 0 0 0 0 0 0 0 0 0 0 0 0 0 0 0 0 0 0 0 0 0 0 0 0 0 0 0 0 0 0 0 0 0 0 0 0 0 0 0 0 0 0 0 0 0 0 0 0 0 0 0 0 0 0 0 0 0 0 0 0 0 0 0 0 0 0 0 0 0 0 0 0 0 0 0 0 0 0 0 0 0 0 0 0 0 0 0 0 0 0 0 0 0 0 0 0 0 0 0 0 0 0 0 0 0 0 0 0 0 0 0 0 0 0 0 0 0 0 0 0 0 0 0 0 0 0 0 0 0 0 0 0 0 0 0 0 0 0 0 0 0 0 0 0 0 0 0 0 0 0 0 0 0 0 0 0 0 0.0013440860215053765
0 0 0 0 0 0 0 0 0 0 0 0 0 0 0 0 0 0 0 0 0 0 0 0 0 0 0 0 0 0 0 0 0 0 0 0 0 0 0 0 0 0 0 0 0 0 0 0 0 0 0 0 0 0 0 0 0 0 0 0 0 0 0 0 0 0 0 0 0 0 0 0 0 0 0 0 0 0 0 0 0 0 0 0 0 0 0 0 0 0 0 0 0 0 0 0 0 0 0 0 0 0 0 0 0 0 0 0 0 0 0 0 0 0 0 0 0 0 0 0 0 0 0 0 0 0 0 0 0 0 0 0 0 0 0 0 0 0 0 0 0 0 0 0 0 0 0 0 0 0 0 0 0 0 0 0 0 0 0 0 0 0 0 0 0 0 0 0 0 0 0 0 0 0 0 0 0 0 0 0 0 0 0 0 0 0 0 0 0 0 0 0 0 0 0 0 0 0 0 0 0 0 0 0 0 0 0 0 0 0 0 0 0 0 0 0 0 0 0 0 0 0 0 0 0 0 0 0 0 0 0 0 0 0 0 0 0 0 0 0 0 0 0 0 0 0 0 0 0 0 0 0 0 0 0 0 0 0 0 0 0 0 0 0 0 0 0 0 0 0 0 0 0 0 0 0 0 0 0 0 0 0 0 0 0 0 0 0 0 0 0 0 0 0 0 0 0 0 0 0 0 0 0 0 0 0 0 0 0 0 0 0 0 0 0 0 0 0 0 0 0 0 0 0 0 0 0 0 0 0 0 0 0 0 0 0 0 0 0 0 0 0 0 0 0 0 0 0 0 0 0 0 0 0 0 0 0 0 0 0 0 0 0 0 0 0 0 0 0 0 0 0 0 0 0 0 0 0 0 0 0 0 0 0 0 0 0 0 0 0 0 0 0 0 0 0 0 0 0 0 0 0 0 0 0 0 0 0 0 0 0 0 0 0 0 0 0 0 0 0 0 0 0 0 0 0 0 0 0 0 0 0 0 0 0 0 0 0 0 0 0 0 0 0 0 0 0 0 0 0 0 0 0 0 0 0 0 0 0 0 0 0 0 0 0 0 0 0 0 0 0 0 0 0 0 0 0 0 0 0 0 0 0 0 0 0 0 0 0 0 0 0 0 0 0 0 0 0 0 0 0 0 0 0 0 0 0 0 0 0 0 0 0 0 0 0 0 0 0 0 0 0 0 0 0 0 0 0 0 0 0 0 0 0 0 0 0 0 0 0 0 0 0 0 0 0 0 0 0 0 0 0 0 0 0 0 0 0 0 0 0 0 0 0 0 0 0 0 0 0 0 0 0 0 0 0 0 0 0 0 0 0 0 0 0 0 0 0 0 0 0 0 0 0 0 0 0 0 0 0 0 0 0 0 0 0 0 0 0 0 0 0 0 0 0 0 0 0 0 0 0 0 0 0 0 0 0 0 0 0 0 0 0 0 0 0 0 0 0 0 0 0 0 0 0 0 0 0 0 0 0 0 0 0 0 0 0 0 0 0 0 0 0 0 0 0 0 0 0 0 0 0 0 0 0 0 0 0 0 0 0 0 0 0 0 0 0 0 0 0 0 0 0 0 0 0 0 0 0 0 0 0 0 0 0 0 0 0 0 0 0 0 0 0 0 0 0 0 0 0 0 0 0 0 0 0 0 0 0 0 0 0 0 0 0 0 0 0 0 0 0 0 0 0 0.0
# curves: 744
