# Supplementary material for: Large-deviations of disease spreading dynamics with vaccination
Source: PLoS One. 2023 Jul 10;18(7):e0287932. doi: 10.1371/journal.pone.0287932 (PMC10332629; doi:10.1371/journal.pone.0287932)
Supplement: S1 Data — (GZ) [file pone.0287932.s002.gz › DATA/fig4/4525.rate]

#sir_rate pdf-to-rate-opt --index-left 0 --index-right 0 --index-log 1 --n 4525 -l 4525.out 
#bin_left bin_right val
0.0011049723756906078 0.0011049723756906078 0.0013224121366813703
0.0013259668508287293 0.0013259668508287293 0.0011065490703148747
0.0015469613259668509 0.0015469613259668509 0.0009366918888219796
0.0017679558011049726 0.0017679558011049726 0.0008174322611460246
0.001988950276243094 0.001988950276243094 0.0007094783740107478
0.0022099447513812156 0.0022099447513812156 0.0006199126314697465
0.002430939226519337 0.002430939226519337 0.000551035848327091
0.0026519337016574587 0.0026519337016574587 0.0004798947097502892
0.00287292817679558 0.00287292817679558 0.00042979528761665815
0.003093922651933702 0.003093922651933702 0.00038586363476858927
0.0033149171270718232 0.0033149171270718232 0.00034502165694834787
0.003535911602209945 0.003535911602209945 0.00030786314859319007
0.0037569060773480663 0.0037569060773480663 0.00027766144736685494
0.003977900552486188 0.003977900552486188 0.0002481350859799016
0.004198895027624309 0.004198895027624309 0.00022323593624315024
0.004419889502762431 0.004419889502762431 0.0002088000611337948
0.004640883977900552 0.004640883977900552 0.00019162391236340567
0.004861878453038674 0.004861878453038674 0.00017625639745752367
0.005082872928176796 0.005082872928176796 0.00016097976752505215
0.005303867403314917 0.005303867403314917 0.0001495250772165266
0.005524861878453039 0.005524861878453039 0.0001399608264907657
0.00574585635359116 0.00574585635359116 0.00013349080095099736
0.005966850828729282 0.005966850828729282 0.0001251810296541309
0.0061878453038674034 0.0061878453038674034 0.00011866393067579649
0.006408839779005525 0.006408839779005525 0.00010818568622758231
0.0066298342541436465 0.0066298342541436465 0.00010421984542827737
0.0068508287292817684 0.0068508287292817684 0.00010235958499884434
0.0070718232044198895 0.0070718232044198895 0.00009884214229325782
0.0072928176795580115 0.0072928176795580115 0.00009341271899614107
0.0075138121546961326 0.0075138121546961326 0.00009524691660852362
0.0077348066298342545 0.0077348066298342545 0.00009238195254295987
0.007955801104972375 0.007955801104972375 0.0000910193201616349
0.008176795580110497 0.008176795580110497 0.00008936984984918625
0.008397790055248619 0.008397790055248619 0.0000886387233673539
0.00861878453038674 0.00861878453038674 0.0000859555099883207
0.008839779005524863 0.008839779005524863 0.00008976240970148998
0.009060773480662985 0.009060773480662985 0.0000870051856888087
0.009281767955801105 0.009281767955801105 0.00008919046452176074
0.009502762430939227 0.009502762430939227 0.00009071295641545135
0.009723756906077349 0.009723756906077349 0.00008700828848797165
0.00994475138121547 0.00994475138121547 0.00008990405742518453
0.01016574585635359 0.01016574585635359 0.00009247419132552264
0.010386740331491713 0.010386740331491713 0.00009481518971349632
0.010607734806629835 0.010607734806629835 0.000094182152562024
0.010828729281767957 0.010828729281767957 0.00009656834838437387
0.011049723756906077 0.011049723756906077 0.00009448391618720669
0.011270718232044199 0.011270718232044199 0.00009681615060676757
0.01149171270718232 0.01149171270718232 0.00010187612447596918
0.011712707182320443 0.011712707182320443 0.00010184626506363668
0.011933701657458565 0.011933701657458565 0.00010524283964468193
0.012154696132596685 0.012154696132596685 0.00010676553439308353
0.012375690607734807 0.012375690607734807 0.00010829919216251698
0.012596685082872929 0.012596685082872929 0.00011319988716181544
0.01281767955801105 0.01281767955801105 0.00011521372026822795
0.013038674033149171 0.013038674033149171 0.00011407020692086111
0.013259668508287293 0.013259668508287293 0.0001184682802726175
0.013480662983425415 0.013480662983425415 0.00012169068467882853
0.013701657458563537 0.013701657458563537 0.0001233061457975405
0.013922651933701657 0.013922651933701657 0.00012372135549821732
0.014143646408839779 0.014143646408839779 0.00012803401861463405
0.014364640883977901 0.014364640883977901 0.00013058732228322554
0.014585635359116023 0.014585635359116023 0.00013263073957382515
0.014806629834254143 0.014806629834254143 0.000138563829852101
0.015027624309392265 0.015027624309392265 0.00013985597347437932
0.015248618784530387 0.015248618784530387 0.00014098641891578857
0.015469613259668509 0.015469613259668509 0.00014339266139603765
0.01569060773480663 0.01569060773480663 0.00014935556838347244
0.01591160220994475 0.01591160220994475 0.0001485752544994343
0.01613259668508287 0.01613259668508287 0.0001506415369750627
0.016353591160220993 0.016353591160220993 0.00015644168536499154
0.016574585635359115 0.016574585635359115 0.00015736694714410418
0.016795580110497237 0.016795580110497237 0.00016146596394148513
0.01701657458563536 0.01701657458563536 0.00016455098903345747
0.017237569060773478 0.017237569060773478 0.00016935150163193552
0.0174585635359116 0.0174585635359116 0.0001672367780086121
0.01767955801104972 0.01767955801104972 0.00017047894387681607
0.017900552486187844 0.017900552486187844 0.00017297591518543407
0.018121546961325966 0.018121546961325966 0.0001784761098943948
0.018342541436464087 0.018342541436464087 0.00018123682791299785
0.01856353591160221 0.01856353591160221 0.00018237574409621962
0.01878453038674033 0.01878453038674033 0.00018382737432037408
0.019005524861878453 0.019005524861878453 0.00018759483716059098
0.019226519337016572 0.019226519337016572 0.00018695092408725617
0.019447513812154694 0.019447513812154694 0.00019205534788617338
0.019668508287292816 0.019668508287292816 0.00019786307160982964
0.019889502762430938 0.019889502762430938 0.00019742600891991998
0.02011049723756906 0.02011049723756906 0.00019928893930095054
0.02033149171270718 0.02033149171270718 0.00020084559406864
0.020552486187845304 0.020552486187845304 0.00020629472747985664
0.020773480662983426 0.020773480662983426 0.00020648872720316295
0.020994475138121544 0.020994475138121544 0.00020830378943470848
0.021215469613259666 0.021215469613259666 0.00021264467490888735
0.021436464088397788 0.021436464088397788 0.00021482406966596165
0.02165745856353591 0.02165745856353591 0.0002156475163255802
0.021878453038674032 0.021878453038674032 0.0002200348336645676
0.022099447513812154 0.022099447513812154 0.00022212603086652178
0.022320441988950276 0.022320441988950276 0.00022472853614934142
0.022541436464088398 0.022541436464088398 0.00022820053964632257
0.02276243093922652 0.02276243093922652 0.00023023487403024413
0.022983425414364638 0.022983425414364638 0.0002309961587057007
0.02320441988950276 0.02320441988950276 0.0002355954140326808
0.023425414364640882 0.023425414364640882 0.00023751208950656747
0.023646408839779004 0.023646408839779004 0.00024200398818847912
0.023867403314917126 0.023867403314917126 0.0002443826761934061
0.024088397790055248 0.024088397790055248 0.0002440243844426576
0.02430939226519337 0.02430939226519337 0.00024651577767817034
0.024530386740331492 0.024530386740331492 0.0002483548930390419
0.02475138121546961 0.02475138121546961 0.00025085508728280633
0.024972375690607732 0.024972375690607732 0.00025695495489698694
0.025193370165745854 0.025193370165745854 0.00025918884025457787
0.025414364640883976 0.025414364640883976 0.0002630861462707712
0.025635359116022098 0.025635359116022098 0.0002628347078349936
0.02585635359116022 0.02585635359116022 0.0002655503706976073
0.026077348066298342 0.026077348066298342 0.00026965122801158453
0.026298342541436464 0.026298342541436464 0.00027095205422220895
0.026519337016574586 0.026519337016574586 0.0002738986778122042
0.026740331491712704 0.026740331491712704 0.00027360148542996684
0.026961325966850826 0.026961325966850826 0.0002760288689990085
0.02718232044198895 0.02718232044198895 0.00027682707511549303
0.02740331491712707 0.02740331491712707 0.0002814024353411075
0.027624309392265192 0.027624309392265192 0.00028389201305341696
0.027845303867403314 0.027845303867403314 0.00028680993443997246
0.028066298342541436 0.028066298342541436 0.0002887450093600245
0.028287292817679558 0.028287292817679558 0.00029141540399518816
0.028508287292817677 0.028508287292817677 0.0002906452737194867
0.0287292817679558 0.0287292817679558 0.00029336199955110233
0.02895027624309392 0.02895027624309392 0.00029367936695333526
0.029171270718232042 0.029171270718232042 0.0002982267143497664
0.029392265193370164 0.029392265193370164 0.00030016225676151686
0.029613259668508286 0.029613259668508286 0.0003010641238582073
0.02983425414364641 0.02983425414364641 0.00030396959778555165
0.03005524861878453 0.03005524861878453 0.0003078694769984581
0.030276243093922652 0.030276243093922652 0.00031141885539618595
0.03049723756906077 0.03049723756906077 0.0003119737545318658
0.030718232044198893 0.030718232044198893 0.00031320097316790045
0.030939226519337015 0.030939226519337015 0.00031475213815279623
0.031160220994475137 0.031160220994475137 0.000317071269878913
0.03138121546961326 0.03138121546961326 0.0003178527022506374
0.03160220994475138 0.03160220994475138 0.0003216235324896332
0.031823204419889506 0.031823204419889506 0.0003223477761940048
0.032044198895027624 0.032044198895027624 0.0003233012357233496
0.03226519337016574 0.03226519337016574 0.0003260027070759034
0.03248618784530387 0.03248618784530387 0.00032909904645288826
0.03270718232044199 0.03270718232044199 0.00033049086228609004
0.03292817679558011 0.03292817679558011 0.00033227189089894514
0.03314917127071823 0.03314917127071823 0.0003328703153378074
0.03337016574585635 0.03337016574585635 0.0003373588992454786
0.033591160220994475 0.033591160220994475 0.0003385018182907174
0.03381215469613259 0.03381215469613259 0.0003392302074865298
0.03403314917127072 0.03403314917127072 0.0003407490352236453
0.03425414364640884 0.03425414364640884 0.00034260500132068727
0.03447513812154696 0.03447513812154696 0.00034432004517476964
0.03469613259668508 0.03469613259668508 0.000347452476882554
0.034917127071823206 0.034917127071823206 0.0003490313107814044
0.035138121546961325 0.035138121546961325 0.0003479346531718284
0.03535911602209944 0.03535911602209944 0.000348694909233742
0.03558011049723757 0.03558011049723757 0.000354885623970777
0.03580110497237569 0.03580110497237569 0.0003529471066853042
0.03602209944751381 0.03602209944751381 0.00035679915954642293
0.03624309392265193 0.03624309392265193 0.0003598366555780169
0.036464088397790057 0.036464088397790057 0.00035958389060116255
0.036685082872928175 0.036685082872928175 0.00036243927686039175
0.0369060773480663 0.0369060773480663 0.00036463348879551335
0.03712707182320442 0.03712707182320442 0.00036410734676318844
0.03734806629834254 0.03734806629834254 0.00036558759438631215
0.03756906077348066 0.03756906077348066 0.00036878654883855416
0.03779005524861878 0.03779005524861878 0.00036878775528645694
0.03801104972375691 0.03801104972375691 0.00037273518868619093
0.038232044198895025 0.038232044198895025 0.00037569932222450723
0.03845303867403315 0.03845303867403315 0.0003780796314287959
0.03867403314917127 0.03867403314917127 0.0003769884327233712
0.03889502762430939 0.03889502762430939 0.00037990403692283667
0.03911602209944751 0.03911602209944751 0.0003823936444804625
0.03933701657458563 0.03933701657458563 0.00038337460906169194
0.03955801104972376 0.03955801104972376 0.0003850560155339456
0.039779005524861875 0.039779005524861875 0.0003852080376911344
0.04 0.04 0.0003881662179073064
0.04022099447513812 0.04022099447513812 0.0003908234417420677
0.040441988950276245 0.040441988950276245 0.0003921132976559157
0.04066298342541436 0.04066298342541436 0.00039098764056340785
0.04088397790055248 0.04088397790055248 0.00039459072469619823
0.04110497237569061 0.04110497237569061 0.00039563410030196017
0.041325966850828726 0.041325966850828726 0.0003952620302712578
0.04154696132596685 0.04154696132596685 0.00039850391326717963
0.04176795580110497 0.04176795580110497 0.0004009266095306636
0.041988950276243095 0.041988950276243095 0.0003998206112144286
0.04220994475138121 0.04220994475138121 0.00040231706788571714
0.04243093922651934 0.04243093922651934 0.00040446510223418716
0.04265193370165746 0.04265193370165746 0.0004062035981292541
0.042872928176795576 0.042872928176795576 0.0004056425931500294
0.0430939226519337 0.0430939226519337 0.00040821640745703885
0.04331491712707182 0.04331491712707182 0.0004100659585485464
0.043535911602209945 0.043535911602209945 0.0004082732423764252
0.043756906077348064 0.043756906077348064 0.0004139446769919123
0.04397790055248619 0.04397790055248619 0.00041553372825083013
0.04419889502762431 0.04419889502762431 0.00041541586517484424
0.04441988950276243 0.04441988950276243 0.000417290891366515
0.04464088397790055 0.04464088397790055 0.00041906231428133137
0.04486187845303867 0.04486187845303867 0.0004193317962717145
0.045082872928176795 0.045082872928176795 0.0004211849264182063
0.045303867403314914 0.045303867403314914 0.0004212858621543258
0.04552486187845304 0.04552486187845304 0.0004227370437533416
0.04574585635359116 0.04574585635359116 0.000425466932039496
0.04596685082872928 0.04596685082872928 0.00042658229828487944
0.0461878453038674 0.0461878453038674 0.00042564000102603296
0.04640883977900552 0.04640883977900552 0.0004293207021524399
0.046629834254143646 0.046629834254143646 0.00042950200773010227
0.046850828729281764 0.046850828729281764 0.00043113338556109666
0.04707182320441989 0.04707182320441989 0.0004314910071601605
0.04729281767955801 0.04729281767955801 0.000433591644948165
0.04751381215469613 0.04751381215469613 0.00043639314700150047
0.04773480662983425 0.04773480662983425 0.00043644540840129205
0.04795580110497238 0.04795580110497238 0.00043906016233028074
0.048176795580110496 0.048176795580110496 0.0004367387114751475
0.048397790055248614 0.048397790055248614 0.0004381043925486195
0.04861878453038674 0.04861878453038674 0.0004410682470276973
0.04883977900552486 0.04883977900552486 0.0004427064697440597
0.049060773480662984 0.049060773480662984 0.00044366918393631924
0.0492817679558011 0.0492817679558011 0.0004450736424984297
0.04950276243093923 0.04950276243093923 0.00044592429845364504
0.049723756906077346 0.049723756906077346 0.0004476191551657332
0.04994475138121547 0.04994475138121547 0.0004504522128039998
0.05016574585635359 0.05016574585635359 0.00045106512403414125
0.05038674033149171 0.05038674033149171 0.0004495935456274467
0.050607734806629834 0.050607734806629834 0.0004509365500677533
0.05082872928176795 0.05082872928176795 0.0004509014874747639
0.05104972375690608 0.05104972375690608 0.0004530771754263533
0.051270718232044196 0.051270718232044196 0.0004540270862307019
0.05149171270718232 0.05149171270718232 0.00045386204938726015
0.05171270718232044 0.05171270718232044 0.0004566092932377796
0.051933701657458566 0.051933701657458566 0.00045732926188867847
0.052154696132596684 0.052154696132596684 0.0004576979417915942
0.0523756906077348 0.0523756906077348 0.0004600458337712583
0.05259668508287293 0.05259668508287293 0.0004622775730609459
0.052817679558011046 0.052817679558011046 0.000463257841372715
0.05303867403314917 0.05303867403314917 0.00046315355170298874
0.05325966850828729 0.05325966850828729 0.0004661646210015264
0.053480662983425416 0.053480662983425416 0.00046548540010718113
0.053701657458563534 0.053701657458563534 0.00046728784660773155
0.05392265193370165 0.05392265193370165 0.00046734181514939083
0.05414364640883978 0.05414364640883978 0.00046905721227856944
0.0543646408839779 0.0543646408839779 0.0004682566679781474
0.05458563535911602 0.05458563535911602 0.0004701856884432745
0.05480662983425414 0.05480662983425414 0.0004691624711982929
0.055027624309392266 0.055027624309392266 0.0004707997643670094
0.055248618784530384 0.055248618784530384 0.0004717170848355218
0.05546961325966851 0.05546961325966851 0.0004728262958939881
0.05569060773480663 0.05569060773480663 0.00047463991630028115
0.05591160220994475 0.05591160220994475 0.00047644613411161683
0.05613259668508287 0.05613259668508287 0.00047667673352580335
0.05635359116022099 0.05635359116022099 0.00047766997236374417
0.056574585635359116 0.056574585635359116 0.00047957405494058434
0.056795580110497235 0.056795580110497235 0.0004797386044416149
0.05701657458563536 0.05701657458563536 0.00048062382823073986
0.05723756906077348 0.05723756906077348 0.00048073760156490863
0.057458563535911604 0.057458563535911604 0.00048395004348078855
0.05767955801104972 0.05767955801104972 0.0004834134666082629
0.05790055248618784 0.05790055248618784 0.0004849527054434092
0.058121546961325966 0.058121546961325966 0.00048573250498966787
0.058342541436464085 0.058342541436464085 0.0004849007393507541
0.05856353591160221 0.05856353591160221 0.00048711100587354165
0.05878453038674033 0.05878453038674033 0.0004889759765666281
0.059005524861878454 0.059005524861878454 0.0004867944538446991
0.05922651933701657 0.05922651933701657 0.0004897836079475677
0.0594475138121547 0.0594475138121547 0.0004899641083867543
0.05966850828729282 0.05966850828729282 0.0004903206602331481
0.059889502762430935 0.059889502762430935 0.0004918309280239855
0.06011049723756906 0.06011049723756906 0.0004915398088960105
0.06033149171270718 0.06033149171270718 0.0004929267248493615
0.060552486187845304 0.060552486187845304 0.0004921250088231521
0.06077348066298342 0.06077348066298342 0.000494856347462536
0.06099447513812155 0.06099447513812155 0.0004931813360430556
0.06121546961325967 0.06121546961325967 0.0004935341910221059
0.06143646408839779 0.06143646408839779 0.0004975338707067939
0.06165745856353591 0.06165745856353591 0.0004980335547574081
0.06187845303867403 0.06187845303867403 0.0004979958469016891
0.062099447513812155 0.062099447513812155 0.0004985068651970191
0.06232044198895027 0.06232044198895027 0.0004991430619126705
0.0625414364640884 0.0625414364640884 0.0005001052087555922
0.06276243093922652 0.06276243093922652 0.0005013918077674748
0.06298342541436465 0.06298342541436465 0.0005037905867801319
0.06320441988950276 0.06320441988950276 0.0005037746025942387
0.06342541436464089 0.06342541436464089 0.0005028227902144964
0.06364640883977901 0.06364640883977901 0.0005035565443116406
0.06386740331491714 0.06386740331491714 0.0005045413975758877
0.06408839779005525 0.06408839779005525 0.000507164921464405
0.06430939226519337 0.06430939226519337 0.0005053667195891092
0.0645303867403315 0.0645303867403315 0.0005063077464899186
0.06475138121546962 0.06475138121546962 0.0005073248319790647
0.06497237569060774 0.06497237569060774 0.0005081615691827267
0.06519337016574586 0.06519337016574586 0.0005084449509662368
0.06541436464088399 0.06541436464088399 0.000508597383162728
0.0656353591160221 0.0656353591160221 0.0005111503774533159
0.06585635359116022 0.06585635359116022 0.000512219999506185
0.06607734806629835 0.06607734806629835 0.0005111430818481576
0.06629834254143648 0.06629834254143648 0.0005120228321564193
0.06651933701657459 0.06651933701657459 0.0005123865603986379
0.06674033149171271 0.06674033149171271 0.0005118096866478595
0.06696132596685084 0.06696132596685084 0.0005135891266523706
0.06718232044198895 0.06718232044198895 0.0005148473201353049
0.06740331491712707 0.06740331491712707 0.0005152961958395882
0.0676243093922652 0.0676243093922652 0.0005149169459387901
0.06784530386740333 0.06784530386740333 0.00051537421212307
0.06806629834254144 0.06806629834254144 0.000515802057481586
0.06828729281767956 0.06828729281767956 0.0005189252458178365
0.06850828729281769 0.06850828729281769 0.000518053224760173
0.06872928176795581 0.06872928176795581 0.0005202537828389214
0.06895027624309392 0.06895027624309392 0.0005203251931565724
0.06917127071823205 0.06917127071823205 0.0005200558225647767
0.06939226519337018 0.06939226519337018 0.00052180241985742
0.06961325966850829 0.06961325966850829 0.0005191618320728762
0.06983425414364641 0.06983425414364641 0.0005198504596013782
0.07005524861878454 0.07005524861878454 0.0005219559476582446
0.07027624309392266 0.07027624309392266 0.0005218398012584711
0.07049723756906077 0.07049723756906077 0.0005218957518768414
0.0707182320441989 0.0707182320441989 0.0005228816320619253
0.07093922651933703 0.07093922651933703 0.000522284679635297
0.07116022099447514 0.07116022099447514 0.0005218905413549532
0.07138121546961326 0.07138121546961326 0.0005248167132614202
0.07160220994475139 0.07160220994475139 0.0005242273337672598
0.07182320441988951 0.07182320441988951 0.0005254753464924997
0.07204419889502763 0.07204419889502763 0.0005248436196538754
0.07226519337016575 0.07226519337016575 0.0005265679204251917
0.07248618784530388 0.07248618784530388 0.0005267627719846103
0.072707182320442 0.072707182320442 0.0005268498873836769
0.07292817679558011 0.07292817679558011 0.0005263539760682434
0.07314917127071824 0.07314917127071824 0.0005263162453274358
0.07337016574585636 0.07337016574585636 0.0005284127923239833
0.07359116022099448 0.07359116022099448 0.0005278157552230482
0.0738121546961326 0.0738121546961326 0.0005262703190190443
0.07403314917127073 0.07403314917127073 0.0005291514649661026
0.07425414364640885 0.07425414364640885 0.0005294603667103113
0.07447513812154696 0.07447513812154696 0.000528154471885942
0.07469613259668509 0.07469613259668509 0.0005284384328050241
0.07491712707182321 0.07491712707182321 0.000531381346065512
0.07513812154696133 0.07513812154696133 0.0005299042053697646
0.07535911602209945 0.07535911602209945 0.0005318642497275806
0.07558011049723758 0.07558011049723758 0.0005307121117958105
0.0758011049723757 0.0758011049723757 0.0005301635567707744
0.07602209944751381 0.07602209944751381 0.0005332733489471322
0.07624309392265194 0.07624309392265194 0.0005317285057033556
0.07646408839779006 0.07646408839779006 0.000531557607648761
0.07668508287292818 0.07668508287292818 0.0005327319221669633
0.0769060773480663 0.0769060773480663 0.0005317169656161806
0.07712707182320443 0.07712707182320443 0.0005325100455343939
0.07734806629834255 0.07734806629834255 0.0005318230394169865
0.07756906077348066 0.07756906077348066 0.0005342559215048292
0.07779005524861879 0.07779005524861879 0.0005348734983911271
0.07801104972375691 0.07801104972375691 0.0005335640363578253
0.07823204419889504 0.07823204419889504 0.0005354273894274066
0.07845303867403315 0.07845303867403315 0.0005352673421494819
0.07867403314917128 0.07867403314917128 0.0005350253957987533
0.0788950276243094 0.0788950276243094 0.0005352879288614535
0.07911602209944751 0.07911602209944751 0.0005344363694688476
0.07933701657458564 0.07933701657458564 0.0005369070752956852
0.07955801104972376 0.07955801104972376 0.0005362793604976418
0.07977900552486189 0.07977900552486189 0.0005370460483298243
0.08 0.08 0.0005355577160389169
0.08022099447513813 0.08022099447513813 0.0005371369292044095
0.08044198895027625 0.08044198895027625 0.000537963435073516
0.08066298342541436 0.08066298342541436 0.0005386626394195515
0.08088397790055249 0.08088397790055249 0.0005393628683155935
0.08110497237569061 0.08110497237569061 0.00053759913731835
0.08132596685082874 0.08132596685082874 0.000538041040229527
0.08154696132596685 0.08154696132596685 0.0005402522022219527
0.08176795580110498 0.08176795580110498 0.0005385022575215886
0.0819889502762431 0.0819889502762431 0.0005396194481540326
0.08220994475138121 0.08220994475138121 0.0005377822650628855
0.08243093922651934 0.08243093922651934 0.0005405211166878267
0.08265193370165747 0.08265193370165747 0.0005387747162138865
0.08287292817679559 0.08287292817679559 0.0005387376958637363
0.0830939226519337 0.0830939226519337 0.0005412055980864495
0.08331491712707183 0.08331491712707183 0.000540574487045125
0.08353591160220995 0.08353591160220995 0.0005397373849939481
0.08375690607734808 0.08375690607734808 0.0005401157254992143
0.08397790055248619 0.08397790055248619 0.0005401240691155433
0.08419889502762432 0.08419889502762432 0.0005405967354903533
0.08441988950276244 0.08441988950276244 0.0005390304696279812
0.08464088397790055 0.08464088397790055 0.0005401438912973298
0.08486187845303868 0.08486187845303868 0.0005400131576567111
0.0850828729281768 0.0850828729281768 0.0005404940016559552
0.08530386740331493 0.08530386740331493 0.0005409831683886463
0.08552486187845304 0.08552486187845304 0.0005417085930751204
0.08574585635359117 0.08574585635359117 0.0005405950913897049
0.08596685082872929 0.08596685082872929 0.0005409351331713625
0.0861878453038674 0.0861878453038674 0.0005399343970228107
0.08640883977900553 0.08640883977900553 0.0005400790725394566
0.08662983425414365 0.08662983425414365 0.0005416008266400853
0.08685082872928178 0.08685082872928178 0.0005431392214308905
0.08707182320441989 0.08707182320441989 0.000542533485715973
0.08729281767955802 0.08729281767955802 0.0005405156869141908
0.08751381215469614 0.08751381215469614 0.0005430609853797501
0.08773480662983427 0.08773480662983427 0.0005406891886804923
0.08795580110497238 0.08795580110497238 0.0005433416989726325
0.0881767955801105 0.0881767955801105 0.0005413034903965551
0.08839779005524863 0.08839779005524863 0.0005416556701618844
0.08861878453038674 0.08861878453038674 0.0005415923064388522
0.08883977900552487 0.08883977900552487 0.0005423996474100492
0.08906077348066299 0.08906077348066299 0.0005428423304961598
0.08928176795580112 0.08928176795580112 0.0005409276306329154
0.08950276243093923 0.08950276243093923 0.0005411276577976134
0.08972375690607735 0.08972375690607735 0.0005418718416873846
0.08994475138121548 0.08994475138121548 0.0005420549571495597
0.09016574585635359 0.09016574585635359 0.0005407211016008165
0.09038674033149172 0.09038674033149172 0.0005422175465795242
0.09060773480662984 0.09060773480662984 0.0005418683149498681
0.09082872928176797 0.09082872928176797 0.0005427582199184118
0.09104972375690608 0.09104972375690608 0.000541205655965551
0.0912707182320442 0.0912707182320442 0.0005407459508789941
0.09149171270718233 0.09149171270718233 0.0005421427894529054
0.09171270718232044 0.09171270718232044 0.0005440780537748764
0.09193370165745857 0.09193370165745857 0.0005418167210502403
0.09215469613259669 0.09215469613259669 0.0005431740335466181
0.09237569060773482 0.09237569060773482 0.0005433851080404609
0.09259668508287293 0.09259668508287293 0.0005421531374904786
0.09281767955801105 0.09281767955801105 0.0005416939663665655
0.09303867403314918 0.09303867403314918 0.0005427949594290315
0.0932596685082873 0.0932596685082873 0.0005414186477897991
0.09348066298342542 0.09348066298342542 0.0005412142218406979
0.09370165745856354 0.09370165745856354 0.000541838156059955
0.09392265193370167 0.09392265193370167 0.0005416429237988541
0.09414364640883978 0.09414364640883978 0.0005391995100485881
0.0943646408839779 0.0943646408839779 0.0005410577122098569
0.09458563535911603 0.09458563535911603 0.0005409521470014636
0.09480662983425416 0.09480662983425416 0.0005410048993575885
0.09502762430939227 0.09502762430939227 0.0005416715626441693
0.09524861878453039 0.09524861878453039 0.0005417646920589096
0.09546961325966852 0.09546961325966852 0.000540417994467577
0.09569060773480663 0.09569060773480663 0.0005427204934149235
0.09591160220994475 0.09591160220994475 0.0005416822079249045
0.09613259668508288 0.09613259668508288 0.0005406902248583384
0.096353591160221 0.096353591160221 0.0005411601972391047
0.09657458563535912 0.09657458563535912 0.0005398181739551272
0.09679558011049724 0.09679558011049724 0.0005394153455407619
0.09701657458563537 0.09701657458563537 0.00054082364023864
0.0972375690607735 0.0972375690607735 0.0005393800561671264
0.0974585635359116 0.0974585635359116 0.0005402991334833704
0.09767955801104973 0.09767955801104973 0.0005386341367245171
0.09790055248618786 0.09790055248618786 0.0005400172054755267
0.09812154696132597 0.09812154696132597 0.0005388868606794496
0.09834254143646409 0.09834254143646409 0.0005394519052193277
0.09856353591160222 0.09856353591160222 0.0005375354412519293
0.09878453038674034 0.09878453038674034 0.0005394936587054929
0.09900552486187846 0.09900552486187846 0.0005380578673223042
0.09922651933701658 0.09922651933701658 0.0005379232378047239
0.0994475138121547 0.0994475138121547 0.0005388869250557433
0.09966850828729282 0.09966850828729282 0.0005387312064151072
0.09988950276243094 0.09988950276243094 0.0005372421536597995
0.10011049723756907 0.10011049723756907 0.0005378190350246323
0.1003314917127072 0.1003314917127072 0.0005377111979691495
0.1005524861878453 0.1005524861878453 0.000537386308205872
0.10077348066298343 0.10077348066298343 0.0005373765461914384
0.10099447513812156 0.10099447513812156 0.0005356858826480685
0.10121546961325967 0.10121546961325967 0.0005353682468949604
0.10143646408839779 0.10143646408839779 0.0005364916728868162
0.10165745856353592 0.10165745856353592 0.0005348191902174919
0.10187845303867404 0.10187845303867404 0.000534309696968516
0.10209944751381216 0.10209944751381216 0.0005378980429503133
0.10232044198895028 0.10232044198895028 0.000535599412599473
0.1025414364640884 0.1025414364640884 0.0005351141724430493
0.10276243093922653 0.10276243093922653 0.0005351488193988882
0.10298342541436464 0.10298342541436464 0.000536128109632786
0.10320441988950277 0.10320441988950277 0.0005351549176471221
0.1034254143646409 0.1034254143646409 0.0005346832229876673
0.103646408839779 0.103646408839779 0.0005343045522117967
0.10386740331491713 0.10386740331491713 0.0005327043276502858
0.10408839779005526 0.10408839779005526 0.0005327392014327042
0.10430939226519338 0.10430939226519338 0.0005336460359173352
0.1045303867403315 0.1045303867403315 0.00053299433388553
0.10475138121546962 0.10475138121546962 0.0005309387640841823
0.10497237569060774 0.10497237569060774 0.000532972442339039
0.10519337016574586 0.10519337016574586 0.0005319660797811872
0.10541436464088398 0.10541436464088398 0.0005332873997193646
0.1056353591160221 0.1056353591160221 0.0005325528582982347
0.10585635359116023 0.10585635359116023 0.0005312052440176922
0.10607734806629834 0.10607734806629834 0.0005316785040893979
0.10629834254143647 0.10629834254143647 0.0005318965907369175
0.1065193370165746 0.1065193370165746 0.0005305073777702267
0.1067403314917127 0.1067403314917127 0.0005291443286564095
0.10696132596685083 0.10696132596685083 0.0005306131310880426
0.10718232044198896 0.10718232044198896 0.0005307371481442996
0.10740331491712708 0.10740331491712708 0.0005291424259874094
0.1076243093922652 0.1076243093922652 0.0005289054293875009
0.10784530386740332 0.10784530386740332 0.0005285459754571114
0.10806629834254144 0.10806629834254144 0.0005278381923687
0.10828729281767957 0.10828729281767957 0.0005285892980477793
0.10850828729281768 0.10850828729281768 0.0005282758031574916
0.10872928176795581 0.10872928176795581 0.0005282337041929766
0.10895027624309393 0.10895027624309393 0.0005259914599327502
0.10917127071823204 0.10917127071823204 0.0005266954240885198
0.10939226519337017 0.10939226519337017 0.0005254731711334881
0.1096132596685083 0.1096132596685083 0.0005244400565223607
0.10983425414364642 0.10983425414364642 0.0005251912970029939
0.11005524861878453 0.11005524861878453 0.0005241843455894093
0.11027624309392266 0.11027624309392266 0.0005242527853650694
0.11049723756906078 0.11049723756906078 0.0005231151429370988
0.1107182320441989 0.1107182320441989 0.0005245935782495745
0.11093922651933702 0.11093922651933702 0.000523430704252243
0.11116022099447515 0.11116022099447515 0.0005230015743214692
0.11138121546961327 0.11138121546961327 0.0005233394854212643
0.11160220994475138 0.11160220994475138 0.0005228175067333988
0.11182320441988951 0.11182320441988951 0.0005219756400610596
0.11204419889502763 0.11204419889502763 0.0005217674521943626
0.11226519337016576 0.11226519337016576 0.0005203249473295671
0.11248618784530387 0.11248618784530387 0.000519926113759252
0.112707182320442 0.112707182320442 0.0005209153344068699
0.11292817679558012 0.11292817679558012 0.0005193794574824546
0.11314917127071823 0.11314917127071823 0.0005197761776790897
0.11337016574585636 0.11337016574585636 0.0005185706739802288
0.11359116022099448 0.11359116022099448 0.0005181446841409166
0.11381215469613261 0.11381215469613261 0.0005172636097496468
0.11403314917127072 0.11403314917127072 0.0005187497404563962
0.11425414364640885 0.11425414364640885 0.0005169102998613869
0.11447513812154697 0.11447513812154697 0.000517130250884794
0.11469613259668508 0.11469613259668508 0.0005157023838283333
0.11491712707182321 0.11491712707182321 0.0005151478714694505
0.11513812154696133 0.11513812154696133 0.0005154899195357176
0.11535911602209946 0.11535911602209946 0.0005156512599552981
0.11558011049723757 0.11558011049723757 0.0005160551847251277
0.1158011049723757 0.1158011049723757 0.0005131759114626806
0.11602209944751382 0.11602209944751382 0.0005130939376170341
0.11624309392265193 0.11624309392265193 0.0005119052955319775
0.11646408839779006 0.11646408839779006 0.0005115619426338523
0.11668508287292818 0.11668508287292818 0.0005126885745934118
0.11690607734806631 0.11690607734806631 0.0005107977230799797
0.11712707182320442 0.11712707182320442 0.0005102660623225914
0.11734806629834255 0.11734806629834255 0.0005102658088586229
0.11756906077348067 0.11756906077348067 0.0005087328170396533
0.1177900552486188 0.1177900552486188 0.0005095956255108231
0.11801104972375691 0.11801104972375691 0.0005097106099968365
0.11823204419889503 0.11823204419889503 0.0005081517828942136
0.11845303867403316 0.11845303867403316 0.0005087468961920797
0.11867403314917127 0.11867403314917127 0.0005092050802493071
0.1188950276243094 0.1188950276243094 0.0005086668357669531
0.11911602209944752 0.11911602209944752 0.0005071993179617257
0.11933701657458565 0.11933701657458565 0.0005078398648963818
0.11955801104972376 0.11955801104972376 0.0005055722440128553
0.11977900552486188 0.11977900552486188 0.0005053843062390092
0.12000000000000001 0.12000000000000001 0.0005067458829598202
0.12022099447513812 0.12022099447513812 0.0005050241255033391
0.12044198895027625 0.12044198895027625 0.0005033360517754021
0.12066298342541437 0.12066298342541437 0.0005029966031023005
0.1208839779005525 0.1208839779005525 0.0005027992572490759
0.12110497237569061 0.12110497237569061 0.0005027159137433494
0.12132596685082873 0.12132596685082873 0.0005017065381274216
0.12154696132596686 0.12154696132596686 0.000501077680459779
0.12176795580110499 0.12176795580110499 0.000501139456379631
0.1219889502762431 0.1219889502762431 0.000499046218646136
0.12220994475138122 0.12220994475138122 0.0004996582651639113
0.12243093922651935 0.12243093922651935 0.0004995682916344041
0.12265193370165746 0.12265193370165746 0.0005002187422741192
0.12287292817679558 0.12287292817679558 0.0004973387566603447
0.12309392265193371 0.12309392265193371 0.0004986178433451247
0.12331491712707184 0.12331491712707184 0.0004964597386540889
0.12353591160220995 0.12353591160220995 0.0004970839123848098
0.12375690607734807 0.12375690607734807 0.0004966590447947406
0.1239779005524862 0.1239779005524862 0.0004947224609948946
0.12419889502762431 0.12419889502762431 0.0004956738596355621
0.12441988950276243 0.12441988950276243 0.0004945056957208958
0.12464088397790056 0.12464088397790056 0.0004934244519837302
0.12486187845303869 0.12486187845303869 0.0004941035092806137
0.1250828729281768 0.1250828729281768 0.0004914673943122506
0.12530386740331492 0.12530386740331492 0.0004902386790646667
0.12552486187845305 0.12552486187845305 0.0004905707287468985
0.12574585635359115 0.12574585635359115 0.0004907440507432775
0.12596685082872927 0.12596685082872927 0.0004910199437936737
0.1261878453038674 0.1261878453038674 0.00048824849249952434
0.12640883977900552 0.12640883977900552 0.0004889995317059227
0.12662983425414365 0.12662983425414365 0.0004875947378067748
0.12685082872928177 0.12685082872928177 0.0004869970286771371
0.12707182320441987 0.12707182320441987 0.0004863649109892702
0.127292817679558 0.127292817679558 0.0004868678725183554
0.12751381215469612 0.12751381215469612 0.00048522397119462864
0.12773480662983425 0.12773480662983425 0.00048644071584393907
0.12795580110497237 0.12795580110497237 0.0004842294773335518
0.1281767955801105 0.1281767955801105 0.00048522195640240544
0.12839779005524862 0.12839779005524862 0.00048396508050864233
0.12861878453038672 0.12861878453038672 0.0004831606671681164
0.12883977900552485 0.12883977900552485 0.0004822372565041629
0.12906077348066297 0.12906077348066297 0.00048170061594550033
0.1292817679558011 0.1292817679558011 0.00048018064068216555
0.12950276243093922 0.12950276243093922 0.0004799268180753341
0.12972375690607735 0.12972375690607735 0.000479646789530646
0.12994475138121547 0.12994475138121547 0.00047882864740464404
0.13016574585635357 0.13016574585635357 0.00047626887325464314
0.1303867403314917 0.1303867403314917 0.00047865219033047695
0.13060773480662982 0.13060773480662982 0.0004771109538633082
0.13082872928176795 0.13082872928176795 0.00047492304585354284
0.13104972375690607 0.13104972375690607 0.0004765442865998228
0.1312707182320442 0.1312707182320442 0.0004746904692079738
0.13149171270718232 0.13149171270718232 0.00047465363746233087
0.13171270718232042 0.13171270718232042 0.0004724308774477452
0.13193370165745855 0.13193370165745855 0.0004731954439290075
0.13215469613259667 0.13215469613259667 0.0004718065587602739
0.1323756906077348 0.1323756906077348 0.0004723927330734978
0.13259668508287292 0.13259668508287292 0.0004695232601802654
0.13281767955801105 0.13281767955801105 0.00047069190727719616
0.13303867403314917 0.13303867403314917 0.0004694594119046056
0.13325966850828727 0.13325966850828727 0.00046904919667817844
0.1334806629834254 0.1334806629834254 0.00046806836784968114
0.13370165745856352 0.13370165745856352 0.00046881880753178474
0.13392265193370165 0.13392265193370165 0.0004679842769222517
0.13414364640883977 0.13414364640883977 0.0004674404531404771
0.1343646408839779 0.1343646408839779 0.0004652996605748898
0.13458563535911602 0.13458563535911602 0.00046417888967572457
0.13480662983425415 0.13480662983425415 0.00046444897479969665
0.13502762430939225 0.13502762430939225 0.000463352376526824
0.13524861878453037 0.13524861878453037 0.00046358426068855523
0.1354696132596685 0.1354696132596685 0.0004618371383562485
0.13569060773480662 0.13569060773480662 0.0004624424614511517
0.13591160220994475 0.13591160220994475 0.00046096885395505556
0.13613259668508287 0.13613259668508287 0.00046021375298335314
0.136353591160221 0.136353591160221 0.0004594905416309411
0.1365745856353591 0.1365745856353591 0.0004567234636095771
0.13679558011049722 0.13679558011049722 0.00045812930820901933
0.13701657458563535 0.13701657458563535 0.0004560675244730854
0.13723756906077347 0.13723756906077347 0.00045592158981804865
0.1374585635359116 0.1374585635359116 0.0004556090293148345
0.13767955801104972 0.13767955801104972 0.00045504506367136446
0.13790055248618785 0.13790055248618785 0.0004537821199468255
0.13812154696132595 0.13812154696132595 0.0004538749022510212
0.13834254143646407 0.13834254143646407 0.0004531369712025117
0.1385635359116022 0.1385635359116022 0.0004526500549855709
0.13878453038674032 0.13878453038674032 0.00045003067932170016
0.13900552486187845 0.13900552486187845 0.00044957081988740183
0.13922651933701657 0.13922651933701657 0.00044947390098582044
0.1394475138121547 0.1394475138121547 0.00044874991682701163
0.1396685082872928 0.1396685082872928 0.0004469548531828201
0.13988950276243092 0.13988950276243092 0.00044673395441974435
0.14011049723756905 0.14011049723756905 0.00044580324191018095
0.14033149171270717 0.14033149171270717 0.0004463655949117701
0.1405524861878453 0.1405524861878453 0.00044544545946548914
0.14077348066298342 0.14077348066298342 0.00044345144042269916
0.14099447513812155 0.14099447513812155 0.0004441723970540905
0.14121546961325965 0.14121546961325965 0.00044366313558867403
0.14143646408839777 0.14143646408839777 0.0004431807823903011
0.1416574585635359 0.1416574585635359 0.0004410976269451578
0.14187845303867402 0.14187845303867402 0.0004409918055003673
0.14209944751381215 0.14209944751381215 0.0004394881521708258
0.14232044198895027 0.14232044198895027 0.000437421731802343
0.1425414364640884 0.1425414364640884 0.00043720616647165004
0.1427624309392265 0.1427624309392265 0.0004373752916916366
0.14298342541436462 0.14298342541436462 0.0004357715442291402
0.14320441988950275 0.14320441988950275 0.00043405944958987486
0.14342541436464087 0.14342541436464087 0.0004344788432258635
0.143646408839779 0.143646408839779 0.0004359029729273665
0.14386740331491712 0.14386740331491712 0.00043276346912963934
0.14408839779005525 0.14408839779005525 0.0004317226617665031
0.14430939226519338 0.14430939226519338 0.00043112963083640355
0.14453038674033147 0.14453038674033147 0.0004299284413547784
0.1447513812154696 0.1447513812154696 0.0004308139505404352
0.14497237569060772 0.14497237569060772 0.00042825883008564783
0.14519337016574585 0.14519337016574585 0.0004288864006658077
0.14541436464088398 0.14541436464088398 0.00042820906146675533
0.1456353591160221 0.1456353591160221 0.00042792244211307354
0.14585635359116023 0.14585635359116023 0.0004260537739356099
0.14607734806629832 0.14607734806629832 0.00042639902597315906
0.14629834254143645 0.14629834254143645 0.0004253415344147487
0.14651933701657457 0.14651933701657457 0.00042353131044646166
0.1467403314917127 0.1467403314917127 0.00042293192732249617
0.14696132596685083 0.14696132596685083 0.00042167997893486985
0.14718232044198895 0.14718232044198895 0.0004211579678252571
0.14740331491712708 0.14740331491712708 0.0004212709255320717
0.14762430939226517 0.14762430939226517 0.0004193248588574428
0.1478453038674033 0.1478453038674033 0.00041891789443727136
0.14806629834254142 0.14806629834254142 0.0004181391496774052
0.14828729281767955 0.14828729281767955 0.0004176600858137365
0.14850828729281768 0.14850828729281768 0.00041535501126297944
0.1487292817679558 0.1487292817679558 0.00041640365158847093
0.14895027624309393 0.14895027624309393 0.00041473533572769527
0.14917127071823202 0.14917127071823202 0.00041241072387322725
0.14939226519337015 0.14939226519337015 0.0004131304953251136
0.14961325966850827 0.14961325966850827 0.0004115904568763322
0.1498342541436464 0.1498342541436464 0.00041083921387225923
0.15005524861878453 0.15005524861878453 0.00040987159326859345
0.15027624309392265 0.15027624309392265 0.00040905230421709203
0.15049723756906078 0.15049723756906078 0.0004080743138335438
0.15071823204419887 0.15071823204419887 0.0004062354364177752
0.150939226519337 0.150939226519337 0.00040658959850151496
0.15116022099447513 0.15116022099447513 0.00040647573396842597
0.15138121546961325 0.15138121546961325 0.0004064183735711006
0.15160220994475138 0.15160220994475138 0.0004058791485067575
0.1518232044198895 0.1518232044198895 0.00040344243168914624
0.15204419889502763 0.15204419889502763 0.0004020874606082362
0.15226519337016572 0.15226519337016572 0.000402276161519574
0.15248618784530385 0.15248618784530385 0.0004014500288669863
0.15270718232044198 0.15270718232044198 0.0003992750507832012
0.1529281767955801 0.1529281767955801 0.0004010028221177874
0.15314917127071823 0.15314917127071823 0.00039944181478525457
0.15337016574585635 0.15337016574585635 0.0003973051647061205
0.15359116022099448 0.15359116022099448 0.0003958436678177872
0.1538121546961326 0.1538121546961326 0.0003954673066655135
0.1540331491712707 0.1540331491712707 0.00039575993057989513
0.15425414364640883 0.15425414364640883 0.00039498348027498727
0.15447513812154695 0.15447513812154695 0.00039403342266024183
0.15469613259668508 0.15469613259668508 0.00039417707566414515
0.1549171270718232 0.1549171270718232 0.00039101327144207173
0.15513812154696133 0.15513812154696133 0.0003914769674160501
0.15535911602209945 0.15535911602209945 0.00039045322394431234
0.15558011049723755 0.15558011049723755 0.00038854007258187545
0.15580110497237568 0.15580110497237568 0.0003873530088098522
0.1560220994475138 0.1560220994475138 0.0003877051367812609
0.15624309392265193 0.15624309392265193 0.0003857783899331023
0.15646408839779005 0.15646408839779005 0.00038451818695543294
0.15668508287292818 0.15668508287292818 0.00038335144767770305
0.1569060773480663 0.1569060773480663 0.0003833527484257769
0.1571270718232044 0.1571270718232044 0.000383147400940633
0.15734806629834253 0.15734806629834253 0.0003828037691948866
0.15756906077348065 0.15756906077348065 0.0003812689670196911
0.15779005524861878 0.15779005524861878 0.0003802253460061087
0.1580110497237569 0.1580110497237569 0.0003793241776110302
0.15823204419889503 0.15823204419889503 0.00037795603051888975
0.15845303867403315 0.15845303867403315 0.0003773814301911648
0.15867403314917125 0.15867403314917125 0.00037551797972687224
0.15889502762430938 0.15889502762430938 0.00037510241281564374
0.1591160220994475 0.1591160220994475 0.00037525287529495687
0.15933701657458563 0.15933701657458563 0.0003743621776035854
0.15955801104972375 0.15955801104972375 0.0003738638993961237
0.15977900552486188 0.15977900552486188 0.00037209779919907893
0.16 0.16 0.0003710583896335916
0.1602209944751381 0.1602209944751381 0.00036888292863191904
0.16044198895027623 0.16044198895027623 0.000367808791971767
0.16066298342541435 0.16066298342541435 0.00036838706181881046
0.16088397790055248 0.16088397790055248 0.00036875269036521543
0.1611049723756906 0.1611049723756906 0.0003659107105699826
0.16132596685082873 0.16132596685082873 0.0003651663523157262
0.16154696132596685 0.16154696132596685 0.00036430376924037665
0.16176795580110495 0.16176795580110495 0.0003641574266847714
0.16198895027624308 0.16198895027624308 0.00036260017993742106
0.1622099447513812 0.1622099447513812 0.0003616274151318226
0.16243093922651933 0.16243093922651933 0.0003610572189545997
0.16265193370165745 0.16265193370165745 0.00035920459953196515
0.16287292817679558 0.16287292817679558 0.00035909124153204146
0.1630939226519337 0.1630939226519337 0.00035848437863265285
0.1633149171270718 0.1633149171270718 0.00035771818925376883
0.16353591160220993 0.16353591160220993 0.00035584637146299464
0.16375690607734805 0.16375690607734805 0.0003548849903437145
0.16397790055248618 0.16397790055248618 0.00035415424642820247
0.1641988950276243 0.1641988950276243 0.0003533170537855358
0.16441988950276243 0.16441988950276243 0.00035136679417648335
0.16464088397790055 0.16464088397790055 0.00035118602784472167
0.16486187845303868 0.16486187845303868 0.0003505340650449721
0.16508287292817678 0.16508287292817678 0.0003512480329745947
0.1653038674033149 0.1653038674033149 0.00034780805312094673
0.16552486187845303 0.16552486187845303 0.00034789585719740234
0.16574585635359115 0.16574585635359115 0.0003468069211844533
0.16596685082872928 0.16596685082872928 0.0003452515778734324
0.1661878453038674 0.1661878453038674 0.0003446086140984906
0.16640883977900553 0.16640883977900553 0.000343091116806668
0.16662983425414363 0.16662983425414363 0.0003423068480760844
0.16685082872928175 0.16685082872928175 0.00034279754994784767
0.16707182320441988 0.16707182320441988 0.0003421544350160835
0.167292817679558 0.167292817679558 0.00034009244451671
0.16751381215469613 0.16751381215469613 0.00033882412439501463
0.16773480662983425 0.16773480662983425 0.0003389504771713552
0.16795580110497238 0.16795580110497238 0.00033884877800235914
0.16817679558011048 0.16817679558011048 0.00033601056474096247
0.1683977900552486 0.1683977900552486 0.0003352996384524338
0.16861878453038673 0.16861878453038673 0.0003342942064740498
0.16883977900552485 0.16883977900552485 0.0003344498047908041
0.16906077348066298 0.16906077348066298 0.000334221633356253
0.1692817679558011 0.1692817679558011 0.000331398783160623
0.16950276243093923 0.16950276243093923 0.00033000873469527035
0.16972375690607733 0.16972375690607733 0.00032966018668108266
0.16994475138121545 0.16994475138121545 0.0003289866564715555
0.17016574585635358 0.17016574585635358 0.0003278162559158927
0.1703867403314917 0.1703867403314917 0.0003271854704220243
0.17060773480662983 0.17060773480662983 0.00032720059899647995
0.17082872928176795 0.17082872928176795 0.00032360632322034604
0.17104972375690608 0.17104972375690608 0.0003235751142799156
0.17127071823204418 0.17127071823204418 0.00032178631248014686
0.1714917127071823 0.1714917127071823 0.0003215887147252649
0.17171270718232043 0.17171270718232043 0.00032228284208357666
0.17193370165745855 0.17193370165745855 0.00031971693272614664
0.17215469613259668 0.17215469613259668 0.0003198815940085037
0.1723756906077348 0.1723756906077348 0.0003174010237318895
0.17259668508287293 0.17259668508287293 0.0003167982040528941
0.17281767955801103 0.17281767955801103 0.0003153402832280944
0.17303867403314915 0.17303867403314915 0.000315117049357572
0.17325966850828728 0.17325966850828728 0.0003146387355612264
0.1734806629834254 0.1734806629834254 0.00031295653435537633
0.17370165745856353 0.17370165745856353 0.00031238640011639477
0.17392265193370166 0.17392265193370166 0.0003129834820120313
0.17414364640883978 0.17414364640883978 0.00031084587114967125
0.1743646408839779 0.1743646408839779 0.0003090603594791259
0.174585635359116 0.174585635359116 0.0003078733217111443
0.17480662983425413 0.17480662983425413 0.00030798856249233085
0.17502762430939225 0.17502762430939225 0.0003066361277853503
0.17524861878453038 0.17524861878453038 0.0003057002553160658
0.1754696132596685 0.1754696132596685 0.00030432887522336647
0.17569060773480663 0.17569060773480663 0.00030499693850325496
0.17591160220994476 0.17591160220994476 0.0003039955869251013
0.17613259668508285 0.17613259668508285 0.00030240172300027737
0.17635359116022098 0.17635359116022098 0.0003006155244993945
0.1765745856353591 0.1765745856353591 0.00029979638294624835
0.17679558011049723 0.17679558011049723 0.00029952440847949135
0.17701657458563536 0.17701657458563536 0.0002975176419726599
0.17723756906077348 0.17723756906077348 0.000296178332153708
0.1774585635359116 0.1774585635359116 0.0002965264369624255
0.1776795580110497 0.1776795580110497 0.00029473889906908774
0.17790055248618783 0.17790055248618783 0.00029358924737323986
0.17812154696132595 0.17812154696132595 0.00029225865998648787
0.17834254143646408 0.17834254143646408 0.00029250245317606496
0.1785635359116022 0.1785635359116022 0.00029122724448317895
0.17878453038674033 0.17878453038674033 0.00028904970088210636
0.17900552486187846 0.17900552486187846 0.000288913841979932
0.17922651933701655 0.17922651933701655 0.0002871852510177437
0.17944751381215468 0.17944751381215468 0.00028612103451129
0.1796685082872928 0.1796685082872928 0.0002863236460928101
0.17988950276243093 0.17988950276243093 0.0002844643657714548
0.18011049723756906 0.18011049723756906 0.00028266512418376145
0.18033149171270718 0.18033149171270718 0.00028315224370074665
0.1805524861878453 0.1805524861878453 0.0002816741349309875
0.1807734806629834 0.1807734806629834 0.0002811087424555008
0.18099447513812153 0.18099447513812153 0.00027953041485031453
0.18121546961325966 0.18121546961325966 0.000279087795038908
0.18143646408839778 0.18143646408839778 0.0002777592130154381
0.1816574585635359 0.1816574585635359 0.00027608341904949963
0.18187845303867403 0.18187845303867403 0.000275262302457043
0.18209944751381216 0.18209944751381216 0.00027526998164287275
0.18232044198895025 0.18232044198895025 0.00027345347333463977
0.18254143646408838 0.18254143646408838 0.0002726687247797833
0.1827624309392265 0.1827624309392265 0.00027187371336495994
0.18298342541436463 0.18298342541436463 0.0002715832188833323
0.18320441988950276 0.18320441988950276 0.0002696249012430755
0.18342541436464088 0.18342541436464088 0.00026952364762712383
0.183646408839779 0.183646408839779 0.00026758552240263063
0.18386740331491713 0.18386740331491713 0.0002665171839284945
0.18408839779005523 0.18408839779005523 0.000264085702974656
0.18430939226519336 0.18430939226519336 0.00026399407928060837
0.18453038674033148 0.18453038674033148 0.0002634387697719443
0.1847513812154696 0.1847513812154696 0.0002629423675296811
0.18497237569060773 0.18497237569060773 0.0002618900313592963
0.18519337016574586 0.18519337016574586 0.0002604117328608785
0.18541436464088398 0.18541436464088398 0.0002608378660392091
0.18563535911602208 0.18563535911602208 0.00025908796413053005
0.1858563535911602 0.1858563535911602 0.00025817768550215326
0.18607734806629833 0.18607734806629833 0.0002556707609064125
0.18629834254143646 0.18629834254143646 0.0002549117914145666
0.18651933701657458 0.18651933701657458 0.0002552434743672903
0.1867403314917127 0.1867403314917127 0.00025400692404048484
0.18696132596685083 0.18696132596685083 0.00025261248611982
0.18718232044198893 0.18718232044198893 0.0002509576044411934
0.18740331491712706 0.18740331491712706 0.0002502947085695122
0.18762430939226518 0.18762430939226518 0.000249477615984133
0.1878453038674033 0.1878453038674033 0.00024815839282093215
0.18806629834254143 0.18806629834254143 0.0002460403680791
0.18828729281767956 0.18828729281767956 0.0002470839097970859
0.18850828729281768 0.18850828729281768 0.00024656312230355996
0.18872928176795578 0.18872928176795578 0.00024539937067074967
0.1889502762430939 0.1889502762430939 0.00024456122940295433
0.18917127071823203 0.18917127071823203 0.0002432626924218818
0.18939226519337016 0.18939226519337016 0.00024240800747403097
0.18961325966850828 0.18961325966850828 0.0002409426285690271
0.1898342541436464 0.1898342541436464 0.00023892075849467004
0.19005524861878453 0.19005524861878453 0.0002404708099340497
0.19027624309392263 0.19027624309392263 0.00023751178526592185
0.19049723756906076 0.19049723756906076 0.00023618632711459368
0.19071823204419888 0.19071823204419888 0.0002358837402851424
0.190939226519337 0.190939226519337 0.0002351553176211825
0.19116022099447513 0.19116022099447513 0.00023475248204989763
0.19138121546961326 0.19138121546961326 0.0002330079013881985
0.19160220994475138 0.19160220994475138 0.00023145175963929657
0.19182320441988948 0.19182320441988948 0.0002301848089148084
0.1920441988950276 0.1920441988950276 0.0002296833228878479
0.19226519337016573 0.19226519337016573 0.000228960277537281
0.19248618784530386 0.19248618784530386 0.00022785827960497795
0.19270718232044198 0.19270718232044198 0.00022636305643105735
0.1929281767955801 0.1929281767955801 0.00022564554252052033
0.19314917127071823 0.19314917127071823 0.00022560452355168897
0.19337016574585636 0.19337016574585636 0.00022467833996498335
0.19359116022099446 0.19359116022099446 0.00022375452619592264
0.19381215469613258 0.19381215469613258 0.00022245923082599663
0.1940331491712707 0.1940331491712707 0.00022180996407652974
0.19425414364640883 0.19425414364640883 0.00022048211958475302
0.19447513812154696 0.19447513812154696 0.0002195023197700087
0.19469613259668508 0.19469613259668508 0.00021916879705182003
0.1949171270718232 0.1949171270718232 0.00021690305063863457
0.1951381215469613 0.1951381215469613 0.00021485766782814377
0.19535911602209943 0.19535911602209943 0.00021496054919248347
0.19558011049723756 0.19558011049723756 0.00021414820141388372
0.19580110497237568 0.19580110497237568 0.00021276971436565682
0.1960220994475138 0.1960220994475138 0.00021178309611642358
0.19624309392265193 0.19624309392265193 0.00021036598446067317
0.19646408839779006 0.19646408839779006 0.0002100553205837406
0.19668508287292816 0.19668508287292816 0.00020886732394541837
0.19690607734806628 0.19690607734806628 0.0002076581912766377
0.1971270718232044 0.1971270718232044 0.0002066391973417696
0.19734806629834253 0.19734806629834253 0.00020669971351487465
0.19756906077348066 0.19756906077348066 0.00020561242735627137
0.19779005524861878 0.19779005524861878 0.00020424108227158478
0.1980110497237569 0.1980110497237569 0.00020378203204982745
0.198232044198895 0.198232044198895 0.0002026262757868487
0.19845303867403313 0.19845303867403313 0.00020156703701837262
0.19867403314917126 0.19867403314917126 0.000200634720222395
0.19889502762430938 0.19889502762430938 0.0001995305401335281
0.1991160220994475 0.1991160220994475 0.00019892621234148956
0.19933701657458563 0.19933701657458563 0.00019752782678083465
0.19955801104972376 0.19955801104972376 0.0001973411985776144
0.19977900552486186 0.19977900552486186 0.00019528647184177702
0.19999999999999998 0.19999999999999998 0.00019477794886501706
0.2002209944751381 0.2002209944751381 0.00019419089815859642
0.20044198895027623 0.20044198895027623 0.0001928652115010566
0.20066298342541436 0.20066298342541436 0.00019119308856873203
0.20088397790055249 0.20088397790055249 0.00019043556166368288
0.2011049723756906 0.2011049723756906 0.00019013397950124475
0.2013259668508287 0.2013259668508287 0.00018984013560957412
0.20154696132596683 0.20154696132596683 0.0001872975769921187
0.20176795580110496 0.20176795580110496 0.00018642598880041708
0.20198895027624308 0.20198895027624308 0.0001862426200523372
0.2022099447513812 0.2022099447513812 0.00018535661125336327
0.20243093922651934 0.20243093922651934 0.00018493961871884695
0.20265193370165746 0.20265193370165746 0.00018420490448351
0.20287292817679559 0.20287292817679559 0.00018203352919529122
0.20309392265193368 0.20309392265193368 0.0001813235002450883
0.2033149171270718 0.2033149171270718 0.00017997506445275208
0.20353591160220993 0.20353591160220993 0.0001799061305795909
0.20375690607734806 0.20375690607734806 0.00017789301945800616
0.20397790055248619 0.20397790055248619 0.00017752025084914475
0.2041988950276243 0.2041988950276243 0.00017604612530034005
0.20441988950276244 0.20441988950276244 0.00017607546287040757
0.20464088397790053 0.20464088397790053 0.00017536854877449115
0.20486187845303866 0.20486187845303866 0.00017344042627710348
0.20508287292817678 0.20508287292817678 0.00017261289125517133
0.2053038674033149 0.2053038674033149 0.0001726983001083462
0.20552486187845304 0.20552486187845304 0.00017078582312496306
0.20574585635359116 0.20574585635359116 0.0001709680477775911
0.2059668508287293 0.2059668508287293 0.0001694259380736659
0.20618784530386738 0.20618784530386738 0.00016830848116463514
0.2064088397790055 0.2064088397790055 0.00016728186980006517
0.20662983425414364 0.20662983425414364 0.00016761768855438262
0.20685082872928176 0.20685082872928176 0.00016566816241973478
0.20707182320441989 0.20707182320441989 0.00016502423096173503
0.207292817679558 0.207292817679558 0.0001642668978870625
0.20751381215469614 0.20751381215469614 0.00016262071132535413
0.20773480662983423 0.20773480662983423 0.00016145116641942583
0.20795580110497236 0.20795580110497236 0.000160853144248111
0.20817679558011049 0.20817679558011049 0.00016051687805077242
0.2083977900552486 0.2083977900552486 0.00015990603414228624
0.20861878453038674 0.20861878453038674 0.00015778487705726032
0.20883977900552486 0.20883977900552486 0.00015642133277940978
0.209060773480663 0.209060773480663 0.00015513322818000642
0.20928176795580108 0.20928176795580108 0.00015475810017897434
0.2095027624309392 0.2095027624309392 0.00015514408890789186
0.20972375690607734 0.20972375690607734 0.0001539559814316695
0.20994475138121546 0.20994475138121546 0.00015251917018390375
0.2101657458563536 0.2101657458563536 0.00015166489668228005
0.2103867403314917 0.2103867403314917 0.00015000278144977624
0.21060773480662984 0.21060773480662984 0.00014945418749376767
0.21082872928176793 0.21082872928176793 0.00014864587752584304
0.21104972375690606 0.21104972375690606 0.00014743410458463446
0.21127071823204419 0.21127071823204419 0.00014670140313260342
0.2114917127071823 0.2114917127071823 0.00014666384145381792
0.21171270718232044 0.21171270718232044 0.00014534135129038003
0.21193370165745856 0.21193370165745856 0.00014521958605266726
0.2121546961325967 0.2121546961325967 0.0001439044681899504
0.21237569060773479 0.21237569060773479 0.00014248710440461154
0.2125966850828729 0.2125966850828729 0.00014174402919906137
0.21281767955801104 0.21281767955801104 0.00014124239791186657
0.21303867403314916 0.21303867403314916 0.00013914539830555214
0.2132596685082873 0.2132596685082873 0.00013966506053744254
0.2134806629834254 0.2134806629834254 0.00013673619006974872
0.21370165745856354 0.21370165745856354 0.00013620874511081492
0.21392265193370166 0.21392265193370166 0.00013655053900166767
0.21414364640883976 0.21414364640883976 0.0001348387935215495
0.21436464088397789 0.21436464088397789 0.0001342094070429679
0.214585635359116 0.214585635359116 0.00013358038702812917
0.21480662983425414 0.21480662983425414 0.00013215862561840566
0.21502762430939226 0.21502762430939226 0.00013181699362177946
0.2152486187845304 0.2152486187845304 0.0001312731049999813
0.2154696132596685 0.2154696132596685 0.00012980803518419115
0.2156906077348066 0.2156906077348066 0.00013019475701715413
0.21591160220994474 0.21591160220994474 0.0001282405121368091
0.21613259668508286 0.21613259668508286 0.00012911885859625709
0.216353591160221 0.216353591160221 0.000127034699510716
0.2165745856353591 0.2165745856353591 0.00012644212829581608
0.21679558011049724 0.21679558011049724 0.0001250965590716509
0.21701657458563536 0.21701657458563536 0.00012482224774145243
0.21723756906077346 0.21723756906077346 0.0001230883786075524
0.2174585635359116 0.2174585635359116 0.00012208721844937545
0.2176795580110497 0.2176795580110497 0.00012041626669048131
0.21790055248618784 0.21790055248618784 0.0001209073885497544
0.21812154696132596 0.21812154696132596 0.00011876059166215854
0.2183425414364641 0.2183425414364641 0.00011863908055080293
0.2185635359116022 0.2185635359116022 0.0001169785132255602
0.2187845303867403 0.2187845303867403 0.00011602842731959486
0.21900552486187844 0.21900552486187844 0.00011485413556082977
0.21922651933701656 0.21922651933701656 0.00011488215477474393
0.2194475138121547 0.2194475138121547 0.00011410328392850527
0.2196685082872928 0.2196685082872928 0.0001126724165451332
0.21988950276243094 0.21988950276243094 0.0001115156565962862
0.22011049723756906 0.22011049723756906 0.00011192586828515387
0.22033149171270716 0.22033149171270716 0.00011151880350739881
0.2205524861878453 0.2205524861878453 0.00010954052707122915
0.2207734806629834 0.2207734806629834 0.00010943633395934843
0.22099447513812154 0.22099447513812154 0.00010728420740451335
0.22121546961325966 0.22121546961325966 0.00010679134916328836
0.2214364640883978 0.2214364640883978 0.00010602263205021912
0.22165745856353591 0.22165745856353591 0.0001048264532169243
0.221878453038674 0.221878453038674 0.00010469351562340015
0.22209944751381214 0.22209944751381214 0.00010388459671033874
0.22232044198895026 0.22232044198895026 0.00010289352742541541
0.2225414364640884 0.2225414364640884 0.00010200171191395265
0.2227624309392265 0.2227624309392265 0.00010193286775977956
0.22298342541436464 0.22298342541436464 0.00010122909902238333
0.22320441988950276 0.22320441988950276 0.00010141307890732491
0.2234254143646409 0.2234254143646409 0.00009899241888703818
0.223646408839779 0.223646408839779 0.00009751971950797735
0.2238674033149171 0.2238674033149171 0.000098037161121962
0.22408839779005524 0.22408839779005524 0.00009661612831967861
0.22430939226519336 0.22430939226519336 0.00009689300800207163
0.2245303867403315 0.2245303867403315 0.00009530732434973168
0.22475138121546961 0.22475138121546961 0.00009501715645490272
0.22497237569060774 0.22497237569060774 0.00009345313491607675
0.22519337016574584 0.22519337016574584 0.00009331773208544466
0.22541436464088396 0.22541436464088396 0.00009111643785300253
0.2256353591160221 0.2256353591160221 0.00009043420822826321
0.2258563535911602 0.2258563535911602 0.00009045941386566416
0.22607734806629834 0.22607734806629834 0.00009021199285681416
0.22629834254143646 0.22629834254143646 0.00008832697567232229
0.2265193370165746 0.2265193370165746 0.00008839103466411647
0.2267403314917127 0.2267403314917127 0.00008777366407371028
0.2269613259668508 0.2269613259668508 0.00008778020937285432
0.22718232044198894 0.22718232044198894 0.00008639386100614397
0.22740331491712706 0.22740331491712706 0.00008433793116315589
0.2276243093922652 0.2276243093922652 0.00008309955348977295
0.22784530386740331 0.22784530386740331 0.00008410092461735397
0.22806629834254144 0.22806629834254144 0.00008223346357991677
0.22828729281767954 0.22828729281767954 0.00008226890320246858
0.22850828729281766 0.22850828729281766 0.00008092934842658325
0.2287292817679558 0.2287292817679558 0.00008067807377790137
0.22895027624309391 0.22895027624309391 0.00008005439420542468
0.22917127071823204 0.22917127071823204 0.00007923013403774798
0.22939226519337017 0.22939226519337017 0.00007864702675875807
0.2296132596685083 0.2296132596685083 0.0000776340638085106
0.2298342541436464 0.2298342541436464 0.00007753886346559768
0.2300552486187845 0.2300552486187845 0.0000762258972136742
0.23027624309392264 0.23027624309392264 0.0000749521315054808
0.23049723756906076 0.23049723756906076 0.00007414726976068947
0.2307182320441989 0.2307182320441989 0.00007300464592817509
0.23093922651933702 0.23093922651933702 0.00007226964512483313
0.23116022099447514 0.23116022099447514 0.00007283592375718082
0.23138121546961324 0.23138121546961324 0.00007154500453902932
0.23160220994475136 0.23160220994475136 0.00007064831995311937
0.2318232044198895 0.2318232044198895 0.00007019173914458348
0.23204419889502761 0.23204419889502761 0.00006930232269385805
0.23226519337016574 0.23226519337016574 0.00006903415677904492
0.23248618784530387 0.23248618784530387 0.00006866035148521974
0.232707182320442 0.232707182320442 0.00006730816746989502
0.23292817679558012 0.23292817679558012 0.00006675283175540668
0.23314917127071821 0.23314917127071821 0.00006533971984468709
0.23337016574585634 0.23337016574585634 0.00006509907584194643
0.23359116022099446 0.23359116022099446 0.00006544908989669006
0.2338121546961326 0.2338121546961326 0.00006409924135743547
0.23403314917127072 0.23403314917127072 0.00006288839088539842
0.23425414364640884 0.23425414364640884 0.00006335385689644908
0.23447513812154697 0.23447513812154697 0.00006143721084406585
0.23469613259668506 0.23469613259668506 0.00006219464296450359
0.2349171270718232 0.2349171270718232 0.00006178321627210351
0.23513812154696132 0.23513812154696132 0.00006028858030853097
0.23535911602209944 0.23535911602209944 0.00005792174910492306
0.23558011049723757 0.23558011049723757 0.00005945415878911805
0.2358011049723757 0.2358011049723757 0.0000587509127738933
0.23602209944751382 0.23602209944751382 0.00005672559055043498
0.23624309392265191 0.23624309392265191 0.00005695445474789479
0.23646408839779004 0.23646408839779004 0.000055451623800565928
0.23668508287292817 0.23668508287292817 0.000056122892315654666
0.2369060773480663 0.2369060773480663 0.00005349403877783176
0.23712707182320442 0.23712707182320442 0.00005388845198584538
0.23734806629834254 0.23734806629834254 0.00005373455896286601
0.23756906077348067 0.23756906077348067 0.0000522493547819983
0.23779005524861876 0.23779005524861876 0.000050878234304860859
0.2380110497237569 0.2380110497237569 0.00005023198359763127
0.23823204419889502 0.23823204419889502 0.00005112389744989275
0.23845303867403314 0.23845303867403314 0.0000494912691612099
0.23867403314917127 0.23867403314917127 0.000049943542717713159
0.2388950276243094 0.2388950276243094 0.00004833000029595154
0.23911602209944752 0.23911602209944752 0.000047416519101481958
0.23933701657458561 0.23933701657458561 0.000046679551766096078
0.23955801104972374 0.23955801104972374 0.000046263193815027128
0.23977900552486187 0.23977900552486187 0.00004617249102945964
0.24 0.24 0.000044086874175293338
0.24022099447513812 0.24022099447513812 0.00004489897040269416
0.24044198895027624 0.24044198895027624 0.000043734989993163159
0.24066298342541437 0.24066298342541437 0.000043270223718438997
0.24088397790055247 0.24088397790055247 0.00004345469169750153
0.2411049723756906 0.2411049723756906 0.00004217727150904307
0.24132596685082872 0.24132596685082872 0.000041287709708877918
0.24154696132596684 0.24154696132596684 0.00004021993052145213
0.24176795580110497 0.24176795580110497 0.00004097327749085888
0.2419889502762431 0.2419889502762431 0.000040040852517642396
0.24220994475138122 0.24220994475138122 0.000039644634261188307
0.24243093922651934 0.24243093922651934 0.00003844822605033731
0.24265193370165744 0.24265193370165744 0.00003844376926453655
0.24287292817679557 0.24287292817679557 0.000038487649686627117
0.2430939226519337 0.2430939226519337 0.000036834198538053967
0.24331491712707182 0.24331491712707182 0.0000360007629822329
0.24353591160220994 0.24353591160220994 0.0000361695276860889
0.24375690607734807 0.24375690607734807 0.00003492386303387057
0.2439779005524862 0.2439779005524862 0.00003442528690350316
0.2441988950276243 0.2441988950276243 0.00003468993958959132
0.24441988950276242 0.24441988950276242 0.000034512412149422989
0.24464088397790054 0.24464088397790054 0.000034478182530267167
0.24486187845303867 0.24486187845303867 0.00003391591650555133
0.2450828729281768 0.2450828729281768 0.00003317946648227169
0.24530386740331492 0.24530386740331492 0.00003186372089197294
0.24552486187845304 0.24552486187845304 0.000031553982332771689
0.24574585635359114 0.24574585635359114 0.000030974724320923899
0.24596685082872927 0.24596685082872927 0.00003058072458228588
0.2461878453038674 0.2461878453038674 0.000030573954555726397
0.24640883977900552 0.24640883977900552 0.000029546355409553925
0.24662983425414364 0.24662983425414364 0.000028342970887474903
0.24685082872928177 0.24685082872928177 0.000027915341049116297
0.2470718232044199 0.2470718232044199 0.000027908302619384784
0.247292817679558 0.247292817679558 0.000028229497770332119
0.24751381215469612 0.24751381215469612 0.000028475097215805747
0.24773480662983424 0.24773480662983424 0.000026940042748924664
0.24795580110497237 0.24795580110497237 0.000026848232829761709
0.2481767955801105 0.2481767955801105 0.00002604632193013083
0.24839779005524862 0.24839779005524862 0.000025147720833441815
0.24861878453038674 0.24861878453038674 0.000024236841703443507
0.24883977900552484 0.24883977900552484 0.00002414612919574851
0.24906077348066297 0.24906077348066297 0.000024014952077877954
0.2492817679558011 0.2492817679558011 0.0000233817700778357
0.24950276243093922 0.24950276243093922 0.000022736027515718418
0.24972375690607734 0.24972375690607734 0.000023244582775268755
0.24994475138121547 0.24994475138121547 0.000022858522658689824
0.2501657458563536 0.2501657458563536 0.000023063613716877049
0.2503867403314917 0.2503867403314917 0.00002232626787801304
0.25060773480662984 0.25060773480662984 0.00002018242836655462
0.25082872928176797 0.25082872928176797 0.000021273087181970829
0.2510497237569061 0.2510497237569061 0.000020370523835836278
0.2512707182320442 0.2512707182320442 0.0000194716524230898
0.25149171270718235 0.25149171270718235 0.00001961023710967438
0.25171270718232047 0.25171270718232047 0.000019162851980006867
0.2519337016574586 0.2519337016574586 0.000018660345724358093
0.2521546961325967 0.2521546961325967 0.000018883967159485938
0.25237569060773485 0.25237569060773485 0.00001828282732396899
0.252596685082873 0.252596685082873 0.00001726106901642476
0.25281767955801104 0.25281767955801104 0.000016469761481701014
0.25303867403314917 0.25303867403314917 0.000016789124816770817
0.2532596685082873 0.2532596685082873 0.000016320268646578569
0.2534806629834254 0.2534806629834254 0.000015426113402057085
0.25370165745856355 0.25370165745856355 0.000015496343658123107
0.25392265193370167 0.25392265193370167 0.000015005401250941825
0.2541436464088398 0.2541436464088398 0.000015052002635370103
0.2543646408839779 0.2543646408839779 0.000014102150363718162
0.25458563535911605 0.25458563535911605 0.000013872559639354504
0.2548066298342542 0.2548066298342542 0.000013190037940513146
0.2550276243093923 0.2550276243093923 0.000013295599944681744
0.2552486187845304 0.2552486187845304 0.000011361764564304488
0.25546961325966855 0.25546961325966855 0.000011792932560798439
0.2556906077348067 0.2556906077348067 0.0000111456366666608
0.25591160220994474 0.25591160220994474 0.000012191620754831102
0.25613259668508287 0.25613259668508287 0.000011369344185102734
0.256353591160221 0.256353591160221 0.000010753724609591199
0.2565745856353591 0.2565745856353591 0.000009985237293841539
0.25679558011049725 0.25679558011049725 0.000010093828651421488
0.25701657458563537 0.25701657458563537 0.000010373356700109165
0.2572375690607735 0.2572375690607735 0.000009312784752555834
0.2574585635359116 0.2574585635359116 0.000009342708103600678
0.25767955801104975 0.25767955801104975 0.000008925061535365467
0.2579005524861879 0.2579005524861879 0.000009606263071150207
0.258121546961326 0.258121546961326 0.000009056042754356224
0.2583425414364641 0.2583425414364641 0.000008226844184165347
0.25856353591160225 0.25856353591160225 0.000007903871708252425
0.2587845303867404 0.2587845303867404 0.000007008375511973104
0.2590055248618785 0.2590055248618785 0.000007195195512124002
0.25922651933701657 0.25922651933701657 0.000006796891185354185
0.2594475138121547 0.2594475138121547 0.000007004245497167099
0.2596685082872928 0.2596685082872928 0.000006011722591732374
0.25988950276243095 0.25988950276243095 0.000005993619381435716
0.26011049723756907 0.26011049723756907 0.000006263421316220468
0.2603314917127072 0.2603314917127072 0.0000055363554665161899
0.2605524861878453 0.2605524861878453 0.000006462109611316653
0.26077348066298345 0.26077348066298345 0.000006185098858150042
0.2609944751381216 0.2609944751381216 0.000007232101418666679
0.2612154696132597 0.2612154696132597 0.0000063152078652642909
0.2614364640883978 0.2614364640883978 0.0000055543676744686789
0.26165745856353595 0.26165745856353595 0.000004393999024442541
0.2618784530386741 0.2618784530386741 0.0000032348043572998045
0.2620994475138122 0.2620994475138122 0.000003832669465369588
0.26232044198895027 0.26232044198895027 0.0000041209969692537159
0.2625414364640884 0.2625414364640884 0.000003835322904229498
0.2627624309392265 0.2627624309392265 0.000002725112687161223
0.26298342541436465 0.26298342541436465 0.0000026624867858846686
0.26320441988950277 0.26320441988950277 0.0000036033069268413366
0.2634254143646409 0.2634254143646409 0.0000025399898297621245
0.263646408839779 0.263646408839779 0.0000022131253757814129
0.26386740331491715 0.26386740331491715 0.0000028818013189755178
0.2640883977900553 0.2640883977900553 0.0000027503046933590707
0.2643093922651934 0.2643093922651934 0.0000028852476056204117
0.2645303867403315 0.2645303867403315 0.000003841587504882721
0.26475138121546965 0.26475138121546965 0.0000034750809245244769
0.2649723756906078 0.2649723756906078 0.0000026682971504769089
0.2651933701657459 0.2651933701657459 0.000002751027841676611
0.26541436464088397 0.26541436464088397 0.0000032330947656938828
0.2656353591160221 0.2656353591160221 0.0000019490804824476425
0.2658563535911602 0.2658563535911602 0.0000022598409585311174
0.26607734806629835 0.26607734806629835 0.000002384405368555261
0.2662983425414365 0.2662983425414365 0.0000019923937795447018
0.2665193370165746 0.2665193370165746 0.0000012246635082383429
0.2667403314917127 0.2667403314917127 0.000001052387020416233
0.26696132596685085 0.26696132596685085 0.0000014417686188880749
0.267182320441989 0.267182320441989 0.0000016175263855167533
0.2674033149171271 0.2674033149171271 0.0000011098411792085967
0.2676243093922652 0.2676243093922652 0.0000021869334341647025
0.26784530386740335 0.26784530386740335 0.0000010814482914094722
0.2680662983425415 0.2680662983425415 0.0000019312219055843949
0.2682872928176796 0.2682872928176796 0.0000011318931991171808
0.2685082872928177 0.2685082872928177 0.00000138043287684135
0.2687292817679558 0.2687292817679558 5.177757076986586e-7
0.2689502762430939 0.2689502762430939 5.819248660126459e-7
0.26917127071823205 0.26917127071823205 0.0
0.2693922651933702 0.2693922651933702 0.0000010666777499085292
0.2696132596685083 0.2696132596685083 7.174321230870554e-7
0.2698342541436464 0.2698342541436464 6.239871226351485e-7
0.27005524861878455 0.27005524861878455 7.681975182970775e-7
0.2702762430939227 0.2702762430939227 0.0000013176752340722433
0.2704972375690608 0.2704972375690608 5.723721651853956e-7
0.2707182320441989 0.2707182320441989 0.0000010356497271550862
0.27093922651933705 0.27093922651933705 4.4111064409550719e-7
0.2711602209944752 0.2711602209944752 9.802535693731615e-7
0.2713812154696133 0.2713812154696133 0.0000010537629609804639
0.2716022099447514 0.2716022099447514 0.0000010278117904647809
0.2718232044198895 0.2718232044198895 0.0000016017166199925682
0.2720441988950276 0.2720441988950276 0.0000013926780644747022
0.27226519337016575 0.27226519337016575 0.0000018358163219734498
0.2724861878453039 0.2724861878453039 0.000001028276795284912
0.272707182320442 0.272707182320442 9.730856682036295e-7
0.2729281767955801 0.2729281767955801 0.0000020566565213446759
0.27314917127071825 0.27314917127071825 0.000001812818493446809
0.2733701657458564 0.2733701657458564 0.000001113512322854077
0.2735911602209945 0.2735911602209945 0.0000019901204491677294
0.2738121546961326 0.2738121546961326 0.0000021585482090144679
0.27403314917127075 0.27403314917127075 0.0000017011679314698396
0.2742541436464089 0.2742541436464089 0.000001843604908812076
0.274475138121547 0.274475138121547 0.0000021026327729027889
0.2746961325966851 0.2746961325966851 0.000002628951281720025
0.2749171270718232 0.2749171270718232 0.000002806067419593237
0.2751381215469613 0.2751381215469613 0.000002626230271597673
0.27535911602209945 0.27535911602209945 0.000002389531856310614
0.2755801104972376 0.2755801104972376 0.000003357142651882984
0.2758011049723757 0.2758011049723757 0.000002921750547169792
0.2760220994475138 0.2760220994475138 0.0000037304774443941534
0.27624309392265195 0.27624309392265195 0.000004431847828217895
0.2764640883977901 0.2764640883977901 0.000004185658967944151
0.2766850828729282 0.2766850828729282 0.0000035293433301810167
0.2769060773480663 0.2769060773480663 0.0000037081607563746825
0.27712707182320445 0.27712707182320445 0.000004506148711593916
0.2773480662983426 0.2773480662983426 0.000004633639147399917
0.2775690607734807 0.2775690607734807 0.000004582994932722355
0.27779005524861883 0.27779005524861883 0.000005499028231488554
0.27801104972375695 0.27801104972375695 0.000005740881636558202
0.278232044198895 0.278232044198895 0.000005519814949727275
0.27845303867403315 0.27845303867403315 0.000006618292749192465
0.2786740331491713 0.2786740331491713 0.000006425168923303846
0.2788950276243094 0.2788950276243094 0.0000065185284941525829
0.2791160220994475 0.2791160220994475 0.000006319698528909972
0.27933701657458565 0.27933701657458565 0.000006345359905791145
0.2795580110497238 0.2795580110497238 0.000006748347701587625
0.2797790055248619 0.2797790055248619 0.000006717486957324612
0.28 0.28 0.00000707450554069891
0.28022099447513815 0.28022099447513815 0.00000769872853507422
0.2804419889502763 0.2804419889502763 0.000007842083457561429
0.2806629834254144 0.2806629834254144 0.000008099691377087381
0.28088397790055253 0.28088397790055253 0.000009481235342880207
0.28110497237569065 0.28110497237569065 0.000008689149387597763
0.2813259668508287 0.2813259668508287 0.000008829439473708096
0.28154696132596685 0.28154696132596685 0.000010284830715998322
0.281767955801105 0.281767955801105 0.000009719946118123076
0.2819889502762431 0.2819889502762431 0.000010879189057130833
0.2822099447513812 0.2822099447513812 0.000010129303473355547
0.28243093922651935 0.28243093922651935 0.00001038065007721243
0.2826519337016575 0.2826519337016575 0.000011656429264075049
0.2828729281767956 0.2828729281767956 0.000011752758615948887
0.2830939226519337 0.2830939226519337 0.000012263790872692844
0.28331491712707185 0.28331491712707185 0.00001299372898375383
0.28353591160221 0.28353591160221 0.0000130747918842844
0.2837569060773481 0.2837569060773481 0.000013284877109997822
0.28397790055248623 0.28397790055248623 0.000013553647167428667
0.28419889502762435 0.28419889502762435 0.00001550693157636204
0.2844198895027624 0.2844198895027624 0.00001556275837633173
0.28464088397790055 0.28464088397790055 0.000014762173483701667
0.2848618784530387 0.2848618784530387 0.000014130207454452545
0.2850828729281768 0.2850828729281768 0.00001528655923523016
0.2853038674033149 0.2853038674033149 0.00001563563514180629
0.28552486187845305 0.28552486187845305 0.000017175361336256135
0.2857458563535912 0.2857458563535912 0.000017278944950527569
0.2859668508287293 0.2859668508287293 0.000017721653419712329
0.2861878453038674 0.2861878453038674 0.000018494081597684749
0.28640883977900555 0.28640883977900555 0.00001904166332353409
0.2866298342541437 0.2866298342541437 0.00001842356173079187
0.2868508287292818 0.2868508287292818 0.000019149378869662196
0.28707182320441993 0.28707182320441993 0.00001955923819712478
0.28729281767955805 0.28729281767955805 0.00002088383861656234
0.2875138121546962 0.2875138121546962 0.00002089284013426484
0.28773480662983425 0.28773480662983425 0.000021610174702278935
0.2879558011049724 0.2879558011049724 0.00002247989418103927
0.2881767955801105 0.2881767955801105 0.000022463831438185085
0.2883977900552486 0.2883977900552486 0.000023612320856045947
0.28861878453038675 0.28861878453038675 0.000023763683913661269
0.2888397790055249 0.2888397790055249 0.00002415593260697525
0.289060773480663 0.289060773480663 0.000025204299413341423
0.28928176795580113 0.28928176795580113 0.00002512906917542454
0.28950276243093925 0.28950276243093925 0.00002626165208016593
0.2897237569060774 0.2897237569060774 0.000025661734144195209
0.2899447513812155 0.2899447513812155 0.000026789906178286317
0.29016574585635363 0.29016574585635363 0.000028455573005519429
0.29038674033149176 0.29038674033149176 0.000028545606790396297
0.2906077348066299 0.2906077348066299 0.000029312895569417868
0.29082872928176795 0.29082872928176795 0.000030310120911445977
0.2910497237569061 0.2910497237569061 0.000030348859664184107
0.2912707182320442 0.2912707182320442 0.000031483049836377117
0.2914917127071823 0.2914917127071823 0.000032514316609114668
0.29171270718232045 0.29171270718232045 0.000033173852546932849
0.2919337016574586 0.2919337016574586 0.000033344013535993656
0.2921546961325967 0.2921546961325967 0.00003412568897606335
0.29237569060773483 0.29237569060773483 0.00003483387243197959
0.29259668508287295 0.29259668508287295 0.000035625929216251377
0.2928176795580111 0.2928176795580111 0.0000369979722759474
0.2930386740331492 0.2930386740331492 0.00003599556242405599
0.29325966850828733 0.29325966850828733 0.00003751151136802789
0.29348066298342546 0.29348066298342546 0.00003816501585853703
0.2937016574585636 0.2937016574585636 0.00003844912315737668
0.29392265193370165 0.29392265193370165 0.00003974598661340479
0.2941436464088398 0.2941436464088398 0.00004010534862937886
0.2943646408839779 0.2943646408839779 0.0000413850994009102
0.294585635359116 0.294585635359116 0.000042605654969986428
0.29480662983425415 0.29480662983425415 0.00004178739264760518
0.2950276243093923 0.2950276243093923 0.00004299924322329041
0.2952486187845304 0.2952486187845304 0.00004435113697106918
0.29546961325966853 0.29546961325966853 0.00004500734517450986
0.29569060773480665 0.29569060773480665 0.000045878477990726657
0.2959116022099448 0.2959116022099448 0.00004650658322195156
0.2961325966850829 0.2961325966850829 0.00004719796867025107
0.29635359116022103 0.29635359116022103 0.00004783033892389937
0.29657458563535916 0.29657458563535916 0.00004872077785381411
0.2967955801104973 0.2967955801104973 0.000049459382172498527
0.2970165745856354 0.2970165745856354 0.00005034355549157418
0.2972375690607735 0.2972375690607735 0.000051215992166834658
0.2974585635359116 0.2974585635359116 0.00005320778602141185
0.2976795580110497 0.2976795580110497 0.00005274426012149267
0.29790055248618785 0.29790055248618785 0.00005452950869584157
0.298121546961326 0.298121546961326 0.00005529051100486098
0.2983425414364641 0.2983425414364641 0.00005599971486498393
0.29856353591160223 0.29856353591160223 0.00005683256642729308
0.29878453038674035 0.29878453038674035 0.00005880739900202746
0.2990055248618785 0.2990055248618785 0.00005830288409174896
0.2992265193370166 0.2992265193370166 0.00005982671245123632
0.29944751381215473 0.29944751381215473 0.00006028586547684458
0.29966850828729286 0.29966850828729286 0.00006169405908613979
0.299889502762431 0.299889502762431 0.00006336199705422326
0.3001104972375691 0.3001104972375691 0.00006339083404405997
0.3003314917127072 0.3003314917127072 0.00006419320693253175
0.3005524861878453 0.3005524861878453 0.00006673072389227228
0.30077348066298343 0.30077348066298343 0.00006756442340140307
0.30099447513812155 0.30099447513812155 0.00006790239696229252
0.3012154696132597 0.3012154696132597 0.0000689882589046484
0.3014364640883978 0.3014364640883978 0.00006997613065242499
0.30165745856353593 0.30165745856353593 0.00007079372700039227
0.30187845303867405 0.30187845303867405 0.00007254288085425221
0.3020994475138122 0.3020994475138122 0.0000736411570638502
0.3023204419889503 0.3023204419889503 0.00007434966655663804
0.30254143646408843 0.30254143646408843 0.00007591192196191362
0.30276243093922656 0.30276243093922656 0.00007735736061371707
0.3029834254143647 0.3029834254143647 0.0000776878126504277
0.3032044198895028 0.3032044198895028 0.00007925477270253375
0.3034254143646409 0.3034254143646409 0.0000791490262059887
0.303646408839779 0.303646408839779 0.00008083291480411633
0.30386740331491713 0.30386740331491713 0.00008146284419655324
0.30408839779005525 0.30408839779005525 0.0000826489526655305
0.3043093922651934 0.3043093922651934 0.00008341202290467706
0.3045303867403315 0.3045303867403315 0.0000856572925842479
0.30475138121546963 0.30475138121546963 0.00008629483315378646
0.30497237569060776 0.30497237569060776 0.00008802550584680708
0.3051933701657459 0.3051933701657459 0.00008899254113160554
0.305414364640884 0.305414364640884 0.00009037377528123497
0.30563535911602213 0.30563535911602213 0.00009100329076069843
0.30585635359116026 0.30585635359116026 0.00009190404084558518
0.3060773480662984 0.3060773480662984 0.00009331696532350188
0.3062983425414365 0.3062983425414365 0.00009484501163857409
0.30651933701657463 0.30651933701657463 0.0000970122067578972
0.3067403314917127 0.3067403314917127 0.00009728374149958719
0.30696132596685083 0.30696132596685083 0.00009837622878827772
0.30718232044198895 0.30718232044198895 0.00010053109124465409
0.3074033149171271 0.3074033149171271 0.00010123492872999234
0.3076243093922652 0.3076243093922652 0.0001022797848204288
0.30784530386740333 0.30784530386740333 0.00010495265021094607
0.30806629834254146 0.30806629834254146 0.00010507822851768729
0.3082872928176796 0.3082872928176796 0.00010674333863614502
0.3085082872928177 0.3085082872928177 0.000108034806634542
0.30872928176795583 0.30872928176795583 0.00010947526244803438
0.30895027624309396 0.30895027624309396 0.00011046697416834097
0.3091712707182321 0.3091712707182321 0.00011279361453671348
0.3093922651933702 0.3093922651933702 0.0001126826047999082
0.30961325966850833 0.30961325966850833 0.00011482216203953705
0.3098342541436464 0.3098342541436464 0.00011542658876210256
0.31005524861878453 0.31005524861878453 0.00011580193407179892
0.31027624309392265 0.31027624309392265 0.0001191831263196137
0.3104972375690608 0.3104972375690608 0.00012026994735607607
0.3107182320441989 0.3107182320441989 0.00012158945516386771
0.31093922651933703 0.31093922651933703 0.00012247347241634715
0.31116022099447516 0.31116022099447516 0.0001245836890561608
0.3113812154696133 0.3113812154696133 0.00012550461787423688
0.3116022099447514 0.3116022099447514 0.00012724697072350778
0.31182320441988953 0.31182320441988953 0.00012911856284251463
0.31204419889502766 0.31204419889502766 0.00013084835203158355
0.3122651933701658 0.3122651933701658 0.00013164792291804346
0.3124861878453039 0.3124861878453039 0.00013390910250563385
0.31270718232044203 0.31270718232044203 0.0001344061293501622
0.3129281767955801 0.3129281767955801 0.0001366599651103649
0.31314917127071823 0.31314917127071823 0.00013765375532025464
0.31337016574585635 0.31337016574585635 0.0001386704604018305
0.3135911602209945 0.3135911602209945 0.00014022990961393947
0.3138121546961326 0.3138121546961326 0.00014420138207190102
0.31403314917127073 0.31403314917127073 0.0001438963163306352
0.31425414364640886 0.31425414364640886 0.00014685187220386798
0.314475138121547 0.314475138121547 0.00014662025457349724
0.3146961325966851 0.3146961325966851 0.00014820016679788662
0.31491712707182323 0.31491712707182323 0.0001505472354229865
0.31513812154696136 0.31513812154696136 0.00015248981955662608
0.3153591160220995 0.3153591160220995 0.00015456269993048267
0.3155801104972376 0.3155801104972376 0.00015611277805654012
0.31580110497237573 0.31580110497237573 0.0001569962862369105
0.31602209944751386 0.31602209944751386 0.00015843723793768354
0.31624309392265193 0.31624309392265193 0.00016022190173603436
0.31646408839779006 0.31646408839779006 0.00016181558338843776
0.3166850828729282 0.3166850828729282 0.00016273432685960925
0.3169060773480663 0.3169060773480663 0.0001668073546714387
0.31712707182320443 0.31712707182320443 0.00016713028027049413
0.31734806629834256 0.31734806629834256 0.00016957311032193877
0.3175690607734807 0.3175690607734807 0.0001707752073728704
0.3177900552486188 0.3177900552486188 0.0001725075890130422
0.31801104972375693 0.31801104972375693 0.0001739758581900062
0.31823204419889506 0.31823204419889506 0.00017605487392309159
0.3184530386740332 0.3184530386740332 0.0001784056512674874
0.3186740331491713 0.3186740331491713 0.00018056873787550677
0.31889502762430944 0.31889502762430944 0.00018150278623344646
0.31911602209944756 0.31911602209944756 0.00018462096173103002
0.31933701657458563 0.31933701657458563 0.00018584495799225844
0.31955801104972376 0.31955801104972376 0.00018810870753531282
0.3197790055248619 0.3197790055248619 0.00018996471766863593
0.32 0.32 0.00019190224422502213
0.32022099447513813 0.32022099447513813 0.00019451340585380217
0.32044198895027626 0.32044198895027626 0.00019529133272863964
0.3206629834254144 0.3206629834254144 0.00019702973241597237
0.3208839779005525 0.3208839779005525 0.00019937420894193203
0.32110497237569063 0.32110497237569063 0.00020075401437836152
0.32132596685082876 0.32132596685082876 0.0002023039723242378
0.3215469613259669 0.3215469613259669 0.000204834012507642
0.321767955801105 0.321767955801105 0.00020717965630802267
0.32198895027624314 0.32198895027624314 0.0002080913678220106
0.32220994475138126 0.32220994475138126 0.00021074925667873495
0.32243093922651933 0.32243093922651933 0.0002129082164403058
0.32265193370165746 0.32265193370165746 0.00021508475030966763
0.3228729281767956 0.3228729281767956 0.00021624554564675692
0.3230939226519337 0.3230939226519337 0.0002188520834161523
0.32331491712707183 0.32331491712707183 0.00022131518542111944
0.32353591160220996 0.32353591160220996 0.00022289646512497121
0.3237569060773481 0.3237569060773481 0.0002250032720249767
0.3239779005524862 0.3239779005524862 0.00022674093718398397
0.32419889502762433 0.32419889502762433 0.0002291335846401585
0.32441988950276246 0.32441988950276246 0.00023105965107973482
0.3246408839779006 0.3246408839779006 0.00023417659030446257
0.3248618784530387 0.3248618784530387 0.00023556853825761504
0.32508287292817684 0.32508287292817684 0.00023725216441938926
0.32530386740331496 0.32530386740331496 0.0002400826929348267
0.32552486187845303 0.32552486187845303 0.00024140448445947823
0.32574585635359116 0.32574585635359116 0.0002442039871711926
0.3259668508287293 0.3259668508287293 0.00024492368385162466
0.3261878453038674 0.3261878453038674 0.0002467741415081536
0.32640883977900553 0.32640883977900553 0.00025020523503698665
0.32662983425414366 0.32662983425414366 0.0002520827570910224
0.3268508287292818 0.3268508287292818 0.00025500865879470334
0.3270718232044199 0.3270718232044199 0.0002567940728010697
0.32729281767955803 0.32729281767955803 0.00025942539535583805
0.32751381215469616 0.32751381215469616 0.0002622688580040301
0.3277348066298343 0.3277348066298343 0.0002636910836500873
0.3279558011049724 0.3279558011049724 0.0002667300625393843
0.32817679558011054 0.32817679558011054 0.0002692391485842098
0.32839779005524866 0.32839779005524866 0.00027116707654775853
0.3286187845303868 0.3286187845303868 0.0002731156499970966
0.32883977900552486 0.32883977900552486 0.0002752420745311241
0.329060773480663 0.329060773480663 0.0002776240966314406
0.3292817679558011 0.3292817679558011 0.0002801043399402526
0.32950276243093923 0.32950276243093923 0.0002830779697407727
0.32972375690607736 0.32972375690607736 0.00028423190590919984
0.3299447513812155 0.3299447513812155 0.00028738690016683505
0.3301657458563536 0.3301657458563536 0.00028995390170963244
0.33038674033149174 0.33038674033149174 0.00029192470824118233
0.33060773480662986 0.33060773480662986 0.00029497095070310877
0.330828729281768 0.330828729281768 0.0002974329644928742
0.3310497237569061 0.3310497237569061 0.00029987965141845777
0.33127071823204424 0.33127071823204424 0.00030161525459957827
0.33149171270718236 0.33149171270718236 0.00030460375697846794
0.3317127071823205 0.3317127071823205 0.00030702712328383624
0.33193370165745856 0.33193370165745856 0.00030983444022440217
0.3321546961325967 0.3321546961325967 0.00031228559337294234
0.3323756906077348 0.3323756906077348 0.00031487632287039834
0.33259668508287293 0.33259668508287293 0.00031742337488898623
0.33281767955801106 0.33281767955801106 0.00032010613735743805
0.3330386740331492 0.3330386740331492 0.0003225643231742605
0.3332596685082873 0.3332596685082873 0.0003251117340616274
0.33348066298342544 0.33348066298342544 0.00032840889159027533
0.33370165745856356 0.33370165745856356 0.00033089446355486803
0.3339226519337017 0.3339226519337017 0.00033232614100569614
0.3341436464088398 0.3341436464088398 0.00033573095263453887
0.33436464088397794 0.33436464088397794 0.0003383549811463443
0.33458563535911606 0.33458563535911606 0.0003410636942327237
0.3348066298342542 0.3348066298342542 0.00034454430666311186
0.33502762430939226 0.33502762430939226 0.000346972080985017
0.3352486187845304 0.3352486187845304 0.000350034394946747
0.3354696132596685 0.3354696132596685 0.00035188066717900735
0.33569060773480663 0.33569060773480663 0.00035559611301810867
0.33591160220994476 0.33591160220994476 0.0003567877670411394
0.3361325966850829 0.3361325966850829 0.00036051010980273285
0.336353591160221 0.336353591160221 0.0003631304564507281
0.33657458563535914 0.33657458563535914 0.00036583487225063727
0.33679558011049726 0.33679558011049726 0.000368487027045874
0.3370165745856354 0.3370165745856354 0.00037210492831482795
0.3372375690607735 0.3372375690607735 0.00037435619356813554
0.33745856353591164 0.33745856353591164 0.00037706764546188785
0.33767955801104976 0.33767955801104976 0.00038017078294619186
0.3379005524861879 0.3379005524861879 0.0003830292706327167
0.338121546961326 0.338121546961326 0.00038639459216311745
0.3383425414364641 0.3383425414364641 0.00038936396690561974
0.3385635359116022 0.3385635359116022 0.0003919047583744795
0.33878453038674033 0.33878453038674033 0.0003946046696943025
0.33900552486187846 0.33900552486187846 0.0003989822131672511
0.3392265193370166 0.3392265193370166 0.00040089489751884316
0.3394475138121547 0.3394475138121547 0.0004034517505111838
0.33966850828729284 0.33966850828729284 0.00040631248317461857
0.33988950276243096 0.33988950276243096 0.00040967473447014725
0.3401104972375691 0.3401104972375691 0.00041242919602280635
0.3403314917127072 0.3403314917127072 0.00041511362446426377
0.34055248618784534 0.34055248618784534 0.0004195095435677057
0.34077348066298346 0.34077348066298346 0.00042107204292400987
0.3409944751381216 0.3409944751381216 0.00042414906235708794
0.3412154696132597 0.3412154696132597 0.00042817693051347823
0.3414364640883978 0.3414364640883978 0.00043038846723521387
0.3416574585635359 0.3416574585635359 0.0004348243642664947
0.34187845303867404 0.34187845303867404 0.0004364976659430322
0.34209944751381216 0.34209944751381216 0.00043963798306843947
0.3423204419889503 0.3423204419889503 0.0004433160659520134
0.3425414364640884 0.3425414364640884 0.0004475209913610393
0.34276243093922654 0.34276243093922654 0.00045053454063422136
0.34298342541436466 0.34298342541436466 0.00045351094309959604
0.3432044198895028 0.3432044198895028 0.0004564549205482278
0.3434254143646409 0.3434254143646409 0.0004602620445720573
0.34364640883977904 0.34364640883977904 0.00046343281876968514
0.34386740331491716 0.34386740331491716 0.0004676911234137507
0.3440883977900553 0.3440883977900553 0.00047051206637157764
0.3443093922651934 0.3443093922651934 0.00047269074271644103
0.3445303867403315 0.3445303867403315 0.00047665655830934743
0.3447513812154696 0.3447513812154696 0.0004784300536999536
0.34497237569060774 0.34497237569060774 0.00048311514384589147
0.34519337016574586 0.34519337016574586 0.0004852295697744717
0.345414364640884 0.345414364640884 0.0004894351917101613
0.3456353591160221 0.3456353591160221 0.0004917394601828344
0.34585635359116024 0.34585635359116024 0.0004959717141592693
0.34607734806629836 0.34607734806629836 0.0004990333268487414
0.3462983425414365 0.3462983425414365 0.000502807201868379
0.3465193370165746 0.3465193370165746 0.0005072335570252108
0.34674033149171274 0.34674033149171274 0.0005089385397451424
0.34696132596685086 0.34696132596685086 0.0005121675621568038
0.347182320441989 0.347182320441989 0.0005154052649118639
0.3474033149171271 0.3474033149171271 0.0005207056661927196
0.34762430939226524 0.34762430939226524 0.0005243502061975755
0.3478453038674033 0.3478453038674033 0.0005274219200441574
0.34806629834254144 0.34806629834254144 0.0005305438495400629
0.34828729281767956 0.34828729281767956 0.0005343238893444824
0.3485082872928177 0.3485082872928177 0.0005377165152723435
0.3487292817679558 0.3487292817679558 0.0005407307130932793
0.34895027624309394 0.34895027624309394 0.0005451398685504441
0.34917127071823206 0.34917127071823206 0.0005491206420311099
0.3493922651933702 0.3493922651933702 0.0005537421182772292
0.3496132596685083 0.3496132596685083 0.0005559475996266464
0.34983425414364644 0.34983425414364644 0.0005590687070534262
0.35005524861878456 0.35005524861878456 0.0005629009066649449
0.3502762430939227 0.3502762430939227 0.0005677484778344045
0.3504972375690608 0.3504972375690608 0.000569715198988265
0.35071823204419894 0.35071823204419894 0.0005748657025798384
0.350939226519337 0.350939226519337 0.0005777090372258801
0.35116022099447514 0.35116022099447514 0.0005817811700609579
0.35138121546961326 0.35138121546961326 0.0005863127863773698
0.3516022099447514 0.3516022099447514 0.0005888064654566747
0.3518232044198895 0.3518232044198895 0.0005935008511609879
0.35204419889502764 0.35204419889502764 0.0005976267966901507
0.35226519337016576 0.35226519337016576 0.0006013804614902947
0.3524861878453039 0.3524861878453039 0.0006042017217124243
0.352707182320442 0.352707182320442 0.0006088075987934528
0.35292817679558014 0.35292817679558014 0.000612562747717185
0.35314917127071827 0.35314917127071827 0.0006165669608656498
0.3533701657458564 0.3533701657458564 0.0006199031794457222
0.3535911602209945 0.3535911602209945 0.0006245414593649915
0.35381215469613264 0.35381215469613264 0.0006273777050295475
0.3540331491712707 0.3540331491712707 0.000631942247387688
0.35425414364640884 0.35425414364640884 0.0006361807035805072
0.35447513812154696 0.35447513812154696 0.0006405940791559407
0.3546961325966851 0.3546961325966851 0.0006445426480647204
0.3549171270718232 0.3549171270718232 0.0006487774629816565
0.35513812154696134 0.35513812154696134 0.0006510729635596018
0.35535911602209946 0.35535911602209946 0.0006570305065677263
0.3555801104972376 0.3555801104972376 0.000661680241411374
0.3558011049723757 0.3558011049723757 0.0006652858990234194
0.35602209944751384 0.35602209944751384 0.0006687188246735807
0.35624309392265197 0.35624309392265197 0.0006731604036492755
0.3564640883977901 0.3564640883977901 0.0006787646614480577
0.3566850828729282 0.3566850828729282 0.0006807849568830053
0.35690607734806634 0.35690607734806634 0.0006856650914378249
0.35712707182320447 0.35712707182320447 0.0006897603419221273
0.35734806629834254 0.35734806629834254 0.0006950646622239723
0.35756906077348066 0.35756906077348066 0.0006989180814019893
0.3577900552486188 0.3577900552486188 0.0007026747562620479
0.3580110497237569 0.3580110497237569 0.0007063358065719513
0.35823204419889504 0.35823204419889504 0.000712549504752749
0.35845303867403316 0.35845303867403316 0.0007166287608344087
0.3586740331491713 0.3586740331491713 0.0007202024297490023
0.3588950276243094 0.3588950276243094 0.0007242056828783306
0.35911602209944754 0.35911602209944754 0.0007289495803600226
0.35933701657458567 0.35933701657458567 0.0007339054888798771
0.3595580110497238 0.3595580110497238 0.0007379465791845629
0.3597790055248619 0.3597790055248619 0.000742472396297831
0.36000000000000004 0.36000000000000004 0.0007471998264583402
0.36022099447513817 0.36022099447513817 0.0007508912396077467
0.36044198895027624 0.36044198895027624 0.0007555874238592584
0.36066298342541436 0.36066298342541436 0.0007606343569216544
0.3608839779005525 0.3608839779005525 0.0007661354100147125
0.3611049723756906 0.3611049723756906 0.0007690553090912895
0.36132596685082874 0.36132596685082874 0.0007731643728575422
0.36154696132596686 0.36154696132596686 0.000778623341600863
0.361767955801105 0.361767955801105 0.0007824163618397448
0.3619889502762431 0.3619889502762431 0.0007877720390853584
0.36220994475138124 0.36220994475138124 0.0007923254473701554
0.36243093922651937 0.36243093922651937 0.0007969672979785292
0.3626519337016575 0.3626519337016575 0.0008013706737981757
0.3628729281767956 0.3628729281767956 0.0008057778026471478
0.36309392265193374 0.36309392265193374 0.0008112651207094188
0.36331491712707187 0.36331491712707187 0.0008162970543421732
0.36353591160220994 0.36353591160220994 0.0008198751091143549
0.36375690607734806 0.36375690607734806 0.0008248627048344031
0.3639779005524862 0.3639779005524862 0.0008288216332523991
0.3641988950276243 0.3641988950276243 0.0008338900731233729
0.36441988950276244 0.36441988950276244 0.0008396139835792026
0.36464088397790057 0.36464088397790057 0.0008436045137259053
0.3648618784530387 0.3648618784530387 0.0008489134909585435
0.3650828729281768 0.3650828729281768 0.0008542698396864039
0.36530386740331494 0.36530386740331494 0.0008593159828037228
0.36552486187845307 0.36552486187845307 0.000864990280693025
0.3657458563535912 0.3657458563535912 0.0008691429081767116
0.3659668508287293 0.3659668508287293 0.0008734792897819373
0.36618784530386744 0.36618784530386744 0.0008781300574624475
0.36640883977900557 0.36640883977900557 0.0008837173679907011
0.3666298342541437 0.3666298342541437 0.0008879790397979781
0.36685082872928176 0.36685082872928176 0.0008930726106495582
0.3670718232044199 0.3670718232044199 0.0008983595830339517
0.367292817679558 0.367292817679558 0.0009031738020657362
0.36751381215469614 0.36751381215469614 0.0009092361154228907
0.36773480662983427 0.36773480662983427 0.0009133795967232283
0.3679558011049724 0.3679558011049724 0.000917671217852617
0.3681767955801105 0.3681767955801105 0.000922728531398515
0.36839779005524864 0.36839779005524864 0.0009289498258567807
0.36861878453038677 0.36861878453038677 0.0009337601781037061
0.3688397790055249 0.3688397790055249 0.0009392367382716778
0.369060773480663 0.369060773480663 0.0009438256314339869
0.36928176795580114 0.36928176795580114 0.0009490137909191295
0.36950276243093927 0.36950276243093927 0.0009544939737675121
0.3697237569060774 0.3697237569060774 0.0009600577288910528
0.36994475138121546 0.36994475138121546 0.0009643315599937873
0.3701657458563536 0.3701657458563536 0.0009706928321127099
0.3703867403314917 0.3703867403314917 0.0009750986664947865
0.37060773480662984 0.37060773480662984 0.0009804339601615165
0.37082872928176797 0.37082872928176797 0.0009870928681119285
0.3710497237569061 0.3710497237569061 0.0009915046057558935
0.3712707182320442 0.3712707182320442 0.0009979716106644896
0.37149171270718234 0.37149171270718234 0.0010025408792509452
0.37171270718232047 0.37171270718232047 0.0010073659212484548
0.3719337016574586 0.3719337016574586 0.001013058819622127
0.3721546961325967 0.3721546961325967 0.0010199512748051469
0.37237569060773484 0.37237569060773484 0.0010237769371455543
0.37259668508287297 0.37259668508287297 0.0010303823879381233
0.3728176795580111 0.3728176795580111 0.0010353821871923867
0.37303867403314916 0.37303867403314916 0.001041167875034001
0.3732596685082873 0.3732596685082873 0.0010463406047511448
0.3734806629834254 0.3734806629834254 0.001052396390607563
0.37370165745856354 0.37370165745856354 0.0010581511477298464
0.37392265193370167 0.37392265193370167 0.0010630147298598099
0.3741436464088398 0.3741436464088398 0.0010689026371466712
0.3743646408839779 0.3743646408839779 0.0010746325316187446
0.37458563535911604 0.37458563535911604 0.001079453205027741
0.37480662983425417 0.37480662983425417 0.0010853043456754424
0.3750276243093923 0.3750276243093923 0.0010922767859190513
0.3752486187845304 0.3752486187845304 0.0010966364721783262
0.37546961325966854 0.37546961325966854 0.0011035469404620479
0.37569060773480667 0.37569060773480667 0.0011103840565029103
0.3759116022099448 0.3759116022099448 0.0011155374292277469
0.3761325966850829 0.3761325966850829 0.0011214837407243133
0.376353591160221 0.376353591160221 0.0011273009136388223
0.3765745856353591 0.3765745856353591 0.0011325552993166899
0.37679558011049724 0.37679558011049724 0.0011389023056282413
0.37701657458563537 0.37701657458563537 0.001144612291601845
0.3772375690607735 0.3772375690607735 0.0011519190732016535
0.3774585635359116 0.3774585635359116 0.0011564735772187493
0.37767955801104974 0.37767955801104974 0.0011630058900459874
0.37790055248618787 0.37790055248618787 0.001168830762340671
0.378121546961326 0.378121546961326 0.0011744722720821407
0.3783425414364641 0.3783425414364641 0.0011809004696521539
0.37856353591160224 0.37856353591160224 0.0011864240885077339
0.37878453038674037 0.37878453038674037 0.0011919626666784768
0.3790055248618785 0.3790055248618785 0.0011992206662763486
0.3792265193370166 0.3792265193370166 0.0012051815539750703
0.3794475138121547 0.3794475138121547 0.0012112955947603478
0.3796685082872928 0.3796685082872928 0.0012171196471006897
0.37988950276243094 0.37988950276243094 0.0012230301138437873
0.38011049723756907 0.38011049723756907 0.0012288517350624008
0.3803314917127072 0.3803314917127072 0.0012366709763920693
0.3805524861878453 0.3805524861878453 0.0012433048908990644
0.38077348066298344 0.38077348066298344 0.001248077347355441
0.38099447513812157 0.38099447513812157 0.001254689096807696
0.3812154696132597 0.3812154696132597 0.0012598057085457158
0.3814364640883978 0.3814364640883978 0.0012682819249293949
0.38165745856353595 0.38165745856353595 0.0012738849810879998
0.38187845303867407 0.38187845303867407 0.0012795410227979575
0.3820994475138122 0.3820994475138122 0.0012855107267706425
0.3823204419889503 0.3823204419889503 0.001293601965121136
0.3825414364640884 0.3825414364640884 0.0012991134794106304
0.3827624309392265 0.3827624309392265 0.0013063260342686926
0.38298342541436464 0.38298342541436464 0.001312145826133778
0.38320441988950277 0.38320441988950277 0.0013193753821563789
0.3834254143646409 0.3834254143646409 0.0013253302023759403
0.383646408839779 0.383646408839779 0.001332079609677431
0.38386740331491714 0.38386740331491714 0.0013389340146389717
0.38408839779005527 0.38408839779005527 0.001344708527621929
0.3843093922651934 0.3843093922651934 0.0013521340983892634
0.3845303867403315 0.3845303867403315 0.0013587429925818519
0.38475138121546965 0.38475138121546965 0.0013652702680772059
0.38497237569060777 0.38497237569060777 0.0013723963969208709
0.3851933701657459 0.3851933701657459 0.0013775892001375158
0.385414364640884 0.385414364640884 0.0013855058672710172
0.38563535911602215 0.38563535911602215 0.001392165507531303
0.3858563535911602 0.3858563535911602 0.001399534939663174
0.38607734806629834 0.38607734806629834 0.001407035551439942
0.38629834254143647 0.38629834254143647 0.0014126300111447703
0.3865193370165746 0.3865193370165746 0.0014200286815911779
0.3867403314917127 0.3867403314917127 0.0014259640151300544
0.38696132596685084 0.38696132596685084 0.0014327252108070335
0.38718232044198897 0.38718232044198897 0.0014398590336076184
0.3874033149171271 0.3874033149171271 0.0014468581191457585
0.3876243093922652 0.3876243093922652 0.0014548319785561383
0.38784530386740335 0.38784530386740335 0.001462176507747802
0.38806629834254147 0.38806629834254147 0.0014688533018998593
0.3882872928176796 0.3882872928176796 0.0014761584974176566
0.3885082872928177 0.3885082872928177 0.001482962428286016
0.38872928176795585 0.38872928176795585 0.001490079889044461
0.3889502762430939 0.3889502762430939 0.001496328785017929
0.38917127071823204 0.38917127071823204 0.0015029026513854617
0.38939226519337017 0.38939226519337017 0.001511027808840923
0.3896132596685083 0.3896132596685083 0.0015182724572515515
0.3898342541436464 0.3898342541436464 0.0015232425848431906
0.39005524861878454 0.39005524861878454 0.0015324399909107142
0.39027624309392267 0.39027624309392267 0.0015397056079872289
0.3904972375690608 0.3904972375690608 0.0015475100224109375
0.3907182320441989 0.3907182320441989 0.0015543073249142067
0.39093922651933705 0.39093922651933705 0.0015623660167220569
0.39116022099447517 0.39116022099447517 0.0015687888904124285
0.3913812154696133 0.3913812154696133 0.0015757015980872453
0.3916022099447514 0.3916022099447514 0.0015836102100088299
0.39182320441988955 0.39182320441988955 0.001590852264968583
0.3920441988950276 0.3920441988950276 0.0016002140753071004
0.39226519337016574 0.39226519337016574 0.0016070099376919389
0.39248618784530387 0.39248618784530387 0.001613956827768198
0.392707182320442 0.392707182320442 0.0016223967955380048
0.3929281767955801 0.3929281767955801 0.0016286333933059174
0.39314917127071825 0.39314917127071825 0.0016364558478945383
0.39337016574585637 0.39337016574585637 0.0016436652043229357
0.3935911602209945 0.3935911602209945 0.001651273124065755
0.3938121546961326 0.3938121546961326 0.0016596343373243292
0.39403314917127075 0.39403314917127075 0.0016662645076247819
0.39425414364640887 0.39425414364640887 0.001676298142497007
0.394475138121547 0.394475138121547 0.0016829412525569878
0.3946961325966851 0.3946961325966851 0.0016898330551254776
0.39491712707182325 0.39491712707182325 0.0016986982495370558
0.3951381215469614 0.3951381215469614 0.0017065399059424019
0.39535911602209944 0.39535911602209944 0.001714019191066262
0.39558011049723757 0.39558011049723757 0.0017216921230702445
0.3958011049723757 0.3958011049723757 0.0017297115771052388
0.3960220994475138 0.3960220994475138 0.001737200711582319
0.39624309392265195 0.39624309392265195 0.0017458289877251015
0.39646408839779007 0.39646408839779007 0.0017530464083271559
0.3966850828729282 0.3966850828729282 0.001761069219758227
0.3969060773480663 0.3969060773480663 0.0017694775698936724
0.39712707182320445 0.39712707182320445 0.0017776098665245105
0.3973480662983426 0.3973480662983426 0.0017855941762475606
0.3975690607734807 0.3975690607734807 0.0017947517224733527
0.3977900552486188 0.3977900552486188 0.0018013887172879219
0.39801104972375695 0.39801104972375695 0.001809937276022619
0.3982320441988951 0.3982320441988951 0.0018182097975530188
0.39845303867403314 0.39845303867403314 0.0018252880366591194
0.39867403314917127 0.39867403314917127 0.0018342973195788937
0.3988950276243094 0.3988950276243094 0.0018424587534401974
0.3991160220994475 0.3991160220994475 0.0018506616910271726
0.39933701657458565 0.39933701657458565 0.0018586993434283597
0.39955801104972377 0.39955801104972377 0.0018672507935550034
0.3997790055248619 0.3997790055248619 0.0018758628624164402
0.4 0.4 0.0018827113980538703
0.40022099447513815 0.40022099447513815 0.00189218313211208
0.4004419889502763 0.4004419889502763 0.0019009004145984794
0.4006629834254144 0.4006629834254144 0.0019084858195825752
0.4008839779005525 0.4008839779005525 0.0019171027650627462
0.40110497237569065 0.40110497237569065 0.0019256769338951577
0.4013259668508288 0.4013259668508288 0.0019351739312686656
0.40154696132596684 0.40154696132596684 0.0019441211122968564
0.40176795580110497 0.40176795580110497 0.0019520434138777564
0.4019889502762431 0.4019889502762431 0.001961290920345601
0.4022099447513812 0.4022099447513812 0.001968713288396084
0.40243093922651935 0.40243093922651935 0.001978531832913205
0.40265193370165747 0.40265193370165747 0.001986536687682429
0.4028729281767956 0.4028729281767956 0.0019960418530838945
0.4030939226519337 0.4030939226519337 0.0020026952080048089
0.40331491712707185 0.40331491712707185 0.0020131717158766934
0.40353591160221 0.40353591160221 0.0020216732118169737
0.4037569060773481 0.4037569060773481 0.0020294050027605339
0.4039779005524862 0.4039779005524862 0.002039453309942336
0.40419889502762435 0.40419889502762435 0.00204820445165575
0.4044198895027625 0.4044198895027625 0.002057198136833672
0.4046408839779006 0.4046408839779006 0.0020670840326480319
0.40486187845303867 0.40486187845303867 0.002075030663908867
0.4050828729281768 0.4050828729281768 0.0020842991933043058
0.4053038674033149 0.4053038674033149 0.0020931514814446358
0.40552486187845305 0.40552486187845305 0.00210230893395339
0.40574585635359117 0.40574585635359117 0.002110837933032901
0.4059668508287293 0.4059668508287293 0.002120591519626467
0.4061878453038674 0.4061878453038674 0.0021288974961415497
0.40640883977900555 0.40640883977900555 0.0021393608855314256
0.4066298342541437 0.4066298342541437 0.002147041359305766
0.4068508287292818 0.4068508287292818 0.002157282820303283
0.4070718232044199 0.4070718232044199 0.0021659637811683337
0.40729281767955805 0.40729281767955805 0.002175803732594509
0.4075138121546962 0.4075138121546962 0.0021849408131754748
0.4077348066298343 0.4077348066298343 0.0021941904162963469
0.40795580110497237 0.40795580110497237 0.0022042166159128289
0.4081767955801105 0.4081767955801105 0.0022134342894857478
0.4083977900552486 0.4083977900552486 0.0022230364555482454
0.40861878453038675 0.40861878453038675 0.002232059658585308
0.4088397790055249 0.4088397790055249 0.0022417656030019794
0.409060773480663 0.409060773480663 0.0022502424648854996
0.4092817679558011 0.4092817679558011 0.0022593931752496797
0.40950276243093925 0.40950276243093925 0.002269858230660114
0.4097237569060774 0.4097237569060774 0.002279316596376434
0.4099447513812155 0.4099447513812155 0.0022891631844060768
0.4101657458563536 0.4101657458563536 0.002297534952091024
0.41038674033149175 0.41038674033149175 0.0023082704203315209
0.4106077348066299 0.4106077348066299 0.0023172781699542998
0.410828729281768 0.410828729281768 0.002328909886860121
0.41104972375690607 0.41104972375690607 0.0023380837123400208
0.4112707182320442 0.4112707182320442 0.0023470720783800769
0.4114917127071823 0.4114917127071823 0.0023567349885396835
0.41171270718232045 0.41171270718232045 0.0023676689754440055
0.4119337016574586 0.4119337016574586 0.0023775831496619457
0.4121546961325967 0.4121546961325967 0.0023874358560664829
0.4123756906077348 0.4123756906077348 0.0023983733422327936
0.41259668508287295 0.41259668508287295 0.002408064162944982
0.4128176795580111 0.4128176795580111 0.0024177434448505749
0.4130386740331492 0.4130386740331492 0.0024281255308046176
0.4132596685082873 0.4132596685082873 0.0024381475731762838
0.41348066298342545 0.41348066298342545 0.002447447823803065
0.4137016574585636 0.4137016574585636 0.0024580984439926659
0.4139226519337017 0.4139226519337017 0.002467789251074808
0.41414364640883977 0.41414364640883977 0.0024773951208120357
0.4143646408839779 0.4143646408839779 0.0024873126340375689
0.414585635359116 0.414585635359116 0.002498478647067186
0.41480662983425415 0.41480662983425415 0.0025080276044648298
0.4150276243093923 0.4150276243093923 0.0025189028894500094
0.4152486187845304 0.4152486187845304 0.002528834141616331
0.4154696132596685 0.4154696132596685 0.002540308277041907
0.41569060773480665 0.41569060773480665 0.0025501521218534225
0.4159116022099448 0.4159116022099448 0.0025600188588194175
0.4161325966850829 0.4161325966850829 0.0025713985424282664
0.416353591160221 0.416353591160221 0.002581674871696898
0.41657458563535915 0.41657458563535915 0.002591416346859836
0.4167955801104973 0.4167955801104973 0.0026030122400346065
0.4170165745856354 0.4170165745856354 0.0026128498140559248
0.4172375690607735 0.4172375690607735 0.0026246309163718026
0.4174585635359116 0.4174585635359116 0.0026354226080747957
0.4176795580110497 0.4176795580110497 0.0026452064109182256
0.41790055248618785 0.41790055248618785 0.0026560615383986968
0.418121546961326 0.418121546961326 0.0026669657536964417
0.4183425414364641 0.4183425414364641 0.0026778231745954209
0.4185635359116022 0.4185635359116022 0.0026887696857583007
0.41878453038674035 0.41878453038674035 0.0026999372152095694
0.4190055248618785 0.4190055248618785 0.002709506720248213
0.4192265193370166 0.4192265193370166 0.0027209648039513447
0.4194475138121547 0.4194475138121547 0.002733151323920482
0.41966850828729285 0.41966850828729285 0.0027445792173748987
0.419889502762431 0.419889502762431 0.0027543250030518287
0.4201104972375691 0.4201104972375691 0.002765791228305196
0.42033149171270723 0.42033149171270723 0.002776820299268251
0.4205524861878453 0.4205524861878453 0.002788426288208231
0.4207734806629834 0.4207734806629834 0.0027981122225995745
0.42099447513812155 0.42099447513812155 0.002808760418578848
0.4212154696132597 0.4212154696132597 0.0028215685707758655
0.4214364640883978 0.4214364640883978 0.00283351775367417
0.4216574585635359 0.4216574585635359 0.0028432214631482208
0.42187845303867405 0.42187845303867405 0.0028563679939263184
0.4220994475138122 0.4220994475138122 0.002867106053275555
0.4223204419889503 0.4223204419889503 0.0028779880700925276
0.4225414364640884 0.4225414364640884 0.0028899211320401699
0.42276243093922655 0.42276243093922655 0.00290149098864687
0.4229834254143647 0.4229834254143647 0.0029133029433402056
0.4232044198895028 0.4232044198895028 0.002923306420676798
0.42342541436464093 0.42342541436464093 0.0029344695910685765
0.423646408839779 0.423646408839779 0.002946981594522531
0.4238674033149171 0.4238674033149171 0.002958316618150464
0.42408839779005525 0.42408839779005525 0.002970197611007686
0.4243093922651934 0.4243093922651934 0.002981991503701123
0.4245303867403315 0.4245303867403315 0.002994626576818307
0.4247513812154696 0.4247513812154696 0.0030065263735574788
0.42497237569060775 0.42497237569060775 0.0030179960912462419
0.4251933701657459 0.4251933701657459 0.003030234614460798
0.425414364640884 0.425414364640884 0.003041998957562231
0.4256353591160221 0.4256353591160221 0.0030527130710208134
0.42585635359116025 0.42585635359116025 0.003065152294299536
0.4260773480662984 0.4260773480662984 0.0030765833881956584
0.4262983425414365 0.4262983425414365 0.003089255008302474
0.42651933701657463 0.42651933701657463 0.003101731406202147
0.42674033149171275 0.42674033149171275 0.003113119298398071
0.4269613259668508 0.4269613259668508 0.0031258724312520126
0.42718232044198895 0.42718232044198895 0.0031375543543840018
0.4274033149171271 0.4274033149171271 0.003150531929546079
0.4276243093922652 0.4276243093922652 0.003163360303874128
0.4278453038674033 0.4278453038674033 0.0031735028300796067
0.42806629834254145 0.42806629834254145 0.0031884430006868999
0.4282872928176796 0.4282872928176796 0.0031991648847174366
0.4285082872928177 0.4285082872928177 0.0032107320266031769
0.4287292817679558 0.4287292817679558 0.0032242342291493935
0.42895027624309395 0.42895027624309395 0.0032371386424804844
0.4291712707182321 0.4291712707182321 0.0032490595773706839
0.4293922651933702 0.4293922651933702 0.0032621916408519717
0.42961325966850833 0.42961325966850833 0.0032737408839101898
0.42983425414364645 0.42983425414364645 0.0032879321454732178
0.4300552486187845 0.4300552486187845 0.0032988539831972465
0.43027624309392265 0.43027624309392265 0.003311761683791299
0.4304972375690608 0.4304972375690608 0.003323641363806216
0.4307182320441989 0.4307182320441989 0.003337727604195387
0.430939226519337 0.430939226519337 0.003351218287969801
0.43116022099447515 0.43116022099447515 0.0033634286433013086
0.4313812154696133 0.4313812154696133 0.0033760985317722294
0.4316022099447514 0.4316022099447514 0.0033897562038997365
0.43182320441988953 0.43182320441988953 0.0034014410298000934
0.43204419889502765 0.43204419889502765 0.0034153181456097866
0.4322651933701658 0.4322651933701658 0.0034270902249867228
0.4324861878453039 0.4324861878453039 0.003440454408368542
0.43270718232044203 0.43270718232044203 0.0034537634095806229
0.43292817679558016 0.43292817679558016 0.003467223563681798
0.4331491712707182 0.4331491712707182 0.0034791696549669175
0.43337016574585635 0.43337016574585635 0.003492651713021901
0.4335911602209945 0.4335911602209945 0.003506177191936732
0.4338121546961326 0.4338121546961326 0.0035196825710605038
0.4340331491712707 0.4340331491712707 0.0035329782711589036
0.43425414364640885 0.43425414364640885 0.003545728007468972
0.434475138121547 0.434475138121547 0.0035599131921481964
0.4346961325966851 0.4346961325966851 0.003573454357596177
0.43491712707182323 0.43491712707182323 0.003585743853438087
0.43513812154696135 0.43513812154696135 0.003599605979284914
0.4353591160220995 0.4353591160220995 0.00361406648611005
0.4355801104972376 0.4355801104972376 0.0036267922047846345
0.43580110497237573 0.43580110497237573 0.003640095169740524
0.43602209944751386 0.43602209944751386 0.0036545025154870265
0.436243093922652 0.436243093922652 0.003668298365440471
0.43646408839779005 0.43646408839779005 0.0036809235918764348
0.4366850828729282 0.4366850828729282 0.003696477039500993
0.4369060773480663 0.4369060773480663 0.003708630330592367
0.4371270718232044 0.4371270718232044 0.0037232904984446197
0.43734806629834255 0.43734806629834255 0.003737119384865797
0.4375690607734807 0.4375690607734807 0.0037511586974730275
0.4377900552486188 0.4377900552486188 0.0037660000677814926
0.43801104972375693 0.43801104972375693 0.003778641870413208
0.43823204419889505 0.43823204419889505 0.0037920807647893247
0.4384530386740332 0.4384530386740332 0.0038064578147520226
0.4386740331491713 0.4386740331491713 0.003821314518950384
0.43889502762430943 0.43889502762430943 0.0038367760590377645
0.43911602209944756 0.43911602209944756 0.003849617433854623
0.4393370165745857 0.4393370165745857 0.003863339250522237
0.43955801104972375 0.43955801104972375 0.003877981385377373
0.4397790055248619 0.4397790055248619 0.0038927935317945945
0.44 0.44 0.003907232738968439
0.4402209944751381 0.4402209944751381 0.003921200899895096
0.44044198895027625 0.44044198895027625 0.003937188642319691
0.4406629834254144 0.4406629834254144 0.00395011333955738
0.4408839779005525 0.4408839779005525 0.003964535783721323
0.44110497237569063 0.44110497237569063 0.0039796646118963759
0.44132596685082875 0.44132596685082875 0.003993401388161579
0.4415469613259669 0.4415469613259669 0.004008859147746767
0.441767955801105 0.441767955801105 0.004023276122114231
0.44198895027624313 0.44198895027624313 0.004037901870686586
0.44220994475138126 0.44220994475138126 0.00405285263942262
0.4424309392265194 0.4424309392265194 0.004067488430268351
0.44265193370165745 0.44265193370165745 0.004081372842921551
0.4428729281767956 0.4428729281767956 0.004097819763265991
0.4430939226519337 0.4430939226519337 0.00411124316585638
0.44331491712707183 0.44331491712707183 0.0041258403033833739
0.44353591160220995 0.44353591160220995 0.0041409677529714319
0.4437569060773481 0.4437569060773481 0.00415577289397595
0.4439779005524862 0.4439779005524862 0.004171177903446027
0.44419889502762433 0.44419889502762433 0.004186775672606387
0.44441988950276246 0.44441988950276246 0.004203221446222251
0.4446408839779006 0.4446408839779006 0.004217336400556666
0.4448618784530387 0.4448618784530387 0.00423246942445257
0.44508287292817683 0.44508287292817683 0.004248250921896342
0.44530386740331496 0.44530386740331496 0.004263577361325696
0.4455248618784531 0.4455248618784531 0.004279150459507934
0.4457458563535912 0.4457458563535912 0.004294593977568624
0.4459668508287293 0.4459668508287293 0.00430998823216767
0.4461878453038674 0.4461878453038674 0.004326093713071299
0.44640883977900553 0.44640883977900553 0.00434162143434416
0.44662983425414365 0.44662983425414365 0.004358377778112745
0.4468508287292818 0.4468508287292818 0.004373449715944601
0.4470718232044199 0.4470718232044199 0.004388624559475389
0.44729281767955803 0.44729281767955803 0.004403877108863172
0.44751381215469616 0.44751381215469616 0.004418886564171875
0.4477348066298343 0.4477348066298343 0.004435345162419983
0.4479558011049724 0.4479558011049724 0.004450421754742035
0.44817679558011053 0.44817679558011053 0.004466833784939995
0.44839779005524866 0.44839779005524866 0.004483612271746105
0.4486187845303868 0.4486187845303868 0.004498792615193595
0.4488397790055249 0.4488397790055249 0.004516238740486788
0.449060773480663 0.449060773480663 0.004531472771794452
0.4492817679558011 0.4492817679558011 0.00454769738437796
0.44950276243093923 0.44950276243093923 0.004564670950591362
0.44972375690607735 0.44972375690607735 0.004580486717472921
0.4499447513812155 0.4499447513812155 0.004596318361153024
0.4501657458563536 0.4501657458563536 0.004612278065507906
0.45038674033149173 0.45038674033149173 0.00462967551729053
0.45060773480662986 0.45060773480662986 0.0046460449735571799
0.450828729281768 0.450828729281768 0.004662169214324642
0.4510497237569061 0.4510497237569061 0.004678440720008816
0.45127071823204423 0.45127071823204423 0.004695896006208548
0.45149171270718236 0.45149171270718236 0.004710966654025339
0.4517127071823205 0.4517127071823205 0.004728236194260264
0.4519337016574586 0.4519337016574586 0.0047457718322070538
0.4521546961325967 0.4521546961325967 0.004760165795177844
0.4523756906077348 0.4523756906077348 0.004779155258667849
0.45259668508287293 0.45259668508287293 0.00479629655730951
0.45281767955801105 0.45281767955801105 0.004812307011329235
0.4530386740331492 0.4530386740331492 0.004829081402749516
0.4532596685082873 0.4532596685082873 0.0048464640560246549
0.45348066298342543 0.45348066298342543 0.004863781008661717
0.45370165745856356 0.45370165745856356 0.004880254197752212
0.4539226519337017 0.4539226519337017 0.004896713668809792
0.4541436464088398 0.4541436464088398 0.00491435332157928
0.45436464088397793 0.45436464088397793 0.004930974390634275
0.45458563535911606 0.45458563535911606 0.00494817904401108
0.4548066298342542 0.4548066298342542 0.004966927641152288
0.4550276243093923 0.4550276243093923 0.004983177661953001
0.45524861878453043 0.45524861878453043 0.005002054576056871
0.4554696132596685 0.4554696132596685 0.005018862229556372
0.45569060773480663 0.45569060773480663 0.005035673724560517
0.45591160220994476 0.45591160220994476 0.00505305356529698
0.4561325966850829 0.4561325966850829 0.005070433890378389
0.456353591160221 0.456353591160221 0.0050872168936015788
0.45657458563535913 0.45657458563535913 0.005105191566022801
0.45679558011049726 0.45679558011049726 0.005123068504217299
0.4570165745856354 0.4570165745856354 0.005141263041450996
0.4572375690607735 0.4572375690607735 0.005159137342510648
0.45745856353591163 0.45745856353591163 0.005177301599745055
0.45767955801104976 0.45767955801104976 0.005195301624192577
0.4579005524861879 0.4579005524861879 0.005212453721460629
0.458121546961326 0.458121546961326 0.005230757223201087
0.45834254143646413 0.45834254143646413 0.0052483302228246739
0.4585635359116022 0.4585635359116022 0.005266676737434974
0.45878453038674033 0.45878453038674033 0.005284435109366954
0.45900552486187846 0.45900552486187846 0.0053024917878820199
0.4592265193370166 0.4592265193370166 0.005321090398848098
0.4594475138121547 0.4594475138121547 0.0053396595200598619
0.45966850828729283 0.45966850828729283 0.005359067310928746
0.45988950276243096 0.45988950276243096 0.005375803391439784
0.4601104972375691 0.4601104972375691 0.005395206425291725
0.4603314917127072 0.4603314917127072 0.005414334236835841
0.46055248618784533 0.46055248618784533 0.005431522197581608
0.46077348066298346 0.46077348066298346 0.005449365375498361
0.4609944751381216 0.4609944751381216 0.005469610243141677
0.4612154696132597 0.4612154696132597 0.005489374027759997
0.46143646408839784 0.46143646408839784 0.0055070051079028369
0.4616574585635359 0.4616574585635359 0.005526784468013699
0.46187845303867403 0.46187845303867403 0.005544929923548741
0.46209944751381216 0.46209944751381216 0.005565490664635071
0.4623204419889503 0.4623204419889503 0.005584132972520686
0.4625414364640884 0.4625414364640884 0.005603031479892013
0.46276243093922653 0.46276243093922653 0.005620445889385913
0.46298342541436466 0.46298342541436466 0.005639613679223366
0.4632044198895028 0.4632044198895028 0.005658996609734077
0.4634254143646409 0.4634254143646409 0.0056791474637256189
0.46364640883977903 0.46364640883977903 0.005698363459819709
0.46386740331491716 0.46386740331491716 0.005718616198238218
0.4640883977900553 0.4640883977900553 0.005736766134252668
0.4643093922651934 0.4643093922651934 0.005756956735013506
0.46453038674033154 0.46453038674033154 0.005775757347043939
0.46475138121546966 0.46475138121546966 0.005795388644880277
0.46497237569060773 0.46497237569060773 0.005813909908934387
0.46519337016574586 0.46519337016574586 0.005833931340278712
0.465414364640884 0.465414364640884 0.005853856501405158
0.4656353591160221 0.4656353591160221 0.005875063297662792
0.46585635359116023 0.46585635359116023 0.005895034141583025
0.46607734806629836 0.46607734806629836 0.005913669537750531
0.4662983425414365 0.4662983425414365 0.005934014979134828
0.4665193370165746 0.4665193370165746 0.005954897188031225
0.46674033149171273 0.46674033149171273 0.005974027654584726
0.46696132596685086 0.46696132596685086 0.005993697220725943
0.467182320441989 0.467182320441989 0.00601392559806626
0.4674033149171271 0.4674033149171271 0.006033602092536092
0.46762430939226524 0.46762430939226524 0.006054558909399633
0.46784530386740336 0.46784530386740336 0.006073384001239512
0.46806629834254143 0.46806629834254143 0.006094882825681881
0.46828729281767956 0.46828729281767956 0.006115353238631078
0.4685082872928177 0.4685082872928177 0.006134917981042388
0.4687292817679558 0.4687292817679558 0.006155536354757647
0.46895027624309393 0.46895027624309393 0.006177354892753708
0.46917127071823206 0.46917127071823206 0.006197229471475752
0.4693922651933702 0.4693922651933702 0.0062191066024263699
0.4696132596685083 0.4696132596685083 0.006238891598652114
0.46983425414364643 0.46983425414364643 0.00625955450906651
0.47005524861878456 0.47005524861878456 0.006280172551659374
0.4702762430939227 0.4702762430939227 0.006301396980859361
0.4704972375690608 0.4704972375690608 0.006322213892842135
0.47071823204419894 0.47071823204419894 0.00634270496386748
0.47093922651933706 0.47093922651933706 0.00636385703559189
0.47116022099447513 0.47116022099447513 0.006384111732454015
0.47138121546961326 0.47138121546961326 0.006406530164765792
0.4716022099447514 0.4716022099447514 0.006429247349653593
0.4718232044198895 0.4718232044198895 0.006449702569387087
0.47204419889502763 0.47204419889502763 0.006470216685200425
0.47226519337016576 0.47226519337016576 0.006491223465686674
0.4724861878453039 0.4724861878453039 0.006512918634877342
0.472707182320442 0.472707182320442 0.006533493324222001
0.47292817679558014 0.47292817679558014 0.00655588520682127
0.47314917127071826 0.47314917127071826 0.006577556967543735
0.4733701657458564 0.4733701657458564 0.006598570259492359
0.4735911602209945 0.4735911602209945 0.006621669235031627
0.47381215469613264 0.47381215469613264 0.006642867291008786
0.47403314917127076 0.47403314917127076 0.00666497902969982
0.4742541436464089 0.4742541436464089 0.006687767146404735
0.47447513812154696 0.47447513812154696 0.006710231146316139
0.4746961325966851 0.4746961325966851 0.006731184730703363
0.4749171270718232 0.4749171270718232 0.006753918882566507
0.47513812154696133 0.47513812154696133 0.006775544270552721
0.47535911602209946 0.47535911602209946 0.006799798819216526
0.4755801104972376 0.4755801104972376 0.006820719464732163
0.4758011049723757 0.4758011049723757 0.006842671578051453
0.47602209944751384 0.47602209944751384 0.006864826168514936
0.47624309392265196 0.47624309392265196 0.006888051388113676
0.4764640883977901 0.4764640883977901 0.006910456586097887
0.4766850828729282 0.4766850828729282 0.0069330578885860839
0.47690607734806634 0.47690607734806634 0.006954841875782899
0.47712707182320446 0.47712707182320446 0.00697801120178734
0.4773480662983426 0.4773480662983426 0.007001316425633027
0.47756906077348066 0.47756906077348066 0.00702384960520364
0.4777900552486188 0.4777900552486188 0.007045997786674687
0.4780110497237569 0.4780110497237569 0.007069262006812279
0.47823204419889503 0.47823204419889503 0.007092305866061523
0.47845303867403316 0.47845303867403316 0.007115916768136956
0.4786740331491713 0.4786740331491713 0.007138507173819946
0.4788950276243094 0.4788950276243094 0.00716256738716817
0.47911602209944754 0.47911602209944754 0.0071858438949525559
0.47933701657458566 0.47933701657458566 0.007208361186551836
0.4795580110497238 0.4795580110497238 0.007232574921062074
0.4797790055248619 0.4797790055248619 0.0072563923331090168
0.48000000000000004 0.48000000000000004 0.007278568771999524
0.48022099447513816 0.48022099447513816 0.007301983768437931
0.4804419889502763 0.4804419889502763 0.007327496526211137
0.48066298342541436 0.48066298342541436 0.007351101798214407
0.4808839779005525 0.4808839779005525 0.007374680025948565
0.4811049723756906 0.4811049723756906 0.007397670697419655
0.48132596685082873 0.48132596685082873 0.007421707199531328
0.48154696132596686 0.48154696132596686 0.007446388365614043
0.481767955801105 0.481767955801105 0.007470708572223048
0.4819889502762431 0.4819889502762431 0.007495921260262739
0.48220994475138124 0.48220994475138124 0.0075198592493403398
0.48243093922651936 0.48243093922651936 0.007542931228390517
0.4826519337016575 0.4826519337016575 0.0075668374444230689
0.4828729281767956 0.4828729281767956 0.007591528800411846
0.48309392265193374 0.48309392265193374 0.007616916293230531
0.48331491712707186 0.48331491712707186 0.007640184446503481
0.48353591160221 0.48353591160221 0.0076666222406614839
0.4837569060773481 0.4837569060773481 0.007691195327444394
0.4839779005524862 0.4839779005524862 0.007715872087727754
0.4841988950276243 0.4841988950276243 0.007739572953366206
0.48441988950276244 0.48441988950276244 0.007766195918962395
0.48464088397790056 0.48464088397790056 0.007790008683678723
0.4848618784530387 0.4848618784530387 0.007814806071180616
0.4850828729281768 0.4850828729281768 0.007840674106095057
0.48530386740331494 0.48530386740331494 0.007865343585440102
0.48552486187845306 0.48552486187845306 0.007890905718624044
0.4857458563535912 0.4857458563535912 0.007917033323700095
0.4859668508287293 0.4859668508287293 0.007942090934564843
0.48618784530386744 0.48618784530386744 0.007968555532266673
0.48640883977900556 0.48640883977900556 0.007991629941665928
0.4866298342541437 0.4866298342541437 0.008017832342598479
0.4868508287292818 0.4868508287292818 0.008044524935701157
0.4870718232044199 0.4870718232044199 0.00806824961831153
0.487292817679558 0.487292817679558 0.008095752875573539
0.48751381215469614 0.48751381215469614 0.008121119924823967
0.48773480662983426 0.48773480662983426 0.008147758256858954
0.4879558011049724 0.4879558011049724 0.008173014005634126
0.4881767955801105 0.4881767955801105 0.00820011725904896
0.48839779005524864 0.48839779005524864 0.008225909586438305
0.48861878453038676 0.48861878453038676 0.00825178048344537
0.4888397790055249 0.4888397790055249 0.008277598427444317
0.489060773480663 0.489060773480663 0.008304629103162253
0.48928176795580114 0.48928176795580114 0.008329740314236924
0.48950276243093926 0.48950276243093926 0.008356860377645886
0.4897237569060774 0.4897237569060774 0.00838287790197799
0.4899447513812155 0.4899447513812155 0.008409823000898516
0.4901657458563536 0.4901657458563536 0.008435935500613558
0.4903867403314917 0.4903867403314917 0.008463621733980692
0.49060773480662984 0.49060773480662984 0.008490210125617758
0.49082872928176796 0.49082872928176796 0.008517307340271702
0.4910497237569061 0.4910497237569061 0.008544280536407621
0.4912707182320442 0.4912707182320442 0.008570657344584834
0.49149171270718234 0.49149171270718234 0.00859714165941676
0.49171270718232046 0.49171270718232046 0.008626237665247934
0.4919337016574586 0.4919337016574586 0.008654073544767847
0.4921546961325967 0.4921546961325967 0.008679794336606001
0.49237569060773484 0.49237569060773484 0.00870753938583918
0.49259668508287296 0.49259668508287296 0.00873539817495238
0.4928176795580111 0.4928176795580111 0.008762699503446995
0.4930386740331492 0.4930386740331492 0.00878952284241376
0.49325966850828734 0.49325966850828734 0.008817473101964676
0.4934806629834254 0.4934806629834254 0.008845724446942889
0.49370165745856354 0.49370165745856354 0.008873739582748272
0.49392265193370166 0.49392265193370166 0.008902402651270169
0.4941436464088398 0.4941436464088398 0.00892876343507053
0.4943646408839779 0.4943646408839779 0.008956901571234215
0.49458563535911604 0.49458563535911604 0.008985378541731416
0.49480662983425416 0.49480662983425416 0.009014633708513576
0.4950276243093923 0.4950276243093923 0.009043521489964655
0.4952486187845304 0.4952486187845304 0.009071385950860479
0.49546961325966854 0.49546961325966854 0.00910001338496612
0.49569060773480667 0.49569060773480667 0.009127699569728055
0.4959116022099448 0.4959116022099448 0.009155661822351476
0.4961325966850829 0.4961325966850829 0.009184119374987556
0.49635359116022104 0.49635359116022104 0.009213215143810575
0.4965745856353591 0.4965745856353591 0.009242276514824224
0.49679558011049724 0.49679558011049724 0.009271874644642658
0.49701657458563536 0.49701657458563536 0.009299690307047642
0.4972375690607735 0.4972375690607735 0.009329170452087746
0.4974585635359116 0.4974585635359116 0.009358974826089476
0.49767955801104974 0.49767955801104974 0.009389653264166825
0.49790055248618786 0.49790055248618786 0.009419157790420689
0.498121546961326 0.498121546961326 0.009447588824471542
0.4983425414364641 0.4983425414364641 0.00947790618580627
0.49856353591160224 0.49856353591160224 0.009506973903558015
0.49878453038674037 0.49878453038674037 0.00953624905209291
0.4990055248618785 0.4990055248618785 0.009566724811693982
0.4992265193370166 0.4992265193370166 0.009596448739233928
0.49944751381215474 0.49944751381215474 0.009624304014602724
0.4996685082872928 0.4996685082872928 0.009655580174841814
0.49988950276243094 0.49988950276243094 0.009685254107589883
0.5001104972375691 0.5001104972375691 0.009714345035618683
0.5003314917127072 0.5003314917127072 0.00974522949886824
0.5005524861878453 0.5005524861878453 0.009774707575183119
0.5007734806629834 0.5007734806629834 0.009806962417536728
0.5009944751381216 0.5009944751381216 0.00983540000346086
0.5012154696132597 0.5012154696132597 0.00986667458154032
0.5014364640883978 0.5014364640883978 0.009896989952825607
0.5016574585635359 0.5016574585635359 0.009928356980051338
0.5018784530386741 0.5018784530386741 0.009960423962268935
0.5020994475138122 0.5020994475138122 0.009990635915486164
0.5023204419889503 0.5023204419889503 0.010021352327644102
0.5025414364640884 0.5025414364640884 0.01005238198634755
0.5027624309392266 0.5027624309392266 0.010084850418502434
0.5029834254143647 0.5029834254143647 0.010115403968659336
0.5032044198895028 0.5032044198895028 0.010146455593535872
0.5034254143646409 0.5034254143646409 0.010179483241181708
0.5036464088397791 0.5036464088397791 0.0102085430603656
0.5038674033149172 0.5038674033149172 0.010240356621543226
0.5040883977900553 0.5040883977900553 0.01027204453121006
0.5043093922651934 0.5043093922651934 0.010303769989010208
0.5045303867403315 0.5045303867403315 0.010335088489380034
0.5047513812154696 0.5047513812154696 0.010368525625574405
0.5049723756906077 0.5049723756906077 0.010399312438086187
0.5051933701657458 0.5051933701657458 0.010430937458260924
0.505414364640884 0.505414364640884 0.010462886295028808
0.5056353591160221 0.5056353591160221 0.010494973273352896
0.5058563535911602 0.5058563535911602 0.01052761131258502
0.5060773480662983 0.5060773480662983 0.010560292469368089
0.5062983425414365 0.5062983425414365 0.010591485862777682
0.5065193370165746 0.5065193370165746 0.010623459363682746
0.5067403314917127 0.5067403314917127 0.010656847585432077
0.5069613259668508 0.5069613259668508 0.010690900589095734
0.507182320441989 0.507182320441989 0.010720744011269164
0.5074033149171271 0.5074033149171271 0.010754373724916569
0.5076243093922652 0.5076243093922652 0.010788274077103293
0.5078453038674033 0.5078453038674033 0.01082066416491745
0.5080662983425415 0.5080662983425415 0.010853017520533179
0.5082872928176796 0.5082872928176796 0.010886155093802452
0.5085082872928177 0.5085082872928177 0.010920522178129737
0.5087292817679558 0.5087292817679558 0.010954545190289803
0.508950276243094 0.508950276243094 0.01098747206328708
0.5091712707182321 0.5091712707182321 0.011022278249443123
0.5093922651933702 0.5093922651933702 0.011054621029078992
0.5096132596685083 0.5096132596685083 0.011088883905886377
0.5098342541436465 0.5098342541436465 0.011121364180031804
0.5100552486187846 0.5100552486187846 0.011155207963254194
0.5102762430939227 0.5102762430939227 0.011190159197247526
0.5104972375690608 0.5104972375690608 0.011225068776600529
0.5107182320441989 0.5107182320441989 0.011257094104381312
0.510939226519337 0.510939226519337 0.011292038941507562
0.5111602209944751 0.5111602209944751 0.011326413828596453
0.5113812154696132 0.5113812154696132 0.01136226976365229
0.5116022099447514 0.5116022099447514 0.011395230188516175
0.5118232044198895 0.5118232044198895 0.011431110374876637
0.5120441988950276 0.5120441988950276 0.01146633156719647
0.5122651933701657 0.5122651933701657 0.011501510261393129
0.5124861878453039 0.5124861878453039 0.011537003520793085
0.512707182320442 0.512707182320442 0.01157090094575409
0.5129281767955801 0.5129281767955801 0.011606164907877042
0.5131491712707182 0.5131491712707182 0.011641880415823873
0.5133701657458564 0.5133701657458564 0.011677699125286084
0.5135911602209945 0.5135911602209945 0.011711674687192994
0.5138121546961326 0.5138121546961326 0.011747859886418766
0.5140331491712707 0.5140331491712707 0.011783291359001452
0.5142541436464089 0.5142541436464089 0.011819528199317605
0.514475138121547 0.514475138121547 0.011855225565797472
0.5146961325966851 0.5146961325966851 0.011891705636364157
0.5149171270718232 0.5149171270718232 0.011926816670056696
0.5151381215469614 0.5151381215469614 0.011963005873065465
0.5153591160220995 0.5153591160220995 0.011999243028655167
0.5155801104972376 0.5155801104972376 0.012035667928191232
0.5158011049723757 0.5158011049723757 0.012071249943771789
0.5160220994475139 0.5160220994475139 0.012109547086761506
0.516243093922652 0.516243093922652 0.012144505378984259
0.5164640883977901 0.5164640883977901 0.012181310176405992
0.5166850828729282 0.5166850828729282 0.012219158317552178
0.5169060773480664 0.5169060773480664 0.012256171727733146
0.5171270718232044 0.5171270718232044 0.012292528865386447
0.5173480662983425 0.5173480662983425 0.012329709064453293
0.5175690607734806 0.5175690607734806 0.012365651614026564
0.5177900552486188 0.5177900552486188 0.012404283904868016
0.5180110497237569 0.5180110497237569 0.012441055120713774
0.518232044198895 0.518232044198895 0.012479102136338867
0.5184530386740331 0.5184530386740331 0.012516860294943476
0.5186740331491713 0.5186740331491713 0.012555040699170789
0.5188950276243094 0.5188950276243094 0.012592248660410683
0.5191160220994475 0.5191160220994475 0.012629994021027148
0.5193370165745856 0.5193370165745856 0.012668085155299661
0.5195580110497238 0.5195580110497238 0.012706529587049993
0.5197790055248619 0.5197790055248619 0.01274651352239221
0.52 0.52 0.012783415481884529
0.5202209944751381 0.5202209944751381 0.01282190303853606
0.5204419889502763 0.5204419889502763 0.012861334662975125
0.5206629834254144 0.5206629834254144 0.012900575229875589
0.5208839779005525 0.5208839779005525 0.012938318381714298
0.5211049723756906 0.5211049723756906 0.012977670791849526
0.5213259668508288 0.5213259668508288 0.013017244526320344
0.5215469613259669 0.5215469613259669 0.013056143622225313
0.521767955801105 0.521767955801105 0.013095399193075163
0.5219889502762431 0.5219889502762431 0.01313439573946797
0.5222099447513813 0.5222099447513813 0.013173768467209578
0.5224309392265194 0.5224309392265194 0.013214062134320153
0.5226519337016575 0.5226519337016575 0.013252959098441785
0.5228729281767956 0.5228729281767956 0.013294734908801415
0.5230939226519338 0.5230939226519338 0.0133338790317723
0.5233149171270719 0.5233149171270719 0.0133745226791366
0.5235359116022099 0.5235359116022099 0.01341420385192493
0.523756906077348 0.523756906077348 0.013453740707626887
0.5239779005524862 0.5239779005524862 0.013494000145358502
0.5241988950276243 0.5241988950276243 0.013535009403481444
0.5244198895027624 0.5244198895027624 0.013574924309243867
0.5246408839779005 0.5246408839779005 0.013616878225244142
0.5248618784530387 0.5248618784530387 0.013657160869510113
0.5250828729281768 0.5250828729281768 0.013698232763846881
0.5253038674033149 0.5253038674033149 0.013739462297217648
0.525524861878453 0.525524861878453 0.01378086349437787
0.5257458563535912 0.5257458563535912 0.013821125108689259
0.5259668508287293 0.5259668508287293 0.013862192497207165
0.5261878453038674 0.5261878453038674 0.013903675410625019
0.5264088397790055 0.5264088397790055 0.013944621462081926
0.5266298342541437 0.5266298342541437 0.01398687885508704
0.5268508287292818 0.5268508287292818 0.014027042433532483
0.5270718232044199 0.5270718232044199 0.014070031462930143
0.527292817679558 0.527292817679558 0.014112977923943313
0.5275138121546962 0.5275138121546962 0.014154052611828281
0.5277348066298343 0.5277348066298343 0.014197512129299692
0.5279558011049724 0.5279558011049724 0.014239368993581222
0.5281767955801105 0.5281767955801105 0.014282138290758414
0.5283977900552487 0.5283977900552487 0.014325498825259756
0.5286187845303868 0.5286187845303868 0.01436697214468192
0.5288397790055249 0.5288397790055249 0.014410713406342178
0.529060773480663 0.529060773480663 0.014452104013019532
0.5292817679558012 0.5292817679558012 0.014496861474552052
0.5295027624309393 0.5295027624309393 0.014540261460821004
0.5297237569060773 0.5297237569060773 0.01458532764879549
0.5299447513812154 0.5299447513812154 0.01462837284609681
0.5301657458563536 0.5301657458563536 0.014671738123500724
0.5303867403314917 0.5303867403314917 0.014715633844581888
0.5306077348066298 0.5306077348066298 0.014758981312824046
0.5308287292817679 0.5308287292817679 0.014803928015915175
0.5310497237569061 0.5310497237569061 0.01484827802821422
0.5312707182320442 0.5312707182320442 0.01489117765774054
0.5314917127071823 0.5314917127071823 0.014937466840819149
0.5317127071823204 0.5317127071823204 0.014981113345961429
0.5319337016574586 0.5319337016574586 0.015025381101356152
0.5321546961325967 0.5321546961325967 0.015070731859293895
0.5323756906077348 0.5323756906077348 0.015114512345932672
0.532596685082873 0.532596685082873 0.01516047387857938
0.5328176795580111 0.5328176795580111 0.015205610242915577
0.5330386740331492 0.5330386740331492 0.015250017597796994
0.5332596685082873 0.5332596685082873 0.01529538509410645
0.5334806629834254 0.5334806629834254 0.015341528748779766
0.5337016574585636 0.5337016574585636 0.01538727012615647
0.5339226519337017 0.5339226519337017 0.015432811430533975
0.5341436464088398 0.5341436464088398 0.015477648346161558
0.534364640883978 0.534364640883978 0.015523922168662203
0.5345856353591161 0.5345856353591161 0.015571385706035876
0.5348066298342542 0.5348066298342542 0.015618693851888285
0.5350276243093923 0.5350276243093923 0.01566392997397018
0.5352486187845304 0.5352486187845304 0.015711195237354187
0.5354696132596686 0.5354696132596686 0.015756497557607515
0.5356906077348067 0.5356906077348067 0.015803241970391986
0.5359116022099448 0.5359116022099448 0.015850983180459786
0.5361325966850828 0.5361325966850828 0.015898361551851014
0.536353591160221 0.536353591160221 0.015945190841142589
0.5365745856353591 0.5365745856353591 0.015991568793608379
0.5367955801104972 0.5367955801104972 0.016040628032163826
0.5370165745856353 0.5370165745856353 0.016088102255019139
0.5372375690607735 0.5372375690607735 0.016134550590482457
0.5374585635359116 0.5374585635359116 0.01618329013427603
0.5376795580110497 0.5376795580110497 0.01623204323099296
0.5379005524861878 0.5379005524861878 0.016279901320218054
0.538121546961326 0.538121546961326 0.01632860290482211
0.5383425414364641 0.5383425414364641 0.01637828722630816
0.5385635359116022 0.5385635359116022 0.01642633786415949
0.5387845303867403 0.5387845303867403 0.016474375622947364
0.5390055248618785 0.5390055248618785 0.016524012184684936
0.5392265193370166 0.5392265193370166 0.01657187551297733
0.5394475138121547 0.5394475138121547 0.016621375113638309
0.5396685082872928 0.5396685082872928 0.016670663191877986
0.539889502762431 0.539889502762431 0.016720188883489419
0.5401104972375691 0.5401104972375691 0.016770707165004479
0.5403314917127072 0.5403314917127072 0.01682013485098832
0.5405524861878453 0.5405524861878453 0.016867702526321264
0.5407734806629835 0.5407734806629835 0.01691862787801894
0.5409944751381216 0.5409944751381216 0.016969513960804679
0.5412154696132597 0.5412154696132597 0.017018935453992163
0.5414364640883979 0.5414364640883979 0.017069360085518998
0.541657458563536 0.541657458563536 0.017121593304100358
0.5418784530386741 0.5418784530386741 0.0171710635862949
0.5420994475138122 0.5420994475138122 0.017222882057842546
0.5423204419889504 0.5423204419889504 0.01727271924494595
0.5425414364640884 0.5425414364640884 0.01732498808336847
0.5427624309392265 0.5427624309392265 0.01737692163799377
0.5429834254143646 0.5429834254143646 0.017428150162920067
0.5432044198895027 0.5432044198895027 0.01748102041153246
0.5434254143646409 0.5434254143646409 0.01753152434087985
0.543646408839779 0.543646408839779 0.017584177109725989
0.5438674033149171 0.5438674033149171 0.01763665564286028
0.5440883977900552 0.5440883977900552 0.01769038871773797
0.5443093922651934 0.5443093922651934 0.017742559592214319
0.5445303867403315 0.5445303867403315 0.017794904012973638
0.5447513812154696 0.5447513812154696 0.017847313007409054
0.5449723756906077 0.5449723756906077 0.01790014897666507
0.5451933701657459 0.5451933701657459 0.017954150674202614
0.545414364640884 0.545414364640884 0.018006134239308619
0.5456353591160221 0.5456353591160221 0.018059635682402928
0.5458563535911602 0.5458563535911602 0.018113967196832
0.5460773480662984 0.5460773480662984 0.01816680934916433
0.5462983425414365 0.5462983425414365 0.018221555050317609
0.5465193370165746 0.5465193370165746 0.01827534607105415
0.5467403314917127 0.5467403314917127 0.01832902154860712
0.5469613259668509 0.5469613259668509 0.0183843560020157
0.547182320441989 0.547182320441989 0.018438223942514925
0.5474033149171271 0.5474033149171271 0.018494534946710319
0.5476243093922653 0.5476243093922653 0.018549533215435726
0.5478453038674034 0.5478453038674034 0.0186040331978782
0.5480662983425415 0.5480662983425415 0.018660661996407828
0.5482872928176796 0.5482872928176796 0.018716050357234134
0.5485082872928178 0.5485082872928178 0.018771498803892986
0.5487292817679558 0.5487292817679558 0.01882616860027333
0.5489502762430939 0.5489502762430939 0.018883131346748524
0.549171270718232 0.549171270718232 0.018940174529773977
0.5493922651933701 0.5493922651933701 0.018994963042077534
0.5496132596685083 0.5496132596685083 0.01905195250828318
0.5498342541436464 0.5498342541436464 0.01910872831173816
0.5500552486187845 0.5500552486187845 0.019164874120179588
0.5502762430939226 0.5502762430939226 0.019220469172865925
0.5504972375690608 0.5504972375690608 0.019276755368963458
0.5507182320441989 0.5507182320441989 0.019335266981363804
0.550939226519337 0.550939226519337 0.019393519337252118
0.5511602209944751 0.5511602209944751 0.019450585005895479
0.5513812154696133 0.5513812154696133 0.01950849914257234
0.5516022099447514 0.5516022099447514 0.019568181263350968
0.5518232044198895 0.5518232044198895 0.019624851559837995
0.5520441988950276 0.5520441988950276 0.019681539973269606
0.5522651933701658 0.5522651933701658 0.019740485403131098
0.5524861878453039 0.5524861878453039 0.019799584369442175
0.552707182320442 0.552707182320442 0.01985954753267088
0.5529281767955802 0.5529281767955802 0.019918368578684937
0.5531491712707183 0.5531491712707183 0.0199776361566717
0.5533701657458564 0.5533701657458564 0.020036230372000718
0.5535911602209945 0.5535911602209945 0.02009557900877727
0.5538121546961327 0.5538121546961327 0.020155812654900776
0.5540331491712708 0.5540331491712708 0.020214606261889025
0.5542541436464089 0.5542541436464089 0.020273837871628693
0.554475138121547 0.554475138121547 0.02033402570962907
0.5546961325966852 0.5546961325966852 0.020393020520758775
0.5549171270718233 0.5549171270718233 0.020454314610174205
0.5551381215469613 0.5551381215469613 0.02051561200747689
0.5553591160220994 0.5553591160220994 0.020576625313859257
0.5555801104972375 0.5555801104972375 0.02063754773553409
0.5558011049723757 0.5558011049723757 0.020698584527646236
0.5560220994475138 0.5560220994475138 0.02076250464735893
0.5562430939226519 0.5562430939226519 0.02082284451830724
0.55646408839779 0.55646408839779 0.020885377866774345
0.5566850828729282 0.5566850828729282 0.020946522489567189
0.5569060773480663 0.5569060773480663 0.021010752176207113
0.5571270718232044 0.5571270718232044 0.021072792007962257
0.5573480662983425 0.5573480662983425 0.02113511856469838
0.5575690607734807 0.5575690607734807 0.02119706495860675
0.5577900552486188 0.5577900552486188 0.021259993174730708
0.5580110497237569 0.5580110497237569 0.02132391394633179
0.558232044198895 0.558232044198895 0.021386941678141436
0.5584530386740332 0.5584530386740332 0.02145211701230065
0.5586740331491713 0.5586740331491713 0.02151595508828577
0.5588950276243094 0.5588950276243094 0.021578247112071508
0.5591160220994476 0.5591160220994476 0.021642756552143907
0.5593370165745857 0.5593370165745857 0.021707969123039105
0.5595580110497238 0.5595580110497238 0.02177120585903145
0.5597790055248619 0.5597790055248619 0.021837022697880998
0.56 0.56 0.021902560412234728
0.5602209944751382 0.5602209944751382 0.021965808675063704
0.5604419889502763 0.5604419889502763 0.022032866741107296
0.5606629834254144 0.5606629834254144 0.022098085826040487
0.5608839779005526 0.5608839779005526 0.022165062580885285
0.5611049723756907 0.5611049723756907 0.022228951562512989
0.5613259668508287 0.5613259668508287 0.022297635088604049
0.5615469613259668 0.5615469613259668 0.02236273224572313
0.561767955801105 0.561767955801105 0.0224290129874914
0.5619889502762431 0.5619889502762431 0.022497175764509083
0.5622099447513812 0.5622099447513812 0.0225629533856945
0.5624309392265193 0.5624309392265193 0.02263079398105733
0.5626519337016574 0.5626519337016574 0.02269715925615194
0.5628729281767956 0.5628729281767956 0.022765918698570886
0.5630939226519337 0.5630939226519337 0.022833210009149547
0.5633149171270718 0.5633149171270718 0.022902348383839607
0.56353591160221 0.56353591160221 0.022968122013395495
0.5637569060773481 0.5637569060773481 0.0230378662740156
0.5639779005524862 0.5639779005524862 0.02310714986935345
0.5641988950276243 0.5641988950276243 0.023175632522997128
0.5644198895027625 0.5644198895027625 0.023244387067641517
0.5646408839779006 0.5646408839779006 0.023314729140915696
0.5648618784530387 0.5648618784530387 0.02338287815519775
0.5650828729281768 0.5650828729281768 0.023454421856562804
0.565303867403315 0.565303867403315 0.023524722637804655
0.5655248618784531 0.5655248618784531 0.023593212863795237
0.5657458563535912 0.5657458563535912 0.023662961963851114
0.5659668508287293 0.5659668508287293 0.023734337026954
0.5661878453038675 0.5661878453038675 0.02380407183820727
0.5664088397790056 0.5664088397790056 0.02387525611107175
0.5666298342541437 0.5666298342541437 0.023947399418956119
0.5668508287292818 0.5668508287292818 0.0240192731158056
0.56707182320442 0.56707182320442 0.02409045113776727
0.5672928176795581 0.5672928176795581 0.02416151743154244
0.5675138121546962 0.5675138121546962 0.024232625024974753
0.5677348066298342 0.5677348066298342 0.02430570028618986
0.5679558011049723 0.5679558011049723 0.02437735796594651
0.5681767955801105 0.5681767955801105 0.024450717000310978
0.5683977900552486 0.5683977900552486 0.024523793251136344
0.5686187845303867 0.5686187845303867 0.024597501931201718
0.5688397790055248 0.5688397790055248 0.024672035833688673
0.569060773480663 0.569060773480663 0.024745853236742857
0.5692817679558011 0.5692817679558011 0.024818536013391524
0.5695027624309392 0.5695027624309392 0.024893755039205366
0.5697237569060773 0.5697237569060773 0.024968105408720837
0.5699447513812155 0.5699447513812155 0.025042027395192003
0.5701657458563536 0.5701657458563536 0.02511646860847303
0.5703867403314917 0.5703867403314917 0.025192889020251898
0.5706077348066299 0.5706077348066299 0.02526646902472094
0.570828729281768 0.570828729281768 0.025344558598839045
0.5710497237569061 0.5710497237569061 0.02541987605277963
0.5712707182320442 0.5712707182320442 0.025496003376462858
0.5714917127071824 0.5714917127071824 0.025571941860487326
0.5717127071823205 0.5717127071823205 0.025650258095019489
0.5719337016574586 0.5719337016574586 0.025727775847504017
0.5721546961325967 0.5721546961325967 0.02580479072601947
0.5723756906077349 0.5723756906077349 0.025881705687545364
0.572596685082873 0.572596685082873 0.025961417736093906
0.5728176795580111 0.5728176795580111 0.026038126887559675
0.5730386740331492 0.5730386740331492 0.026117753405777389
0.5732596685082874 0.5732596685082874 0.026195967264337099
0.5734806629834255 0.5734806629834255 0.026274554506435796
0.5737016574585636 0.5737016574585636 0.026353807100959336
0.5739226519337017 0.5739226519337017 0.026432385404313927
0.5741436464088397 0.5741436464088397 0.026512340952287905
0.5743646408839779 0.5743646408839779 0.026590441971125209
0.574585635359116 0.574585635359116 0.026670571425949774
0.5748066298342541 0.5748066298342541 0.026749297509165827
0.5750276243093922 0.5750276243093922 0.026832219903215685
0.5752486187845304 0.5752486187845304 0.026913514880169466
0.5754696132596685 0.5754696132596685 0.026994615675652458
0.5756906077348066 0.5756906077348066 0.027075473049047607
0.5759116022099448 0.5759116022099448 0.027157368395137887
0.5761325966850829 0.5761325966850829 0.02723814599021575
0.576353591160221 0.576353591160221 0.027320719686710714
0.5765745856353591 0.5765745856353591 0.027402923481303477
0.5767955801104973 0.5767955801104973 0.027486197304541907
0.5770165745856354 0.5770165745856354 0.027568366005718573
0.5772375690607735 0.5772375690607735 0.02765213781317505
0.5774585635359116 0.5774585635359116 0.027735098168405527
0.5776795580110498 0.5776795580110498 0.027820342324886953
0.5779005524861879 0.5779005524861879 0.02790387081874395
0.578121546961326 0.578121546961326 0.02798658172013405
0.5783425414364641 0.5783425414364641 0.028071742119755846
0.5785635359116023 0.5785635359116023 0.02815569589033257
0.5787845303867404 0.5787845303867404 0.02824143016099838
0.5790055248618785 0.5790055248618785 0.028326484553993199
0.5792265193370166 0.5792265193370166 0.02841474547592544
0.5794475138121548 0.5794475138121548 0.028500150674795594
0.5796685082872929 0.5796685082872929 0.028584258505247079
0.579889502762431 0.579889502762431 0.02867161261524332
0.5801104972375691 0.5801104972375691 0.028759253651988126
0.5803314917127071 0.5803314917127071 0.028846417692752644
0.5805524861878453 0.5805524861878453 0.02893374793977469
0.5807734806629834 0.5807734806629834 0.029022041169600778
0.5809944751381215 0.5809944751381215 0.02910774160908967
0.5812154696132596 0.5812154696132596 0.02919639559696135
0.5814364640883978 0.5814364640883978 0.02928583298680426
0.5816574585635359 0.5816574585635359 0.029375201605663038
0.581878453038674 0.581878453038674 0.029464256702251575
0.5820994475138122 0.5820994475138122 0.029554003656726087
0.5823204419889503 0.5823204419889503 0.02964440197819111
0.5825414364640884 0.5825414364640884 0.029733355724828448
0.5827624309392265 0.5827624309392265 0.029824932946475249
0.5829834254143647 0.5829834254143647 0.02991487549033915
0.5832044198895028 0.5832044198895028 0.030009074788627
0.5834254143646409 0.5834254143646409 0.03009862786683146
0.583646408839779 0.583646408839779 0.03018965147777809
0.5838674033149172 0.5838674033149172 0.030281502459774784
0.5840883977900553 0.5840883977900553 0.030376291129339238
0.5843093922651934 0.5843093922651934 0.030469420453782874
0.5845303867403315 0.5845303867403315 0.03056245322579422
0.5847513812154697 0.5847513812154697 0.030654251424252777
0.5849723756906078 0.5849723756906078 0.030749408531550804
0.5851933701657459 0.5851933701657459 0.030842367683405995
0.585414364640884 0.585414364640884 0.03093881238214047
0.5856353591160222 0.5856353591160222 0.031034597921340405
0.5858563535911603 0.5858563535911603 0.031129392803022596
0.5860773480662984 0.5860773480662984 0.031223702394646146
0.5862983425414365 0.5862983425414365 0.03132036225505061
0.5865193370165747 0.5865193370165747 0.03141565441070146
0.5867403314917127 0.5867403314917127 0.031512697097320987
0.5869613259668508 0.5869613259668508 0.03160990043373637
0.5871823204419889 0.5871823204419889 0.031706307192686248
0.587403314917127 0.587403314917127 0.03180446633975863
0.5876243093922652 0.5876243093922652 0.03190335612857266
0.5878453038674033 0.5878453038674033 0.03200264624648027
0.5880662983425414 0.5880662983425414 0.03210252664116842
0.5882872928176796 0.5882872928176796 0.032200255237823407
0.5885082872928177 0.5885082872928177 0.032299777871944077
0.5887292817679558 0.5887292817679558 0.03240048461597621
0.5889502762430939 0.5889502762430939 0.03250076583753879
0.589171270718232 0.589171270718232 0.03260145342329794
0.5893922651933702 0.5893922651933702 0.032701335298978579
0.5896132596685083 0.5896132596685083 0.03280486894477838
0.5898342541436464 0.5898342541436464 0.032906392088699869
0.5900552486187846 0.5900552486187846 0.03300887568643191
0.5902762430939227 0.5902762430939227 0.03311015669983958
0.5904972375690608 0.5904972375690608 0.03321346323066669
0.5907182320441989 0.5907182320441989 0.03331692633408476
0.5909392265193371 0.5909392265193371 0.03341951949636701
0.5911602209944752 0.5911602209944752 0.03352537824122185
0.5913812154696133 0.5913812154696133 0.033628920701101818
0.5916022099447514 0.5916022099447514 0.03373374216375032
0.5918232044198896 0.5918232044198896 0.03384066243694567
0.5920441988950277 0.5920441988950277 0.033943951597507678
0.5922651933701658 0.5922651933701658 0.03405165219009917
0.5924861878453039 0.5924861878453039 0.034158492316858499
0.5927071823204421 0.5927071823204421 0.03426666555070726
0.5929281767955802 0.5929281767955802 0.03437616175401058
0.5931491712707182 0.5931491712707182 0.03448350739903377
0.5933701657458563 0.5933701657458563 0.03458996086569601
0.5935911602209945 0.5935911602209945 0.0347000368729755
0.5938121546961326 0.5938121546961326 0.03480863880480403
0.5940331491712707 0.5940331491712707 0.03491762911985956
0.5942541436464088 0.5942541436464088 0.03502686687920795
0.594475138121547 0.594475138121547 0.03513715453751682
0.5946961325966851 0.5946961325966851 0.03525059087785653
0.5949171270718232 0.5949171270718232 0.035360849577426477
0.5951381215469613 0.5951381215469613 0.035472007141984628
0.5953591160220995 0.5953591160220995 0.03558392112182388
0.5955801104972376 0.5955801104972376 0.03569687523438005
0.5958011049723757 0.5958011049723757 0.035809918073152
0.5960220994475138 0.5960220994475138 0.0359237383073428
0.596243093922652 0.596243093922652 0.036036483324192358
0.5964640883977901 0.5964640883977901 0.03615196781325128
0.5966850828729282 0.5966850828729282 0.03626686043235217
