# Supplementary material for: Large-deviations of disease spreading dynamics with vaccination
Source: PLoS One. 2023 Jul 10;18(7):e0287932. doi: 10.1371/journal.pone.0287932 (PMC10332629; doi:10.1371/journal.pone.0287932)
Supplement: S1 Data — (GZ) [file pone.0287932.s002.gz › DATA/fig3/4525.dat]

#bin log_merged log_interval0 …
#log: Base10
0.0011049723756906078 -1.739759407077992e0 -1.739759407077992e0
0.0013259668508287293 -1.31554908005017e0 -1.31554908005017e0
0.0015469613259668509 -9.81748714281304e-1 -9.81748714281304e-1
0.0017679558011049726 -7.473817773652005e-1 -7.473817773652005e-1
0.001988950276243094 -5.352326842552717e-1 -5.352326842552717e-1
0.0022099447513812156 -3.592196516723849e-1 -3.592196516723849e-1
0.002430939226519337 -2.2386420067567236e-1 -2.2386420067567236e-1
0.0026519337016574587 -8.405887793667866e-2 -8.405887793667866e-2
0.00287292817679558 1.4395631234100037e-2 1.4395631234100037e-2
0.003093922651933702 1.0072934795204525e-1 1.0072934795204525e-1
0.0033149171270718232 1.8099128928003516e-1 1.8099128928003516e-1
0.003535911602209945 2.540145407631993e-1 2.540145407631993e-1
0.0037569060773480663 3.133663964079627e-1 3.133663964079627e-1
0.003977900552486188 3.713910859981464e-1 3.713910859981464e-1
0.004198895027624309 4.2032246008790786e-1 4.2032246008790786e-1
0.004419889502762431 4.486915896669128e-1 4.486915896669128e-1
0.004640883977900552 4.8244585717367805e-1 4.8244585717367805e-1
0.004861878453038674 5.126458290056402e-1 5.126458290056402e-1
0.005082872928176796 5.426671952755608e-1 5.426671952755608e-1
0.005303867403314917 5.651777525634483e-1 5.651777525634483e-1
0.005524861878453039 5.839732510081088e-1 5.839732510081088e-1
0.00574585635359116 5.966880321714765e-1 5.966880321714765e-1
0.005966850828729282 6.130182495574612e-1 6.130182495574612e-1
0.0061878453038674034 6.258255386199547e-1 6.258255386199547e-1
0.006408839779005525 6.464172015610696e-1 6.464172015610696e-1
0.0066298342541436465 6.54210802619053e-1 6.54210802619053e-1
0.0068508287292817684 6.578665539173638e-1 6.578665539173638e-1
0.0070718232044198895 6.647789708748117e-1 6.647789708748117e-1
0.0072928176795580115 6.754487786896046e-1 6.754487786896046e-1
0.0075138121546961326 6.718442455840599e-1 6.718442455840599e-1
0.0077348066298342545 6.774744229165375e-1 6.774744229165375e-1
0.007955801104972375 6.801522442679637e-1 6.801522442679637e-1
0.008176795580110497 6.833937545107514e-1 6.833937545107514e-1
0.008397790055248619 6.848305515005162e-1 6.848305515005162e-1
0.00861878453038674 6.901035555588972e-1 6.901035555588972e-1
0.008839779005524863 6.826223027467844e-1 6.826223027467844e-1
0.009060773480662985 6.880407512094902e-1 6.880407512094902e-1
0.009281767955801105 6.83746279422456e-1 6.83746279422456e-1
0.009502762430939227 6.807543049499767e-1 6.807543049499767e-1
0.009723756906077349 6.88034653642779e-1 6.88034653642779e-1
0.00994475138121547 6.823439391146788e-1 6.823439391146788e-1
0.01016574585635359 6.772931568724001e-1 6.772931568724001e-1
0.010386740331491713 6.726926677361629e-1 6.726926677361629e-1
0.010607734806629835 6.739367012874649e-1 6.739367012874649e-1
0.010828729281767957 6.69247390942763e-1 6.69247390942763e-1
0.011049723756906077 6.733436806828816e-1 6.733436806828816e-1
0.011270718232044199 6.68760414344268e-1 6.68760414344268e-1
0.01149171270718232 6.588166420911588e-1 6.588166420911588e-1
0.011712707182320443 6.588753212866489e-1 6.588753212866489e-1
0.011933701657458565 6.522004322560573e-1 6.522004322560573e-1
0.012154696132596685 6.492080591370435e-1 6.492080591370435e-1
0.012375690607734807 6.461941416806152e-1 6.461941416806152e-1
0.012596685082872929 6.365633814801352e-1 6.365633814801352e-1
0.01281767955801105 6.326058318398449e-1 6.326058318398449e-1
0.013038674033149171 6.34853044293612e-1 6.34853044293612e-1
0.013259668508287293 6.262100273743894e-1 6.262100273743894e-1
0.013480662983425415 6.198774145287356e-1 6.198774145287356e-1
0.013701657458563537 6.167027385593595e-1 6.167027385593595e-1
0.013922651933701657 6.158867757090487e-1 6.158867757090487e-1
0.014143646408839779 6.074116054922509e-1 6.074116054922509e-1
0.014364640883977901 6.023938977273868e-1 6.023938977273868e-1
0.014585635359116023 5.983782097651495e-1 5.983782097651495e-1
0.014806629834254143 5.867186043977366e-1 5.867186043977366e-1
0.015027624309392265 5.841793063241933e-1 5.841793063241933e-1
0.015248618784530387 5.819577746909257e-1 5.819577746909257e-1
0.015469613259668509 5.772290690043231e-1 5.772290690043231e-1
0.01569060773480663 5.655108683609509e-1 5.655108683609509e-1
0.01591160220994475 5.670443275742567e-1 5.670443275742567e-1
0.01613259668508287 5.629837053498417e-1 5.629837053498417e-1
0.016353591160220993 5.515853550589949e-1 5.515853550589949e-1
0.016574585635359115 5.497670467744395e-1 5.497670467744395e-1
0.016795580110497237 5.417117305715404e-1 5.417117305715404e-1
0.01701657458563536 5.356490931542961e-1 5.356490931542961e-1
0.017237569060773478 5.262152096577832e-1 5.262152096577832e-1
0.0174585635359116 5.303710275794113e-1 5.303710275794113e-1
0.01767955801104972 5.239995798538697e-1 5.239995798538697e-1
0.017900552486187844 5.190925754587337e-1 5.190925754587337e-1
0.018121546961325966 5.082836889017184e-1 5.082836889017184e-1
0.018342541436464087 5.028583740796133e-1 5.028583740796133e-1
0.01856353591160221 5.006201958925143e-1 5.006201958925143e-1
0.01878453038674033 4.977674775350973e-1 4.977674775350973e-1
0.019005524861878453 4.903637253767723e-1 4.903637253767723e-1
0.019226519337016572 4.916291320997228e-1 4.916291320997228e-1
0.019447513812154694 4.815980076212494e-1 4.815980076212494e-1
0.019668508287292816 4.70184770416898e-1 4.70184770416898e-1
0.019889502762430938 4.710436783798908e-1 4.710436783798908e-1
0.02011049723756906 4.673826801393428e-1 4.673826801393428e-1
0.02033149171270718 4.6432356938368535e-1 4.6432356938368535e-1
0.020552486187845304 4.53615027596987e-1 4.53615027596987e-1
0.020773480662983426 4.5323378272980186e-1 4.5323378272980186e-1
0.020994475138121544 4.4966685414039453e-1 4.4966685414039453e-1
0.021215469613259666 4.411362218391499e-1 4.411362218391499e-1
0.021436464088397788 4.368533133352397e-1 4.368533133352397e-1
0.02165745856353591 4.352350903448663e-1 4.352350903448663e-1
0.021878453038674032 4.2661321095403615e-1 4.2661321095403615e-1
0.022099447513812154 4.2250362674469066e-1 4.2250362674469066e-1
0.022320441988950276 4.173892288270675e-1 4.173892288270675e-1
0.022541436464088398 4.1056610820857564e-1 4.1056610820857564e-1
0.02276243093922652 4.0656826981586924e-1 4.0656826981586924e-1
0.022983425414364638 4.050722064708392e-1 4.050722064708392e-1
0.02320441988950276 3.9603383024843275e-1 3.9603383024843275e-1
0.023425414364640882 3.922672130902978e-1 3.922672130902978e-1
0.023646408839779004 3.8343981227132495e-1 3.8343981227132495e-1
0.023867403314917126 3.7876525615826573e-1 3.7876525615826573e-1
0.024088397790055248 3.79469364847699e-1 3.79469364847699e-1
0.02430939226519337 3.745733223843839e-1 3.745733223843839e-1
0.024530386740331492 3.709591250054185e-1 3.709591250054185e-1
0.02475138121546961 3.6604578695443557e-1 3.6604578695443557e-1
0.024972375690607732 3.5405843368000056e-1 3.5405843368000056e-1
0.025193370165745854 3.496684411998725e-1 3.496684411998725e-1
0.025414364640883976 3.420095235003995e-1 3.420095235003995e-1
0.025635359116022098 3.4250364592191396e-1 3.4250364592191396e-1
0.02585635359116022 3.3716687270527324e-1 3.3716687270527324e-1
0.026077348066298342 3.291079395513119e-1 3.291079395513119e-1
0.026298342541436464 3.2655157860683026e-1 3.2655157860683026e-1
0.026519337016574586 3.207609254034818e-1 3.207609254034818e-1
0.026740331491712704 3.2134496268128565e-1 3.2134496268128565e-1
0.026961325966850826 3.1657471089630995e-1 3.1657471089630995e-1
0.02718232044198895 3.150060901803666e-1 3.150060901803666e-1
0.02740331491712707 3.0601467219373113e-1 3.0601467219373113e-1
0.027624309392265192 3.01122197564899e-1 3.01122197564899e-1
0.027845303867403314 2.953879494303404e-1 2.953879494303404e-1
0.028066298342541436 2.915851740020283e-1 2.915851740020283e-1
0.028287292817679558 2.8633736111516406e-1 2.8633736111516406e-1
0.028508287292817677 2.878508076792681e-1 2.878508076792681e-1
0.0287292817679558 2.825119455345142e-1 2.825119455345142e-1
0.02895027624309392 2.818882606598603e-1 2.818882606598603e-1
0.029171270718232042 2.7295189299576883e-1 2.7295189299576883e-1
0.029392265193370164 2.691481988609379e-1 2.691481988609379e-1
0.029613259668508286 2.6737586539758773e-1 2.6737586539758773e-1
0.02983425414364641 2.6166607879242143e-1 2.6166607879242143e-1
0.03005524861878453 2.5400210429172e-1 2.5400210429172e-1
0.030276243093922652 2.4702692786997282e-1 2.4702692786997282e-1
0.03049723756906077 2.459364497822829e-1 2.459364497822829e-1
0.030718232044198893 2.435247411575059e-1 2.435247411575059e-1
0.030939226519337015 2.4047641882709136e-1 2.4047641882709136e-1
0.031160220994475137 2.359189016727381e-1 2.359189016727381e-1
0.03138121546961326 2.3438324442697045e-1 2.3438324442697045e-1
0.03160220994475138 2.2697287471539163e-1 2.2697287471539163e-1
0.031823204419889506 2.255496036396547e-1 2.255496036396547e-1
0.032044198895027624 2.236758816289406e-1 2.236758816289406e-1
0.03226519337016574 2.1836699731995246e-1 2.1836699731995246e-1
0.03248618784530387 2.1228212526745516e-1 2.1228212526745516e-1
0.03270718232044199 2.0954695310621752e-1 2.0954695310621752e-1
0.03292817679558011 2.0604690678971416e-1 2.0604690678971416e-1
0.03314917127071823 2.0487089353657062e-1 2.0487089353657062e-1
0.03337016574585635 1.9605000685402807e-1 1.9605000685402807e-1
0.033591160220994475 1.938039623124208e-1 1.938039623124208e-1
0.03381215469613259 1.9237254458932362e-1 1.9237254458932362e-1
0.03403314917127072 1.893877708533349e-1 1.893877708533349e-1
0.03425414364640884 1.857404587020195e-1 1.857404587020195e-1
0.03447513812154696 1.82370084480743e-1 1.82370084480743e-1
0.03469613259668508 1.7621428441026943e-1 1.7621428441026943e-1
0.034917127071823206 1.731115876135103e-1 1.731115876135103e-1
0.035138121546961325 1.7526671998991183e-1 1.7526671998991183e-1
0.03535911602209944 1.7377267805824737e-1 1.7377267805824737e-1
0.03558011049723757 1.616067936050225e-1 1.616067936050225e-1
0.03580110497237569 1.6541633390972343e-1 1.6541633390972343e-1
0.03602209944751381 1.5784634692005817e-1 1.5784634692005817e-1
0.03624309392265193 1.518771127819658e-1 1.518771127819658e-1
0.036464088397790057 1.5237384209883054e-1 1.5237384209883054e-1
0.036685082872928175 1.4676248690404314e-1 1.4676248690404314e-1
0.0369060773480663 1.4245045994068128e-1 1.4245045994068128e-1
0.03712707182320442 1.4348442507122705e-1 1.4348442507122705e-1
0.03734806629834254 1.405754683012841e-1 1.405754683012841e-1
0.03756906077348066 1.3428893889551397e-1 1.3428893889551397e-1
0.03779005524861878 1.3428656800517125e-1 1.3428656800517125e-1
0.03801104972375691 1.2652914084725886e-1 1.2652914084725886e-1
0.038232044198895025 1.2070407739935796e-1 1.2070407739935796e-1
0.03845303867403315 1.1602633533363438e-1 1.1602633533363438e-1
0.03867403314917127 1.1817073996696159e-1 1.1817073996696159e-1
0.03889502762430939 1.124410455279925e-1 1.124410455279925e-1
0.03911602209944751 1.0754851224766604e-1 1.0754851224766604e-1
0.03933701657458563 1.0562073778948466e-1 1.0562073778948466e-1
0.03955801104972376 1.0231646716335341e-1 1.0231646716335341e-1
0.039779005524861875 1.0201771587578001e-1 1.0201771587578001e-1
0.04 9.620435179255615e-2 9.620435179255615e-2
0.04022099447513812 9.098242193255679e-2 9.098242193255679e-2
0.040441988950276245 8.844761962365588e-2 8.844761962365588e-2
0.04066298342541436 9.065974127731202e-2 9.065974127731202e-2
0.04088397790055248 8.35790232832263e-2 8.35790232832263e-2
0.04110497237569061 8.1528599769916e-2 8.1528599769916e-2
0.041325966850828726 8.225978529441669e-2 8.225978529441669e-2
0.04154696132596685 7.58888934645423e-2 7.58888934645423e-2
0.04176795580110497 7.112785309056413e-2 7.112785309056413e-2
0.041988950276243095 7.330134166051572e-2 7.330134166051572e-2
0.04220994475138121 6.839534862166907e-2 6.839534862166907e-2
0.04243093922651934 6.417406904490086e-2 6.417406904490086e-2
0.04265193370165746 6.075760728237434e-2 6.075760728237434e-2
0.042872928176795576 6.186008446713309e-2 6.186008446713309e-2
0.0430939226519337 5.680206955395839e-2 5.680206955395839e-2
0.04331491712707182 5.316736405945299e-2 5.316736405945299e-2
0.043535911602209945 5.669037856325154e-2 5.669037856325154e-2
0.043756906077348064 4.554497433338689e-2 4.554497433338689e-2
0.04397790055248619 4.242219855911422e-2 4.242219855911422e-2
0.04419889502762431 4.2653821017045956e-2 4.2653821017045956e-2
0.04441988950276243 3.896905230073422e-2 3.896905230073422e-2
0.04464088397790055 3.54878829342109e-2 3.54878829342109e-2
0.04486187845303867 3.4958301634395283e-2 3.4958301634395283e-2
0.045082872928176795 3.1316562643558754e-2 3.1316562643558754e-2
0.045303867403314914 3.1118205498222196e-2 3.1118205498222196e-2
0.04552486187845304 2.8266368771090455e-2 2.8266368771090455e-2
0.04574585635359116 2.2901640000617007e-2 2.2901640000617007e-2
0.04596685082872928 2.070974173995488e-2 2.070974173995488e-2
0.0461878453038674 2.256152785168375e-2 2.256152785168375e-2
0.04640883977900552 1.5328278297664255e-2 1.5328278297664255e-2
0.046629834254143646 1.4971979743739539e-2 1.4971979743739539e-2
0.046850828729281764 1.176602452944131e-2 1.176602452944131e-2
0.04707182320441989 1.1063232810391455e-2 1.1063232810391455e-2
0.04729281767955801 6.935096126261087e-3 6.935096126261087e-3
0.04751381215469613 1.4296332315719695e-3 1.4296332315719695e-3
0.04773480662983425 1.3269300416762775e-3 1.3269300416762775e-3
0.04795580110497238 -3.8115387014219237e-3 -3.8115387014219237e-3
0.048176795580110496 7.505359647606014e-4 7.505359647606014e-4
0.048397790055248614 -1.9332766232142973e-3 -1.9332766232142973e-3
0.04861878453038674 -7.757791668774772e-3 -7.757791668774772e-3
0.04883977900552486 -1.0977198332222216e-2 -1.0977198332222216e-2
0.049060773480662984 -1.2869107444823058e-2 -1.2869107444823058e-2
0.0492817679558011 -1.5629124876051392e-2 -1.5629124876051392e-2
0.04950276243093923 -1.7300819098801767e-2 -1.7300819098801767e-2
0.049723756906077346 -2.0631521901288252e-2 -2.0631521901288252e-2
0.04994475138121547 -2.6198997280227232e-2 -2.6198997280227232e-2
0.05016574585635359 -2.7403479722517332e-2 -2.7403479722517332e-2
0.05038674033149171 -2.451155954525497e-2 -2.451155954525497e-2
0.050607734806629834 -2.7150808409880156e-2 -2.7150808409880156e-2
0.05082872928176795 -2.7081904014659486e-2 -2.7081904014659486e-2
0.05104972375690608 -3.135752796918645e-2 -3.135752796918645e-2
0.051270718232044196 -3.322427608753209e-2 -3.322427608753209e-2
0.05149171270718232 -3.2899948565892956e-2 -3.2899948565892956e-2
0.05171270718232044 -3.82987841882656e-2 -3.82987841882656e-2
0.051933701657458566 -3.9713654003600496e-2 -3.9713654003600496e-2
0.052154696132596684 -4.043817730819832e-2 -4.043817730819832e-2
0.0523756906077348 -4.5052213610398795e-2 -4.5052213610398795e-2
0.05259668508287293 -4.9437988675373745e-2 -4.9437988675373745e-2
0.052817679558011046 -5.136439483697508e-2 -5.136439483697508e-2
0.05303867403314917 -5.115944659990568e-2 -5.115944659990568e-2
0.05325966850828729 -5.707674738385471e-2 -5.707674738385471e-2
0.053480662983425416 -5.5741954347860556e-2 -5.5741954347860556e-2
0.053701657458563534 -5.9284090723105365e-2 -5.9284090723105365e-2
0.05392265193370165 -5.939014875837678e-2 -5.939014875837678e-2
0.05414364640883978 -6.276121722970096e-2 -6.276121722970096e-2
0.0543646408839779 -6.118800155553039e-2 -6.118800155553039e-2
0.05458563535911602 -6.497887887479159e-2 -6.497887887479159e-2
0.05480662983425414 -6.296807021993267e-2 -6.296807021993267e-2
0.055027624309392266 -6.618565015258504e-2 -6.618565015258504e-2
0.055248618784530384 -6.798835231227862e-2 -6.798835231227862e-2
0.05546961325966851 -7.016815450713842e-2 -7.016815450713842e-2
0.05569060773480663 -7.37322496467474e-2 -7.37322496467474e-2
0.05591160220994475 -7.728179733606488e-2 -7.728179733606488e-2
0.05613259668508287 -7.773496727639362e-2 -7.773496727639362e-2
0.05635359116022099 -7.968686288944049e-2 -7.968686288944049e-2
0.056574585635359116 -8.342873270628992e-2 -8.342873270628992e-2
0.056795580110497235 -8.375210251113607e-2 -8.375210251113607e-2
0.05701657458563536 -8.549172883720679e-2 -8.549172883720679e-2
0.05723756906077348 -8.571531420596479e-2 -8.571531420596479e-2
0.057458563535911604 -9.20283489396585e-2 -9.20283489396585e-2
0.05767955801104972 -9.097387744344054e-2 -9.097387744344054e-2
0.05790055248618784 -9.39987627127099e-2 -9.39987627127099e-2
0.058121546961325966 -9.55312111583968e-2 -9.55312111583968e-2
0.058342541436464085 -9.389663985523988e-2 -9.389663985523988e-2
0.05856353591160221 -9.824021701381902e-2 -9.824021701381902e-2
0.05878453038674033 -1.0190522483997633e-1 -1.0190522483997633e-1
0.059005524861878454 -9.761813449670775e-2 -9.761813449670775e-2
0.05922651933701657 -1.0349236792097294e-1 -1.0349236792097294e-1
0.0594475138121547 -1.0384708423083033e-1 -1.0384708423083033e-1
0.05966850828729282 -1.0454777369062107e-1 -1.0454777369062107e-1
0.059889502762430935 -1.07515725569721e-1 -1.07515725569721e-1
0.06011049723756906 -1.0694362334509755e-1 -1.0694362334509755e-1
0.06033149171270718 -1.0966916634805024e-1 -1.0966916634805024e-1
0.060552486187845304 -1.080936480188317e-1 -1.080936480188317e-1
0.06077348066298342 -1.1346122699813499e-1 -1.1346122699813499e-1
0.06099447513812155 -1.1016952381799605e-1 -1.1016952381799605e-1
0.06121546961325967 -1.1086294825866538e-1 -1.1086294825866538e-1
0.06143646408839779 -1.1872304890305863e-1 -1.1872304890305863e-1
0.06165745856353591 -1.1970501927015142e-1 -1.1970501927015142e-1
0.06187845303867403 -1.1963091645082535e-1 -1.1963091645082535e-1
0.062099447513812155 -1.2063516067763125e-1 -1.2063516067763125e-1
0.06232044198895027 -1.2188540334926223e-1 -1.2188540334926223e-1
0.0625414364640884 -1.2377619751685565e-1 -1.2377619751685565e-1
0.06276243093922652 -1.2630459941891026e-1 -1.2630459941891026e-1
0.06298342541436465 -1.3101863802938318e-1 -1.3101863802938318e-1
0.06320441988950276 -1.3098722618649994e-1 -1.3098722618649994e-1
0.06342541436464089 -1.2911674112540972e-1 -1.2911674112540972e-1
0.06364640883977901 -1.3055870185888274e-1 -1.3055870185888274e-1
0.06386740331491714 -1.324941182889976e-1 -1.324941182889976e-1
0.06408839779005525 -1.376498216033557e-1 -1.376498216033557e-1
0.06430939226519337 -1.3411602669151002e-1 -1.3411602669151002e-1
0.0645303867403315 -1.3596531631781694e-1 -1.3596531631781694e-1
0.06475138121546962 -1.3796407495322605e-1 -1.3796407495322605e-1
0.06497237569060774 -1.39608416288576e-1 -1.39608416288576e-1
0.06519337016574586 -1.401653132190237e-1 -1.401653132190237e-1
0.06541436464088399 -1.4046487030867105e-1 -1.4046487030867105e-1
0.0656353591160221 -1.4548197008928732e-1 -1.4548197008928732e-1
0.06585635359116022 -1.47583972661943e-1 -1.47583972661943e-1
0.06607734806629835 -1.4546763289347986e-1 -1.4546763289347986e-1
0.06629834254143648 -1.471965028305764e-1 -1.471965028305764e-1
0.06651933701657459 -1.4791129521807456e-1 -1.4791129521807456e-1
0.06674033149171271 -1.4677763300067603e-1 -1.4677763300067603e-1
0.06696132596685084 -1.5027455741181406e-1 -1.5027455741181406e-1
0.06718232044198895 -1.5274713726460654e-1 -1.5274713726460654e-1
0.06740331491712707 -1.5362925995708032e-1 -1.5362925995708032e-1
0.0676243093922652 -1.5288396467729548e-1 -1.5288396467729548e-1
0.06784530386740333 -1.53782576194482e-1 -1.53782576194482e-1
0.06806629834254144 -1.5462337041884133e-1 -1.5462337041884133e-1
0.06828729281767956 -1.6076100557705253e-1 -1.6076100557705253e-1
0.06850828729281769 -1.590473250282063e-1 -1.590473250282063e-1
0.06872928176795581 -1.6337182332216038e-1 -1.6337182332216038e-1
0.06895027624309392 -1.6351215763091353e-1 -1.6351215763091353e-1
0.06917127071823205 -1.6298279524965587e-1 -1.6298279524965587e-1
0.06939226519337018 -1.6641517773717318e-1 -1.6641517773717318e-1
0.06961325966850829 -1.6122594075243946e-1 -1.6122594075243946e-1
0.06983425414364641 -1.625792195415503e-1 -1.625792195415503e-1
0.07005524861878454 -1.6671688788931682e-1 -1.6671688788931682e-1
0.07027624309392266 -1.6648863901348854e-1 -1.6648863901348854e-1
0.07049723756906077 -1.665985921912867e-1 -1.665985921912867e-1
0.0707182320441989 -1.6853602670829027e-1 -1.6853602670829027e-1
0.07093922651933703 -1.6736290622787386e-1 -1.6736290622787386e-1
0.07116022099447514 -1.665883525646965e-1 -1.665883525646965e-1
0.07138121546961326 -1.7233881447685384e-1 -1.7233881447685384e-1
0.07160220994475139 -1.7118057619102878e-1 -1.7118057619102878e-1
0.07182320441988951 -1.7363314899665205e-1 -1.7363314899665205e-1
0.07204419889502763 -1.723916904492686e-1 -1.723916904492686e-1
0.07226519337016575 -1.7578025620258053e-1 -1.7578025620258053e-1
0.07248618784530388 -1.7616317508321266e-1 -1.7616317508321266e-1
0.072707182320442 -1.7633437274360553e-1 -1.7633437274360553e-1
0.07292817679558011 -1.7535981648978272e-1 -1.7535981648978272e-1
0.07314917127071824 -1.752856686970805e-1 -1.752856686970805e-1
0.07337016574585636 -1.7940576622930315e-1 -1.7940576622930315e-1
0.07359116022099448 -1.7823247934841824e-1 -1.7823247934841824e-1
0.0738121546961326 -1.7519541511813408e-1 -1.7519541511813408e-1
0.07403314917127073 -1.808573928014372e-1 -1.808573928014372e-1
0.07425414364640885 -1.8146444111283166e-1 -1.8146444111283166e-1
0.07447513812154696 -1.7889811941716438e-1 -1.7889811941716438e-1
0.07469613259668509 -1.7945615445472107e-1 -1.7945615445472107e-1
0.07491712707182321 -1.852395161833389e-1 -1.852395161833389e-1
0.07513812154696133 -1.8233666509279978e-1 -1.8233666509279978e-1
0.07535911602209945 -1.8618851002400483e-1 -1.8618851002400483e-1
0.07558011049723758 -1.8392434868763452e-1 -1.8392434868763452e-1
0.0758011049723757 -1.82846337935354e-1 -1.82846337935354e-1
0.07602209944751381 -1.8895764719416697e-1 -1.8895764719416697e-1
0.07624309392265194 -1.859217482389628e-1 -1.859217482389628e-1
0.07646408839779006 -1.8558590236755812e-1 -1.8558590236755812e-1
0.07668508287292818 -1.8789364474417347e-1 -1.8789364474417347e-1
0.0769060773480663 -1.8589906986124483e-1 -1.8589906986124483e-1
0.07712707182320443 -1.8745761666189686e-1 -1.8745761666189686e-1
0.07734806629834255 -1.861075242415442e-1 -1.861075242415442e-1
0.07756906077348066 -1.908885816196122e-1 -1.908885816196122e-1
0.07779005524861879 -1.9210223292787454e-1 -1.9210223292787454e-1
0.07801104972375691 -1.8952890101552988e-1 -1.8952890101552988e-1
0.07823204419889504 -1.9319072991623365e-1 -1.9319072991623365e-1
0.07845303867403315 -1.92876207801584e-1 -1.92876207801584e-1
0.07867403314917128 -1.9240073905978683e-1 -1.9240073905978683e-1
0.0788950276243094 -1.9291666444831357e-1 -1.9291666444831357e-1
0.07911602209944751 -1.9124319480618546e-1 -1.9124319480618546e-1
0.07933701657458564 -1.960985827353685e-1 -1.960985827353685e-1
0.07955801104972376 -1.9486500858004696e-1 -1.9486500858004696e-1
0.07977900552486189 -1.963716901142849e-1 -1.963716901142849e-1
0.08 -1.9344684549644775e-1 -1.9344684549644775e-1
0.08022099447513813 -1.965502876213865e-1 -1.965502876213865e-1
0.08044198895027625 -1.98174522516803e-1 -1.98174522516803e-1
0.08066298342541436 -1.9954858668296005e-1 -1.9954858668296005e-1
0.08088397790055249 -2.0092466427689182e-1 -2.0092466427689182e-1
0.08110497237569061 -1.9745861093240968e-1 -1.9745861093240968e-1
0.08132596685082874 -1.983270308136813e-1 -1.983270308136813e-1
0.08154696132596685 -2.0267236773355002e-1 -2.0267236773355002e-1
0.08176795580110498 -1.9923340697885727e-1 -1.9923340697885727e-1
0.0819889502762431 -2.0142889049309964e-1 -2.0142889049309964e-1
0.08220994475138121 -1.9781849037684118e-1 -1.9781849037684118e-1
0.08243093922651934 -2.0320083374411446e-1 -2.0320083374411446e-1
0.08265193370165747 -1.9976883804127432e-1 -1.9976883804127432e-1
0.08287292817679559 -1.9969608629588187e-1 -1.9969608629588187e-1
0.0830939226519337 -2.045459646312171e-1 -2.045459646312171e-1
0.08331491712707183 -2.033057162379297e-1 -2.033057162379297e-1
0.08353591160220995 -2.0166065791061705e-1 -2.0166065791061705e-1
0.08375690607734808 -2.0240416606218936e-1 -2.0240416606218936e-1
0.08397790055248619 -2.024205627912412e-1 -2.024205627912412e-1
0.08419889502762432 -2.0334943849382547e-1 -2.0334943849382547e-1
0.08441988950276244 -2.0027144018279763e-1 -2.0027144018279763e-1
0.08464088397790055 -2.0245951699660658e-1 -2.0245951699660658e-1
0.08486187845303868 -2.0220260152989944e-1 -2.0220260152989944e-1
0.0850828729281768 -2.031475477571636e-1 -2.031475477571636e-1
0.08530386740331493 -2.0410884967480492e-1 -2.0410884967480492e-1
0.08552486187845304 -2.055344415959386e-1 -2.055344415959386e-1
0.08574585635359117 -2.0334620753595267e-1 -2.0334620753595267e-1
0.08596685082872929 -2.0401445170494448e-1 -2.0401445170494448e-1
0.0861878453038674 -2.0204782250805842e-1 -2.0204782250805842e-1
0.08640883977900553 -2.0233213630597824e-1 -2.0233213630597824e-1
0.08662983425414365 -2.0532266088042128e-1 -2.0532266088042128e-1
0.08685082872928178 -2.0834588744849647e-1 -2.0834588744849647e-1
0.08707182320441989 -2.0715550620337275e-1 -2.0715550620337275e-1
0.08729281767955802 -2.031901632478199e-1 -2.031901632478199e-1
0.08751381215469614 -2.0819213932753122e-1 -2.0819213932753122e-1
0.08773480662983427 -2.0353112588798616e-1 -2.0353112588798616e-1
0.08795580110497238 -2.0874379277636912e-1 -2.0874379277636912e-1
0.0881767955801105 -2.0473834088891785e-1 -2.0473834088891785e-1
0.08839779005524863 -2.054304384113781e-1 -2.054304384113781e-1
0.08861878453038674 -2.0530591712980062e-1 -2.0530591712980062e-1
0.08883977900552487 -2.068924895026445e-1 -2.068924895026445e-1
0.08906077348066299 -2.077624425700666e-1 -2.077624425700666e-1
0.08928176795580112 -2.0399970784745314e-1 -2.0399970784745314e-1
0.08950276243093923 -2.0439279773716557e-1 -2.0439279773716557e-1
0.08972375690607735 -2.0585525491690682e-1 -2.0585525491690682e-1
0.08994475138121548 -2.0621511022425842e-1 -2.0621511022425842e-1
0.09016574585635359 -2.035938406015081e-1 -2.035938406015081e-1
0.09038674033149172 -2.0653462813168666e-1 -2.0653462813168666e-1
0.09060773480662984 -2.058483242339495e-1 -2.058483242339495e-1
0.09082872928176797 -2.0759714993203637e-1 -2.0759714993203637e-1
0.09104972375690608 -2.0454607837421612e-1 -2.0454607837421612e-1
0.0912707182320442 -2.0364267396888103e-1 -2.0364267396888103e-1
0.09149171270718233 -2.0638771673241685e-1 -2.0638771673241685e-1
0.09171270718232044 -2.101908643700714e-1 -2.101908643700714e-1
0.09193370165745857 -2.057469328037147e-1 -2.057469328037147e-1
0.09215469613259669 -2.0841429961017788e-1 -2.0841429961017788e-1
0.09237569060773482 -2.0882909951813566e-1 -2.0882909951813566e-1
0.09259668508287293 -2.0640805251508176e-1 -2.0640805251508176e-1
0.09281767955801105 -2.055056974438063e-1 -2.055056974438063e-1
0.09303867403314918 -2.0766934977648965e-1 -2.0766934977648965e-1
0.0932596685082873 -2.0496464618639187e-1 -2.0496464618639187e-1
0.09348066298342542 -2.0456291188241416e-1 -2.0456291188241416e-1
0.09370165745856354 -2.057890565103495e-1 -2.057890565103495e-1
0.09392265193370167 -2.0540538948142206e-1 -2.0540538948142206e-1
0.09414364640883978 -2.0060363546434168e-1 -2.0060363546434168e-1
0.0943646408839779 -2.0425534189001304e-1 -2.0425534189001304e-1
0.09458563535911603 -2.04047886986638e-1 -2.04047886986638e-1
0.09480662983425416 -2.0415155499534343e-1 -2.0415155499534343e-1
0.09502762430939227 -2.0546167003993254e-1 -2.0546167003993254e-1
0.09524861878453039 -2.0564468633886612e-1 -2.0564468633886612e-1
0.09546961325966852 -2.0299817975836199e-1 -2.0299817975836199e-1
0.09569060773480663 -2.0752301046644028e-1 -2.0752301046644028e-1
0.09591160220994475 -2.0548258995966684e-1 -2.0548258995966684e-1
0.09613259668508288 -2.035331621665879e-1 -2.035331621665879e-1
0.096353591160221 -2.0445674367914002e-1 -2.0445674367914002e-1
0.09657458563535912 -2.0181942296579258e-1 -2.0181942296579258e-1
0.09679558011049724 -2.0102779160304785e-1 -2.0102779160304785e-1
0.09701657458563537 -2.0379534774127173e-1 -2.0379534774127173e-1
0.0972375690607735 -2.00958441542463e-1 -2.00958441542463e-1
0.0974585635359116 -2.0276459622862752e-1 -2.0276459622862752e-1
0.09767955801104973 -1.9949257368460316e-1 -1.9949257368460316e-1
0.09790055248618786 -2.02210556232723e-1 -2.02210556232723e-1
0.09812154696132597 -1.999892223859039e-1 -1.999892223859039e-1
0.09834254143646409 -2.010996380446901e-1 -2.010996380446901e-1
0.09856353591160222 -1.973334365354109e-1 -1.973334365354109e-1
0.09878453038674034 -2.0118169126629404e-1 -2.0118169126629404e-1
0.09900552486187846 -1.9836009912244812e-1 -1.9836009912244812e-1
0.09922651933701658 -1.9809552754639448e-1 -1.9809552754639448e-1
0.0994475138121547 -1.9998934889707165e-1 -1.9998934889707165e-1
0.09966850828729282 -1.996833333448027e-1 -1.996833333448027e-1
0.09988950276243094 -1.96757072882912e-1 -1.96757072882912e-1
0.10011049723756907 -1.9789075006331736e-1 -1.9789075006331736e-1
0.1003314917127072 -1.9767883056572977e-1 -1.9767883056572977e-1
0.1005524861878453 -1.970403628785622e-1 -1.970403628785622e-1
0.10077348066298343 -1.970211787383338e-1 -1.970211787383338e-1
0.10099447513812156 -1.9369871627776014e-1 -1.9369871627776014e-1
0.10121546961325967 -1.930745040446542e-1 -1.930745040446542e-1
0.10143646408839779 -1.9528224117828508e-1 -1.9528224117828508e-1
0.10165745856353592 -1.9199550745377714e-1 -1.9199550745377714e-1
0.10187845303867404 -1.9099426022142474e-1 -1.9099426022142474e-1
0.10209944751381216 -1.980460150586456e-1 -1.980460150586456e-1
0.10232044198895028 -1.9352878684883912e-1 -1.9352878684883912e-1
0.1025414364640884 -1.9257520137028372e-1 -1.9257520137028372e-1
0.10276243093922653 -1.9264328896263727e-1 -1.9264328896263727e-1
0.10298342541436464 -1.9456777302269224e-1 -1.9456777302269224e-1
0.10320441988950277 -1.926552731335338e-1 -1.926552731335338e-1
0.1034254143646409 -1.9172830702899013e-1 -1.9172830702899013e-1
0.103646408839779 -1.909841498353959e-1 -1.909841498353959e-1
0.10386740331491713 -1.8783941648205804e-1 -1.8783941648205804e-1
0.10408839779005526 -1.879079498300431e-1 -1.879079498300431e-1
0.10430939226519338 -1.8969004511739662e-1 -1.8969004511739662e-1
0.1045303867403315 -1.884093316693285e-1 -1.884093316693285e-1
0.10475138121546962 -1.843697618052662e-1 -1.843697618052662e-1
0.10497237569060774 -1.8836631078459654e-1 -1.8836631078459654e-1
0.10519337016574586 -1.863886246664439e-1 -1.863886246664439e-1
0.10541436464088398 -1.8898525952629974e-1 -1.8898525952629974e-1
0.1056353591160221 -1.875417515574842e-1 -1.875417515574842e-1
0.10585635359116023 -1.848934435153584e-1 -1.848934435153584e-1
0.10607734806629834 -1.8582348594071085e-1 -1.8582348594071085e-1
0.10629834254143647 -1.862520660105762e-1 -1.862520660105762e-1
0.1065193370165746 -1.8352200895713544e-1 -1.8352200895713544e-1
0.1067403314917127 -1.808433686502955e-1 -1.808433686502955e-1
0.10696132596685083 -1.837298335298616e-1 -1.837298335298616e-1
0.10718232044198896 -1.839735496823156e-1 -1.839735496823156e-1
0.10740331491712708 -1.8083962955841493e-1 -1.8083962955841493e-1
0.1076243093922652 -1.8037388798046017e-1 -1.8037388798046017e-1
0.10784530386740332 -1.7966749539589877e-1 -1.7966749539589877e-1
0.10806629834254144 -1.7827657243508988e-1 -1.7827657243508988e-1
0.10828729281767957 -1.797526321942602e-1 -1.797526321942602e-1
0.10850828729281768 -1.7913655751243063e-1 -1.7913655751243063e-1
0.10872928176795581 -1.790538253628089e-1 -1.790538253628089e-1
0.10895027624309393 -1.7464740611324636e-1 -1.7464740611324636e-1
0.10917127071823204 -1.7603082417434202e-1 -1.7603082417434202e-1
0.10939226519337017 -1.7362887401912452e-1 -1.7362887401912452e-1
0.1096132596685083 -1.7159861523321673e-1 -1.7159861523321673e-1
0.10983425414364642 -1.730749399020457e-1 -1.730749399020457e-1
0.11005524861878453 -1.7109609657489422e-1 -1.7109609657489422e-1
0.11027624309392266 -1.7123059322642042e-1 -1.7123059322642042e-1
0.11049723756906078 -1.689949182008892e-1 -1.689949182008892e-1
0.1107182320441989 -1.7190031344960666e-1 -1.7190031344960666e-1
0.11093922651933702 -1.6961505378474762e-1 -1.6961505378474762e-1
0.11116022099447515 -1.6877173514142818e-1 -1.6877173514142818e-1
0.11138121546961327 -1.694357921316456e-1 -1.694357921316456e-1
0.11160220994475138 -1.6841000873290035e-1 -1.6841000873290035e-1
0.11182320441988951 -1.667555870553148e-1 -1.667555870553148e-1
0.11204419889502763 -1.6634645989659624e-1 -1.6634645989659624e-1
0.11226519337016576 -1.6351167453597704e-1 -1.6351167453597704e-1
0.11248618784530387 -1.627278937709722e-1 -1.627278937709722e-1
0.112707182320442 -1.6467189290659157e-1 -1.6467189290659157e-1
0.11292817679558012 -1.6165361440556048e-1 -1.6165361440556048e-1
0.11314917127071823 -1.6243324200552856e-1 -1.6243324200552856e-1
0.11337016574585636 -1.6006420719593883e-1 -1.6006420719593883e-1
0.11359116022099448 -1.5922705940550408e-1 -1.5922705940550408e-1
0.11381215469613261 -1.5749558740361103e-1 -1.5749558740361103e-1
0.11403314917127072 -1.6041610550672125e-1 -1.6041610550672125e-1
0.11425414364640885 -1.5680126898331004e-1 -1.5680126898331004e-1
0.11447513812154697 -1.5723351289210008e-1 -1.5723351289210008e-1
0.11469613259668508 -1.544274934967067e-1 -1.544274934967067e-1
0.11491712707182321 -1.5333777549602168e-1 -1.5333777549602168e-1
0.11513812154696133 -1.540099623804796e-1 -1.540099623804796e-1
0.11535911602209946 -1.5432702575452062e-1 -1.5432702575452062e-1
0.11558011049723757 -1.5512081165587155e-1 -1.5512081165587155e-1
0.1158011049723757 -1.494625141396515e-1 -1.494625141396515e-1
0.11602209944751382 -1.493014205702199e-1 -1.493014205702199e-1
0.11624309392265193 -1.4696552190951628e-1 -1.4696552190951628e-1
0.11646408839779006 -1.4629077079228558e-1 -1.4629077079228558e-1
0.11668508287292818 -1.4850480823764123e-1 -1.4850480823764123e-1
0.11690607734806631 -1.4478893987546293e-1 -1.4478893987546293e-1
0.11712707182320442 -1.4374412944283144e-1 -1.4374412944283144e-1
0.11734806629834255 -1.4374363133986812e-1 -1.4374363133986812e-1
0.11756906077348067 -1.4073102259765768e-1 -1.4073102259765768e-1
0.1177900552486188 -1.4242659873246488e-1 -1.4242659873246488e-1
0.11801104972375691 -1.4265256423566974e-1 -1.4265256423566974e-1
0.11823204419889503 -1.395891844453505e-1 -1.395891844453505e-1
0.11845303867403316 -1.4075869070205194e-1 -1.4075869070205194e-1
0.11867403314917127 -1.4165910600712017e-1 -1.4165910600712017e-1
0.1188950276243094 -1.4060135735319967e-1 -1.4060135735319967e-1
0.11911602209944752 -1.3771741699900453e-1 -1.3771741699900453e-1
0.11933701657458565 -1.389762086450279e-1 -1.389762086450279e-1
0.11955801104972376 -1.3451991969867017e-1 -1.3451991969867017e-1
0.11977900552486188 -1.3415058766866572e-1 -1.3415058766866572e-1
0.12000000000000001 -1.3682633445449177e-1 -1.3682633445449177e-1
0.12022099447513812 -1.3344276677906386e-1 -1.3344276677906386e-1
0.12044198895027625 -1.301253937785365e-1 -1.301253937785365e-1
0.12066298342541437 -1.2945831517611772e-1 -1.2945831517611772e-1
0.1208839779005525 -1.29070494552872e-1 -1.29070494552872e-1
0.12110497237569061 -1.2890670935137827e-1 -1.2890670935137827e-1
0.12132596685082873 -1.2692310202413104e-1 -1.2692310202413104e-1
0.12154696132596686 -1.256872819214383e-1 -1.256872819214383e-1
0.12176795580110499 -1.2580868287994385e-1 -1.2580868287994385e-1
0.1219889502762431 -1.2169508865366119e-1 -1.2169508865366119e-1
0.12220994475138122 -1.2289787177831535e-1 -1.2289787177831535e-1
0.12243093922651935 -1.2272105736991001e-1 -1.2272105736991001e-1
0.12265193370165746 -1.2399931160410382e-1 -1.2399931160410382e-1
0.12287292817679558 -1.1833961418749972e-1 -1.1833961418749972e-1
0.12309392265193371 -1.2085325299556793e-1 -1.2085325299556793e-1
0.12331491712707184 -1.1661218335751222e-1 -1.1661218335751222e-1
0.12353591160220995 -1.17838798669192e-1 -1.17838798669192e-1
0.12375690607734807 -1.1700385630336463e-1 -1.1700385630336463e-1
0.1239779005524862 -1.1319811565084059e-1 -1.1319811565084059e-1
0.12419889502762431 -1.1506778763912884e-1 -1.1506778763912884e-1
0.12441988950276243 -1.1277213232113503e-1 -1.1277213232113503e-1
0.12464088397790056 -1.1064729101752313e-1 -1.1064729101752313e-1
0.12486187845303869 -1.1198176255464354e-1 -1.1198176255464354e-1
0.1250828729281768 -1.0680131547013083e-1 -1.0680131547013083e-1
0.12530386740331492 -1.0438666573048216e-1 -1.0438666573048216e-1
0.12552486187845305 -1.0503920396529942e-1 -1.0503920396529942e-1
0.12574585635359115 -1.0537981332475432e-1 -1.0537981332475432e-1
0.12596685082872927 -1.0592199352771026e-1 -1.0592199352771026e-1
0.1261878453038674 -1.0047558586000527e-1 -1.0047558586000527e-1
0.12640883977900552 -1.0195151498822419e-1 -1.0195151498822419e-1
0.12662983425414365 -9.919083855850808e-2 -9.919083855850808e-2
0.12685082872928177 -9.801623101855661e-2 -9.801623101855661e-2
0.12707182320441987 -9.677400438106964e-2 -9.677400438106964e-2
0.127292817679558 -9.776241559159793e-2 -9.776241559159793e-2
0.12751381215469612 -9.453184942815973e-2 -9.453184942815973e-2
0.12773480662983425 -9.692297475720046e-2 -9.692297475720046e-2
0.12795580110497237 -9.257748746557048e-2 -9.257748746557048e-2
0.1281767955801105 -9.452788999367989e-2 -9.452788999367989e-2
0.12839779005524862 -9.205789944410903e-2 -9.205789944410903e-2
0.12861878453038672 -9.047708039991598e-2 -9.047708039991598e-2
0.12883977900552485 -8.866240989453367e-2 -8.866240989453367e-2
0.12906077348066297 -8.760781324343192e-2 -8.760781324343192e-2
0.1292817679558011 -8.46207844089637e-2 -8.46207844089637e-2
0.12950276243093922 -8.412197665614407e-2 -8.412197665614407e-2
0.12972375690607735 -8.35716694520503e-2 -8.35716694520503e-2
0.12994475138121547 -8.196387083847334e-2 -8.196387083847334e-2
0.13016574585635357 -7.693344739657881e-2 -7.693344739657881e-2
0.1303867403314917 -8.161710047891724e-2 -8.161710047891724e-2
0.13060773480662982 -7.858828949809471e-2 -7.858828949809471e-2
0.13082872928176795 -7.428865089871728e-2 -7.428865089871728e-2
0.13104972375690607 -7.747468489122333e-2 -7.747468489122333e-2
0.1312707182320442 -7.383159533781658e-2 -7.383159533781658e-2
0.13149171270718232 -7.375921423470722e-2 -7.375921423470722e-2
0.13171270718232042 -6.939108508430003e-2 -6.939108508430003e-2
0.13193370165745855 -7.08935977767684e-2 -7.08935977767684e-2
0.13215469613259667 -6.816418490614673e-2 -6.816418490614673e-2
0.1323756906077348 -6.931612442638801e-2 -6.931612442638801e-2
0.13259668508287292 -6.36770864245424e-2 -6.36770864245424e-2
0.13281767955801105 -6.597369128388131e-2 -6.597369128388131e-2
0.13303867403314917 -6.3551612908606e-2 -6.3551612908606e-2
0.13325966850828727 -6.27454651118402e-2 -6.27454651118402e-2
0.1334806629834254 -6.081795743255647e-2 -6.081795743255647e-2
0.13370165745856352 -6.229270838610468e-2 -6.229270838610468e-2
0.13392265193370165 -6.065270341098916e-2 -6.065270341098916e-2
0.13414364640883977 -5.958399041531415e-2 -5.958399041531415e-2
0.1343646408839779 -5.5376942263757556e-2 -5.5376942263757556e-2
0.13458563535911602 -5.317442287189955e-2 -5.317442287189955e-2
0.13480662983425415 -5.370518943930769e-2 -5.370518943930769e-2
0.13502762430939225 -5.1550173670358745e-2 -5.1550173670358745e-2
0.13524861878453037 -5.200586837411869e-2 -5.200586837411869e-2
0.1354696132596685 -4.8572454087826955e-2 -4.8572454087826955e-2
0.13569060773480662 -4.9762024459306886e-2 -4.9762024459306886e-2
0.13591160220994475 -4.686611675099961e-2 -4.686611675099961e-2
0.13613259668508287 -4.538220551256167e-2 -4.538220551256167e-2
0.136353591160221 -4.396096319686116e-2 -4.396096319686116e-2
0.1365745856353591 -3.852314980843552e-2 -3.852314980843552e-2
0.13679558011049722 -4.128589105601499e-2 -4.128589105601499e-2
0.13701657458563535 -3.723410967625718e-2 -3.723410967625718e-2
0.13723756906077347 -3.694732144156809e-2 -3.694732144156809e-2
0.1374585635359116 -3.633308300089233e-2 -3.633308300089233e-2
0.13767955801104972 -3.522478757047942e-2 -3.522478757047942e-2
0.13790055248618785 -3.274287262586917e-2 -3.274287262586917e-2
0.13812154696132595 -3.2925206789224504e-2 -3.2925206789224504e-2
0.13834254143646407 -3.147503758389725e-2 -3.147503758389725e-2
0.1385635359116022 -3.051815834049343e-2 -3.051815834049343e-2
0.13878453038674032 -2.537060704474392e-2 -2.537060704474392e-2
0.13900552486187845 -2.4466899317923563e-2 -2.4466899317923563e-2
0.13922651933701657 -2.427643598564977e-2 -2.427643598564977e-2
0.1394475138121547 -2.285367496431867e-2 -2.285367496431867e-2
0.1396685082872928 -1.9326047249416334e-2 -1.9326047249416334e-2
0.13988950276243092 -1.8891940859186107e-2 -1.8891940859186107e-2
0.14011049723756905 -1.7062920894369782e-2 -1.7062920894369782e-2
0.14033149171270717 -1.816804718913012e-2 -1.816804718913012e-2
0.1405524861878453 -1.6359813084301678e-2 -1.6359813084301678e-2
0.14077348066298342 -1.244120169570273e-2 -1.244120169570273e-2
0.14099447513812155 -1.385801307304213e-2 -1.385801307304213e-2
0.14121546961325965 -1.2857221337691627e-2 -1.2857221337691627e-2
0.14143646408839777 -1.190930925866418e-2 -1.190930925866418e-2
0.1416574585635359 -7.815528569318886e-3 -7.815528569318886e-3
0.14187845303867402 -7.607570114652518e-3 -7.607570114652518e-3
0.14209944751381215 -4.652616859340597e-3 -4.652616859340597e-3
0.14232044198895027 -5.917236502970269e-4 -5.917236502970269e-4
0.1425414364640884 -1.680984282135256e-4 -1.680984282135256e-4
0.1427624309392265 -5.004603560170295e-4 -5.004603560170295e-4
0.14298342541436462 2.651196140794454e-3 2.651196140794454e-3
0.14320441988950275 6.015774616633607e-3 6.015774616633607e-3
0.14342541436464087 5.191589569738753e-3 5.191589569738753e-3
0.143646408839779 2.392914759019149e-3 2.392914759019149e-3
0.14386740331491712 8.56261277710324e-3 8.56261277710324e-3
0.14408839779005525 1.0607989224871162e-2 1.0607989224871162e-2
0.14430939226519338 1.1773403248815484e-2 1.1773403248815484e-2
0.14453038674033147 1.4133959834060406e-2 1.4133959834060406e-2
0.1447513812154696 1.2393772651710933e-2 1.2393772651710933e-2
0.14497237569060772 1.7415050733069037e-2 1.7415050733069037e-2
0.14519337016574585 1.618175999221272e-2 1.618175999221272e-2
0.14541436464088398 1.7512855153489326e-2 1.7512855153489326e-2
0.1456353591160221 1.8076114500280127e-2 1.8076114500280127e-2
0.14585635359116023 2.174838855814265e-2 2.174838855814265e-2
0.14607734806629832 2.1069905285292734e-2 2.1069905285292734e-2
0.14629834254143645 2.3148069222150625e-2 2.3148069222150625e-2
0.14651933701657457 2.6705489741123856e-2 2.6705489741123856e-2
0.1467403314917127 2.788338698548465e-2 2.788338698548465e-2
0.14696132596685083 3.0343694086075956e-2 3.0343694086075956e-2
0.14718232044198895 3.136954119947255e-2 3.136954119947255e-2
0.14740331491712708 3.1147558687342425e-2 3.1147558687342425e-2
0.14762430939226517 3.497193491972972e-2 3.497193491972972e-2
0.1478453038674033 3.577169428883131e-2 3.577169428883131e-2
0.14806629834254142 3.730206988672613e-2 3.730206988672613e-2
0.14828729281767955 3.824351782265545e-2 3.824351782265545e-2
0.14850828729281768 4.277341006156199e-2 4.277341006156199e-2
0.1487292817679558 4.07126404130107e-2 4.07126404130107e-2
0.14895027624309393 4.3991185598150295e-2 4.3991185598150295e-2
0.14917127071823202 4.8559472205004894e-2 4.8559472205004894e-2
0.14939226519337015 4.7144989921724445e-2 4.7144989921724445e-2
0.14961325966850827 5.017144657774075e-2 5.017144657774075e-2
0.1498342541436464 5.164777620558958e-2 5.164777620558958e-2
0.15005524861878453 5.35493273121741e-2 5.35493273121741e-2
0.15027624309392265 5.5159379843706446e-2 5.5159379843706446e-2
0.15049723756906078 5.7081309460562224e-2 5.7081309460562224e-2
0.15071823204419887 6.069503923396802e-2 6.069503923396802e-2
0.150939226519337 5.999904609399742e-2 5.999904609399742e-2
0.15116022099447513 6.022281068528024e-2 6.022281068528024e-2
0.15138121546961325 6.033553433605299e-2 6.033553433605299e-2
0.15160220994475138 6.139521001256831e-2 6.139521001256831e-2
0.1518232044198895 6.618380333458695e-2 6.618380333458695e-2
0.15204419889502763 6.884656883227613e-2 6.884656883227613e-2
0.15226519337016572 6.847573709780441e-2 6.847573709780441e-2
0.15248618784530385 7.009923855463818e-2 7.009923855463818e-2
0.15270718232044198 7.437346748935703e-2 7.437346748935703e-2
0.1529281767955801 7.09780814457357e-2 7.09780814457357e-2
0.15314917127071823 7.404574578578682e-2 7.404574578578682e-2
0.15337016574585635 7.824465319533225e-2 7.824465319533225e-2
0.15359116022099448 8.111676134882906e-2 8.111676134882906e-2
0.1538121546961326 8.185637971047832e-2 8.185637971047832e-2
0.1540331491712707 8.128132030589619e-2 8.128132030589619e-2
0.15425414364640883 8.280718688098965e-2 8.280718688098965e-2
0.15447513812154695 8.467422350856246e-2 8.467422350856246e-2
0.15469613259668508 8.439191913482169e-2 8.439191913482169e-2
0.1549171270718232 9.060937192231755e-2 9.060937192231755e-2
0.15513812154696133 8.969812469474014e-2 8.969812469474014e-2
0.15535911602209945 9.17099674812274e-2 9.17099674812274e-2
0.15558011049723755 9.546965911710537e-2 9.546965911710537e-2
0.15580110497237568 9.780245610460803e-2 9.780245610460803e-2
0.1560220994475138 9.711046036665572e-2 9.711046036665572e-2
0.15624309392265193 1.0089686961356925e-1 1.0089686961356925e-1
0.15646408839779005 1.0337339849031046e-1 1.0337339849031046e-1
0.15668508287292818 1.056662541366844e-1 1.056662541366844e-1
0.1569060773480663 1.0566369792929287e-1 1.0566369792929287e-1
0.1571270718232044 1.0606724321980288e-1 1.0606724321980288e-1
0.15734806629834253 1.0674254232350755e-1 1.0674254232350755e-1
0.15756906077348065 1.0975870874614735e-1 1.0975870874614735e-1
0.15779005524861878 1.1180961453061933e-1 1.1180961453061933e-1
0.1580110497237569 1.1358057491776741e-1 1.1358057491776741e-1
0.15823204419889503 1.1626923368254971e-1 1.1626923368254971e-1
0.15845303867403315 1.1739842820867885e-1 1.1739842820867885e-1
0.15867403314917125 1.2106044850776776e-1 1.2106044850776776e-1
0.15889502762430938 1.2187711334201445e-1 1.2187711334201445e-1
0.1591160220994475 1.2158142710615572e-1 1.2158142710615572e-1
0.15933701657458563 1.2333181064929555e-1 1.2333181064929555e-1
0.15955801104972375 1.2431101827798408e-1 1.2431101827798408e-1
0.15977900552486188 1.2778172753252726e-1 1.2778172753252726e-1
0.16 1.2982435705277418e-1 1.2982435705277418e-1
0.1602209944751381 1.3409953500928928e-1 1.3409953500928928e-1
0.16044198895027623 1.362104096093102e-1 1.362104096093102e-1
0.16066298342541435 1.3507400380792056e-1 1.3507400380792056e-1
0.16088397790055248 1.343554769758324e-1 1.343554769758324e-1
0.1611049723756906 1.3994048602177678e-1 1.3994048602177678e-1
0.16132596685082873 1.4140328585955864e-1 1.4140328585955864e-1
0.16154696132596685 1.430984190504372e-1 1.430984190504372e-1
0.16176795580110495 1.4338600888419784e-1 1.4338600888419784e-1
0.16198895027624308 1.4644628298794338e-1 1.4644628298794338e-1
0.1622099447513812 1.4835794339029995e-1 1.4835794339029995e-1
0.16243093922651933 1.494784829568001e-1 1.494784829568001e-1
0.16265193370165745 1.5311921828203445e-1 1.5311921828203445e-1
0.16287292817679558 1.533419874431896e-1 1.533419874431896e-1
0.1630939226519337 1.5453458381154483e-1 1.5453458381154483e-1
0.1633149171270718 1.5604028579406837e-1 1.5604028579406837e-1
0.16353591160220993 1.5971874941698694e-1 1.5971874941698694e-1
0.16375690607734805 1.6160803879785668e-1 1.6160803879785668e-1
0.16397790055248618 1.6304408397497205e-1 1.6304408397497205e-1
0.1641988950276243 1.6468932033109773e-1 1.6468932033109773e-1
0.16441988950276243 1.6852193644496616e-1 1.6852193644496616e-1
0.16464088397790055 1.688771752822671e-1 1.688771752822671e-1
0.16486187845303868 1.7015840118694392e-1 1.7015840118694392e-1
0.16508287292817678 1.687553238842323e-1 1.687553238842323e-1
0.1653038674033149 1.755155121982792e-1 1.755155121982792e-1
0.16552486187845303 1.7534296116111214e-1 1.7534296116111214e-1
0.16574585635359115 1.7748291919071413e-1 1.7748291919071413e-1
0.16596685082872928 1.805394526946369e-1 1.805394526946369e-1
0.1661878453038674 1.8180299387296905e-1 1.8180299387296905e-1
0.16640883977900553 1.847851530411102e-1 1.847851530411102e-1
0.16662983425414363 1.8632638424975845e-1 1.8632638424975845e-1
0.16685082872928175 1.8536206550363055e-1 1.8536206550363055e-1
0.16707182320441988 1.8662590373270938e-1 1.8662590373270938e-1
0.167292817679558 1.9067809144036652e-1 1.9067809144036652e-1
0.16751381215469613 1.9317057198674625e-1 1.9317057198674625e-1
0.16773480662983425 1.9292226571798743e-1 1.9292226571798743e-1
0.16795580110497238 1.9312212314827626e-1 1.9312212314827626e-1
0.16817679558011048 1.9869973026772492e-1 1.9869973026772492e-1
0.1683977900552486 2.000968301904944e-1 2.000968301904944e-1
0.16861878453038673 2.0207268755013352e-1 2.0207268755013352e-1
0.16883977900552485 2.0176690845625522e-1 2.0176690845625522e-1
0.16906077348066298 2.0221530697341983e-1 2.0221530697341983e-1
0.1692817679558011 2.0776272286440722e-1 2.0776272286440722e-1
0.16950276243093923 2.104944218252225e-1 2.104944218252225e-1
0.16972375690607733 2.1117938229378375e-1 2.1117938229378375e-1
0.16994475138121545 2.1250299209538603e-1 2.1250299209538603e-1
0.17016574585635358 2.1480304282119356e-1 2.1480304282119356e-1
0.1703867403314917 2.1604265145430723e-1 2.1604265145430723e-1
0.17060773480662983 2.16012921044074e-1 2.16012921044074e-1
0.17082872928176795 2.23076329009535e-1 2.23076329009535e-1
0.17104972375690608 2.2313766027406778e-1 2.2313766027406778e-1
0.17127071823204418 2.2665298232170095e-1 2.2665298232170095e-1
0.1714917127071823 2.2704129797768324e-1 2.2704129797768324e-1
0.17171270718232043 2.2567721101910898e-1 2.2567721101910898e-1
0.17193370165745855 2.307196912634648e-1 2.307196912634648e-1
0.17215469613259668 2.303961017879086e-1 2.303961017879086e-1
0.1723756906077348 2.3527087516146672e-1 2.3527087516146672e-1
0.17259668508287293 2.3645552586373775e-1 2.3645552586373775e-1
0.17281767955801103 2.393206063996498e-1 2.393206063996498e-1
0.17303867403314915 2.3975930170224125e-1 2.3975930170224125e-1
0.17325966850828728 2.4069927561897053e-1 2.4069927561897053e-1
0.1734806629834254 2.4400510804168185e-1 2.4400510804168185e-1
0.17370165745856353 2.4512552588823233e-1 2.4512552588823233e-1
0.17392265193370166 2.439521509775826e-1 2.439521509775826e-1
0.17414364640883978 2.4815294650153952e-1 2.4815294650153952e-1
0.1743646408839779 2.516618028446995e-1 2.516618028446995e-1
0.174585635359116 2.539945487295139e-1 2.539945487295139e-1
0.17480662983425413 2.5376807955951186e-1 2.5376807955951186e-1
0.17502762430939225 2.564258606194638e-1 2.564258606194638e-1
0.17524861878453038 2.5826502084698255e-1 2.5826502084698255e-1
0.1754696132596685 2.6096003304798465e-1 2.6096003304798465e-1
0.17569060773480663 2.596471667610043e-1 2.596471667610043e-1
0.17591160220994476 2.6161500538939286e-1 2.6161500538939286e-1
0.17613259668508285 2.647472389306298e-1 2.647472389306298e-1
0.17635359116022098 2.6825744502077065e-1 2.6825744502077065e-1
0.1765745856353591 2.6986720769111194e-1 2.6986720769111194e-1
0.17679558011049723 2.7040168716195545e-1 2.7040168716195545e-1
0.17701657458563536 2.743453496441983e-1 2.743453496441983e-1
0.17723756906077348 2.769773379034799e-1 2.769773379034799e-1
0.1774585635359116 2.7629324841456615e-1 2.7629324841456615e-1
0.1776795580110497 2.798060866553609e-1 2.798060866553609e-1
0.17790055248618783 2.8206536208432986e-1 2.8206536208432986e-1
0.17812154696132595 2.846802091722278e-1 2.846802091722278e-1
0.17834254143646408 2.842011110549887e-1 2.842011110549887e-1
0.1785635359116022 2.8670712890113315e-1 2.8670712890113315e-1
0.17878453038674033 2.9098639954560745e-1 2.9098639954560745e-1
0.17900552486187846 2.912533870867886e-1 2.912533870867886e-1
0.17922651933701655 2.9465038384825526e-1 2.9465038384825526e-1
0.17944751381215468 2.9674176353552717e-1 2.9674176353552717e-1
0.1796685082872928 2.9634359479502415e-1 2.9634359479502415e-1
0.17988950276243093 2.9999742000206275e-1 2.9999742000206275e-1
0.18011049723756906 3.035332581385486e-1 3.035332581385486e-1
0.18033149171270718 3.0257597937344904e-1 3.0257597937344904e-1
0.1805524861878453 3.0548073290612443e-1 3.0548073290612443e-1
0.1807734806629834 3.065918323218906e-1 3.065918323218906e-1
0.18099447513812153 3.0969353415918555e-1 3.0969353415918555e-1
0.18121546961325966 3.1056336288026465e-1 3.1056336288026465e-1
0.18143646408839778 3.1317426906327306e-1 3.1317426906327306e-1
0.1816574585635359 3.164675100900407e-1 3.164675100900407e-1
0.18187845303867403 3.180811540731323e-1 3.180811540731323e-1
0.18209944751381216 3.180660630712904e-1 3.180660630712904e-1
0.18232044198895025 3.2163583346534175e-1 3.2163583346534175e-1
0.18254143646408838 3.231780076162689e-1 3.231780076162689e-1
0.1827624309392265 3.24740350160317e-1 3.24740350160317e-1
0.18298342541436463 3.2531122484085095e-1 3.2531122484085095e-1
0.18320441988950276 3.291596764568734e-1 3.291596764568734e-1
0.18342541436464088 3.293586582941028e-1 3.293586582941028e-1
0.183646408839779 3.3316742812741573e-1 3.3316742812741573e-1
0.18386740331491713 3.352669082335691e-1 3.352669082335691e-1
0.18408839779005523 3.400452121275688e-1 3.400452121275688e-1
0.18430939226519336 3.4022526941050124e-1 3.4022526941050124e-1
0.18453038674033148 3.413165539560108e-1 3.413165539560108e-1
0.1847513812154696 3.4229207497066305e-1 3.4229207497066305e-1
0.18497237569060773 3.443601076290346e-1 3.443601076290346e-1
0.18519337016574586 3.472652340131557e-1 3.472652340131557e-1
0.18541436464088398 3.4642780453538613e-1 3.4642780453538613e-1
0.18563535911602208 3.4986668119660713e-1 3.4986668119660713e-1
0.1858563535911602 3.516555448550829e-1 3.516555448550829e-1
0.18607734806629833 3.565821092761947e-1 3.565821092761947e-1
0.18629834254143646 3.5807362286283784e-1 3.5807362286283784e-1
0.18651933701657458 3.574218053184435e-1 3.574218053184435e-1
0.1867403314917127 3.5985185241890427e-1 3.5985185241890427e-1
0.18696132596685083 3.62592177460618e-1 3.62592177460618e-1
0.18718232044198893 3.658443220256853e-1 3.658443220256853e-1
0.18740331491712706 3.671470334123281e-1 3.671470334123281e-1
0.18762430939226518 3.687527694870081e-1 3.687527694870081e-1
0.1878453038674033 3.713452838013094e-1 3.713452838013094e-1
0.18806629834254143 3.7550758902336234e-1 3.7550758902336234e-1
0.18828729281767956 3.7345683906921145e-1 3.7345683906921145e-1
0.18850828729281768 3.744802815536499e-1 3.744802815536499e-1
0.18872928176795578 3.7676726593242016e-1 3.7676726593242016e-1
0.1889502762430939 3.7841436651007676e-1 3.7841436651007676e-1
0.18917127071823203 3.8096622870063435e-1 3.8096622870063435e-1
0.18939226519337016 3.8264584062932805e-1 3.8264584062932805e-1
0.18961325966850828 3.855255776541693e-1 3.855255776541693e-1
0.1898342541436464 3.894989214034634e-1 3.894989214034634e-1
0.19005524861878453 3.864527873932442e-1 3.864527873932442e-1
0.19027624309392263 3.9226781097869967e-1 3.9226781097869967e-1
0.19049723756906076 3.9487257818274735e-1 3.9487257818274735e-1
0.19071823204419888 3.954672165339783e-1 3.954672165339783e-1
0.190939226519337 3.9689870002809435e-1 3.9689870002809435e-1
0.19116022099447513 3.9769034545549253e-1 3.9769034545549253e-1
0.19138121546961326 4.0111876489510756e-1 4.0111876489510756e-1
0.19160220994475138 4.04176867475206e-1 4.04176867475206e-1
0.19182320441988948 4.066666569061166e-1 4.066666569061166e-1
0.1920441988950276 4.0765216848564556e-1 4.0765216848564556e-1
0.19226519337016573 4.0907308457742e-1 4.0907308457742e-1
0.19248618784530386 4.112387116627527e-1 4.112387116627527e-1
0.19270718232044198 4.14177098123508e-1 4.14177098123508e-1
0.1929281767955801 4.1558714392596663e-1 4.1558714392596663e-1
0.19314917127071823 4.1566775368693776e-1 4.1566775368693776e-1
0.19337016574585636 4.174878734916714e-1 4.174878734916714e-1
0.19359116022099446 4.1930333617216853e-1 4.1930333617216853e-1
0.19381215469613258 4.2184882800513e-1 4.2184882800513e-1
0.1940331491712707 4.2312475567888974e-1 4.2312475567888974e-1
0.19425414364640883 4.25734212477499e-1 4.25734212477499e-1
0.19447513812154696 4.276596979569316e-1 4.276596979569316e-1
0.19469613259668508 4.2831513097627827e-1 4.2831513097627827e-1
0.1949171270718232 4.3276773624626763e-1 4.3276773624626763e-1
0.1951381215469613 4.367872868138587e-1 4.367872868138587e-1
0.19535911602209943 4.3658510615393276e-1 4.3658510615393276e-1
0.19558011049723756 4.381815178172186e-1 4.381815178172186e-1
0.19580110497237568 4.408904964830693e-1 4.408904964830693e-1
0.1960220994475138 4.428293814308457e-1 4.428293814308457e-1
0.19624309392265193 4.4561426450065333e-1 4.4561426450065333e-1
0.19646408839779006 4.462247757244935e-1 4.462247757244935e-1
0.19668508287292816 4.4855940596455035e-1 4.4855940596455035e-1
0.19690607734806628 4.5093557236243065e-1 4.5093557236243065e-1
0.1971270718232044 4.529380814420332e-1 4.529380814420332e-1
0.19734806629834253 4.528191561158277e-1 4.528191561158277e-1
0.19756906077348066 4.5495587188049136e-1 4.5495587188049136e-1
0.19779005524861878 4.5765081528435836e-1 4.5765081528435836e-1
0.1980110497237569 4.5855293276082953e-1 4.5855293276082953e-1
0.198232044198895 4.6082420477848096e-1 4.6082420477848096e-1
0.19845303867403313 4.629058023020374e-1 4.629058023020374e-1
0.19867403314917126 4.647379749824889e-1 4.647379749824889e-1
0.19889502762430938 4.6690789040378e-1 4.6690789040378e-1
0.1991160220994475 4.6809550482345763e-1 4.6809550482345763e-1
0.19933701657458563 4.70843587698317e-1 4.70843587698317e-1
0.19955801104972376 4.7121034618300506e-1 4.7121034618300506e-1
0.19977900552486186 4.7524825926945446e-1 4.7524825926945446e-1
0.19999999999999998 4.7624759973979813e-1 4.7624759973979813e-1
0.2002209944751381 4.774012615326395e-1 4.774012615326395e-1
0.20044198895027623 4.8000647779310235e-1 4.8000647779310235e-1
0.20066298342541436 4.8329250456874284e-1 4.8329250456874284e-1
0.20088397790055249 4.847811832090141e-1 4.847811832090141e-1
0.2011049723756906 4.853738472061817e-1 4.853738472061817e-1
0.2013259668508287 4.859513040888199e-1 4.859513040888199e-1
0.20154696132596683 4.909478958669009e-1 4.909478958669009e-1
0.20176795580110496 4.9266072575512077e-1 4.9266072575512077e-1
0.20198895027624308 4.930210788155076e-1 4.930210788155076e-1
0.2022099447513812 4.9476224782921996e-1 4.9476224782921996e-1
0.20243093922651934 4.955817142734471e-1 4.955817142734471e-1
0.20265193370165746 4.970255618537234e-1 4.970255618537234e-1
0.20287292817679559 5.01292710637534e-1 5.01292710637534e-1
0.20309392265193368 5.026880471267017e-1 5.026880471267017e-1
0.2033149171270718 5.053379695894531e-1 5.053379695894531e-1
0.20353591160220993 5.05473437232757e-1 5.05473437232757e-1
0.20375690607734806 5.094295680410763e-1 5.094295680410763e-1
0.20397790055248619 5.101621263991714e-1 5.101621263991714e-1
0.2041988950276243 5.130590521756115e-1 5.130590521756115e-1
0.20441988950276244 5.130013984954243e-1 5.130013984954243e-1
0.20464088397790053 5.143906137273628e-1 5.143906137273628e-1
0.20486187845303866 5.181797263761094e-1 5.181797263761094e-1
0.20508287292817678 5.198059837446802e-1 5.198059837446802e-1
0.2053038674033149 5.196381397584613e-1 5.196381397584613e-1
0.20552486187845304 5.233965061164039e-1 5.233965061164039e-1
0.20574585635359116 5.230384014124123e-1 5.230384014124123e-1
0.2059668508287293 5.260689284628537e-1 5.260689284628537e-1
0.20618784530386738 5.282649352591928e-1 5.282649352591928e-1
0.2064088397790055 5.302824139785738e-1 5.302824139785738e-1
0.20662983425414364 5.296224688291371e-1 5.296224688291371e-1
0.20685082872928176 5.33453643531919e-1 5.33453643531919e-1
0.20707182320441989 5.347190863840918e-1 5.347190863840918e-1
0.207292817679558 5.362073841122932e-1 5.362073841122932e-1
0.20751381215469614 5.39442441185491e-1 5.39442441185491e-1
0.20773480662983423 5.417408104033878e-1 5.417408104033878e-1
0.20795580110497236 5.429160331273746e-1 5.429160331273746e-1
0.20817679558011049 5.435768575840196e-1 5.435768575840196e-1
0.2083977900552486 5.447772773619075e-1 5.447772773619075e-1
0.20861878453038674 5.489457382100849e-1 5.489457382100849e-1
0.20883977900552486 5.51625351604633e-1 5.51625351604633e-1
0.209060773480663 5.541567122609816e-1 5.541567122609816e-1
0.20928176795580108 5.548939072553534e-1 5.548939072553534e-1
0.2095027624309392 5.541353689482715e-1 5.541353689482715e-1
0.20972375690607734 5.564702170050335e-1 5.564702170050335e-1
0.20994475138121546 5.592938133689298e-1 5.592938133689298e-1
0.2101657458563536 5.609726167306857e-1 5.609726167306857e-1
0.2103867403314917 5.642389765494666e-1 5.642389765494666e-1
0.21060773480662984 5.653170638082141e-1 5.653170638082141e-1
0.21082872928176793 5.669055404364993e-1 5.669055404364993e-1
0.21104972375690606 5.69286895451631e-1 5.69286895451631e-1
0.21127071823204419 5.707267875453166e-1 5.707267875453166e-1
0.2114917127071823 5.708006031002864e-1 5.708006031002864e-1
0.21171270718232044 5.73399537666381e-1 5.73399537666381e-1
0.21193370165745856 5.736388285843699e-1 5.736388285843699e-1
0.2121546961325967 5.762232752338772e-1 5.762232752338772e-1
0.21237569060773479 5.790086537843475e-1 5.790086537843475e-1
0.2125966850828729 5.804689321972258e-1 5.804689321972258e-1
0.21281767955801104 5.814547292396295e-1 5.814547292396295e-1
0.21303867403314916 5.855757162326594e-1 5.855757162326594e-1
0.2132596685082873 5.845544850927293e-1 5.845544850927293e-1
0.2134806629834254 5.903102501702673e-1 5.903102501702673e-1
0.21370165745856354 5.913467757894235e-1 5.913467757894235e-1
0.21392265193370166 5.906750884060497e-1 5.906750884060497e-1
0.21414364640883976 5.940389807204323e-1 5.940389807204323e-1
0.21436464088397789 5.952758400331444e-1 5.952758400331444e-1
0.214585635359116 5.965119791777109e-1 5.965119791777109e-1
0.21480662983425414 5.993059998627981e-1 5.993059998627981e-1
0.21502762430939226 5.999773690944661e-1 5.999773690944661e-1
0.2152486187845304 6.010462095126226e-1 6.010462095126226e-1
0.2154696132596685 6.039253391207406e-1 6.039253391207406e-1
0.2156906077348066 6.031653601303955e-1 6.031653601303955e-1
0.21591160220994474 6.07005808029788e-1 6.07005808029788e-1
0.21613259668508286 6.052796969118557e-1 6.052796969118557e-1
0.216353591160221 6.093754499377777e-1 6.093754499377777e-1
0.2165745856353591 6.105399605374426e-1 6.105399605374426e-1
0.21679558011049724 6.131842496705016e-1 6.131842496705016e-1
0.21701657458563536 6.137233215045566e-1 6.137233215045566e-1
0.21723756906077346 6.171306908368646e-1 6.171306908368646e-1
0.2174585635359116 6.19098153290059e-1 6.19098153290059e-1
0.2176795580110497 6.223818784961335e-1 6.223818784961335e-1
0.21790055248618784 6.214167343978882e-1 6.214167343978882e-1
0.21812154696132596 6.256355821381643e-1 6.256355821381643e-1
0.2183425414364641 6.258743736514756e-1 6.258743736514756e-1
0.2185635359116022 6.29137691549948e-1 6.29137691549948e-1
0.2187845303867403 6.31004783774932e-1 6.31004783774932e-1
0.21900552486187844 6.33312481425099e-1 6.33312481425099e-1
0.21922651933701656 6.332574185553934e-1 6.332574185553934e-1
0.2194475138121547 6.347880419360248e-1 6.347880419360248e-1
0.2196685082872928 6.375999575214504e-1 6.375999575214504e-1
0.21988950276243094 6.398732019650364e-1 6.398732019650364e-1
0.22011049723756906 6.390670611202207e-1 6.390670611202207e-1
0.22033149171270716 6.398670177102925e-1 6.398670177102925e-1
0.2205524861878453 6.43754692003375e-1 6.43754692003375e-1
0.2207734806629834 6.43959450486653e-1 6.43959450486653e-1
0.22099447513812154 6.481887719958817e-1 6.481887719958817e-1
0.22121546961325966 6.491573284016052e-1 6.491573284016052e-1
0.2214364640883978 6.506679978431915e-1 6.506679978431915e-1
0.22165745856353591 6.530187075898706e-1 6.530187075898706e-1
0.221878453038674 6.532799542263259e-1 6.532799542263259e-1
0.22209944751381214 6.54869627542956e-1 6.54869627542956e-1
0.22232044198895026 6.568172595883137e-1 6.568172595883137e-1
0.2225414364640884 6.585698398519693e-1 6.585698398519693e-1
0.2227624309392265 6.58705131181085e-1 6.58705131181085e-1
0.22298342541436464 6.60088165209407e-1 6.60088165209407e-1
0.22320441988950276 6.597266111535358e-1 6.597266111535358e-1
0.2234254143646409 6.644836499379547e-1 6.644836499379547e-1
0.223646408839779 6.673777730305286e-1 6.673777730305286e-1
0.2238674033149171 6.663609058101141e-1 6.663609058101141e-1
0.22408839779005524 6.691534946485884e-1 6.691534946485884e-1
0.22430939226519336 6.686093755336682e-1 6.686093755336682e-1
0.2245303867403315 6.717255333463239e-1 6.717255333463239e-1
0.22475138121546961 6.722957662241864e-1 6.722957662241864e-1
0.22497237569060774 6.753693540297885e-1 6.753693540297885e-1
0.22519337016574584 6.75635445307142e-1 6.75635445307142e-1
0.22541436464088396 6.799613902774748e-1 6.799613902774748e-1
0.2256353591160221 6.813020960178786e-1 6.813020960178786e-1
0.2258563535911602 6.812525623395853e-1 6.812525623395853e-1
0.22607734806629834 6.817387897838838e-1 6.817387897838838e-1
0.22629834254143646 6.854431926247511e-1 6.854431926247511e-1
0.2265193370165746 6.853173050131485e-1 6.853173050131485e-1
0.2267403314917127 6.865305509123285e-1 6.865305509123285e-1
0.2269613259668508 6.86517688204793e-1 6.86517688204793e-1
0.22718232044198894 6.892421157963948e-1 6.892421157963948e-1
0.22740331491712706 6.932823932079994e-1 6.932823932079994e-1
0.2276243093922652 6.957160313780317e-1 6.957160313780317e-1
0.22784530386740331 6.937481543314501e-1 6.937481543314501e-1
0.22806629834254144 6.974180561388206e-1 6.974180561388206e-1
0.22828729281767954 6.973484108116903e-1 6.973484108116903e-1
0.22850828729281766 6.999808804560583e-1 6.999808804560583e-1
0.2287292817679558 7.004746810060336e-1 7.004746810060336e-1
0.22895027624309391 7.017003252065646e-1 7.017003252065646e-1
0.22917127071823204 7.033201468887622e-1 7.033201468887622e-1
0.22939226519337017 7.044660591269061e-1 7.044660591269061e-1
0.2296132596685083 7.064567162208899e-1 7.064567162208899e-1
0.2298342541436464 7.066438022716905e-1 7.066438022716905e-1
0.2300552486187845 7.092240206132541e-1 7.092240206132541e-1
0.23027624309392264 7.117272027310886e-1 7.117272027310886e-1
0.23049723756906076 7.133089029715105e-1 7.133089029715105e-1
0.2307182320441989 7.15554367366229e-1 7.15554367366229e-1
0.23093922651933702 7.169987781049425e-1 7.169987781049425e-1
0.23116022099447514 7.158859372291939e-1 7.158859372291939e-1
0.23138121546961324 7.184228291251369e-1 7.184228291251369e-1
0.23160220994475136 7.201849780088363e-1 7.201849780088363e-1
0.2318232044198895 7.210822426375838e-1 7.210822426375838e-1
0.23204419889502761 7.228301083089885e-1 7.228301083089885e-1
0.23226519337016574 7.23357103280085e-1 7.23357103280085e-1
0.23248618784530387 7.240916989133606e-1 7.240916989133606e-1
0.232707182320442 7.267489873184498e-1 7.267489873184498e-1
0.23292817679558012 7.278403233631874e-1 7.278403233631874e-1
0.23314917127071821 7.306173462039336e-1 7.306173462039336e-1
0.23337016574585634 7.31090255594216e-1 7.31090255594216e-1
0.23359116022099446 7.304024140883651e-1 7.304024140883651e-1
0.2338121546961326 7.330551128566807e-1 7.330551128566807e-1
0.23403314917127072 7.354346550515114e-1 7.354346550515114e-1
0.23425414364640884 7.345199293780009e-1 7.345199293780009e-1
0.23447513812154697 7.382864887175113e-1 7.382864887175113e-1
0.23469613259668506 7.367979963463025e-1 7.367979963463025e-1
0.2349171270718232 7.376065248948347e-1 7.376065248948347e-1
0.23513812154696132 7.405437573800722e-1 7.405437573800722e-1
0.23535911602209944 7.451950127143103e-1 7.451950127143103e-1
0.23558011049723757 7.421835479731893e-1 7.421835479731893e-1
0.2358011049723757 7.435655547570317e-1 7.435655547570317e-1
0.23602209944751382 7.475456826094327e-1 7.475456826094327e-1
0.23624309392265191 7.47095922686702e-1 7.47095922686702e-1
0.23646408839779004 7.500492598108561e-1 7.500492598108561e-1
0.23668508287292817 7.487300946516537e-1 7.487300946516537e-1
0.2369060773480663 7.538962716997215e-1 7.538962716997215e-1
0.23712707182320442 7.531211777534903e-1 7.531211777534903e-1
0.23734806629834254 7.534236056338326e-1 7.534236056338326e-1
0.23756906077348067 7.56342302944466e-1 7.56342302944466e-1
0.23779005524861876 7.590368049535012e-1 7.590368049535012e-1
0.2380110497237569 7.603068055537445e-1 7.603068055537445e-1
0.23823204419889502 7.585540320324693e-1 7.585540320324693e-1
0.23845303867403314 7.61762444624372e-1 7.61762444624372e-1
0.23867403314917127 7.608736445320741e-1 7.608736445320741e-1
0.2388950276243094 7.640445499117217e-1 7.640445499117217e-1
0.23911602209944752 7.658397071971361e-1 7.658397071971361e-1
0.23933701657458561 7.672879825302683e-1 7.672879825302683e-1
0.23955801104972374 7.681062019021905e-1 7.681062019021905e-1
0.23977900552486187 7.682844494318655e-1 7.682844494318655e-1
0.24 7.723830672392236e-1 7.723830672392236e-1
0.24022099447513812 7.707871499199594e-1 7.707871499199594e-1
0.24044198895027624 7.730745838867445e-1 7.730745838867445e-1
0.24066298342541437 7.739879344506502e-1 7.739879344506502e-1
0.24088397790055247 7.736254212007392e-1 7.736254212007392e-1
0.2411049723756906 7.761357850393491e-1 7.761357850393491e-1
0.24132596685082872 7.778839363489336e-1 7.778839363489336e-1
0.24154696132596684 7.799823173546141e-1 7.799823173546141e-1
0.24176795580110497 7.785018530508463e-1 7.785018530508463e-1
0.2419889502762431 7.803342383193179e-1 7.803342383193179e-1
0.24220994475138122 7.811128795152111e-1 7.811128795152111e-1
0.24243093922651934 7.834640400306565e-1 7.834640400306565e-1
0.24265193370165744 7.834727984282548e-1 7.834727984282548e-1
0.24287292817679557 7.833865653893266e-1 7.833865653893266e-1
0.2430939226519337 7.866358987017232e-1 7.866358987017232e-1
0.24331491712707182 7.882737516964138e-1 7.882737516964138e-1
0.24353591160220994 7.87942098248612e-1 7.87942098248612e-1
0.24375690607734807 7.903900566621527e-1 7.903900566621527e-1
0.2439779005524862 7.913698497637309e-1 7.913698497637309e-1
0.2441988950276243 7.90849758928351e-1 7.90849758928351e-1
0.24441988950276242 7.91198632752474e-1 7.91198632752474e-1
0.24464088397790054 7.912659002020686e-1 7.912659002020686e-1
0.24486187845303867 7.923708555713969e-1 7.923708555713969e-1
0.2450828729281768 7.93818114291815e-1 7.93818114291815e-1
0.24530386740331492 7.964037945406002e-1 7.964037945406002e-1
0.24552486187845304 7.970124873461994e-1 7.970124873461994e-1
0.24574585635359114 7.981508350717998e-1 7.981508350717998e-1
0.24596685082872927 7.989251164752371e-1 7.989251164752371e-1
0.2461878453038674 7.989384208131636e-1 7.989384208131636e-1
0.24640883977900552 8.009578407036937e-1 8.009578407036937e-1
0.24662983425414364 8.033227109440926e-1 8.033227109440926e-1
0.24685082872928177 8.041630816320033e-1 8.041630816320033e-1
0.2470718232044199 8.041769134311547e-1 8.041769134311547e-1
0.247292817679558 8.035457063315956e-1 8.035457063315956e-1
0.24751381215469612 8.030630585918228e-1 8.030630585918228e-1
0.24773480662983424 8.060797208136758e-1 8.060797208136758e-1
0.24795580110497237 8.062601440629518e-1 8.062601440629518e-1
0.2481767955801105 8.078360453540139e-1 8.078360453540139e-1
0.24839779005524862 8.096019605312161e-1 8.096019605312161e-1
0.24861878453038674 8.11392004284988e-1 8.11392004284988e-1
0.24883977900552484 8.115702709204182e-1 8.115702709204182e-1
0.24906077348066297 8.118280579008736e-1 8.118280579008736e-1
0.2492817679558011 8.130723761060548e-1 8.130723761060548e-1
0.24950276243093922 8.143413781084003e-1 8.143413781084003e-1
0.24972375690607734 8.133419741964811e-1 8.133419741964811e-1
0.24994475138121547 8.141006527933481e-1 8.141006527933481e-1
0.2501657458563536 8.136976114286139e-1 8.136976114286139e-1
0.2503867403314917 8.151466305901689e-1 8.151466305901689e-1
0.25060773480662984 8.193596665465233e-1 8.193596665465233e-1
0.25082872928176797 8.172163228956091e-1 8.172163228956091e-1
0.2510497237569061 8.189900246162036e-1 8.189900246162036e-1
0.2512707182320442 8.207564710137998e-1 8.207564710137998e-1
0.25149171270718235 8.204841268087133e-1 8.204841268087133e-1
0.25171270718232047 8.213633202499917e-1 8.213633202499917e-1
0.2519337016574586 8.22350836765116e-1 8.22350836765116e-1
0.2521546961325967 8.219113798273323e-1 8.219113798273323e-1
0.25237569060773485 8.230927293305452e-1 8.230927293305452e-1
0.252596685082873 8.251006709070392e-1 8.251006709070392e-1
0.25281767955801104 8.2665573465062e-1 8.2665573465062e-1
0.25303867403314917 8.260281274036227e-1 8.260281274036227e-1
0.2532596685082873 8.269495153586544e-1 8.269495153586544e-1
0.2534806629834254 8.287066936248433e-1 8.287066936248433e-1
0.25370165745856355 8.285686783525019e-1 8.285686783525019e-1
0.25392265193370167 8.295334697946313e-1 8.295334697946313e-1
0.2541436464088398 8.294418895680504e-1 8.294418895680504e-1
0.2543646408839779 8.313085226589632e-1 8.313085226589632e-1
0.25458563535911605 8.317597103396732e-1 8.317597103396732e-1
0.2548066298342542 8.331009900590001e-1 8.331009900590001e-1
0.2550276243093923 8.328935414525116e-1 8.328935414525116e-1
0.2552486187845304 8.366938809591087e-1 8.366938809591087e-1
0.25546961325966855 8.358465571446398e-1 8.358465571446398e-1
0.2556906077348067 8.371186117279361e-1 8.371186117279361e-1
0.25591160220994474 8.350630620705655e-1 8.350630620705655e-1
0.25613259668508287 8.366789856207273e-1 8.366789856207273e-1
0.256353591160221 8.378887904560255e-1 8.378887904560255e-1
0.2565745856353591 8.393990083039338e-1 8.393990083039338e-1
0.25679558011049725 8.391856064650423e-1 8.391856064650423e-1
0.25701657458563537 8.386362828269451e-1 8.386362828269451e-1
0.2572375690607735 8.407205002907343e-1 8.407205002907343e-1
0.2574585635359116 8.406616954440036e-1 8.406616954440036e-1
0.25767955801104975 8.414824471838696e-1 8.414824471838696e-1
0.2579005524861879 8.401437618259191e-1 8.401437618259191e-1
0.258121546961326 8.412250451804706e-1 8.412250451804706e-1
0.2583425414364641 8.428545717250184e-1 8.428545717250184e-1
0.25856353591160225 8.43489271592551e-1 8.43489271592551e-1
0.2587845303867404 8.452490850737089e-1 8.452490850737089e-1
0.2590055248618785 8.448819496730433e-1 8.448819496730433e-1
0.25922651933701657 8.456646903778786e-1 8.456646903778786e-1
0.2594475138121547 8.452572013066568e-1 8.452572013066568e-1
0.2596685082872928 8.472076899816496e-1 8.472076899816496e-1
0.25988950276243095 8.472432660942726e-1 8.472432660942726e-1
0.26011049723756907 8.467130560453082e-1 8.467130560453082e-1
0.2603314917127072 8.481418731517518e-1 8.481418731517518e-1
0.2605524861878453 8.46322597278748e-1 8.46322597278748e-1
0.26077348066298345 8.468669739716628e-1 8.468669739716628e-1
0.2609944751381216 8.448094228302292e-1 8.448094228302292e-1
0.2612154696132597 8.466112860238066e-1 8.466112860238066e-1
0.2614364640883978 8.481064758753458e-1 8.481064758753458e-1
0.26165745856353595 8.503868120754472e-1 8.503868120754472e-1
0.2618784530386741 8.526648411848949e-1 8.526648411848949e-1
0.2620994475138122 8.514899271188536e-1 8.514899271188536e-1
0.26232044198895027 8.509233109451255e-1 8.509233109451255e-1
0.2625414364640884 8.514847126271601e-1 8.514847126271601e-1
0.2627624309392265 8.536664783510499e-1 8.536664783510499e-1
0.26298342541436465 8.537895496782024e-1 8.537895496782024e-1
0.26320441988950277 8.519406663727462e-1 8.519406663727462e-1
0.2634254143646409 8.540302785564275e-1 8.540302785564275e-1
0.263646408839779 8.546726268712685e-1 8.546726268712685e-1
0.26386740331491715 8.533585565890629e-1 8.533585565890629e-1
0.2640883977900553 8.536169714605588e-1 8.536169714605588e-1
0.2643093922651934 8.533517840067528e-1 8.533517840067528e-1
0.2645303867403315 8.514724015433952e-1 8.514724015433952e-1
0.26475138121546965 8.521926538724696e-1 8.521926538724696e-1
0.2649723756906078 8.537781312512092e-1 8.537781312512092e-1
0.2651933701657459 8.536155503421181e-1 8.536155503421181e-1
0.26541436464088397 8.526682008444535e-1 8.526682008444535e-1
0.2656353591160221 8.551915232829455e-1 8.551915232829455e-1
0.2658563535911602 8.545808222241416e-1 8.545808222241416e-1
0.26607734806629835 8.543360304216261e-1 8.543360304216261e-1
0.2662983425414365 8.551064047481471e-1 8.551064047481471e-1
0.2665193370165746 8.566151348655406e-1 8.566151348655406e-1
0.2667403314917127 8.569536896098437e-1 8.569536896098437e-1
0.26696132596685085 8.561884836947851e-1 8.561884836947851e-1
0.267182320441989 8.55843087602187e-1 8.55843087602187e-1
0.2674033149171271 8.56840781700674e-1 8.56840781700674e-1
0.2676243093922652 8.547240988173765e-1 8.547240988173765e-1
0.26784530386740335 8.568965789077705e-1 8.568965789077705e-1
0.2680662983425415 8.552266186462187e-1 8.552266186462187e-1
0.2682872928176796 8.567974454563849e-1 8.567974454563849e-1
0.2685082872928177 8.563090196235574e-1 8.563090196235574e-1
0.2687292817679558 8.58004298422264e-1 8.58004298422264e-1
0.2689502762430939 8.578782336169919e-1 8.578782336169919e-1
0.26917127071823205 8.590218221978088e-1 8.590218221978088e-1
0.2693922651933702 8.569256057178958e-1 8.569256057178958e-1
0.2696132596685083 8.576119371226181e-1 8.576119371226181e-1
0.2698342541436464 8.577955736050793e-1 8.577955736050793e-1
0.27005524861878455 8.575121738547917e-1 8.575121738547917e-1
0.2702762430939227 8.564323498467896e-1 8.564323498467896e-1
0.2704972375690608 8.578970064177778e-1 8.578970064177778e-1
0.2707182320441989 8.569865814461703e-1 8.569865814461703e-1
0.27093922651933705 8.581549592659652e-1 8.581549592659652e-1
0.2711602209944752 8.570954450077064e-1 8.570954450077064e-1
0.2713812154696133 8.569509856354838e-1 8.569509856354838e-1
0.2716022099447514 8.570019844224301e-1 8.570019844224301e-1
0.2718232044198895 8.558741566772081e-1 8.558741566772081e-1
0.2720441988950276 8.562849555947363e-1 8.562849555947363e-1
0.27226519337016575 8.554141080324538e-1 8.554141080324538e-1
0.2724861878453039 8.570010706030811e-1 8.570010706030811e-1
0.272707182320442 8.57109531241866e-1 8.57109531241866e-1
0.2729281767955801 8.549801167305926e-1 8.549801167305926e-1
0.27314917127071825 8.554593029633164e-1 8.554593029633164e-1
0.2733701657458564 8.568335672333145e-1 8.568335672333145e-1
0.2735911602209945 8.551108722572902e-1 8.551108722572902e-1
0.2738121546961326 8.547798809659692e-1 8.547798809659692e-1
0.27403314917127075 8.556787166972466e-1 8.556787166972466e-1
0.2742541436464089 8.553988020376604e-1 8.553988020376604e-1
0.274475138121547 8.548897650042075e-1 8.548897650042075e-1
0.2746961325966851 8.538554530651421e-1 8.538554530651421e-1
0.2749171270718232 8.53507387525104e-1 8.53507387525104e-1
0.2751381215469613 8.538608003467001e-1 8.538608003467001e-1
0.27535911602209945 8.543259559374459e-1 8.543259559374459e-1
0.2755801104972376 8.524244241055552e-1 8.524244241055552e-1
0.2758011049723757 8.53280049063704e-1 8.53280049063704e-1
0.2760220994475138 8.516907530932425e-1 8.516907530932425e-1
0.27624309392265195 8.503124322674633e-1 8.503124322674633e-1
0.2764640883977901 8.507962383149046e-1 8.507962383149046e-1
0.2766850828729282 8.520860183408043e-1 8.520860183408043e-1
0.2769060773480663 8.517346094586795e-1 8.517346094586795e-1
0.27712707182320445 8.501664174694437e-1 8.501664174694437e-1
0.2773480662983426 8.499158754921776e-1 8.499158754921776e-1
0.2775690607734807 8.500154006181386e-1 8.500154006181386e-1
0.27779005524861883 8.482152279819442e-1 8.482152279819442e-1
0.27801104972375695 8.477399418953322e-1 8.477399418953322e-1
0.278232044198895 8.481743782863926e-1 8.481743782863926e-1
0.27845303867403315 8.460156689046183e-1 8.460156689046183e-1
0.2786740331491713 8.463951924734996e-1 8.463951924734996e-1
0.2788950276243094 8.462117238758022e-1 8.462117238758022e-1
0.2791160220994475 8.466024610500593e-1 8.466024610500593e-1
0.27933701657458565 8.465520317605009e-1 8.465520317605009e-1
0.2795580110497238 8.457600871841517e-1 8.457600871841517e-1
0.2797790055248619 8.458207341796591e-1 8.458207341796591e-1
0.28 8.45119127496508e-1 8.45119127496508e-1
0.28022099447513815 8.438924153727552e-1 8.438924153727552e-1
0.2804419889502763 8.43610696783406e-1 8.43610696783406e-1
0.2806629834254144 8.431044502002063e-1 8.431044502002063e-1
0.28088397790055253 8.403894641333576e-1 8.403894641333576e-1
0.28110497237569065 8.419460576154219e-1 8.419460576154219e-1
0.2813259668508287 8.416703619889798e-1 8.416703619889798e-1
0.28154696132596685 8.38810252544425e-1 8.38810252544425e-1
0.281767955801105 8.399203538879814e-1 8.399203538879814e-1
0.2819889502762431 8.376422299155077e-1 8.376422299155077e-1
0.2822099447513812 8.391158919647008e-1 8.391158919647008e-1
0.28243093922651935 8.386219500096725e-1 8.386219500096725e-1
0.2826519337016575 8.361148110387315e-1 8.361148110387315e-1
0.2828729281767956 8.359255062792439e-1 8.359255062792439e-1
0.2830939226519337 8.349212346157113e-1 8.349212346157113e-1
0.28331491712707185 8.334867729914262e-1 8.334867729914262e-1
0.28353591160221 8.333274695954227e-1 8.333274695954227e-1
0.2837569060773481 8.32914613779911e-1 8.32914613779911e-1
0.28397790055248623 8.323864315582963e-1 8.323864315582963e-1
0.28419889502762435 8.285478711605432e-1 8.285478711605432e-1
0.2844198895027624 8.284381613085028e-1 8.284381613085028e-1
0.28464088397790055 8.300114567537715e-1 8.300114567537715e-1
0.2848618784530387 8.312533853543922e-1 8.312533853543922e-1
0.2850828729281768 8.289809430355657e-1 8.289809430355657e-1
0.2853038674033149 8.282949451621047e-1 8.282949451621047e-1
0.28552486187845305 8.252691021428458e-1 8.252691021428458e-1
0.2857458563535912 8.250655414336219e-1 8.250655414336219e-1
0.2859668508287293 8.24195538483826e-1 8.24195538483826e-1
0.2861878453038674 8.22677576122322e-1 8.22677576122322e-1
0.28640883977900555 8.216014780806002e-1 8.216014780806002e-1
0.2866298342541437 8.228161605328008e-1 8.228161605328008e-1
0.2868508287292818 8.21389797371074e-1 8.21389797371074e-1
0.28707182320441993 8.205843489807361e-1 8.205843489807361e-1
0.28729281767955805 8.179812673764157e-1 8.179812673764157e-1
0.2875138121546962 8.179635777510779e-1 8.179635777510779e-1
0.28773480662983425 8.165538843894122e-1 8.165538843894122e-1
0.2879558011049724 8.148447268632193e-1 8.148447268632193e-1
0.2881767955801105 8.148762930848701e-1 8.148762930848701e-1
0.2883977900552486 8.126193017442969e-1 8.126193017442969e-1
0.28861878453038675 8.123218457076913e-1 8.123218457076913e-1
0.2888397790055249 8.115510054279351e-1 8.115510054279351e-1
0.289060773480663 8.094907732943906e-1 8.094907732943906e-1
0.28928176795580113 8.096386144437187e-1 8.096386144437187e-1
0.28950276243093925 8.074128823048508e-1 8.074128823048508e-1
0.2897237569060774 8.085918305524213e-1 8.085918305524213e-1
0.2899447513812155 8.063747665795002e-1 8.063747665795002e-1
0.29016574585635363 8.031014272288015e-1 8.031014272288015e-1
0.29038674033149176 8.029244944075966e-1 8.029244944075966e-1
0.2906077348066299 8.014166319031286e-1 8.014166319031286e-1
0.29082872928176795 7.994569020818911e-1 7.994569020818911e-1
0.2910497237569061 7.993807733617526e-1 7.993807733617526e-1
0.2912707182320442 7.971518826489667e-1 7.971518826489667e-1
0.2914917127071823 7.951252552027821e-1 7.951252552027821e-1
0.29171270718232045 7.938291466994709e-1 7.938291466994709e-1
0.2919337016574586 7.934947492963769e-1 7.934947492963769e-1
0.2921546961325967 7.919586143769433e-1 7.919586143769433e-1
0.29237569060773483 7.905669046209081e-1 7.905669046209081e-1
0.29259668508287295 7.890103684652043e-1 7.890103684652043e-1
0.2928176795580111 7.86314053413042e-1 7.86314053413042e-1
0.2930386740331492 7.882839717424925e-1 7.882839717424925e-1
0.29325966850828733 7.853048553604989e-1 7.853048553604989e-1
0.29348066298342546 7.840205997520737e-1 7.840205997520737e-1
0.2937016574585636 7.834622770515747e-1 7.834622770515747e-1
0.29392265193370165 7.809137036431988e-1 7.809137036431988e-1
0.2941436464088398 7.80207491687241e-1 7.80207491687241e-1
0.2943646408839779 7.776925478274901e-1 7.776925478274901e-1
0.294585635359116 7.752939333455e-1 7.752939333455e-1
0.29480662983425415 7.769019681669018e-1 7.769019681669018e-1
0.2950276243093923 7.745204605858529e-1 7.745204605858529e-1
0.2952486187845304 7.718637426094741e-1 7.718637426094741e-1
0.29546961325966853 7.705741737116281e-1 7.705741737116281e-1
0.29569060773480665 7.688622387193558e-1 7.688622387193558e-1
0.2959116022099448 7.676278972915664e-1 7.676278972915664e-1
0.2961325966850829 7.662691986866488e-1 7.662691986866488e-1
0.29635359116022103 7.650264757113003e-1 7.650264757113003e-1
0.29657458563535916 7.632766006816549e-1 7.632766006816549e-1
0.2967955801104973 7.618251083775416e-1 7.618251083775416e-1
0.2970165745856354 7.600875464168606e-1 7.600875464168606e-1
0.2972375690607735 7.583730491035734e-1 7.583730491035734e-1
0.2974585635359116 7.544588106159775e-1 7.544588106159775e-1
0.2976795580110497 7.55369723616985e-1 7.55369723616985e-1
0.29790055248618785 7.518613843058741e-1 7.518613843058741e-1
0.298121546961326 7.503658758624336e-1 7.503658758624336e-1
0.2983425414364641 7.489721608258773e-1 7.489721608258773e-1
0.29856353591160223 7.473354554850342e-1 7.473354554850342e-1
0.29878453038674035 7.434545490082822e-1 7.434545490082822e-1
0.2990055248618785 7.44446012896395e-1 7.44446012896395e-1
0.2992265193370166 7.414514120246789e-1 7.414514120246789e-1
0.29944751381215473 7.405490925198759e-1 7.405490925198759e-1
0.29966850828729286 7.377817350391691e-1 7.377817350391691e-1
0.299889502762431 7.345039324821467e-1 7.345039324821467e-1
0.3001104972375691 7.344472625334841e-1 7.344472625334841e-1
0.3003314917127072 7.328704533500225e-1 7.328704533500225e-1
0.3005524861878453 7.278837693496083e-1 7.278837693496083e-1
0.30077348066298343 7.262453976384844e-1 7.262453976384844e-1
0.30099447513812155 7.255812179008156e-1 7.255812179008156e-1
0.3012154696132597 7.234473009810412e-1 7.234473009810412e-1
0.3014364640883978 7.215059526798253e-1 7.215059526798253e-1
0.30165745856353593 7.198992266197077e-1 7.198992266197077e-1
0.30187845303867405 7.16461820022749e-1 7.16461820022749e-1
0.3020994475138122 7.143035068018602e-1 7.143035068018602e-1
0.3023204419889503 7.129111563238606e-1 7.129111563238606e-1
0.30254143646408843 7.098410392930585e-1 7.098410392930585e-1
0.30276243093922656 7.070004885054626e-1 7.070004885054626e-1
0.3029834254143647 7.063510899357137e-1 7.063510899357137e-1
0.3032044198895028 7.032717274151477e-1 7.032717274151477e-1
0.3034254143646409 7.034795385828314e-1 7.034795385828314e-1
0.303646408839779 7.001703901262939e-1 7.001703901262939e-1
0.30386740331491713 6.989324638887577e-1 6.989324638887577e-1
0.30408839779005525 6.966015442461124e-1 6.966015442461124e-1
0.3043093922651934 6.951019719425116e-1 6.951019719425116e-1
0.3045303867403315 6.906896071917057e-1 6.906896071917057e-1
0.30475138121546963 6.894367236018919e-1 6.894367236018919e-1
0.30497237569060776 6.860356358593602e-1 6.860356358593602e-1
0.3051933701657459 6.841352350111887e-1 6.841352350111887e-1
0.305414364640884 6.814208577896519e-1 6.814208577896519e-1
0.30563535911602213 6.801837449666603e-1 6.801837449666603e-1
0.30585635359116026 6.784136066353934e-1 6.784136066353934e-1
0.3060773480662984 6.756369521343171e-1 6.756369521343171e-1
0.3062983425414365 6.726340622099709e-1 6.726340622099709e-1
0.30651933701657463 6.68375128221049e-1 6.68375128221049e-1
0.3067403314917127 6.678415128902255e-1 6.678415128902255e-1
0.30696132596685083 6.65694575955575e-1 6.65694575955575e-1
0.30718232044198895 6.614598779004321e-1 6.614598779004321e-1
0.3074033149171271 6.600767087698554e-1 6.600767087698554e-1
0.3076243093922652 6.580233758339258e-1 6.580233758339258e-1
0.30784530386740333 6.527707074618032e-1 6.527707074618032e-1
0.30806629834254146 6.525239231671716e-1 6.525239231671716e-1
0.3082872928176796 6.492516778508328e-1 6.492516778508328e-1
0.3085082872928177 6.467137075015383e-1 6.467137075015383e-1
0.30872928176795583 6.438829489007443e-1 6.438829489007443e-1
0.30895027624309396 6.419340543525944e-1 6.419340543525944e-1
0.3091712707182321 6.373617813456516e-1 6.373617813456516e-1
0.3093922651933702 6.375799357411491e-1 6.375799357411491e-1
0.30961325966850833 6.333753152305857e-1 6.333753152305857e-1
0.3098342541436464 6.321875063943647e-1 6.321875063943647e-1
0.31005524861878453 6.314498843488021e-1 6.314498843488021e-1
0.31027624309392265 6.248052244107551e-1 6.248052244107551e-1
0.3104972375690608 6.226694226959975e-1 6.226694226959975e-1
0.3107182320441989 6.200763490031189e-1 6.200763490031189e-1
0.31093922651933703 6.183390937417865e-1 6.183390937417865e-1
0.31116022099447516 6.141921328654174e-1 6.141921328654174e-1
0.3113812154696133 6.123823396401971e-1 6.123823396401971e-1
0.3116022099447514 6.089582982586474e-1 6.089582982586474e-1
0.31182320441988953 6.052802781219437e-1 6.052802781219437e-1
0.31204419889502766 6.018809266259435e-1 6.018809266259435e-1
0.3122651933701658 6.003096238878864e-1 6.003096238878864e-1
0.3124861878453039 5.958659932637769e-1 5.958659932637769e-1
0.31270718232044203 5.948892447916645e-1 5.948892447916645e-1
0.3129281767955801 5.90460046128845e-1 5.90460046128845e-1
0.31314917127071823 5.885070669692762e-1 5.885070669692762e-1
0.31337016574585635 5.865090559041786e-1 5.865090559041786e-1
0.3135911602209945 5.83444453555165e-1 5.83444453555165e-1
0.3138121546961326 5.756397852599715e-1 5.756397852599715e-1
0.31403314917127073 5.762392951253954e-1 5.762392951253954e-1
0.31425414364640886 5.704310883550701e-1 5.704310883550701e-1
0.314475138121547 5.708862592760564e-1 5.708862592760564e-1
0.3146961325966851 5.677814433727857e-1 5.677814433727857e-1
0.31491712707182323 5.631690251125914e-1 5.631690251125914e-1
0.31513812154696136 5.593514927089185e-1 5.593514927089185e-1
0.3153591160220995 5.552779044101666e-1 5.552779044101666e-1
0.3155801104972376 5.522317179557543e-1 5.522317179557543e-1
0.31580110497237573 5.504954631140375e-1 5.504954631140375e-1
0.31602209944751386 5.476637300042224e-1 5.476637300042224e-1
0.31624309392265193 5.441565398846873e-1 5.441565398846873e-1
0.31646408839779006 5.410246645420269e-1 5.410246645420269e-1
0.3166850828729282 5.392191659223666e-1 5.392191659223666e-1
0.3169060773480663 5.312149228198617e-1 5.312149228198617e-1
0.31712707182320443 5.305803150739106e-1 5.305803150739106e-1
0.31734806629834256 5.257797081315569e-1 5.257797081315569e-1
0.3175690607734807 5.234173680069656e-1 5.234173680069656e-1
0.3177900552486188 5.200129218713467e-1 5.200129218713467e-1
0.31801104972375693 5.171275049345407e-1 5.171275049345407e-1
0.31823204419889506 5.130418595350132e-1 5.130418595350132e-1
0.3184530386740332 5.084221529644477e-1 5.084221529644477e-1
0.3186740331491713 5.041712929501667e-1 5.041712929501667e-1
0.31889502762430944 5.023357174343968e-1 5.023357174343968e-1
0.31911602209944756 4.962079334191625e-1 4.962079334191625e-1
0.31933701657458563 4.9380255734906164e-1 4.9380255734906164e-1
0.31955801104972376 4.893538762933698e-1 4.893538762933698e-1
0.3197790055248619 4.85706477602724e-1 4.85706477602724e-1
0.32 4.818988842615166e-1 4.818988842615166e-1
0.32022099447513813 4.7676747504403316e-1 4.7676747504403316e-1
0.32044198895027626 4.7523870673950874e-1 4.7523870673950874e-1
0.3206629834254144 4.718224340427408e-1 4.718224340427408e-1
0.3208839779005525 4.672151097304944e-1 4.672151097304944e-1
0.32110497237569063 4.6450354019117945e-1 4.6450354019117945e-1
0.32132596685082876 4.6145758991275976e-1 4.6145758991275976e-1
0.3215469613259669 4.564855991425869e-1 4.564855991425869e-1
0.321767955801105 4.5187598092303993e-1 4.5187598092303993e-1
0.32198895027624314 4.500843013827929e-1 4.500843013827929e-1
0.32220994475138126 4.4486106463324937e-1 4.4486106463324937e-1
0.32243093922651933 4.406183146255156e-1 4.406183146255156e-1
0.32265193370165746 4.363410282881599e-1 4.363410282881599e-1
0.3228729281767956 4.340598535700959e-1 4.340598535700959e-1
0.3230939226519337 4.289375310802992e-1 4.289375310802992e-1
0.32331491712707183 4.2409708604902185e-1 4.2409708604902185e-1
0.32353591160220996 4.209895827990007e-1 4.209895827990007e-1
0.3237569060773481 4.1684932268373664e-1 4.1684932268373664e-1
0.3239779005524862 4.13434493469202e-1 4.13434493469202e-1
0.32419889502762433 4.0873250448641407e-1 4.0873250448641407e-1
0.32441988950276246 4.049474323665603e-1 4.049474323665603e-1
0.3246408839779006 3.988220778531453e-1 3.988220778531453e-1
0.3248618784530387 3.9608664605208865e-1 3.9608664605208865e-1
0.32508287292817684 3.9277801333088824e-1 3.9277801333088824e-1
0.32530386740331496 3.8721550813995087e-1 3.8721550813995087e-1
0.32552486187845303 3.846179465265944e-1 3.846179465265944e-1
0.32574585635359116 3.791164127031319e-1 3.791164127031319e-1
0.3259668508287293 3.777020773594071e-1 3.777020773594071e-1
0.3261878453038674 3.7406559029915876e-1 3.7406559029915876e-1
0.32640883977900553 3.673228652353995e-1 3.673228652353995e-1
0.32662983425414366 3.6363319169396924e-1 3.6363319169396924e-1
0.3268508287292818 3.5788326077960697e-1 3.5788326077960697e-1
0.3270718232044199 3.543745963643854e-1 3.543745963643854e-1
0.32729281767955803 3.492035672473488e-1 3.492035672473488e-1
0.32751381215469616 3.436156441246734e-1 3.436156441246734e-1
0.3277348066298343 3.408207111304531e-1 3.408207111304531e-1
0.3279558011049724 3.348485629063074e-1 3.348485629063074e-1
0.32817679558011054 3.299177508432134e-1 3.299177508432134e-1
0.32839779005524866 3.2612902048896864e-1 3.2612902048896864e-1
0.3286187845303868 3.2229971798671464e-1 3.2229971798671464e-1
0.32883977900552486 3.181209056397787e-1 3.181209056397787e-1
0.329060773480663 3.134397974207044e-1 3.134397974207044e-1
0.3292817679558011 3.085656665985592e-1 3.085656665985592e-1
0.32950276243093923 3.027219412620692e-1 3.027219412620692e-1
0.32972375690607736 3.0045424606243465e-1 3.0045424606243465e-1
0.3299447513812155 2.942541064631481e-1 2.942541064631481e-1
0.3301657458563536 2.892094798751881e-1 2.892094798751881e-1
0.33038674033149174 2.853364853081697e-1 2.853364853081697e-1
0.33060773480662986 2.793500628379828e-1 2.793500628379828e-1
0.330828729281768 2.7451175634820935e-1 2.7451175634820935e-1
0.3310497237569061 2.697035699441752e-1 2.697035699441752e-1
0.33127071823204424 2.6629279289256225e-1 2.6629279289256225e-1
0.33149171270718236 2.604198402248752e-1 2.604198402248752e-1
0.3317127071823205 2.556574830962912e-1 2.556574830962912e-1
0.33193370165745856 2.5014059288679924e-1 2.5014059288679924e-1
0.3321546961325967 2.4532362953943299e-1 2.4532362953943299e-1
0.3323756906077348 2.4023237318949064e-1 2.4023237318949064e-1
0.33259668508287293 2.3522695105800118e-1 2.3522695105800118e-1
0.33281767955801106 2.2995483312121756e-1 2.2995483312121756e-1
0.3330386740331492 2.2512404929699947e-1 2.2512404929699947e-1
0.3332596685082873 2.2011792192285462e-1 2.2011792192285462e-1
0.33348066298342544 2.1363840554687918e-1 2.1363840554687918e-1
0.33370165745856356 2.0875380294348211e-1 2.0875380294348211e-1
0.3339226519337017 2.0594029542764325e-1 2.0594029542764325e-1
0.3341436464088398 1.9924921909461624e-1 1.9924921909461624e-1
0.33436464088397794 1.9409252410338773e-1 1.9409252410338773e-1
0.33458563535911606 1.8876940846559442e-1 1.8876940846559442e-1
0.3348066298342542 1.8192936972156382e-1 1.8192936972156382e-1
0.33502762430939226 1.7715835003588687e-1 1.7715835003588687e-1
0.3352486187845304 1.711403441350452e-1 1.711403441350452e-1
0.3354696132596685 1.6751208219745273e-1 1.6751208219745273e-1
0.33569060773480663 1.6021055294101494e-1 1.6021055294101494e-1
0.33591160220994476 1.578687352724213e-1 1.578687352724213e-1
0.3361325966850829 1.505536523043869e-1 1.505536523043869e-1
0.336353591160221 1.4540419284759842e-1 1.4540419284759842e-1
0.33657458563535914 1.4008952216210524e-1 1.4008952216210524e-1
0.33679558011049726 1.3487755389002665e-1 1.3487755389002665e-1
0.3370165745856354 1.2776771751879856e-1 1.2776771751879856e-1
0.3372375690607735 1.2334357037122423e-1 1.2334357037122423e-1
0.33745856353591164 1.180150724770268e-1 1.180150724770268e-1
0.33767955801104976 1.1191684090278464e-1 1.1191684090278464e-1
0.3379005524861879 1.0629939083725581e-1 1.0629939083725581e-1
0.338121546961326 9.968591975581909e-2 9.968591975581909e-2
0.3383425414364641 9.38505563850125e-2 9.38505563850125e-2
0.3385635359116022 8.885743737648077e-2 8.885743737648077e-2
0.33878453038674033 8.355161881656237e-2 8.355161881656237e-2
0.33900552486187846 7.494894685652831e-2 7.494894685652831e-2
0.3392265193370166 7.11901729822042e-2 7.11901729822042e-2
0.3394475138121547 6.616549014831286e-2 6.616549014831286e-2
0.33966850828729284 6.0543628293379115e-2 6.0543628293379115e-2
0.33988950276243096 5.393619078387779e-2 5.393619078387779e-2
0.3401104972375691 4.8523171059349224e-2 4.8523171059349224e-2
0.3403314917127072 4.324777918151845e-2 4.324777918151845e-2
0.34055248618784534 3.460899575344989e-2 3.460899575344989e-2
0.34077348066298346 3.15383993143481e-2 3.15383993143481e-2
0.3409944751381216 2.5491494478108834e-2 2.5491494478108834e-2
0.3412154696132597 1.7575998341561316e-2 1.7575998341561316e-2
0.3414364640883978 1.322992501019904e-2 1.322992501019904e-2
0.3416574585635359 4.512577656731409e-3 4.512577656731409e-3
0.34187845303867404 1.224234433555793e-3 1.224234433555793e-3
0.34209944751381216 -4.947061921876994e-3 -4.947061921876994e-3
0.3423204419889503 -1.217516615082026e-2 -1.217516615082026e-2
0.3425414364640884 -2.0438612107165355e-2 -2.0438612107165355e-2
0.34276243093922654 -2.6360786493961896e-2 -2.6360786493961896e-2
0.34298342541436466 -3.220996062298731e-2 -3.220996062298731e-2
0.3432044198895028 -3.79954136755547e-2 -3.79954136755547e-2
0.3434254143646409 -4.547710729905852e-2 -4.547710729905852e-2
0.34364640883977904 -5.1708257360752796e-2 -5.1708257360752796e-2
0.34386740331491716 -6.007660325729525e-2 -6.007660325729525e-2
0.3440883977900553 -6.562027107787038e-2 -6.562027107787038e-2
0.3443093922651934 -6.990176777065393e-2 -6.990176777065393e-2
0.3445303867403315 -7.769531929346307e-2 -7.769531929346307e-2
0.3447513812154696 -8.118056145320374e-2 -8.118056145320374e-2
0.34497237569060774 -9.038761876234425e-2 -9.038761876234425e-2
0.34519337016574586 -9.454285165946352e-2 -9.454285165946352e-2
0.345414364640884 -1.0280766641784034e-1 -1.0280766641784034e-1
0.3456353591160221 -1.0733597456617794e-1 -1.0733597456617794e-1
0.34585635359116024 -1.1565312614578183e-1 -1.1565312614578183e-1
0.34607734806629836 -1.216697539186331e-1 -1.216697539186331e-1
0.3462983425414365 -1.2908610717993874e-1 -1.2908610717993874e-1
0.3465193370165746 -1.3778470300843004e-1 -1.3778470300843004e-1
0.34674033149171274 -1.4113530526463514e-1 -1.4113530526463514e-1
0.34696132596685086 -1.4748092369898735e-1 -1.4748092369898735e-1
0.347182320441989 -1.5384360059254654e-1 -1.5384360059254654e-1
0.3474033149171271 -1.6425985659491893e-1 -1.6425985659491893e-1
0.34762430939226524 -1.714220429445792e-1 -1.714220429445792e-1
0.3478453038674033 -1.7745852133492157e-1 -1.7745852133492157e-1
0.34806629834254144 -1.835936826420781e-1 -1.835936826420781e-1
0.34828729281767956 -1.9102215083074192e-1 -1.9102215083074192e-1
0.3485082872928177 -1.9768928003707664e-1 -1.9768928003707664e-1
0.3487292817679558 -2.0361272893858917e-1 -2.0361272893858917e-1
0.34895027624309394 -2.122775242177628e-1 -2.122775242177628e-1
0.34917127071823206 -2.201004707202916e-1 -2.201004707202916e-1
0.3493922651933702 -2.291825151048048e-1 -2.291825151048048e-1
0.3496132596685083 -2.3351668852427032e-1 -2.3351668852427032e-1
0.34983425414364644 -2.3965023431554222e-1 -2.3965023431554222e-1
0.35005524861878456 -2.4718120604591753e-1 -2.4718120604591753e-1
0.3502762430939227 -2.5670756822403895e-1 -2.5670756822403895e-1
0.3504972375690608 -2.6057253427819127e-1 -2.6057253427819127e-1
0.35071823204419894 -2.7069421396020665e-1 -2.7069421396020665e-1
0.350939226519337 -2.762818855352922e-1 -2.762818855352922e-1
0.35116022099447514 -2.842843698451194e-1 -2.842843698451194e-1
0.35138121546961326 -2.931898230655694e-1 -2.931898230655694e-1
0.3516022099447514 -2.980903576291727e-1 -2.980903576291727e-1
0.3518232044198895 -3.073156824072445e-1 -3.073156824072445e-1
0.35204419889502764 -3.154239184834129e-1 -3.154239184834129e-1
0.35226519337016576 -3.2280055497442994e-1 -3.2280055497442994e-1
0.3524861878453039 -3.2834484627727e-1 -3.2834484627727e-1
0.352707182320442 -3.373962354550546e-1 -3.373962354550546e-1
0.35292817679558014 -3.447757885198204e-1 -3.447757885198204e-1
0.35314917127071827 -3.5264479824803097e-1 -3.5264479824803097e-1
0.3533701657458564 -3.592010767198932e-1 -3.592010767198932e-1
0.3535911602209945 -3.683161433893307e-1 -3.683161433893307e-1
0.35381215469613264 -3.7388988382184074e-1 -3.7388988382184074e-1
0.3540331491712707 -3.8286004272429786e-1 -3.8286004272429786e-1
0.35425414364640884 -3.911893827911914e-1 -3.911893827911914e-1
0.35447513812154696 -3.9986247137306385e-1 -3.9986247137306385e-1
0.3546961325966851 -4.076221300135163e-1 -4.076221300135163e-1
0.3549171270718232 -4.159443143086552e-1 -4.159443143086552e-1
0.35513812154696134 -4.204553919434435e-1 -4.204553919434435e-1
0.35535911602209946 -4.3216305138838074e-1 -4.3216305138838074e-1
0.3555801104972376 -4.4130062907509604e-1 -4.4130062907509604e-1
0.3558011049723757 -4.483864044256567e-1 -4.483864044256567e-1
0.35602209944751384 -4.551327299422443e-1 -4.551327299422443e-1
0.35624309392265197 -4.638612433536142e-1 -4.638612433536142e-1
0.3564640883977901 -4.748746328768281e-1 -4.748746328768281e-1
0.3566850828729282 -4.7884488217226284e-1 -4.7884488217226284e-1
0.35690607734806634 -4.8843523734643135e-1 -4.8843523734643135e-1
0.35712707182320447 -4.964831520566637e-1 -4.964831520566637e-1
0.35734806629834254 -5.06907109650621e-1 -5.06907109650621e-1
0.35756906077348066 -5.144797817023861e-1 -5.144797817023861e-1
0.3577900552486188 -5.218623335105637e-1 -5.218623335105637e-1
0.3580110497237569 -5.29056965623278e-1 -5.29056965623278e-1
0.35823204419889504 -5.412680167386785e-1 -5.412680167386785e-1
0.35845303867403316 -5.4928449952825e-1 -5.4928449952825e-1
0.3586740331491713 -5.563074112494011e-1 -5.563074112494011e-1
0.3588950276243094 -5.641745343647759e-1 -5.641745343647759e-1
0.35911602209944754 -5.734971588228124e-1 -5.734971588228124e-1
0.35933701657458567 -5.832364236693426e-1 -5.832364236693426e-1
0.3595580110497238 -5.911779037407374e-1 -5.911779037407374e-1
0.3597790055248619 -6.000719604684779e-1 -6.000719604684779e-1
0.36000000000000004 -6.093622236345997e-1 -6.093622236345997e-1
0.36022099447513817 -6.166165242690855e-1 -6.166165242690855e-1
0.36044198895027624 -6.258453835206925e-1 -6.258453835206925e-1
0.36066298342541436 -6.357635282080825e-1 -6.357635282080825e-1
0.3608839779005525 -6.465741016465305e-1 -6.465741016465305e-1
0.3611049723756906 -6.523122363029703e-1 -6.523122363029703e-1
0.36132596685082874 -6.603872966335818e-1 -6.603872966335818e-1
0.36154696132596686 -6.711151666431139e-1 -6.711151666431139e-1
0.361767955801105 -6.785691437548227e-1 -6.785691437548227e-1
0.3619889502762431 -6.890940271175001e-1 -6.890940271175001e-1
0.36220994475138124 -6.980423055335283e-1 -6.980423055335283e-1
0.36243093922651937 -7.07164389258816e-1 -7.07164389258816e-1
0.3626519337016575 -7.158178264953055e-1 -7.158178264953055e-1
0.3628729281767956 -7.244786391194626e-1 -7.244786391194626e-1
0.36309392265193374 -7.352622207153505e-1 -7.352622207153505e-1
0.36331491712707187 -7.451508887856395e-1 -7.451508887856395e-1
0.36353591160220994 -7.521824195175046e-1 -7.521824195175046e-1
0.36375690607734806 -7.619839554962997e-1 -7.619839554962997e-1
0.3639779005524862 -7.697639724632896e-1 -7.697639724632896e-1
0.3641988950276243 -7.797243819551856e-1 -7.797243819551856e-1
0.36441988950276244 -7.909729107897707e-1 -7.909729107897707e-1
0.36464088397790057 -7.988150309219524e-1 -7.988150309219524e-1
0.3648618784530387 -8.09248140234951e-1 -8.09248140234951e-1
0.3650828729281768 -8.197743431828091e-1 -8.197743431828091e-1
0.36530386740331494 -8.296909354839332e-1 -8.296909354839332e-1
0.36552486187845307 -8.408419665694797e-1 -8.408419665694797e-1
0.3657458563535912 -8.490026375565609e-1 -8.490026375565609e-1
0.3659668508287293 -8.575244189332185e-1 -8.575244189332185e-1
0.36618784530386744 -8.666640263328933e-1 -8.666640263328933e-1
0.36640883977900557 -8.776441113761226e-1 -8.776441113761226e-1
0.3666298342541437 -8.860190743629861e-1 -8.860190743629861e-1
0.36685082872928176 -8.96028870818947e-1 -8.96028870818947e-1
0.3670718232044199 -9.064187365885861e-1 -9.064187365885861e-1
0.367292817679558 -9.158795557283899e-1 -9.158795557283899e-1
0.36751381215469614 -9.277931080329669e-1 -9.277931080329669e-1
0.36773480662983427 -9.359358051003088e-1 -9.359358051003088e-1
0.3679558011049724 -9.443696239717898e-1 -9.443696239717898e-1
0.3681767955801105 -9.543081682040171e-1 -9.543081682040171e-1
0.36839779005524864 -9.665341473911955e-1 -9.665341473911955e-1
0.36861878453038677 -9.759873675929445e-1 -9.759873675929445e-1
0.3688397790055249 -9.867498079628891e-1 -9.867498079628891e-1
0.369060773480663 -9.957678206403049e-1 -9.957678206403049e-1
0.36928176795580114 -1.005963501026537e0 -1.005963501026537e0
0.36950276243093927 -1.0167330606247393e0 -1.0167330606247393e0
0.3697237569060774 -1.0276668549981256e0 -1.0276668549981256e0
0.36994475138121546 -1.0360657132200064e0 -1.0360657132200064e0
0.3701657458563536 -1.0485667740605837e0 -1.0485667740605837e0
0.3703867403314917 -1.0572250428210115e0 -1.0572250428210115e0
0.37060773480662984 -1.0677098687305548e0 -1.0677098687305548e0
0.37082872928176797 -1.08079583830766e0 -1.08079583830766e0
0.3710497237569061 -1.089465708055224e0 -1.089465708055224e0
0.3712707182320442 -1.1021745531269804e0 -1.1021745531269804e0
0.37149171270718234 -1.1111539999307585e0 -1.1111539999307585e0
0.37171270718232047 -1.1206360881737343e0 -1.1206360881737343e0
0.3719337016574586 -1.1318236726062256e0 -1.1318236726062256e0
0.3721546961325967 -1.1453686051249239e0 -1.1453686051249239e0
0.37237569060773484 -1.1528867299243135e0 -1.1528867299243135e0
0.37259668508287297 -1.1658676464286888e0 -1.1658676464286888e0
0.3728176795580111 -1.1756931645797355e0 -1.1756931645797355e0
0.37303867403314916 -1.1870630972536507e0 -1.1870630972536507e0
0.3732596685082873 -1.1972284553293608e0 -1.1972284553293608e0
0.3734806629834254 -1.2091291799035222e0 -1.2091291799035222e0
0.37370165745856354 -1.2204383280681501e0 -1.2204383280681501e0
0.37392265193370167 -1.2299961547061518e0 -1.2299961547061518e0
0.3741436464088398 -1.241566967248156e0 -1.241566967248156e0
0.3743646408839779 -1.2528272557669258e0 -1.2528272557669258e0
0.37458563535911604 -1.2623007589360729e0 -1.2623007589360729e0
0.37480662983425417 -1.2737993183210907e0 -1.2737993183210907e0
0.3750276243093923 -1.2875014360835682e0 -1.2875014360835682e0
0.3752486187845304 -1.2960690153592456e0 -1.2960690153592456e0
0.37546961325966854 -1.309649346908765e0 -1.309649346908765e0
0.37569060773480667 -1.3230855279120366e0 -1.3230855279120366e0
0.3759116022099448 -1.3332128459646189e0 -1.3332128459646189e0
0.3761325966850829 -1.3448984334392495e0 -1.3448984334392495e0
0.376353591160221 -1.3563302400283934e0 -1.3563302400283934e0
0.3765745856353591 -1.3666560669716379e0 -1.3666560669716379e0
0.37679558011049724 -1.3791290928967843e0 -1.3791290928967843e0
0.37701657458563537 -1.390350257582151e0 -1.390350257582151e0
0.3772375690607735 -1.4047094171370933e0 -1.4047094171370933e0
0.3774585635359116 -1.413659848867093e0 -1.413659848867093e0
0.37767955801104974 -1.4264970359196756e0 -1.4264970359196756e0
0.37790055248618787 -1.4379439731962353e0 -1.4379439731962353e0
0.378121546961326 -1.4490305695864496e0 -1.4490305695864496e0
0.3783425414364641 -1.4616631511543634e0 -1.4616631511543634e0
0.37856353591160224 -1.4725180704351093e0 -1.4725180704351093e0
0.37878453038674037 -1.4834023875006839e0 -1.4834023875006839e0
0.3790055248618785 -1.4976656815176117e0 -1.4976656815176117e0
0.3792265193370166 -1.509379913890081e0 -1.509379913890081e0
0.3794475138121547 -1.521395120032759e0 -1.521395120032759e0
0.3796685082872928 -1.53284044594937e0 -1.53284044594937e0
0.37988950276243094 -1.54445559194067e0 -1.54445559194067e0
0.38011049723756907 -1.55589614025933e0 -1.55589614025933e0
0.3803314917127072 -1.5712623767230358e0 -1.5712623767230358e0
0.3805524861878453 -1.5842992296217577e0 -1.5842992296217577e0
0.38077348066298344 -1.5936779776779364e0 -1.5936779776779364e0
0.38099447513812157 -1.6066712721982928e0 -1.6066712721982928e0
0.3812154696132597 -1.6167263482017749e0 -1.6167263482017749e0
0.3814364640883978 -1.6333836605646699e0 -1.6333836605646699e0
0.38165745856353595 -1.6443946886455993e0 -1.6443946886455993e0
0.38187845303867407 -1.6555098430064223e0 -1.6555098430064223e0
0.3820994475138122 -1.6672414009664696e0 -1.6672414009664696e0
0.3823204419889503 -1.6831421612238788e0 -1.6831421612238788e0
0.3825414364640884 -1.6939732928228128e0 -1.6939732928228128e0
0.3827624309392265 -1.7081472796309587e0 -1.7081472796309587e0
0.38298342541436464 -1.7195842329360236e0 -1.7195842329360236e0
0.38320441988950277 -1.7337916301357215e0 -1.7337916301357215e0
0.3834254143646409 -1.74549393880414e0 -1.74549393880414e0
0.383646408839779 -1.758757756125016e0 -1.758757756125016e0
0.38386740331491714 -1.772227913013177e0 -1.772227913013177e0
0.38408839779005527 -1.7835758850500785e0 -1.7835758850500785e0
0.3843093922651934 -1.7981684870018686e0 -1.7981684870018686e0
0.3845303867403315 -1.8111561704158081e0 -1.8111561704158081e0
0.38475138121546965 -1.8239834581917709e0 -1.8239834581917709e0
0.38497237569060777 -1.8379876021062334e0 -1.8379876021062334e0
0.3851933701657459 -1.8481924082724905e0 -1.8481924082724905e0
0.385414364640884 -1.8637501042239197e0 -1.8637501042239197e0
0.38563535911602215 -1.8768375129235952e0 -1.8768375129235952e0
0.3858563535911602 -1.8913197922096803e0 -1.8913197922096803e0
0.38607734806629834 -1.9060598634422892e0 -1.9060598634422892e0
0.38629834254143647 -1.917053997922432e0 -1.917053997922432e0
0.3865193370165746 -1.9315937358334683e0 -1.9315937358334683e0
0.3867403314917127 -1.943257749617425e0 -1.943257749617425e0
0.38696132596685084 -1.9565447332478758e0 -1.9565447332478758e0
0.38718232044198897 -1.9705639971920679e0 -1.9705639971920679e0
0.3874033149171271 -1.9843184778218816e0 -1.9843184778218816e0
0.3876243093922652 -1.9999885670367181e0 -1.9999885670367181e0
0.38784530386740335 -2.014421907499747e0 -2.014421907499747e0
0.38806629834254147 -2.027543026727864e0 -2.027543026727864e0
0.3882872928176796 -2.0418990693421453e0 -2.0418990693421453e0
0.3885082872928177 -2.0552700354241384e0 -2.0552700354241384e0
0.38872928176795585 -2.0692571449689527e0 -2.0692571449689527e0
0.3889502762430939 -2.0815373661716254e0 -2.0815373661716254e0
0.38917127071823204 -2.094456213515679e0 -2.094456213515679e0
0.38939226519337017 -2.1104236310056255e0 -2.1104236310056255e0
0.3896132596685083 -2.1246606875026206e0 -2.1246606875026206e0
0.3898342541436464 -2.1344278954206235e0 -2.1344278954206235e0
0.39005524861878454 -2.152502477151467e0 -2.152502477151467e0
0.39027624309392267 -2.1667807409043522e0 -2.1667807409043522e0
0.3904972375690608 -2.1821178397914824e0 -2.1821178397914824e0
0.3907182320441989 -2.195475779926193e0 -2.195475779926193e0
0.39093922651933705 -2.2113125802865685e0 -2.2113125802865685e0
0.39116022099447517 -2.2239346994592157e0 -2.2239346994592157e0
0.3913812154696133 -2.237519431820994e0 -2.237519431820994e0
0.3916022099447514 -2.2530612978106834e0 -2.2530612978106834e0
0.39182320441988955 -2.267293257703324e0 -2.267293257703324e0
0.3920441988950276 -2.2856909238354834e0 -2.2856909238354834e0
0.39226519337016574 -2.299046033874612e0 -2.299046033874612e0
0.39248618784530387 -2.3126979408945605e0 -2.3126979408945605e0
0.392707182320442 -2.3292840181147145e0 -2.3292840181147145e0
0.3929281767955801 -2.341540071098672e0 -2.341540071098672e0
0.39314917127071825 -2.356912622202737e0 -2.356912622202737e0
0.39337016574585637 -2.37108032351278e0 -2.37108032351278e0
0.3935911602209945 -2.386031274485669e0 -2.386031274485669e0
0.3938121546961326 -2.402462584716142e0 -2.402462584716142e0
0.39403314917127075 -2.415492079565576e0 -2.415492079565576e0
0.39425414364640887 -2.4352100035350137e0 -2.4352100035350137e0
0.394475138121547 -2.448264927373822e0 -2.448264927373822e0
0.3946961325966851 -2.461808577385847e0 -2.461808577385847e0
0.39491712707182325 -2.4792303025739617e0 -2.4792303025739617e0
0.3951381215469614 -2.4946405887528105e0 -2.4946405887528105e0
0.39535911602209944 -2.5093387492196886e0 -2.5093387492196886e0
0.39558011049723757 -2.52441746115249e0 -2.52441746115249e0
0.3958011049723757 -2.540177152127109e0 -2.540177152127109e0
0.3960220994475138 -2.5548946683708724e0 -2.5548946683708724e0
0.39624309392265195 -2.5718508059159664e0 -2.5718508059159664e0
0.39646408839779007 -2.586034354799205e0 -2.586034354799205e0
0.3966850828729282 -2.6018006436699412e0 -2.6018006436699412e0
0.3969060773480663 -2.6183245864673896e0 -2.6183245864673896e0
0.39712707182320445 -2.634306033740069e0 -2.634306033740069e0
0.3973480662983426 -2.6499966597268045e0 -2.6499966597268045e0
0.3975690607734807 -2.6679929095930053e0 -2.6679929095930053e0
0.3977900552486188 -2.68103581585836e0 -2.68103581585836e0
0.39801104972375695 -2.6978352941456993e0 -2.6978352941456993e0
0.3982320441988951 -2.714092308941355e0 -2.714092308941355e0
0.39845303867403314 -2.7280023407801597e0 -2.7280023407801597e0
0.39867403314917127 -2.7457072261874433e0 -2.7457072261874433e0
0.3988950276243094 -2.7617459334364245e0 -2.7617459334364245e0
0.3991160220994475 -2.7778662030820502e0 -2.7778662030820502e0
0.39933701657458565 -2.7936616571679966e0 -2.7936616571679966e0
0.39955801104972377 -2.810466817568278e0 -2.810466817568278e0
0.3997790055248619 -2.8273911048472034e0 -2.8273911048472034e0
0.4 -2.8408497274421567e0 -2.8408497274421567e0
0.40022099447513815 -2.859463413747955e0 -2.859463413747955e0
0.4004419889502763 -2.8765944650046382e0 -2.8765944650046382e0
0.4006629834254144 -2.891501170367002e0 -2.891501170367002e0
0.4008839779005525 -2.908435041091872e0 -2.908435041091872e0
0.40110497237569065 -2.9252848478958473e0 -2.9252848478958473e0
0.4013259668508288 -2.943948181227535e0 -2.943948181227535e0
0.40154696132596684 -2.96153102508236e0 -2.96153102508236e0
0.40176795580110497 -2.9770997937513872e0 -2.9770997937513872e0
0.4019889502762431 -2.9952728319137183e0 -2.9952728319137183e0
0.4022099447513812 -3.009859139942302e0 -3.009859139942302e0
0.40243093922651935 -3.0291543721033865e0 -3.0291543721033865e0
0.40265193370165747 -3.044885372855953e0 -3.044885372855953e0
0.4028729281767956 -3.0635647578534932e0 -3.0635647578534932e0
0.4030939226519337 -3.076639814714037e0 -3.076639814714037e0
0.40331491712707185 -3.0972280649656856e0 -3.0972280649656856e0
0.40353591160221 -3.113935056271595e0 -3.113935056271595e0
0.4037569060773481 -3.1291294367642255e0 -3.1291294367642255e0
0.4039779005524862 -3.1488761945001276e0 -3.1488761945001276e0
0.40419889502762435 -3.1660737853182415e0 -3.1660737853182415e0
0.4044198895027625 -3.18374801831572e0 -3.18374801831572e0
0.4046408839779006 -3.203175608069552e0 -3.203175608069552e0
0.40486187845303867 -3.2187921890005615e0 -3.2187921890005615e0
0.4050828729281768 -3.237006541052944e0 -3.237006541052944e0
0.4053038674033149 -3.2544029030622657e0 -3.2544029030622657e0
0.40552486187845305 -3.272398968757381e0 -3.272398968757381e0
0.40574585635359117 -3.2891600087520434e0 -3.2891600087520434e0
0.4059668508287293 -3.3083275867365334e0 -3.3083275867365334e0
0.4061878453038674 -3.324650346683649e0 -3.324650346683649e0
0.40640883977900555 -3.3452128167236257e0 -3.3452128167236257e0
0.4066298342541437 -3.3603063496117844e0 -3.3603063496117844e0
0.4068508287292818 -3.380432689852052e0 -3.380432689852052e0
0.4070718232044199 -3.3974923624929776e0 -3.3974923624929776e0
0.40729281767955805 -3.4168296631377704e0 -3.4168296631377704e0
0.4075138121546962 -3.4347856942762807e0 -3.4347856942762807e0
0.4077348066298343 -3.4529628527445144e0 -3.4529628527445144e0
0.40795580110497237 -3.4726661650792554e0 -3.4726661650792554e0
0.4081767955801105 -3.4907805761576416e0 -3.4907805761576416e0
0.4083977900552486 -3.509650585159699e0 -3.509650585159699e0
0.40861878453038675 -3.527382826138302e0 -3.527382826138302e0
0.4088397790055249 -3.5464567785490377e0 -3.5464567785490377e0
0.409060773480663 -3.563115359436944e0 -3.563115359436944e0
0.4092817679558011 -3.5810981755873232e0 -3.5810981755873232e0
0.40950276243093925 -3.6016639196617977e0 -3.6016639196617977e0
0.4097237569060774 -3.6202513347356504e0 -3.6202513347356504e0
0.4099447513812155 -3.639601677517641e0 -3.639601677517641e0
0.4101657458563536 -3.6560537291224424e0 -3.6560537291224424e0
0.41038674033149175 -3.6771508837666094e0 -3.6771508837666094e0
0.4106077348066299 -3.6948527559654227e0 -3.6948527559654227e0
0.410828729281768 -3.7177112028297703e0 -3.7177112028297703e0
0.41104972375690607 -3.7357394444017533e0 -3.7357394444017533e0
0.4112707182320442 -3.7534032243224207e0 -3.7534032243224207e0
0.4114917127071823 -3.7723926065629545e0 -3.7723926065629545e0
0.41171270718232045 -3.7938798866172707e0 -3.7938798866172707e0
0.4119337016574586 -3.8133630485958125e0 -3.8133630485958125e0
0.4121546961325967 -3.83272541510126e0 -3.83272541510126e0
0.4123756906077348 -3.854219571844107e0 -3.854219571844107e0
0.41259668508287295 -3.8732638034149947e0 -3.8732638034149947e0
0.4128176795580111 -3.8922853591247364e0 -3.8922853591247364e0
0.4130386740331492 -3.9126880530729355e0 -3.9126880530729355e0
0.4132596685082873 -3.932383195662789e0 -3.932383195662789e0
0.41348066298342545 -3.950659885724855e0 -3.950659885724855e0
0.4137016574585636 -3.971590298461644e0 -3.971590298461644e0
0.4139226519337017 -3.990634503247003e0 -3.990634503247003e0
0.41414364640883977 -4.00951179064594e0 -4.00951179064594e0
0.4143646408839779 -4.029001514383873e0 -4.029001514383873e0
0.414585635359116 -4.050944768126266e0 -4.050944768126266e0
0.41480662983425415 -4.0697102123896745e0 -4.0697102123896745e0
0.4150276243093923 -4.091082132457979e0 -4.091082132457979e0
0.4152486187845304 -4.110598855722339e0 -4.110598855722339e0
0.4154696132596685 -4.13314762621456e0 -4.13314762621456e0
0.41569060773480665 -4.1524925780722075e0 -4.1524925780722075e0
0.4159116022099448 -4.171882517191927e0 -4.171882517191927e0
0.4161325966850829 -4.19424567262393e0 -4.19424567262393e0
0.416353591160221 -4.214440535381465e0 -4.214440535381465e0
0.41657458563535915 -4.233584312194063e0 -4.233584312194063e0
0.4167955801104973 -4.256372358887967e0 -4.256372358887967e0
0.4170165745856354 -4.275704987498267e0 -4.275704987498267e0
0.4172375690607735 -4.298857003960785e0 -4.298857003960785e0
0.4174585635359116 -4.320064647971259e0 -4.320064647971259e0
0.4176795580110497 -4.3392916064021225e0 -4.3392916064021225e0
0.41790055248618785 -4.3606239132943125e0 -4.3606239132943125e0
0.418121546961326 -4.382052686707476e0 -4.382052686707476e0
0.4183425414364641 -4.4033895005856545e0 -4.4033895005856545e0
0.4185635359116022 -4.424901393094097e0 -4.424901393094097e0
0.41878453038674035 -4.446847626881827e0 -4.446847626881827e0
0.4190055248618785 -4.465653451010376e0 -4.465653451010376e0
0.4192265193370166 -4.488170676938062e0 -4.488170676938062e0
0.4194475138121547 -4.512119413090368e0 -4.512119413090368e0
0.41966850828729285 -4.534577309668685e0 -4.534577309668685e0
0.419889502762431 -4.5537295574280785e0 -4.5537295574280785e0
0.4201104972375691 -4.576262782988061e0 -4.576262782988061e0
0.42033149171270723 -4.597936920573539e0 -4.597936920573539e0
0.4205524861878453 -4.620744807288866e0 -4.620744807288866e0
0.4207734806629834 -4.63977943634739e0 -4.63977943634739e0
0.42099447513812155 -4.660705085068394e0 -4.660705085068394e0
0.4212154696132597 -4.685875442015395e0 -4.685875442015395e0
0.4214364640883978 -4.709357767502234e0 -4.709357767502234e0
0.4216574585635359 -4.728427327842774e0 -4.728427327842774e0
0.42187845303867405 -4.754262660466048e0 -4.754262660466048e0
0.4220994475138122 -4.775364907111844e0 -4.775364907111844e0
0.4223204419889503 -4.796750056458387e0 -4.796750056458387e0
0.4225414364640884 -4.820200701334607e0 -4.820200701334607e0
0.42276243093922655 -4.8429375814197835e0 -4.8429375814197835e0
0.4229834254143647 -4.866150228435509e0 -4.866150228435509e0
0.4232044198895028 -4.885808887342756e0 -4.885808887342756e0
0.42342541436464093 -4.907746554782926e0 -4.907746554782926e0
0.423646408839779 -4.932334925393598e0 -4.932334925393598e0
0.4238674033149171 -4.954610315811288e0 -4.954610315811288e0
0.42408839779005525 -4.977958635420628e0 -4.977958635420628e0
0.4243093922651934 -5.001135787309686e0 -5.001135787309686e0
0.4245303867403315 -5.025966012272584e0 -5.025966012272584e0
0.4247513812154696 -5.049351284942241e0 -5.049351284942241e0
0.42497237569060775 -5.0718913737752525e0 -5.0718913737752525e0
0.4251933701657459 -5.0959423057969895e0 -5.0959423057969895e0
0.425414364640884 -5.119061387344055e0 -5.119061387344055e0
0.4256353591160221 -5.140116575943858e0 -5.140116575943858e0
0.42585635359116025 -5.164561920225588e0 -5.164561920225588e0
0.4260773480662984 -5.187026106256035e0 -5.187026106256035e0
0.4262983425414365 -5.2119281527245045e0 -5.2119281527245045e0
0.42651933701657463 -5.236446551921909e0 -5.236446551921909e0
0.42674033149171275 -5.258825838725834e0 -5.258825838725834e0
0.4269613259668508 -5.283888072620976e0 -5.283888072620976e0
0.42718232044198895 -5.306845183883916e0 -5.306845183883916e0
0.4274033149171271 -5.332348487882137e0 -5.332348487882137e0
0.4276243093922652 -5.357558585007774e0 -5.357558585007774e0
0.4278453038674033 -5.377490500323057e0 -5.377490500323057e0
0.42806629834254145 -5.406850662604875e0 -5.406850662604875e0
0.4282872928176796 -5.427921121796936e0 -5.427921121796936e0
0.4285082872928177 -5.450652666959905e0 -5.450652666959905e0
0.4287292817679558 -5.477186959528518e0 -5.477186959528518e0
0.42895027624309395 -5.502546487174578e0 -5.502546487174578e0
0.4291712707182321 -5.525973300169363e0 -5.525973300169363e0
0.4293922651933702 -5.55178020191368e0 -5.55178020191368e0
0.42961325966850833 -5.574476572613485e0 -5.574476572613485e0
0.42983425414364645 -5.602364991924497e0 -5.602364991924497e0
0.4300552486187845 -5.623828396621939e0 -5.623828396621939e0
0.43027624309392265 -5.6491943843397445e0 -5.6491943843397445e0
0.4304972375690608 -5.672540123974323e0 -5.672540123974323e0
0.4307182320441989 -5.700222157509125e0 -5.700222157509125e0
0.430939226519337 -5.726733813588617e0 -5.726733813588617e0
0.43116022099447515 -5.750729390578663e0 -5.750729390578663e0
0.4313812154696133 -5.775628034066522e0 -5.775628034066522e0
0.4316022099447514 -5.802467852740329e0 -5.802467852740329e0
0.43182320441988953 -5.825430668472955e0 -5.825430668472955e0
0.43204419889502765 -5.8527017340374465e0 -5.8527017340374465e0
0.4322651933701658 -5.875836018777982e0 -5.875836018777982e0
0.4324861878453039 -5.902099078495831e0 -5.902099078495831e0
0.43270718232044203 -5.92825369517771e0 -5.92825369517771e0
0.43292817679558016 -5.954705354876688e0 -5.954705354876688e0
0.4331491712707182 -5.978181604779302e0 -5.978181604779302e0
0.43337016574585635 -6.004676309745656e0 -6.004676309745656e0
0.4335911602209945 -6.031256344627246e0 -6.031256344627246e0
0.4338121546961326 -6.057796879750577e0 -6.057796879750577e0
0.4340331491712707 -6.083925357316212e0 -6.083925357316212e0
0.43425414364640885 -6.108980916382671e0 -6.108980916382671e0
0.434475138121547 -6.13685739350779e0 -6.13685739350779e0
0.4346961325966851 -6.163468255290291e0 -6.163468255290291e0
0.43491712707182323 -6.1876193578288445e0 -6.1876193578288445e0
0.43513812154696135 -6.2148609653801765e0 -6.2148609653801765e0
0.4353591160220995 -6.243278500776733e0 -6.243278500776733e0
0.4355801104972376 -6.268286860805511e0 -6.268286860805511e0
0.43580110497237573 -6.294429615142172e0 -6.294429615142172e0
0.43602209944751386 -6.322742679315689e0 -6.322742679315689e0
0.436243093922652 -6.349854042639145e0 -6.349854042639145e0
0.43646408839779005 -6.374664917076125e0 -6.374664917076125e0
0.4366850828729282 -6.4052302806386985e0 -6.4052302806386985e0
0.4369060773480663 -6.429113715980912e0 -6.429113715980912e0
0.4371270718232044 -6.457923621740002e0 -6.457923621740002e0
0.43734806629834255 -6.48509990775272e0 -6.48509990775272e0
0.4375690607734807 -6.512689719630253e0 -6.512689719630253e0
0.4377900552486188 -6.541855721290795e0 -6.541855721290795e0
0.43801104972375693 -6.566699170978091e0 -6.566699170978091e0
0.43823204419889505 -6.593109051436778e0 -6.593109051436778e0
0.4384530386740332 -6.62136257886521e0 -6.62136257886521e0
0.4386740331491713 -6.650558714418303e0 -6.650558714418303e0
0.43889502762430943 -6.680943462894384e0 -6.680943462894384e0
0.43911602209944756 -6.706179108353518e0 -6.706179108353518e0
0.4393370165745857 -6.7331449827569765e0 -6.7331449827569765e0
0.43955801104972375 -6.761919450385158e0 -6.761919450385158e0
0.4397790055248619 -6.791028021765151e0 -6.791028021765151e0
0.44 -6.819403699459081e0 -6.819403699459081e0
0.4402209944751381 -6.846853685296929e0 -6.846853685296929e0
0.44044198895027625 -6.878272517413671e0 -6.878272517413671e0
0.4406629834254144 -6.903671906638629e0 -6.903671906638629e0
0.4408839779005525 -6.93201464195834e0 -6.93201464195834e0
0.44110497237569063 -6.961745550796587e0 -6.961745550796587e0
0.44132596685082875 -6.988740823539893e0 -6.988740823539893e0
0.4415469613259669 -7.019118142639109e0 -7.019118142639109e0
0.441767955801105 -7.0474501288103335e0 -7.0474501288103335e0
0.44198895027624313 -7.076192394401851e0 -7.076192394401851e0
0.44220994475138126 -7.105573383941128e0 -7.105573383941128e0
0.4424309392265194 -7.134335384432853e0 -7.134335384432853e0
0.44265193370165745 -7.161620789626732e0 -7.161620789626732e0
0.4428729281767956 -7.193941990169997e0 -7.193941990169997e0
0.4430939226519337 -7.220321426442006e0 -7.220321426442006e0
0.44331491712707183 -7.249007466106996e0 -7.249007466106996e0
0.44353591160220995 -7.2787356657701645e0 -7.2787356657701645e0
0.4437569060773481 -7.307830470235495e0 -7.307830470235495e0
0.4439779005524862 -7.338104125730006e0 -7.338104125730006e0
0.44419889502762433 -7.3687565892004665e0 -7.3687565892004665e0
0.44441988950276246 -7.401075536212766e0 -7.401075536212766e0
0.4446408839779006 -7.428813997891148e0 -7.428813997891148e0
0.4448618784530387 -7.458553152086716e0 -7.458553152086716e0
0.44508287292817683 -7.489566675170118e0 -7.489566675170118e0
0.44530386740331496 -7.51968592619317e0 -7.51968592619317e0
0.4455248618784531 -7.5502899066884135e0 -7.5502899066884135e0
0.4457458563535912 -7.580639238592476e0 -7.580639238592476e0
0.4459668508287293 -7.610891758802318e0 -7.610891758802318e0
0.4461878453038674 -7.642541968521237e0 -7.642541968521237e0
0.44640883977900553 -7.67305677510688e0 -7.67305677510688e0
0.44662983425414365 -7.705986049157837e0 -7.705986049157837e0
0.4468508287292818 -7.735605158087474e0 -7.735605158087474e0
0.4470718232044199 -7.765426495498951e0 -7.765426495498951e0
0.44729281767955803 -7.795400539103121e0 -7.795400539103121e0
0.44751381215469616 -7.824896858469793e0 -7.824896858469793e0
0.4477348066298343 -7.857241008225338e0 -7.857241008225338e0
0.4479558011049724 -7.886869264077796e0 -7.886869264077796e0
0.44817679558011053 -7.919121899114708e0 -7.919121899114708e0
0.44839779005524866 -7.952094688276184e0 -7.952094688276184e0
0.4486187845303868 -7.981926834027882e0 -7.981926834027882e0
0.4488397790055249 -8.016211654680937e0 -8.016211654680937e0
0.449060773480663 -8.04614930687756e0 -8.04614930687756e0
0.4492817679558011 -8.07803363209262e0 -8.07803363209262e0
0.44950276243093923 -8.111389787897387e0 -8.111389787897387e0
0.44972375690607735 -8.142470656681262e0 -8.142470656681262e0
0.4499447513812155 -8.17358272627228e0 -8.17358272627228e0
0.4501657458563536 -8.204946458464228e0 -8.204946458464228e0
0.45038674033149173 -8.23913562678461e0 -8.23913562678461e0
0.45060773480662986 -8.27130459627545e0 -8.27130459627545e0
0.450828729281768 -8.302991672551052e0 -8.302991672551052e0
0.4510497237569061 -8.334968151268349e0 -8.334968151268349e0
0.45127071823204423 -8.3692709747749e0 -8.3692709747749e0
0.45149171270718236 -8.398887548589464e0 -8.398887548589464e0
0.4517127071823205 -8.432825347370844e0 -8.432825347370844e0
0.4519337016574586 -8.467286076727014e0 -8.467286076727014e0
0.4521546961325967 -8.495572841303492e0 -8.495572841303492e0
0.4523756906077348 -8.532890603219748e0 -8.532890603219748e0
0.45259668508287293 -8.566576383862348e0 -8.566576383862348e0
0.45281767955801105 -8.59803984840908e0 -8.59803984840908e0
0.4530386740331492 -8.631004589389867e0 -8.631004589389867e0
0.4532596685082873 -8.66516467594186e0 -8.66516467594186e0
0.45348066298342543 -8.699195648747654e0 -8.699195648747654e0
0.45370165745856356 -8.731568472171766e0 -8.731568472171766e0
0.4539226519337017 -8.763914337157239e0 -8.763914337157239e0
0.4541436464088398 -8.798579474625903e0 -8.798579474625903e0
0.45436464088397793 -8.831242909172879e0 -8.831242909172879e0
0.45458563535911606 -8.865053193434214e0 -8.865053193434214e0
0.4548066298342542 -8.901897609009602e0 -8.901897609009602e0
0.4550276243093923 -8.93383186600925e0 -8.93383186600925e0
0.45524861878453043 -8.970928447838041e0 -8.970928447838041e0
0.4554696132596685 -9.003958554875844e0 -9.003958554875844e0
0.45569060773480663 -9.036996211171463e0 -9.036996211171463e0
0.45591160220994476 -9.071150770571585e0 -9.071150770571585e0
0.4561325966850829 -9.10530628179793e0 -9.10530628179793e0
0.456353591160221 -9.13828794654335e0 -9.13828794654335e0
0.45657458563535913 -9.173611458779014e0 -9.173611458779014e0
0.45679558011049726 -9.208742905419676e0 -9.208742905419676e0
0.4570165745856354 -9.244498492143912e0 -9.244498492143912e0
0.4572375690607735 -9.279624756333241e0 -9.279624756333241e0
0.45745856353591163 -9.315320837331846e0 -9.315320837331846e0
0.45767955801104976 -9.350694170926708e0 -9.350694170926708e0
0.4579005524861879 -9.384401172841244e0 -9.384401172841244e0
0.458121546961326 -9.420370894710622e0 -9.420370894710622e0
0.45834254143646413 -9.454905046581352e0 -9.454905046581352e0
0.4585635359116022 -9.490959296591136e0 -9.490959296591136e0
0.45878453038674033 -9.525857738883978e0 -9.525857738883978e0
0.45900552486187846 -9.561342408062664e0 -9.561342408062664e0
0.4592265193370166 -9.597892073426856e0 -9.597892073426856e0
0.4594475138121547 -9.634383786041035e0 -9.634383786041035e0
0.45966850828729283 -9.67252363761434e0 -9.67252363761434e0
0.45988950276243096 -9.705413090665552e0 -9.705413090665552e0
0.4601104972375691 -9.743543593832264e0 -9.743543593832264e0
0.4603314917127072 -9.781133234927601e0 -9.781133234927601e0
0.46055248618784533 -9.814910715122032e0 -9.814910715122032e0
0.46077348066298346 -9.849975816654641e0 -9.849975816654641e0
0.4609944751381216 -9.889760676881842e0 -9.889760676881842e0
0.4612154696132597 -9.928600121152549e0 -9.928600121152549e0
0.46143646408839784 -9.963248411845079e0 -9.963248411845079e0
0.4616574585635359 -1.0002118464801633e1 -1.0002118464801633e1
0.46187845303867403 -1.0037777597029098e1 -1.0037777597029098e1
0.46209944751381216 -1.0078183206228395e1 -1.0078183206228395e1
0.4623204419889503 -1.0114818744015501e1 -1.0114818744015501e1
0.4625414364640884 -1.0151957760556279e1 -1.0151957760556279e1
0.46276243093922653 -1.0186180253874618e1 -1.0186180253874618e1
0.46298342541436466 -1.0223848459613627e1 -1.0223848459613627e1
0.4632044198895028 -1.0261939456045347e1 -1.0261939456045347e1
0.4634254143646409 -1.0301539562286443e1 -1.0301539562286443e1
0.46364640883977903 -1.0339302502118862e1 -1.0339302502118862e1
0.46386740331491716 -1.0379102829855974e1 -1.0379102829855974e1
0.4640883977900553 -1.04147707670433e1 -1.04147707670433e1
0.4643093922651934 -1.0454448982941067e1 -1.0454448982941067e1
0.46453038674033154 -1.049139561726809e1 -1.049139561726809e1
0.46475138121546966 -1.0529974700829307e1 -1.0529974700829307e1
0.46497237569060773 -1.0566372365393299e1 -1.0566372365393299e1
0.46519337016574586 -1.0605718132509018e1 -1.0605718132509018e1
0.465414364640884 -1.0644874711074344e1 -1.0644874711074344e1
0.4656353591160221 -1.0686549936610099e1 -1.0686549936610099e1
0.46585635359116023 -1.0725796290203725e1 -1.0725796290203725e1
0.46607734806629836 -1.0762418245203143e1 -1.0762418245203143e1
0.4662983425414365 -1.0802400751189161e1 -1.0802400751189161e1
0.4665193370165746 -1.0843438103312955e1 -1.0843438103312955e1
0.46674033149171273 -1.0881032961986357e1 -1.0881032961986357e1
0.46696132596685086 -1.0919687249751796e1 -1.0919687249751796e1
0.467182320441989 -1.0959439703523621e1 -1.0959439703523621e1
0.4674033149171271 -1.0998107606719422e1 -1.0998107606719422e1
0.46762430939226524 -1.1039291577116892e1 -1.1039291577116892e1
0.46784530386740336 -1.1076286318737793e1 -1.1076286318737793e1
0.46806629834254143 -1.1118535432960634e1 -1.1118535432960634e1
0.46828729281767956 -1.1158763530882815e1 -1.1158763530882815e1
0.4685082872928177 -1.119721182088545e1 -1.119721182088545e1
0.4687292817679558 -1.1237730688720312e1 -1.1237730688720312e1
0.46895027624309393 -1.1280608098433667e1 -1.1280608098433667e1
0.46917127071823206 -1.1319665273341506e1 -1.1319665273341506e1
0.4693922651933702 -1.1362657828905576e1 -1.1362657828905576e1
0.4696132596685083 -1.1401538957856637e1 -1.1401538957856637e1
0.46983425414364643 -1.1442145348434615e1 -1.1442145348434615e1
0.47005524861878456 -1.148266356555353e1 -1.148266356555353e1
0.4702762430939227 -1.1524373443039558e1 -1.1524373443039558e1
0.4704972375690608 -1.15652824748094e1 -1.15652824748094e1
0.47071823204419894 -1.160555116962194e1 -1.160555116962194e1
0.47093922651933706 -1.164711885146101e1 -1.164711885146101e1
0.47116022099447513 -1.16869230278973e1 -1.16869230278973e1
0.47138121546961326 -1.1730979339440118e1 -1.1730979339440118e1
0.4716022099447514 -1.1775622754326314e1 -1.1775622754326314e1
0.4718232044198895 -1.1815820994806408e1 -1.1815820994806408e1
0.47204419889502763 -1.1856134976833737e1 -1.1856134976833737e1
0.47226519337016576 -1.189741713486972e1 -1.189741713486972e1
0.4724861878453039 -1.1940052102361896e1 -1.1940052102361896e1
0.472707182320442 -1.1980485122434793e1 -1.1980485122434793e1
0.47292817679558014 -1.2024489258946396e1 -1.2024489258946396e1
0.47314917127071826 -1.2067078224525794e1 -1.2067078224525794e1
0.4733701657458564 -1.2108373178773881e1 -1.2108373178773881e1
0.4735911602209945 -1.215376688197869e1 -1.215376688197869e1
0.47381215469613264 -1.2195424931267944e1 -1.2195424931267944e1
0.47403314917127076 -1.2238878533865027e1 -1.2238878533865027e1
0.4742541436464089 -1.2283661342719078e1 -1.2283661342719078e1
0.47447513812154696 -1.2327807202912645e1 -1.2327807202912645e1
0.4746961325966851 -1.2368984820904124e1 -1.2368984820904124e1
0.4749171270718232 -1.241366157899386e1 -1.241366157899386e1
0.47513812154696133 -1.245615941368208e1 -1.245615941368208e1
0.47535911602209946 -1.2503824029004072e1 -1.2503824029004072e1
0.4755801104972376 -1.2544936916100532e1 -1.2544936916100532e1
0.4758011049723757 -1.258807682570562e1 -1.258807682570562e1
0.47602209944751384 -1.2631614639857325e1 -1.2631614639857325e1
0.47624309392265196 -1.2677256435682402e1 -1.2677256435682402e1
0.4764640883977901 -1.2721286739355882e1 -1.2721286739355882e1
0.4766850828729282 -1.276570242417477e1 -1.276570242417477e1
0.47690607734806634 -1.280851193526103e1 -1.280851193526103e1
0.47712707182320446 -1.2854043889971017e1 -1.2854043889971017e1
0.4773480662983426 -1.2899842908744567e1 -1.2899842908744567e1
0.47756906077348066 -1.2944124719595884e1 -1.2944124719595884e1
0.4777900552486188 -1.2987649938907616e1 -1.2987649938907616e1
0.4780110497237569 -1.3033368377910328e1 -1.3033368377910328e1
0.47823204419889503 -1.3078653767544829e1 -1.3078653767544829e1
0.47845303867403316 -1.3125053499835467e1 -1.3125053499835467e1
0.4786740331491713 -1.316944777044312e1 -1.316944777044312e1
0.4788950276243094 -1.3216730481397853e1 -1.3216730481397853e1
0.47911602209944754 -1.3262473067869387e1 -1.3262473067869387e1
0.47933701657458566 -1.3306723655956993e1 -1.3306723655956993e1
0.4795580110497238 -1.3354308064017395e1 -1.3354308064017395e1
0.4797790055248619 -1.340111362609644e1 -1.340111362609644e1
0.48000000000000004 -1.3444694376395255e1 -1.3444694376395255e1
0.48022099447513816 -1.349070911835036e1 -1.349070911835036e1
0.4804419889502763 -1.3540846344234005e1 -1.3540846344234005e1
0.48066298342541436 -1.358723501240518e1 -1.358723501240518e1
0.4808839779005525 -1.3633570533651145e1 -1.3633570533651145e1
0.4811049723756906 -1.3678751399593175e1 -1.3678751399593175e1
0.48132596685082873 -1.3725987513640057e1 -1.3725987513640057e1
0.48154696132596686 -1.377449051006095e1 -1.377449051006095e1
0.481767955801105 -1.3822284155229845e1 -1.3822284155229845e1
0.4819889502762431 -1.3871831689315222e1 -1.3871831689315222e1
0.48220994475138124 -1.3918874207268509e1 -1.3918874207268509e1
0.48243093922651936 -1.3964214857444567e1 -1.3964214857444567e1
0.4826519337016575 -1.4011194935564781e1 -1.4011194935564781e1
0.4828729281767956 -1.4059717957011053e1 -1.4059717957011053e1
0.48309392265193374 -1.4109609014394373e1 -1.4109609014394373e1
0.48331491712707186 -1.4155335182725985e1 -1.4155335182725985e1
0.48353591160221 -1.4207290273953213e1 -1.4207290273953213e1
0.4837569060773481 -1.4255580874822208e1 -1.4255580874822208e1
0.4839779005524862 -1.430407521304317e1 -1.430407521304317e1
0.4841988950276243 -1.4350651740156245e1 -1.4350651740156245e1
0.48441988950276244 -1.4402970727058964e1 -1.4402970727058964e1
0.48464088397790056 -1.444976715628507e1 -1.444976715628507e1
0.4848618784530387 -1.4498498549008609e1 -1.4498498549008609e1
0.4850828729281768 -1.454933395932374e1 -1.454933395932374e1
0.48530386740331494 -1.4597813989171918e1 -1.4597813989171918e1
0.48552486187845306 -1.4648048246750186e1 -1.4648048246750186e1
0.4857458563535912 -1.4699393759812374e1 -1.4699393759812374e1
0.4859668508287293 -1.4748636538942655e1 -1.4748636538942655e1
0.48618784530386744 -1.4800644304025973e1 -1.4800644304025973e1
0.48640883977900556 -1.484598973028158e1 -1.484598973028158e1
0.4866298342541437 -1.489748223085433e1 -1.489748223085433e1
0.4868508287292818 -1.494993804851645e1 -1.494993804851645e1
0.4870718232044199 -1.4996561380326675e1 -1.4996561380326675e1
0.487292817679558 -1.5050610301032911e1 -1.5050610301032911e1
0.48751381215469614 -1.510046118307303e1 -1.510046118307303e1
0.48773480662983426 -1.5152810367832835e1 -1.5152810367832835e1
0.4879558011049724 -1.5202442524123335e1 -1.5202442524123335e1
0.4881767955801105 -1.5255705364256919e1 -1.5255705364256919e1
0.48839779005524864 -1.5306391995466292e1 -1.5306391995466292e1
0.48861878453038676 -1.5357233030315847e1 -1.5357233030315847e1
0.4888397790055249 -1.5407970002838901e1 -1.5407970002838901e1
0.489060773480663 -1.5461090214550431e1 -1.5461090214550431e1
0.48928176795580114 -1.551043832787689e1 -1.551043832787689e1
0.48950276243093926 -1.5563734202717278e1 -1.5563734202717278e1
0.4897237569060774 -1.5614863387024506e1 -1.5614863387024506e1
0.4899447513812155 -1.5667815424708742e1 -1.5667815424708742e1
0.4901657458563536 -1.571913125297936e1 -1.571913125297936e1
0.4903867403314917 -1.5773539755130905e1 -1.5773539755130905e1
0.49060773480662984 -1.5825790797893141e1 -1.5825790797893141e1
0.49082872928176796 -1.5879041770759322e1 -1.5879041770759322e1
0.4910497237569061 -1.593204902460041e1 -1.593204902460041e1
0.4912707182320442 -1.5983884267243575e1 -1.5983884267243575e1
0.49149171270718234 -1.603593078008651e1 -1.603593078008651e1
0.49171270718232046 -1.6093109742456527e1 -1.6093109742456527e1
0.4919337016574586 -1.6147812326613284e1 -1.6147812326613284e1
0.4921546961325967 -1.619835837740714e1 -1.619835837740714e1
0.49237569060773484 -1.625288246347116e1 -1.625288246347116e1
0.49259668508287296 -1.630763006916043e1 -1.630763006916043e1
0.4928176795580111 -1.636128216298055e1 -1.636128216298055e1
0.4930386740331492 -1.6413994920130726e1 -1.6413994920130726e1
0.49325966850828734 -1.646892228192626e1 -1.646892228192626e1
0.4934806629834254 -1.652444133154375e1 -1.652444133154375e1
0.49370165745856354 -1.6579496187021213e1 -1.6579496187021213e1
0.49392265193370166 -1.6635824348554188e1 -1.6635824348554188e1
0.4941436464088398 -1.6687628100371903e1 -1.6687628100371903e1
0.4943646408839779 -1.674292467400476e1 -1.674292467400476e1
0.49458563535911604 -1.6798887118950624e1 -1.6798887118950624e1
0.49480662983425416 -1.685637886164107e1 -1.685637886164107e1
0.4950276243093923 -1.6913148625096873e1 -1.6913148625096873e1
0.4952486187845304 -1.6967907376874273e1 -1.6967907376874273e1
0.49546961325966854 -1.7024165510274933e1 -1.7024165510274933e1
0.49569060773480667 -1.707857391690839e1 -1.707857391690839e1
0.4959116022099448 -1.7133524847280505e1 -1.7133524847280505e1
0.4961325966850829 -1.7189449132584905e1 -1.7189449132584905e1
0.49635359116022104 -1.7246627629190634e1 -1.7246627629190634e1
0.4965745856353591 -1.7303738527822297e1 -1.7303738527822297e1
0.49679558011049724 -1.7361904255480276e1 -1.7361904255480276e1
0.49701657458563536 -1.7416567109315956e1 -1.7416567109315956e1
0.4972375690607735 -1.7474500975348683e1 -1.7474500975348683e1
0.4974585635359116 -1.7533072010472715e1 -1.7533072010472715e1
0.49767955801104974 -1.759336074104879e1 -1.759336074104879e1
0.49790055248618786 -1.7651342520616872e1 -1.7651342520616872e1
0.498121546961326 -1.770721469206085e1 -1.770721469206085e1
0.4983425414364641 -1.7766793840930113e1 -1.7766793840930113e1
0.49856353591160224 -1.7823917212060614e1 -1.7823917212060614e1
0.49878453038674037 -1.7881448222542467e1 -1.7881448222542467e1
0.4990055248618785 -1.794133865291763e1 -1.794133865291763e1
0.4992265193370166 -1.7999751596060314e1 -1.7999751596060314e1
0.49944751381215474 -1.8054492296600465e1 -1.8054492296600465e1
0.4996685082872928 -1.8115955660326954e1 -1.8115955660326954e1
0.49988950276243094 -1.817427035457802e1 -1.817427035457802e1
0.5001104972375691 -1.8231439338139516e1 -1.8231439338139516e1
0.5003314917127072 -1.829213294578488e1 -1.829213294578488e1
0.5005524861878453 -1.8350062746394933e1 -1.8350062746394933e1
0.5007734806629834 -1.8413449399115898e1 -1.8413449399115898e1
0.5009944751381216 -1.8469334446186785e1 -1.8469334446186785e1
0.5012154696132597 -1.8530794700680808e1 -1.8530794700680808e1
0.5014364640883978 -1.8590369938739677e1 -1.8590369938739677e1
0.5016574585635359 -1.8652011872680923e1 -1.8652011872680923e1
0.5018784530386741 -1.8715029345944394e1 -1.8715029345944394e1
0.5020994475138122 -1.877440134862257e1 -1.877440134862257e1
0.5023204419889503 -1.883476470519843e1 -1.883476470519843e1
0.5025414364640884 -1.889574364841331e1 -1.889574364841331e1
0.5027624309392266 -1.895955004408045e1 -1.895955004408045e1
0.5029834254143647 -1.901959334709698e1 -1.901959334709698e1
0.5032044198895028 -1.9080615457851472e1 -1.9080615457851472e1
0.5034254143646409 -1.9145520814032288e1 -1.9145520814032288e1
0.5036464088397791 -1.920262866303522e1 -1.920262866303522e1
0.5038674033149172 -1.9265148117698054e1 -1.9265148117698054e1
0.5040883977900553 -1.932742064420693e1 -1.932742064420693e1
0.5043093922651934 -1.938976695965146e1 -1.938976695965146e1
0.5045303867403315 -1.9451313529463214e1 -1.9451313529463214e1
0.5047513812154696 -1.9517023605386093e1 -1.9517023605386093e1
0.5049723756906077 -1.957752531150748e1 -1.957752531150748e1
0.5051933701657458 -1.9639674248685132e1 -1.9639674248685132e1
0.505414364640884 -1.9702459544574758e1 -1.9702459544574758e1
0.5056353591160221 -1.9765516313837388e1 -1.9765516313837388e1
0.5058563535911602 -1.9829656018369796e1 -1.9829656018369796e1
0.5060773480662983 -1.989388045676008e1 -1.989388045676008e1
0.5062983425414365 -1.995518116855913e1 -1.995518116855913e1
0.5065193370165746 -2.0018014933980275e1 -2.0018014933980275e1
0.5067403314917127 -2.0083628884090267e1 -2.0083628884090267e1
0.5069613259668508 -2.0150549252004957e1 -2.0150549252004957e1
0.507182320441989 -2.0209197023913866e1 -2.0209197023913866e1
0.5074033149171271 -2.027528554968324e1 -2.027528554968324e1
0.5076243093922652 -2.034190592958219e1 -2.034190592958219e1
0.5078453038674033 -2.0405558364319567e1 -2.0405558364319567e1
0.5080662983425415 -2.046913861358228e1 -2.046913861358228e1
0.5082872928176796 -2.0534259993677942e1 -2.0534259993677942e1
0.5085082872928177 -2.0601797587426e1 -2.0601797587426e1
0.5087292817679558 -2.066865901656177e1 -2.066865901656177e1
0.508950276243094 -2.0733366332163705e1 -2.0733366332163705e1
0.5091712707182321 -2.0801766841154794e1 -2.0801766841154794e1
0.5093922651933702 -2.0865326306686647e1 -2.0865326306686647e1
0.5096132596685083 -2.0932659113637037e1 -2.0932659113637037e1
0.5098342541436465 -2.0996488780977124e1 -2.0996488780977124e1
0.5100552486187846 -2.1062997992535593e1 -2.1062997992535593e1
0.5102762430939227 -2.113168354700263e1 -2.113168354700263e1
0.5104972375690608 -2.120028724249817e1 -2.120028724249817e1
0.5107182320441989 -2.1263222857190094e1 -2.1263222857190094e1
0.510939226519337 -2.1331895840645693e1 -2.1331895840645693e1
0.5111602209944751 -2.1399448768244547e1 -2.1399448768244547e1
0.5113812154696132 -2.1469912225435046e1 -2.1469912225435046e1
0.5116022099447514 -2.1534685476579106e1 -2.1534685476579106e1
0.5118232044198895 -2.1605196592009797e1 -2.1605196592009797e1
0.5120441988950276 -2.1674412663864068e1 -2.1674412663864068e1
0.5122651933701657 -2.174354521914909e1 -2.174354521914909e1
0.5124861878453039 -2.1813295952476373e1 -2.1813295952476373e1
0.512707182320442 -2.187991057984248e1 -2.187991057984248e1
0.5129281767955801 -2.1949210702166674e1 -2.1949210702166674e1
0.5131491712707182 -2.2019398194455725e1 -2.2019398194455725e1
0.5133701657458564 -2.208978849655994e1 -2.208978849655994e1
0.5135911602209945 -2.2156556677287135e1 -2.2156556677287135e1
0.5138121546961326 -2.2227667198672343e1 -2.2227667198672343e1
0.5140331491712707 -2.2297296509625703e1 -2.2297296509625703e1
0.5142541436464089 -2.236850851517959e1 -2.236850851517959e1
0.514475138121547 -2.2438660356174687e1 -2.2438660356174687e1
0.5146961325966851 -2.2510350353567837e1 -2.2510350353567837e1
0.5149171270718232 -2.257934994361215e1 -2.257934994361215e1
0.5151381215469614 -2.265046833316176e1 -2.265046833316176e1
0.5153591160220995 -2.2721680958285724e1 -2.2721680958285724e1
0.5155801104972376 -2.2793262534533305e1 -2.2793262534533305e1
0.5158011049723757 -2.2863187689956185e1 -2.2863187689956185e1
0.5160220994475139 -2.2938448566331935e1 -2.2938448566331935e1
0.516243093922652 -2.3007147991508127e1 -2.3007147991508127e1
0.5164640883977901 -2.3079476136444036e1 -2.3079476136444036e1
0.5166850828729282 -2.3153854642240667e1 -2.3153854642240667e1
0.5169060773480664 -2.322659274932669e1 -2.322659274932669e1
0.5171270718232044 -2.329804116110602e1 -2.329804116110602e1
0.5173480662983425 -2.3371107038796872e1 -2.3371107038796872e1
0.5175690607734806 -2.344174070932393e1 -2.344174070932393e1
0.5177900552486188 -2.351766021240308e1 -2.351766021240308e1
0.5180110497237569 -2.3589922363412533e1 -2.3589922363412533e1
0.518232044198895 -2.3664691693860895e1 -2.3664691693860895e1
0.5184530386740331 -2.3738893367538758e1 -2.3738893367538758e1
0.5186740331491713 -2.3813924830937985e1 -2.3813924830937985e1
0.5188950276243094 -2.388704526636632e1 -2.388704526636632e1
0.5191160220994475 -2.3961221789661458e1 -2.3961221789661458e1
0.5193370165745856 -2.4036077821305007e1 -2.4036077821305007e1
0.5195580110497238 -2.4111628146980074e1 -2.4111628146980074e1
0.5197790055248619 -2.4190203878219727e1 -2.4190203878219727e1
0.52 -2.426272296435939e1 -2.426272296435939e1
0.5202209944751381 -2.4338358038336928e1 -2.4338358038336928e1
0.5204419889502763 -2.4415848377838238e1 -2.4415848377838238e1
0.5206629834254144 -2.4492963254402348e1 -2.4492963254402348e1
0.5208839779005525 -2.4567135437046026e1 -2.4567135437046026e1
0.5211049723756906 -2.4644470105981263e1 -2.4644470105981263e1
0.5213259668508288 -2.47222397176344e1 -2.47222397176344e1
0.5215469613259669 -2.4798683541363452e1 -2.4798683541363452e1
0.521767955801105 -2.487582790342679e1 -2.487582790342679e1
0.5219889502762431 -2.4952463235152145e1 -2.4952463235152145e1
0.5222099447513813 -2.50298378318925e1 -2.50298378318925e1
0.5224309392265194 -2.510902224259251e1 -2.510902224259251e1
0.5226519337016575 -2.5185461876978188e1 -2.5185461876978188e1
0.5228729281767956 -2.5267558969699103e1 -2.5267558969699103e1
0.5230939226519338 -2.534448431633762e1 -2.534448431633762e1
0.5233149171270719 -2.5424356502118307e1 -2.5424356502118307e1
0.5235359116022099 -2.550233724967614e1 -2.550233724967614e1
0.523756906077348 -2.558003438781696e1 -2.558003438781696e1
0.5239779005524862 -2.56591515315394e1 -2.56591515315394e1
0.5241988950276243 -2.5739742209195974e1 -2.5739742209195974e1
0.5244198895027624 -2.581818228471132e1 -2.581818228471132e1
0.5246408839779005 -2.5900629387525832e1 -2.5900629387525832e1
0.5248618784530387 -2.5979792136324185e1 -2.5979792136324185e1
0.5250828729281768 -2.6060505905573955e1 -2.6060505905573955e1
0.5253038674033149 -2.6141529464299474e1 -2.6141529464299474e1
0.525524861878453 -2.6222890373705177e1 -2.6222890373705177e1
0.5257458563535912 -2.6302011794804166e1 -2.6302011794804166e1
0.5259668508287293 -2.638271670929742e1 -2.638271670929742e1
0.5261878453038674 -2.6464238206065083e1 -2.6464238206065083e1
0.5264088397790055 -2.6544704671085746e1 -2.6544704671085746e1
0.5266298342541437 -2.6627748161608615e1 -2.6627748161608615e1
0.5268508287292818 -2.670667692433647e1 -2.670667692433647e1
0.5270718232044199 -2.6791158213916724e1 -2.6791158213916724e1
0.527292817679558 -2.6875555848851427e1 -2.6875555848851427e1
0.5275138121546962 -2.6956275107933315e1 -2.6956275107933315e1
0.5277348066298343 -2.7041680992456968e1 -2.7041680992456968e1
0.5279558011049724 -2.7123937370929234e1 -2.7123937370929234e1
0.5281767955801105 -2.720798684658842e1 -2.720798684658842e1
0.5283977900552487 -2.729319821150846e1 -2.729319821150846e1
0.5286187845303868 -2.73747008543234e1 -2.73747008543234e1
0.5288397790055249 -2.7460660417605077e1 -2.7460660417605077e1
0.529060773480663 -2.7542000514778856e1 -2.7542000514778856e1
0.5292817679558012 -2.762995709629711e1 -2.762995709629711e1
0.5295027624309393 -2.7715245991141664e1 -2.7715245991141664e1
0.5297237569060773 -2.780380927647041e1 -2.780380927647041e1
0.5299447513812154 -2.7888400946233723e1 -2.7888400946233723e1
0.5301657458563536 -2.7973621631823043e1 -2.7973621631823043e1
0.5303867403314917 -2.8059884736060376e1 -2.8059884736060376e1
0.5306077348066298 -2.8145070423396128e1 -2.8145070423396128e1
0.5308287292817679 -2.823339889911943e1 -2.823339889911943e1
0.5310497237569061 -2.832055476852195e1 -2.832055476852195e1
0.5312707182320442 -2.8404860371036815e1 -2.8404860371036815e1
0.5314917127071823 -2.8495827064979206e1 -2.8495827064979206e1
0.5317127071823204 -2.8581600414407088e1 -2.8581600414407088e1
0.5319337016574586 -2.8668594633978213e1 -2.8668594633978213e1
0.5321546961325967 -2.8757717151227492e1 -2.8757717151227492e1
0.5323756906077348 -2.8843753798751717e1 -2.8843753798751717e1
0.532596685082873 -2.893407659978919e1 -2.893407659978919e1
0.5328176795580111 -2.9022777794478028e1 -2.9022777794478028e1
0.5330386740331492 -2.911004635252169e1 -2.911004635252169e1
0.5332596685082873 -2.9199201763726645e1 -2.9199201763726645e1
0.5334806629834254 -2.928988246778925e1 -2.928988246778925e1
0.5337016574585636 -2.9379772623536095e1 -2.9379772623536095e1
0.5339226519337017 -2.9469269599320054e1 -2.9469269599320054e1
0.5341436464088398 -2.9557382322637917e1 -2.9557382322637917e1
0.534364640883978 -2.9648318830240836e1 -2.9648318830240836e1
0.5345856353591161 -2.974159334472864e1 -2.974159334472864e1
0.5348066298342542 -2.9834562486513445e1 -2.9834562486513445e1
0.5350276243093923 -2.9923459723381423e1 -2.9923459723381423e1
0.5352486187845304 -3.0016344593288462e1 -3.0016344593288462e1
0.5354696132596686 -3.0105371921646505e1 -3.0105371921646505e1
0.5356906077348067 -3.0197233225054273e1 -3.0197233225054273e1
0.5359116022099448 -3.02910534170698e1 -3.02910534170698e1
0.5361325966850828 -3.0384160564856696e1 -3.0384160564856696e1
0.536353591160221 -3.047618866609349e1 -3.047618866609349e1
0.5365745856353591 -3.0567329808084818e1 -3.0567329808084818e1
0.5367955801104972 -3.066374016665912e1 -3.066374016665912e1
0.5370165745856353 -3.075703568006878e1 -3.075703568006878e1
0.5372375690607735 -3.0848315137497305e1 -3.0848315137497305e1
0.5374585635359116 -3.0944097237510444e1 -3.0944097237510444e1
0.5376795580110497 -3.10399059714918e1 -3.10399059714918e1
0.5379005524861878 -3.1133955852385437e1 -3.1133955852385437e1
0.538121546961326 -3.1229663355662463e1 -3.1229663355662463e1
0.5383425414364641 -3.132730211629217e1 -3.132730211629217e1
0.5385635359116022 -3.1421730390382375e1 -3.1421730390382375e1
0.5387845303867403 -3.1516133354762072e1 -3.1516133354762072e1
0.5390055248618785 -3.16136782587684e1 -3.16136782587684e1
0.5392265193370166 -3.1707738435385576e1 -3.1707738435385576e1
0.5394475138121547 -3.180501418587681e1 -3.180501418587681e1
0.5396685082872928 -3.1901874256200866e1 -3.1901874256200866e1
0.539889502762431 -3.199920128017214e1 -3.199920128017214e1
0.5401104972375691 -3.2098478924482094e1 -3.2098478924482094e1
0.5403314917127072 -3.219561334950612e1 -3.219561334950612e1
0.5405524861878453 -3.228909251409226e1 -3.228909251409226e1
0.5407734806629835 -3.2389170125613816e1 -3.2389170125613816e1
0.5409944751381216 -3.248917056655563e1 -3.248917056655563e1
0.5412154696132597 -3.2586292821604445e1 -3.2586292821604445e1
0.5414364640883979 -3.268538642659354e1 -3.268538642659354e1
0.541657458563536 -3.2788034235267276e1 -3.2788034235267276e1
0.5418784530386741 -3.2885252369620446e1 -3.2885252369620446e1
0.5420994475138122 -3.298708512466891e1 -3.298708512466891e1
0.5423204419889504 -3.308502429413937e1 -3.308502429413937e1
0.5425414364640884 -3.318774210230271e1 -3.318774210230271e1
0.5427624309392265 -3.328980101660494e1 -3.328980101660494e1
0.5429834254143646 -3.339047441885913e1 -3.339047441885913e1
0.5432044198895027 -3.349437410782133e1 -3.349437410782133e1
0.5434254143646409 -3.359362354750209e1 -3.359362354750209e1
0.543646408839779 -3.369709584902688e1 -3.369709584902688e1
0.5438674033149171 -3.380022574557455e1 -3.380022574557455e1
0.5440883977900552 -3.3905821045640266e1 -3.3905821045640266e1
0.5443093922651934 -3.400834633676794e1 -3.400834633676794e1
0.5445303867403315 -3.411121267801917e1 -3.411121267801917e1
0.5447513812154696 -3.4214205918330606e1 -3.4214205918330606e1
0.5449723756906077 -3.43180382421005e1 -3.43180382421005e1
0.5451933701657459 -3.442416143472468e1 -3.442416143472468e1
0.545414364640884 -3.452631862874995e1 -3.452631862874995e1
0.5456353591160221 -3.463145873008142e1 -3.463145873008142e1
0.5458563535911602 -3.4738230073099146e1 -3.4738230073099146e1
0.5460773480662984 -3.4842074547742584e1 -3.4842074547742584e1
0.5462983425414365 -3.494965984327513e1 -3.494965984327513e1
0.5465193370165746 -3.505536901753038e1 -3.505536901753038e1
0.5467403314917127 -3.516085112833974e1 -3.516085112833974e1
0.5469613259668509 -3.526959342951926e1 -3.526959342951926e1
0.547182320441989 -3.537545376514839e1 -3.537545376514839e1
0.5474033149171271 -3.548611516687441e1 -3.548611516687441e1
0.5476243093922653 -3.55941968037875e1 -3.55941968037875e1
0.5478453038674034 -3.570129921720212e1 -3.570129921720212e1
0.5480662983425415 -3.581258514280211e1 -3.581258514280211e1
0.5482872928176796 -3.59214333818972e1 -3.59214333818972e1
0.5485082872928178 -3.603039970062076e1 -3.603039970062076e1
0.5487292817679558 -3.6137835829419544e1 -3.6137835829419544e1
0.5489502762430939 -3.624977802368829e1 -3.624977802368829e1
0.549171270718232 -3.6361878290460425e1 -3.6361878290460425e1
0.5493922651933701 -3.64695477177176e1 -3.64695477177176e1
0.5496132596685083 -3.658154242113386e1 -3.658154242113386e1
0.5498342541436464 -3.6693117238245065e1 -3.6693117238245065e1
0.5500552486187845 -3.680345400016125e1 -3.680345400016125e1
0.5502762430939226 -3.6912708426488905e1 -3.6912708426488905e1
0.5504972375690608 -3.702332107577439e1 -3.702332107577439e1
0.5507182320441989 -3.713830707430151e1 -3.713830707430151e1
0.550939226519337 -3.7252783586460225e1 -3.7252783586460225e1
0.5511602209944751 -3.7364928041575865e1 -3.7364928041575865e1
0.5513812154696133 -3.747873989124872e1 -3.747873989124872e1
0.5516022099447514 -3.759602615239277e1 -3.759602615239277e1
0.5518232044198895 -3.770739362905368e1 -3.770739362905368e1
0.5520441988950276 -3.7818796708817615e1 -3.7818796708817615e1
0.5522651933701658 -3.793463523784084e1 -3.793463523784084e1
0.5524861878453039 -3.805077549401261e1 -3.805077549401261e1
0.552707182320442 -3.816861405486992e1 -3.816861405486992e1
0.5529281767955802 -3.8284208146929075e1 -3.8284208146929075e1
0.5531491712707183 -3.840067975582036e1 -3.840067975582036e1
0.5533701657458564 -3.851582808417987e1 -3.851582808417987e1
0.5535911602209945 -3.8632458988388805e1 -3.8632458988388805e1
0.5538121546961327 -3.87508290975058e1 -3.87508290975058e1
0.5540331491712708 -3.886636926687078e1 -3.886636926687078e1
0.5542541436464089 -3.8982770191591214e1 -3.8982770191591214e1
0.554475138121547 -3.910105027938488e1 -3.910105027938488e1
0.5546961325966852 -3.921698585161374e1 -3.921698585161374e1
0.5549171270718233 -3.933743992536273e1 -3.933743992536273e1
0.5551381215469613 -3.945790049971396e1 -3.945790049971396e1
0.5553591160220994 -3.9577802783551476e1 -3.9577802783551476e1
0.5555801104972375 -3.969752646234946e1 -3.969752646234946e1
0.5558011049723757 -3.981747489993285e1 -3.981747489993285e1
0.5560220994475138 -3.994308960254688e1 -3.994308960254688e1
0.5562430939226519 -4.006166846283389e1 -4.006166846283389e1
0.55646408839779 -4.0184557906822135e1 -4.0184557906822135e1
0.5566850828729282 -4.0304718251375505e1 -4.0304718251375505e1
0.5569060773480663 -4.043094130950698e1 -4.043094130950698e1
0.5571270718232044 -4.0552860903074304e1 -4.0552860903074304e1
0.5573480662983425 -4.067534396356535e1 -4.067534396356535e1
0.5575690607734807 -4.0797079934708506e1 -4.0797079934708506e1
0.5577900552486188 -4.092074536571789e1 -4.092074536571789e1
0.5580110497237569 -4.10463613494116e1 -4.10463613494116e1
0.558232044198895 -4.117022234690802e1 -4.117022234690802e1
0.5584530386740332 -4.129830377502452e1 -4.129830377502452e1
0.5586740331491713 -4.1423757246738376e1 -4.1423757246738376e1
0.5588950276243094 -4.1546172443678586e1 -4.1546172443678586e1
0.5591160220994476 -4.167294526836844e1 -4.167294526836844e1
0.5593370165745857 -4.180109987346799e1 -4.180109987346799e1
0.5595580110497238 -4.192537160233309e1 -4.192537160233309e1
0.5597790055248619 -4.205471370426034e1 -4.205471370426034e1
0.56 -4.218350727560454e1 -4.218350727560454e1
0.5602209944751382 -4.230780165680761e1 -4.230780165680761e1
0.5604419889502763 -4.243958299673312e1 -4.243958299673312e1
0.5606629834254144 -4.2567750403106345e1 -4.2567750403106345e1
0.5608839779005526 -4.269937195168444e1 -4.269937195168444e1
0.5611049723756907 -4.2824925462277804e1 -4.2824925462277804e1
0.5613259668508287 -4.2959901127892806e1 -4.2959901127892806e1
0.5615469613259668 -4.308782892385574e1 -4.308782892385574e1
0.561767955801105 -4.321808267969476e1 -4.321808267969476e1
0.5619889502762431 -4.3352034978327936e1 -4.3352034978327936e1
0.5622099447513812 -4.348130001038675e1 -4.348130001038675e1
0.5624309392265193 -4.36146191632601e1 -4.36146191632601e1
0.5626519337016574 -4.3745039042515316e1 -4.3745039042515316e1
0.5628729281767956 -4.388016389757166e1 -4.388016389757166e1
0.5630939226519337 -4.401240360558285e1 -4.401240360558285e1
0.5633149171270718 -4.414827313171867e1 -4.414827313171867e1
0.56353591160221 -4.427753031949686e1 -4.427753031949686e1
0.5637569060773481 -4.441459052207796e1 -4.441459052207796e1
0.5639779005524862 -4.455074543329391e1 -4.455074543329391e1
0.5641988950276243 -4.468532634788443e1 -4.468532634788443e1
0.5644198895027625 -4.482044157791978e1 -4.482044157791978e1
0.5646408839779006 -4.495867659148524e1 -4.495867659148524e1
0.5648618784530387 -4.509260184383078e1 -4.509260184383078e1
0.5650828729281768 -4.5233198275928714e1 -4.5233198275928714e1
0.565303867403315 -4.53713521431136e1 -4.53713521431136e1
0.5655248618784531 -4.5505947938747966e1 -4.5505947938747966e1
0.5657458563535912 -4.56430176517037e1 -4.56430176517037e1
0.5659668508287293 -4.578328267883484e1 -4.578328267883484e1
0.5661878453038675 -4.5920324311685306e1 -4.5920324311685306e1
0.5664088397790056 -4.6060214401172914e1 -4.6060214401172914e1
0.5666298342541437 -4.620198916952785e1 -4.620198916952785e1
0.5668508287292818 -4.634323410298697e1 -4.634323410298697e1
0.56707182320442 -4.648311190830958e1 -4.648311190830958e1
0.5672928176795581 -4.66227701473519e1 -4.66227701473519e1
0.5675138121546962 -4.676250954775895e1 -4.676250954775895e1
0.5677348066298342 -4.690611577451881e1 -4.690611577451881e1
0.5679558011049723 -4.704693619496078e1 -4.704693619496078e1
0.5681767955801105 -4.719110008775641e1 -4.719110008775641e1
0.5683977900552486 -4.733470825928106e1 -4.733470825928106e1
0.5686187845303867 -4.747955926970002e1 -4.747955926970002e1
0.5688397790055248 -4.7626031992805736e1 -4.7626031992805736e1
0.569060773480663 -4.777109666374298e1 -4.777109666374298e1
0.5692817679558011 -4.791393158668933e1 -4.791393158668933e1
0.5695027624309392 -4.806175070218836e1 -4.806175070218836e1
0.5697237569060773 -4.820786274950473e1 -4.820786274950473e1
0.5699447513812155 -4.8353132945946015e1 -4.8353132945946015e1
0.5701657458563536 -4.849942351784347e1 -4.849942351784347e1
0.5703867403314917 -4.8649603576053494e1 -4.8649603576053494e1
0.5706077348066299 -4.879420171543842e1 -4.879420171543842e1
0.570828729281768 -4.8947661982318266e1 -4.8947661982318266e1
0.5710497237569061 -4.9095674527052495e1 -4.9095674527052495e1
0.5712707182320442 -4.9245278613657035e1 -4.9245278613657035e1
0.5714917127071824 -4.9394511595863094e1 -4.9394511595863094e1
0.5717127071823205 -4.9548417291829026e1 -4.9548417291829026e1
0.5719337016574586 -4.970075382482395e1 -4.970075382482395e1
0.5721546961325967 -4.985210211867974e1 -4.985210211867974e1
0.5723756906077349 -5.000325405741313e1 -5.000325405741313e1
0.572596685082873 -5.0159902782700044e1 -5.0159902782700044e1
0.5728176795580111 -5.031065026709865e1 -5.031065026709865e1
0.5730386740331492 -5.0467130909673585e1 -5.0467130909673585e1
0.5732596685082874 -5.0620835418166905e1 -5.0620835418166905e1
0.5734806629834255 -5.077527369346825e1 -5.077527369346825e1
0.5737016574585636 -5.0931019507731605e1 -5.0931019507731605e1
0.5739226519337017 -5.10854402167692e1 -5.10854402167692e1
0.5741436464088397 -5.124256746287318e1 -5.124256746287318e1
0.5743646408839779 -5.139605022071527e1 -5.139605022071527e1
0.574585635359116 -5.1553519225523985e1 -5.1553519225523985e1
0.5748066298342541 -5.1708230348963696e1 -5.1708230348963696e1
0.5750276243093922 -5.187118798914702e1 -5.187118798914702e1
0.5752486187845304 -5.203094745768311e1 -5.203094745768311e1
0.5754696132596685 -5.219032532418504e1 -5.219032532418504e1
0.5756906077348066 -5.2349224821852374e1 -5.2349224821852374e1
0.5759116022099448 -5.2510164125327435e1 -5.2510164125327435e1
0.5761325966850829 -5.266890684403933e1 -5.266890684403933e1
0.576353591160221 -5.28311792298793e1 -5.28311792298793e1
0.5765745856353591 -5.299272469096303e1 -5.299272469096303e1
0.5767955801104973 -5.3156372953648486e1 -5.3156372953648486e1
0.5770165745856354 -5.331784944976397e1 -5.331784944976397e1
0.5772375690607735 -5.348247634233525e1 -5.348247634233525e1
0.5774585635359116 -5.3645508583167555e1 -5.3645508583167555e1
0.5776795580110498 -5.3813028910321634e1 -5.3813028910321634e1
0.5779005524861879 -5.397717764725775e1 -5.397717764725775e1
0.578121546961326 -5.4139719665760765e1 -5.4139719665760765e1
0.5783425414364641 -5.4307075395397476e1 -5.4307075395397476e1
0.5785635359116023 -5.447205987871388e1 -5.447205987871388e1
0.5787845303867404 -5.4640543369701106e1 -5.4640543369701106e1
0.5790055248618785 -5.480769077696635e1 -5.480769077696635e1
0.5792265193370166 -5.498113959888332e1 -5.498113959888332e1
0.5794475138121548 -5.514897640372641e1 -5.514897640372641e1
0.5796685082872929 -5.5314263642817366e1 -5.5314263642817366e1
0.579889502762431 -5.548593041375915e1 -5.548593041375915e1
0.5801104972375691 -5.565816104813479e1 -5.565816104813479e1
0.5803314917127071 -5.5829454298342796e1 -5.5829454298342796e1
0.5805524861878453 -5.6001074174184566e1 -5.6001074174184566e1
0.5807734806629834 -5.617458648701012e1 -5.617458648701012e1
0.5809944751381215 -5.634300349355948e1 -5.634300349355948e1
0.5812154696132596 -5.651722476179401e1 -5.651722476179401e1
0.5814364640883978 -5.669298555789686e1 -5.669298555789686e1
0.5816574585635359 -5.686861120646307e1 -5.686861120646307e1
0.581878453038674 -5.704362072654084e1 -5.704362072654084e1
0.5820994475138122 -5.721998987364981e1 -5.721998987364981e1
0.5823204419889503 -5.739763907578953e1 -5.739763907578953e1
0.5825414364640884 -5.757244942471374e1 -5.757244942471374e1
0.5827624309392265 -5.7752415380896025e1 -5.7752415380896025e1
0.5829834254143647 -5.79291688968562e1 -5.79291688968562e1
0.5832044198895028 -5.81142877122474e1 -5.81142877122474e1
0.5834254143646409 -5.8290275857097356e1 -5.8290275857097356e1
0.583646408839779 -5.846915386720292e1 -5.846915386720292e1
0.5838674033149172 -5.86496578124424e1 -5.86496578124424e1
0.5840883977900553 -5.883593484997044e1 -5.883593484997044e1
0.5843093922651934 -5.9018950971454785e1 -5.9018950971454785e1
0.5845303867403315 -5.9201777349785914e1 -5.9201777349785914e1
0.5847513812154697 -5.9382177565738345e1 -5.9382177565738345e1
0.5849723756906078 -5.9569178650664014e1 -5.9569178650664014e1
0.5851933701657459 -5.975186035195037e1 -5.975186035195037e1
0.585414364640884 -5.994139178907352e1 -5.994139178907352e1
0.5856353591160222 -6.0129627857394496e1 -6.0129627857394496e1
0.5858563535911603 -6.0315917102867786e1 -6.0315917102867786e1
0.5860773480662984 -6.0501252664795565e1 -6.0501252664795565e1
0.5862983425414365 -6.0691206933873836e1 -6.0691206933873836e1
0.5865193370165747 -6.087847341346326e1 -6.087847341346326e1
0.5867403314917127 -6.106918000593162e1 -6.106918000593162e1
0.5869613259668508 -6.126020230457237e1 -6.126020230457237e1
0.5871823204419889 -6.144965918309361e1 -6.144965918309361e1
0.587403314917127 -6.1642559824140044e1 -6.1642559824140044e1
0.5876243093922652 -6.183689630957331e1 -6.183689630957331e1
0.5878453038674033 -6.203201951474778e1 -6.203201951474778e1
0.5880662983425414 -6.2228302721539585e1 -6.2228302721539585e1
0.5882872928176796 -6.24203572524272e1 -6.24203572524272e1
0.5885082872928177 -6.261593739440166e1 -6.261593739440166e1
0.5887292817679558 -6.281384452848845e1 -6.281384452848845e1
0.5889502762430939 -6.3010915433251675e1 -6.3010915433251675e1
0.589171270718232 -6.320878491783508e1 -6.320878491783508e1
0.5893922651933702 -6.340507103504745e1 -6.340507103504745e1
0.5896132596685083 -6.3608533547103825e1 -6.3608533547103825e1
0.5898342541436464 -6.380804505599115e1 -6.380804505599115e1
0.5900552486187846 -6.400944403192845e1 -6.400944403192845e1
0.5902762430939227 -6.420847971015989e1 -6.420847971015989e1
0.5904972375690608 -6.44114958998395e1 -6.44114958998395e1
0.5907182320441989 -6.461481978323961e1 -6.461481978323961e1
0.5909392265193371 -6.481643407351696e1 -6.481643407351696e1
0.5911602209944752 -6.502446582961822e1 -6.502446582961822e1
0.5913812154696133 -6.522794566295094e1 -6.522794566295094e1
0.5916022099447514 -6.543393897018102e1 -6.543393897018102e1
0.5918232044198896 -6.564405682323279e1 -6.564405682323279e1
0.5920441988950277 -6.584703887717085e1 -6.584703887717085e1
0.5922651933701658 -6.605869020026823e1 -6.605869020026823e1
0.5924861878453039 -6.626865055094406e1 -6.626865055094406e1
0.5927071823204421 -6.648123070038348e1 -6.648123070038348e1
0.5929281767955802 -6.669641072628353e1 -6.669641072628353e1
0.5931491712707182 -6.690736451262039e1 -6.690736451262039e1
0.5933701657458563 -6.711656500562815e1 -6.711656500562815e1
0.5935911602209945 -6.733288445217333e1 -6.733288445217333e1
0.5938121546961326 -6.754630707139351e1 -6.754630707139351e1
0.5940331491712707 -6.776049293454655e1 -6.776049293454655e1
0.5942541436464088 -6.797516507090124e1 -6.797516507090124e1
0.594475138121547 -6.819190045035195e1 -6.819190045035195e1
0.5946961325966851 -6.841482356472413e1 -6.841482356472413e1
0.5949171270718232 -6.8631502034967e1 -6.8631502034967e1
0.5951381215469613 -6.884994693898209e1 -6.884994693898209e1
0.5953591160220995 -6.906987833709347e1 -6.906987833709347e1
0.5955801104972376 -6.929185378584968e1 -6.929185378584968e1
0.5958011049723757 -6.951400359781512e1 -6.951400359781512e1
0.5960220994475138 -6.973768113367707e1 -6.973768113367707e1
0.596243093922652 -6.995924567120339e1 -6.995924567120339e1
0.5964640883977901 -7.018619377165867e1 -7.018619377165867e1
0.5966850828729282 -7.041197873961202e1 -7.041197873961202e1
