# Supplementary material for: Large-deviations of disease spreading dynamics with vaccination
Source: PLoS One. 2023 Jul 10;18(7):e0287932. doi: 10.1371/journal.pone.0287932 (PMC10332629; doi:10.1371/journal.pone.0287932)
Supplement: S1 Data — (GZ) [file pone.0287932.s002.gz › DATA/fig2/a/adaptive_cluster.dat]

#vaccinated_nodes nodes_in_cluster_of_first_infected error
1 3199.0016 0.001597438007593155
2 3198.00355 0.0035373978316783905
3 3197.00495 0.004925496876239777
4 3196.00605 0.006013398990035057
5 3195.00815 0.008083578199148178
6 3194.01025 0.01014493964612484
7 3193.01195 0.011807197704911232
8 3192.0132 0.013125760480761528
9 3191.0149 0.014877988025546074
10 3190.016 0.015944000333547592
11 3189.0175 0.017493750900030136
12 3188.01895 0.018890896812081337
13 3187.02 0.019899999722838402
14 3186.0218 0.02172476053237915
15 3185.0231 0.023066392168402672
16 3184.02455 0.02444729581475258
17 3183.0264 0.026303039863705635
18 3182.0279 0.02782158926129341
19 3181.02985 0.029658976942300797
20 3180.03145 0.031160898506641388
21 3179.0327 0.03243070840835571
22 3178.0342 0.03383035957813263
23 3177.03605 0.03565039485692978
24 3176.0378 0.037371160462498665
25 3175.03885 0.03834067843854427
26 3174.0411 0.04041079059243202
27 3173.04255 0.041939496994018555
28 3172.0443 0.04353750869631767
29 3171.04575 0.04505693539977074
30 3170.0475 0.04664374887943268
31 3169.049 0.0481989998370409
32 3168.0502 0.049579959362745285
33 3167.05245 0.05159899592399597
34 3166.0547 0.05370790883898735
35 3165.056 0.055164000019431114
36 3164.0572 0.05632815882563591
37 3163.0588 0.057742560282349586
38 3162.06 0.058900000527501106
39 3161.0617 0.06059310771524906
40 3160.0635 0.06216774880886078
41 3159.06495 0.06363149732351303
42 3158.06625 0.06486093811690807
43 3157.06815 0.06670557707548141
44 3156.07035 0.06880087777972221
45 3155.0717 0.07025910913944244
46 3154.07325 0.07158443704247475
47 3153.07445 0.07300719618797302
48 3152.07625 0.07553593814373016
49 3151.07735 0.07736697793006897
50 3150.0785 0.0786377489566803
51 3149.07955 0.08002179861068726
52 3148.081 0.08183899894356728
53 3147.08195 0.08383419923484325
54 3146.0829 0.08652759157121181
55 3145.08425 0.09025193937122822
56 3144.0856 0.0937726404517889
57 3143.08675 0.09722443670034409
58 3142.0879 0.10047359019517899
59 3141.0888 0.1024145595729351
60 3140.09025 0.10490493662655354
61 3139.0904 0.10842783935368061
62 3138.0909 0.1116371899843216
63 3137.09185 0.1141135785728693
64 3136.09305 0.11689169704914093
65 3135.0938 0.11880155839025974
66 3134.0941 0.12244519032537937
67 3133.09495 0.12783449701964855
68 3132.0955 0.1312797497957945
69 3131.0952 0.13633695803582668
70 3130.09575 0.14028193801641464
71 3129.0954 0.14729883894324303
72 3128.0958 0.15242236107587814
73 3127.097 0.15669099800288677
74 3126.09705 0.1610312983393669
75 3125.09695 0.1647506970912218
76 3124.09635 0.1699666790664196
77 3123.0957 0.17644151113927364
78 3122.09585 0.1796627752482891
79 3121.09555 0.18472019769251347
80 3120.09425 0.18976693600416183
81 3119.0939 0.1958827916532755
82 3118.0946 0.199650838971138
83 3117.09435 0.20764807797968388
84 3116.0935 0.21645774878561497
85 3115.0938 0.2216015588492155
86 3114.09315 0.22837307676672935
87 3113.09205 0.23457679525017738
88 3112.0906 0.2513916399329901
89 3111.08985 0.2579769790172577
90 3110.08865 0.2680911775678396
91 3109.08835 0.27374427765607834
92 3108.0878 0.27999116107821465
93 3107.08765 0.29306747764348984
94 3106.0863 0.3005523104220629
95 3105.0859 0.30682118982076645
96 3104.08635 0.31169367767870426
97 3103.08575 0.3212969359010458
98 3102.0846 0.33744283951818943
99 3101.0839 0.3429607879370451
100 3100.0831 0.3530943915247917
101 3099.0816 0.37764144130051136
102 3098.07955 0.38922179862856865
103 3097.0779 0.39843158796429634
104 3096.07645 0.41640539839863777
105 3095.07285 0.44344287738204
106 3094.07125 0.4556734375655651
107 3093.06905 0.47278209775686264
108 3092.06705 0.483154296875
109 3091.06445 0.4976961985230446
110 3090.06375 0.5038859397172928
111 3089.06345 0.5125240962952375
112 3088.06175 0.5214369390159845
113 3087.06075 0.5369594376534224
114 3086.0567 0.5578851085156202
115 3085.05455 0.5758742969483137
116 3084.0513 0.6059683095663786
117 3083.04705 0.6394362971186638
118 3082.04435 0.6564830783754587
119 3081.04225 0.669564938172698
120 3080.0409 0.6780271902680397
121 3079.03695 0.6946846973150969
122 3078.0352 0.7091609612107277
123 3077.03065 0.7387105766683817
124 3076.0259 0.7711291890591383
125 3075.02165 0.7958812769502401
126 3074.0178 0.8155831582844257
127 3073.01445 0.8374411966651678
128 3072.0101 0.8513979893177748
129 3071.0056 0.8742686398327351
130 3070.0014 0.9012980405241251
131 3068.9961 0.9200847893953323
132 3067.9885 0.9690677504986525
133 3066.9824 1.0114902406930923
134 3065.9764 1.0526430401951075
135 3064.97285 1.0832128766924143
136 3063.96885 1.1066796779632568
137 3062.96395 1.1537503991276026
138 3061.9589 1.1894107889384031
139 3060.9535 1.2130377478897572
140 3059.94695 1.257135696709156
141 3058.9404 1.297747841104865
142 3057.9345 1.3279097508639097
143 3056.9275 1.3580437526106834
144 3055.9214 1.3926220387220383
145 3054.9138 1.4495695624500513
146 3053.9063 1.4949203096330166
147 3052.8991 1.5483191888779402
148 3051.8961 1.5636047888547182
149 3050.89035 1.5932268779724836
150 3049.88565 1.6238740757107735
151 3048.87645 1.6873853951692581
152 3047.8682 1.7504287604242563
153 3046.8615 1.7823177501559258
154 3045.8516 1.8605774398893118
155 3044.8438 1.8953015580773354
156 3043.8338 1.969777561724186
157 3042.8277 2.004612712189555
158 3041.81575 2.079001935198903
159 3040.8053 2.1473919097334146
160 3039.79385 2.264552177861333
161 3038.784 2.343043999746442
162 3037.7764 2.3869030382484198
163 3036.76855 2.422080898657441
164 3035.75935 2.4778375774621964
165 3034.7466 2.552588440477848
166 3033.73755 2.6057699974626303
167 3032.72655 2.683775097131729
168 3031.7144 2.799132641404867
169 3030.70045 2.9093197975307703
170 3029.69175 2.954031938686967
171 3028.6819 3.016812389716506
172 3027.66875 3.103623438626528
173 3026.65615 3.2071171794086695
174 3025.6449 3.2729039900004864
175 3024.63635 3.3096086755394936
176 3023.62325 3.391609435901046
177 3022.609 3.4844190012663603
178 3021.59575 3.5903319381177425
179 3020.58445 3.678568199276924
180 3019.57435 3.743272077292204
181 3018.56165 3.818799277767539
182 3017.5421 3.968927588313818
183 3016.5267 4.098887110128999
184 3015.51355 4.189616397023201
185 3014.4933 4.352855108678341
186 3013.4767 4.4723571091890335
187 3012.4624 4.552886240184307
188 3011.44415 4.679980779066682
189 3010.4312 4.762966560199857
190 3009.4118 4.899820761755109
191 3008.39225 5.048389939591289
192 3007.377 5.152071001008153
193 3006.3614 5.250890040770173
194 3005.3494 5.334519639611244
195 3004.3355 5.413839749991894
196 3003.314 5.599504001438618
197 3002.2932 5.758933760225773
198 3001.2694 5.950123639777303
199 3000.25145 6.069922896102071
200 2999.2286 6.224742040038109
201 2998.2046 6.42533884011209
202 2997.18735 6.5453499760478735
203 2996.1663 6.69004431180656
204 2995.1414 6.932906039059162
205 2994.11595 7.127005597576499
206 2993.09385 7.294642176479101
207 2992.07235 7.443815479055047
208 2991.04985 7.615964977070689
209 2990.0252 7.80246496014297
210 2989.00205 7.992145797237754
211 2987.97735 8.16203697770834
212 2986.94945 8.395994696766138
213 2985.9238 8.580093560740352
214 2984.90135 8.743018176406622
215 2983.87095 9.025296097621322
216 2982.84575 9.216056937351823
217 2981.81745 9.428525498136878
218 2980.78745 9.654772497713566
219 2979.7643 9.819145511835814
220 2978.73785 10.009327376261353
221 2977.71485 10.157339477911592
222 2976.6889 10.34541678801179
223 2975.65465 10.652783377096057
224 2974.6259 10.875249190256
225 2973.5943 11.12830751016736
226 2972.5631 11.377418391406536
227 2971.53315 11.589101076126099
228 2970.499 11.832799000665545
229 2969.46845 12.111204598098993
230 2968.4394 12.340527638792992
231 2967.39675 12.68273943848908
232 2966.3674 12.881317239254713
233 2965.34215 13.049483377486467
234 2964.304 13.335583997890353
235 2963.27115 13.595327677205205
236 2962.23505 13.857101498171687
237 2961.1976 14.153954241424799
238 2960.15255 14.53387849777937
239 2959.1153 14.807105910032988
240 2958.074 15.10652399994433
241 2957.04205 15.290081797167659
242 2956.00955 15.512258796021342
243 2954.967 15.839811000972986
244 2953.92935 16.13155857846141
245 2952.88775 16.460749937221408
246 2951.8503 16.76518990844488
247 2950.798 17.19089600071311
248 2949.75135 17.55822317674756
249 2948.7082 17.8864527605474
250 2947.6611 18.238346790894866
251 2946.6167 18.551581110805273
252 2945.579 18.83815899863839
253 2944.54215 19.105023376643658
254 2943.49485 19.446873476728797
255 2942.4506 19.77825963869691
256 2941.4066 20.037376441061497
257 2940.3586 20.34460604004562
258 2939.30455 20.78309929743409
259 2938.25405 21.151408597826958
260 2937.2019 21.544036388397217
261 2936.15005 21.93373499624431
262 2935.09545 22.29093929938972
263 2934.04495 22.612029498443007
264 2932.99455 22.96442029811442
265 2931.93795 23.413199797272682
266 2930.87995 23.827737998217344
267 2929.822 24.298216000199318
268 2928.7602 24.730295959860086
269 2927.70605 25.131343400105834
270 2926.64145 25.552891897037625
271 2925.5867 25.908683110028505
272 2924.5283 26.299799108877778
273 2923.4735 26.663497749716043
274 2922.41495 27.05006649903953
275 2921.34605 27.48999939672649
276 2920.2721 28.02766158990562
277 2919.2072 28.448868161067367
278 2918.13855 28.87255389802158
279 2917.05135 29.496513176709414
280 2915.9732 29.987881761044264
281 2914.9006 30.40801963955164
282 2913.82585 30.887521777302027
283 2912.758 31.352936001494527
284 2911.69535 31.74703837931156
285 2910.61695 32.259422697126865
286 2909.53815 32.76164457947016
287 2908.4581 33.20534439012408
288 2907.37875 33.6786984372884
289 2906.30485 34.14161647669971
290 2905.21585 34.63435877673328
291 2904.13605 35.09014039672911
292 2903.0477 35.64152470976114
293 2901.9655 36.112509751692414
294 2900.8699 36.66877398826182
295 2899.7794 37.18023564107716
296 2898.69 37.60740000009537
297 2897.59895 38.10250889696181
298 2896.51325 38.54372443817556
299 2895.40845 39.11511859763414
300 2894.31595 39.598825596272945
301 2893.2303 40.048261909745634
302 2892.1435 40.47070774901658
303 2891.04095 40.95387309696525
304 2889.9338 41.529317560605705
305 2888.82885 42.04335767775774
306 2887.71245 42.60476499795914
307 2886.612 42.98965599946678
308 2885.50805 43.29433519858867
309 2884.4082 43.62707276083529
310 2883.30335 43.986128776334226
311 2882.1911 44.33638078998774
312 2881.0861 44.71738678961992
313 2879.9697 45.107481909915805
314 2878.8522 45.53545516077429
315 2877.73905 45.90915509685874
316 2876.62825 46.26495193596929
317 2875.51185 46.545159578323364
318 2874.38825 46.82891193777323
319 2873.26275 47.14471243880689
320 2872.13475 47.39879243634641
321 2871.00375 47.617935937829316
322 2869.8768 47.788621759973466
323 2868.746 47.94918399956077
324 2867.6289 48.186984789557755
325 2866.4965 48.53718774858862
326 2865.34445 49.31940419692546
327 2864.1968 50.09326975885779
328 2863.05585 51.22733077593148
329 2861.90055 52.82595969829708
330 2860.73475 54.68309243675321
331 2859.5661 56.667430790141225
332 2858.3676 59.68437023926526
333 2857.1875 62.25064374972135
334 2855.9798 65.48049195948988
335 2854.80645 67.7235883967951
336 2853.60485 70.80580647662282
337 2852.41715 73.51833587605506
338 2851.21405 76.4101325981319
339 2850.0051 79.57727399095893
340 2848.8002 83.02297995891422
341 2847.602 86.08719600085169
342 2846.383 89.3405110007152
343 2845.1776 92.49965824000537
344 2843.96915 95.68909827806056
345 2842.76985 98.37708097696304
346 2841.5708 101.13808736018836
347 2840.3548 104.37711695954204
348 2839.1537 107.56947631016374
349 2837.93285 110.746740876697
350 2836.6982 114.51601676177233
351 2835.4424 118.62508224043995
352 2834.1979 122.55083558987826
353 2832.9793 125.85847151093185
354 2831.7427 129.47069671098143
355 2830.4908 133.26351535972208
356 2829.24555 137.12965519726276
357 2827.97665 141.61540477722883
358 2826.7464 145.3323870394379
359 2825.4952 149.42357696127146
360 2824.251 153.67129899840802
361 2822.9917 157.7290311101824
362 2821.749 161.2231990005821
363 2820.5036 165.6750870393589
364 2819.26415 169.4328747773543
365 2818.0186 173.01835404057056
366 2816.7514 177.4721980392933
367 2815.48275 181.53430243674666
368 2814.20605 185.72839339915663
369 2812.9474 189.66073323972523
370 2811.68285 193.4307658765465
371 2810.40205 198.26110579632223
372 2809.11605 203.71968239732087
373 2807.82755 207.6151109971106
374 2806.54325 212.4067294364795
375 2805.2709 216.1589131904766
376 2803.9634 221.44736043922603
377 2802.6824 225.73663023859262
378 2801.3931 230.33057239092886
379 2800.0984 235.65171744022518
380 2798.81505 240.2904434967786
381 2797.5285 244.85518775042146
382 2796.23225 249.11580993700773
383 2794.94215 253.6743033779785
384 2793.658 258.06933600082994
385 2792.3734 262.8767724400386
386 2791.05195 267.3301511975005
387 2789.7486 272.90329804085195
388 2788.43525 277.8420074367896
389 2787.12165 283.61865127738565
390 2785.78275 289.0092524383217
391 2784.47065 293.23643857613206
392 2783.14035 298.4015518762171
393 2781.80285 303.6180818770081
394 2780.46825 308.746391938068
395 2779.1484 313.18097744043916
396 2777.82605 318.48689139727503
397 2776.4919 323.7183343898505
398 2775.13785 329.5887473775074
399 2773.78845 335.6053965976462
400 2772.4389 340.44926678948104
401 2771.1017 346.2480571093038
402 2769.7441 352.9106151908636
403 2768.3691 359.18456519022584
404 2766.9891 365.10598119162023
405 2765.6522 369.8079351596534
406 2764.2816 376.08290144149214
407 2762.9043 382.341541509144
408 2761.5498 388.14771996159106
409 2760.20665 393.83634577691555
410 2758.8233 399.53787710983306
411 2757.43105 406.41994589660317
412 2756.0568 412.72947376035154
413 2754.68415 417.8553887773305
414 2753.32575 423.8023369377479
415 2751.94355 431.6833633976057
416 2750.5518 438.71611675899476
417 2749.1564 443.5899390410632
418 2747.7264 449.4616430401802
419 2746.30535 455.3832113770768
420 2744.89145 463.2733668964356
421 2743.45295 470.05488629825413
422 2742.04115 477.872456677258
423 2740.60035 485.72822987660766
424 2739.1601 495.31746799033135
425 2737.71995 501.1596219968051
426 2736.2971 507.97153159137815
427 2734.8679 516.0186495892704
428 2733.45875 523.7417984390631
429 2732.05445 531.4270851965994
430 2730.6056 537.3569486411288
431 2729.1492 543.3145393608138
432 2727.69255 551.6590244965628
433 2726.2613 558.7250223094597
434 2724.8053 565.7213919097558
435 2723.36995 571.204386997968
436 2721.9426 578.8702052412555
437 2720.48145 587.6821558969095
438 2719.01075 596.1982344379649
439 2717.50845 605.1742285983637
440 2716.01845 614.1896095965058
441 2714.5488 621.7275185594335
442 2713.0781 627.1757003888488
443 2711.59805 636.3255861969665
444 2710.13405 643.1439805962145
445 2708.6587 651.4181143101305
446 2707.1564 661.7837390406057
447 2705.6094 671.7798316404223
448 2704.05915 683.5880512772128
449 2702.548 688.8622960019857
450 2701.0198 698.7935079596937
451 2699.55195 704.4156011976302
452 2698.0614 715.1256300397217
453 2696.5464 722.7318470394239
454 2695.04335 731.4537707781419
455 2693.5179 740.629679591395
456 2691.9769 752.2257663896307
457 2690.4331 762.1018243888393
458 2688.87355 771.4240603987128
459 2687.31135 781.1337111778557
460 2685.7682 790.0066687595099
461 2684.23075 798.5491044363007
462 2682.66925 807.3850544374436
463 2681.10635 817.0139396777377
464 2679.5387 827.0508023099974
465 2677.95955 835.7239137971774
466 2676.38335 846.2872927766293
467 2674.77595 859.5505515960976
468 2673.21135 867.1533811772242
469 2671.6079 879.9801575904712
470 2670.0395 887.775339750573
471 2668.4218 898.3295847596601
472 2666.7944 908.2385286381468
473 2665.1767 919.195177109912
474 2663.56155 927.7149115977809
475 2661.96655 938.2950310967863
476 2660.3806 945.9532436402515
477 2658.77185 954.1899975771084
478 2657.1625 961.7926937509328
479 2655.51525 973.1621674383059
480 2653.8344 985.172076638788
481 2652.1716 994.6328534400091
482 2650.53685 1004.155042078346
483 2648.87645 1015.4878853969276
484 2647.23145 1026.6421808954328
485 2645.5305 1039.1784697510302
486 2643.86465 1047.8334303777665
487 2642.2285 1057.688687749207
488 2640.56685 1071.5767310773954
489 2638.90625 1081.6529609374702
490 2637.2049 1095.2692159889266
491 2635.5098 1106.9332039617002
492 2633.8498 1118.3248399598524
493 2632.1879 1129.5997935906053
494 2630.4767 1138.8286571092904
495 2628.7711 1153.2171047907323
496 2627.0617 1168.192893108353
497 2625.366 1179.4676439994946
498 2623.67935 1190.2993335779756
499 2621.95125 1205.8778734374791
500 2620.22875 1216.8138234363869
501 2618.4971 1231.198791589588
502 2616.76385 1247.2029831781983
503 2615.04825 1260.4823219384998
504 2613.3341 1270.5493771899492
505 2611.55605 1285.7262583971024
506 2609.81655 1296.9953960971907
507 2608.0754 1306.4544148398563
508 2606.3087 1319.4918043091893
509 2604.49345 1330.6567570976913
510 2602.7426 1342.0453452393413
511 2600.9588 1354.4937025606632
512 2599.1473 1371.8115027090535
513 2597.29015 1389.1947629787028
514 2595.46555 1401.4466131981462
515 2593.6471 1415.2895615892485
516 2591.7895 1430.388489750214
517 2589.9787 1442.1675463095307
518 2588.1391 1457.1066511906683
519 2586.26835 1470.5612382786348
520 2584.4856 1481.4658926399425
521 2582.6104 1494.2379118399695
522 2580.7213 1511.8426263090223
523 2578.814 1532.2676040008664
524 2576.96865 1544.3509671790525
525 2575.1144 1561.3886126410216
526 2573.26895 1577.902415896766
527 2571.3244 1598.1275646407157
528 2569.43715 1621.7062498768792
529 2567.5405 1642.1043597497046
530 2565.65395 1659.5091993976384
531 2563.6979 1677.1966355890036
532 2561.72675 1697.568984437734
533 2559.80675 1710.9058044366539
534 2557.90325 1727.7305894382298
535 2555.938 1746.5297559993342
536 2554.03475 1761.754342438653
537 2552.0735 1781.4826977504417
538 2550.0912 1796.4982825610787
539 2548.0986 1816.996578041464
540 2546.1428 1835.6139081595466
541 2544.1871 1854.656993589364
542 2542.1871 1875.9677935894579
543 2540.1521 1892.8282655905932
544 2538.16445 1909.7416061963886
545 2536.0888 1930.3835145598277
546 2534.09785 1943.9823753768578
547 2532.10405 1960.3209235975519
548 2530.0752 1982.6337449587882
549 2527.98635 2003.754863676615
550 2525.92485 2024.7713024774566
551 2523.81235 2050.967337477021
552 2521.82015 2067.604203977622
553 2519.822 2086.8211159994826
554 2517.75725 2109.878122436814
555 2515.6495 2129.1509497500956
556 2513.57055 2144.9525226978585
557 2511.45695 2161.6778466990218
558 2509.2744 2183.2671046415344
559 2507.1179 2210.4824995892122
560 2504.89685 2238.803710076958
561 2502.8016 2263.6171374404803
562 2500.6497 2280.07588990964
563 2498.4637 2302.115182311274
564 2496.3471 2325.332521589473
565 2494.179 2340.7916589993984
566 2491.97505 2366.718727497384
567 2489.789 2386.57177899871
568 2487.6207 2405.1341315098107
569 2485.43485 2429.164255477488
570 2483.23105 2453.082665897906
571 2480.99775 2478.666944936849
572 2478.80015 2500.6482099769637
573 2476.58315 2524.825986078009
574 2474.3227 2551.0016647093
575 2472.07335 2566.1936697773635
576 2469.80475 2593.6029274379835
577 2467.49885 2614.0745986774564
578 2465.1554 2643.471050839871
579 2462.8872 2666.3903761599213
580 2460.55905 2691.5068130986765
581 2458.21105 2721.0932078976184
582 2455.84445 2746.5201541977003
583 2453.47805 2770.9752181963995
584 2451.13325 2796.157694437541
585 2448.76305 2815.0623046969995
586 2446.3361 2846.8506367905065
587 2443.86485 2878.1460844771937
588 2441.46645 2907.2232743976638
589 2439.04265 2927.437830978073
590 2436.70735 2965.684305976145
591 2434.31125 2994.0085734361783
592 2431.7726 3029.329789241776
593 2429.269 3059.175939001143
594 2426.6849 3096.0581119889393
595 2424.17 3131.460199999623
596 2421.59805 3164.4488861970603
597 2419.0861 3194.296686789952
598 2416.45075 3234.5896744374186
599 2413.9317 3264.526635109447
600 2411.36015 3295.522341977805
601 2408.79325 3313.4225044362247
602 2406.2508 3335.378599360585
603 2403.72225 3366.3690049387515
604 2401.14575 3396.5634069368243
605 2398.581 3420.8936389992014
606 2395.9246 3455.5449148407206
607 2393.3195 3491.157019749284
608 2390.7563 3514.4918103097007
609 2388.07825 3553.7718269377947
610 2385.4234 3580.1792324390262
611 2382.77465 3625.001067378558
612 2380.155 3652.560074998997
613 2377.49565 3682.3071810780093
614 2374.81475 3714.786532437429
615 2372.10715 3750.928368878551
616 2369.36855 3785.0823208969086
617 2366.601 3819.9714989997447
618 2363.7634 3851.6785204410553
619 2361.02055 3888.2270276974887
620 2358.21535 3928.6195743782446
621 2355.33885 3966.117230677046
622 2352.4293 3996.9494015108794
623 2349.59075 4048.196564438753
624 2346.7549 4089.733325989917
625 2343.8777 4152.816842710599
626 2340.93085 4189.69596827589
627 2338.0039 4214.561384788714
628 2335.0368 4262.503645760007
629 2332.20725 4296.68429743778
630 2329.2885 4333.446067749523
631 2326.29185 4377.385973577388
632 2323.3263 4428.643028308637
633 2320.32495 4466.209357496351
634 2317.3449 4503.174843989313
635 2314.3519 4556.220366389491
636 2311.22435 4617.060417077504
637 2308.11565 4673.098275077529
638 2305.08005 4708.3066419977695
639 2302.07215 4750.366244377568
640 2298.97055 4806.859982697293
641 2295.89375 4865.260460936464
642 2292.73355 4927.795154398307
643 2289.5399 4983.473007989116
644 2286.3999 5032.012479990721
645 2283.21855 5083.666785897687
646 2279.9053 5137.58513191063
647 2276.61965 5195.363083876669
648 2273.40385 5238.625655177049
649 2270.11345 5311.0747790988535
650 2266.7841 5358.294387191534
651 2263.34715 5408.555736877024
652 2260.0127 5464.131438708864
653 2256.5806 5521.755703641102
654 2253.15205 5589.000730796717
655 2249.8044 5634.966840640642
656 2246.34585 5687.400837776251
657 2242.94735 5745.725077978335
658 2239.4486 5814.883158039302
659 2235.8101 5887.631837990135
660 2232.2346 5965.572962840088
661 2228.74565 6017.745956078172
662 2225.2099 6060.495441989973
663 2221.6203 6131.414327909239
664 2218.12585 6201.771211777814
665 2214.31725 6456.851602436975
666 2210.5102 6550.260995958932
667 2206.77505 6610.559147496708
668 2202.9307 6690.048097510822
669 2199.22155 6750.773665596731
670 2195.40145 6831.707187898457
671 2191.5889 6897.3266967898235
672 2187.76965 6956.242288877256
673 2183.87365 7031.4427856775
674 2179.9293 7129.626601510681
675 2175.9055 7223.393969750032
676 2172.04285 7297.867313877679
677 2168.14585 7369.3595777777955
678 2164.03415 7467.608983777463
679 2160.09805 7544.302536197007
680 2155.94995 7640.276344996877
681 2152.0129 7715.958333589137
682 2148.0705 7817.425529750064
683 2143.97025 7940.487564938143
684 2139.8054 8036.779830839485
685 2135.6263 8157.080548309721
686 2131.18155 8275.835689598694
687 2126.938 8370.550955999643
688 2122.7177 8465.847806709819
689 2118.4522 8565.450815158896
690 2113.9006 8672.344119640999
691 2109.44755 8763.4723489983
692 2105.0617 8853.035393108614
693 2100.5946 8972.01145084016
694 2095.9661 9091.445350789465
695 2091.2592 9395.643815360032
696 2086.77305 9481.760843697935
697 2082.1081 9599.757114389911
698 2077.7327 9707.8363507092
699 2073.1712 9811.308690559119
700 2068.4466 9945.976648438722
701 2063.6301 10111.273673990741
702 2058.88535 10224.876805378124
703 2054.08285 10374.09368587844
704 2049.0606 10530.740727640688
705 2044.16465 10722.84884037776
706 2039.25625 10861.828785937745
707 2034.3757 11150.372249509674
708 2029.3029 11310.631151590496
709 2024.2376 11412.644846240059
710 2019.18725 11543.466687437613
711 2014.28325 11688.302219437435
712 2008.8733 11879.127947109751
713 2003.74495 12046.361599497031
714 1998.34085 12244.913871277124
715 1992.8701 12555.540925989393
716 1987.5349 12880.077381989919
717 1982.0173 13208.148300710134
718 1976.3685 13402.737207749858
719 1970.79315 13567.54996307753
720 1965.06945 13933.64702669764
721 1959.4796 14127.181283840444
722 1953.80875 14265.06157343788
723 1948.0091 14488.770917189773
724 1941.90825 14689.357331937645
725 1936.05115 15028.841333677527
726 1930.1449 15380.54840398999
727 1924.2158 15794.681530360132
728 1918.1878 16163.539931159932
729 1912.1714 16372.506222040392
730 1906.09425 16578.942266937345
731 1899.71235 16992.123307477217
732 1893.3332 17532.360077759717
733 1886.98505 17757.74612649763
734 1880.32155 18267.82675559772
735 1874.05335 18637.46570377797
736 1867.67895 18859.34157689754
737 1861.18355 19169.54615939781
738 1854.2176 19950.44275024021
739 1847.446 20444.73008400062
740 1840.5169 20807.982214389835
741 1833.3788 21297.380710560363
742 1826.2919 21910.041394390166
743 1819.3655 22318.899909749627
744 1812.2952 22785.158856959548
745 1805.063 23356.318330999464
746 1797.64395 24262.100878397934
747 1790.54845 24669.400952597614
748 1783.0237 25428.181438310072
749 1775.2793 26226.79769151006
750 1767.7671 26937.15015758993
751 1760.0076 27826.85254224064
752 1752.3064 28574.284419040196
753 1744.3682 29255.48832876049
754 1736.46575 29992.847726936918
755 1728.25955 30965.080583797302
756 1719.89295 31804.32739029778
757 1711.366 32704.53504400002
758 1703.00075 33312.632949437946
759 1694.51305 34000.04032969754
760 1686.2115 34737.707067750394
761 1677.12295 35902.49783329805
762 1668.2894 36439.5749476403
763 1659.49585 37279.78418277763
764 1650.47635 38182.00824067788
765 1641.225 39081.90377500001
766 1631.8191 40396.783475189935
767 1622.6132 41527.722085759975
768 1612.9564 42788.85089904023
769 1603.13975 44085.12701993715
770 1593.37315 45031.592309077736
771 1583.20135 46473.00490817707
772 1573.4526 47580.017553239595
773 1563.3601 48870.29172798991
774 1552.6492 50644.52963936003
775 1541.8089 52705.65918078972
776 1531.2563 53927.5721103102
777 1520.5552 55524.336152959615
778 1509.6169 57224.391634390224
779 1498.2788 58820.47317055985
780 1487.60845 60002.121538597625
781 1476.3378 61708.380491159856
782 1465.48905 63259.83308009757
783 1453.2772 65258.25216016034
784 1442.2179 66504.49721958954
785 1429.61295 68385.3102422976
786 1417.57625 70211.59328593733
787 1405.3458 72251.06922235992
788 1393.08345 73884.4555860972
789 1380.72255 76104.08987149759
790 1368.32895 77864.51924189716
791 1355.7655 79540.03640975012
792 1343.10995 81208.53406099742
793 1330.0878 82965.05499116005
794 1316.45905 84786.68012309773
795 1303.0907 86406.79267351027
796 1290.0394 87829.60954764043
797 1276.33635 89328.60071867751
798 1262.8123 90853.26656870986
799 1249.2684 92297.38576144027
800 1235.20955 93918.08263879735
801 1221.9396 94953.9077518403
802 1208.01085 96419.67753227777
803 1193.5908 98058.56845536013
804 1179.77585 99148.64900677768
805 1165.9394 100180.24332764
806 1151.53645 101171.14297139738
807 1137.5941 102032.04124518996
808 1122.90105 103262.41385889775
809 1108.68265 104267.52373897773
810 1093.77175 105420.40235193726
811 1078.16795 106717.42334279767
812 1063.381 107453.61473899987
813 1048.53785 107938.40586737776
814 1034.64905 108011.18788409745
815 1020.0694 108259.48438364011
816 1005.77985 108436.91628397733
817 991.2626 108363.51454124006
818 976.0388 108650.21679455985
819 961.11005 108727.33793899755
820 946.1652 108763.80220895994
821 931.84855 108431.24671289744
822 916.8705 107985.82682974997
823 903.0298 107345.52281195996
824 888.806 106533.05056399992
825 874.3562 106211.1026215601
826 861.05785 105405.84830337751
827 847.26615 104851.84181417746
828 834.60455 103896.92306929757
829 821.24035 103202.82928187738
830 808.04235 102340.40815647738
831 796.0638 101540.20542956004
832 784.37915 100945.68789527752
833 772.69975 99933.49849993747
834 761.51105 98843.8207778976
835 750.9574 97718.70048523997
836 740.2151 96622.66373198992
837 730.1048 95678.62221696007
838 720.45895 94313.76781489752
839 710.74495 93317.35229949746
840 701.9178 92193.12934315996
841 692.7989 91030.95925878995
842 684.22045 89992.91395179753
843 676.311 88920.77647899993
844 667.66195 87873.0696721974
845 659.4847 86796.99216591008
846 650.9436 85910.37021904002
847 642.64715 84736.6119468775
848 634.92665 83588.43326977751
849 627.175 82303.89517500001
850 619.2398 81067.36729596002
851 611.8813 79894.27051030996
852 604.01415 78889.52724977751
853 596.79075 77942.94536443747
854 589.24495 76798.78944949748
855 581.7608 75856.61968335998
856 574.56375 74584.76463593746
857 567.5286 73455.53968204005
858 560.54785 72356.00641037745
859 553.8455 71318.91512975004
860 546.66435 70206.61468907748
861 539.49875 69045.56089843751
862 532.9132 68006.39686576009
863 526.09945 66813.01365969743
864 519.42935 65687.23010857747
865 512.9934 64496.10735644004
866 506.56495 63500.12188149747
867 500.54205 62518.32873179749
868 494.7996 61412.61243984001
869 488.47405 60308.23812659754
870 482.69735 59294.72115297752
871 477.21115 58352.03406567755
872 471.5833 57321.141861109965
873 465.97145 56518.68983489752
874 460.4215 55468.70923775004
875 454.69885 54454.53005867751
876 449.11845 53407.60451959752
877 443.59085 52279.41584627752
878 438.06335 51347.97103677751
879 433.0461 50432.389574789966
880 427.72935 49389.33559857751
881 422.39565 48351.1813110775
882 417.01175 47304.902511937486
883 412.10395 46393.971844397514
884 407.0978 45544.13853515999
885 402.40625 44592.3312109375
886 397.53195 43743.70317919753
887 392.9629 42893.10562359
888 388.3389 42083.21424678998
889 383.8636 41171.128795039986
890 379.43615 40316.23302317748
891 374.8228 39452.60570016003
892 370.4362 38587.12072956
893 365.8612 37703.84243456001
894 361.6137 36874.20577231
895 357.40045 36100.59588979751
896 353.41145 35389.22955889751
897 349.32405 34655.4324415975
898 345.10905 33872.51565809749
899 341.04755 33142.687388997496
900 336.9459 32359.825973190018
901 332.8637 31634.536322310014
902 329.0977 30975.882254710028
903 325.29895 30276.204278897523
904 321.8532 29622.375649759997
905 318.27985 29058.5766339775
906 314.80555 28448.927039197515
907 311.20845 27811.31049859748
908 307.9574 27229.229885239998
909 304.58915 26680.205752277485
910 301.2919 26098.35099439
911 298.02755 25600.397190997493
912 294.76145 25028.961243897487
913 291.7243 24547.44698950999
914 288.5903 24047.63194590999
915 285.53825 23573.5710369375
916 282.48715 23118.627734877504
917 279.65375 22619.453160937497
918 276.7609 22153.76243119
919 273.8277 21588.280012710005
920 271.1337 21176.39832431001
921 268.10695 20669.83351169752
922 265.34655 20229.84165309751
923 262.57395 19810.1105313975
924 259.83695 19451.978664697497
925 257.23015 19081.487380977516
926 254.58975 18676.024944937497
927 252.0357 18265.78552551
928 249.43995 17841.631093997494
929 246.7061 17446.402422790008
930 244.1122 17067.30311116
931 241.7245 16729.327799750004
932 239.36185 16381.152414577504
933 236.9925 16002.503743749992
934 234.73625 15698.939485937495
935 232.37885 15330.589422677505
936 230.16975 15007.950034937508
937 227.69885 14663.284158677496
938 225.5156 14349.561656639999
939 223.23055 14028.109196697507
940 221.28505 13768.18699649749
941 219.22715 13504.654752877505
942 217.12255 13229.241031497506
943 215.0069 12946.058652389998
944 213.01035 12710.856942877508
945 211.07505 12442.401617497504
946 209.151 12168.004498999995
947 207.21885 11915.027154677497
948 205.4112 11649.627014559992
949 203.61645 11394.879339397507
950 201.8351 11177.46460798999
951 199.961 10926.34827899999
952 198.0117 10697.956663110002
953 196.14325 10467.530829437499
954 194.3759 10254.950399189998
955 192.71055 10055.841368697496
956 190.9358 9858.684078360006
957 189.2646 9648.305986840001
958 187.5146 9443.620086839997
959 185.8297 9254.934097910002
960 184.2942 9087.760746360007
961 182.57705 8881.685763297493
962 180.87465 8662.969837377495
963 179.344 8493.971864000003
964 177.8427 8330.99585671
965 176.4426 8156.81850524
966 174.96455 8002.246793297501
967 173.52245 7855.688595997501
968 172.0885 7719.304167749997
969 170.6878 7559.434331159999
970 169.38765 7419.204677477497
971 168.0014 7265.495798040007
972 166.631 7117.273139000001
973 165.3146 6978.6454268399975
974 163.9788 6837.484650559996
975 162.58895 6710.742087897499
976 161.34675 6605.710714437504
977 160.0689 6481.678252789996
978 158.729 6357.383858999994
979 157.48875 6228.242173437498
980 156.2479 6103.309245590004
981 155.00965 5978.3698568775035
982 153.81315 5868.343337077498
983 152.53475 5749.042692437502
984 151.4124 5655.7914262400045
985 150.24845 5559.078522597501
986 149.01385 5448.128358177502
987 147.8067 5340.978035109998
988 146.7309 5243.45128519
989 145.5879 5142.586573590004
990 144.50535 5054.818171377501
991 143.43475 4955.755342437496
992 142.43015 4867.8329209775
993 141.4101 4786.332517989998
994 140.2727 4681.397934710007
995 139.25895 4599.016894897501
996 138.2545 4513.335829749998
997 137.28085 4430.152773277507
998 136.2408 4329.246115359998
999 135.29845 4253.336677597497
1000 134.35135 4177.118503177502
1001 133.3355 4092.675639750003
1002 132.39195 4022.8015251974975
1003 131.36115 3928.7463206774955
1004 130.362 3857.4648560000023
1005 129.4277 3793.672772710004
1006 128.50065 3726.4119995775
1007 127.5755 3652.477399749998
1008 126.68815 3592.3879995775023
1009 125.7585 3525.3338777499994
1010 124.8517 3460.5077071100004
1011 124.02175 3401.6255769375
1012 123.24695 3352.3367656975006
1013 122.43025 3295.4010349374985
1014 121.6005 3238.8813997499983
1015 120.7711 3185.082904789999
1016 119.93695 3126.7682746975006
1017 119.09995 3066.1200599975
1018 118.27635 3017.2630806775014
1019 117.502 2961.110896000002
1020 116.6993 2909.06907951
1021 115.91155 2863.2245265975
1022 115.1511 2811.90836879
1023 114.3744 2762.7357246400024
1024 113.5969 2715.1445103899987
1025 112.8057 2668.3247475099997
1026 112.02 2611.2040000000015
1027 111.33325 2572.8960944374976
1028 110.6565 2538.222307750002
1029 109.9699 2495.1921939900003
1030 109.2672 2455.0441041600006
1031 108.5623 2413.5778187100022
1032 107.8845 2381.5288597499984
1033 107.22425 2343.957161937502
1034 106.5741 2311.9278091899996
1035 105.9281 2269.52213039
1036 105.3172 2241.50928416
1037 104.63345 2209.4953910975
1038 103.94475 2169.2201974375002
1039 103.2981 2130.6396363899985
1040 102.66405 2097.0598875974993
1041 102.0505 2064.34344975
1042 101.38545 2029.1071782974996
1043 100.7891 1993.9851211899986
1044 100.1665 1957.25997775
1045 99.5535 1920.7700377500005
1046 98.9127 1887.9353787100008
1047 98.3542 1857.567242359999
1048 97.762 1828.3756560000002
1049 97.13615 1795.4822131775
1050 96.5159 1763.0207471899994
1051 95.9041 1726.4058031900004
1052 95.3551 1705.3638039900015
1053 94.7949 1679.9692339899993
1054 94.23965 1658.2994178775007
1055 93.6946 1635.5864308399996
1056 93.14965 1609.0564548775
1057 92.60095 1584.9268090975002
1058 92.0761 1562.5648087900008
1059 91.5687 1540.5248803099985
1060 91.07255 1518.9706864974996
1061 90.5561 1495.7870527899995
1062 90.015 1472.301374999999
1063 89.46925 1443.4108544374994
1064 88.98555 1422.1985411974993
1065 88.5053 1401.267171909999
1066 87.9679 1374.2536695900008
1067 87.46725 1353.4505274374987
1068 86.9977 1338.9321947099997
1069 86.553 1319.995291000001
1070 86.0692 1302.8060113600013
1071 85.5805 1284.9633197499998
1072 85.10535 1263.1651513774996
1073 84.62555 1246.0580371974993
1074 84.1525 1226.0955437499988
1075 83.70265 1210.052932977499
1076 83.23775 1190.7248249374989
1077 82.78315 1175.0722260774992
1078 82.33015 1158.541850977499
1079 81.86575 1138.9016269374988
1080 81.4496 1124.267059839999
1081 81.02715 1107.0717128774995
1082 80.5798 1088.8804319599985
1083 80.1988 1076.5935785599995
1084 79.80775 1061.8604899375005
1085 79.40615 1048.3880921775008
1086 78.9526 1034.6000532399994
1087 78.53055 1019.5845666974992
1088 78.12445 1006.8976621974998
1089 77.7132 991.9400457599995
1090 77.31995 977.4577819974993
1091 76.9069 963.8265323900014
1092 76.50435 952.6476810775002
1093 76.0765 939.1619477500008
1094 75.67655 925.7691300974993
1095 75.2725 912.7956437500006
1096 74.8745 901.4195497500004
1097 74.48735 889.4055399774988
1098 74.11555 877.0725981975002
1099 73.74175 865.8200569375003
1100 73.37285 855.0433328774998
1101 73.02895 844.7699118975006
1102 72.67415 834.1035717775003
1103 72.3313 824.81824031
1104 71.9681 813.8068823899985
1105 71.6494 804.6188796400002
1106 71.28695 793.6522096974995
1107 70.96225 785.8793249375003
1108 70.6035 776.2338877500006
1109 70.2516 762.8823974400011
1110 69.89485 752.9068934774987
1111 69.5725 742.5063437499994
1112 69.2366 731.7570204400008
1113 68.9186 723.0709740400007
1114 68.5761 714.3299087900004
1115 68.25505 705.2833994974999
1116 67.9303 695.9306419099994
1117 67.61545 688.0646712975004
1118 67.29035 680.5845468774996
1119 66.98565 673.6048440774985
1120 66.65475 663.4719524374996
1121 66.34525 653.7827524375007
1122 66.0223 644.9798027099996
1123 65.71115 635.3157156774996
1124 65.39885 627.4482686775
1125 65.09245 620.2197029975005
1126 64.80595 614.2266945975007
1127 64.5028 607.2760921600011
1128 64.19 599.0826999999999
1129 63.8867 590.1675631100002
1130 63.5645 581.1916397499999
1131 63.26545 574.4200862974999
1132 62.9744 566.8439446399993
1133 62.6751 560.0818399899999
1134 62.3982 554.3538367599995
1135 62.095 546.2666749999999
1136 61.8288 539.5721905599999
1137 61.53405 533.4200405974998
1138 61.2628 527.2744361600003
1139 61.01695 521.5973626974996
1140 60.7412 515.1369225600001
1141 60.4687 507.9361203100002
1142 60.21305 502.5211596975
1143 59.9295 496.1473297500006
1144 59.64395 489.77847839750075
1145 59.3837 484.93627431000004
1146 59.12495 478.4940374974999
1147 58.85235 472.52774947750004
1148 58.5845 466.3802597500003
1149 58.33295 459.24459429750004
1150 58.07385 454.4286961775001
1151 57.82955 449.1145967975003
1152 57.5794 443.29939564000006
1153 57.32875 438.1083734374997
1154 57.08905 433.66532009750017
1155 56.83945 427.94207369749984
1156 56.58395 423.02965239749983
1157 56.3364 417.57803504000003
1158 56.10955 413.81794879749987
1159 55.8734 408.7374724400006
1160 55.64415 404.65962077749964
1161 55.40805 399.9913451974994
1162 55.1667 394.75511111000014
1163 54.92185 389.6646425775002
1164 54.69915 385.1317392774995
1165 54.4417 380.2274011100003
1166 54.20385 376.2416951774999
1167 53.9636 371.08207503999984
1168 53.73895 366.8890028974997
1169 53.5081 363.1700343900002
1170 53.2932 358.5439337600001
1171 53.07675 354.7778594375004
1172 52.85625 350.82698593749956
1173 52.63755 347.11437999750024
1174 52.40775 343.22368993750024
1175 52.18105 339.21777089750003
1176 51.9717 335.78229911000017
1177 51.7437 331.45721030999994
1178 51.5188 327.89574656000013
1179 51.27765 322.7937604775002
1180 51.0573 318.1877167100006
1181 50.84135 314.82338017750044
1182 50.6332 311.0036577599999
1183 50.43985 307.9632819774997
1184 50.21605 303.73827239750017
1185 50.0114 300.1655700399997
1186 49.80475 296.3936274375001
1187 49.614 293.80360400000063
1188 49.4293 291.3907015100003
1189 49.2226 288.82024924000007
1190 49.02325 285.66900943750034
1191 48.83765 282.9018924775005
1192 48.63725 279.8851624375002
1193 48.45785 276.8030233774998
1194 48.2685 272.96980774999975
1195 48.08565 270.3543140775
1196 47.8958 267.50684236000006
1197 47.7151 264.65953199000023
1198 47.54 261.9526000000001
1199 47.3487 258.7717083100001
1200 47.15145 255.73551289750003
1201 46.9648 252.64386096000044
1202 46.7813 250.17557030999978
1203 46.61485 247.9130094775005
1204 46.4432 245.96437375999994
1205 46.28835 244.00920427749998
1206 46.1242 240.76907435999965
1207 45.95165 238.53321227749984
1208 45.77225 235.55207993750037
1209 45.596 233.1645840000001
1210 45.4059 230.2608451899996
1211 45.23765 228.42067247749992
1212 45.05905 225.85246309750005
1213 44.88255 223.02775549750004
1214 44.7141 221.0883611899999
1215 44.55125 218.28267343749985
1216 44.3722 216.0584671600002
1217 44.2074 214.6550852400003
1218 44.0568 212.8633737599996
1219 43.8898 210.9101559600001
1220 43.71895 208.35296089749977
1221 43.5631 206.35271839000006
1222 43.3933 203.61481510999965
1223 43.24235 201.64261647750004
1224 43.08545 199.79724829749966
1225 42.92375 197.43283593750016
1226 42.78665 195.79693177749982
1227 42.6445 194.45811974999992
1228 42.4908 192.81181536000008
1229 42.3248 190.53970495999965
1230 42.1722 189.00664716000028
1231 42.0196 186.9804158400002
1232 41.85975 185.77957993750033
1233 41.70875 183.99772343749987
1234 41.5462 182.64066556000012
1235 41.38935 180.25445657749992
1236 41.24355 178.5110333975001
1237 41.10765 177.07606147750016
1238 40.9606 175.46694763999994
1239 40.81625 173.76028593750038
1240 40.66505 172.0798584974998
1241 40.5237 170.19873831000018
1242 40.3765 168.33334775000003
1243 40.23445 166.6633831974998
1244 40.10365 165.31230667749992
1245 39.9585 163.57027774999983
1246 39.8136 161.96545503999982
1247 39.67665 159.79889477749998
1248 39.5158 157.35605035999993
1249 39.3835 155.87232775000007
1250 39.23985 154.4733219775003
1251 39.10655 152.99169709750004
1252 38.96725 151.55987743750006
1253 38.83295 149.87284429750025
1254 38.69945 148.71901969750002
1255 38.56675 147.42204443750006
1256 38.43375 146.29521093749963
1257 38.2946 144.98041083999965
1258 38.1598 143.7381639600003
1259 38.03605 142.5215503974996
1260 37.913 141.31063100000028
1261 37.77815 139.89023257750046
1262 37.65065 138.51790457750008
1263 37.5187 137.0552503099998
1264 37.3863 135.48327231000007
1265 37.25855 134.03760189750005
1266 37.13195 132.4875391974997
1267 37.00355 131.21933739750034
1268 36.88015 130.2089859775001
1269 36.7516 128.9935974399998
1270 36.6196 127.58119583999996
1271 36.4999 126.68609999000023
1272 36.38395 125.62543239750016
1273 36.2621 124.51720359000024
1274 36.1459 123.56921319000003
1275 36.02555 122.58579719749991
1276 35.9164 121.69321103999982
1277 35.78985 120.49148697749979
1278 35.67885 119.49051267750019
1279 35.5778 118.68364715999974
1280 35.47415 117.77233177749986
1281 35.37205 116.94182879749997
1282 35.2715 116.07708774999969
1283 35.1744 115.37708464000025
1284 35.0774 114.46850924000023
1285 34.98215 113.56163137750013
1286 34.883 112.80441099999962
1287 34.78865 112.03798117750034
1288 34.69525 111.06647743749977
1289 34.6137 110.57337230999974
1290 34.52115 109.76035267750012
1291 34.4401 108.92651198999988
1292 34.35575 108.15439193750012
1293 34.26985 107.62333097750002
1294 34.1931 107.00821238999993
1295 34.1181 106.44445239000015
1296 34.0263 105.67830831000015
1297 33.9481 105.18100639000022
1298 33.87695 104.54830869750003
1299 33.7942 104.20014636000019
1300 33.72065 103.72861357750003
1301 33.6387 103.14366230999985
1302 33.5679 102.63328959
1303 33.48335 102.08362277750007
1304 33.41145 101.63845889749973
1305 33.3394 100.93470764000017
1306 33.2635 100.42176775000007
1307 33.18535 99.98429537749985
1308 33.1145 99.37558975000002
1309 33.0364 98.7968750399998
1310 32.9642 98.34901836000017
1311 32.88965 97.73837287749984
1312 32.82355 97.23541539750022
1313 32.75355 96.76821239750006
1314 32.674 96.0207240000002
1315 32.5959 95.35590318999994
1316 32.524 94.71022399999993
1317 32.45335 94.11432377749998
1318 32.3825 93.47889375
1319 32.31675 92.96831943750021
1320 32.24405 92.3018895974999
1321 32.172 91.75081600000021
1322 32.09685 91.33147007749972
1323 32.0282 90.85690476000013
1324 31.96195 90.4073021974998
1325 31.8925 89.96234375000017
1326 31.81705 89.59427929750007
1327 31.74365 89.0966346775001
1328 31.6783 88.62860910999996
1329 31.6157 88.23191351000003
1330 31.54365 87.49399467750004
1331 31.47845 86.99403559750021
1332 31.4094 86.54479163999986
1333 31.34125 86.1654984375001
1334 31.27895 85.69993689750015
1335 31.21095 85.35105009749986
1336 31.1451 85.01594599000009
1337 31.08335 84.63370277750005
1338 31.0213 84.34844630999999
1339 30.95625 83.78633593749987
1340 30.88935 83.27530657749992
1341 30.82495 82.81150749749986
1342 30.7545 82.43952975000002
1343 30.69525 82.10197743749984
1344 30.63335 81.57101777750006
1345 30.56955 81.20746279749994
1346 30.50975 80.84080493750002
1347 30.4508 80.45367935999991
1348 30.3825 80.02669375000005
1349 30.32035 79.62612587749993
1350 30.2532 79.12868976000004
1351 30.18815 78.67984957749991
1352 30.13685 78.31122207750002
1353 30.07245 77.91300099750003
1354 30.01105 77.62112789749995
1355 29.9438 77.2220415600001
1356 29.883 76.8197110000001
1357 29.82245 76.43902599750004
1358 29.76055 76.03931369750012
1359 29.7019 75.72593639000013
1360 29.64815 75.41365157749999
1361 29.5869 75.01314838999997
1362 29.5246 74.73619484000005
1363 29.46945 74.38756669750012
1364 29.4143 74.01455550999992
1365 29.3479 73.56666559000007
1366 29.28715 73.16919487749999
1367 29.2266 72.70935243999998
1368 29.1678 72.40744316000007
1369 29.10665 72.16837577750016
1370 29.0455 71.76532974999998
1371 28.98395 71.45909239750006
1372 28.9266 71.14501243999996
1373 28.8648 70.82612096000003
1374 28.8037 70.38746631000004
1375 28.74965 70.1648748775001
1376 28.6912 69.74294256000007
1377 28.634 69.36834399999998
1378 28.5799 69.00051599000005
1379 28.52385 68.70073117749996
1380 28.4648 68.35986095999999
1381 28.4059 67.95874519000006
1382 28.34845 67.52153259750003
1383 28.2967 67.21546910999984
1384 28.2392 66.92338336
1385 28.185 66.59567500000014
1386 28.1292 66.28900735999991
1387 28.0729 65.90718559000004
1388 28.0244 65.61690463999992
1389 27.9628 65.31211615999996
1390 27.90295 64.97973129749994
1391 27.8511 64.7387287900001
1392 27.78935 64.36867657750008
1393 27.73055 64.05914669749995
1394 27.6785 63.73473775000002
1395 27.62055 63.36546769749998
1396 27.5727 63.01851470999986
1397 27.51935 62.64952557750007
1398 27.46735 62.32463397749996
1399 27.41875 62.05759843750002
1400 27.37025 61.84106493750005
1401 27.31355 61.67583639750012
1402 27.26 61.35069999999996
1403 27.20525 61.04012243750003
1404 27.1557 60.69255751000003
1405 27.10195 60.33075619750002
1406 27.0453 59.996747909999954
1407 26.9902 59.64480395999988
1408 26.9389 59.312866790000044
1409 26.88915 59.07246227749988
1410 26.8325 58.86244375000001
1411 26.7776 58.58763824000005
1412 26.7278 58.347807160000116
1413 26.6793 58.053651509999895
1414 26.6311 57.75161278999997
1415 26.5797 57.56324790999997
1416 26.5262 57.30961356
1417 26.47095 57.01725609750008
1418 26.4203 56.68754790999992
1419 26.36885 56.504099677499994
1420 26.31705 56.11912929750008
1421 26.26445 55.886716197499936
1422 26.2112 55.550094559999934
1423 26.1621 55.417123590000074
1424 26.10575 55.08346693750002
1425 26.0578 54.829659160000006
1426 26.0056 54.578068639999856
1427 25.95215 54.255760377499996
1428 25.9006 53.93831963999992
1429 25.8536 53.702967039999976
1430 25.80885 53.43891167750007
1431 25.75855 53.23475189750002
1432 25.7082 52.99535275999983
1433 25.65485 52.62112147750008
1434 25.60485 52.4047064775001
1435 25.55815 52.1593185774999
1436 25.51465 51.91028537750003
1437 25.46685 51.64620107749988
1438 25.4156 51.362176639999916
1439 25.37145 51.129774897500056
1440 25.32435 50.85404707750001
1441 25.27865 50.60610417750013
1442 25.23045 50.407042797500026
1443 25.17795 50.076983797500134
1444 25.12705 49.78210829750003
1445 25.08115 49.57116467749995
1446 25.0308 49.33455135999998
1447 24.9834 49.06972444000007
1448 24.9356 48.87115263999999
1449 24.88695 48.647269697500064
1450 24.83925 48.376309437500026
1451 24.78935 48.0977765775001
1452 24.7476 47.88409424000008
1453 24.69965 47.69503987750011
1454 24.65605 47.4470483975
1455 24.6128 47.23757616
1456 24.5707 47.086901510000075
1457 24.52625 46.87491093749986
1458 24.4813 46.73705030999997
1459 24.43275 46.539077437500055
1460 24.3878 46.26771116000009
1461 24.345 46.05887500000006
1462 24.29675 45.79298943750007
1463 24.2508 45.55519935999996
1464 24.2099 45.35024198999997
1465 24.1661 45.18711079000002
1466 24.12725 44.96225743750006
1467 24.08205 44.71401779749999
1468 24.0333 44.49089111000001
1469 23.99165 44.304380277499945
1470 23.94875 44.0701234375
1471 23.90685 43.87867307750014
1472 23.8634 43.646940440000094
1473 23.8194 43.46698363999985
1474 23.7723 43.26515270999994
1475 23.7307 43.08017751000011
1476 23.6861 42.848066790000075
1477 23.6417 42.57872110999995
1478 23.602 42.37589600000001
1479 23.5612 42.23175456000001
1480 23.5191 42.003635189999954
1481 23.47725 41.806582437499856
1482 23.43385 41.58642417750002
1483 23.3937 41.413800310000056
1484 23.35275 41.21951743750003
1485 23.31575 41.08025193749984
1486 23.27335 40.86762977749993
1487 23.23785 40.7310773774999
1488 23.19135 40.585935177500005
1489 23.14345 40.380672097499996
1490 23.1027 40.18335271000001
1491 23.05955 39.939003797499936
1492 23.01965 39.765363877500135
1493 22.9799 39.6235959899999
1494 22.9413 39.45685431000004
1495 22.8944 39.21414863999996
1496 22.8514 39.055318039999975
1497 22.81185 38.88254957750007
1498 22.76935 38.74445057750006
1499 22.73105 38.627515897500075
1500 22.6908 38.45639535999999
1501 22.6464 38.24556703999997
1502 22.60235 38.04632447749998
1503 22.56255 37.870187497499955
1504 22.52115 37.716652677500065
1505 22.48225 37.57568493749994
1506 22.4398 37.369275959999925
1507 22.39915 37.20762927750002
1508 22.3604 37.02131184000001
1509 22.32045 36.8503617975
1510 22.28335 36.69006277750009
1511 22.2406 36.51491164000004
1512 22.20235 36.33440447749996
1513 22.1665 36.20357775000008
1514 22.12455 35.99953729750007
1515 22.08355 35.811769397500086
1516 22.0459 35.64239319000001
1517 22.00835 35.497080277500004
1518 21.9693 35.37185751000004
1519 21.9312 35.21246656000005
1520 21.89025 35.02380493749996
1521 21.85585 34.84057077749992
1522 21.81745 34.71882549749995
1523 21.78205 34.56454779749993
1524 21.74245 34.42021799749995
1525 21.70675 34.29305443750002
1526 21.67005 34.14628299750001
1527 21.63285 34.01135087749998
1528 21.5911 33.82620078999997
1529 21.55105 33.574593897499994
1530 21.5145 33.46988974999988
1531 21.4755 33.33019975000002
1532 21.437 33.16673099999997
1533 21.3983 32.991957110000044
1534 21.3646 32.89176684
1535 21.3287 32.74965630999992
1536 21.2885 32.58846775000006
1537 21.2484 32.42639744000002
1538 21.2101 32.29635798999993
1539 21.17355 32.19033039750002
1540 21.13875 32.09689843749993
1541 21.1036 31.958467040000016
1542 21.0628 31.802356159999988
1543 21.0296 31.68752384000004
1544 20.9916 31.535929440000075
1545 20.95595 31.386909597499937
1546 20.9219 31.24320038999997
1547 20.8866 31.099340439999935
1548 20.8483 30.97678711000009
1549 20.81105 30.854547897499913
1550 20.771 30.697158999999942
1551 20.7362 30.53580956000002
1552 20.7056 30.421028639999975
1553 20.66945 30.305086697499974
1554 20.63615 30.15406317749995
1555 20.60015 30.01226997750001
1556 20.56265 29.85207497749991
1557 20.5255 29.720449749999943
1558 20.49235 29.60854147750007
1559 20.4581 29.46174438999998
1560 20.4232 29.343801759999963
1561 20.3862 29.181449560000033
1562 20.35155 29.026062597500015
1563 20.3172 28.896684160000007
1564 20.27905 28.73898109749996
1565 20.2452 28.64017696000002
1566 20.21635 28.50314267750008
1567 20.1804 28.354255840000064
1568 20.14785 28.22399037750006
1569 20.11475 28.075282437499993
1570 20.0765 27.946847750000018
1571 20.04555 27.827875197500077
1572 20.00875 27.690573437500063
1573 19.97315 27.587229077500012
1574 19.9416 27.457889439999917
1575 19.9099 27.35158199
1576 19.8747 27.219599909999943
1577 19.84315 27.089648077499987
1578 19.8085 26.93892775000006
1579 19.7755 26.767199749999975
1580 19.74785 26.65597037750001
1581 19.7136 26.59157504000001
1582 19.6811 26.52260278999995
1583 19.64985 26.387944977499956
1584 19.616 26.23914400000001
1585 19.58625 26.139260937500012
1586 19.5552 26.038152960000048
1587 19.52305 25.9110686974999
1588 19.49155 25.800728597499983
1589 19.4575 25.67499375
1590 19.4287 25.60061631000002
1591 19.3978 25.477755160000015
1592 19.36755 25.396056997499898
1593 19.33755 25.256909997499974
1594 19.3038 25.130205560000036
1595 19.2733 24.98400711000005
1596 19.2423 24.889390709999986
1597 19.21065 24.79507657749997
1598 19.17775 24.648254937499985
1599 19.1476 24.533114239999975
1600 19.11785 24.393061377499976
