# Supplementary material for: Large-deviations of disease spreading dynamics with vaccination
Source: PLoS One. 2023 Jul 10;18(7):e0287932. doi: 10.1371/journal.pone.0287932 (PMC10332629; doi:10.1371/journal.pone.0287932)
Supplement: S1 Data — (GZ) [file pone.0287932.s002.gz › DATA/fig2/a/non_adaptive_cluster.dat]

#vaccinated_nodes nodes_in_cluster_of_first_infected error
1 3199.00195 0.00194619782269001
2 3198.00355 0.0035373978316783905
3 3197.00525 0.005222436040639877
4 3196.00675 0.006704438477754593
5 3195.0081 0.008134391158819199
6 3194.0099 0.01000198908150196
7 3193.01185 0.012009577825665474
8 3192.01325 0.013374436646699905
9 3191.0147 0.014783907681703568
10 3190.01605 0.016092395409941673
11 3189.0175 0.017493750900030136
12 3188.01915 0.019283277913928032
13 3187.0207 0.020771509036421776
14 3186.0228 0.022980159148573875
15 3185.0244 0.024504641070961952
16 3184.0256 0.025644641369581223
17 3183.02715 0.027112876996397972
18 3182.029 0.029059000313282013
19 3181.03055 0.030516698956489563
20 3180.0322 0.032063158228993416
21 3179.03405 0.03389059565961361
22 3178.03605 0.03605039790272713
23 3177.03785 0.03781737573444843
24 3176.03915 0.03901727683842182
25 3175.04105 0.04076489806175232
26 3174.043 0.04255099967122078
27 3173.04435 0.043783076107501984
28 3172.04625 0.0456109382212162
29 3171.04795 0.04715079627931118
30 3170.04935 0.048514580354094505
31 3169.05105 0.05024389736354351
32 3168.0526 0.051733240485191345
33 3167.05395 0.05323939770460129
34 3166.0557 0.05489750951528549
35 3165.0571 0.05623959004878998
36 3164.0583 0.057501109316945076
37 3163.06 0.05949999950826168
38 3162.06135 0.060686178505420685
39 3161.06255 0.06173749826848507
40 3160.06415 0.06323477625846863
41 3159.0654 0.0644228421151638
42 3158.06725 0.06622743792831898
43 3157.06925 0.06815443746745586
44 3156.07135 0.0701591782271862
45 3155.07245 0.0711009968072176
46 3154.07385 0.07229617610573769
47 3153.0714 0.08190204203128815
48 3152.06845 0.09206459671258926
49 3151.06475 0.10525743663311005
50 3150.06005 0.11824399791657925
51 3149.0565 0.13000774942338467
52 3148.05085 0.14456427656114101
53 3147.0467 0.15831911005079746
54 3146.0429 0.17025958932936192
55 3145.03935 0.18210157565772533
56 3144.03315 0.2011510767042637
57 3143.0283 0.21469911001622677
58 3142.02385 0.22768117673695087
59 3141.01955 0.24306779727339745
60 3140.01515 0.2580204773694277
61 3139.00835 0.27838027849793434
62 3138.0023 0.2984947096556425
63 3136.99605 0.3184343948960304
64 3135.98815 0.3578095771372318
65 3134.98135 0.38160217739641666
66 3133.97595 0.39917159639298916
67 3132.97125 0.41882343776524067
68 3131.9638 0.4463895596563816
69 3130.95445 0.5084751974791288
70 3129.9469 0.5464803911745548
71 3128.9402 0.5697239600121975
72 3127.9328 0.618184158578515
73 3126.92055 0.6808376982808113
74 3125.9122 0.7118911575525999
75 3124.9046 0.7565988395363092
76 3123.89515 0.7910564783960581
77 3122.88545 0.8301282953470945
78 3121.8757 0.88114950992167
79 3120.86545 0.936846299096942
80 3119.85595 0.986899595707655
81 3118.84175 1.0610069371759892
82 3117.8283 1.133019108325243
83 3116.81605 1.200612399727106
84 3115.80635 1.241149678826332
85 3114.7947 1.29825191013515
86 3113.78165 1.3509732782840729
87 3112.76915 1.411258276551962
88 3111.75515 1.5177984777837992
89 3110.73855 1.6103938966989517
90 3109.725 1.6670750007033348
91 3108.71285 1.7261948771774769
92 3107.6988 1.7976785600185394
93 3106.68635 1.8510736767202616
94 3105.6711 1.9180247895419598
95 3104.65595 1.9741795994341373
96 3103.6381 2.0809283889830112
97 3102.61905 2.182627098634839
98 3101.60255 2.2741834968328476
99 3100.5857 2.3486555088311434
100 3099.56775 2.4426099359989166
101 3098.54725 2.5676674358546734
102 3097.52795 2.6930187959223986
103 3096.5042 2.8572823610156775
104 3095.48405 2.965745598077774
105 3094.4614 3.1092100385576487
106 3093.4421 3.1955475881695747
107 3092.4219 3.299700392410159
108 3091.40245 3.4100839979946613
109 3090.37875 3.573698438704014
110 3089.3536 3.7298670411109924
111 3088.3334 3.839644441381097
112 3087.30855 4.006146896630526
113 3086.2818 4.144388759508729
114 3085.25415 4.2904577776789665
115 3084.22545 4.468922296538949
116 3083.2027 4.564012710005045
117 3082.178 4.6890159994363785
118 3081.1515 4.842647751793265
119 3080.1202 5.036251960322261
120 3079.09195 5.210695195943117
121 3078.06295 5.375587297603488
122 3077.0302 5.604687958955765
123 3075.99815 5.818546578288078
124 3074.966 6.024644000455737
125 3073.9318 6.330648761242628
126 3072.89555 6.546040195971727
127 3071.86195 6.757092198356986
128 3070.82275 6.994932439178228
129 3069.77725 7.367932436987758
130 3068.7317 7.689015110954642
131 3067.69445 7.938589198514819
132 3066.64805 8.263481197878718
133 3065.60995 8.461610997095704
134 3064.5741 8.6677091922611
135 3063.53105 8.959335897117853
136 3062.4893 9.298185508698225
137 3061.4463 9.567616309970617
138 3060.3995 9.917699750512838
139 3059.3553 10.225161908194423
140 3058.313 10.492030998691916
141 3057.2687 10.799200309440494
142 3056.21875 11.17599843814969
143 3055.1665 11.56547775119543
144 3054.11895 11.930400896817446
145 3053.0716 12.230973437428474
146 3052.016 12.684243999421597
147 3050.96405 13.12785759754479
148 3049.91775 13.486484937369823
149 3048.86675 13.8229944370687
150 3047.81285 14.257524877786636
151 3046.7643 14.640145510435104
152 3045.7108 14.989063361659646
153 3044.65665 15.408660776913166
154 3043.5879 15.940773589536548
155 3042.5215 16.466137750074267
156 3041.461 16.887379001826048
157 3040.40335 17.276158776134253
158 3039.3402 17.800563959404826
159 3038.27795 18.210493797436357
160 3037.20445 18.79865019582212
161 3036.13075 19.347154438495636
162 3035.0616 19.88500543870032
163 3033.98665 20.502671778202057
164 3032.90845 21.040568597614765
165 3031.81645 21.849759398028255
166 3030.74005 22.437775997444987
167 3029.6725 22.863643750548363
168 3028.599 23.46619899943471
169 3027.5132 24.186225762590766
170 3026.4276 24.88645824044943
171 3025.3542 25.38994235917926
172 3024.27205 26.08873879723251
173 3023.18615 26.720998177304864
174 3022.1097 27.314765909686685
175 3021.0139 28.00940679013729
176 3019.91915 28.834713276475668
177 3018.8254 29.6457148399204
178 3017.73225 30.42215993627906
179 3016.6323 31.26989670842886
180 3015.53075 32.00745443813503
181 3014.4327 32.85997071117163
182 3013.34065 33.63560757599771
183 3012.2387 34.3773223105818
184 3011.1355 35.16943975165486
185 3010.0371 35.81782359071076
186 3008.93745 36.612337497994304
187 3007.81985 37.706495977938175
188 3006.71355 38.54929639771581
189 3005.60275 39.48764243721962
190 3004.4823 40.62638670951128
191 3003.3721 41.53724159114063
192 3002.2583 42.50068110972643
193 3001.14525 43.279352435842156
194 3000.00555 44.579819198697805
195 2998.87865 45.85812417790294
196 2997.76005 46.650473998859525
197 2996.6286 47.734262039884925
198 2995.49295 49.056150298565626
199 2994.35015 50.407544976100326
200 2993.2147 51.304403910413384
201 2992.05885 52.86028667911887
202 2990.91815 53.90435057878494
203 2989.7632 54.89752575941384
204 2988.61795 55.76598779857159
205 2987.48225 56.79638493806124
206 2986.34705 57.93170629814267
207 2985.1831 59.057574389502406
208 2984.0243 60.379609510302544
209 2982.86835 61.4369182754308
210 2981.7108 62.891263362020254
211 2980.55175 64.29052193649113
212 2979.3737 65.83164830878377
213 2978.21305 67.1912596989423
214 2977.03825 68.75858693756163
215 2975.85645 69.89084339514375
216 2974.67705 71.19735329970717
217 2973.5138 72.6227095592767
218 2972.33985 73.8688519783318
219 2971.1586 75.14084603823721
220 2969.96785 76.78671637736261
221 2968.7679 78.52902959100902
222 2967.5866 80.11200044117868
223 2966.3877 81.93818870931864
224 2965.18865 83.70886117778718
225 2963.99055 85.17706069722772
226 2962.7758 87.01353436149657
227 2961.56685 88.65413107722998
228 2960.3358 90.65383836068213
229 2959.12495 92.36243749782443
230 2957.90555 94.17272919788957
231 2956.6766 96.13111244142056
232 2955.45 98.12470000050962
233 2954.212 100.33855599910021
234 2952.9681 102.42268238961697
235 2951.7377 104.71779870986938
236 2950.47365 107.169005677104
237 2949.23075 109.22180443629622
238 2947.98935 111.18553657829762
239 2946.7459 113.86583319120109
240 2945.49265 116.03134597837925
241 2944.2235 118.29994774982333
242 2942.95505 120.6000294983387
243 2941.69715 122.56423187814653
244 2940.4339 124.72723079100251
245 2939.15745 127.29555949755013
246 2937.86525 130.0879924390465
247 2936.58755 132.26213499717414
248 2935.29845 134.8297776002437
249 2934.00425 137.92353193834424
250 2932.69025 140.88360493816435
251 2931.3946 143.4488908406347
252 2930.08975 146.181494936347
253 2928.7886 148.68781004101038
254 2927.4651 151.38718199171126
255 2926.14965 153.89175487868488
256 2924.82085 156.9007552769035
257 2923.4792 160.06006735935807
258 2922.12835 163.8303762767464
259 2920.7816 166.98220144025981
260 2919.4397 170.26586391031742
261 2918.06005 174.09824399650097
262 2916.71915 176.75197327695787
263 2915.33175 180.14719193987548
264 2913.95415 184.20194777846336
265 2912.57945 188.30098769627512
266 2911.20985 191.20181297697127
267 2909.81005 194.67906899750233
268 2908.4207 198.01441150903702
269 2907.01495 201.0705264955759
270 2905.6011 204.37387879006565
271 2904.1787 208.06706631183624
272 2902.7567 212.67410511150956
273 2901.34315 216.93379807658494
274 2899.8969 222.00647038966417
275 2898.44255 226.13399949483573
276 2897.00185 230.84624657779932
277 2895.5779 234.75063158851117
278 2894.11735 239.2417789781466
279 2892.6512 243.37583856098354
280 2891.17635 247.88945067673922
281 2889.7 252.27670000120997
282 2888.2121 256.4450135882944
283 2886.7283 261.0183791089803
284 2885.1902 267.559423959814
285 2883.6506 273.035719640553
286 2882.13085 278.75212827697396
287 2880.5767 284.3697171099484
288 2879.0471 289.18768159113824
289 2877.49365 294.42715967819095
290 2875.9473 299.2742227111012
291 2874.3538 305.3103255610913
292 2872.7615 312.7768177501857
293 2871.16825 317.694041935727
294 2869.575 323.46207500062883
295 2868.0011 328.932698789984
296 2866.3912 335.4734625592828
297 2864.76795 341.6671027978882
298 2863.13145 348.3172708982602
299 2861.50385 354.56518517713994
300 2859.8581 361.28976439032704
301 2858.21065 367.81117657758296
302 2856.5097 375.62660590931773
303 2854.811 383.06047899927944
304 2853.10605 390.2372033977881
305 2851.4475 396.147243748419
306 2849.7968 401.469609759748
307 2848.07435 409.82862207852304
308 2846.41475 415.26263243798167
309 2844.67735 422.8269469784573
310 2842.94355 429.98436339758337
311 2841.18315 438.8561060782522
312 2839.40575 446.1908169379458
313 2837.6468 453.79864975996315
314 2835.86395 463.15344039723277
315 2834.09495 471.28943449631333
316 2832.2752 480.43486495967954
317 2830.45545 488.43951529823244
318 2828.64065 497.03131757862866
319 2826.75865 507.5338001754135
320 2824.8756 517.5028246408328
321 2822.95875 525.2258484391496
322 2821.0613 532.7385423108935
323 2819.13115 545.2187496768311
324 2817.218 553.2023760015145
325 2815.23415 564.7984237764031
326 2813.29205 574.4296567970887
327 2811.31165 585.0297242766246
328 2809.34555 597.287245198153
329 2807.3846 609.4032828407362
330 2805.396 619.6576839992777
331 2803.35995 630.807085997425
332 2801.36555 642.2363231973723
333 2799.3359 652.3938711900264
334 2797.3197 661.6864919094369
335 2795.20605 674.2518933992833
336 2793.10395 686.5523443967104
337 2790.96275 699.0351624367759
338 2788.78585 713.0471897758543
339 2786.6092 726.803975360468
340 2784.3891 739.6640011901036
341 2782.2371 753.0410835910589
342 2780.02855 762.5284348968416
343 2777.7686 777.3316540410742
344 2775.5087 790.2618243107572
345 2773.2372 802.708936159499
346 2770.9895 817.8016897495836
347 2768.6405 831.1302597504109
348 2766.31415 848.8983597764745
349 2763.9144 861.8668726393953
350 2761.55735 875.4899109778926
351 2759.1816 887.9645214406773
352 2756.75345 900.809263096191
353 2754.25285 919.6575168790296
354 2751.8048 934.0413969606161
355 2749.2647 954.1295339092612
356 2746.767 969.9267110005021
357 2744.2039 986.2492247894406
358 2741.66975 1004.025384937413
359 2739.0499 1021.8449099902064
360 2736.3718 1038.275064760819
361 2733.78385 1054.1493291789666
362 2731.0607 1076.5644155098125
363 2728.37815 1096.4215525779873
364 2725.65315 1114.3071450768039
365 2722.8787 1134.0358863081783
366 2720.0717 1149.4929591100663
367 2717.2655 1174.6144097493961
368 2714.4933 1192.3435551095754
369 2711.5988 1214.4692385587841
370 2708.69985 1238.443559977226
371 2705.76525 1262.2204424384981
372 2702.72575 1292.5442369375378
373 2699.6856 1311.722552641295
374 2696.65275 1334.7199674369767
375 2693.60045 1357.8922097980976
376 2690.5201 1382.9803959885612
377 2687.29295 1415.3471302976832
378 2684.13325 1441.734594438225
379 2680.8535 1469.9123377492651
380 2677.6823 1493.3795667104423
381 2674.41805 1526.1297841966152
382 2671.0119 1554.248358390294
383 2667.67505 1584.5612574983388
384 2664.29405 1611.4055845970288
385 2660.83085 1641.1700382782146
386 2657.28115 1668.571804678999
387 2653.7034 1702.7310284404084
388 2650.15225 1732.9235699372366
389 2646.39765 1757.9409244777635
390 2642.77405 1781.6430965978652
391 2639.01315 1809.241877076216
392 2635.1885 1841.6912677483633
393 2631.37365 1877.268135678023
394 2627.4637 1920.3595823105425
395 2623.4951 1946.569575989619
396 2619.5158 1985.804650359787
397 2615.46965 2016.5791788771749
398 2611.3039 2062.4111447902396
399 2607.17155 2102.1744205970317
400 2602.92575 2142.0892369383946
401 2598.62325 2181.208209437318
402 2594.2196 2223.48307584133
403 2589.8372 2262.0431961603463
404 2585.28705 2314.783352298662
405 2580.7301 2337.221653988585
406 2576.0454 2387.700138839893
407 2571.38135 2428.980522176251
408 2566.5794 2482.0531956395134
409 2561.64425 2531.220491938293
410 2556.60895 2568.0144298989326
411 2551.5304 2596.4819758394733
412 2546.40825 2645.376081937924
413 2541.3043 2670.8949015112594
414 2536.11065 2706.9972065771
415 2530.79585 2753.4833727777004
416 2525.37245 2791.180530998856
417 2519.96325 2850.762599438429
418 2514.4974 2892.251093238592
419 2508.7545 2937.764329750091
420 2502.865 2987.912475001067
421 2496.99575 3013.326031937264
422 2491.0263 3074.070008309558
423 2484.8766 3111.318872439675
424 2478.6023 3172.144934710115
425 2472.28235 3214.156928477809
426 2465.98075 3258.5379794370383
427 2459.39615 3283.6386151779443
428 2452.82385 3320.520121175796
429 2446.166 3362.3702439991757
430 2439.4444 3415.223008641042
431 2432.6586 3461.4166460391134
432 2425.64865 3497.128503177315
433 2418.39495 3547.581064498052
434 2410.9885 3569.6009677499533
435 2403.53155 3580.9861045973375
436 2396.2097 3615.120525910519
437 2388.6989 3623.9661387903616
438 2380.9013 3889.873258309439
439 2373.02625 3908.473860938102
440 2365.0347 3892.221095908433
441 2357.0022 3889.24249516055
442 2348.6712 3886.254690559581
443 2340.32075 3857.658669438213
444 2331.57165 3833.8066662782803
445 2322.78925 4054.8113344376907
446 2313.9008 4011.8278593607247
447 2304.7833 3962.57074110955
448 2295.62495 3896.752287497744
449 2285.9182 3820.0295087592676
450 2276.49315 3722.06095307786
451 2266.68635 3632.7167736776173
452 2256.71875 3724.3241484379396
453 2246.49915 4011.860099277459
454 2236.53675 3866.58594943583
455 2226.21305 3916.1798596978188
456 2215.8043 3719.0752015104517
457 2205.2064 3507.200099039823
458 2194.5229 3306.294975590892
459 2183.64565 3272.7732860781252
460 2172.3262 3203.023893560283
461 2161.3971 2933.9860115898773
462 2157.21585 3112.0986587777734
463 2152.9345 3456.8580097500235
464 2148.45345 3663.2057330980897
465 2144.093 3851.0738510005176
466 2139.74665 4020.8468637773767
467 2135.331 4377.43403899949
468 2131.0035 4560.56368775107
469 2126.81455 4733.086358297616
470 2122.2292 4918.111667359248
471 2117.69475 5446.803072437644
472 2113.20795 5986.429606798105
473 2108.82955 6149.569496797398
474 2104.42965 6308.678850877099
475 2100.1129 6628.2483535902575
476 2095.8069 6941.030012389645
477 2091.55875 7248.338948437013
478 2087.4423 7395.280870708637
479 2083.02875 7523.0015234369785
480 2078.80395 7643.753114397638
481 2074.46595 7764.5181405982
482 2069.95305 8078.452945697121
483 2065.64115 8240.5219766777
484 2061.0733 8692.884227110073
485 2056.5469 8835.412800390273
486 2052.14995 8970.607464997098
487 2047.8307 9095.29503751034
488 2043.13715 9748.31923987763
489 2038.6628 10216.99669615971
490 2034.17875 10332.126598437317
491 2029.66645 10611.627194397617
492 2025.27445 10738.475327197928
493 2021.2418 10848.41383275995
494 2016.76785 11157.635156377684
495 2012.58165 11412.752833276987
496 2008.12535 11717.038737377152
497 2003.7796 11830.796523839701
498 1999.33775 11917.26917493809
499 1994.9737 12000.43440830987
500 1990.68005 12105.564681997523
501 1986.3871 12216.134153590072
502 1981.8974 12489.63907323964
503 1977.5127 12743.79573871009
504 1973.1336 12829.834151040297
505 1968.6882 12946.749980759807
506 1964.4267 13206.423427110072
507 1959.8322 13471.631343159825
508 1955.2146 13912.95994684007
509 1950.3636 14421.342595040333
510 1946.0908 14513.95605536038
511 1941.59565 14639.328751077875
512 1937.20605 14875.840493397322
513 1932.69065 15286.67655257741
514 1928.32445 15421.062082197051
515 1923.9659 15535.388437190093
516 1919.41235 15776.349517477676
517 1915.0173 15881.087200710084
518 1910.4626 15964.703101239633
519 1905.9661 16362.618650789838
520 1901.4861 16589.895406790078
521 1896.96035 16793.41747787688
522 1892.67315 16879.044419077225
523 1887.99435 17265.31361807743
524 1883.4725 17493.692943749484
525 1878.83025 17981.26533493772
526 1874.20265 18323.125582977664
527 1869.5723 18718.864572709892
528 1865.0155 18933.273459750228
529 1860.1579 19443.09416759014
530 1855.7129 19756.60457358975
531 1851.2492 19850.446999359876
532 1846.7913 20030.019144309685
533 1842.488 20270.46095599979
534 1837.96405 20480.923557597678
535 1833.4815 20763.414557749406
536 1828.65425 21344.56750693731
537 1823.9325 21603.33954375051
538 1819.356 21840.90356399957
539 1814.55695 22105.564756697975
540 1809.9276 22365.030058240052
541 1804.9916 22956.86252943985
542 1800.21395 23467.0480753975
543 1795.56195 23973.778262197506
544 1790.6697 24512.293701909948
545 1786.1952 24780.907396959607
546 1781.43335 25184.910257777665
547 1776.72725 25314.925857437775
548 1771.80855 25920.575296897907
549 1766.87975 26480.807089937385
550 1761.8583 27144.911321109626
551 1756.9101 27600.934417990036
552 1752.1589 28005.861350790132
553 1747.35795 28483.134321797173
554 1742.52535 28903.76165737817
555 1737.27135 29589.52231917763
556 1732.15535 30432.652116377372
557 1727.26705 30714.517334297765
558 1722.6468 30844.86174976034
559 1717.41845 31581.0723495977
560 1712.8033 31749.302009109873
561 1708.08295 32083.554869297426
562 1703.24835 32320.09347227728
563 1698.2749 32768.944029990584
564 1693.35065 33155.41479457682
565 1688.4002 33781.45803995989
566 1682.79445 34811.516099197324
567 1677.22045 35755.48255179729
568 1672.3653 36129.692455910146
569 1667.13265 36685.83905397775
570 1662.00675 37464.64780443767
571 1656.8666 37909.82540443959
572 1651.36535 38705.30126937758
573 1646.30885 39071.30776167801
574 1640.86515 40058.70866547711
575 1635.85485 40485.46218147734
576 1630.61325 41099.13997443719
577 1625.08975 42103.19269493688
578 1619.70785 42935.78289837763
579 1614.71625 43270.164435937535
580 1609.70655 43748.69123709714
581 1604.2541 44421.8248331896
582 1599.2327 44690.28805070976
583 1593.7991 45465.40993918991
584 1588.59215 45964.79710837733
585 1583.0201 46667.42119598994
586 1577.7863 47118.67973231012
587 1572.5983 47585.020237109624
588 1566.94535 48676.120563377626
589 1561.4361 49305.97311679041
590 1555.5602 50198.573375960346
591 1549.9997 51032.514599910006
592 1544.4558 51722.15344636049
593 1538.91145 52315.0278088972
594 1533.4911 52960.97632079013
595 1527.959 53658.5601189998
596 1522.39565 54139.18451107759
597 1517.00345 54748.66833809763
598 1511.5714 55594.35980204027
599 1505.85615 56452.46245717723
600 1500.13125 57362.1576234377
601 1494.1976 58316.71225424018
602 1488.2925 59172.581943749916
603 1482.73675 59917.86004943773
604 1477.43865 60477.309636177495
605 1471.866 61186.05914400006
606 1465.8459 62042.42455318989
607 1460.20955 62849.99073879747
608 1454.8775 63439.13439374976
609 1449.27105 63940.72968189698
610 1443.2724 64845.8871982398
611 1437.0098 65987.37240396021
612 1431.14045 66916.84492379706
613 1425.0504 67894.31505983952
614 1419.7545 68210.44642974995
615 1413.6491 68988.30596918962
616 1407.7302 69957.94880796014
617 1402.00975 70595.88535493775
618 1395.983 71433.98881100002
619 1389.8138 72473.47392956004
620 1383.85005 73201.38496499741
621 1377.8878 73969.9862111602
622 1372.12295 74543.6439332976
623 1365.8801 75339.46642398997
624 1359.28365 76300.95229267725
625 1353.14185 77030.64052857761
626 1346.498 78155.72229599999
627 1340.5096 78617.26980783977
628 1334.35835 79224.48803527746
629 1328.35505 79901.29208949767
630 1322.1063 80835.15720031038
631 1316.2044 81444.63352063973
632 1309.81155 82349.63153659785
633 1303.32625 83257.49041093746
634 1296.9025 84145.64119375031
635 1291.0884 84516.12828543968
636 1284.52495 85454.40627749753
637 1277.8991 86491.00461918977
638 1271.7156 87322.81491664005
639 1265.9225 88027.27769375034
640 1259.7448 88486.48077296023
641 1253.7585 89027.3630777502
642 1247.2544 89881.55788064003
643 1241.03095 90610.1464920973
644 1234.75345 91271.49966309778
645 1228.04405 92072.16610959754
646 1221.19795 93092.12396579748
647 1214.9945 93660.28656974994
648 1208.62965 94221.57849087729
649 1202.37965 94652.06241587736
650 1195.8147 95227.63526391028
651 1189.5195 95730.08861974976
652 1183.41665 96230.84365277784
653 1177.61855 96636.79604589776
654 1171.493 97143.1665510002
655 1165.17 97810.07649999997
656 1158.78005 98177.69577199733
657 1151.9497 98742.87456991011
658 1145.6469 99154.98752039019
659 1139.3221 99896.07545158966
660 1133.4008 100204.9684593603
661 1127.0161 100818.97914078995
662 1121.1366 101021.70914043998
663 1114.77255 101659.65811649757
664 1108.41345 101869.31470909738
665 1102.3814 102189.15063404012
666 1096.0813 102799.5041903099
667 1089.67625 103359.64433593745
668 1083.51715 103877.24510587752
669 1076.8611 104555.3676067898
670 1070.4561 104954.36467278958
671 1063.9029 105414.02907158993
672 1057.7767 105763.53563711024
673 1051.6069 105772.91697238991
674 1044.8822 106232.16102315998
675 1038.06585 106536.33841377753
676 1031.38395 106930.89033239754
677 1025.21975 107312.74735993752
678 1018.9123 107668.78640871018
679 1013.1043 107662.53342151002
680 1006.1794 108056.66291564004
681 999.7385 108209.94361774996
682 993.88595 108169.62624259759
683 987.729 108331.57975899999
684 981.6236 108511.24552303995
685 975.5972 108494.69025215995
686 969.9069 108403.97173239
687 963.742 108417.67973600002
688 957.25465 108531.66480337747
689 951.0429 108455.88715958991
690 944.78985 108541.29018697748
691 938.6236 108767.90122304007
692 932.7645 108791.45473975001
693 926.65215 108639.51775037753
694 920.48915 108699.13408227754
695 914.2796 108593.82112384005
696 908.1217 108639.56888910988
697 902.4047 108195.70141790994
698 896.6907 107852.46203351009
699 890.0965 107664.03328774997
700 884.0921 107563.54731758998
701 878.305 107303.40087500005
702 873.10755 107132.01818299759
703 867.3139 106884.82596679009
704 861.4698 106788.21888795996
705 855.19545 106608.3174492974
706 849.5991 106443.07547918998
707 844.1334 106041.34840443986
708 838.47825 105693.53952693753
709 833.1525 105300.73554375
710 827.16905 105043.49567209755
711 821.23135 104937.90502717742
712 815.8923 104623.50090071
713 809.86625 104179.15706093737
714 804.26405 103927.97702759749
715 799.055 103425.33927500015
716 793.8482 102955.43655675999
717 788.50495 102605.6828754975
718 783.3548 102082.58051696
719 778.11715 101742.43802587735
720 772.7604 101289.41729183996
721 767.4255 100903.9801497499
722 761.8021 100646.57173559
723 756.807 100161.740751
724 751.46205 99597.03395979758
725 746.26325 99045.00054943748
726 741.04605 98544.66222939745
727 735.98145 98115.75460589747
728 730.7766 97502.94599243987
729 725.48735 97117.28033997759
730 720.6613 96532.67778231006
731 715.67335 95959.84804977744
732 710.2584 95418.64392943995
733 704.9965 94817.38908775
734 699.7028 94263.85357216
735 694.93365 93639.92724767764
736 690.2406 93212.42881164007
737 685.43635 92741.96464867762
738 680.7234 92174.36479244003
739 676.0283 91506.40349911008
740 671.36135 90904.70857617742
741 666.9626 90355.24960124004
742 662.06185 89770.00922457752
743 656.98865 89062.06802117749
744 652.40225 88432.7356449375
745 647.80125 87791.15894843754
746 643.2647 87276.07333391008
747 638.63065 86580.4083305776
748 634.29795 85967.8309757975
749 629.88655 85277.66107909742
750 625.84065 84760.15145757754
751 621.2149 84063.9909179901
752 616.8352 83285.54574096005
753 612.631 82655.81603900006
754 608.5755 82180.81989974994
755 604.30455 81657.4482992976
756 600.1168 81026.78645776003
757 595.94005 80391.02075599745
758 591.4947 79793.12897191005
759 587.7974 79203.07245323999
760 583.8195 78582.75691975007
761 579.64085 77965.58856127749
762 575.29695 77228.67377069744
763 571.0913 76549.51156430994
764 567.1007 76029.40645951004
765 563.22385 75440.52194117755
766 559.43845 74710.65311159752
767 555.5371 74030.38912358996
768 551.633 73319.39201099996
769 547.92695 72668.35931369744
770 543.96985 72066.06694097759
771 540.13365 71530.62908767752
772 536.28045 70877.36359779752
773 532.41925 70076.74407943746
774 528.754 69480.55538399995
775 525.42185 68849.87729257753
776 521.9109 68186.79406119004
777 517.95485 67504.40421147755
778 514.37365 66864.8734356775
779 510.8322 66208.40494316001
780 507.08265 65605.22641897752
781 503.3525 64969.56404375
782 499.755 64397.899074999994
783 496.02355 63737.26299539747
784 492.36845 63111.2950945975
785 489.28465 62483.321324377524
786 485.8792 61946.45450735997
787 482.5003 61406.451299910055
788 479.17435 60753.500952077506
789 476.05075 60171.05197443752
790 472.79345 59587.00748709749
791 469.4279 58875.99060158996
792 466.0052 58255.47417295998
793 462.90065 57725.3941795775
794 459.7853 57105.001503909996
795 456.69275 56538.80184743754
796 453.47915 55860.75336527749
797 450.24535 55286.91285337752
798 447.4903 54786.305905910005
799 444.3229 54225.73513558999
800 441.0781 53620.16930039
801 437.8444 53060.17988864001
802 435.0081 52501.48983439
803 432.12515 51961.654387477494
804 429.0365 51346.28266775
805 426.3222 50813.13838716
806 423.51645 50298.76182939747
807 420.80395 49814.89831439752
808 417.84315 49328.445648077526
809 415.0778 48817.882447159966
810 412.06905 48262.2216820975
811 409.4514 47817.34883804002
812 406.6733 47225.34826711001
813 403.89255 46692.68680449747
814 401.3359 46286.49417119002
815 398.8583 45835.041621109995
816 396.1689 45335.816172789986
817 393.6525 44829.75534375003
818 391.1657 44325.01914351
819 388.49105 43789.03241989753
820 385.93735 43314.407624977495
821 383.38245 42806.876781997504
822 380.83105 42326.58720589752
823 378.202 41857.78539600002
824 375.9801 41456.78820399003
825 373.24435 40966.95954307748
826 370.7615 40454.52051775
827 368.4117 40047.227903110004
828 365.9338 39558.788917559985
829 363.62485 39140.24261247754
830 361.19615 38618.25057517752
831 358.85495 38192.282210497506
832 356.55475 37762.95290243749
833 354.3036 37353.476427040005
834 351.9877 36892.543948709994
835 349.69395 36476.13438339751
836 347.379 36007.93855899997
837 345.2222 35615.366527160004
838 343.2153 35225.92254590998
839 341.00935 34846.031362577516
840 338.872 34437.615615999995
841 336.6015 34051.71869775001
842 334.6951 33669.08123599
843 332.737 33290.16943099997
844 330.78395 32950.23837239751
845 328.5401 32553.11579199
846 326.5202 32167.107791959992
847 324.496 31814.34548400002
848 322.53285 31479.38192087751
849 320.44575 31113.663656937526
850 318.49905 30780.834599097507
851 316.47495 30397.45437249751
852 314.34965 29989.897994877494
853 312.4673 29676.163030709984
854 310.568 29375.47827600001
855 308.71 29029.031600000002
856 306.8259 28740.490189190008
857 305.0584 28409.895789439994
858 303.3501 28116.626029990002
859 301.47045 27765.41192679749
860 299.68325 27501.02711943751
861 298.11375 27196.06651093751
862 296.37825 26899.986476937513
863 294.6653 26588.32357590999
864 292.9681 26333.35688239
865 291.2687 26040.526200309978
866 289.5398 25752.32381596
867 287.75365 25445.073261677506
868 286.05795 25119.021891797485
869 284.4547 24858.791847910004
870 282.9172 24590.08384416002
871 281.1237 24296.913298310013
872 279.44795 24036.94719079751
873 277.9694 23792.231163639997
874 276.40595 23485.38175459749
875 274.81705 23217.086679297514
876 273.17585 22957.56512677748
877 271.74915 22743.239724277504
878 270.2209 22485.35160319002
879 268.6632 22202.04636575999
880 267.14255 21951.921029497476
881 265.53245 21688.020446997514
882 264.0628 21441.32435616001
883 262.584 21194.26394399999
884 261.11115 20987.92749567749
885 259.5108 20739.971783359986
886 258.07225 20487.03372993751
887 256.6495 20272.507249750008
888 255.1539 20040.345114790005
889 253.8636 19830.52799504
890 252.4744 19612.06874463999
891 251.0848 19388.504708959998
892 249.74605 19174.273159397497
893 248.3686 18936.178434040005
894 246.9969 18718.068190389997
895 245.62805 18525.887803197504
896 244.13545 18291.776803297507
897 243.0082 18132.46643276001
898 241.7763 17946.629958309997
899 240.4159 17760.443427190003
900 239.07525 17566.587987437495
901 237.724 17322.015324000007
902 236.4656 17134.982816639997
903 235.10955 16947.516448797498
904 233.8277 16728.607812709997
905 232.6196 16558.65349584
906 231.41145 16355.088458897495
907 230.1416 16157.169049439995
908 229.0742 15999.13289436001
909 227.98195 15833.470624197493
910 226.7914 15655.880286039996
911 225.58135 15485.936282177507
912 224.52825 15332.404901937487
913 223.4474 15160.057833240004
914 222.43835 15018.4860992775
915 221.4431 14883.105562390003
916 220.33815 14704.871204577496
917 219.19625 14532.877635937504
918 218.0161 14346.005640790005
919 216.8958 14180.729242359994
920 215.82405 14009.777091597498
921 214.5764 13800.192763039995
922 213.5163 13640.508934309997
923 212.5092 13519.798415360005
924 211.39915 13351.5553292775
925 210.4195 13224.245819750002
926 209.49565 13094.674181077491
927 208.3836 12934.229951040004
928 207.4431 12777.11566239001
929 206.34525 12639.5590524375
930 205.3343 12493.966443509991
931 204.2887 12360.595052309996
932 203.36185 12206.271014577498
933 202.40275 12082.118442437502
934 201.33795 11932.233239797504
935 200.425 11829.978674999991
936 199.5353 11718.82295391
937 198.57805 11613.340008197505
938 197.6139 11494.545526789996
939 196.5886 11348.340650039994
940 195.6429 11230.721579589997
941 194.6947 11113.842691909995
942 193.8239 11005.921488789994
943 192.9276 10876.897958239992
944 192.04345 10766.541362097494
945 191.1588 10641.262082559995
946 190.3187 10531.595530309998
947 189.3966 10411.606108439999
948 188.51365 10292.916313677495
949 187.62375 10171.445085937507
950 186.72285 10063.096137877503
951 185.9044 9958.692660639994
952 184.9897 9845.041393909996
953 184.17695 9756.2466386975
954 183.35825 9647.4871069375
955 182.53945 9554.349843697506
956 181.69635 9436.081146677498
957 180.91715 9340.649285877498
958 180.0462 9235.555565560004
959 179.2298 9147.672191959995
960 178.42945 9046.620322697501
961 177.577 8938.465971000005
962 176.6989 8832.830938789994
963 175.8772 8736.03322016
964 175.0494 8640.85365964
965 174.32085 8574.010105277499
966 173.6117 8493.254723109996
967 172.96035 8429.6300778775
968 172.16675 8325.882344437494
969 171.4162 8245.82847756
970 170.67035 8156.331980877494
971 169.97075 8073.969194437494
972 169.2098 7996.072283960002
973 168.4704 7908.587023839995
974 167.75465 7824.282653377504
975 167.03635 7751.0158286775
976 166.3207 7683.491451510006
977 165.47445 7592.521947197503
978 164.6599 7496.393131990004
979 163.9236 7418.247163040003
980 163.29855 7368.630417897497
981 162.578 7302.793515999994
982 161.8427 7223.443656709998
983 161.17695 7168.4522386975
984 160.51495 7087.429176497499
985 159.8076 7018.288382239996
986 159.2149 6955.350417989997
987 158.55435 6884.962246077499
988 157.9262 6809.036053560005
989 157.2258 6730.111114360003
990 156.59955 6656.158489797504
991 155.9642 6588.122618360001
992 155.3632 6528.289085759996
993 154.64385 6463.584407177503
994 153.97125 6388.155923437498
995 153.34955 6320.095564797502
996 152.69995 6252.747319997499
997 152.1359 6201.98073119
998 151.48795 6145.684854797495
999 150.9617 6105.278733109997
1000 150.38325 6042.3435694375
1001 149.77285 5980.489352877496
1002 149.20885 5928.527031677495
1003 148.65915 5886.0994712774955
1004 148.0648 5834.036800960002
1005 147.47505 5783.2934774974965
1006 146.93125 5732.626423437498
1007 146.3318 5681.540108760004
1008 145.75565 5622.912143077501
1009 145.1551 5568.214143989997
1010 144.54315 5513.392438077499
1011 143.95535 5461.653856377496
1012 143.38425 5403.670701937499
1013 142.87755 5366.239455997496
1014 142.3751 5326.23959999
1015 141.86245 5287.864029997501
1016 141.32465 5233.106352377505
1017 140.8077 5187.325720709996
1018 140.2655 5131.161709749998
1019 139.71335 5071.995681777502
1020 139.2396 5030.521391840004
1021 138.7018 4975.089576760005
1022 138.1076 4920.490922240002
1023 137.49365 4874.577959677499
1024 136.9917 4837.529931109995
1025 136.49965 4792.9506998775
1026 135.9726 4743.257349240001
1027 135.5064 4711.130559039997
1028 134.9662 4656.448457560004
1029 134.5107 4625.556785509994
1030 133.98165 4583.964313277498
1031 133.4745 4548.37104975
1032 132.98235 4507.032138477502
1033 132.52805 4474.064613197501
1034 132.02675 4424.432034437505
1035 131.5576 4395.10158224
1036 131.0873 4362.197878709998
1037 130.6287 4325.3648363099965
1038 130.14085 4286.5949112775015
1039 129.66485 4251.191024477499
1040 129.19055 4209.986340697502
1041 128.6966 4167.162148440002
1042 128.22975 4132.393664937499
1043 127.722 4091.4165159999993
1044 127.29395 4056.7691433975015
1045 126.8598 4027.8096439599976
1046 126.3883 3994.7952231100007
1047 125.8944 3958.0948486399993
1048 125.4315 3920.189807750001
1049 124.9913 3886.7726243099987
1050 124.5547 3858.4201079100003
1051 124.10915 3830.340036277499
1052 123.60245 3788.9132039974975
1053 123.13635 3747.2613586775005
1054 122.686 3718.9333039999983
1055 122.1938 3682.6496415599995
1056 121.75755 3650.015467997502
1057 121.2992 3617.10287936
1058 120.8214 3574.6133020399993
1059 120.42615 3549.376046177498
1060 120.0084 3523.9976294400003
1061 119.61945 3499.1256316975014
1062 119.22535 3470.0588673774982
1063 118.8062 3438.764641560001
1064 118.3909 3409.2188971899996
1065 118.0023 3384.988094710001
1066 117.63465 3361.0890693775036
1067 117.1516 3328.8822174399993
1068 116.76705 3299.8033842975
1069 116.3176 3262.2097302399998
1070 115.9236 3236.500163040002
1071 115.53465 3209.0069993775014
1072 115.14875 3184.979623437499
1073 114.75085 3157.5300742775
1074 114.3153 3130.822485910001
1075 113.9398 3109.49937596
1076 113.6009 3085.93491919
1077 113.254 3064.0544839999984
1078 112.88945 3039.0159286975013
1079 112.52765 3016.292335477501
1080 112.15565 2986.9871230775007
1081 111.8359 2967.9404711900024
1082 111.43605 2940.837810397501
1083 111.0947 2922.7088319100003
1084 110.7267 2899.9218071100004
1085 110.4076 2881.5878622399996
1086 110.0512 2862.262578560001
1087 109.7293 2839.5116215100006
1088 109.3621 2824.2020835900003
1089 108.99365 2803.3668096775
1090 108.62705 2775.6742582975003
1091 108.2402 2751.9179039600003
1092 107.93115 2735.1618096774982
1093 107.58575 2711.837746937499
1094 107.2564 2691.8929590399985
1095 106.92875 2672.346973437501
1096 106.59575 2652.3184319375014
1097 106.25275 2636.7621674374986
1098 105.92005 2619.8185579974997
1099 105.5567 2594.5287851099984
1100 105.2125 2571.682743749998
1101 104.90285 2552.0119118774983
1102 104.5265 2526.328997750001
1103 104.185 2506.7560749999993
1104 103.875 2489.228574999999
1105 103.53225 2464.745059937499
1106 103.21325 2445.8152744375
1107 102.8568 2421.6446937599976
1108 102.552 2404.219495999998
1109 102.2327 2389.859150710001
1110 101.938 2372.101756
1111 101.6525 2358.2968437499985
1112 101.361 2346.070478999998
1113 101.03525 2327.9753074374985
1114 100.7375 2305.8883937500013
1115 100.45005 2291.291404997499
1116 100.12515 2271.1456874774976
1117 99.8424 2256.89286224
1118 99.5235 2241.67824775
1119 99.20955 2224.101538797502
1120 98.91745 2208.6522354975004
1121 98.61755 2196.5846819975013
1122 98.3356 2181.910872640001
1123 98.03715 2165.0074698775006
1124 97.7479 2150.629445589999
1125 97.47415 2133.9857317775004
1126 97.2167 2123.79364111
1127 96.8769 2103.117446389999
1128 96.5907 2089.004573510001
1129 96.29085 2071.4047562774977
1130 95.999 2054.4854990000003
1131 95.7088 2041.7636025600004
1132 95.3922 2024.42697916
1133 95.08535 2009.2453653774992
1134 94.7688 1993.0864465600007
1135 94.46615 1978.2365541775016
1136 94.19745 1962.6693634974981
1137 93.92585 1950.9212517774995
1138 93.64405 1935.9211495975014
1139 93.3753 1923.9536499099995
1140 93.08845 1903.846026597501
1141 92.82615 1892.5688261775013
1142 92.534 1876.0399439999983
1143 92.23875 1860.0175484374995
1144 91.96865 1846.5067671774996
1145 91.69615 1834.039525177499
1146 91.41115 1817.404305677499
1147 91.1041 1801.4159631899984
1148 90.8529 1788.834161589999
1149 90.5988 1775.699938560001
1150 90.33065 1765.2347205774986
1151 90.0773 1753.278124710001
1152 89.8421 1741.9059675900007
1153 89.58215 1730.7624513775008
1154 89.3107 1717.5092655100016
1155 89.04235 1705.027556477501
1156 88.7803 1693.508631910001
1157 88.5214 1679.7776420399996
1158 88.2524 1668.971694240001
1159 87.99155 1657.5841785974999
1160 87.73695 1648.4207546975003
1161 87.50655 1637.603057097499
1162 87.2376 1624.2581462399994
1163 86.9868 1611.542025759999
1164 86.73755 1601.4887699974997
1165 86.4791 1591.59616319
1166 86.2442 1582.7106663599989
1167 85.9921 1569.6517375900012
1168 85.7785 1559.6123377499998
1169 85.52435 1545.8325070775008
1170 85.28205 1535.877097797501
1171 85.0455 1527.1239297499997
1172 84.83315 1516.3141110774995
1173 84.5667 1502.9139511099993
1174 84.32645 1494.472780397501
1175 84.10575 1484.5547669375
1176 83.89625 1476.3583859375012
1177 83.66845 1463.1128245974978
1178 83.4422 1453.8888591600007
1179 83.24345 1447.4335820975002
1180 83.0458 1440.7343023600006
1181 82.81675 1430.3946694375009
1182 82.60325 1419.3559394374997
1183 82.3481 1408.23022639
1184 82.12375 1399.2515359375002
1185 81.8854 1388.5854668399988
1186 81.6773 1381.1871647099988
1187 81.4746 1372.1662548400009
1188 81.26025 1362.4315199374996
1189 81.0567 1354.4559851099984
1190 80.83585 1343.5597047775009
1191 80.6312 1335.8177865599991
1192 80.4163 1327.4402943099985
1193 80.2005 1321.3356997499986
1194 79.9797 1310.5245879100012
1195 79.76565 1301.1622300775016
1196 79.56425 1293.7897719374996
1197 79.34545 1284.0619142975002
1198 79.12975 1274.7897149375003
1199 78.89745 1263.7027334974982
1200 78.67395 1256.0400413974985
1201 78.47635 1247.8008406775007
1202 78.26275 1238.5846124375003
1203 78.05915 1228.8213512774992
1204 77.85905 1223.3197830975005
1205 77.6795 1215.2829797499999
1206 77.4782 1208.5631247599995
1207 77.24295 1198.008825297501
1208 77.0459 1192.6726931900002
1209 76.8565 1186.1935077500002
1210 76.6674 1180.4952772400002
1211 76.44265 1170.8871109775
1212 76.2324 1161.3830902400005
1213 76.03875 1153.446348437501
1214 75.81615 1144.581049177501
1215 75.60975 1135.4819549374988
1216 75.4199 1129.00038399
1217 75.21055 1120.592518697501
1218 75.0062 1111.1848615599984
1219 74.8114 1105.29733004
1220 74.6408 1099.8557753599998
1221 74.44385 1092.6351471775006
1222 74.22955 1084.2014567974993
1223 74.04915 1078.5510342775005
1224 73.86015 1072.659991977499
1225 73.6717 1064.9278191099993
1226 73.49065 1056.2501125774997
1227 73.2993 1050.7377195099998
1228 73.12545 1042.1636122975005
1229 72.92925 1035.3666444375012
1230 72.74305 1028.4352266975002
1231 72.5555 1022.383919750001
1232 72.3505 1014.7874497500006
1233 72.16075 1008.2321094375011
1234 71.99125 1002.4320734375015
1235 71.8239 995.06908879
1236 71.6306 988.3305436399996
1237 71.44945 981.9175446975005
1238 71.27665 975.4435147775002
1239 71.0985 969.7187977499998
1240 70.92165 962.4825112774997
1241 70.7498 954.7730999600017
1242 70.57565 949.8069770775
1243 70.3839 944.72652079
1244 70.20845 940.4893985974995
1245 70.04255 934.7867394974992
1246 69.8694 928.8956436400003
1247 69.707 924.4627510000009
1248 69.5521 918.2858855900004
1249 69.3797 912.0670279100004
1250 69.20935 907.0643225775002
1251 69.026 899.234824000001
1252 68.8486 894.085678039999
1253 68.66645 887.9379943975
1254 68.50415 882.601182777501
1255 68.33965 878.0590878774992
1256 68.16665 871.711177777499
1257 67.99855 866.822547897501
1258 67.8222 860.4295871600007
1259 67.63725 854.3744624375013
1260 67.4511 847.5775087900001
1261 67.28215 840.1967413775001
1262 67.118 834.6886760000007
1263 66.9515 830.1627477500006
1264 66.771 823.4871590000002
1265 66.5951 818.5610559899997
1266 66.42735 814.2408219774989
1267 66.2728 809.7813801599996
1268 66.12655 806.4564350975006
1269 65.94635 801.4441716775009
1270 65.8023 797.1432147099995
1271 65.64245 791.8197079974998
1272 65.48665 786.6406217775002
1273 65.3385 782.9636177500006
1274 65.15105 776.4055338975004
1275 64.99725 770.5670424375003
1276 64.83865 767.2844161775001
1277 64.6787 763.3131663099994
1278 64.52015 758.5261939774991
1279 64.37845 754.7017255974997
1280 64.23775 750.2484249374993
1281 64.0945 746.8924697500006
1282 63.94515 742.3001414775008
1283 63.7765 737.4673477500005
1284 63.6386 734.3650900400003
1285 63.48555 731.1176911974999
1286 63.35695 728.0336366974998
1287 63.2103 723.0879739100005
1288 63.0704 718.1289438399995
1289 62.9317 714.1884351100002
1290 62.77695 710.9190986975004
1291 62.6377 706.0127387099997
1292 62.49635 702.9545866774997
1293 62.3553 699.98696191
1294 62.20725 695.7158974374997
1295 62.07135 692.6071591774994
1296 61.93415 688.8753137774997
1297 61.7992 685.7522793600001
1298 61.65675 682.3024294374995
1299 61.5092 677.7091153599999
1300 61.3738 674.9682735599995
1301 61.23855 671.9534438975002
1302 61.0837 669.3448943099997
1303 60.9354 666.0107268400002
1304 60.8114 662.9403300399999
1305 60.67995 659.6474179974998
1306 60.53795 655.3856597974996
1307 60.3961 651.4443047900004
1308 60.25605 647.3683883975
1309 60.11745 644.0454554975004
1310 59.9621 639.6485635899999
1311 59.84045 636.6362937975
1312 59.7086 633.3879860400002
1313 59.57655 629.9216400975001
1314 59.45345 625.5966330975007
1315 59.3332 622.2063777600006
1316 59.2019 618.5648363899995
1317 59.06265 616.1559249775005
1318 58.94405 613.5046195975006
1319 58.81825 610.5297169375003
1320 58.68525 607.1038824374996
1321 58.55515 604.2742584775006
1322 58.4303 601.5673419099999
1323 58.305 598.8335750000001
1324 58.1697 596.1087019100005
1325 58.0382 593.2316407599997
1326 57.9146 591.2242068400001
1327 57.79375 588.1826109374997
1328 57.65445 583.7595451975003
1329 57.52605 580.7131213975003
1330 57.4096 577.6391278400001
1331 57.2982 575.0163767599997
1332 57.16415 571.2528047775004
1333 57.03685 568.2566920775002
1334 56.91415 565.7986797775002
1335 56.78565 563.6114040775005
1336 56.65875 559.5635984374999
1337 56.54045 556.0738637975
1338 56.4079 553.1991175900002
1339 56.29525 551.6446774374995
1340 56.16315 548.7393320775
1341 56.05905 546.7859630974999
1342 55.9325 544.5127437500005
1343 55.8111 541.5506167899998
1344 55.69825 538.5043969374997
1345 55.56915 536.3640182774998
1346 55.4341 533.3847571900001
1347 55.30485 530.7356164775001
1348 55.1954 527.9066188400002
1349 55.07795 524.0661737974997
1350 54.9664 522.1192710400001
1351 54.8465 518.6452377500004
1352 54.74915 516.3053242775
1353 54.64055 513.7510456975001
1354 54.53865 511.61690617750037
1355 54.41865 507.98278217749976
1356 54.3091 505.0423571900001
1357 54.19925 502.6059494375004
1358 54.0778 500.1720471599997
1359 53.9556 497.0038286400004
1360 53.8408 494.82695535999983
1361 53.7196 491.97557584000015
1362 53.61385 489.6165381775004
1363 53.51805 488.1558741975
1364 53.40355 485.7980973975
1365 53.286 484.179404
1366 53.17885 481.28416267750026
1367 53.0746 478.7497348400002
1368 52.9485 475.5147477499995
1369 52.82445 472.8663321975
1370 52.7063 470.0713403100003
1371 52.59275 467.33049743750007
1372 52.4783 465.3408291100004
1373 52.3768 463.7380217599998
1374 52.2764 461.4098030399996
1375 52.16735 458.79154397750017
1376 52.0672 456.7009841600002
1377 51.96165 454.1960792775003
1378 51.8585 451.5999777500001
1379 51.73945 448.2178636975
1380 51.632 445.6297760000002
1381 51.5185 443.1221577499996
1382 51.4169 441.3813943900004
1383 51.31495 439.72695649749994
1384 51.2118 437.8917407600002
1385 51.10465 436.40289837750015
1386 51.00585 433.9311157774996
1387 50.8975 431.65389374999995
1388 50.7882 428.83594075999963
1389 50.689 426.590279
1390 50.59365 425.1051296775004
1391 50.495 423.22127500000033
1392 50.3775 420.88099375
1393 50.278 418.5847160000003
1394 50.17375 416.6607609375005
1395 50.0657 414.57728351000014
1396 49.9696 413.1123758399999
1397 49.8792 411.7876073600005
1398 49.7781 409.8977603899998
1399 49.6792 407.7781873600002
1400 49.5793 405.3929115099995
1401 49.4736 403.14520304000007
1402 49.3707 400.93818151000005
1403 49.2675 398.50284375000047
1404 49.1651 396.77594198999986
1405 49.06315 395.3716620774999
1406 48.96755 393.30929699750004
1407 48.8676 391.6276702399996
1408 48.7612 389.29757456000016
1409 48.66615 387.39859417749994
1410 48.55955 384.85415379749975
1411 48.47355 383.6818003974995
1412 48.3859 381.8409811900001
1413 48.2745 379.4510497499996
1414 48.17785 377.7038193774997
1415 48.08535 376.2372653775001
1416 47.9868 373.8733257599997
1417 47.9011 372.64391879000004
1418 47.81925 371.2817794375005
1419 47.72395 369.67424639750016
1420 47.63015 367.9476609774997
1421 47.53615 366.1030931774999
1422 47.4415 364.5056777499999
1423 47.3593 362.82570351000004
1424 47.26715 361.3320808775002
1425 47.168 359.686776
1426 47.07295 358.05782829750024
1427 46.9736 356.9584030400001
1428 46.86615 355.19113417749986
1429 46.7703 353.67213790999995
1430 46.68105 352.3216208975
1431 46.5792 349.4277273599996
1432 46.48505 347.7916764974998
1433 46.4082 346.5684727599996
1434 46.31765 344.9104484774998
1435 46.21905 343.1180670975
1436 46.1286 341.8249620400002
1437 46.02215 340.91785937749955
1438 45.93745 338.66353749750033
1439 45.85085 337.0696042774998
1440 45.74995 334.50432499750013
1441 45.6644 332.62377263999997
1442 45.58155 330.8038495975002
1443 45.49915 329.56439927750034
1444 45.4071 327.62896959
1445 45.31285 325.6535748775
1446 45.2294 324.29947563999986
1447 45.1371 322.6397035900002
1448 45.05095 320.81165409749997
1449 44.9704 319.8282238400004
1450 44.8904 318.4350878399998
1451 44.80625 317.0559109374999
1452 44.73015 316.1626309774997
1453 44.63245 314.2113569975004
1454 44.5406 312.0752516400005
1455 44.45585 310.6635507775004
1456 44.369 309.463039
1457 44.2931 307.81339239
1458 44.2133 306.75210311000046
1459 44.13025 305.12848493750016
1460 44.0455 304.0203297500004
1461 43.9642 302.78291836000017
1462 43.8781 301.23694039
1463 43.80435 300.1791710775001
1464 43.7155 299.04515975000004
1465 43.64 298.28430000000003
1466 43.562 297.0167560000002
1467 43.48225 296.2725849374999
1468 43.41005 294.8953089975
1469 43.332 293.6313759999998
1470 43.25775 292.2788149375001
1471 43.18105 291.0539708975
1472 43.09475 290.17097243750027
1473 43.00185 288.2977465775002
1474 42.9159 286.43392718999985
1475 42.8458 285.2799223600002
1476 42.7679 284.30252958999995
1477 42.6918 283.07991275999984
1478 42.616 281.9530440000001
1479 42.53785 280.85186737749996
1480 42.45315 279.39430507749967
1481 42.36195 277.9456421975001
1482 42.2875 277.00704374999987
1483 42.2185 276.16675775
1484 42.13855 274.48755389749977
1485 42.0645 272.9801397499998
1486 41.9826 271.6262972400002
1487 41.9093 270.44577350999975
1488 41.8332 269.52277776000005
1489 41.7517 268.0834471100002
1490 41.6878 266.7940311599998
1491 41.6019 264.8851163899999
1492 41.52665 263.48448977750036
1493 41.45855 262.28768189749985
1494 41.3779 260.8495915900003
1495 41.2843 259.4913735099999
1496 41.1924 258.18198224
1497 41.127 257.34987099999967
1498 41.04925 256.18712443749996
1499 40.9667 254.4078911099998
1500 40.8937 253.46530030999975
1501 40.8099 251.83756199000004
1502 40.74285 251.00492387750023
1503 40.66515 249.61672547750027
1504 40.5818 248.37240875999987
1505 40.50715 247.31874887749973
1506 40.43095 246.1670320974997
1507 40.3555 245.0304197500002
1508 40.2906 244.1426516400004
1509 40.21875 243.1753984375
1510 40.13765 242.14260247749985
1511 40.0715 241.22528775
1512 40.0006 240.48499964000007
1513 39.93595 239.32764759750012
1514 39.87265 238.80513197749997
1515 39.79355 237.28982839749983
1516 39.7221 236.16137159000004
1517 39.65505 235.13065949749966
1518 39.58935 234.13131657749977
1519 39.5138 233.03490955999973
1520 39.4447 232.0837419100003
1521 39.36725 231.01107743750003
1522 39.2911 229.92946079000012
1523 39.22195 228.89418819750017
1524 39.15265 228.1055479775
1525 39.0751 226.97935998999992
1526 39.00615 226.42251217750027
1527 38.93905 225.3986350974999
1528 38.8779 224.6143915900002
1529 38.79965 223.42800987750002
1530 38.7263 222.5997883099999
1531 38.65025 221.7479249375001
1532 38.58905 220.93027009749994
1533 38.5126 219.54494124000007
1534 38.4308 218.4092113600002
1535 38.36005 217.31441399749974
1536 38.27775 215.89440493749998
1537 38.21155 215.04949659749968
1538 38.1392 214.13012335999974
1539 38.0727 213.41111471000022
1540 38.01315 212.4447770774998
1541 37.945 211.19067500000006
1542 37.8783 210.51488910999979
1543 37.81295 209.27386229749982
1544 37.74345 208.06043209749964
1545 37.68335 207.47198277750022
1546 37.6175 206.48399375000008
1547 37.5459 205.54379318999963
1548 37.48335 204.91682277749987
1549 37.4202 203.70063195999978
1550 37.3492 202.5308593599998
1551 37.2866 201.57106043999988
1552 37.2119 200.61289839000005
1553 37.14465 199.88752637750008
1554 37.0828 199.1382441600001
1555 37.0203 198.33938791000014
1556 36.9534 197.63552843999992
1557 36.88855 196.8589288974997
1558 36.8274 196.07300924000015
1559 36.76635 195.3317576774998
1560 36.69665 194.40672877750012
1561 36.6388 193.65823455999976
1562 36.5753 192.88822991000006
1563 36.5155 192.32085974999995
1564 36.45565 191.4797330775
1565 36.39015 190.4853329775001
1566 36.3233 189.71627710999974
1567 36.2544 188.74658064000005
1568 36.18605 188.02923539749986
1569 36.123 187.29177100000015
1570 36.0551 186.24666398999966
1571 35.99465 185.4603213774999
1572 35.93695 184.64367469749982
1573 35.8788 184.16941055999996
1574 35.8254 183.89091484000005
1575 35.76815 183.1020955775
1576 35.7079 182.22457758999985
1577 35.65065 181.67930457750003
1578 35.5891 180.89406119
1579 35.52465 180.2567923775
1580 35.4571 179.2572595900001
1581 35.39815 178.5179265774998
1582 35.3347 177.76427591000015
1583 35.27725 176.99098243749972
1584 35.20725 176.29339743749983
1585 35.14635 175.68543167750022
1586 35.0826 175.10767724000016
1587 35.01275 173.9651874375004
1588 34.9507 173.2085695100002
1589 34.88895 172.53391789750003
1590 34.8223 171.80532271000015
1591 34.76375 171.1159359374999
1592 34.6989 170.45323878999966
1593 34.64395 169.7389783975002
1594 34.5808 168.9886713599999
1595 34.5169 168.27441439000017
1596 34.4463 167.37221630999989
1597 34.39235 166.7968114775001
1598 34.3422 166.1908991600003
1599 34.28335 165.28946277749992
1600 34.2259 164.35006918999989
