# Supplementary material for: Large-deviations of disease spreading dynamics with vaccination
Source: PLoS One. 2023 Jul 10;18(7):e0287932. doi: 10.1371/journal.pone.0287932 (PMC10332629; doi:10.1371/journal.pone.0287932)
Supplement: S1 Data — (GZ) [file pone.0287932.s002.gz › DATA/fig11/adaptive/plot.gp]

reset session
set encoding utf8
set terminal pdf enhanced font 'Times,17' size 5in,3.1in
set output "adaptive_curves.pdf"

c1="#77AA4499"
c4="#77F9C411"
c2="#aa332288"
c5="#aad7b7ec"
c6="#aa44AA99"

set tmargin at screen 0.92
set xlabel "{/:Italic 𝜏}"
set ylabel "{/:Italic i(𝜏)}"

set label "adaptive high degree" at screen 0.425,0.975

c1solid="#AA4499"
c2hard="#332288"
c4hard="#F9C411"
c6hard="#44AA99"

set yrange [0:384]
set xrange [0:300]

set ytics ("0.00" 0, "0.12" 384, "0.06" 192, "0.03" 96, "0.09" 288)

p for[i=1:150:5] "adaptiveI2560.dat" u 0:i w l lc rgb c6 t "",\
for[i=1:150:5] "adaptiveI160.dat" u 0:i w l lc rgb c1 t "",\
 for[i=1:150:5] "adaptiveI1920.dat" u 0:i w l lc rgb c2 t "",\
for[i=1:150:5] "adaptiveI960.dat" u 0:i w l lc rgb c4 t "",\
"adaptiveI160.dat" u 0:200 w l lc "black" lw 3.5 t "",\
"adaptiveI160.dat" u 0:200 w l lc rgb c1solid lw 3 t "{/:Italic C=0.05}",\
"adaptiveI960.dat" u 0:420 w l lc "black" lw 3.5 t "",\
"adaptiveI960.dat" u 0:420 w l lc rgb c4hard lw 3 t "{/:Italic C=0.30}",\
 "adaptiveI1920.dat" u 0:300 w l lc rgb "#ffffff" lw 3.5 t "",\
 "adaptiveI1920.dat" u 0:300 w l lc rgb c2hard lw 3 t "{/:Italic C=0.60}",\
 "adaptiveI2560.dat" u 0:350 w l lc "black" lw 3.5 t "",\
 "adaptiveI2560.dat" u 0:350 w l lc rgb c6hard lw 3 t "{/:Italic C=0.80}"
 #for[i=1:100] "non-adaptiveI640.dat" u 0:i w l,\
 #
 
set output 
