# Supplementary material for: Large-deviations of disease spreading dynamics with vaccination
Source: PLoS One. 2023 Jul 10;18(7):e0287932. doi: 10.1371/journal.pone.0287932 (PMC10332629; doi:10.1371/journal.pone.0287932)
Supplement: S1 Data — (GZ) [file pone.0287932.s002.gz › DATA/fig11/adaptive/adaptiveI160.dat]

#v0.2.1
# sir_printer -f v0.5.5_EN_LDHD_N3200r0.14t0.4v530Gsw0.1GS56229289SS264107025_NI1_1-end_0_x6._0_i.curves.gz -e 160
# "/run/media/zapp2389/CompPhys/Yannick/Doktorarbeit/sirv/5_patient_zeros/ld/lambda0.4/at_crit/N3200/entropic_6"
# curves: 578
5 5 5 5 5 5 5 5 5 5 5 5 5 5 5 5 5 5 5 5 5 5 5 5 5 5 5 5 5 5 5 5 5 5 5 5 5 5 5 5 5 5 5 5 5 5 5 5 5 5 5 5 5 5 5 5 5 5 5 5 5 5 5 5 5 5 5 5 5 5 5 5 5 5 5 5 5 5 5 5 5 5 5 5 5 5 5 5 5 5 5 5 5 5 5 5 5 5 5 5 5 5 5 5 5 5 5 5 5 5 5 5 5 5 5 5 5 5 5 5 5 5 5 5 5 5 5 5 5 5 5 5 5 5 5 5 5 5 5 5 5 5 5 5 5 5 5 5 5 5 5 5 5 5 5 5 5 5 5 5 5 5 5 5 5 5 5 5 5 5 5 5 5 5 5 5 5 5 5 5 5 5 5 5 5 5 5 5 5 5 5 5 5 5 5 5 5 5 5 5 5 5 5 5 5 5 5 5 5 5 5 5 5 5 5 5 5 5 5 5 5 5 5 5 5 5 5 5 5 5 5 5 5 5 5 5 5 5 5 5 5 5 5 5 5 5 5 5 5 5 5 5 5 5 5 5 5 5 5 5 5 5 5 5 5 5 5 5 5 5 5 5 5 5 5 5 5 5 5 5 5 5 5 5 5 5 5 5 5 5 5 5 5 5 5 5 5 5 5 5 5 5 5 5 5 5 5 5 5 5 5 5 5 5 5 5 5 5 5 5 5 5 5 5 5 5 5 5 5 5 5 5 5 5 5 5 5 5 5 5 5 5 5 5 5 5 5 5 5 5 5 5 5 5 5 5 5 5 5 5 5 5 5 5 5 5 5 5 5 5 5 5 5 5 5 5 5 5 5 5 5 5 5 5 5 5 5 5 5 5 5 5 5 5 5 5 5 5 5 5 5 5 5 5 5 5 5 5 5 5 5 5 5 5 5 5 5 5 5 5 5 5 5 5 5 5 5 5 5 5 5 5 5 5 5 5 5 5 5 5 5 5 5 5 5 5 5 5 5 5 5 5 5 5 5 5 5 5 5 5 5 5 5 5 5 5 5 5 5 5 5 5 5 5 5 5 5 5 5 5 5 5 5 5 5 5 5 5 5 5 5 5 5 5 5 5 5 5 5 5 5 5 5 5 5 5 5 5 5 5 5 5 5 5 5 5 5 5 5 5 5 5 5 5 5 5 5 5 5 5 5 5 5 5 5 5 5 5 5 5 5 5 5 5 5 5 5 5 5 5 5 5 5 5 5 5 5 5 5 5 5 5 5 5 5 5 5 5 5 5 5 5 5 5 5 5 5 5 5.0
8 8 12 6 15 14 7 10 12 12 11 9 8 14 9 14 7 9 10 7 12 11 10 10 13 10 11 10 9 12 11 8 13 6 9 14 11 7 7 9 8 13 12 6 9 13 7 10 15 10 14 10 11 8 10 9 7 11 11 10 7 11 12 9 8 8 10 7 7 8 8 6 8 10 11 9 13 6 13 5 9 10 13 8 12 10 11 8 12 10 11 11 9 11 8 7 12 9 9 12 7 14 13 10 12 8 11 10 10 10 10 9 9 9 8 7 9 17 8 9 8 9 6 9 11 13 8 14 9 11 5 12 10 11 11 8 10 7 13 12 9 9 10 9 9 9 12 13 12 12 9 12 9 10 11 8 11 12 12 11 12 8 13 9 13 10 11 14 10 12 13 8 12 7 12 11 12 10 12 13 12 13 16 10 10 8 10 9 10 12 8 7 8 12 9 12 9 9 12 11 10 4 11 11 13 9 12 9 11 10 9 10 10 6 14 7 10 12 8 13 12 12 10 9 10 7 11 10 10 12 10 6 10 11 10 9 14 11 11 8 10 11 10 10 12 11 9 13 12 10 9 9 9 12 12 11 9 11 15 13 9 7 11 8 13 10 8 6 10 9 8 7 9 8 9 8 7 10 7 11 10 13 11 12 11 8 10 10 12 14 10 8 11 8 13 12 12 10 9 7 13 14 9 7 6 10 11 11 11 12 11 7 7 11 8 9 11 9 8 14 9 11 6 9 9 9 15 9 11 12 11 12 12 9 13 12 10 12 8 13 11 7 10 11 11 9 11 8 12 10 11 12 10 10 12 9 9 9 11 11 10 10 10 13 11 10 10 8 11 12 11 9 11 11 9 8 10 7 8 13 14 12 8 11 13 12 12 7 8 11 11 14 10 13 13 10 8 9 7 11 10 11 13 11 11 7 12 13 9 12 5 11 7 11 13 7 11 6 10 11 7 9 8 13 12 10 10 8 6 8 10 6 12 12 8 14 12 9 12 9 11 10 9 11 9 13 9 11 11 9 10 13 7 8 11 12 9 10 7 12 11 9 9 8 11 10 14 11 14 11 7 9 7 12 13 7 9 9 10 6 10 6 10 11 11 9 7 6 13 12 13 13 8 11 9 13 7 10 9 10 9 8 15 8 10 9 12 10 12 9 13 11 10 12 11 6 14 8 9 8 15 6 8 10 10 12 13 14 11 8 10 9 10 12 8 8 9 10 8 13 12 12 13 10 9 12 8 8 9 9 12 12 9 11 12 14 15 12 13 15 13 11 13 9 10 12 11 9 11 10 13 12 9 14 9 13 5 13 10.179930795847751
13 12 18 11 16 22 11 18 19 21 18 16 13 22 12 13 9 12 14 13 19 21 16 14 18 17 17 14 11 17 19 13 20 12 16 21 15 10 12 14 14 17 19 12 12 16 13 16 20 15 17 15 14 11 14 15 11 13 15 15 14 14 16 15 13 12 16 13 11 14 14 10 6 14 20 13 19 11 14 6 15 8 19 15 14 13 15 12 17 15 12 16 14 14 12 10 17 14 16 16 13 26 22 18 16 12 17 16 18 12 12 14 14 9 10 14 11 27 12 14 11 19 13 13 15 18 12 17 15 21 5 12 16 18 18 15 16 9 22 18 11 17 15 13 8 14 15 24 16 15 18 14 11 16 19 15 19 20 20 14 15 13 26 13 20 14 17 24 16 16 20 10 10 10 22 16 19 11 20 17 16 18 23 13 19 13 15 17 18 21 18 9 11 15 14 9 12 15 17 13 15 9 14 19 14 16 23 10 21 18 12 16 14 7 16 15 13 16 15 18 16 18 16 13 18 14 12 13 18 18 15 9 12 16 13 16 23 11 18 11 16 17 17 16 17 19 11 18 26 14 15 14 16 21 18 14 15 17 20 12 13 11 11 19 19 9 13 10 12 16 17 9 15 13 11 11 11 19 12 18 18 17 15 19 18 12 15 17 21 15 16 12 16 16 15 16 19 18 12 11 18 19 15 12 13 13 15 19 20 19 16 13 8 16 12 14 20 16 9 17 16 14 5 17 13 18 25 13 15 19 21 14 19 12 21 20 18 19 14 18 17 12 13 14 17 10 17 16 20 8 14 18 18 16 17 14 13 19 15 19 16 16 15 17 14 15 16 14 15 16 19 13 9 12 13 11 16 13 16 18 21 20 11 16 17 23 16 9 11 18 16 16 15 17 23 15 10 16 12 20 18 15 22 20 19 12 16 21 13 16 11 22 11 19 19 10 18 8 12 19 9 14 15 19 17 15 14 17 13 8 15 5 17 17 14 16 18 15 18 13 13 17 20 14 15 21 18 14 13 12 15 18 10 12 13 19 14 13 8 18 14 12 15 16 19 15 21 13 20 15 14 12 7 20 19 10 14 11 14 13 17 9 17 15 17 13 12 13 18 17 19 20 11 14 15 16 13 15 14 21 13 10 24 14 18 13 20 15 16 18 19 21 11 21 16 12 21 16 15 10 26 7 14 18 17 19 20 20 15 17 13 12 16 17 12 15 10 12 16 18 17 15 21 13 12 13 13 11 16 11 14 14 14 12 23 18 18 17 23 22 16 14 25 8 15 14 16 17 18 13 15 19 16 19 14 24 12 18 15.318339100346022
18 17 22 14 18 29 16 28 23 22 24 19 15 26 16 17 12 12 22 18 22 23 20 23 26 25 18 20 15 15 23 19 23 21 19 30 22 11 15 20 19 23 25 19 14 20 15 23 27 20 18 19 15 14 20 21 13 16 18 19 17 21 25 20 22 20 18 24 18 20 15 15 8 19 23 22 25 17 16 9 25 11 26 19 16 17 14 16 23 17 14 22 15 16 20 11 20 15 22 22 19 34 28 23 19 21 22 19 25 14 13 21 19 13 15 24 11 30 16 24 17 24 20 16 19 21 15 21 24 24 7 18 16 22 23 16 24 12 27 24 18 17 17 15 11 21 18 29 21 20 21 18 16 20 24 19 22 29 27 19 22 16 28 18 23 18 22 34 16 23 20 11 13 15 33 22 25 16 25 21 19 23 26 13 16 21 18 18 22 31 21 13 15 21 17 12 18 20 21 19 17 11 19 24 15 21 27 15 27 23 13 18 22 9 24 20 19 19 15 24 23 20 23 17 22 22 17 17 22 23 20 15 16 21 15 22 27 15 19 14 27 15 20 22 28 26 14 24 27 18 17 22 21 28 23 15 19 24 22 13 16 16 16 21 23 13 14 15 14 19 20 15 19 14 14 18 14 25 16 26 20 18 19 22 17 15 20 21 25 15 23 16 22 18 15 21 23 19 17 15 26 21 16 17 16 14 23 27 26 22 21 21 8 18 19 16 24 20 10 22 26 23 11 23 15 24 33 18 18 24 26 20 28 21 24 23 23 27 17 22 24 16 17 17 16 11 22 20 23 10 14 25 27 15 23 16 18 22 19 29 22 27 17 20 17 26 20 18 16 22 29 19 15 18 12 14 18 18 20 14 27 22 15 23 27 28 24 13 14 24 21 18 18 20 27 17 12 17 17 26 26 22 24 21 24 17 22 25 17 23 11 34 11 25 24 15 24 11 18 25 13 18 21 19 21 16 17 20 19 10 20 9 24 16 19 17 24 18 22 17 20 22 24 14 22 28 21 16 16 15 18 26 10 15 15 25 17 18 11 25 21 16 18 22 23 16 27 21 21 23 19 16 8 22 24 13 21 17 27 15 24 12 17 17 20 17 12 20 18 19 25 29 11 19 18 20 18 20 16 26 18 11 34 12 20 18 19 17 16 21 28 26 13 28 22 12 29 21 25 15 34 8 16 26 21 26 22 22 16 25 15 18 14 20 14 21 18 18 24 23 24 19 27 19 14 17 18 15 20 16 18 20 19 16 28 23 24 18 24 23 21 21 34 12 22 22 21 19 22 19 16 21 19 25 18 28 21 24 19.673010380622839
16 22 25 16 20 35 20 38 27 23 25 22 13 26 21 24 16 15 26 28 27 22 20 26 33 26 23 23 18 15 24 20 27 20 17 32 20 18 18 18 19 28 26 22 17 19 13 24 33 24 23 26 21 16 20 24 18 19 21 20 18 26 27 19 28 25 20 27 20 25 18 12 11 27 23 27 27 21 23 12 31 18 27 29 21 20 19 18 28 17 15 25 21 21 26 17 26 16 26 25 23 40 34 29 20 24 27 20 28 22 13 26 21 16 15 29 11 31 19 31 21 28 26 20 25 27 19 24 22 30 7 22 19 29 27 16 27 14 34 27 23 19 20 18 13 29 21 33 24 24 23 27 16 29 29 20 28 36 32 20 29 16 35 21 28 21 30 43 21 29 19 12 23 16 36 27 25 18 30 25 24 31 27 16 17 23 19 23 25 39 24 17 16 26 19 10 22 22 24 24 15 13 26 25 17 27 34 19 27 28 14 19 25 11 25 26 23 22 16 26 23 25 28 22 25 28 19 20 28 30 26 18 17 21 16 25 31 21 23 21 27 19 27 28 31 32 18 30 31 20 27 19 24 31 32 17 20 30 25 16 19 18 18 22 23 15 16 16 19 18 23 16 17 16 17 20 12 26 23 29 26 18 25 29 15 16 21 26 27 22 29 20 25 25 15 22 22 21 21 15 31 24 18 15 19 17 24 32 28 25 26 21 10 16 20 16 30 26 14 27 28 26 18 29 20 26 32 18 17 24 27 21 34 28 24 26 29 32 19 25 29 22 18 23 21 13 27 18 31 10 15 26 31 20 28 16 25 27 24 27 24 34 21 21 22 26 26 22 20 32 34 23 17 21 11 20 20 21 24 17 29 27 20 32 32 32 23 16 17 29 23 20 23 23 32 23 12 18 17 29 32 26 27 24 25 21 33 29 17 25 12 38 14 27 31 17 25 13 21 29 17 22 21 18 21 14 22 19 22 13 22 10 30 20 23 20 24 22 22 20 25 22 28 21 27 31 25 15 21 22 19 30 11 21 16 26 17 18 16 30 26 20 18 31 24 19 32 25 23 28 20 16 11 21 24 13 23 19 32 17 24 18 22 18 23 18 13 27 21 26 29 33 17 19 22 30 18 20 20 26 21 13 37 16 28 23 24 20 17 28 32 30 12 34 23 13 37 28 30 16 36 7 18 32 21 34 20 25 21 30 19 20 14 19 13 24 16 20 26 32 26 21 37 23 15 18 23 17 25 18 20 21 23 24 31 26 23 23 24 26 22 27 35 16 24 25 25 27 23 24 18 28 23 36 21 32 28 23 22.875432525951557
19 27 29 16 20 38 24 47 27 22 27 24 17 31 17 24 21 19 30 30 26 20 23 31 38 24 26 25 18 18 22 27 33 18 19 38 24 19 21 17 24 34 26 22 19 21 12 25 32 27 28 34 25 17 24 26 20 26 24 18 16 29 28 17 29 28 22 27 22 27 24 17 14 32 27 31 34 21 25 16 34 21 28 33 24 19 21 17 32 20 18 28 24 21 28 25 29 18 25 33 31 45 37 32 24 25 26 26 32 23 14 27 24 18 20 28 12 32 26 32 24 31 33 25 26 22 18 26 24 34 8 20 18 38 31 15 29 16 39 31 21 19 23 20 16 31 23 35 25 24 25 30 19 33 30 24 32 37 33 21 29 24 37 31 28 24 31 43 23 34 24 13 28 20 38 29 26 22 29 24 31 29 33 18 19 27 17 24 27 36 32 22 24 28 18 12 23 23 26 29 15 19 28 26 21 32 35 22 28 29 18 23 24 13 31 27 23 25 15 34 25 32 32 22 26 32 21 23 31 35 28 23 17 26 22 26 35 21 20 25 31 21 30 37 37 31 22 33 35 22 31 18 26 29 33 20 28 36 30 19 22 21 18 25 29 14 17 18 20 19 20 18 15 26 19 25 13 27 28 27 28 20 27 29 19 18 24 28 28 24 33 22 29 33 17 25 25 24 23 20 37 24 21 14 19 22 29 34 30 32 27 22 11 18 23 24 31 25 12 29 34 25 22 31 25 28 37 18 16 23 32 21 40 33 25 29 26 32 24 28 33 19 20 31 20 14 29 17 30 11 16 22 30 21 30 22 27 31 25 24 29 32 22 25 25 27 25 26 16 34 38 25 17 26 13 25 21 28 28 16 33 30 24 38 34 38 26 20 17 36 28 18 20 23 33 29 14 20 20 30 27 23 36 30 29 23 41 31 19 27 14 42 18 28 34 16 29 15 20 35 20 24 23 20 25 12 21 22 24 18 24 13 33 25 27 23 29 22 24 23 28 24 29 22 27 31 33 18 24 20 21 31 13 23 17 20 16 18 20 34 23 20 20 32 28 21 38 23 24 32 23 17 15 23 27 12 19 23 33 17 24 17 21 16 27 21 13 31 19 33 31 38 17 19 22 37 19 28 27 29 26 14 38 18 31 27 24 22 21 32 30 35 14 40 27 16 40 37 35 16 38 8 20 32 24 36 24 26 24 30 23 24 17 20 13 27 21 21 26 35 24 24 41 21 20 20 23 18 29 20 20 22 25 25 35 25 23 24 23 27 23 29 37 15 27 27 26 30 28 24 21 33 25 42 25 33 23 28 25.166089965397924
20 29 28 19 20 43 28 54 31 26 27 22 20 31 21 27 21 24 34 30 26 23 24 32 37 25 33 29 23 18 23 31 32 18 22 36 28 22 21 17 27 43 30 28 17 22 16 28 33 29 35 37 28 22 22 23 24 28 29 19 19 28 27 21 33 29 24 26 28 29 30 17 16 37 30 32 36 23 28 18 30 28 30 36 24 20 24 16 30 20 22 33 22 25 30 26 27 19 31 35 30 43 35 32 28 25 28 26 33 26 15 28 27 19 22 31 13 33 27 38 30 32 33 25 26 22 21 34 25 39 8 24 20 46 40 18 26 19 43 36 26 19 21 24 15 34 29 31 27 26 26 32 22 37 33 25 30 38 34 29 33 26 45 30 25 25 35 45 29 33 22 16 33 19 43 29 26 21 31 25 33 31 33 19 19 27 20 24 30 39 41 23 24 33 21 13 23 27 25 29 17 20 28 26 27 33 36 28 31 31 17 25 23 13 34 27 27 28 16 37 29 35 36 25 31 30 20 28 34 36 31 24 18 32 29 27 37 23 20 30 34 23 32 39 34 34 22 38 40 23 31 17 25 31 33 17 29 39 37 22 21 21 19 22 33 14 15 18 21 17 23 20 16 28 21 24 11 30 31 31 31 24 33 28 23 22 27 32 27 27 36 28 27 37 22 25 25 22 28 19 37 22 23 16 20 28 31 36 28 35 33 22 12 19 24 27 36 34 12 26 35 28 25 34 23 29 43 22 15 25 35 25 47 40 20 25 27 30 26 30 35 23 18 32 23 18 31 17 28 10 23 24 34 19 31 27 30 36 30 21 30 35 19 34 22 28 29 27 22 34 48 30 20 30 21 29 24 39 32 17 35 30 23 38 37 41 25 28 19 35 33 19 22 20 39 30 16 18 18 29 30 24 40 36 33 27 44 37 21 33 18 44 17 32 33 19 33 18 23 37 20 25 25 27 30 17 25 23 25 19 25 16 37 30 26 22 27 19 29 24 32 27 33 24 28 29 28 20 27 23 25 33 14 23 22 20 16 22 25 32 24 21 20 37 30 25 43 23 27 32 28 14 14 23 25 12 28 29 36 20 27 22 19 15 34 21 12 32 19 33 33 38 16 26 20 43 21 32 29 26 30 15 40 17 32 30 25 27 23 39 29 42 14 45 27 14 38 38 36 19 47 10 21 40 28 40 26 34 25 37 22 22 20 23 13 26 20 21 31 37 22 29 47 25 21 25 29 14 35 23 21 27 27 33 38 27 28 27 26 29 29 31 37 17 32 24 27 34 31 28 19 40 25 47 28 32 22 30 27.217993079584777
22 34 27 21 20 47 29 56 34 28 30 20 23 30 21 32 19 27 35 37 30 22 25 34 37 30 37 30 28 23 26 34 35 17 24 35 26 26 22 17 32 44 32 32 21 26 16 28 33 32 34 43 29 20 24 26 30 29 35 20 23 33 25 23 38 29 26 25 34 33 31 18 21 41 31 30 39 21 27 24 26 28 35 47 31 24 25 20 31 20 26 37 21 24 31 22 23 21 34 33 33 50 36 32 32 30 18 32 34 34 17 30 32 22 22 33 18 28 29 41 33 34 39 22 27 22 25 33 24 43 12 28 19 50 43 20 23 21 40 36 26 25 25 28 16 38 32 33 26 31 27 34 25 46 35 26 31 42 33 33 29 31 42 35 27 27 39 43 33 39 19 19 41 21 39 32 25 29 33 26 32 31 35 21 20 26 22 27 28 45 51 26 23 43 23 13 24 27 23 28 20 22 30 30 31 35 40 29 34 29 15 29 20 16 41 27 26 31 18 34 34 31 40 29 33 29 18 32 34 39 31 26 19 29 39 30 40 23 22 30 38 26 37 40 32 36 24 42 35 22 28 18 28 34 35 20 31 35 39 16 28 24 20 23 39 17 12 20 24 14 20 21 16 29 25 31 12 40 29 35 30 26 36 25 24 25 30 31 27 28 39 37 28 37 26 27 34 24 31 19 41 26 27 15 18 28 31 39 32 40 39 23 16 20 20 27 44 34 14 32 36 31 27 37 24 29 42 30 19 27 32 26 43 32 19 32 30 36 27 31 38 25 22 32 29 20 37 19 30 10 23 22 37 19 32 26 32 39 28 16 32 33 16 36 30 31 35 24 24 35 47 32 22 34 24 27 29 41 39 20 37 33 25 46 39 38 25 32 21 35 39 20 23 21 40 24 17 21 22 27 30 23 43 39 35 27 44 43 20 29 20 44 18 35 37 20 34 24 25 34 24 26 28 31 34 25 27 25 22 22 22 17 36 34 31 25 28 19 29 26 32 24 33 30 33 33 31 19 29 23 26 31 19 26 25 17 17 21 30 31 25 27 22 40 33 23 46 24 31 31 30 15 18 23 23 12 34 31 38 24 33 24 25 17 41 19 12 33 18 36 38 37 22 29 27 47 22 35 32 28 35 13 39 17 35 31 27 23 27 41 30 49 14 51 24 15 41 44 37 21 46 15 18 44 24 45 29 35 28 43 23 29 19 27 16 30 21 19 30 43 22 36 46 25 19 26 32 16 40 25 23 25 28 38 36 27 33 29 28 31 27 36 43 19 35 25 32 31 31 32 22 45 25 47 29 37 21 35 29.048442906574395
25 33 27 21 18 52 32 54 37 30 34 24 26 29 25 36 15 32 35 37 31 20 26 32 39 30 45 31 30 26 25 31 33 16 27 35 22 27 23 19 35 45 32 31 20 27 17 28 40 31 35 36 29 21 22 27 29 31 41 21 26 33 23 27 40 33 30 28 37 35 32 21 24 40 32 26 40 18 23 28 31 28 37 55 31 33 25 16 33 22 27 40 21 24 35 19 19 24 33 30 33 51 36 32 39 29 16 32 35 36 17 30 34 22 23 28 18 26 30 46 35 32 38 21 28 20 27 37 23 44 14 28 23 41 46 20 24 21 40 38 27 26 23 28 17 39 36 33 23 30 30 42 28 46 38 23 34 39 32 35 39 37 40 39 27 31 46 43 38 41 18 21 39 24 35 31 26 33 40 24 36 29 38 24 21 26 28 33 36 47 52 26 23 48 23 14 23 27 22 29 26 24 35 29 31 35 36 27 36 31 17 31 17 16 49 28 30 34 23 34 33 29 36 32 28 29 14 33 39 42 35 32 19 32 41 34 42 21 24 34 36 27 37 46 37 36 26 42 33 24 28 19 37 34 38 22 30 31 42 19 36 30 22 25 42 19 13 21 26 15 23 25 12 28 27 34 12 42 28 36 29 26 34 28 25 28 32 33 25 28 36 43 28 34 27 30 34 28 31 20 41 26 28 19 20 31 30 41 31 41 38 25 17 18 18 29 44 33 14 33 35 36 34 40 27 29 42 35 24 25 32 31 40 29 19 31 33 40 24 30 39 27 22 34 34 21 39 24 30 11 21 26 40 18 29 29 27 37 25 17 32 35 12 36 33 34 42 27 24 34 51 32 19 37 26 25 36 45 42 23 40 35 23 46 38 38 28 36 24 37 42 23 22 21 43 27 20 22 22 29 34 27 42 43 31 28 47 48 21 28 17 41 17 31 38 24 37 27 26 39 21 24 28 31 33 24 26 23 20 20 25 16 39 35 33 24 30 16 31 29 31 26 37 31 30 29 34 23 32 25 29 31 21 26 26 15 14 22 39 35 28 23 25 41 38 24 48 24 34 29 35 16 15 24 27 11 37 33 35 25 34 27 25 18 47 15 18 40 21 28 42 35 28 32 31 45 26 35 37 29 36 14 35 17 35 36 28 24 26 45 33 56 16 48 23 17 46 45 43 21 51 18 17 49 24 47 29 29 32 47 23 29 19 28 16 31 21 18 29 42 27 41 47 26 20 27 35 18 45 27 27 26 28 40 35 29 36 26 32 35 26 42 42 22 35 26 39 30 31 28 22 52 24 45 32 40 24 33 30.216262975778549
24 26 26 21 19 55 39 56 43 30 30 20 28 30 29 40 14 34 38 44 34 18 25 34 39 30 42 27 31 22 23 32 37 16 26 35 23 30 25 22 35 51 30 34 20 26 16 30 38 33 34 38 28 13 19 26 26 32 47 17 19 32 25 30 44 32 28 28 37 36 34 21 21 43 29 27 42 22 22 27 33 26 33 62 28 34 23 17 35 24 27 41 20 24 36 16 17 23 31 32 34 49 31 30 43 26 15 35 31 33 20 31 39 23 23 27 16 29 29 49 33 38 37 21 31 21 28 38 23 44 15 29 25 38 46 20 28 22 37 40 28 25 26 28 18 42 38 38 20 33 31 47 25 50 38 25 37 38 28 42 45 36 35 35 26 27 55 48 37 38 17 21 40 20 30 35 26 39 42 23 35 24 39 24 20 29 33 36 37 47 48 30 24 56 21 15 21 27 23 31 31 26 37 32 35 34 35 25 36 35 17 31 18 19 54 30 32 30 24 33 31 30 38 32 31 30 13 32 41 44 35 32 24 29 40 38 49 20 26 35 32 28 42 46 35 31 24 44 29 26 33 18 37 36 35 22 30 27 44 22 40 29 23 26 44 19 9 23 28 16 24 25 11 37 28 34 16 48 26 39 28 29 34 29 23 33 39 33 23 28 32 45 28 31 27 33 32 23 27 22 42 26 29 17 22 27 32 41 32 40 44 27 19 18 22 26 46 34 14 37 33 36 33 42 28 31 39 35 20 28 35 36 39 26 18 30 30 38 26 32 40 27 24 32 39 23 37 27 32 14 19 26 39 21 29 28 22 38 31 17 39 38 9 36 35 38 44 28 30 32 52 33 20 38 24 26 36 46 40 25 34 34 24 49 36 39 25 38 24 37 46 25 26 26 36 28 18 23 24 29 32 23 42 46 34 27 47 43 22 29 16 45 21 33 38 24 39 27 25 39 25 24 28 39 37 26 28 19 23 26 24 18 39 32 41 26 27 16 25 28 33 28 40 36 33 29 43 25 31 26 35 31 22 26 34 16 15 21 41 41 32 19 29 46 41 24 55 26 35 32 33 16 15 24 25 12 31 34 33 27 36 28 24 18 43 16 18 43 28 31 41 36 28 32 36 37 29 30 40 39 34 19 31 15 39 40 26 28 26 44 30 53 16 52 20 21 45 43 46 19 55 20 15 60 29 51 28 29 34 48 23 28 24 35 17 33 17 23 30 42 31 41 49 24 16 26 33 21 46 24 25 25 26 36 33 33 32 24 30 33 30 39 44 22 31 27 39 25 36 30 23 57 27 47 32 38 26 33 30.859861591695503
24 26 26 21 22 60 39 52 45 36 30 22 32 39 31 41 14 33 36 41 31 21 26 35 38 32 38 22 35 22 22 32 38 17 27 40 24 33 25 25 36 49 32 31 18 30 16 32 41 30 33 38 25 13 20 27 22 31 49 14 18 35 30 30 41 39 29 25 40 37 39 29 23 42 27 29 40 25 24 30 34 28 35 64 22 41 25 20 36 28 31 43 19 27 39 16 17 22 26 32 32 47 33 28 44 22 13 37 30 34 22 35 40 21 22 28 19 30 25 49 30 36 38 23 29 21 28 35 24 44 15 32 24 41 47 19 29 25 35 44 32 30 25 28 21 44 37 37 19 33 34 51 28 49 34 24 37 42 21 43 43 35 37 33 27 29 56 47 37 39 17 24 40 22 25 38 26 37 40 24 40 24 40 26 20 30 32 37 38 44 46 28 23 48 22 17 23 26 20 30 29 28 43 28 40 36 37 27 38 34 18 31 18 19 55 31 34 30 27 30 31 31 36 34 32 30 13 30 39 46 37 32 22 30 36 37 49 21 27 33 32 29 45 48 35 33 25 43 28 29 39 18 39 35 34 25 29 27 40 28 38 28 26 27 48 21 10 22 28 21 28 29 13 40 29 37 23 50 25 39 29 33 36 28 23 31 40 33 24 27 32 48 28 31 28 34 32 23 26 22 43 27 32 16 19 32 32 38 34 41 44 27 20 16 26 28 42 34 13 37 30 41 35 40 31 29 39 35 19 31 35 43 43 27 16 28 32 39 29 29 32 33 28 35 40 27 41 29 28 18 18 24 37 20 24 29 22 40 33 18 42 38 10 35 36 43 43 28 33 26 58 32 23 37 27 24 39 53 38 27 29 33 23 45 36 43 22 36 24 39 41 25 29 21 38 30 17 21 23 28 31 25 45 46 39 26 49 43 25 25 18 48 22 32 37 25 39 28 27 40 29 22 27 38 36 26 30 18 25 31 22 19 37 29 45 27 27 18 25 26 31 30 41 38 36 29 41 29 31 32 38 34 26 25 36 19 14 21 44 41 31 19 29 45 43 27 55 31 41 29 33 17 16 26 25 14 36 37 36 30 31 27 26 19 42 19 18 39 32 32 44 36 31 28 39 32 34 35 42 38 33 24 29 16 36 39 23 29 30 43 30 49 17 50 24 27 53 42 46 17 59 22 14 56 31 50 22 28 39 45 23 30 25 33 17 31 15 23 29 41 33 49 51 20 18 28 31 26 48 22 23 26 27 38 35 36 35 20 32 36 30 33 44 27 33 30 47 26 41 35 22 54 28 42 31 39 30 33 31.47923875432526
18 23 27 22 23 56 39 56 45 42 29 18 35 40 31 43 16 32 37 33 30 22 26 38 33 33 37 28 38 25 21 32 42 15 23 41 24 32 29 29 39 44 38 31 19 33 17 40 39 29 36 43 23 13 21 26 28 35 45 14 18 35 28 28 39 37 33 28 42 37 45 35 24 42 26 28 40 26 27 25 32 32 40 58 26 40 20 20 35 28 33 39 25 27 36 17 17 22 30 33 33 44 34 29 46 21 11 40 31 30 23 39 40 20 24 32 17 32 24 50 28 35 39 24 24 16 24 30 29 43 19 27 26 38 40 18 33 24 32 47 34 35 29 27 22 43 31 40 20 38 33 56 39 45 32 22 38 35 21 41 46 38 34 34 27 30 56 45 33 40 16 25 41 25 25 39 25 38 39 21 39 27 42 26 20 30 30 41 41 42 46 27 18 51 23 18 25 29 21 30 34 29 43 32 37 37 35 22 40 38 20 30 20 21 54 29 34 34 32 27 27 32 35 32 33 34 13 26 37 44 36 36 23 32 35 30 47 20 28 30 30 37 47 50 37 32 30 42 27 27 43 17 35 34 34 27 30 27 41 28 38 28 30 27 49 19 9 25 36 21 31 28 13 38 31 35 27 51 21 39 28 33 39 24 19 28 41 36 25 28 27 46 24 33 24 35 31 27 25 21 40 30 37 17 19 31 32 42 33 34 44 31 24 14 30 30 47 34 13 42 33 44 36 40 28 30 35 38 18 33 34 48 39 26 17 25 29 41 32 28 30 36 32 32 40 28 46 31 30 18 20 24 36 18 20 30 21 41 33 22 43 36 8 36 34 42 40 30 35 27 57 31 22 40 32 23 38 54 40 29 32 35 25 48 35 46 24 32 24 40 35 28 31 25 39 30 16 23 24 27 33 26 42 39 42 27 45 42 29 22 19 47 24 31 32 30 32 31 28 43 34 25 25 40 31 26 36 15 23 36 24 18 36 30 43 30 28 19 25 26 30 30 37 40 37 30 43 29 33 37 38 34 25 23 41 20 15 23 45 42 30 17 27 46 45 29 54 33 46 26 35 19 17 26 24 12 33 38 41 27 31 28 30 17 43 21 17 40 29 35 43 38 31 30 40 30 36 38 47 37 40 26 30 19 36 39 19 33 30 46 27 48 16 53 28 28 50 38 46 18 58 19 15 61 33 54 25 30 36 41 27 27 26 38 21 36 15 22 27 41 32 52 47 21 16 28 26 27 47 24 23 26 27 39 35 36 38 18 35 39 33 32 43 26 31 32 52 25 35 35 21 50 29 47 30 38 33 30 31.844290657439449
19 20 25 24 22 54 39 54 41 47 32 19 32 42 32 46 19 35 36 33 30 19 22 36 33 30 36 30 38 28 22 29 45 15 20 43 24 35 32 30 37 41 35 34 17 31 18 33 39 34 39 42 25 13 22 27 29 35 49 12 15 34 29 29 38 38 39 30 38 42 42 30 22 38 22 26 36 30 29 26 32 31 35 53 24 43 20 18 36 26 34 40 21 25 38 15 14 24 29 29 27 47 31 33 46 18 12 39 30 26 25 38 40 20 21 34 19 30 25 48 25 31 35 28 24 15 28 34 31 41 19 25 28 35 38 19 33 25 28 49 34 34 34 27 17 44 29 36 19 36 33 54 43 46 33 25 36 36 24 42 47 36 31 31 30 28 56 40 33 45 17 22 39 26 26 40 27 37 40 21 36 30 44 28 18 30 27 40 43 41 47 27 15 50 27 20 23 30 23 30 34 23 39 28 39 38 31 22 36 35 17 30 20 19 47 28 34 37 32 28 27 36 32 30 32 36 14 30 36 41 36 38 25 36 37 35 42 17 27 30 34 34 47 45 37 32 28 39 29 25 39 17 31 36 32 28 36 23 38 27 39 26 33 26 48 20 10 28 35 24 27 32 12 37 34 35 24 57 23 41 28 34 47 22 19 26 40 37 32 29 26 45 21 37 26 32 30 30 22 20 41 29 37 14 20 36 34 45 37 39 47 34 25 16 33 31 48 36 17 48 31 45 33 38 29 28 37 38 17 28 36 52 35 27 18 29 25 39 34 27 26 34 36 28 43 27 47 30 31 20 20 30 33 19 15 26 22 43 31 24 46 40 9 38 31 46 37 30 35 30 58 27 22 42 35 26 40 52 42 27 32 31 26 48 34 44 24 27 23 39 31 28 33 26 38 27 16 25 25 26 31 26 40 38 50 28 47 43 30 24 19 49 25 29 34 28 35 31 34 38 34 25 24 43 30 27 37 19 23 34 26 23 37 29 37 32 25 14 26 25 33 35 35 42 40 30 45 27 33 31 38 33 24 21 46 19 16 22 44 41 31 14 22 49 43 34 56 36 50 27 36 19 20 26 23 14 36 37 40 20 32 28 36 19 39 20 16 40 31 33 42 38 31 29 35 28 40 40 44 31 42 28 31 15 31 38 17 30 33 46 28 48 17 52 27 25 49 38 40 19 54 22 13 62 32 61 28 32 38 38 29 29 25 41 23 33 19 23 28 40 33 48 46 22 15 26 21 28 51 28 24 24 34 39 35 34 34 17 35 36 30 36 44 23 29 35 51 28 35 40 21 49 32 46 28 38 33 29 31.82006920415225
15 18 23 25 24 53 38 52 43 44 37 20 31 38 34 43 21 33 35 31 27 18 23 37 36 33 35 27 37 30 17 29 42 18 18 43 23 37 34 33 33 41 33 33 20 33 17 34 39 36 42 41 24 14 24 29 30 29 48 11 17 33 28 26 35 40 37 32 43 42 35 29 23 34 23 29 37 32 29 27 36 31 32 53 26 47 20 22 36 24 31 40 21 26 36 16 12 30 28 23 27 48 31 35 49 18 12 38 30 25 25 40 36 18 19 34 20 28 24 45 20 22 35 27 25 17 30 34 27 41 24 26 29 32 40 15 31 26 23 45 34 31 38 31 18 51 28 36 16 36 33 61 42 46 33 22 31 35 28 43 43 37 33 27 30 25 56 40 29 47 17 21 43 29 24 37 26 38 37 22 35 30 39 30 17 30 26 39 44 35 47 29 14 52 29 22 26 25 20 34 36 26 34 29 39 34 28 24 37 31 17 25 22 21 49 30 35 38 29 23 22 35 29 23 32 37 16 27 36 34 36 38 26 35 36 33 44 17 30 28 37 34 44 54 35 24 28 36 28 24 43 18 26 40 32 28 34 16 39 26 42 27 40 29 44 20 12 27 31 25 27 36 11 40 35 33 29 58 24 40 29 32 52 24 20 26 40 41 30 28 26 43 20 43 21 31 32 30 28 17 38 31 31 15 21 39 37 44 38 31 46 32 31 18 32 33 45 34 14 57 26 45 34 37 27 24 43 40 14 30 39 49 34 26 16 28 24 34 34 29 28 33 36 27 42 27 46 24 26 21 21 30 29 20 15 27 21 41 32 24 42 45 11 38 30 46 32 33 37 32 57 29 17 42 40 25 46 52 43 33 30 29 27 49 31 42 24 28 20 36 30 25 29 26 43 23 17 25 25 25 29 24 34 35 50 31 44 45 30 30 20 46 26 32 34 28 35 30 34 35 37 22 21 37 26 24 39 23 24 36 28 25 31 34 31 35 23 11 28 28 33 31 37 40 40 31 39 28 39 34 33 33 25 23 47 19 16 24 45 41 32 15 25 43 46 34 55 37 49 31 40 17 23 29 23 15 41 32 40 18 32 29 34 17 40 20 17 40 32 38 37 38 41 29 39 29 33 44 43 38 41 30 28 16 27 36 17 32 30 45 26 51 16 47 27 22 50 32 41 21 48 29 11 56 32 59 26 24 35 33 32 25 23 48 22 28 24 20 28 42 37 48 47 15 15 28 19 31 51 31 23 19 37 39 37 34 36 16 35 40 31 44 43 22 30 33 50 33 36 38 24 44 28 39 33 35 33 29 31.62629757785467
16 19 23 24 24 54 36 51 42 44 37 22 28 35 35 46 19 33 33 33 28 21 21 38 34 29 28 27 35 31 16 29 43 16 19 44 20 35 31 33 34 40 34 28 16 35 16 34 39 33 42 43 26 13 23 30 26 31 46 13 17 33 24 27 31 48 39 29 47 42 34 28 23 31 24 27 38 31 27 28 39 28 32 56 27 48 22 25 36 24 34 42 18 28 38 18 12 30 31 27 24 46 32 35 57 21 16 38 30 26 29 33 39 17 17 29 24 32 23 48 20 22 38 29 26 17 34 34 30 39 26 29 30 35 42 11 33 28 22 42 34 32 37 30 20 49 30 33 16 36 35 57 40 40 29 21 25 35 30 39 39 37 34 28 30 22 48 39 27 49 16 19 38 29 25 35 31 40 36 19 37 33 38 26 19 31 32 32 44 36 48 29 14 48 31 28 27 23 21 38 36 28 32 27 37 33 24 22 35 33 18 24 22 25 49 29 33 40 28 24 22 39 28 24 32 40 20 26 38 38 39 39 28 34 40 33 43 15 32 29 37 31 46 54 38 25 26 36 27 20 43 18 24 40 33 26 37 17 42 27 41 28 32 28 43 20 14 28 25 24 26 31 10 39 29 31 28 55 29 37 31 31 53 22 22 26 41 49 32 25 29 44 19 41 24 27 30 29 29 17 38 34 29 13 20 36 38 42 34 30 40 25 33 21 35 33 50 37 13 63 29 41 36 33 24 22 43 41 14 33 40 46 35 29 15 23 22 33 30 29 25 32 32 31 43 23 43 24 28 24 26 35 31 19 16 25 21 41 36 24 46 47 11 33 31 49 31 31 41 33 59 30 18 39 44 22 47 43 49 37 33 27 25 50 28 41 23 27 23 36 31 29 30 25 42 22 14 25 28 23 27 28 33 34 47 32 39 47 27 32 17 46 24 34 34 29 38 38 33 41 33 26 21 38 29 23 43 24 24 43 28 24 26 42 29 36 19 8 27 31 37 31 31 40 41 35 31 28 40 31 30 36 26 19 46 20 16 22 46 44 33 14 28 43 42 34 56 36 50 30 36 16 19 31 20 15 42 36 45 19 28 31 32 20 41 18 18 43 35 32 39 43 40 30 36 28 36 43 40 38 42 34 26 14 25 36 18 35 25 41 24 52 15 45 28 23 47 29 39 20 46 32 11 55 33 53 27 22 35 34 34 22 22 51 28 28 24 17 28 44 37 41 41 15 19 30 18 29 49 28 24 18 38 39 31 36 37 17 34 42 25 44 40 22 29 32 48 36 36 40 24 42 25 37 31 40 35 31 31.55017301038062
16 19 23 19 29 48 30 48 39 40 35 20 30 33 35 43 18 32 32 30 26 21 24 44 38 29 30 27 35 30 14 30 41 15 18 38 25 31 31 37 31 42 39 27 17 34 17 35 41 33 34 40 28 13 22 35 26 30 48 15 21 39 24 29 29 49 43 27 43 36 33 25 26 33 23 25 39 31 26 28 38 27 31 56 32 46 29 26 36 21 37 41 20 27 38 18 13 28 31 31 22 46 31 33 56 21 16 38 29 25 30 29 35 19 14 33 28 33 26 39 18 24 35 33 28 16 31 36 34 35 34 30 30 31 38 9 34 30 19 38 35 29 36 28 20 45 30 32 15 35 34 57 32 40 29 24 27 37 29 43 41 34 29 24 27 22 44 39 26 50 17 20 35 28 29 27 33 38 38 19 37 31 38 30 17 28 32 30 45 31 45 27 12 43 31 33 24 25 19 42 40 32 25 23 36 34 24 25 39 31 17 20 25 27 45 25 33 40 30 23 19 39 28 29 28 43 23 27 34 33 44 38 29 32 42 28 49 14 34 29 32 29 40 47 39 27 25 40 28 19 43 21 23 39 35 26 43 17 41 28 38 28 36 32 45 24 13 27 22 25 28 32 7 35 28 27 32 54 28 32 29 31 48 24 25 27 42 43 27 25 31 44 18 43 22 29 28 27 28 15 37 35 29 15 21 40 35 39 31 27 41 27 37 21 35 31 43 37 11 61 29 40 35 30 24 20 42 33 14 35 43 45 33 31 15 24 19 31 34 26 24 34 30 32 42 27 39 26 25 25 22 37 31 19 16 25 23 40 38 27 48 47 13 31 29 52 29 27 38 28 57 28 22 38 49 22 48 44 44 31 32 31 21 46 28 41 26 28 26 40 28 28 29 25 37 21 13 26 27 23 23 32 32 28 44 31 38 43 35 30 19 46 23 32 34 30 36 36 36 40 29 27 21 39 31 21 50 27 26 41 29 23 23 43 30 36 17 7 28 31 42 31 29 37 49 34 32 29 35 31 36 38 26 20 50 23 15 16 41 43 32 13 27 37 36 34 56 38 48 30 31 14 21 27 20 17 40 35 40 17 28 32 34 20 40 15 17 42 33 36 36 42 39 31 33 27 33 45 41 35 41 30 26 12 21 36 21 36 24 41 26 46 12 45 32 23 43 28 40 21 44 39 12 52 34 46 24 17 40 34 33 23 25 54 22 24 27 16 25 36 40 35 36 14 19 29 18 34 44 24 21 16 37 36 29 39 35 14 33 43 28 39 38 22 29 30 40 40 33 42 26 38 27 36 32 34 36 32 31.08823529411765
15 20 20 17 28 45 31 48 36 44 30 21 31 32 34 44 17 33 32 28 27 24 28 46 37 28 24 25 33 28 14 30 39 13 19 35 28 32 35 39 27 46 40 25 18 39 17 25 37 35 37 37 30 15 23 34 25 34 48 15 20 43 24 34 27 44 40 26 43 34 33 21 26 34 22 29 38 29 23 25 34 22 32 55 35 47 34 24 30 23 38 46 18 28 41 17 16 22 28 35 24 46 30 33 52 22 14 39 28 26 29 29 32 21 15 34 25 38 29 35 18 26 36 33 26 15 29 34 34 32 38 30 29 29 41 11 34 28 18 32 39 32 29 27 19 44 34 33 16 33 29 56 33 39 32 27 26 39 26 40 41 31 29 21 27 21 40 43 26 46 18 20 33 28 28 27 36 40 38 19 34 31 38 32 18 25 31 36 48 30 45 26 11 37 30 40 24 25 19 35 42 28 27 23 32 37 22 24 34 27 16 17 27 29 41 26 32 36 27 19 19 41 29 29 29 41 23 25 34 31 49 41 30 30 41 25 43 16 33 34 31 28 36 39 35 23 21 37 28 20 44 21 25 33 34 26 46 15 35 31 33 28 34 28 42 25 13 32 20 27 31 32 9 29 23 27 30 52 30 29 31 27 46 30 26 21 45 44 28 27 26 46 19 41 23 29 34 24 30 14 40 36 30 20 21 42 34 38 29 27 33 31 35 24 32 30 43 31 11 60 28 43 39 29 23 20 36 31 16 36 40 47 33 37 16 22 20 24 35 25 20 33 27 31 40 26 37 25 22 26 20 39 33 21 17 21 22 41 35 31 49 47 13 28 32 56 32 29 39 21 57 31 21 36 49 24 50 48 42 28 31 29 19 45 28 34 34 27 26 40 21 25 29 26 34 22 13 27 29 18 23 28 27 31 41 32 39 37 36 29 18 41 27 32 30 35 35 36 35 40 26 28 23 40 32 21 48 29 25 39 28 27 23 45 31 35 17 5 27 31 39 34 31 32 45 29 31 28 33 33 39 37 29 21 47 19 16 14 43 42 37 13 31 36 32 35 48 36 47 32 31 14 23 24 19 12 36 36 35 16 28 35 34 18 42 16 17 43 29 36 38 45 44 35 36 29 32 48 43 33 40 27 26 12 21 37 24 37 25 41 27 47 13 43 31 22 41 25 41 20 42 39 13 49 34 42 26 17 36 32 29 22 26 54 26 26 27 16 23 34 43 36 28 14 19 30 19 28 44 23 19 16 34 32 30 37 38 14 35 41 31 36 36 20 29 31 38 34 33 43 26 37 24 31 32 32 37 30 30.652249134948098
18 18 20 21 26 44 33 45 35 39 33 20 30 27 34 41 19 30 30 32 30 24 32 44 32 26 24 26 34 29 13 29 43 14 21 31 32 35 36 42 27 43 45 26 22 41 17 23 37 34 38 35 31 15 21 28 21 35 45 16 21 43 27 32 24 46 39 27 49 33 31 19 27 33 23 31 36 33 20 26 33 16 35 49 34 44 34 22 30 23 31 45 17 27 42 15 20 17 27 35 22 47 28 33 53 24 18 40 24 24 29 22 32 21 20 33 22 37 26 35 21 24 33 35 28 14 28 32 31 30 39 31 26 29 45 13 37 30 20 26 38 28 33 27 19 43 35 34 15 29 27 50 31 39 32 29 25 39 26 39 44 31 28 22 27 20 39 41 23 44 18 19 30 27 28 24 34 34 36 23 35 28 32 31 21 23 32 41 46 31 45 33 8 37 34 36 24 28 20 36 38 27 28 24 29 35 25 25 35 30 12 14 27 30 36 29 35 40 22 19 14 41 32 34 29 39 23 24 33 33 54 37 30 31 46 26 48 17 31 34 31 30 38 38 33 24 23 37 27 19 43 19 26 35 33 20 43 18 35 30 31 26 33 32 43 28 13 33 20 29 33 30 9 26 26 28 27 47 32 31 29 25 43 30 27 22 44 42 30 29 28 47 18 40 22 32 40 23 30 14 44 36 31 22 16 45 29 36 28 21 33 32 32 24 29 34 43 28 11 53 31 40 41 29 21 19 38 35 16 30 40 50 31 34 17 25 22 20 32 21 23 32 29 35 39 27 37 27 18 25 19 40 36 21 18 23 19 40 33 30 43 42 12 27 29 51 30 33 34 23 52 33 19 33 51 23 40 42 48 27 29 29 20 45 27 30 39 27 27 42 19 24 26 29 35 23 14 28 22 16 23 31 32 29 41 32 34 40 31 25 20 38 26 39 30 38 36 35 34 38 26 33 23 41 27 22 45 34 23 34 27 26 26 45 30 35 16 5 28 29 35 37 29 31 42 30 31 29 28 32 39 37 31 21 47 16 14 17 48 40 38 14 32 33 31 34 41 36 43 30 31 11 24 26 15 13 36 35 35 16 23 33 35 18 37 13 18 38 27 42 36 38 42 34 32 28 34 47 42 33 43 24 26 13 17 35 23 36 21 35 28 49 14 40 23 26 40 24 42 19 48 33 14 46 34 37 22 16 39 30 31 23 25 51 27 25 26 15 26 32 41 37 23 17 22 33 16 29 46 24 16 17 30 34 31 38 42 10 39 45 29 31 35 20 28 32 37 30 35 40 27 29 21 31 36 33 38 25 30.231833910034604
18 22 20 23 30 37 36 39 37 39 32 19 30 25 27 37 22 28 31 32 34 24 31 43 35 28 24 27 34 27 14 30 48 13 23 25 31 38 37 41 23 42 40 23 22 46 14 22 36 33 41 33 32 13 20 28 20 32 46 16 20 44 25 33 23 48 36 27 45 29 23 20 29 36 21 27 41 25 18 25 36 16 32 42 36 45 37 22 28 23 29 44 17 30 43 13 23 20 24 37 22 43 31 33 50 18 17 38 22 27 29 22 30 21 22 28 22 35 27 32 24 25 31 40 27 14 28 34 28 29 37 34 24 27 40 11 40 28 19 26 36 28 32 27 18 45 34 32 15 24 30 50 33 35 29 27 28 35 30 36 37 28 31 20 25 24 40 39 21 43 17 19 32 23 26 23 37 30 33 25 37 24 31 30 22 20 33 40 41 29 40 38 9 35 36 37 22 30 19 35 38 27 29 24 31 30 28 26 40 29 12 10 28 28 34 28 32 36 19 18 12 37 33 36 29 40 23 23 32 30 54 33 29 29 45 23 51 12 29 34 32 32 35 31 35 22 24 41 24 17 38 19 22 34 31 18 36 16 34 30 28 26 32 32 43 25 13 33 19 33 31 28 10 23 25 27 31 44 29 32 31 26 34 31 28 19 39 39 31 33 27 43 13 39 26 35 41 17 31 15 39 37 32 21 19 40 26 33 26 18 30 33 36 23 29 35 34 23 12 48 34 43 44 33 23 17 36 34 18 32 42 47 28 33 15 28 21 21 35 19 24 31 30 34 39 26 34 26 18 28 18 38 36 22 19 21 21 38 30 32 39 37 13 25 26 42 30 34 36 24 45 35 19 33 42 21 39 38 50 26 30 32 20 42 28 27 39 22 25 37 16 24 23 30 32 22 12 30 21 16 24 32 34 25 32 28 36 39 34 25 22 36 24 44 31 32 33 32 34 35 28 36 25 41 25 19 43 33 21 32 30 26 30 45 30 27 16 5 29 25 36 37 29 27 45 31 32 29 29 32 38 36 32 22 53 17 16 22 49 38 36 13 34 30 28 34 40 36 40 22 26 9 19 24 15 18 33 39 32 17 21 32 33 18 36 14 16 29 29 43 33 35 44 33 34 25 33 52 39 31 39 28 21 13 15 42 24 28 22 28 33 46 13 42 24 25 34 22 39 19 47 35 15 46 37 33 20 18 41 33 30 23 23 49 21 27 26 12 21 29 36 33 20 14 22 32 14 28 47 27 14 17 26 34 33 32 45 7 38 39 27 27 33 22 25 27 34 32 33 38 28 32 22 35 40 33 38 26 29.47923875432526
19 20 17 22 27 36 37 39 36 34 33 20 29 24 25 33 25 30 28 35 31 23 32 45 31 27 19 28 31 27 13 32 44 12 19 25 29 39 37 41 20 36 38 25 19 38 16 17 34 33 43 30 32 12 23 29 21 39 48 18 20 43 25 27 22 45 34 21 39 31 25 22 31 30 19 28 41 26 21 25 37 12 31 45 36 42 39 23 27 23 25 39 19 30 42 13 23 20 28 39 22 43 31 32 45 20 16 41 24 27 29 24 32 19 25 31 22 33 24 30 23 25 33 41 24 18 29 36 30 27 36 37 29 28 39 11 41 30 21 22 36 25 32 25 16 40 33 30 16 23 32 43 31 35 29 27 29 33 29 34 36 25 34 17 25 26 37 36 22 41 16 20 30 21 26 19 37 29 31 23 37 20 31 32 20 19 34 43 43 28 40 36 9 34 36 39 17 25 21 35 33 27 24 24 31 29 28 24 35 29 13 9 26 33 33 26 31 34 17 20 13 36 38 36 25 41 24 23 30 33 48 32 35 32 42 26 46 11 24 37 30 31 35 32 35 23 24 39 25 17 33 19 21 29 22 18 36 14 35 35 27 22 30 29 42 29 12 35 16 38 37 28 13 19 24 29 29 42 32 33 30 26 32 30 33 22 38 38 29 26 32 46 13 41 27 38 40 16 30 15 41 40 32 19 22 42 26 35 18 20 28 34 35 22 29 38 34 22 11 41 37 41 42 35 26 15 34 31 18 32 46 38 24 32 17 29 20 20 33 20 25 33 28 39 40 24 35 22 18 28 17 40 30 25 20 24 19 33 27 31 37 35 12 24 25 39 28 33 33 23 40 38 22 32 38 20 37 38 54 24 29 29 21 33 26 24 38 19 24 32 17 27 22 29 30 20 11 29 20 16 22 29 39 23 32 24 37 33 34 27 24 33 26 43 28 32 34 25 33 30 30 33 23 42 26 20 42 36 16 33 30 27 34 38 29 26 19 6 27 24 29 38 31 27 41 29 31 26 26 31 35 32 30 24 56 18 16 22 44 36 34 15 30 30 32 31 40 35 38 25 25 8 18 23 16 20 30 38 29 23 19 33 32 19 36 15 16 27 34 39 32 39 47 29 33 24 32 51 38 30 40 27 17 16 14 36 26 24 24 27 32 44 13 37 26 29 29 22 36 21 47 40 12 40 34 33 16 17 29 39 31 22 29 41 24 28 27 13 20 30 36 35 18 15 20 28 13 31 45 26 13 18 26 30 31 29 44 6 31 31 25 27 32 24 23 25 32 33 30 36 29 33 22 36 43 36 38 29 28.86159169550173
14 20 11 21 29 29 41 35 37 34 39 20 28 22 24 32 22 28 27 35 35 20 35 46 28 28 17 29 32 32 12 30 44 14 18 27 31 31 32 42 17 31 39 24 19 42 18 19 31 34 41 28 30 11 23 27 19 37 42 19 23 39 28 29 24 44 35 19 34 34 24 20 29 29 22 29 39 28 21 23 36 13 28 42 37 40 40 21 26 24 23 39 20 33 43 14 27 20 33 40 21 34 26 32 41 18 13 39 23 26 25 21 32 17 23 32 22 33 21 29 21 23 36 40 25 15 28 32 32 23 38 37 35 27 35 11 40 31 26 21 32 27 33 25 13 37 35 25 19 22 36 38 34 33 29 26 30 26 29 33 35 25 34 13 26 23 32 36 19 42 17 22 31 19 23 20 39 28 23 23 35 17 26 34 18 17 35 38 42 27 34 34 9 27 29 36 18 25 25 29 30 29 21 25 32 25 28 23 35 31 15 10 27 34 31 30 36 36 15 20 16 33 37 35 26 39 25 22 32 27 47 27 38 32 39 20 41 10 24 34 33 31 26 31 37 22 24 37 24 16 32 19 22 28 21 20 32 14 36 34 26 21 27 32 42 31 14 37 17 39 38 28 14 17 25 28 31 36 35 30 27 27 30 30 23 18 40 38 27 27 34 45 13 38 25 42 38 17 34 20 35 36 30 20 21 41 24 30 14 21 26 38 32 24 29 33 33 15 10 39 46 38 38 32 30 14 34 34 21 23 39 38 25 31 16 32 16 20 34 19 22 31 27 38 42 23 33 23 19 29 16 44 33 21 23 25 22 34 23 33 37 32 16 25 24 34 28 31 32 26 35 35 22 35 37 15 36 39 51 23 30 29 26 27 24 23 35 21 27 31 16 24 20 26 27 23 11 33 20 14 21 34 33 21 29 23 29 32 31 24 23 29 30 40 28 32 33 24 33 28 32 34 26 37 26 19 45 34 18 33 29 26 30 39 28 28 24 5 27 23 29 38 31 26 35 33 32 25 26 32 39 28 25 22 45 17 18 25 44 37 34 13 31 28 33 32 37 26 36 23 24 8 19 20 15 21 28 37 31 23 18 32 28 21 34 16 14 26 32 37 36 32 48 28 34 25 29 50 38 33 40 31 16 13 16 30 21 21 24 21 29 42 13 34 24 31 27 17 35 21 45 35 11 35 35 35 12 17 29 39 33 20 25 39 26 28 27 11 21 32 36 32 18 14 20 26 8 35 42 30 14 17 28 30 33 28 37 5 27 27 22 23 30 26 25 21 26 34 31 39 29 31 25 33 43 32 34 24 28.07439446366782
9 20 12 19 26 26 36 28 34 29 37 20 29 21 27 29 25 24 27 35 39 18 36 42 24 22 19 27 28 33 12 28 39 13 20 30 34 29 30 38 17 31 43 25 19 40 17 21 27 32 40 26 30 14 29 23 20 35 39 18 28 36 27 29 24 40 31 17 29 35 23 20 25 26 21 32 33 26 20 24 34 15 25 38 38 40 36 21 25 24 25 35 21 38 40 12 30 20 34 34 21 32 28 31 38 18 15 35 24 22 26 19 31 17 24 30 24 34 22 26 18 25 35 39 28 17 27 30 31 25 38 33 38 28 34 11 37 30 24 19 31 30 30 22 16 36 36 26 18 23 38 35 32 28 33 27 27 24 29 30 36 21 36 13 26 23 29 36 22 43 11 24 28 21 22 19 42 26 23 25 36 19 28 32 18 18 34 38 38 29 34 31 8 24 27 41 21 23 29 27 31 29 21 24 33 24 25 25 32 32 13 7 28 37 33 31 37 35 13 18 18 33 37 39 24 36 27 23 29 27 42 23 39 31 33 19 34 12 21 27 33 30 24 28 30 19 27 36 24 13 33 18 19 29 18 21 28 11 33 32 24 18 26 31 38 30 15 40 17 42 33 27 16 13 28 29 27 35 34 28 25 27 26 33 26 18 35 38 33 24 32 47 14 39 21 43 33 15 36 21 36 37 32 21 23 38 22 25 12 23 25 42 34 22 28 32 32 14 11 34 47 32 39 33 29 15 36 34 18 21 37 35 28 31 17 30 16 19 35 17 18 31 27 34 42 22 30 23 19 29 14 41 33 22 22 25 25 38 17 32 32 31 17 23 24 30 25 32 32 24 30 36 24 34 32 14 36 37 49 22 33 27 27 26 21 22 30 19 26 32 14 25 17 23 29 22 13 28 21 13 21 31 31 19 31 17 30 29 28 23 24 29 32 42 25 32 30 19 35 26 30 33 25 36 20 17 47 36 17 31 28 26 34 35 27 27 23 5 25 19 30 37 30 23 34 27 34 23 24 33 37 25 20 22 40 14 17 23 39 39 32 13 26 23 34 34 34 25 35 25 24 8 24 19 16 22 24 36 28 24 16 33 36 24 28 14 14 25 32 31 37 30 42 25 32 23 29 42 34 26 39 34 14 16 15 30 19 18 24 24 30 36 10 32 24 34 25 17 30 22 41 34 13 35 32 31 12 17 25 41 28 20 20 32 30 27 26 12 22 32 35 32 17 14 18 25 8 33 36 30 11 14 28 28 33 26 32 6 28 22 23 23 31 27 25 19 23 34 28 37 25 30 20 30 43 29 32 21 27.134948096885816
8 21 13 18 27 25 31 26 32 27 36 18 27 22 24 29 27 24 28 29 35 17 35 35 23 22 21 26 25 35 12 30 36 12 19 26 34 28 33 35 13 28 44 25 15 40 16 18 24 29 40 28 25 14 28 19 19 31 39 22 30 36 23 31 24 40 34 15 28 34 26 17 26 26 19 31 31 30 23 22 37 15 29 35 37 43 38 24 26 25 25 36 22 39 38 12 32 26 32 33 20 30 28 31 34 16 16 35 25 21 24 16 31 19 25 33 23 30 24 29 18 25 32 37 28 17 26 26 32 24 38 29 33 30 30 12 33 31 24 21 31 26 26 24 16 28 35 27 18 21 39 29 35 22 29 29 21 25 27 32 32 21 35 14 26 25 24 33 19 39 11 22 27 22 21 17 46 21 23 25 34 16 29 29 18 19 34 36 33 31 31 30 11 22 25 43 21 22 29 25 33 34 23 23 30 21 23 31 31 30 11 6 28 40 33 30 34 37 14 16 17 33 33 38 25 38 28 23 29 25 36 22 37 28 32 22 32 15 17 28 28 26 22 23 27 19 27 34 24 18 31 20 19 27 16 21 26 14 34 36 20 15 28 32 35 30 16 40 19 38 32 28 16 15 23 27 24 29 34 28 26 22 27 34 24 20 32 35 34 21 31 46 14 32 16 38 31 14 38 22 35 31 31 21 23 39 23 21 11 23 24 37 36 22 28 29 30 16 12 32 45 28 45 30 35 15 36 34 18 21 36 34 28 33 20 26 14 21 34 15 16 32 27 25 41 26 28 23 17 28 12 37 35 17 26 23 27 33 11 33 35 31 19 26 23 27 25 30 30 26 28 37 26 33 28 14 36 35 46 20 30 24 35 23 22 20 29 20 24 33 16 25 17 26 28 22 12 32 24 12 21 32 31 16 36 16 28 24 29 19 24 30 29 42 23 30 26 20 31 25 28 37 23 35 16 16 45 33 19 30 28 23 34 35 29 25 22 5 25 16 30 35 31 20 33 28 30 20 24 28 37 28 21 22 37 14 18 24 37 33 30 15 27 23 29 32 33 26 29 27 23 8 20 18 17 22 24 36 28 26 17 32 37 22 29 11 11 24 31 31 36 30 40 27 32 24 26 39 31 22 39 28 13 17 17 30 19 19 26 26 31 32 9 34 21 31 27 15 26 21 37 33 14 32 30 31 11 16 22 39 27 21 23 30 35 23 26 9 22 29 30 29 15 16 17 26 8 31 32 29 12 15 26 24 31 24 31 4 30 22 22 22 33 21 25 21 26 35 27 36 26 33 16 29 43 28 34 26 26.391003460207615
10 21 16 16 27 26 28 21 31 28 34 18 27 25 28 26 31 24 27 26 35 16 35 30 23 23 17 25 20 34 13 31 33 11 20 24 38 28 34 30 13 26 46 25 15 36 14 16 25 23 35 29 25 12 29 17 21 30 38 21 27 36 20 29 23 40 34 14 24 31 25 17 25 24 16 30 30 30 23 19 34 19 28 29 40 39 36 29 26 25 29 30 24 38 30 11 32 24 36 33 20 24 31 30 30 16 14 31 24 17 28 11 30 17 26 33 24 32 26 27 18 27 27 36 26 19 26 21 26 23 37 26 30 33 28 14 31 31 26 23 28 24 27 21 19 27 34 29 17 18 39 25 39 23 31 28 23 24 24 33 31 27 36 15 31 26 23 27 16 37 10 21 25 26 18 17 37 23 23 24 34 19 25 29 18 21 35 39 30 29 29 30 10 22 21 41 21 23 28 27 31 34 22 20 29 20 23 28 31 25 12 6 28 37 31 30 30 36 12 14 17 31 34 39 26 39 26 24 25 23 32 20 34 29 31 21 30 17 17 25 26 23 20 23 27 16 29 32 22 19 30 17 19 26 15 17 31 14 33 33 18 15 26 29 36 30 14 40 20 34 29 28 18 17 25 24 23 27 33 28 22 22 26 30 24 19 32 32 35 20 25 40 12 33 15 35 30 13 42 25 33 33 33 24 25 35 21 21 9 23 20 35 33 28 28 26 30 20 14 26 40 27 39 29 34 13 36 36 23 20 38 35 25 37 17 20 14 19 33 13 13 35 25 27 37 31 29 27 20 27 12 35 32 18 27 20 27 34 11 30 33 30 19 25 22 27 25 29 26 19 26 36 25 31 25 12 31 32 46 17 30 27 31 17 21 19 28 26 28 28 18 25 16 27 29 22 13 29 23 10 22 34 30 17 32 17 26 20 31 15 24 30 29 40 22 33 24 23 32 22 26 40 24 34 16 15 47 34 17 25 28 25 31 37 32 25 18 8 22 13 28 38 29 19 33 28 31 24 21 29 35 29 24 22 33 12 17 21 33 31 28 16 26 22 30 29 33 25 28 30 18 7 18 21 15 21 18 37 31 29 17 31 35 18 30 9 10 22 32 32 32 29 37 28 29 21 25 38 27 22 37 26 12 17 17 25 23 23 24 25 34 29 10 30 22 27 25 16 28 22 32 31 15 30 27 33 9 17 19 39 29 22 25 29 36 22 28 9 22 27 31 24 13 13 16 27 9 26 28 31 12 15 25 24 31 25 28 4 30 22 21 24 27 24 23 17 28 31 26 30 23 31 15 27 43 26 29 26 25.59515570934256
12 20 14 15 22 22 30 17 28 27 31 17 26 25 31 25 33 21 27 27 37 16 34 30 20 18 21 26 20 34 15 31 34 7 16 22 36 32 33 27 14 24 44 27 17 37 15 14 24 22 38 27 30 16 31 18 23 27 34 19 26 32 16 29 19 37 34 16 23 30 25 18 29 20 18 28 27 32 26 20 31 18 27 26 39 39 37 29 24 26 25 26 27 41 30 10 31 27 36 32 21 24 33 29 31 16 12 28 27 15 30 9 30 17 27 33 24 32 25 25 18 27 26 36 28 15 25 21 25 20 36 21 35 33 27 13 31 29 26 23 27 26 25 20 20 23 30 29 17 20 37 23 39 22 30 31 21 24 21 31 28 20 38 13 34 20 22 23 17 30 10 23 26 25 19 19 37 20 22 30 32 17 25 30 21 24 37 39 24 28 29 30 10 20 23 39 20 22 29 25 30 37 22 20 27 22 16 28 29 24 11 3 28 31 31 30 32 33 13 13 17 30 35 37 26 41 23 19 25 25 28 17 29 31 29 23 28 19 14 26 28 22 20 18 23 14 29 34 23 19 29 18 18 27 14 18 27 17 27 34 19 13 26 25 35 31 14 44 24 31 26 30 19 18 26 24 20 24 32 28 22 24 24 31 23 20 31 31 36 19 21 32 10 30 16 36 28 16 38 23 27 34 34 20 31 30 21 19 10 25 18 34 28 30 23 24 27 19 14 26 40 28 34 27 39 12 32 33 26 19 36 33 22 37 15 24 14 18 36 12 13 36 22 26 35 29 29 25 23 25 12 35 28 14 30 21 25 34 9 24 31 28 19 24 20 24 24 26 23 20 22 32 25 28 25 11 31 30 40 18 32 23 35 16 19 19 26 20 28 26 19 27 15 30 30 21 11 27 27 9 25 33 26 16 28 16 28 18 32 14 26 31 26 38 19 30 23 25 32 19 24 38 26 31 16 15 47 33 16 22 24 21 30 33 32 22 18 9 18 12 29 40 25 20 32 26 31 26 18 29 35 29 21 23 27 13 20 24 28 31 26 18 29 18 27 26 31 22 25 31 19 7 23 20 14 20 19 34 31 30 15 28 31 16 27 9 10 19 28 29 31 28 38 26 30 22 24 32 28 22 34 23 13 18 17 17 25 23 26 24 33 25 10 28 19 28 24 16 25 23 28 32 17 27 25 32 10 17 15 32 30 23 28 27 37 21 25 8 21 27 27 22 15 13 16 27 9 25 23 33 14 15 25 20 32 28 28 7 32 23 19 23 27 24 19 18 27 30 26 29 22 30 12 21 42 27 24 23 24.81833910034602
12 16 13 13 23 21 25 15 24 27 27 16 26 27 33 27 33 20 28 24 34 17 33 28 18 18 19 29 19 36 14 30 32 8 18 22 36 27 37 27 12 23 44 26 21 32 13 13 25 20 38 27 29 15 27 16 21 25 31 20 24 31 17 34 20 32 32 16 21 27 18 20 31 19 18 24 24 32 25 19 32 21 26 22 37 30 34 31 23 25 25 23 27 43 27 11 27 23 39 29 16 22 32 29 29 21 13 28 27 16 32 7 27 18 29 29 25 30 25 23 18 29 29 33 29 16 25 26 23 22 33 21 37 35 23 12 31 26 24 20 25 24 23 22 17 23 27 31 14 20 33 19 40 22 31 31 19 22 21 26 27 19 34 12 29 18 19 21 17 27 9 23 23 30 18 18 34 22 22 29 31 20 24 28 19 26 37 34 24 25 28 30 7 17 21 31 20 21 30 21 27 35 22 23 26 19 13 24 30 21 11 4 26 33 29 29 28 34 15 12 17 31 29 35 20 37 22 21 21 27 27 18 30 30 29 20 27 18 15 27 30 22 21 14 19 13 28 30 21 21 28 22 15 24 14 20 29 17 23 33 18 14 22 26 32 34 9 42 23 26 24 29 22 17 23 27 15 25 28 23 21 26 20 26 26 17 28 27 34 21 21 31 10 27 16 36 24 17 32 26 27 31 35 19 34 25 21 20 12 24 18 34 25 32 19 23 23 20 16 27 39 28 30 22 47 14 26 29 24 18 32 30 14 38 19 23 18 17 30 14 10 37 26 22 35 27 25 24 25 25 12 26 25 15 32 18 21 32 9 28 27 23 19 26 19 25 22 26 17 20 17 30 24 26 23 11 26 31 36 18 30 22 38 15 18 18 26 22 26 24 22 26 16 30 26 24 11 28 26 8 27 34 22 16 22 16 27 17 37 14 27 30 25 32 19 35 21 24 30 17 26 34 26 28 14 16 47 31 15 20 24 18 24 24 29 25 16 10 17 11 26 36 23 22 34 28 30 19 18 27 35 26 24 23 23 16 17 27 27 33 25 17 29 17 28 26 31 20 28 30 17 6 24 17 11 20 20 35 29 32 15 27 25 14 25 7 10 19 29 30 25 26 35 26 31 20 24 31 25 22 29 22 11 22 18 15 28 23 29 19 32 22 11 27 15 22 22 15 22 28 25 30 19 25 23 31 12 15 13 27 29 21 25 25 35 16 24 7 22 24 28 20 15 13 16 22 10 24 21 33 13 16 20 16 27 28 25 7 31 25 16 21 26 29 17 19 29 27 26 27 21 27 10 17 42 24 21 23 23.804498269896194
13 15 14 11 24 17 26 13 25 26 27 15 24 29 34 28 37 19 28 22 34 18 32 22 14 15 19 25 16 32 15 28 30 8 20 25 35 28 39 27 11 24 40 28 22 28 14 16 24 18 39 26 29 16 27 18 21 22 31 21 25 31 17 35 15 24 31 18 19 24 16 18 31 15 21 20 23 35 25 19 28 22 22 17 37 29 33 37 16 24 22 20 26 41 22 10 24 24 32 28 17 22 28 25 28 21 13 26 31 14 33 7 30 19 30 26 28 29 25 23 22 31 30 28 26 16 26 27 23 21 34 20 33 30 18 12 31 22 24 19 23 26 22 23 15 21 29 33 18 23 30 20 35 22 30 33 19 23 21 20 28 21 28 13 30 17 20 20 14 24 10 23 20 34 14 20 29 20 24 24 26 20 24 30 20 29 38 30 20 26 27 29 7 18 20 30 19 22 29 21 22 36 24 23 22 22 11 24 27 19 9 3 24 30 25 28 28 34 19 13 17 32 22 35 19 34 22 18 22 26 28 19 26 34 27 18 25 22 16 28 32 26 21 14 18 17 30 33 18 21 26 21 15 22 14 16 32 19 22 30 21 13 18 24 28 33 9 39 26 27 22 29 26 15 26 24 18 22 25 23 19 27 21 30 24 18 26 27 33 21 17 29 10 24 17 32 24 17 26 26 23 30 37 20 33 24 19 22 13 24 19 29 24 35 15 21 22 20 11 24 35 24 24 18 47 12 24 25 25 18 28 31 16 34 16 25 19 14 28 12 10 35 27 25 30 29 22 21 25 23 14 24 24 16 32 17 19 25 8 26 25 21 22 26 16 26 20 23 13 22 16 27 25 30 24 12 25 29 36 19 31 18 35 17 17 19 25 19 22 24 21 26 22 28 28 27 12 24 24 9 23 35 19 17 20 19 26 15 36 12 29 28 25 26 18 31 16 25 32 15 21 32 25 25 13 14 41 27 19 18 26 21 21 25 27 23 17 11 19 13 27 27 21 20 29 31 30 19 18 26 31 24 22 25 21 17 19 33 23 26 26 17 35 18 26 25 28 21 26 27 19 5 22 20 12 23 18 37 26 28 16 26 23 12 23 6 11 20 32 29 26 25 37 28 32 20 24 30 20 20 28 23 12 24 19 13 23 23 31 17 29 17 10 23 14 20 20 13 20 28 23 24 21 24 24 29 13 16 12 21 27 23 29 26 32 14 25 7 23 23 25 19 17 13 16 18 13 21 18 32 16 19 19 16 28 30 24 7 29 30 15 23 25 31 18 20 27 29 25 24 22 25 13 15 38 20 22 19 23.08304498269896
13 12 16 9 23 14 26 13 24 22 26 13 19 24 34 27 37 20 27 18 30 22 30 21 13 18 17 23 14 31 11 22 22 9 25 24 33 25 36 23 11 27 39 24 23 23 17 17 22 21 37 24 32 19 26 14 26 25 27 24 22 32 18 34 14 22 31 17 15 20 15 18 30 14 21 21 23 32 26 22 29 22 24 16 31 27 35 39 19 21 22 17 30 43 20 10 21 26 30 26 18 22 20 24 27 24 11 25 26 11 38 7 27 19 23 23 28 25 24 19 19 35 27 27 23 18 25 26 24 20 34 22 33 29 15 15 30 22 22 18 22 25 24 25 12 23 29 31 14 26 32 18 34 25 31 33 22 20 23 16 23 21 26 13 30 19 18 16 17 23 11 23 17 37 16 17 27 21 24 26 26 18 24 28 20 26 34 24 18 28 26 28 7 14 22 25 17 24 28 21 22 36 22 22 16 24 11 25 28 20 8 3 21 30 21 27 25 34 22 15 18 33 23 33 17 31 19 20 21 28 29 18 29 38 24 15 21 27 13 29 29 25 20 14 16 20 31 33 12 24 26 23 14 21 12 15 27 21 19 30 23 12 18 25 21 34 8 37 27 30 21 25 26 16 28 21 20 21 26 24 19 25 22 26 21 19 25 26 31 22 17 25 13 21 21 25 22 15 28 25 18 30 37 21 34 22 18 22 13 29 19 26 22 37 14 22 21 21 12 22 31 26 23 21 50 12 23 25 21 19 23 33 16 29 15 24 15 14 29 12 12 33 22 25 28 29 22 18 29 25 14 22 18 16 29 16 17 24 10 27 26 20 19 24 17 25 19 19 11 20 15 26 22 28 20 11 23 27 29 18 31 19 29 16 19 18 26 20 20 21 21 24 21 23 29 24 15 26 26 10 28 32 20 20 19 17 25 14 32 13 26 27 25 23 18 28 15 24 31 13 26 30 26 23 13 14 37 29 17 17 24 16 20 21 25 24 18 13 22 10 25 24 23 18 24 25 27 18 16 30 32 22 23 21 21 21 20 30 23 20 19 14 34 15 25 23 24 17 20 29 20 6 22 21 14 20 14 33 21 30 14 23 21 10 21 7 14 20 27 25 26 22 32 24 26 17 19 29 19 24 30 26 13 24 21 14 23 26 28 18 29 13 10 19 11 18 23 13 20 33 20 24 24 20 22 28 13 17 11 17 27 20 30 25 32 15 25 9 25 25 20 19 18 9 15 14 17 18 18 30 15 19 20 15 25 28 20 8 28 27 16 27 22 32 18 23 25 32 26 22 23 19 15 12 37 16 22 20 22.27854671280277
12 12 12 10 28 12 24 13 20 20 23 13 15 21 35 27 36 20 23 19 27 23 28 20 14 20 16 22 16 27 10 25 21 12 31 25 33 22 34 21 11 25 33 28 22 18 18 19 20 24 35 20 32 20 22 14 24 28 26 22 22 30 18 33 14 22 28 17 14 18 15 20 34 10 22 23 20 33 29 22 26 19 24 12 27 21 31 37 17 21 21 16 30 40 20 9 19 29 24 22 15 21 19 23 23 26 11 27 23 13 38 8 24 18 21 21 26 23 26 19 17 32 25 25 19 20 24 22 25 21 31 24 33 26 17 16 25 22 21 18 21 25 23 28 11 23 29 30 11 29 33 18 32 22 30 31 18 21 22 14 20 19 25 13 25 18 14 14 18 23 10 24 17 34 17 16 26 18 21 29 25 18 23 30 21 25 29 23 17 23 27 28 7 12 21 22 17 24 23 20 20 39 20 19 14 19 11 25 27 17 7 3 21 30 24 26 26 35 22 13 14 27 22 30 16 28 14 16 20 25 26 18 26 34 24 17 21 26 14 30 33 24 19 16 17 18 25 30 11 26 24 21 13 21 12 14 24 18 18 26 20 15 17 27 17 30 8 39 25 25 20 20 27 17 29 21 18 17 25 22 16 24 21 23 17 16 27 23 28 24 14 25 16 16 20 21 21 14 26 21 16 31 34 25 34 21 15 21 9 25 20 26 24 37 12 24 19 21 13 21 31 25 19 20 46 16 21 22 23 18 18 28 18 25 18 24 15 13 28 13 13 28 20 24 24 22 20 16 27 27 9 19 21 14 27 17 18 16 10 29 24 20 17 24 15 27 20 18 10 18 14 20 22 29 18 9 22 26 27 17 29 18 31 14 16 17 27 21 20 23 18 24 18 22 29 26 15 26 27 10 29 35 21 17 18 18 24 14 31 15 20 25 24 23 18 30 15 24 30 14 27 29 29 23 10 12 30 31 17 15 23 18 19 21 23 20 16 11 25 11 26 22 22 16 22 24 27 17 15 30 30 19 24 22 19 21 22 29 20 20 18 12 35 16 29 24 20 19 22 25 21 6 21 19 15 22 16 30 17 29 16 23 19 9 18 8 15 19 25 23 24 19 28 20 20 11 16 26 17 21 28 28 13 26 21 13 26 24 29 18 26 12 10 17 11 20 21 12 21 31 18 20 27 21 21 24 14 17 11 14 33 22 31 22 30 15 22 7 27 24 22 17 17 10 13 13 17 19 17 29 17 19 18 17 23 28 15 10 27 27 16 28 19 28 17 20 21 30 25 22 25 18 13 11 38 12 23 20 21.342560553633218
13 9 11 12 27 11 24 13 14 17 20 12 14 20 35 23 39 19 21 17 24 23 29 19 14 22 16 18 17 26 11 23 21 11 22 21 35 21 31 20 12 23 29 27 20 16 19 17 19 21 30 20 32 20 21 17 19 27 22 20 24 27 18 39 13 19 25 18 8 16 16 14 33 10 22 22 22 32 32 22 24 16 23 11 25 19 30 35 14 21 20 16 29 38 20 8 15 30 17 19 17 19 18 21 20 30 14 28 19 12 38 10 21 16 20 20 24 22 24 16 19 33 28 21 19 20 25 25 24 17 30 19 34 22 15 18 21 19 19 15 23 28 24 27 13 24 25 34 9 26 35 16 30 17 31 29 17 20 19 13 18 17 21 12 22 17 10 12 18 21 11 26 14 33 16 15 21 13 20 30 24 17 21 33 20 23 32 22 15 18 21 27 9 10 18 20 17 23 25 18 20 33 24 21 13 17 11 24 24 15 8 3 23 27 21 24 23 34 18 15 15 24 24 29 13 27 13 14 20 21 24 17 22 34 24 17 21 27 14 25 28 22 19 15 15 14 23 26 12 31 22 20 13 19 12 17 24 16 17 24 21 15 14 25 16 31 7 38 24 23 22 20 26 14 25 23 17 13 25 22 16 22 20 22 16 15 25 16 23 23 15 21 16 14 21 21 21 13 25 18 13 26 28 24 34 23 15 20 7 21 16 25 23 37 11 23 16 20 13 20 27 22 19 20 44 17 19 22 22 20 18 27 20 20 18 28 16 10 29 11 13 30 20 26 22 25 20 18 26 26 9 17 18 15 23 19 20 15 10 34 27 19 17 21 15 23 19 15 9 18 13 20 22 29 18 9 23 24 22 16 26 14 26 14 17 16 29 21 22 21 17 25 18 23 27 25 17 24 30 11 29 30 19 18 17 16 24 11 31 17 16 23 19 22 15 26 12 20 28 12 26 27 34 21 8 12 26 33 16 12 23 14 18 17 23 18 17 13 19 12 26 24 22 14 19 23 19 16 14 31 30 22 25 22 16 19 24 29 16 18 14 14 30 16 23 23 18 15 21 23 20 8 18 19 18 18 16 25 15 26 18 27 15 10 19 7 18 17 25 22 22 18 23 21 17 11 17 26 14 23 28 23 16 27 21 15 26 22 29 17 22 10 9 15 13 19 18 13 19 30 10 22 27 21 19 23 14 16 11 13 33 22 27 21 32 13 20 9 25 21 18 21 15 9 13 16 19 19 15 31 13 23 20 18 22 28 16 10 29 23 19 29 17 30 17 19 19 29 22 18 25 17 14 9 32 11 23 19 20.344290657439449
13 7 13 9 25 9 20 13 15 17 15 13 13 20 32 22 39 23 19 17 26 25 25 16 15 16 15 17 15 20 9 22 18 10 18 18 35 15 33 21 13 21 26 28 21 15 21 13 21 19 28 18 27 18 21 18 20 27 19 20 24 20 19 39 14 17 23 15 8 13 16 14 29 11 24 20 23 28 33 23 22 17 25 8 24 17 29 34 15 21 20 17 26 35 22 7 14 30 15 20 18 15 17 21 14 30 13 24 17 11 35 10 18 17 16 18 25 20 26 16 22 26 29 18 18 24 27 23 21 14 27 15 34 24 15 25 21 19 20 16 23 31 27 29 14 23 22 31 8 23 33 15 28 13 30 30 16 18 18 12 17 15 24 13 17 17 9 11 18 20 11 26 17 38 14 14 21 13 22 31 21 18 13 33 18 28 30 22 15 16 18 27 8 9 16 21 16 20 23 16 16 33 22 18 13 15 10 23 26 16 9 2 23 27 19 21 21 28 20 15 15 22 23 28 15 24 13 16 20 21 24 13 24 28 22 17 24 26 16 20 24 20 20 17 15 14 26 22 11 35 16 19 14 18 10 19 22 14 16 25 17 13 11 25 15 31 7 36 24 25 22 18 28 13 23 22 18 11 24 21 17 22 19 21 14 13 24 14 18 21 13 19 16 13 22 23 22 13 24 15 11 24 24 23 31 24 15 20 7 19 13 23 23 34 11 19 11 21 15 19 22 19 18 21 37 20 16 23 25 21 14 22 17 16 20 27 15 10 26 12 15 26 19 23 22 25 15 20 26 28 9 19 16 17 21 19 19 15 10 25 25 20 18 18 13 23 19 15 8 18 12 16 23 27 17 11 18 24 22 14 26 13 28 12 16 18 27 21 20 20 15 24 21 24 28 23 21 23 33 11 26 27 17 14 15 12 25 10 26 19 17 20 16 18 14 21 14 17 24 12 24 21 34 19 7 13 23 31 13 11 22 13 17 18 22 19 16 12 20 15 23 24 23 13 17 24 18 19 17 26 27 26 26 21 15 20 29 29 14 17 13 14 29 14 23 23 18 17 19 16 21 9 22 17 17 18 17 23 15 28 24 27 14 10 19 7 19 17 23 21 19 16 18 22 15 12 16 25 14 23 23 22 15 25 22 15 22 20 28 15 22 10 10 12 10 23 17 12 15 32 9 20 30 17 17 18 13 13 14 13 33 22 26 23 31 13 20 10 23 20 20 17 13 8 16 15 22 17 14 30 14 23 18 18 23 30 17 11 32 22 18 28 17 25 15 20 16 24 23 16 24 17 16 11 26 10 21 20 19.513840830449828
16 5 13 10 20 8 17 10 13 16 15 15 14 18 31 20 35 20 19 13 23 24 21 17 13 13 14 14 14 20 9 18 18 8 25 19 31 13 32 18 10 21 23 28 17 16 24 8 22 16 25 16 31 20 20 18 16 27 17 18 24 16 18 40 13 17 21 17 8 11 17 14 31 10 23 22 22 25 32 25 20 15 22 4 19 16 26 32 17 19 18 18 25 33 19 7 15 30 14 20 17 13 15 20 12 26 12 21 14 12 34 8 19 18 15 20 26 16 25 15 19 25 24 18 17 26 28 22 19 16 29 17 37 22 12 28 20 15 18 16 20 32 29 28 13 21 20 26 7 23 37 14 25 13 25 27 12 21 15 10 17 14 19 17 18 20 6 11 19 16 11 27 17 34 13 11 16 11 22 31 18 20 11 30 18 32 25 21 16 14 13 26 8 9 13 23 12 17 27 16 15 30 23 17 14 16 9 23 23 16 12 2 21 29 16 19 18 25 20 15 16 19 22 25 10 19 15 17 20 15 21 13 21 27 19 20 25 27 14 19 26 21 18 17 12 15 27 20 12 41 15 18 13 18 11 21 23 14 13 23 15 14 11 25 14 27 7 33 21 27 23 17 28 17 24 22 13 9 26 23 18 24 18 19 14 13 22 12 18 20 13 16 14 11 20 24 20 14 25 16 8 26 23 22 32 21 16 17 7 17 14 20 23 31 10 18 11 21 14 17 21 18 20 19 32 24 16 20 27 20 15 22 18 16 25 28 19 8 22 16 16 22 19 17 22 29 13 20 26 27 11 19 15 17 19 17 20 15 13 28 22 21 19 16 12 24 16 15 10 15 10 14 19 27 17 12 13 19 20 14 28 14 28 10 17 17 29 20 19 19 14 25 21 21 27 20 19 23 32 12 26 25 14 13 15 14 26 9 25 21 12 19 16 18 14 22 15 17 22 13 24 15 32 12 5 15 20 30 12 11 25 13 17 20 22 18 17 12 20 15 19 19 23 14 16 22 17 18 22 22 24 25 29 19 13 22 34 29 13 18 13 13 27 15 21 23 15 17 19 16 20 7 24 17 17 16 15 19 13 25 26 28 16 10 16 10 20 19 20 19 18 16 17 18 13 12 18 27 14 18 20 19 16 20 19 14 22 18 30 14 20 8 10 11 11 21 16 11 16 33 9 18 31 15 15 15 14 11 17 11 31 23 22 19 32 15 24 12 26 17 20 18 13 8 18 15 25 17 10 31 12 23 19 17 23 30 16 9 29 20 20 27 16 23 14 19 16 21 22 13 27 14 14 11 23 11 19 19 18.768166089965399
17 5 11 12 17 4 16 9 12 15 18 14 11 18 30 16 31 21 19 13 19 21 23 14 11 14 12 17 15 16 8 17 16 9 24 18 29 13 31 14 9 21 23 25 18 15 23 8 24 15 23 14 27 21 20 17 15 25 15 18 27 14 15 35 12 16 20 12 7 11 15 17 33 12 22 22 22 22 32 26 20 13 17 4 19 14 22 28 18 16 17 17 24 34 18 6 14 28 13 14 16 11 14 16 11 27 17 22 10 12 30 7 17 15 14 21 23 16 26 16 15 22 23 16 16 24 27 20 21 14 26 15 33 18 13 28 22 18 16 15 20 27 30 27 12 18 19 26 8 22 35 14 20 13 23 27 9 21 15 8 13 15 20 20 15 22 5 11 18 15 13 26 16 32 12 9 15 10 24 33 16 19 10 29 18 31 25 16 18 16 10 21 10 9 13 21 9 16 21 15 12 30 23 16 16 21 11 21 26 14 14 2 20 27 18 18 15 21 19 21 17 16 17 23 10 15 14 15 24 15 17 15 23 28 18 20 26 26 12 15 23 18 19 14 12 14 27 18 12 38 13 18 15 19 12 20 21 15 13 18 15 15 11 24 10 24 10 30 17 26 26 16 26 16 22 17 11 7 21 19 19 24 18 18 12 12 20 10 17 19 13 15 16 8 16 27 21 15 27 18 8 23 21 22 33 21 15 14 5 14 14 21 23 33 9 17 10 17 12 16 19 16 22 17 28 23 15 19 27 20 12 24 24 17 27 27 20 8 21 17 13 20 18 18 22 25 10 15 23 26 10 15 14 19 20 16 19 14 14 23 19 20 18 17 14 20 15 14 11 15 8 13 19 24 15 10 8 16 18 12 26 13 32 9 16 17 26 22 17 19 13 20 19 18 28 19 16 21 28 12 30 22 14 12 13 13 24 10 23 23 13 16 14 17 13 22 15 17 20 11 21 15 28 12 5 16 18 29 12 11 24 14 17 17 20 16 17 11 17 18 21 16 24 14 14 19 13 21 24 21 23 23 28 15 11 21 36 33 12 15 16 12 25 15 17 21 12 16 16 15 18 9 28 17 17 17 17 18 11 27 24 27 13 10 16 11 23 18 21 20 17 16 15 18 11 14 18 20 17 14 19 16 15 20 21 13 20 20 23 12 16 8 13 11 10 21 13 12 16 33 8 13 35 14 12 13 11 9 19 10 28 22 22 19 31 16 23 14 24 16 21 16 11 7 15 15 23 20 9 30 13 23 19 16 22 27 16 10 25 20 21 30 16 21 16 16 16 22 20 13 30 15 12 10 20 10 19 19 17.896193771626299
16 6 10 12 12 2 16 9 14 15 16 13 9 16 26 14 28 22 18 15 14 23 19 13 10 13 13 16 10 18 8 19 15 11 24 20 26 13 32 15 9 19 21 22 19 16 21 9 19 15 18 12 20 21 20 18 17 22 13 18 29 12 15 31 10 14 19 10 5 9 16 20 35 11 21 20 23 18 31 30 16 13 15 4 17 14 26 27 15 14 15 14 24 33 14 7 16 29 16 14 12 12 15 14 8 25 16 21 9 12 31 7 16 17 13 17 21 15 29 17 14 17 18 16 12 25 28 18 21 14 30 15 28 16 13 31 19 17 18 15 15 23 26 31 11 16 21 23 7 20 30 14 15 12 20 30 8 22 12 8 12 15 17 20 13 21 5 11 18 12 10 27 17 28 13 8 13 11 24 35 15 17 11 28 16 33 20 13 14 14 6 18 10 8 15 19 7 16 18 14 12 29 26 19 17 19 13 18 25 14 15 3 19 28 16 15 14 19 18 23 17 13 14 20 6 12 15 15 24 15 14 17 19 27 17 21 25 27 13 14 17 18 19 14 11 15 27 15 13 39 13 20 17 20 11 17 18 13 13 15 13 16 9 22 9 21 12 23 15 26 24 17 23 16 23 16 10 5 22 21 20 23 15 19 15 13 20 9 16 18 13 13 17 6 16 21 19 14 26 16 7 19 18 19 36 17 13 12 6 11 14 21 25 30 11 17 10 16 15 13 17 19 20 15 27 26 13 19 27 22 9 25 23 17 26 23 17 8 18 18 12 19 18 17 22 21 9 16 22 24 10 15 11 20 17 14 16 11 16 21 16 21 21 19 15 17 10 14 12 14 7 13 20 21 15 10 7 15 16 14 24 12 32 7 16 16 24 23 14 18 12 22 17 16 27 21 18 22 28 12 34 17 10 12 11 15 21 9 22 26 11 18 14 18 12 18 14 16 18 10 20 16 25 9 3 15 15 30 11 12 26 15 15 16 19 17 16 12 16 19 20 12 21 12 13 19 10 20 26 19 19 20 31 15 8 17 29 30 9 16 15 12 26 14 17 20 12 14 15 13 17 6 28 18 16 16 13 15 11 26 27 24 14 11 14 10 21 20 18 22 15 15 13 20 12 16 19 15 18 10 19 13 17 23 21 14 21 21 24 11 14 6 13 9 9 17 12 11 19 32 6 12 34 14 12 12 11 8 23 8 27 20 23 16 29 15 24 14 25 14 19 12 12 5 15 15 20 21 9 26 15 26 17 12 21 25 12 12 25 20 20 27 15 17 17 16 16 22 21 12 27 15 10 10 18 10 18 18 17.058823529411766
19 6 11 11 13 2 15 5 14 16 15 11 6 17 25 10 27 23 15 14 12 24 20 14 9 12 12 13 11 19 9 19 12 11 20 18 25 14 30 17 10 16 17 22 19 16 25 10 18 15 14 11 16 24 18 20 14 21 11 19 25 12 15 32 12 12 18 11 4 9 16 20 34 12 20 15 19 15 28 25 17 13 14 2 15 9 22 27 14 13 13 11 21 32 13 5 18 26 16 12 12 11 16 13 6 25 16 20 11 9 30 5 15 17 13 17 19 15 30 15 11 12 17 16 12 23 26 16 23 11 29 16 24 15 12 34 19 16 20 12 13 22 23 31 12 14 23 18 5 16 30 11 11 9 20 29 7 21 11 7 9 12 16 23 14 20 6 11 20 10 9 23 14 28 11 7 12 11 27 34 16 20 13 29 15 33 17 9 11 13 5 14 11 8 14 18 9 15 15 13 10 30 25 16 15 12 15 19 20 15 18 4 17 25 16 12 17 15 17 23 18 14 14 17 7 14 13 18 26 15 10 17 17 26 16 18 27 28 13 13 14 18 16 15 11 11 25 14 14 40 13 18 13 21 12 15 16 14 13 18 14 16 7 21 9 18 15 21 14 24 21 15 21 20 20 17 8 5 18 22 18 21 12 21 14 14 16 9 13 20 13 11 18 8 15 20 14 16 21 18 5 16 19 19 34 15 12 10 7 8 12 17 25 26 11 19 9 16 13 14 16 18 19 14 23 21 13 18 24 21 11 20 17 13 26 22 16 7 15 17 13 20 14 15 18 17 9 12 21 21 9 12 11 25 14 13 15 9 19 19 15 20 18 22 16 13 10 12 12 10 7 14 20 17 14 10 4 13 15 14 23 13 33 6 15 15 24 27 15 18 12 22 20 15 25 17 20 21 23 16 34 14 10 12 6 15 21 9 19 28 11 15 16 18 10 16 12 15 15 10 21 16 21 8 5 15 15 26 12 11 25 17 14 14 17 14 21 12 14 18 23 11 22 12 11 18 11 17 25 17 16 18 33 15 8 17 30 28 7 16 16 12 25 14 16 19 8 14 13 13 17 7 31 15 16 15 13 15 13 19 22 19 12 11 13 13 22 20 18 17 14 15 10 19 11 17 18 15 14 9 16 14 17 25 19 12 21 19 28 11 14 6 12 9 12 18 12 11 18 31 5 13 36 10 11 11 10 8 22 6 25 21 25 15 24 14 22 14 22 11 20 11 12 4 16 18 20 20 9 24 14 25 17 10 20 20 12 8 25 20 21 26 13 17 14 18 12 24 20 8 27 14 10 11 17 8 16 16 16.195501730103808
19 7 11 11 13 2 12 5 15 17 15 9 6 17 18 8 22 24 13 14 11 23 16 10 11 14 12 14 11 19 9 21 11 13 21 19 22 13 28 19 12 15 14 22 21 16 22 11 16 14 14 9 14 26 17 20 13 17 9 14 26 9 13 29 11 12 17 13 5 8 17 21 30 11 20 13 20 14 29 21 13 14 14 2 14 8 24 23 15 14 14 8 23 28 11 5 16 25 15 12 11 7 15 13 4 25 15 21 11 9 26 5 12 19 16 15 20 14 25 11 11 13 18 15 13 20 28 15 20 12 24 16 22 13 9 37 18 15 16 11 15 23 26 25 9 11 20 14 4 15 28 11 9 9 20 26 6 20 8 7 9 12 12 22 18 19 5 7 20 10 10 20 10 23 12 8 12 12 26 34 16 19 11 26 15 26 17 8 11 11 5 14 14 7 13 16 9 13 14 15 11 30 19 16 14 14 18 21 16 16 16 5 19 22 13 15 18 12 17 21 19 9 14 14 6 11 11 19 23 14 8 20 17 28 16 19 25 29 13 11 11 17 15 11 10 14 26 12 16 38 11 19 16 22 10 12 15 13 12 15 14 17 7 17 8 19 15 19 16 28 17 12 20 22 19 15 9 5 18 20 17 16 12 18 12 14 15 9 12 19 13 11 20 8 15 21 12 13 18 19 5 16 18 22 28 13 12 10 8 8 12 16 27 24 11 18 9 14 13 14 16 20 17 13 22 23 10 17 21 23 10 18 17 12 27 20 14 6 15 16 11 20 16 15 16 14 6 13 19 18 9 12 8 26 14 14 15 8 19 17 14 18 15 24 16 12 10 12 9 11 4 17 22 12 15 10 4 10 11 17 24 13 30 7 9 11 21 25 13 17 13 22 21 14 22 16 17 20 23 12 27 12 8 14 7 16 20 8 19 28 10 14 16 18 9 14 8 14 14 9 21 17 20 10 8 17 15 23 10 10 24 18 17 13 16 14 22 12 15 15 22 10 19 15 8 16 10 16 22 16 14 21 38 15 8 17 30 24 5 14 16 12 22 11 14 22 7 14 12 13 15 8 32 13 19 10 13 14 13 20 21 18 12 10 8 15 22 22 18 16 12 13 6 18 13 17 20 14 14 9 14 15 17 26 19 14 21 13 26 10 14 5 10 8 9 17 11 12 17 29 5 12 40 8 12 9 10 7 18 5 23 19 27 13 25 13 22 14 25 10 17 11 11 5 16 20 17 17 8 23 13 26 13 10 18 17 9 9 23 21 21 24 13 15 16 17 13 18 19 6 23 13 12 12 13 5 13 15 15.422145328719724
16 8 10 11 13 2 10 5 12 16 14 9 6 19 19 5 16 22 10 14 7 23 14 6 10 15 10 16 10 21 9 17 10 14 16 19 17 11 26 18 11 10 12 20 24 14 24 15 13 14 13 6 13 23 12 19 11 15 9 16 25 7 14 29 8 11 14 14 5 8 21 18 29 11 14 12 16 14 27 19 13 16 12 2 12 8 23 23 14 17 14 6 22 26 11 7 14 20 15 12 11 7 12 12 3 25 14 18 12 9 27 5 8 21 18 12 20 13 23 11 8 15 17 15 12 18 26 13 20 13 20 15 20 14 7 41 17 13 16 12 14 21 25 24 12 10 17 13 4 16 26 11 8 9 16 22 7 18 7 7 9 9 10 20 20 17 5 8 18 11 11 21 9 22 14 7 11 11 21 31 14 18 10 25 14 22 17 8 10 10 5 13 17 7 13 16 10 14 12 22 12 30 19 14 14 14 21 21 14 17 15 6 22 19 11 16 18 9 19 20 18 10 12 15 6 11 11 14 20 12 7 20 12 29 15 18 23 27 12 10 9 18 14 9 7 11 20 12 17 37 12 22 17 18 10 14 11 11 10 15 14 17 6 17 6 19 18 16 17 23 19 11 22 17 19 13 8 5 18 18 15 14 12 16 12 14 13 10 10 21 12 9 19 9 15 19 11 13 18 19 4 15 15 21 26 9 13 10 9 10 13 16 26 25 9 15 8 14 12 14 14 20 12 14 26 22 10 14 18 23 9 16 14 12 25 18 14 6 17 16 8 19 14 15 15 10 6 11 15 15 9 11 9 24 15 14 14 6 15 14 13 19 12 22 14 7 9 10 11 11 4 17 21 8 15 10 4 10 10 16 24 12 31 6 11 9 19 22 10 15 11 21 20 15 18 20 16 20 23 14 26 11 7 12 8 15 16 8 14 24 11 10 15 18 9 9 6 14 13 11 20 19 15 8 11 21 13 21 10 11 24 18 16 10 13 13 22 10 15 17 21 11 19 14 6 14 8 16 18 15 12 17 40 14 6 17 27 23 3 13 17 13 19 12 13 21 7 14 11 11 15 8 32 13 17 10 13 12 10 19 21 17 10 7 7 12 23 18 14 16 11 12 7 18 12 19 21 13 12 9 12 11 20 25 16 12 21 12 21 9 14 5 9 7 11 17 12 10 18 27 4 10 40 6 11 8 10 9 19 5 22 17 26 14 24 13 21 14 24 9 14 8 10 6 16 21 15 17 8 21 11 21 11 9 17 15 8 11 23 18 18 24 11 17 17 15 13 17 17 5 21 12 10 13 11 5 12 12 14.546712802768166
15 5 10 10 10 2 9 4 11 15 14 7 8 17 17 6 18 24 7 13 7 23 13 4 11 15 10 19 12 20 9 15 10 14 18 20 18 11 26 17 11 9 11 17 22 15 25 14 12 16 11 5 12 20 14 19 12 11 9 15 20 4 15 29 10 10 13 16 4 8 21 16 29 10 13 12 14 14 28 20 12 16 9 2 10 7 19 20 11 20 15 5 21 25 9 10 17 17 11 11 12 5 11 11 1 26 13 16 13 9 22 5 6 23 18 10 19 12 22 12 10 15 14 13 11 18 20 11 19 13 16 12 20 13 7 38 16 13 18 10 14 21 24 25 14 9 17 12 4 14 24 10 6 7 15 19 9 16 7 7 9 8 10 18 20 16 6 9 19 12 12 27 9 21 16 7 10 10 15 33 13 16 9 22 13 18 17 5 9 8 4 13 15 8 12 15 7 16 14 21 12 26 17 13 12 13 22 20 13 18 13 7 22 17 10 16 18 9 18 19 19 10 12 15 6 9 10 17 20 10 7 20 12 28 16 21 19 28 12 10 9 18 15 10 8 9 16 12 14 34 13 22 15 18 10 14 11 9 12 15 15 16 6 16 5 16 16 15 15 24 17 9 24 17 18 14 9 4 17 17 16 14 11 17 11 13 12 11 9 20 11 6 16 7 15 19 9 12 18 21 3 15 13 25 21 8 13 10 12 9 12 15 28 25 10 18 7 11 11 14 12 18 10 17 25 20 9 14 18 22 6 15 14 10 22 14 14 8 19 14 7 18 12 16 12 11 6 9 18 13 11 10 11 25 15 11 15 4 17 13 12 16 12 23 14 7 9 9 12 10 4 15 19 8 17 10 4 9 8 16 22 9 28 5 9 7 16 21 10 12 9 21 19 12 15 20 16 18 23 14 24 8 5 11 6 17 16 8 13 22 13 7 15 17 10 7 5 14 12 8 18 18 15 8 10 23 12 20 10 12 19 15 13 9 11 12 23 12 16 16 18 11 16 11 4 14 6 11 19 16 8 15 36 17 5 16 25 22 3 14 12 14 15 13 13 20 7 13 11 10 17 10 36 14 17 9 11 12 9 16 19 16 8 6 6 14 24 18 15 15 11 10 7 16 10 19 19 13 12 8 12 10 20 26 20 13 17 11 21 7 11 3 8 5 11 19 11 9 16 25 3 13 31 6 12 7 9 9 20 5 22 16 24 13 23 12 18 13 23 8 13 7 6 5 18 21 15 18 8 19 9 21 11 9 18 12 7 9 21 18 18 24 8 16 15 14 9 16 17 5 21 10 10 12 10 4 12 9 13.854671280276817
19 8 10 8 10 2 8 2 10 15 11 7 6 15 16 7 17 24 6 13 6 22 13 3 7 13 10 20 12 17 6 13 6 15 18 19 16 11 22 19 13 11 10 14 19 13 24 18 10 17 9 5 10 21 11 17 15 9 9 15 19 4 14 28 11 10 12 14 4 7 24 16 25 10 12 12 14 12 26 22 11 16 9 2 9 7 16 22 7 20 13 5 19 21 9 8 12 12 11 11 10 6 12 7 1 22 14 15 13 10 21 6 6 23 20 9 20 9 18 14 10 13 12 13 11 17 20 7 19 12 16 13 17 14 7 36 13 12 18 10 15 19 23 20 12 8 15 11 4 13 22 8 5 5 13 18 11 17 7 7 9 8 9 15 15 19 6 11 19 10 10 26 8 16 14 8 12 11 15 31 11 14 4 20 13 19 15 4 7 7 3 14 15 7 12 15 7 19 13 24 12 21 16 13 10 13 22 19 14 19 15 7 25 18 9 17 15 8 17 21 21 11 12 14 7 9 11 16 16 9 6 18 11 27 14 20 16 29 11 12 8 18 15 9 9 9 17 12 15 31 13 20 13 18 8 14 10 7 13 12 17 18 6 15 5 15 17 15 15 27 18 7 20 17 17 17 10 3 17 15 14 13 8 17 11 9 6 10 9 19 10 4 20 4 17 18 8 14 19 21 2 16 10 24 19 8 15 10 13 10 11 15 29 20 9 16 5 10 13 13 9 16 8 19 21 19 7 12 16 22 6 11 13 11 23 12 13 9 16 15 5 15 11 16 10 12 7 9 15 10 11 12 11 23 14 11 14 3 19 13 9 16 15 21 14 6 11 11 12 11 3 15 18 6 16 11 3 6 5 18 19 7 27 5 9 6 11 23 9 10 8 20 20 12 13 18 19 15 19 16 24 6 4 11 6 16 13 8 13 21 14 7 16 17 10 7 6 13 11 10 16 16 15 8 9 24 9 16 14 8 19 14 10 10 11 10 24 10 15 16 16 7 12 12 3 12 6 10 14 16 9 14 29 16 4 15 26 21 3 13 13 12 12 12 11 19 6 15 10 7 16 9 37 16 15 11 11 10 8 12 18 12 8 3 6 11 23 19 16 15 10 7 6 17 10 15 16 13 12 9 13 10 14 31 20 7 16 8 20 7 8 3 11 5 10 20 11 6 12 26 2 16 26 5 12 5 10 9 18 4 24 12 25 11 21 12 16 10 20 9 11 7 6 6 17 24 13 20 7 18 11 18 11 9 16 12 5 7 22 19 19 21 6 17 12 14 8 16 15 3 22 9 10 12 9 5 12 8 13.133217993079585
21 9 11 7 10 1 6 1 9 13 12 6 6 15 14 9 17 20 3 13 5 24 11 1 8 14 10 20 11 16 7 15 6 14 19 20 13 11 20 14 15 8 8 14 14 12 22 18 11 18 9 4 10 18 9 19 15 8 8 17 17 4 13 27 7 9 11 15 3 7 25 16 22 9 17 11 12 11 24 24 10 20 8 2 10 7 13 22 5 22 12 4 21 18 9 9 11 9 9 11 9 4 12 6 1 21 14 11 13 10 17 6 6 26 22 10 19 8 16 13 9 11 12 11 13 17 22 7 20 8 15 10 14 14 8 36 12 10 19 10 15 20 23 19 11 8 16 9 6 10 21 8 4 5 12 19 12 15 8 8 7 10 9 18 13 17 5 11 16 9 11 27 9 17 15 9 12 11 14 31 9 14 4 20 13 18 11 4 7 6 2 15 16 6 12 15 8 19 12 22 14 21 14 15 8 13 21 17 11 19 16 7 24 17 7 17 14 7 15 24 24 10 10 14 7 9 10 15 13 7 6 20 9 20 11 20 16 26 9 13 8 19 17 8 8 13 14 11 13 26 10 19 13 19 9 13 6 9 12 12 16 18 5 11 3 15 21 13 15 25 17 7 20 16 16 15 13 2 19 15 9 11 6 16 11 12 6 11 11 17 10 4 24 4 16 18 8 14 20 24 1 14 9 20 16 7 13 12 15 11 12 11 29 21 11 16 5 9 13 14 8 13 5 19 17 15 4 10 16 20 4 8 13 10 21 13 11 9 17 15 4 13 10 12 8 15 8 9 13 11 10 12 12 22 14 8 12 3 18 13 9 13 13 17 15 4 12 15 9 10 2 11 15 6 16 12 3 6 5 21 17 7 27 4 8 6 10 25 10 11 9 14 21 13 12 16 19 16 19 18 23 4 5 8 7 15 11 7 14 20 15 4 19 15 8 7 7 14 11 10 16 16 13 8 7 22 6 16 13 8 18 14 12 9 11 7 26 10 17 18 15 6 10 13 2 10 6 12 14 15 8 13 20 15 3 13 23 20 2 14 14 12 10 13 8 18 4 12 10 8 14 9 35 17 12 10 11 7 8 8 15 10 7 4 6 8 30 19 17 12 8 5 4 18 10 15 15 13 11 8 10 11 14 34 16 7 16 8 18 8 9 3 15 4 10 22 11 6 11 26 2 17 21 5 13 5 12 8 13 4 25 12 24 8 21 11 14 8 20 8 11 6 2 7 19 22 11 17 5 14 13 17 11 10 20 11 4 8 19 16 16 22 6 14 12 14 8 14 14 4 22 9 12 11 8 7 12 7 12.57439446366782
21 11 9 6 8 1 3 1 9 12 12 7 6 10 10 6 17 23 1 12 5 23 8 1 10 15 9 20 9 14 9 14 4 13 17 16 12 12 21 12 12 9 7 12 15 12 22 21 10 18 9 4 10 16 8 24 13 9 5 17 17 4 13 20 7 9 11 17 3 7 23 15 23 8 16 12 12 8 20 23 11 23 7 2 11 7 12 18 3 22 14 4 18 17 8 7 14 8 6 7 10 4 12 5 0 19 15 10 11 8 16 7 5 24 19 11 21 6 14 12 9 12 9 9 12 18 19 8 17 5 13 9 10 12 8 33 12 12 17 9 16 17 19 18 12 6 15 7 8 9 18 6 4 6 9 15 13 13 7 7 6 11 8 15 11 15 4 11 17 10 13 25 9 18 17 7 11 10 13 29 8 11 4 19 11 18 11 4 5 6 1 15 15 7 8 12 8 21 13 22 13 19 14 13 10 12 18 17 9 18 18 7 23 16 6 15 16 7 17 25 23 11 9 11 7 6 10 15 12 8 5 17 10 15 8 20 15 24 8 14 6 20 15 9 8 12 14 10 15 24 8 21 13 17 11 10 6 9 11 11 18 16 5 11 2 18 24 10 16 20 14 7 20 17 17 14 17 1 17 16 10 9 5 14 11 11 5 8 10 19 10 4 24 4 18 15 7 16 21 21 1 16 8 21 16 7 13 11 16 12 11 9 24 21 12 13 5 11 16 12 8 9 7 17 16 12 3 11 15 14 3 8 11 9 18 9 10 10 15 16 3 13 11 12 7 11 6 11 12 11 9 12 9 22 16 9 10 3 16 15 9 12 11 15 13 4 13 15 7 8 2 10 15 5 13 14 3 5 5 20 17 7 28 4 8 5 10 23 9 10 8 11 21 12 10 15 19 14 16 13 21 4 7 8 6 14 11 8 14 19 14 4 17 12 8 6 7 14 12 11 13 15 13 7 8 19 3 15 17 7 16 13 11 10 9 8 28 12 15 19 13 6 10 13 2 10 5 11 10 11 7 13 22 16 1 12 20 18 1 11 12 14 8 9 8 13 4 12 9 9 15 9 37 19 12 8 11 8 7 8 15 8 9 3 6 9 29 20 16 11 10 3 4 14 10 12 12 9 9 10 10 11 12 32 16 8 16 6 14 8 9 3 18 2 11 24 13 6 10 24 3 19 21 3 10 4 14 7 13 4 18 15 21 6 20 12 12 7 17 7 10 6 2 6 17 21 10 18 4 10 14 20 9 9 19 11 3 9 17 15 13 22 6 13 14 14 8 12 16 4 18 9 14 11 5 7 8 7 11.896193771626298
19 12 5 7 10 1 3 1 7 8 10 7 7 8 7 5 12 25 1 14 4 21 8 0 13 15 8 18 11 14 9 14 4 12 18 14 13 11 20 10 12 8 6 11 19 11 23 22 10 16 8 3 9 19 8 22 14 9 4 20 17 4 12 17 6 9 8 18 3 7 22 15 20 9 17 11 12 6 17 26 9 26 7 1 10 7 10 16 3 17 14 2 15 15 7 8 15 9 7 6 10 3 9 3 0 15 16 9 13 8 16 7 4 27 18 9 20 5 14 12 9 11 6 8 10 18 17 8 20 4 13 9 8 11 10 33 11 12 15 9 16 15 16 11 15 4 15 6 6 9 16 5 3 6 8 14 13 12 7 4 5 12 7 18 9 15 4 11 9 9 14 22 7 16 17 8 7 11 13 29 7 9 4 16 13 17 10 4 6 6 1 13 15 5 10 10 8 21 12 20 11 14 16 12 9 12 14 16 8 15 19 7 24 16 3 14 14 5 12 23 21 11 7 9 6 6 8 15 10 9 5 16 11 11 4 20 12 23 7 13 5 19 14 11 8 12 15 9 13 21 8 17 10 15 9 9 7 9 10 13 16 16 6 11 2 20 22 9 16 19 12 6 20 16 15 14 17 1 16 12 11 8 5 14 9 13 6 5 10 18 7 4 20 4 17 15 7 14 19 22 1 17 6 20 15 6 14 10 17 9 12 9 22 19 13 12 5 11 19 11 7 6 7 16 11 10 3 12 13 11 3 7 9 9 16 7 10 11 13 16 4 11 11 12 6 10 8 12 12 10 7 11 8 18 13 6 13 3 14 14 7 8 10 14 13 3 9 13 8 8 1 11 16 5 13 12 2 3 4 20 17 6 24 3 8 5 8 21 10 9 8 10 20 14 10 18 19 12 15 10 22 4 8 7 7 13 9 8 15 17 14 3 17 11 8 5 7 13 11 9 10 14 11 7 9 20 3 15 17 5 11 14 11 9 8 9 29 11 13 20 11 5 9 10 2 10 5 12 10 11 7 12 17 14 1 11 18 18 0 7 9 14 9 8 8 10 4 13 6 8 13 10 35 20 15 7 9 8 7 8 14 8 6 3 6 7 29 18 14 11 11 3 4 13 9 10 11 7 9 12 7 15 15 29 16 9 13 4 14 10 9 4 21 2 13 19 12 6 10 25 2 21 19 3 9 3 15 8 12 3 15 13 15 5 20 11 13 6 14 9 7 5 2 6 17 18 10 17 4 8 15 19 9 9 16 10 3 10 15 12 11 16 6 12 13 12 7 9 14 4 19 8 15 10 4 7 5 7 11.162629757785468
18 13 4 8 11 1 3 1 7 5 9 7 6 7 4 4 10 25 1 12 4 21 8 0 11 12 9 18 6 17 8 13 3 10 19 12 14 13 17 9 13 9 5 11 16 11 19 23 10 13 7 3 9 20 7 20 14 10 3 18 16 5 10 15 9 8 7 18 3 8 18 14 19 9 15 7 8 6 17 21 8 24 7 1 9 4 9 16 3 14 14 2 13 13 7 10 16 7 6 7 10 3 11 3 0 14 18 6 13 9 11 6 4 28 16 8 17 6 13 12 10 12 6 9 9 14 16 8 23 4 8 11 5 10 12 29 9 10 12 9 14 15 14 14 19 4 14 4 6 11 14 4 3 6 9 10 14 12 6 3 5 13 6 17 6 13 4 11 10 8 16 19 5 13 15 8 6 10 9 30 8 7 3 13 10 16 9 4 7 6 1 13 14 4 14 11 11 19 12 18 9 13 13 11 9 10 15 16 7 13 19 9 24 12 3 12 14 4 11 25 19 11 7 9 6 5 10 15 9 8 4 15 12 7 4 18 11 24 7 13 5 18 12 10 7 12 14 7 12 20 8 19 12 13 6 9 4 7 7 15 15 16 4 11 2 19 20 7 13 17 9 6 16 16 13 13 17 0 14 11 14 8 5 12 7 11 7 5 10 19 11 3 23 3 18 13 5 14 14 19 1 18 3 19 17 5 16 10 19 10 9 8 20 18 12 12 5 11 17 9 5 5 7 16 7 7 3 10 16 8 3 5 9 10 14 8 8 14 13 13 4 7 13 11 6 12 5 12 12 11 8 9 7 15 14 7 14 3 14 13 7 7 10 12 13 3 9 11 8 8 1 13 16 5 13 13 2 3 4 22 15 5 17 3 8 5 6 20 10 9 7 9 16 13 9 19 19 11 13 9 20 3 8 8 5 14 8 9 12 13 12 3 18 11 6 4 7 12 9 7 10 15 12 8 10 20 2 14 19 5 12 16 9 7 7 9 22 11 15 19 9 5 8 9 1 9 5 13 7 9 7 10 16 13 1 11 19 17 0 6 9 15 8 7 7 8 3 13 6 10 14 8 34 15 14 6 11 7 6 7 13 7 7 2 5 6 30 18 12 8 10 2 4 13 7 6 8 6 8 12 6 11 14 26 17 8 10 5 13 10 8 6 25 2 15 15 12 5 10 24 2 20 21 3 9 3 16 6 10 2 11 11 12 5 20 13 11 6 14 9 4 5 2 4 15 14 11 14 4 9 14 18 9 7 16 9 3 12 13 10 10 13 6 12 10 11 7 8 14 2 21 5 17 10 3 7 5 6 10.487889273356402
20 14 3 8 10 1 3 1 6 3 8 7 5 7 4 4 11 26 1 11 3 15 6 0 12 11 9 16 5 14 8 12 2 9 21 12 12 11 16 9 11 8 4 11 14 11 15 17 10 12 3 2 9 21 7 18 9 11 2 24 12 4 9 11 8 8 6 18 4 4 17 13 17 10 15 6 9 6 15 17 7 24 8 1 9 3 6 13 2 13 13 1 14 12 7 10 17 8 7 8 11 2 10 3 0 13 18 6 14 10 11 6 3 28 16 9 16 8 11 12 10 11 5 6 8 13 13 6 26 4 7 12 4 9 10 28 9 11 12 9 10 15 12 14 13 4 11 4 6 13 14 4 3 7 8 9 15 10 7 4 5 11 6 19 6 12 2 11 8 7 20 18 7 9 14 7 6 10 6 25 9 8 3 11 8 17 6 3 7 7 1 13 16 5 13 13 12 18 12 16 7 11 12 10 6 10 14 16 6 12 17 11 22 12 3 10 10 3 11 23 15 12 3 8 7 3 10 11 6 8 3 15 10 5 3 19 10 21 7 13 4 14 10 10 6 12 14 6 13 18 8 19 14 12 7 11 3 6 7 13 15 17 5 12 2 20 19 7 12 15 9 7 16 15 13 14 19 0 13 11 13 9 3 12 9 9 7 4 10 17 8 3 22 2 17 11 5 11 16 19 0 19 3 20 18 5 17 10 21 10 10 6 20 17 15 12 4 7 17 9 4 5 7 14 6 6 3 10 18 8 3 4 5 11 16 9 9 14 13 12 4 7 10 10 4 12 5 11 12 13 7 8 8 17 16 8 17 2 15 12 5 7 9 11 11 3 10 10 7 9 0 12 15 4 12 14 1 3 3 20 13 5 15 1 7 4 6 19 9 8 8 8 16 12 8 19 13 11 13 8 17 2 8 8 4 14 6 8 11 12 11 3 18 11 7 3 6 11 10 8 10 12 11 7 14 18 2 14 20 4 12 17 8 7 7 9 18 13 16 21 8 7 5 7 1 6 5 11 5 8 7 9 13 12 1 10 17 18 0 6 8 15 7 7 7 8 3 14 4 9 13 8 29 17 15 7 12 6 6 8 13 6 7 4 5 7 27 16 12 7 9 2 5 7 7 7 5 4 5 10 6 10 16 25 12 9 6 5 11 10 9 5 25 0 16 14 12 5 8 23 2 19 16 2 6 3 15 10 10 2 10 9 10 5 17 15 7 7 12 8 3 4 1 7 14 14 13 11 3 9 12 17 11 8 16 8 2 14 11 9 10 13 4 12 10 11 7 4 13 2 20 4 18 10 3 7 6 7 9.918685121107267
21 15 4 8 9 0 3 1 4 3 7 7 5 6 5 5 11 22 1 9 3 17 6 0 11 11 7 16 4 13 8 11 1 9 17 8 11 9 15 11 12 8 4 11 14 10 14 17 9 10 3 2 7 24 8 18 6 11 2 18 12 3 9 9 8 8 5 20 6 3 16 14 14 10 15 6 8 6 13 17 6 25 7 1 8 3 5 13 2 12 15 1 14 9 6 10 15 7 8 9 9 2 10 3 0 9 18 6 15 12 8 7 3 28 14 9 16 9 11 10 11 14 5 6 8 12 11 5 22 4 7 13 4 8 10 24 8 10 8 11 11 13 11 13 10 4 9 3 7 12 14 3 3 8 7 8 17 8 5 4 3 13 6 20 5 13 2 9 8 8 22 15 9 8 14 8 5 7 5 20 8 6 2 11 10 15 5 3 8 6 1 12 16 5 11 9 17 16 11 16 6 10 11 10 5 9 11 16 4 14 19 15 22 12 2 10 12 3 13 20 13 12 3 8 7 3 8 10 6 6 2 14 7 5 2 16 10 18 8 13 4 15 10 6 3 12 13 5 12 18 5 18 14 12 8 14 3 5 6 11 13 17 6 10 1 18 20 4 14 13 9 8 16 14 12 12 18 0 12 7 14 9 3 12 10 10 6 4 9 17 9 3 22 1 18 8 5 15 14 16 0 16 3 16 15 5 20 10 15 10 9 6 14 16 14 11 3 5 19 8 4 4 5 11 5 6 3 9 20 7 2 4 5 12 16 9 7 14 10 12 4 7 12 9 4 12 5 11 12 14 8 7 10 18 17 6 17 2 13 10 5 5 9 9 8 3 8 9 7 8 0 9 12 4 10 13 1 3 2 23 13 4 9 1 5 4 6 15 10 9 9 7 14 12 7 18 12 14 11 5 17 2 8 8 4 18 5 8 12 9 10 3 17 12 8 3 4 11 11 9 9 7 8 5 13 17 2 10 18 4 13 14 8 7 9 8 17 13 12 15 8 7 5 5 1 5 5 10 4 7 8 6 12 11 0 12 17 17 0 7 7 19 7 7 6 6 3 12 3 7 11 8 27 14 14 7 11 6 6 8 11 6 8 8 4 7 28 16 13 7 5 1 6 7 7 7 5 3 4 8 6 9 16 24 12 7 7 5 10 10 10 6 23 0 15 15 9 5 7 22 1 19 17 2 6 2 12 12 7 1 8 9 10 5 16 15 7 8 9 6 3 3 1 5 14 17 12 10 2 9 10 16 10 8 14 6 1 15 11 7 8 12 4 10 8 10 6 2 12 3 21 4 17 8 2 8 7 6 9.349480968858132
20 19 4 8 8 0 2 1 3 4 6 10 4 5 5 6 9 23 1 9 2 14 6 0 10 9 6 13 4 13 7 11 1 8 14 6 9 10 12 11 12 8 3 11 17 9 13 19 12 11 3 2 7 23 9 18 5 12 2 19 10 3 10 6 6 7 5 19 5 3 14 12 13 10 13 6 7 5 12 16 4 21 6 0 10 3 5 12 0 8 18 1 14 8 6 12 16 7 6 8 10 2 10 3 0 8 18 6 12 14 8 9 3 25 13 10 11 9 9 8 10 12 4 6 10 11 11 5 16 3 7 13 3 6 10 22 7 9 6 13 10 9 10 12 11 4 7 3 6 9 11 2 2 9 5 5 12 7 5 3 3 10 7 20 5 14 1 8 7 8 23 13 10 7 15 6 4 7 4 19 7 6 2 9 9 11 5 3 7 6 0 10 17 6 10 9 18 14 14 16 6 9 10 6 5 8 11 13 4 11 19 15 20 13 2 11 13 2 15 19 10 9 3 7 7 2 9 12 9 5 2 11 7 4 2 12 9 16 7 12 4 10 8 6 3 11 12 4 12 16 4 18 14 9 8 15 3 5 4 12 16 15 8 10 1 18 20 3 16 15 8 7 19 11 13 12 18 0 12 5 14 7 3 12 12 10 7 4 9 14 8 3 21 0 18 4 3 18 13 12 0 14 1 13 12 4 18 9 14 12 9 5 12 16 15 8 3 6 20 7 3 4 5 10 5 9 3 9 18 6 1 3 5 10 18 10 6 16 12 12 6 5 13 8 2 13 5 10 11 16 9 6 7 18 17 7 14 2 10 7 5 5 9 9 7 3 9 11 7 5 0 9 9 4 10 12 1 3 2 20 8 3 7 1 4 4 6 15 9 10 11 5 17 15 6 15 12 13 11 5 14 1 8 7 4 19 5 7 11 8 9 3 14 12 9 3 3 10 10 10 6 5 7 6 12 15 2 7 14 4 12 16 7 7 9 6 16 11 13 12 6 4 4 6 1 5 5 10 5 6 7 7 10 11 0 11 17 14 0 8 6 22 4 6 5 6 2 10 2 6 11 8 21 13 15 9 11 4 4 8 12 5 8 10 4 6 26 17 12 8 5 1 6 5 6 7 5 3 4 8 6 7 15 23 9 8 8 5 10 8 10 4 20 0 14 13 9 5 7 21 1 16 17 2 7 2 13 13 6 1 8 9 7 5 16 14 8 8 8 5 2 2 1 9 14 21 11 9 2 7 9 16 10 9 14 6 1 15 8 7 9 10 3 8 6 6 6 2 9 3 18 3 17 9 2 8 5 5 8.790657439446367
21 18 4 9 8 0 2 1 2 3 6 10 4 4 5 5 8 24 1 8 1 13 5 0 11 8 4 12 3 13 7 10 1 9 12 4 7 11 11 10 14 9 3 10 19 8 12 17 12 9 2 2 7 23 9 17 4 12 1 16 9 3 9 3 5 6 4 17 6 3 13 10 13 10 12 5 7 5 12 14 4 19 4 0 9 3 4 10 0 8 17 1 12 8 5 12 17 8 5 8 8 2 9 1 0 8 19 4 10 14 6 10 3 23 12 10 10 8 8 6 11 14 4 5 9 13 9 5 16 2 8 14 3 5 9 19 6 11 5 18 11 9 9 13 13 2 5 2 5 9 10 2 2 12 4 2 10 6 6 4 3 10 7 17 4 13 1 7 6 5 19 12 11 5 15 7 3 7 3 16 5 7 2 9 8 10 4 3 6 6 0 9 20 5 10 5 15 12 16 18 8 8 8 6 4 6 11 13 4 10 20 19 21 9 2 9 12 2 16 18 9 9 2 5 10 2 11 11 8 5 1 10 8 4 2 12 7 13 8 8 2 9 8 5 3 8 12 4 12 15 4 18 10 7 9 17 3 3 3 12 15 17 8 9 1 16 20 3 16 15 9 9 20 9 13 12 18 0 11 4 10 7 2 12 11 10 7 4 9 12 9 2 17 0 17 3 3 21 11 13 0 13 1 13 12 3 17 9 15 11 7 3 12 16 14 7 3 7 21 6 2 4 6 8 5 10 3 8 17 6 1 2 5 12 18 10 4 16 12 13 5 5 14 7 2 14 6 10 7 16 8 5 8 16 18 7 14 2 12 5 5 4 11 7 7 3 12 11 7 6 0 10 9 4 11 12 1 3 1 16 5 2 6 1 5 2 6 13 10 10 14 4 20 10 5 13 13 12 12 5 11 1 6 7 5 17 4 7 11 8 11 3 14 8 8 3 4 7 9 11 5 3 6 3 9 17 0 6 15 3 12 21 4 4 9 6 19 10 12 10 6 3 4 7 1 5 4 11 5 4 5 8 9 12 0 9 15 12 0 8 6 20 2 6 5 6 1 9 2 6 11 9 22 11 17 8 9 3 4 8 7 3 7 11 3 5 22 17 8 7 4 1 7 3 6 6 6 3 4 8 4 6 16 23 9 6 7 6 10 7 11 4 17 0 17 12 9 6 6 19 1 18 16 2 7 1 12 15 4 1 10 10 7 5 14 15 8 8 9 4 2 2 1 12 12 20 11 8 2 7 10 14 10 9 15 6 1 15 7 7 11 9 3 8 5 7 6 2 9 3 14 3 19 7 2 7 4 5 8.36159169550173
22 17 5 10 10 0 1 0 1 3 2 12 4 4 4 3 8 22 1 7 1 10 3 0 9 8 3 13 3 10 8 8 1 9 11 4 6 10 7 7 13 11 2 8 19 6 13 15 10 8 2 2 6 22 9 17 5 11 1 17 8 2 7 3 5 6 4 15 5 2 11 10 13 10 12 6 7 3 12 14 4 16 4 0 8 3 4 10 0 8 15 0 9 8 5 11 18 7 3 9 9 0 9 0 0 7 18 4 9 12 5 14 2 20 12 8 8 9 8 5 10 11 4 6 9 14 10 5 15 2 8 12 3 4 9 16 6 10 4 17 10 8 6 13 14 1 5 2 3 9 8 2 1 10 3 2 9 5 7 4 2 9 8 14 2 11 1 7 5 5 18 9 10 5 15 7 3 6 3 15 4 7 2 9 8 10 4 3 5 6 0 6 21 4 12 5 15 12 16 16 7 5 6 5 3 7 11 14 4 9 22 21 22 9 2 11 10 2 15 19 9 8 2 5 11 2 11 10 9 5 1 11 5 4 1 12 7 13 9 6 2 7 6 5 3 6 12 4 10 16 3 20 8 7 10 21 3 4 2 11 11 17 10 9 1 17 18 2 13 15 7 8 20 7 13 11 15 0 10 3 9 7 2 11 11 10 7 3 10 12 11 1 17 0 15 2 3 17 10 15 0 10 0 9 10 2 16 6 13 10 8 1 11 15 15 5 3 8 26 5 2 3 7 6 5 13 2 7 17 6 0 2 4 11 18 6 4 15 11 15 5 5 12 6 2 14 7 10 6 16 8 2 9 16 16 8 10 2 13 3 5 4 14 7 7 3 10 12 7 7 0 11 9 4 12 13 1 2 1 15 2 2 3 1 6 2 6 13 9 10 13 4 20 10 5 14 10 11 13 5 10 1 6 7 5 14 4 7 10 8 12 3 12 7 9 3 4 6 10 9 4 2 7 2 9 18 0 4 17 4 13 22 3 3 9 7 21 9 10 11 6 2 4 7 1 4 6 13 6 4 5 10 7 16 0 9 14 11 0 6 4 20 2 5 5 6 1 9 2 6 13 9 17 10 17 7 9 3 4 8 7 3 7 9 3 5 20 16 7 5 3 1 8 3 5 6 7 3 3 10 3 8 14 22 8 6 5 5 8 7 10 3 17 0 17 12 9 6 6 18 1 17 17 2 7 1 13 15 4 0 10 11 6 4 11 16 7 8 8 3 2 0 1 11 8 18 9 8 1 7 10 12 9 9 15 6 1 15 6 6 12 7 1 8 1 6 6 2 7 3 13 3 22 7 1 8 3 5 7.918685121107266
20 17 6 8 10 0 1 0 1 3 2 11 4 4 3 2 8 20 1 5 1 11 3 0 9 8 3 13 4 10 9 8 1 9 13 3 3 10 5 7 12 12 3 8 18 6 13 17 9 9 1 3 5 17 9 16 4 10 1 17 8 1 8 3 6 6 3 16 7 2 11 9 12 8 11 7 7 2 10 11 4 15 3 0 7 2 4 8 0 7 13 0 7 8 4 9 19 7 3 9 9 0 9 0 0 7 17 4 10 13 6 13 2 17 13 11 8 8 7 5 9 10 4 6 8 11 10 5 15 2 7 11 2 2 6 14 6 12 4 16 10 6 5 12 13 1 5 1 2 9 9 2 1 11 3 1 8 4 5 5 2 8 10 15 2 11 1 5 3 3 15 9 12 4 15 8 2 6 3 13 4 8 1 6 7 9 4 3 5 7 0 6 22 2 12 5 16 10 17 15 5 4 6 4 4 8 11 13 4 11 20 22 23 10 2 11 9 2 13 17 7 7 2 5 12 2 9 7 8 5 1 8 4 4 1 10 4 11 11 5 2 7 5 4 3 6 11 4 9 16 3 18 10 6 9 19 3 4 2 10 11 12 9 6 1 15 16 2 7 16 6 8 21 7 11 10 17 0 7 3 8 7 2 7 13 13 7 3 10 13 11 0 16 0 14 2 3 15 8 16 0 7 0 9 9 2 16 7 14 9 8 1 11 14 14 2 3 9 28 4 2 2 6 4 5 15 2 7 16 7 0 2 4 12 16 6 5 13 10 18 6 4 13 4 2 13 7 6 5 19 8 2 8 17 11 10 11 2 12 3 5 4 12 5 8 2 9 11 8 6 0 11 10 2 11 15 1 2 1 14 2 3 3 1 6 2 4 9 8 9 13 4 21 10 5 13 8 10 13 6 9 0 4 7 4 14 3 10 8 10 12 3 10 5 9 3 3 7 12 10 4 2 7 0 12 19 0 3 17 5 12 21 2 3 9 10 17 9 12 11 6 1 4 10 1 3 6 14 6 3 4 6 6 17 0 7 15 10 0 5 4 21 2 7 4 6 1 8 1 6 13 10 16 10 14 7 10 2 3 8 5 2 6 11 3 5 21 14 5 5 3 1 8 1 3 6 8 3 2 9 3 8 14 22 7 6 5 4 9 6 9 2 18 0 14 11 8 5 6 18 1 16 17 2 5 1 15 18 4 0 10 6 5 4 11 11 5 7 7 1 2 0 1 13 5 15 11 9 1 7 11 11 9 10 14 5 1 13 5 6 11 6 1 7 2 6 4 2 6 4 12 3 24 7 1 8 2 5 7.531141868512111
18 16 9 8 6 0 1 0 1 2 2 7 5 4 1 2 7 18 1 3 0 10 3 0 8 9 3 11 5 9 9 8 1 9 13 3 3 10 5 5 12 12 4 7 14 7 11 15 7 9 1 2 5 20 8 12 4 9 0 15 7 1 8 3 6 6 3 12 9 2 11 10 12 10 10 6 8 2 8 10 3 14 3 0 6 2 4 6 0 8 10 0 6 8 4 9 12 5 3 6 8 0 9 0 0 6 18 3 8 14 5 16 0 16 12 9 9 7 7 4 8 7 4 6 7 11 8 4 14 2 6 12 2 2 6 13 6 11 3 14 9 5 5 10 16 1 4 1 2 8 9 2 1 10 2 1 9 3 7 6 1 8 9 17 2 14 1 5 3 3 13 9 14 4 13 9 1 6 3 12 5 8 1 4 5 8 4 2 4 6 0 6 19 1 12 4 15 8 12 14 5 3 4 4 5 9 8 13 3 9 23 25 19 8 2 10 8 1 12 15 8 5 2 7 11 2 9 6 7 4 1 5 3 3 1 10 4 10 12 6 2 6 4 3 3 6 10 4 10 16 3 19 8 5 9 19 3 3 2 5 12 12 8 5 1 15 12 1 8 15 6 10 22 6 10 9 14 0 6 3 8 8 1 5 13 17 6 3 10 13 13 0 18 0 14 2 1 10 7 14 0 5 0 10 7 2 17 6 12 9 9 1 9 13 15 2 2 10 32 2 1 2 6 5 4 12 2 4 14 7 0 2 4 13 16 4 5 11 10 15 5 4 12 4 2 10 7 5 4 23 8 1 8 16 14 9 12 2 11 3 4 3 12 3 9 2 7 12 9 4 0 9 11 2 10 19 1 2 1 13 2 4 2 1 6 2 4 7 7 9 9 3 21 12 4 14 7 9 11 5 6 0 4 9 3 13 3 10 7 9 10 1 10 4 7 3 4 7 8 10 4 2 8 0 11 20 0 3 15 4 13 23 2 2 8 7 16 10 13 8 5 1 2 8 1 3 7 14 3 1 3 5 6 14 0 7 11 10 0 6 3 21 1 7 4 7 1 7 1 6 12 11 14 10 14 8 11 2 2 7 6 2 6 8 3 5 23 12 5 4 2 1 5 1 3 6 7 2 2 9 3 10 14 18 6 5 4 3 8 9 9 2 18 0 18 10 8 5 4 15 0 12 15 2 5 1 16 16 4 0 10 7 4 4 5 12 5 6 7 0 2 0 1 14 6 14 8 8 1 8 14 9 9 8 12 4 1 13 5 6 10 6 0 6 3 6 3 1 5 4 11 2 20 5 1 5 2 5 7.041522491349481
16 14 8 8 7 0 1 0 1 2 2 7 5 2 1 2 5 17 0 2 0 9 3 0 6 8 3 9 7 8 7 7 1 9 9 2 3 8 4 4 11 9 4 6 14 6 13 14 7 10 1 2 5 16 8 13 6 7 0 12 4 1 9 2 7 4 3 12 8 1 12 13 10 7 9 5 7 1 6 9 2 8 2 0 8 2 2 5 0 9 9 0 8 8 3 8 8 5 3 5 8 0 6 0 0 4 18 2 9 15 5 15 0 12 9 9 9 5 5 3 6 3 4 6 8 9 7 4 13 2 6 13 2 2 6 15 4 12 3 12 10 5 5 9 15 1 3 1 2 6 8 2 1 9 2 0 7 3 9 7 1 8 9 17 2 15 1 4 1 3 12 9 14 3 10 9 1 4 1 10 5 6 0 3 5 5 3 2 4 4 0 6 19 1 12 4 18 6 12 14 5 3 3 3 6 9 5 14 2 9 21 26 18 9 1 9 7 0 11 15 7 5 2 8 10 2 11 5 7 4 1 5 3 2 1 10 3 7 14 6 2 5 2 3 2 6 9 3 9 15 3 18 10 4 10 18 3 4 2 4 7 11 7 4 1 11 11 1 7 12 3 11 19 4 8 8 12 0 6 3 8 7 1 5 12 19 5 3 9 13 15 0 15 0 11 2 1 7 5 14 0 4 0 9 7 1 17 7 11 7 7 1 7 13 17 1 2 9 33 2 0 2 5 5 3 14 2 4 14 7 0 2 3 10 11 4 6 13 10 13 3 5 10 4 2 6 4 6 3 21 8 1 10 13 16 9 13 2 11 3 4 2 13 3 10 2 7 8 8 4 0 9 11 2 9 15 1 2 1 10 1 6 2 0 5 2 3 8 6 8 10 3 20 11 4 12 5 8 12 6 4 0 3 9 2 14 2 10 5 8 11 1 9 4 8 1 2 6 8 9 2 2 8 0 12 22 0 3 13 4 9 23 1 2 8 6 11 12 14 5 4 1 2 6 1 3 5 14 3 1 3 5 6 15 0 8 7 9 0 6 3 24 0 6 4 6 1 6 1 7 13 11 13 9 14 8 11 2 1 6 6 2 6 11 1 6 23 12 5 4 1 1 5 1 2 6 8 2 1 9 3 8 12 19 4 7 4 3 8 11 10 2 21 0 15 9 8 5 3 13 0 9 16 2 5 1 17 14 4 0 8 7 3 4 4 13 5 7 7 0 2 0 1 15 5 12 6 8 1 8 14 10 10 7 11 2 1 13 4 5 7 6 0 6 3 6 3 1 3 5 12 1 18 5 1 4 1 5 6.544982698961937
19 14 10 8 8 0 0 0 1 2 2 7 6 2 1 1 4 12 0 1 0 9 3 0 5 4 1 9 9 5 7 5 1 11 8 2 3 7 3 4 10 8 3 5 13 6 12 13 8 6 1 4 5 15 8 13 6 4 0 10 2 1 8 2 9 3 3 10 7 1 11 14 8 8 7 4 6 1 5 9 2 6 2 0 7 2 2 3 0 10 9 0 8 8 3 8 8 5 3 6 7 0 3 0 0 5 19 1 10 17 4 15 0 12 13 8 9 3 4 2 5 3 4 6 7 13 5 4 11 1 4 12 1 1 5 13 2 10 3 12 7 5 5 8 14 1 2 0 2 6 6 2 0 9 2 0 7 3 11 8 1 8 7 14 1 14 1 3 1 2 11 5 15 2 10 8 1 4 1 8 5 6 0 2 5 4 2 2 4 3 0 6 19 1 13 4 18 7 12 15 5 3 2 2 7 8 4 13 2 9 20 27 18 11 1 7 5 0 9 11 7 4 1 8 9 2 11 5 6 4 0 4 3 1 1 10 2 7 14 6 2 5 2 2 1 4 9 3 9 13 2 16 9 4 10 18 3 4 2 4 8 10 6 4 1 10 11 1 8 12 2 12 15 4 7 6 11 0 5 3 8 7 1 6 11 18 5 3 6 12 14 0 11 0 9 2 1 7 4 14 0 3 0 9 8 0 13 11 11 5 7 1 7 12 16 1 2 9 36 2 0 1 5 4 3 15 2 3 12 7 0 2 3 8 11 4 4 9 8 14 4 5 9 3 2 4 4 5 3 18 10 1 10 12 18 8 12 2 12 3 3 2 11 2 12 2 6 8 7 4 0 9 12 1 8 12 1 2 1 7 0 8 2 0 4 2 3 7 7 7 13 2 19 10 4 10 5 8 7 8 4 0 3 9 2 8 2 9 5 9 10 0 9 3 7 1 2 5 8 9 2 2 8 0 9 22 0 2 15 5 11 20 1 2 7 5 8 13 14 5 4 1 2 7 1 2 5 13 3 1 3 2 6 16 0 8 5 8 0 4 3 27 0 5 4 8 1 6 0 7 12 11 10 9 11 9 11 0 1 6 4 2 4 14 1 5 25 10 4 3 1 1 5 1 2 3 5 2 1 8 3 9 9 15 4 6 2 3 9 14 8 2 23 0 12 10 6 5 3 12 0 8 14 2 6 1 14 11 4 0 7 8 2 4 4 13 5 7 7 0 2 0 1 16 5 6 6 8 1 9 12 8 8 6 11 2 1 13 3 4 8 4 0 5 3 4 3 1 3 3 11 1 18 4 1 4 1 5 6.1055363321799309
15 14 11 7 9 0 0 0 1 2 2 7 6 2 1 0 5 10 0 1 0 7 3 0 4 4 1 8 7 4 6 4 1 11 8 1 3 6 3 4 9 6 4 4 12 5 14 14 8 5 1 6 4 11 9 12 6 4 0 10 2 0 6 1 9 5 3 10 7 0 10 15 7 10 7 4 4 1 4 9 2 6 2 0 7 2 1 3 0 11 11 0 8 6 1 10 8 4 3 4 7 0 3 0 0 4 16 1 9 18 4 14 0 12 15 8 8 3 4 1 4 3 4 6 6 15 4 4 9 0 3 12 1 1 5 8 0 12 3 8 7 5 4 7 15 1 2 0 2 6 5 1 0 8 2 0 9 2 12 8 1 8 6 14 1 14 1 3 1 1 10 8 12 2 8 7 1 4 1 6 4 8 0 2 7 4 1 1 4 3 0 5 18 1 12 4 14 6 12 13 4 3 1 2 9 6 3 11 2 8 19 25 18 10 1 6 4 0 9 10 7 3 0 8 10 0 13 5 5 4 0 3 2 1 1 10 2 6 16 5 1 4 2 2 1 3 9 3 9 12 2 15 8 3 10 19 3 7 2 4 9 8 7 4 1 7 9 0 8 12 3 11 14 2 7 4 12 0 5 3 9 6 1 7 11 16 4 3 5 11 13 0 12 0 6 1 1 7 4 10 0 3 0 11 9 0 11 13 9 4 8 1 6 11 13 0 2 9 25 1 0 1 5 3 2 16 1 2 8 7 0 2 3 7 8 2 6 10 7 14 5 4 8 3 2 4 3 5 3 19 9 1 11 14 14 6 9 2 10 3 2 2 11 2 11 2 5 7 8 3 0 8 11 1 7 11 1 2 0 6 0 9 2 0 3 2 2 7 8 6 11 1 18 11 4 11 3 6 5 9 4 0 3 7 1 7 2 8 4 5 8 0 8 1 8 1 2 7 6 9 1 2 8 0 8 21 0 2 15 4 11 17 1 0 7 6 7 15 14 4 3 1 2 7 1 1 5 10 2 0 3 2 5 19 0 9 3 8 0 3 2 27 0 5 3 7 1 4 0 6 11 14 11 8 12 10 10 0 1 6 4 1 4 15 1 5 21 8 3 3 1 1 4 1 1 2 7 2 1 8 3 8 7 12 4 5 3 3 6 10 6 1 21 0 11 9 3 5 3 12 0 7 14 2 7 1 13 9 4 0 5 9 2 4 4 12 5 9 7 0 2 0 1 17 5 5 7 8 1 7 14 9 5 2 7 2 1 10 2 3 7 4 0 4 3 4 3 1 3 4 11 1 14 4 1 2 1 5 5.6678200692041529
15 17 12 7 9 0 0 0 1 2 2 8 5 2 1 0 6 6 0 1 0 7 2 0 3 3 1 6 8 3 6 3 1 12 9 1 3 5 3 2 9 6 3 4 12 4 13 9 3 5 1 4 3 8 8 12 5 3 0 7 2 0 5 1 10 6 2 10 7 0 7 14 6 8 7 4 3 1 4 9 2 5 2 0 6 1 1 3 0 13 10 0 8 5 1 16 8 4 3 3 9 0 3 0 0 2 16 1 8 16 3 15 0 12 14 6 7 2 4 1 5 3 4 4 5 13 3 3 9 0 2 13 1 1 5 7 0 15 3 7 7 3 3 7 13 1 2 0 3 6 4 1 0 7 2 0 8 0 13 9 1 9 6 14 1 11 1 2 1 1 11 9 11 2 8 7 1 3 0 6 3 6 0 2 7 3 0 0 3 3 0 5 16 1 13 2 13 7 12 12 4 2 1 1 10 5 3 9 2 8 17 24 16 8 1 4 4 0 8 11 8 3 0 9 7 0 14 5 5 3 0 3 2 1 1 12 2 6 18 5 0 4 2 2 1 2 7 2 10 11 2 15 8 1 10 21 2 8 2 3 10 6 8 3 1 6 7 0 7 12 4 11 11 2 6 4 14 0 5 3 6 9 0 7 11 15 4 3 4 11 14 0 12 0 6 1 1 8 3 8 0 3 0 10 9 0 10 13 10 4 9 0 4 9 13 0 2 8 25 1 0 0 4 3 2 13 1 2 8 7 0 2 3 7 9 1 4 11 7 13 6 3 8 3 2 5 2 5 2 21 9 1 10 12 15 6 8 2 8 3 2 2 9 2 9 2 3 7 9 3 0 8 10 1 7 12 1 1 0 6 0 8 2 0 1 2 2 7 8 5 11 0 15 11 4 10 2 5 4 9 3 0 3 12 1 7 2 6 4 4 7 0 7 1 6 1 2 6 6 9 1 2 8 0 7 18 0 2 14 4 11 15 1 0 6 6 7 17 12 4 3 1 2 5 1 1 5 10 1 0 3 2 4 17 0 8 3 8 0 3 2 20 0 4 3 6 1 4 0 6 10 17 11 7 13 10 11 0 1 5 3 1 4 15 1 4 20 8 2 3 1 1 5 1 1 1 8 1 1 5 3 9 6 8 4 5 5 3 6 9 5 1 20 0 13 7 2 5 3 12 0 6 12 2 7 1 13 8 3 0 5 10 2 2 3 10 6 7 5 0 2 0 1 16 6 5 8 7 1 8 17 7 5 2 6 2 1 9 2 3 6 4 0 4 5 3 2 1 3 2 11 0 13 3 1 2 1 6 5.340830449826989
13 18 11 8 9 0 0 0 1 1 2 8 5 1 1 0 5 6 0 0 0 6 1 0 3 3 1 5 10 1 7 3 1 14 7 1 3 5 2 2 7 5 4 3 10 3 10 8 2 4 1 3 3 9 7 12 4 3 0 7 2 0 6 1 9 6 2 9 7 0 5 14 6 10 7 4 2 0 3 9 1 5 2 0 6 0 1 3 0 14 12 0 9 4 1 16 8 3 3 3 9 0 2 0 0 1 16 0 9 12 4 11 0 11 15 6 5 2 3 0 4 3 3 5 4 12 3 2 8 0 2 14 0 1 4 7 0 17 3 7 7 2 3 5 12 1 2 0 3 6 4 1 0 6 2 0 7 0 9 8 1 7 5 14 1 10 1 2 1 1 11 9 10 2 6 9 1 3 0 4 3 6 0 2 6 2 0 0 2 3 0 4 18 1 13 2 14 7 12 12 4 2 1 0 10 4 3 9 2 5 18 23 14 9 1 4 3 0 7 11 8 2 0 6 7 0 11 4 5 3 0 2 2 1 1 8 2 6 17 4 0 4 2 2 1 2 7 2 8 10 2 14 6 1 10 18 2 9 1 3 10 7 8 3 1 5 8 0 7 11 4 11 10 2 5 4 14 0 5 3 7 11 0 7 11 10 1 1 4 11 15 0 10 0 6 1 1 6 2 8 0 3 0 8 8 0 10 13 11 4 7 0 4 7 11 0 2 7 24 1 0 0 5 3 2 12 1 1 9 6 0 2 3 6 8 0 3 11 7 10 6 3 5 3 2 6 2 2 2 19 10 1 9 13 14 6 8 0 7 3 2 2 10 2 7 2 2 7 10 2 0 7 9 1 5 11 0 1 0 5 0 8 2 0 1 2 2 6 6 5 10 0 11 10 3 9 3 5 2 11 2 0 3 14 1 6 2 4 4 4 7 0 6 0 5 1 1 4 6 10 1 2 7 0 4 18 0 2 14 4 9 14 1 0 6 5 6 17 9 4 2 1 1 4 1 1 5 10 0 0 3 2 3 16 0 11 3 7 0 2 1 20 0 4 2 5 1 4 0 5 10 16 11 8 13 7 11 0 1 6 3 1 5 16 1 4 19 7 2 4 1 1 7 1 1 1 9 1 0 4 3 9 6 8 4 5 7 3 6 9 5 0 22 0 13 7 2 5 3 10 0 5 13 2 7 1 14 6 3 0 5 8 2 2 2 7 7 8 5 0 1 0 1 17 7 5 8 5 1 7 20 7 6 1 5 2 1 8 1 3 5 3 0 4 4 3 2 1 3 3 10 0 13 1 1 2 1 6 5.006920415224913
15 14 11 10 8 0 0 0 1 1 1 9 6 1 1 0 4 6 0 0 0 5 0 0 2 3 1 4 9 1 9 3 1 15 5 1 3 5 1 2 5 5 3 2 8 4 7 7 2 3 1 3 2 8 7 10 4 3 0 7 2 0 7 1 10 6 2 8 6 0 4 10 3 8 6 4 1 0 2 8 0 4 1 0 4 0 1 2 0 11 9 0 9 4 1 18 9 3 2 3 9 0 2 0 0 1 10 0 8 11 4 11 0 11 12 5 4 2 3 0 5 3 1 5 4 14 3 2 8 0 1 9 0 1 4 5 0 17 3 6 4 1 3 5 12 1 2 0 4 6 3 1 0 5 2 0 7 0 10 6 1 5 4 13 0 10 1 1 1 0 11 8 7 1 6 8 1 3 0 4 3 6 0 2 6 2 0 0 2 3 0 4 16 1 10 1 13 7 13 12 5 2 1 0 10 3 2 6 2 5 20 25 13 7 1 4 3 0 6 10 8 2 0 7 8 0 11 3 5 3 0 2 2 1 1 8 1 6 15 3 0 4 2 2 0 2 8 2 6 10 2 10 5 1 11 18 2 11 1 2 11 6 8 1 1 4 10 0 6 8 5 11 6 2 4 4 14 0 6 1 6 11 0 9 10 11 1 1 4 10 14 0 10 0 2 1 1 6 2 9 0 2 0 8 5 0 10 12 11 3 6 0 4 7 9 0 2 6 25 1 0 0 4 2 1 8 0 1 9 6 0 1 1 6 8 0 4 12 7 8 5 2 4 3 2 7 2 0 2 14 13 1 6 13 12 7 7 0 4 3 2 2 6 1 8 1 2 7 8 1 0 7 7 1 4 14 0 0 0 5 0 8 1 0 1 2 2 4 6 4 9 0 10 11 2 8 4 5 2 11 2 0 3 12 0 5 1 4 3 3 8 0 6 0 4 1 1 3 6 8 1 2 7 0 5 16 0 2 14 5 9 11 0 0 4 3 6 16 9 4 2 1 1 3 1 1 3 8 0 0 1 2 3 18 0 9 3 6 0 2 1 19 0 3 2 3 1 3 0 5 10 17 10 8 12 9 9 0 0 6 3 0 5 16 1 3 18 6 2 4 1 1 5 1 1 0 7 1 0 4 3 7 5 7 3 5 7 3 5 11 7 0 22 0 12 6 2 4 2 10 0 6 11 1 6 1 12 6 3 0 4 5 2 2 0 6 7 10 5 0 1 0 0 19 6 2 9 3 1 4 17 6 6 1 5 2 1 8 0 2 6 2 0 4 4 3 2 1 3 2 9 0 13 1 0 2 0 5 4.586505190311419
12 15 13 7 8 0 0 0 1 1 1 10 5 1 1 0 3 5 0 0 0 5 0 0 2 2 1 2 8 1 12 3 1 9 5 1 3 5 1 2 4 5 3 2 6 3 7 7 2 2 1 3 0 6 7 9 4 2 0 6 1 0 7 1 13 3 2 7 5 0 2 10 2 5 5 2 1 0 1 5 0 3 1 0 2 0 1 2 0 10 7 0 8 4 1 19 9 3 1 1 10 0 2 0 0 1 10 0 8 9 4 10 0 9 11 5 4 1 3 0 2 3 1 5 2 13 4 1 7 0 1 10 0 1 4 3 0 17 2 4 4 1 3 5 13 1 2 0 6 5 2 1 0 4 2 0 6 0 12 5 1 5 4 12 0 6 1 1 1 0 10 6 6 1 6 7 0 3 0 3 2 7 0 2 5 2 0 0 2 3 0 4 16 1 8 1 16 8 13 13 6 1 1 0 11 2 2 5 2 5 22 28 11 7 1 4 3 0 4 8 9 2 0 8 8 0 12 3 3 3 0 2 2 1 1 10 0 6 18 3 0 3 2 1 0 2 9 1 7 11 2 10 5 1 11 18 1 11 1 2 9 7 9 1 1 5 12 0 4 8 4 10 6 2 4 4 13 0 5 1 4 13 0 7 11 8 1 1 4 9 12 0 11 0 2 1 1 7 1 8 0 2 0 5 3 0 9 10 9 2 5 0 3 7 6 0 2 5 21 1 0 0 4 2 1 8 0 1 7 4 0 0 0 5 6 0 5 9 7 8 7 2 4 1 1 7 2 0 2 8 17 1 6 12 10 7 6 0 4 1 1 2 6 1 9 1 1 6 8 1 0 6 5 0 4 10 0 0 0 4 0 6 1 0 0 2 2 3 7 3 9 0 8 10 2 9 4 5 2 11 2 0 3 14 0 6 1 3 3 4 7 0 5 0 1 1 1 3 5 7 1 2 6 0 5 14 0 1 12 6 8 10 0 0 4 3 5 17 7 5 2 1 1 1 1 1 2 7 0 0 1 1 2 18 0 12 2 5 0 1 1 17 0 3 1 2 1 3 0 5 10 17 12 7 13 10 8 0 0 6 2 0 4 17 1 3 14 5 2 4 1 1 4 1 0 0 6 1 0 3 3 5 4 5 2 6 6 3 5 10 5 0 23 0 8 5 2 4 1 8 0 6 11 1 5 1 12 6 3 0 4 5 2 1 0 5 7 10 5 0 1 0 0 22 6 1 11 1 1 4 15 7 7 1 4 2 1 6 0 2 6 2 0 4 4 3 2 1 2 2 10 0 11 0 0 2 0 5 4.249134948096886
8 14 14 7 7 0 0 0 1 1 1 11 6 1 1 0 3 3 0 0 0 5 0 0 1 2 1 2 7 0 14 3 1 10 6 1 2 4 1 2 3 5 2 2 5 2 7 6 2 2 1 3 0 5 7 8 4 2 0 4 1 0 6 1 14 3 2 7 4 0 2 10 2 4 5 2 1 0 1 4 0 3 0 0 2 0 1 2 0 11 5 0 6 4 1 23 8 2 1 0 14 0 2 0 0 1 10 0 8 8 3 9 0 7 9 4 4 1 3 0 2 2 1 6 2 11 4 0 3 0 1 11 0 1 4 3 0 19 1 3 3 1 3 5 12 1 1 0 7 3 2 1 0 3 0 0 5 0 14 4 1 5 2 15 0 5 1 1 0 0 10 6 5 1 5 7 0 2 0 2 2 6 0 2 5 2 0 0 1 2 0 2 16 1 8 1 16 10 11 11 7 1 1 0 13 2 1 5 2 4 23 27 9 7 1 4 2 0 2 9 7 2 0 8 9 0 13 3 1 3 0 2 2 0 0 9 0 5 15 2 0 2 1 1 0 1 9 1 5 10 2 10 5 1 9 16 1 12 1 2 8 8 9 1 1 5 13 0 3 7 4 10 5 2 3 4 8 0 4 0 3 13 0 6 9 7 0 1 4 9 11 0 12 0 2 1 1 7 1 7 0 1 0 5 2 0 7 8 8 2 5 0 2 7 4 0 1 4 17 1 0 0 3 1 1 11 0 1 6 4 0 0 0 4 6 0 5 8 6 7 6 2 5 1 1 6 2 0 1 7 16 1 5 11 7 8 6 0 4 1 1 0 7 1 8 1 1 7 8 1 0 7 2 0 3 12 0 0 0 4 0 5 1 0 0 2 2 3 7 3 9 0 8 10 2 7 3 4 2 10 2 0 3 14 0 7 1 3 3 6 6 0 4 0 1 1 1 2 7 7 0 2 5 0 4 14 0 1 10 5 7 8 0 0 4 1 3 16 8 7 2 1 1 1 1 0 2 5 0 0 1 1 2 17 0 10 3 5 0 1 1 18 0 3 1 2 1 1 0 3 13 19 11 7 15 12 6 0 0 3 2 0 4 18 1 3 13 5 2 3 1 1 4 1 0 0 4 1 0 3 3 3 3 5 2 7 8 3 4 9 5 0 21 0 7 4 2 4 1 6 0 3 12 1 4 1 12 7 3 0 3 5 2 1 0 3 6 9 4 0 0 0 0 19 6 1 10 1 1 3 16 7 8 1 4 2 1 4 0 2 5 2 0 3 3 2 2 0 1 1 9 0 10 0 0 1 0 5 3.9480968858131488
8 14 12 10 7 0 0 0 1 1 1 13 7 1 1 0 3 3 0 0 0 5 0 0 1 2 1 2 5 0 14 3 1 11 5 1 2 3 1 2 2 5 2 2 5 2 7 4 2 2 1 3 0 2 6 8 4 1 0 4 1 0 7 1 12 2 2 9 4 0 2 9 2 4 5 2 1 0 0 4 0 3 0 0 2 0 1 1 0 11 3 0 6 3 1 23 9 2 1 0 14 0 2 0 0 1 7 0 7 7 4 9 0 5 10 4 4 1 1 0 2 1 1 6 2 14 4 0 3 0 0 8 0 1 4 3 0 19 1 2 3 1 3 3 15 1 0 0 7 3 1 1 0 3 0 0 4 0 16 4 1 5 2 16 0 5 1 1 0 0 12 7 4 1 5 7 0 2 0 2 2 7 0 2 6 2 0 0 1 2 0 2 15 1 7 1 14 9 11 9 7 1 1 0 14 1 1 7 2 3 22 27 10 7 1 3 2 0 1 7 6 1 0 5 9 0 13 3 1 3 0 1 1 0 0 6 0 4 16 2 0 2 1 1 0 1 7 1 5 9 2 11 5 1 10 13 1 14 1 2 8 7 8 1 1 5 12 0 2 6 4 11 4 2 3 3 6 0 3 0 3 13 0 5 8 7 0 1 2 9 7 0 12 0 2 1 1 8 1 7 0 1 0 5 1 0 7 8 8 2 4 0 2 6 3 0 1 2 18 0 0 0 3 1 0 13 0 1 5 3 0 0 0 3 6 0 6 8 4 7 8 2 8 1 1 6 2 0 1 6 15 1 4 10 6 9 4 0 3 1 1 0 6 1 6 1 1 6 6 0 0 5 2 0 3 12 0 0 0 3 0 5 1 0 0 2 1 3 7 3 8 0 6 9 2 6 3 3 2 9 2 0 3 14 0 8 1 3 3 7 7 0 4 0 1 1 0 2 6 6 0 1 4 0 4 11 0 1 10 5 5 7 0 0 3 1 3 19 6 7 2 0 1 1 0 0 2 4 0 0 1 1 2 17 0 12 5 5 0 1 1 18 0 3 1 1 1 0 0 3 13 20 11 6 15 11 5 0 0 3 2 0 5 16 1 4 13 5 2 4 1 1 3 1 0 0 3 1 0 3 2 3 3 5 2 4 6 3 2 9 5 0 20 0 7 4 1 4 1 5 0 2 8 1 2 1 13 10 2 0 3 4 2 1 0 3 6 10 4 0 0 0 0 19 5 0 11 1 1 3 13 7 8 0 2 0 1 4 0 2 4 1 0 2 3 2 2 0 1 1 7 0 9 0 0 1 0 4 3.7283737024221454
8 13 13 12 4 0 0 0 1 1 1 13 8 1 1 0 3 2 0 0 0 5 0 0 1 2 1 2 5 0 14 3 1 11 5 1 2 2 1 2 2 5 2 2 5 1 6 3 2 1 1 4 0 2 6 9 2 1 0 4 1 0 8 1 9 2 2 11 4 0 2 10 2 3 4 1 1 0 0 4 0 2 0 0 2 0 1 1 0 9 2 0 4 3 1 22 8 1 1 0 13 0 2 0 0 1 6 0 3 7 4 9 0 5 8 4 4 1 1 0 2 0 1 5 0 12 3 0 3 0 0 8 0 1 4 3 0 13 1 2 3 1 3 3 14 1 0 0 9 1 1 1 0 3 0 0 3 0 16 2 1 5 2 14 0 5 1 1 0 0 10 8 4 1 5 8 0 2 0 2 1 6 0 2 5 2 0 0 1 2 0 2 12 0 7 1 14 8 9 7 6 1 1 0 13 1 0 11 2 3 18 24 11 7 1 1 2 0 1 9 4 1 0 4 9 0 10 3 0 3 0 1 1 0 0 4 0 2 18 2 0 2 1 1 0 1 6 1 5 8 1 8 5 1 9 13 1 13 1 2 6 7 9 1 1 3 14 0 2 5 4 12 2 1 0 3 6 0 3 0 3 14 0 4 6 7 0 0 2 8 6 0 11 0 1 1 1 9 1 6 0 1 0 4 1 0 8 6 7 2 4 0 2 4 3 0 1 1 18 0 0 0 2 1 0 11 0 1 4 3 0 0 0 3 6 0 5 8 4 6 8 2 7 1 0 7 0 0 0 6 13 1 4 8 5 8 4 0 3 1 1 0 5 1 4 1 1 6 6 0 0 3 0 0 1 13 0 0 0 2 0 4 0 0 0 1 1 3 8 2 7 0 6 9 2 4 4 3 1 8 2 0 3 14 0 7 0 2 2 6 8 0 3 0 1 0 0 2 6 6 0 1 4 0 5 10 0 1 10 4 3 6 0 0 2 1 3 17 5 8 1 0 0 1 0 0 2 4 0 0 1 1 2 17 0 12 3 5 0 0 1 18 0 2 1 1 0 0 0 2 13 25 10 5 14 12 5 0 0 4 1 0 6 19 1 4 12 3 2 4 0 1 2 1 0 0 2 1 0 3 1 3 3 5 2 4 5 3 2 8 5 0 18 0 5 4 1 4 1 3 0 2 7 1 2 1 15 10 2 0 2 2 2 1 0 3 6 7 3 0 0 0 0 19 6 0 10 0 0 2 14 7 6 0 2 0 1 4 0 2 5 0 0 1 3 2 2 0 1 1 7 0 8 0 0 1 0 4 3.4325259515570938
7 13 15 13 4 0 0 0 1 1 1 14 8 1 1 0 2 2 0 0 0 4 0 0 1 3 0 2 5 0 18 3 1 10 4 1 1 1 1 2 2 5 2 2 4 1 7 2 2 1 1 4 0 1 6 8 2 1 0 4 1 0 10 0 8 2 2 9 4 0 2 11 2 3 4 1 1 0 0 2 0 2 0 0 2 0 1 1 0 12 2 0 4 2 1 23 8 0 1 0 12 0 2 0 0 1 6 0 3 5 6 6 0 5 8 4 3 1 1 0 2 0 1 6 0 14 2 0 1 0 0 8 0 1 3 2 0 11 0 2 3 1 3 3 16 0 0 0 6 1 1 0 0 3 0 0 2 0 15 2 1 3 2 12 0 4 1 0 0 0 9 9 3 1 3 7 0 2 0 1 1 6 0 2 6 1 0 0 0 2 0 1 14 0 5 1 11 7 9 5 7 1 1 0 11 0 0 11 2 2 17 21 8 7 1 0 1 0 0 8 4 1 0 2 8 0 12 3 0 2 0 1 1 0 0 4 0 2 15 2 0 2 1 1 0 1 4 1 5 7 1 8 3 1 10 13 0 10 1 1 5 7 9 1 1 3 12 0 2 4 4 11 2 1 0 3 5 0 3 0 3 14 0 4 6 7 0 0 2 8 5 0 11 0 1 1 1 7 1 7 0 1 0 4 1 0 5 6 6 1 3 0 2 4 3 0 1 1 17 0 0 0 2 1 0 10 0 1 4 3 0 0 0 2 6 0 5 7 4 6 11 2 7 0 0 7 0 0 0 6 15 0 4 8 4 10 4 0 3 0 1 0 4 1 4 1 1 6 5 0 0 3 0 0 1 13 0 0 0 0 0 4 0 0 0 1 1 2 7 2 5 0 6 11 2 3 6 2 1 7 2 0 1 14 0 6 0 2 1 5 9 0 2 0 1 0 0 1 7 6 0 1 4 0 6 9 0 0 9 2 3 6 0 0 1 0 3 14 5 9 1 0 0 1 0 0 2 4 0 0 0 2 2 18 0 12 3 5 0 0 0 16 0 2 1 1 0 0 0 2 13 25 8 4 16 12 4 0 0 5 1 0 8 18 0 5 10 4 2 4 0 0 2 1 0 0 1 1 0 3 1 3 3 5 2 4 6 2 2 6 5 0 17 0 2 4 1 3 1 2 0 1 7 1 2 1 12 11 2 0 1 2 2 1 0 2 6 5 3 0 0 0 0 17 6 0 10 0 0 2 13 4 5 0 2 0 1 6 0 1 5 0 0 1 4 2 2 0 1 0 7 0 10 0 0 0 0 4 3.216262975778547
5 12 16 14 2 0 0 0 1 1 1 13 10 1 1 0 2 2 0 0 0 3 0 0 1 3 0 2 4 0 18 1 1 9 4 1 1 1 1 1 2 3 2 2 3 1 6 1 2 1 1 4 0 1 4 9 1 1 0 4 1 0 9 0 6 2 2 7 2 0 2 13 2 2 2 1 0 0 0 2 0 2 0 0 2 0 0 1 0 11 2 0 3 2 1 20 7 0 1 0 9 0 2 0 0 1 5 0 2 5 7 5 0 4 8 4 1 1 1 0 2 0 1 7 0 15 2 0 0 0 0 7 0 0 2 1 0 10 0 1 3 1 3 3 14 0 0 0 6 0 1 0 0 3 0 0 2 0 15 2 1 2 2 9 0 2 1 0 0 0 10 9 3 1 2 5 0 1 0 0 1 4 0 2 6 1 0 0 0 2 0 0 14 0 5 1 10 6 9 4 7 1 0 0 10 0 0 9 2 1 15 20 5 5 1 0 1 0 0 5 4 1 0 2 7 0 9 2 0 1 0 1 1 0 0 4 0 2 14 1 0 2 1 1 0 1 4 1 5 5 1 10 3 0 7 11 0 12 1 1 4 7 7 1 1 3 8 0 2 4 3 9 2 1 0 2 4 0 2 0 3 14 0 3 6 6 0 0 1 6 4 0 8 0 0 1 0 7 1 6 0 1 0 5 1 0 4 6 6 0 3 0 2 4 3 0 1 1 16 0 0 0 2 1 0 10 0 1 3 2 0 0 0 2 4 0 5 5 4 6 14 2 8 0 0 5 0 0 0 4 16 0 3 9 4 13 4 0 3 0 1 0 2 0 4 1 1 6 3 0 0 2 0 0 1 14 0 0 0 0 0 3 0 0 0 1 1 2 7 2 5 0 6 9 2 3 9 2 1 7 2 0 1 11 0 7 0 2 1 6 6 0 2 0 1 0 0 3 7 5 0 1 3 0 5 8 0 0 7 2 3 6 0 0 1 0 3 14 5 7 1 0 0 0 0 0 2 4 0 0 0 2 1 21 0 11 3 4 0 0 0 15 0 2 1 1 0 0 0 2 10 25 8 4 13 13 4 0 0 6 0 0 6 21 0 8 8 4 1 4 0 0 2 1 0 0 1 1 0 2 0 3 3 5 1 4 4 2 2 5 4 0 12 0 1 3 0 3 1 2 0 1 6 1 2 1 9 12 2 0 1 2 1 1 0 1 6 7 3 0 0 0 0 15 6 0 14 0 0 0 11 4 3 0 1 0 1 6 0 0 4 0 0 1 5 2 1 0 1 0 6 0 9 0 0 0 0 4 2.92560553633218
3 11 16 18 1 0 0 0 1 0 1 15 10 1 1 0 2 1 0 0 0 2 0 0 1 3 0 2 4 0 17 1 1 10 4 1 0 1 1 0 1 3 2 2 2 1 4 1 2 1 1 4 0 1 4 8 1 1 0 4 1 0 8 0 6 2 2 5 2 0 2 10 2 2 2 1 0 0 0 2 0 2 0 0 1 0 0 0 0 8 2 0 3 2 1 20 6 0 1 0 7 0 2 0 0 1 6 0 1 4 8 5 0 3 10 4 0 1 1 0 2 0 0 7 0 14 2 0 0 0 0 6 0 0 2 1 0 9 0 1 3 1 3 3 13 0 0 0 8 0 1 0 0 3 0 0 1 0 14 2 1 2 2 11 0 2 1 0 0 0 7 8 3 1 2 5 0 1 0 0 1 2 0 2 5 0 0 0 0 2 0 0 14 0 5 1 9 6 8 4 7 1 0 0 8 0 0 8 2 1 16 19 5 5 0 0 0 0 0 5 3 1 0 2 6 0 11 2 0 1 0 1 1 0 0 4 0 2 10 1 0 2 1 1 0 1 2 1 4 3 1 11 2 0 9 11 0 14 1 0 4 7 8 1 1 2 9 0 1 4 3 7 2 1 0 0 4 0 1 0 5 13 0 2 5 7 0 0 1 7 2 0 7 0 0 1 0 6 1 6 0 1 0 4 1 0 2 6 6 0 1 0 2 4 3 0 1 0 12 0 0 0 2 1 0 9 0 0 2 2 0 0 0 2 4 0 6 5 3 5 13 2 5 0 0 6 0 0 0 4 18 0 2 8 2 15 4 0 3 0 1 0 2 0 3 1 1 4 3 0 0 2 0 0 1 14 0 0 0 0 0 4 0 0 0 1 1 1 6 2 4 0 6 8 2 3 7 1 1 7 2 0 1 11 0 7 0 1 1 6 4 0 2 0 1 0 0 2 8 3 0 1 3 0 5 8 0 0 5 2 3 5 0 0 0 0 1 10 4 6 1 0 0 0 0 0 2 3 0 0 0 2 1 17 0 10 3 3 0 0 0 16 0 2 1 1 0 0 0 2 6 23 8 5 11 15 3 0 0 5 0 0 6 22 0 8 7 5 1 4 0 0 2 1 0 0 1 0 0 1 0 2 2 3 1 3 3 2 2 5 5 0 11 0 1 3 0 2 0 2 0 1 6 1 2 1 8 12 1 0 1 2 1 1 0 1 7 8 3 0 0 0 0 14 8 0 11 0 0 0 9 3 2 0 1 0 0 7 0 0 5 0 0 0 6 2 1 0 0 0 5 0 7 0 0 0 0 3 2.7024221453287198
2 12 16 21 1 0 0 0 1 0 1 12 11 0 1 0 2 1 0 0 0 2 0 0 1 3 0 1 5 0 22 1 1 12 4 1 0 1 1 0 1 3 2 1 1 1 5 1 1 1 1 3 0 1 3 6 1 1 0 4 1 0 9 0 5 2 1 4 2 0 2 9 2 2 2 1 0 0 0 2 0 2 0 0 1 0 0 0 0 8 1 0 3 2 0 19 4 0 1 0 6 0 1 0 0 1 4 0 1 4 7 4 0 3 9 4 0 1 1 0 2 0 0 8 0 11 1 0 0 0 0 7 0 0 2 1 0 7 0 1 3 1 3 2 14 0 0 0 9 0 1 0 0 2 0 0 1 0 13 2 1 2 2 12 0 2 1 0 0 0 7 9 2 1 2 5 0 1 0 0 1 2 0 2 5 0 0 0 0 2 0 0 13 0 4 1 5 6 8 3 7 1 0 0 6 0 0 8 2 1 16 17 5 5 0 0 0 0 0 5 3 1 0 2 5 0 9 2 0 1 0 1 1 0 0 4 0 2 9 1 0 2 1 1 0 1 1 1 3 3 1 12 2 0 9 12 0 14 1 0 3 5 6 1 1 2 10 0 1 3 3 5 2 1 0 0 4 0 1 0 4 13 0 2 4 5 0 0 1 7 2 0 6 0 0 1 0 5 1 4 0 1 0 3 1 0 1 6 5 0 1 0 2 2 2 0 1 0 10 0 0 0 2 1 0 11 0 0 0 2 0 0 0 1 3 0 7 4 2 4 15 2 2 0 0 5 0 0 0 4 17 0 2 10 2 10 2 0 3 0 1 0 2 0 3 1 1 4 3 0 0 2 0 0 1 13 0 0 0 0 0 4 0 0 0 1 1 1 6 1 2 0 6 10 1 4 6 0 0 6 0 0 1 11 0 6 0 0 1 4 4 0 2 0 1 0 0 3 7 3 0 1 3 0 5 7 0 0 4 2 3 5 0 0 0 0 1 9 4 6 1 0 0 0 0 0 2 3 0 0 0 1 1 12 0 10 2 3 0 0 0 16 0 2 0 1 0 0 0 2 6 24 8 4 9 16 4 0 0 6 0 0 7 22 0 8 6 5 1 3 0 0 2 1 0 0 1 0 0 0 0 2 2 2 1 3 3 2 1 4 5 0 9 0 1 3 0 2 0 2 0 1 6 0 2 1 8 12 1 0 1 1 1 1 0 1 6 7 3 0 0 0 0 14 7 0 10 0 0 0 9 2 2 0 1 0 0 7 0 0 6 0 0 0 5 2 1 0 0 0 5 0 7 0 0 0 0 1 2.519031141868512
3 11 15 19 0 0 0 0 1 0 1 10 12 0 1 0 2 1 0 0 0 2 0 0 1 5 0 1 4 0 21 1 1 16 4 1 0 1 1 0 1 3 1 1 1 1 4 1 1 1 1 3 0 1 2 5 1 1 0 4 1 0 7 0 5 2 1 3 2 0 2 8 2 2 1 1 0 0 0 1 0 2 0 0 0 0 0 0 0 7 1 0 3 2 0 17 4 0 1 0 6 0 1 0 0 1 4 0 1 3 6 4 0 2 5 4 0 1 0 0 1 0 0 8 0 10 1 0 0 0 0 3 0 0 1 1 0 6 0 1 2 1 3 2 14 0 0 0 9 0 1 0 0 2 0 0 1 0 13 1 1 2 2 12 0 2 1 0 0 0 9 10 2 0 2 6 0 1 0 0 1 2 0 2 6 0 0 0 0 1 0 0 12 0 4 0 4 5 9 3 7 1 0 0 6 0 0 7 1 0 16 16 5 4 0 0 0 0 0 4 2 1 0 2 5 0 7 2 0 1 0 1 1 0 0 3 0 2 6 1 0 2 1 1 0 1 1 1 2 3 1 9 2 0 5 8 0 12 1 0 3 4 5 1 0 2 14 0 0 3 3 4 2 0 0 0 3 0 1 0 4 8 0 1 4 6 0 0 1 6 1 0 6 0 0 1 0 3 1 4 0 1 0 2 1 0 1 4 5 0 1 0 0 2 2 0 1 0 10 0 0 0 2 1 0 11 0 0 0 2 0 0 0 1 2 0 7 4 2 4 14 2 4 0 0 3 0 0 0 4 15 0 2 10 1 8 2 0 3 0 1 0 2 0 3 1 1 4 2 0 0 2 0 0 1 10 0 0 0 0 0 4 0 0 0 0 1 0 7 1 1 0 5 11 1 3 6 0 0 6 0 0 1 12 0 5 0 0 1 3 4 0 2 0 1 0 0 4 7 3 0 1 3 0 5 6 0 0 2 2 3 6 0 0 0 0 1 8 4 6 1 0 0 0 0 0 1 3 0 0 0 1 0 13 0 10 2 3 0 0 0 15 0 2 0 1 0 0 0 2 6 26 7 3 8 19 5 0 0 6 0 0 8 18 0 11 5 6 1 3 0 0 2 1 0 0 1 0 0 0 0 1 2 1 1 2 2 2 1 4 6 0 9 0 1 2 0 3 0 2 0 1 5 0 1 1 7 14 1 0 1 1 1 1 0 1 7 7 2 0 0 0 0 12 8 0 11 0 0 0 7 1 2 0 1 0 0 9 0 0 7 0 0 0 4 2 1 0 0 0 5 0 6 0 0 0 0 1 2.347750865051903
4 11 15 18 0 0 0 0 1 0 1 12 11 0 1 0 1 1 0 0 0 2 0 0 0 7 0 1 4 0 22 1 1 12 4 1 0 1 1 0 1 3 1 1 1 1 6 1 1 1 1 2 0 0 2 5 1 0 0 4 1 0 6 0 5 2 1 2 2 0 1 7 1 1 1 1 0 0 0 1 0 2 0 0 0 0 0 0 0 7 1 0 2 1 0 16 3 0 1 0 6 0 0 0 0 1 5 0 0 3 5 2 0 2 5 4 0 1 0 0 1 0 0 10 0 9 1 0 0 0 0 4 0 0 1 1 0 5 0 0 2 1 3 2 13 0 0 0 10 0 1 0 0 2 0 0 1 0 12 1 1 1 2 13 0 1 0 0 0 0 10 10 2 0 2 9 0 1 0 0 1 2 0 2 5 0 0 0 0 1 0 0 12 0 4 0 4 4 7 3 5 0 0 0 6 0 0 7 1 0 14 14 5 3 0 0 0 0 0 3 2 0 0 1 4 0 6 2 0 1 0 1 1 0 0 3 0 1 6 1 0 1 1 1 0 1 1 1 3 2 1 5 2 0 5 7 0 14 1 0 2 3 6 0 0 2 15 0 0 2 2 4 1 0 0 0 2 0 1 0 4 8 0 1 4 5 0 0 1 7 1 0 6 0 0 1 0 2 1 4 0 1 0 3 1 0 1 3 5 0 0 0 0 2 2 0 1 0 10 0 0 0 1 1 0 10 0 0 0 2 0 0 0 1 2 0 4 3 1 3 15 2 4 0 0 3 0 0 0 3 15 0 2 9 1 8 2 0 3 0 1 0 2 0 2 1 1 3 2 0 0 2 0 0 1 10 0 0 0 0 0 4 0 0 0 0 1 0 8 1 1 0 5 11 1 6 4 0 0 6 0 0 1 10 0 5 0 0 1 2 3 0 2 0 1 0 0 5 6 3 0 1 3 0 2 4 0 0 2 1 3 4 0 0 0 0 1 9 4 6 1 0 0 0 0 0 0 3 0 0 0 0 0 12 0 11 3 2 0 0 0 14 0 2 0 0 0 0 0 2 4 26 6 3 10 23 5 0 0 7 0 0 8 16 0 10 5 5 0 3 0 0 2 1 0 0 1 0 0 0 0 1 2 1 0 1 1 1 1 2 7 0 10 0 1 2 0 3 0 2 0 1 5 0 1 1 6 13 1 0 1 1 1 1 0 1 5 9 2 0 0 0 0 9 6 0 11 0 0 0 4 1 1 0 1 0 0 10 0 0 8 0 0 0 6 2 0 0 0 0 5 0 4 0 0 0 0 1 2.2024221453287198
2 13 15 20 0 0 0 0 1 0 1 10 11 0 0 0 1 1 0 0 0 2 0 0 0 6 0 1 3 0 18 1 1 11 3 1 0 1 1 0 1 2 1 1 1 1 3 1 1 0 1 2 0 0 1 3 1 0 0 3 1 0 6 0 5 2 1 2 2 0 1 6 1 1 1 1 0 0 0 1 0 2 0 0 0 0 0 0 0 7 1 0 1 1 0 16 5 0 1 0 4 0 0 0 0 1 3 0 0 3 5 2 0 2 5 4 0 1 0 0 1 0 0 9 0 8 1 0 0 0 0 5 0 0 1 1 0 5 0 0 2 1 2 2 11 0 0 0 11 0 1 0 0 1 0 0 1 0 10 1 1 1 1 11 0 1 0 0 0 0 10 9 2 0 2 9 0 1 0 0 1 2 0 2 5 0 0 0 0 0 0 0 9 0 4 0 4 3 7 1 5 0 0 0 4 0 0 7 1 0 13 15 4 3 0 0 0 0 0 3 0 0 0 1 4 0 7 2 0 1 0 1 1 0 0 3 0 1 5 1 0 1 1 1 0 0 1 0 1 2 1 4 2 0 5 6 0 11 1 0 2 3 8 0 0 2 15 0 0 2 2 1 1 0 0 0 2 0 1 0 3 6 0 0 4 6 0 0 1 7 1 0 6 0 0 1 0 2 1 3 0 1 0 3 1 0 1 2 5 0 0 0 0 1 2 0 1 0 7 0 0 0 1 1 0 9 0 0 0 2 0 0 0 0 2 0 5 3 1 3 12 2 4 0 0 2 0 0 0 3 15 0 1 9 1 7 2 0 1 0 1 0 3 0 2 1 1 2 2 0 0 2 0 0 1 11 0 0 0 0 0 4 0 0 0 0 1 0 7 1 1 0 4 11 0 7 2 0 0 8 0 0 1 8 0 5 0 0 1 1 4 0 2 0 1 0 0 7 6 3 0 1 3 0 2 4 0 0 2 1 3 2 0 0 0 0 1 12 3 7 0 0 0 0 0 0 0 3 0 0 0 0 0 13 0 11 3 1 0 0 0 15 0 2 0 0 0 0 0 1 4 23 4 3 12 24 5 0 0 6 0 0 7 16 0 10 5 4 0 2 0 0 0 1 0 0 1 0 0 0 0 1 2 1 0 1 1 1 1 2 7 0 11 0 1 0 0 4 0 2 0 1 4 0 1 1 6 13 1 0 0 1 1 1 0 1 6 9 2 0 0 0 0 8 6 0 11 0 0 0 5 1 1 0 1 0 0 14 0 0 7 0 0 0 6 2 0 0 0 0 4 0 3 0 0 0 0 1 2.0622837370242217
1 14 16 17 0 0 0 0 1 0 1 10 10 0 0 0 1 1 0 0 0 1 0 0 0 6 0 1 2 0 19 1 1 13 2 1 0 1 1 0 1 2 1 1 1 1 4 0 1 0 0 2 0 0 1 4 1 0 0 3 1 0 5 0 5 2 1 2 2 0 1 6 0 1 1 1 0 0 0 1 0 2 0 0 0 0 0 0 0 5 1 0 1 1 0 16 5 0 1 0 4 0 0 0 0 1 3 0 0 2 5 2 0 2 6 4 0 1 0 0 1 0 0 7 0 8 1 0 0 0 0 5 0 0 0 1 0 4 0 0 1 1 2 2 11 0 0 0 11 0 1 0 0 1 0 0 1 0 7 1 1 1 1 11 0 1 0 0 0 0 10 8 2 0 2 8 0 1 0 0 1 2 0 2 5 0 0 0 0 0 0 0 10 0 4 0 4 2 5 1 5 0 0 0 3 0 0 6 1 0 14 15 4 3 0 0 0 0 0 3 0 0 0 1 4 0 7 2 0 1 0 0 0 0 0 3 0 1 5 1 0 1 1 1 0 0 0 0 1 2 1 2 2 0 3 6 0 12 1 0 2 2 9 0 0 2 15 0 0 2 1 1 1 0 0 0 2 0 1 0 4 4 0 0 3 5 0 0 1 7 1 0 5 0 0 1 0 2 1 2 0 0 0 3 1 0 0 2 4 0 0 0 0 1 2 0 1 0 6 0 0 0 1 1 0 7 0 0 0 1 0 0 0 0 2 0 4 3 1 2 13 1 3 0 0 2 0 0 0 3 17 0 1 7 1 5 2 0 1 0 1 0 2 0 1 1 1 2 1 0 0 2 0 0 1 11 0 0 0 0 0 4 0 0 0 0 1 0 8 1 1 0 3 10 0 10 2 0 0 7 0 0 1 6 0 4 0 0 1 1 3 0 2 0 1 0 0 7 4 2 0 1 2 0 1 4 0 0 2 1 2 1 0 0 0 0 1 13 3 7 0 0 0 0 0 0 0 2 0 0 0 0 0 14 0 11 2 1 0 0 0 14 0 1 0 0 0 0 0 1 4 25 2 3 11 20 3 0 0 5 0 0 8 15 0 10 5 4 0 2 0 0 0 1 0 0 0 0 0 0 0 1 2 1 0 0 1 1 1 2 7 0 7 0 1 0 0 3 0 2 0 1 2 0 0 1 4 13 1 0 0 1 1 1 0 1 4 8 2 0 0 0 0 8 6 0 10 0 0 0 5 1 1 0 1 0 0 13 0 0 7 0 0 0 8 2 0 0 0 0 4 0 3 0 0 0 0 1 1.9204152249134948
1 14 17 19 0 0 0 0 1 0 0 8 10 0 0 0 0 1 0 0 0 1 0 0 0 5 0 1 2 0 18 1 1 14 2 1 0 1 1 0 1 2 1 1 1 1 4 0 1 0 0 2 0 0 1 5 1 0 0 3 1 0 5 0 4 2 1 2 2 0 1 5 0 0 1 1 0 0 0 0 0 2 0 0 0 0 0 0 0 5 1 0 1 1 0 13 4 0 0 0 4 0 0 0 0 1 3 0 0 2 4 1 0 2 5 4 0 1 0 0 1 0 0 5 0 8 1 0 0 0 0 4 0 0 0 1 0 4 0 0 1 1 2 2 11 0 0 0 10 0 1 0 0 1 0 0 1 0 8 0 1 1 1 9 0 1 0 0 0 0 8 4 2 0 2 6 0 1 0 0 1 1 0 2 3 0 0 0 0 0 0 0 9 0 4 0 4 2 5 1 5 0 0 0 2 0 0 6 1 0 15 14 3 3 0 0 0 0 0 3 0 0 0 1 4 0 6 2 0 0 0 0 0 0 0 3 0 1 5 1 0 1 1 1 0 0 0 0 1 2 1 3 2 0 2 6 0 13 1 0 2 2 8 0 0 2 15 0 0 2 1 1 1 0 0 0 2 0 1 0 4 4 0 0 3 4 0 0 1 6 1 0 4 0 0 1 0 1 1 1 0 0 0 3 1 0 0 1 2 0 0 0 0 1 2 0 1 0 5 0 0 0 1 0 0 7 0 0 0 1 0 0 0 0 1 0 5 2 1 2 13 1 3 0 0 2 0 0 0 3 14 0 1 6 1 3 1 0 1 0 1 0 2 0 1 1 1 2 1 0 0 2 0 0 1 12 0 0 0 0 0 4 0 0 0 0 1 0 7 1 1 0 3 10 0 9 3 0 0 8 0 0 1 6 0 4 0 0 1 0 4 0 1 0 1 0 0 6 3 2 0 1 2 0 1 3 0 0 2 1 2 1 0 0 0 0 1 14 3 7 0 0 0 0 0 0 0 2 0 0 0 0 0 12 0 12 2 1 0 0 0 13 0 1 0 0 0 0 0 1 4 26 2 3 10 21 2 0 0 5 0 0 6 17 0 9 4 4 0 2 0 0 0 1 0 0 0 0 0 0 0 1 1 1 0 0 0 1 1 0 5 0 8 0 0 0 0 3 0 2 0 1 2 0 0 1 4 11 1 0 0 1 0 1 0 1 4 8 2 0 0 0 0 7 8 0 9 0 0 0 5 1 1 0 1 0 0 12 0 0 5 0 0 0 8 2 0 0 0 0 3 0 3 0 0 0 0 1 1.7958477508650519
1 15 15 14 0 0 0 0 1 0 0 9 11 0 0 0 0 1 0 0 0 1 0 0 0 4 0 0 2 0 19 1 1 15 2 1 0 1 1 0 1 2 1 1 1 1 3 0 1 0 0 2 0 0 1 6 1 0 0 3 1 0 5 0 4 2 1 2 2 0 1 5 0 0 1 1 0 0 0 0 0 1 0 0 0 0 0 0 0 5 1 0 1 1 0 15 3 0 0 0 4 0 0 0 0 1 3 0 0 2 5 1 0 2 5 4 0 1 0 0 1 0 0 5 0 6 1 0 0 0 0 4 0 0 0 1 0 3 0 0 1 0 2 2 9 0 0 0 11 0 1 0 0 1 0 0 0 0 7 0 1 0 1 8 0 1 0 0 0 0 6 4 1 0 1 7 0 1 0 0 1 1 0 2 4 0 0 0 0 0 0 0 8 0 3 0 3 2 5 1 5 0 0 0 2 0 0 5 1 0 15 13 3 3 0 0 0 0 0 3 0 0 0 1 3 0 4 2 0 0 0 0 0 0 0 2 0 1 4 1 0 1 1 1 0 0 0 0 1 2 1 3 2 0 1 5 0 13 1 0 2 2 8 0 0 1 16 0 0 2 0 1 1 0 0 0 2 0 1 0 3 4 0 0 3 4 0 0 1 6 1 0 3 0 0 0 0 1 1 1 0 0 0 3 1 0 0 1 2 0 0 0 0 1 2 0 1 0 4 0 0 0 1 0 0 8 0 0 0 1 0 0 0 0 1 0 6 1 1 1 13 1 3 0 0 2 0 0 0 3 16 0 1 6 1 2 1 0 0 0 1 0 3 0 1 1 0 2 1 0 0 1 0 0 1 11 0 0 0 0 0 4 0 0 0 0 1 0 8 1 1 0 3 7 0 8 4 0 0 9 0 0 1 4 0 4 0 0 1 0 5 0 1 0 1 0 0 6 2 2 0 1 2 0 1 2 0 0 2 1 2 1 0 0 0 0 1 13 3 6 0 0 0 0 0 0 0 1 0 0 0 0 0 13 0 9 2 1 0 0 0 9 0 0 0 0 0 0 0 1 3 25 2 1 12 17 3 0 0 4 0 0 6 17 0 11 3 3 0 2 0 0 0 1 0 0 0 0 0 0 0 1 0 1 0 0 0 1 1 0 4 0 7 0 0 0 0 2 0 1 0 1 2 0 0 1 4 9 1 0 0 1 0 0 0 1 4 8 1 0 0 0 0 6 7 0 8 0 0 0 5 1 1 0 1 0 0 12 0 0 5 0 0 0 7 1 0 0 0 0 3 0 2 0 0 0 0 1 1.6782006920415225
1 14 15 12 0 0 0 0 0 0 0 11 9 0 0 0 0 1 0 0 0 0 0 0 0 4 0 0 2 0 21 1 1 16 2 1 0 1 0 0 1 2 1 1 1 1 3 0 1 0 0 1 0 0 1 6 0 0 0 3 1 0 5 0 3 2 0 2 1 0 1 5 0 0 1 1 0 0 0 0 0 1 0 0 0 0 0 0 0 4 1 0 1 1 0 13 2 0 0 0 2 0 0 0 0 1 3 0 0 2 6 1 0 2 5 3 0 1 0 0 1 0 0 5 0 4 1 0 0 0 0 3 0 0 0 1 0 2 0 0 0 0 1 1 5 0 0 0 11 0 1 0 0 1 0 0 0 0 5 0 1 0 0 8 0 1 0 0 0 0 7 4 1 0 1 8 0 1 0 0 0 1 0 1 6 0 0 0 0 0 0 0 7 0 3 0 3 2 5 1 5 0 0 0 2 0 0 5 1 0 15 13 3 3 0 0 0 0 0 2 0 0 0 1 3 0 2 1 0 0 0 0 0 0 0 2 0 1 5 1 0 1 1 1 0 0 0 0 0 1 1 4 2 0 1 5 0 13 0 0 1 2 8 0 0 1 16 0 0 1 0 1 1 0 0 0 2 0 1 0 4 4 0 0 2 5 0 0 0 6 1 0 3 0 0 0 0 1 1 1 0 0 0 2 1 0 0 1 2 0 0 0 0 1 2 0 1 0 4 0 0 0 0 0 0 6 0 0 0 1 0 0 0 0 1 0 5 1 0 1 11 1 2 0 0 2 0 0 0 3 15 0 1 4 1 2 1 0 0 0 1 0 3 0 1 0 0 1 1 0 0 1 0 0 1 11 0 0 0 0 0 4 0 0 0 0 1 0 10 1 1 0 3 6 0 7 3 0 0 8 0 0 1 3 0 4 0 0 1 0 4 0 1 0 1 0 0 6 1 2 0 1 2 0 1 1 0 0 1 1 2 1 0 0 0 0 1 13 2 6 0 0 0 0 0 0 0 1 0 0 0 0 0 13 0 8 2 1 0 0 0 7 0 0 0 0 0 0 0 1 3 24 2 1 10 12 3 0 0 3 0 0 6 17 0 13 3 3 0 2 0 0 0 1 0 0 0 0 0 0 0 1 0 1 0 0 0 1 1 0 4 0 6 0 0 0 0 3 0 1 0 1 2 0 0 1 4 10 1 0 0 1 0 0 0 1 4 6 1 0 0 0 0 7 7 0 7 0 0 0 6 1 1 0 1 0 0 15 0 0 5 0 0 0 5 1 0 0 0 0 2 0 2 0 0 0 0 1 1.5640138408304499
1 12 14 11 0 0 0 0 0 0 0 12 7 0 0 0 0 1 0 0 0 0 0 0 0 4 0 0 2 0 21 1 1 17 2 1 0 1 0 0 1 2 1 1 1 1 2 0 1 0 0 1 0 0 1 5 0 0 0 2 1 0 4 0 2 0 0 2 1 0 1 3 0 0 1 0 0 0 0 0 0 1 0 0 0 0 0 0 0 2 1 0 0 1 0 13 2 0 0 0 2 0 0 0 0 1 3 0 0 2 3 1 0 2 5 3 0 1 0 0 1 0 0 5 0 3 0 0 0 0 0 2 0 0 0 1 0 1 0 0 0 0 0 1 5 0 0 0 9 0 1 0 0 1 0 0 0 0 4 0 1 0 0 7 0 1 0 0 0 0 8 3 0 0 1 8 0 1 0 0 0 1 0 0 8 0 0 0 0 0 0 0 6 0 3 0 3 2 4 1 4 0 0 0 2 0 0 3 1 0 12 14 3 2 0 0 0 0 0 2 0 0 0 1 2 0 2 1 0 0 0 0 0 0 0 1 0 1 6 1 0 1 0 1 0 0 0 0 0 1 0 4 1 0 1 4 0 11 0 0 1 2 6 0 0 1 15 0 0 0 0 0 1 0 0 0 2 0 1 0 5 3 0 0 0 4 0 0 0 5 1 0 3 0 0 0 0 1 1 0 0 0 0 1 1 0 0 1 2 0 0 0 0 1 2 0 0 0 4 0 0 0 0 0 0 4 0 0 0 1 0 0 0 0 1 0 4 1 0 1 12 0 2 0 0 2 0 0 0 3 15 0 1 2 1 1 1 0 0 0 1 0 4 0 1 0 0 1 1 0 0 1 0 0 0 10 0 0 0 0 0 4 0 0 0 0 1 0 11 0 1 0 3 5 0 8 3 0 0 5 0 0 1 3 0 4 0 0 1 0 6 0 1 0 1 0 0 7 1 1 0 1 2 0 1 1 0 0 1 1 2 0 0 0 0 0 1 13 2 7 0 0 0 0 0 0 0 1 0 0 0 0 0 10 0 7 2 1 0 0 0 6 0 0 0 0 0 0 0 1 2 22 1 1 10 11 2 0 0 2 0 0 4 14 0 14 2 2 0 2 0 0 0 1 0 0 0 0 0 0 0 1 0 1 0 0 0 1 1 0 3 0 7 0 0 0 0 3 0 1 0 1 1 0 0 1 4 11 1 0 0 1 0 0 0 1 2 6 1 0 0 0 0 8 7 0 6 0 0 0 8 1 1 0 1 0 0 13 0 0 4 0 0 0 4 1 0 0 0 0 2 0 2 0 0 0 0 1 1.4152249134948097
1 10 11 9 0 0 0 0 0 0 0 13 5 0 0 0 0 1 0 0 0 0 0 0 0 2 0 0 2 0 19 1 1 17 1 0 0 1 0 0 1 2 0 1 1 0 2 0 1 0 0 1 0 0 1 4 0 0 0 2 1 0 4 0 2 0 0 2 1 0 0 3 0 0 0 0 0 0 0 0 0 1 0 0 0 0 0 0 0 2 1 0 0 1 0 13 2 0 0 0 2 0 0 0 0 1 3 0 0 1 3 1 0 2 5 2 0 0 0 0 1 0 0 5 0 1 0 0 0 0 0 2 0 0 0 0 0 1 0 0 0 0 0 1 4 0 0 0 9 0 0 0 0 1 0 0 0 0 4 0 1 0 0 7 0 1 0 0 0 0 9 3 0 0 1 7 0 1 0 0 0 1 0 0 10 0 0 0 0 0 0 0 6 0 3 0 3 1 3 1 4 0 0 0 1 0 0 3 1 0 12 15 3 1 0 0 0 0 0 2 0 0 0 1 2 0 2 1 0 0 0 0 0 0 0 1 0 1 6 1 0 1 0 1 0 0 0 0 0 1 0 3 1 0 1 4 0 9 0 0 1 2 5 0 0 1 9 0 0 0 0 0 1 0 0 0 2 0 1 0 4 3 0 0 0 4 0 0 0 4 1 0 3 0 0 0 0 1 1 0 0 0 0 0 1 0 0 1 2 0 0 0 0 1 2 0 0 0 3 0 0 0 0 0 0 3 0 0 0 1 0 0 0 0 1 0 4 0 0 1 13 0 2 0 0 2 0 0 0 2 11 0 1 2 1 1 1 0 0 0 0 0 5 0 1 0 0 1 1 0 0 1 0 0 0 11 0 0 0 0 0 3 0 0 0 0 0 0 9 0 0 0 3 5 0 9 3 0 0 5 0 0 1 3 0 4 0 0 0 0 8 0 1 0 1 0 0 7 1 1 0 1 2 0 1 1 0 0 1 1 1 0 0 0 0 0 1 14 2 8 0 0 0 0 0 0 0 1 0 0 0 0 0 11 0 7 2 1 0 0 0 6 0 0 0 0 0 0 0 1 2 22 1 1 11 9 2 0 0 2 0 0 3 10 0 12 2 2 0 2 0 0 0 0 0 0 0 0 0 0 0 1 0 1 0 0 0 0 1 0 1 0 6 0 0 0 0 4 0 0 0 0 1 0 0 1 3 9 1 0 0 1 0 0 0 1 2 6 0 0 0 0 0 10 5 0 5 0 0 0 8 1 0 0 1 0 0 14 0 0 4 0 0 0 4 0 0 0 0 0 2 0 1 0 0 0 0 0 1.2941176470588237
1 9 9 10 0 0 0 0 0 0 0 15 5 0 0 0 0 1 0 0 0 0 0 0 0 1 0 0 2 0 18 0 1 17 1 0 0 1 0 0 1 2 0 0 0 0 2 0 1 0 0 1 0 0 1 4 0 0 0 1 1 0 3 0 2 0 0 1 1 0 0 3 0 0 0 0 0 0 0 0 0 1 0 0 0 0 0 0 0 2 1 0 0 1 0 13 2 0 0 0 2 0 0 0 0 1 2 0 0 1 3 0 0 2 2 2 0 0 0 0 1 0 0 4 0 1 0 0 0 0 0 2 0 0 0 0 0 1 0 0 0 0 0 1 4 0 0 0 9 0 0 0 0 1 0 0 0 0 4 0 1 0 0 5 0 0 0 0 0 0 9 2 0 0 1 6 0 1 0 0 0 1 0 0 11 0 0 0 0 0 0 0 4 0 3 0 3 1 3 1 4 0 0 0 1 0 0 3 1 0 13 12 2 1 0 0 0 0 0 1 0 0 0 1 2 0 2 1 0 0 0 0 0 0 0 1 0 1 5 1 0 1 0 1 0 0 0 0 0 1 0 3 0 0 1 3 0 10 0 0 1 2 5 0 0 0 10 0 0 0 0 0 1 0 0 0 1 0 1 0 3 3 0 0 0 3 0 0 0 4 1 0 3 0 0 0 0 0 1 0 0 0 0 0 0 0 0 1 2 0 0 0 0 0 0 0 0 0 3 0 0 0 0 0 0 2 0 0 0 1 0 0 0 0 1 0 4 0 0 1 12 0 2 0 0 2 0 0 0 2 12 0 1 2 1 1 1 0 0 0 0 0 6 0 1 0 0 1 1 0 0 0 0 0 0 11 0 0 0 0 0 3 0 0 0 0 0 0 9 0 0 0 3 3 0 8 3 0 0 5 0 0 1 3 0 3 0 0 0 0 10 0 0 0 1 0 0 6 1 1 0 1 1 0 1 1 0 0 1 1 1 0 0 0 0 0 1 10 2 9 0 0 0 0 0 0 0 1 0 0 0 0 0 9 0 6 2 1 0 0 0 5 0 0 0 0 0 0 0 1 2 18 1 1 9 8 2 0 0 2 0 0 1 9 0 11 1 2 0 2 0 0 0 0 0 0 0 0 0 0 0 1 0 1 0 0 0 0 1 0 0 0 5 0 0 0 0 5 0 0 0 0 1 0 0 1 3 9 1 0 0 1 0 0 0 1 2 7 0 0 0 0 0 12 6 0 6 0 0 0 8 1 0 0 1 0 0 13 0 0 3 0 0 0 3 0 0 0 0 0 2 0 1 0 0 0 0 0 1.193771626297578
1 8 9 7 0 0 0 0 0 0 0 14 5 0 0 0 0 1 0 0 0 0 0 0 0 0 0 0 2 0 15 0 1 14 1 0 0 1 0 0 1 1 0 0 0 0 1 0 0 0 0 1 0 0 1 3 0 0 0 0 1 0 3 0 2 0 0 1 1 0 0 1 0 0 0 0 0 0 0 0 0 1 0 0 0 0 0 0 0 2 1 0 0 1 0 10 2 0 0 0 2 0 0 0 0 1 2 0 0 1 2 0 0 2 2 2 0 0 0 0 1 0 0 4 0 1 0 0 0 0 0 2 0 0 0 0 0 1 0 0 0 0 0 0 4 0 0 0 11 0 0 0 0 1 0 0 0 0 4 0 1 0 0 5 0 0 0 0 0 0 10 1 0 0 1 6 0 1 0 0 0 0 0 0 11 0 0 0 0 0 0 0 3 0 2 0 2 1 2 1 4 0 0 0 1 0 0 2 1 0 14 11 2 1 0 0 0 0 0 1 0 0 0 1 2 0 2 1 0 0 0 0 0 0 0 1 0 1 3 1 0 1 0 1 0 0 0 0 0 1 0 3 0 0 1 2 0 10 0 0 0 2 5 0 0 0 11 0 0 0 0 0 1 0 0 0 1 0 0 0 3 3 0 0 0 1 0 0 0 3 1 0 3 0 0 0 0 0 1 0 0 0 0 0 0 0 0 1 2 0 0 0 0 0 0 0 0 0 2 0 0 0 0 0 0 1 0 0 0 0 0 0 0 0 0 0 4 0 0 1 11 0 1 0 0 2 0 0 0 2 10 0 0 2 1 1 1 0 0 0 0 0 6 0 0 0 0 1 0 0 0 0 0 0 0 10 0 0 0 0 0 2 0 0 0 0 0 0 9 0 0 0 2 1 0 7 3 0 0 4 0 0 1 3 0 3 0 0 0 0 10 0 0 0 1 0 0 5 1 1 0 1 1 0 1 1 0 0 1 1 1 0 0 0 0 0 1 9 2 10 0 0 0 0 0 0 0 1 0 0 0 0 0 8 0 5 2 0 0 0 0 4 0 0 0 0 0 0 0 1 2 19 1 1 10 9 1 0 0 2 0 0 1 6 0 9 0 2 0 2 0 0 0 0 0 0 0 0 0 0 0 0 0 1 0 0 0 0 1 0 0 0 5 0 0 0 0 3 0 0 0 0 1 0 0 1 3 8 1 0 0 0 0 0 0 1 2 6 0 0 0 0 0 11 5 0 8 0 0 0 6 1 0 0 0 0 0 12 0 0 2 0 0 0 3 0 0 0 0 0 2 0 0 0 0 0 0 0 1.065743944636678
1 7 7 6 0 0 0 0 0 0 0 15 4 0 0 0 0 1 0 0 0 0 0 0 0 0 0 0 1 0 15 0 1 14 1 0 0 1 0 0 1 1 0 0 0 0 1 0 0 0 0 1 0 0 1 3 0 0 0 0 0 0 3 0 1 0 0 1 1 0 0 1 0 0 0 0 0 0 0 0 0 1 0 0 0 0 0 0 0 0 1 0 0 1 0 10 2 0 0 0 2 0 0 0 0 0 1 0 0 1 2 0 0 2 2 1 0 0 0 0 1 0 0 4 0 0 0 0 0 0 0 1 0 0 0 0 0 1 0 0 0 0 0 0 3 0 0 0 13 0 0 0 0 1 0 0 0 0 2 0 1 0 0 5 0 0 0 0 0 0 12 1 0 0 1 5 0 1 0 0 0 0 0 0 13 0 0 0 0 0 0 0 3 0 2 0 2 1 2 1 4 0 0 0 1 0 0 2 1 0 15 11 1 1 0 0 0 0 0 1 0 0 0 1 2 0 2 1 0 0 0 0 0 0 0 1 0 1 3 1 0 1 0 1 0 0 0 0 0 1 0 4 0 0 1 2 0 9 0 0 0 1 5 0 0 0 12 0 0 0 0 0 1 0 0 0 1 0 0 0 2 3 0 0 0 0 0 0 0 2 1 0 2 0 0 0 0 0 1 0 0 0 0 0 0 0 0 1 2 0 0 0 0 0 0 0 0 0 2 0 0 0 0 0 0 1 0 0 0 0 0 0 0 0 0 0 4 0 0 1 9 0 1 0 0 2 0 0 0 2 10 0 0 1 1 1 0 0 0 0 0 0 9 0 0 0 0 1 0 0 0 0 0 0 0 10 0 0 0 0 0 2 0 0 0 0 0 0 10 0 0 0 2 1 0 6 4 0 0 4 0 0 1 3 0 3 0 0 0 0 11 0 0 0 1 0 0 5 1 1 0 1 1 0 1 0 0 0 0 0 1 0 0 0 0 0 1 8 1 10 0 0 0 0 0 0 0 1 0 0 0 0 0 9 0 5 2 0 0 0 0 3 0 0 0 0 0 0 0 1 2 16 1 1 8 11 1 0 0 2 0 0 1 5 0 9 0 2 0 2 0 0 0 0 0 0 0 0 0 0 0 0 0 1 0 0 0 0 1 0 0 0 5 0 0 0 0 3 0 0 0 0 1 0 0 1 3 7 1 0 0 0 0 0 0 1 2 7 0 0 0 0 0 9 5 0 10 0 0 0 6 1 0 0 0 0 0 13 0 0 1 0 0 0 3 0 0 0 0 0 2 0 0 0 0 0 0 0 1.0242214532871972
1 4 8 6 0 0 0 0 0 0 0 15 5 0 0 0 0 1 0 0 0 0 0 0 0 0 0 0 1 0 11 0 1 14 1 0 0 1 0 0 1 1 0 0 0 0 1 0 0 0 0 1 0 0 1 3 0 0 0 0 0 0 2 0 1 0 0 1 1 0 0 1 0 0 0 0 0 0 0 0 0 1 0 0 0 0 0 0 0 0 1 0 0 1 0 8 2 0 0 0 2 0 0 0 0 0 0 0 0 1 2 0 0 2 2 1 0 0 0 0 1 0 0 2 0 0 0 0 0 0 0 1 0 0 0 0 0 1 0 0 0 0 0 0 4 0 0 0 12 0 0 0 0 1 0 0 0 0 2 0 1 0 0 3 0 0 0 0 0 0 13 1 0 0 1 4 0 1 0 0 0 0 0 0 12 0 0 0 0 0 0 0 0 0 2 0 2 0 2 1 3 0 0 0 1 0 0 2 1 0 13 9 1 1 0 0 0 0 0 1 0 0 0 0 2 0 2 1 0 0 0 0 0 0 0 1 0 1 3 1 0 1 0 1 0 0 0 0 0 1 0 4 0 0 1 2 0 7 0 0 0 0 5 0 0 0 12 0 0 0 0 0 1 0 0 0 1 0 0 0 2 3 0 0 0 0 0 0 0 1 1 0 1 0 0 0 0 0 1 0 0 0 0 0 0 0 0 1 1 0 0 0 0 0 0 0 0 0 2 0 0 0 0 0 0 1 0 0 0 0 0 0 0 0 0 0 4 0 0 1 7 0 1 0 0 1 0 0 0 2 8 0 0 1 1 0 0 0 0 0 0 0 8 0 0 0 0 1 0 0 0 0 0 0 0 9 0 0 0 0 0 1 0 0 0 0 0 0 11 0 0 0 1 1 0 5 5 0 0 4 0 0 1 2 0 1 0 0 0 0 12 0 0 0 1 0 0 4 1 1 0 1 1 0 1 0 0 0 0 0 1 0 0 0 0 0 1 8 1 11 0 0 0 0 0 0 0 1 0 0 0 0 0 9 0 4 2 0 0 0 0 1 0 0 0 0 0 0 0 1 2 14 1 1 6 12 0 0 0 1 0 0 0 3 0 9 0 2 0 1 0 0 0 0 0 0 0 0 0 0 0 0 0 1 0 0 0 0 1 0 0 0 6 0 0 0 0 3 0 0 0 0 0 0 0 1 3 7 1 0 0 0 0 0 0 1 2 8 0 0 0 0 0 9 6 0 7 0 0 0 4 1 0 0 0 0 0 10 0 0 1 0 0 0 3 0 0 0 0 0 2 0 0 0 0 0 0 0 0.9221453287197232
1 3 8 6 0 0 0 0 0 0 0 13 4 0 0 0 0 0 0 0 0 0 0 0 0 0 0 0 1 0 9 0 0 11 1 0 0 1 0 0 1 1 0 0 0 0 0 0 0 0 0 1 0 0 1 3 0 0 0 0 0 0 1 0 1 0 0 1 1 0 0 1 0 0 0 0 0 0 0 0 0 0 0 0 0 0 0 0 0 0 1 0 0 0 0 7 2 0 0 0 2 0 0 0 0 0 0 0 0 1 2 0 0 2 1 1 0 0 0 0 1 0 0 2 0 0 0 0 0 0 0 1 0 0 0 0 0 1 0 0 0 0 0 0 3 0 0 0 13 0 0 0 0 1 0 0 0 0 2 0 1 0 0 3 0 0 0 0 0 0 13 1 0 0 1 3 0 1 0 0 0 0 0 0 9 0 0 0 0 0 0 0 0 0 1 0 2 0 2 1 2 0 0 0 0 0 0 2 1 0 11 6 1 1 0 0 0 0 0 0 0 0 0 0 2 0 2 1 0 0 0 0 0 0 0 1 0 1 3 1 0 1 0 1 0 0 0 0 0 1 0 3 0 0 1 1 0 7 0 0 0 0 6 0 0 0 11 0 0 0 0 0 1 0 0 0 1 0 0 0 2 3 0 0 0 0 0 0 0 1 1 0 1 0 0 0 0 0 1 0 0 0 0 0 0 0 0 1 1 0 0 0 0 0 0 0 0 0 2 0 0 0 0 0 0 1 0 0 0 0 0 0 0 0 0 0 4 0 0 1 5 0 1 0 0 1 0 0 0 2 7 0 0 1 1 0 0 0 0 0 0 0 8 0 0 0 0 1 0 0 0 0 0 0 0 8 0 0 0 0 0 1 0 0 0 0 0 0 10 0 0 0 1 1 0 5 5 0 0 3 0 0 1 2 0 1 0 0 0 0 11 0 0 0 0 0 0 4 1 1 0 1 1 0 1 0 0 0 0 0 1 0 0 0 0 0 1 8 0 10 0 0 0 0 0 0 0 1 0 0 0 0 0 8 0 3 2 0 0 0 0 1 0 0 0 0 0 0 0 1 2 13 0 1 6 9 0 0 0 1 0 0 0 2 0 11 0 1 0 0 0 0 0 0 0 0 0 0 0 0 0 0 0 1 0 0 0 0 0 0 0 0 6 0 0 0 0 3 0 0 0 0 0 0 0 1 3 7 1 0 0 0 0 0 0 1 2 11 0 0 0 0 0 8 6 0 7 0 0 0 3 0 0 0 0 0 0 9 0 0 1 0 0 0 3 0 0 0 0 0 2 0 0 0 0 0 0 0 0.8321799307958477
1 2 7 6 0 0 0 0 0 0 0 9 4 0 0 0 0 0 0 0 0 0 0 0 0 0 0 0 1 0 8 0 0 10 1 0 0 1 0 0 1 1 0 0 0 0 0 0 0 0 0 1 0 0 0 1 0 0 0 0 0 0 1 0 1 0 0 1 0 0 0 1 0 0 0 0 0 0 0 0 0 0 0 0 0 0 0 0 0 0 1 0 0 0 0 7 2 0 0 0 2 0 0 0 0 0 0 0 0 1 2 0 0 2 1 1 0 0 0 0 1 0 0 1 0 0 0 0 0 0 0 0 0 0 0 0 0 1 0 0 0 0 0 0 4 0 0 0 12 0 0 0 0 0 0 0 0 0 2 0 1 0 0 2 0 0 0 0 0 0 12 1 0 0 1 1 0 1 0 0 0 0 0 0 9 0 0 0 0 0 0 0 0 0 1 0 1 0 0 1 2 0 0 0 0 0 0 2 0 0 10 5 1 1 0 0 0 0 0 0 0 0 0 0 1 0 1 1 0 0 0 0 0 0 0 0 0 1 3 0 0 1 0 1 0 0 0 0 0 1 0 3 0 0 1 1 0 6 0 0 0 0 6 0 0 0 12 0 0 0 0 0 1 0 0 0 1 0 0 0 2 3 0 0 0 0 0 0 0 1 1 0 1 0 0 0 0 0 1 0 0 0 0 0 0 0 0 0 1 0 0 0 0 0 0 0 0 0 1 0 0 0 0 0 0 1 0 0 0 0 0 0 0 0 0 0 3 0 0 1 5 0 1 0 0 1 0 0 0 2 5 0 0 1 1 0 0 0 0 0 0 0 8 0 0 0 0 1 0 0 0 0 0 0 0 8 0 0 0 0 0 1 0 0 0 0 0 0 10 0 0 0 1 1 0 4 4 0 0 3 0 0 1 2 0 1 0 0 0 0 11 0 0 0 0 0 0 2 1 1 0 0 0 0 1 0 0 0 0 0 1 0 0 0 0 0 1 7 0 10 0 0 0 0 0 0 0 1 0 0 0 0 0 9 0 2 1 0 0 0 0 1 0 0 0 0 0 0 0 1 2 12 0 1 5 6 0 0 0 1 0 0 0 2 0 10 0 1 0 0 0 0 0 0 0 0 0 0 0 0 0 0 0 1 0 0 0 0 0 0 0 0 6 0 0 0 0 4 0 0 0 0 0 0 0 0 1 4 1 0 0 0 0 0 0 0 1 10 0 0 0 0 0 5 6 0 7 0 0 0 3 0 0 0 0 0 0 8 0 0 1 0 0 0 3 0 0 0 0 0 1 0 0 0 0 0 0 0 0.726643598615917
0 2 6 5 0 0 0 0 0 0 0 9 5 0 0 0 0 0 0 0 0 0 0 0 0 0 0 0 1 0 8 0 0 12 1 0 0 1 0 0 1 1 0 0 0 0 0 0 0 0 0 1 0 0 0 1 0 0 0 0 0 0 1 0 0 0 0 1 0 0 0 1 0 0 0 0 0 0 0 0 0 0 0 0 0 0 0 0 0 0 0 0 0 0 0 6 2 0 0 0 1 0 0 0 0 0 0 0 0 1 2 0 0 2 0 1 0 0 0 0 1 0 0 1 0 0 0 0 0 0 0 0 0 0 0 0 0 1 0 0 0 0 0 0 4 0 0 0 11 0 0 0 0 0 0 0 0 0 2 0 0 0 0 2 0 0 0 0 0 0 9 1 0 0 1 1 0 1 0 0 0 0 0 0 8 0 0 0 0 0 0 0 0 0 1 0 1 0 0 0 2 0 0 0 0 0 0 2 0 0 9 5 1 1 0 0 0 0 0 0 0 0 0 0 0 0 1 1 0 0 0 0 0 0 0 0 0 1 3 0 0 1 0 1 0 0 0 0 0 1 0 3 0 0 1 1 0 6 0 0 0 0 4 0 0 0 13 0 0 0 0 0 1 0 0 0 1 0 0 0 2 3 0 0 0 0 0 0 0 1 1 0 1 0 0 0 0 0 1 0 0 0 0 0 0 0 0 0 1 0 0 0 0 0 0 0 0 0 1 0 0 0 0 0 0 1 0 0 0 0 0 0 0 0 0 0 2 0 0 0 4 0 1 0 0 1 0 0 0 2 7 0 0 1 0 0 0 0 0 0 0 0 10 0 0 0 0 1 0 0 0 0 0 0 0 8 0 0 0 0 0 1 0 0 0 0 0 0 12 0 0 0 0 1 0 4 3 0 0 2 0 0 0 2 0 1 0 0 0 0 13 0 0 0 0 0 0 2 1 1 0 0 0 0 1 0 0 0 0 0 1 0 0 0 0 0 1 5 0 9 0 0 0 0 0 0 0 1 0 0 0 0 0 8 0 2 1 0 0 0 0 1 0 0 0 0 0 0 0 1 2 12 0 1 4 4 0 0 0 1 0 0 0 1 0 11 0 1 0 0 0 0 0 0 0 0 0 0 0 0 0 0 0 1 0 0 0 0 0 0 0 0 7 0 0 0 0 4 0 0 0 0 0 0 0 0 0 3 1 0 0 0 0 0 0 0 1 7 0 0 0 0 0 5 4 0 8 0 0 0 3 0 0 0 0 0 0 8 0 0 0 0 0 0 3 0 0 0 0 0 1 0 0 0 0 0 0 0 0.6782006920415225
0 1 7 4 0 0 0 0 0 0 0 8 8 0 0 0 0 0 0 0 0 0 0 0 0 0 0 0 1 0 6 0 0 14 0 0 0 1 0 0 1 0 0 0 0 0 0 0 0 0 0 1 0 0 0 1 0 0 0 0 0 0 1 0 0 0 0 1 0 0 0 1 0 0 0 0 0 0 0 0 0 0 0 0 0 0 0 0 0 0 0 0 0 0 0 5 2 0 0 0 1 0 0 0 0 0 0 0 0 1 2 0 0 2 0 0 0 0 0 0 1 0 0 1 0 0 0 0 0 0 0 0 0 0 0 0 0 1 0 0 0 0 0 0 5 0 0 0 10 0 0 0 0 0 0 0 0 0 2 0 0 0 0 2 0 0 0 0 0 0 8 1 0 0 1 1 0 1 0 0 0 0 0 0 8 0 0 0 0 0 0 0 0 0 0 0 1 0 0 0 2 0 0 0 0 0 0 1 0 0 8 3 1 1 0 0 0 0 0 0 0 0 0 0 0 0 1 1 0 0 0 0 0 0 0 0 0 1 3 0 0 1 0 1 0 0 0 0 0 1 0 3 0 0 1 1 0 5 0 0 0 0 4 0 0 0 13 0 0 0 0 0 1 0 0 0 1 0 0 0 2 2 0 0 0 0 0 0 0 1 1 0 1 0 0 0 0 0 1 0 0 0 0 0 0 0 0 0 1 0 0 0 0 0 0 0 0 0 1 0 0 0 0 0 0 0 0 0 0 0 0 0 0 0 0 0 2 0 0 0 4 0 1 0 0 1 0 0 0 2 5 0 0 1 0 0 0 0 0 0 0 0 10 0 0 0 0 1 0 0 0 0 0 0 0 6 0 0 0 0 0 1 0 0 0 0 0 0 12 0 0 0 0 0 0 4 4 0 0 2 0 0 0 2 0 1 0 0 0 0 11 0 0 0 0 0 0 2 1 1 0 0 0 0 1 0 0 0 0 0 1 0 0 0 0 0 1 4 0 8 0 0 0 0 0 0 0 1 0 0 0 0 0 8 0 2 1 0 0 0 0 1 0 0 0 0 0 0 0 1 2 9 0 1 4 3 0 0 0 1 0 0 0 1 0 11 0 1 0 0 0 0 0 0 0 0 0 0 0 0 0 0 0 1 0 0 0 0 0 0 0 0 7 0 0 0 0 5 0 0 0 0 0 0 0 0 0 3 1 0 0 0 0 0 0 0 1 8 0 0 0 0 0 5 3 0 8 0 0 0 2 0 0 0 0 0 0 8 0 0 0 0 0 0 3 0 0 0 0 0 1 0 0 0 0 0 0 0 0.6366782006920415
0 1 7 4 0 0 0 0 0 0 0 7 7 0 0 0 0 0 0 0 0 0 0 0 0 0 0 0 1 0 5 0 0 15 0 0 0 1 0 0 0 0 0 0 0 0 0 0 0 0 0 1 0 0 0 1 0 0 0 0 0 0 1 0 0 0 0 1 0 0 0 1 0 0 0 0 0 0 0 0 0 0 0 0 0 0 0 0 0 0 0 0 0 0 0 5 1 0 0 0 1 0 0 0 0 0 0 0 0 1 1 0 0 1 0 0 0 0 0 0 1 0 0 1 0 0 0 0 0 0 0 0 0 0 0 0 0 1 0 0 0 0 0 0 3 0 0 0 8 0 0 0 0 0 0 0 0 0 2 0 0 0 0 1 0 0 0 0 0 0 8 1 0 0 1 1 0 1 0 0 0 0 0 0 6 0 0 0 0 0 0 0 0 0 0 0 1 0 0 0 2 0 0 0 0 0 0 1 0 0 7 2 1 0 0 0 0 0 0 0 0 0 0 0 0 0 1 0 0 0 0 0 0 0 0 0 0 1 3 0 0 0 0 1 0 0 0 0 0 1 0 4 0 0 1 1 0 3 0 0 0 0 4 0 0 0 14 0 0 0 0 0 1 0 0 0 0 0 0 0 2 2 0 0 0 0 0 0 0 1 1 0 1 0 0 0 0 0 1 0 0 0 0 0 0 0 0 0 1 0 0 0 0 0 0 0 0 0 1 0 0 0 0 0 0 0 0 0 0 0 0 0 0 0 0 0 1 0 0 0 4 0 1 0 0 1 0 0 0 2 4 0 0 1 0 0 0 0 0 0 0 0 8 0 0 0 0 1 0 0 0 0 0 0 0 7 0 0 0 0 0 1 0 0 0 0 0 0 12 0 0 0 0 0 0 4 3 0 0 2 0 0 0 2 0 1 0 0 0 0 9 0 0 0 0 0 0 2 1 1 0 0 0 0 1 0 0 0 0 0 1 0 0 0 0 0 1 3 0 5 0 0 0 0 0 0 0 1 0 0 0 0 0 8 0 2 1 0 0 0 0 1 0 0 0 0 0 0 0 1 2 6 0 1 3 3 0 0 0 1 0 0 0 1 0 12 0 1 0 0 0 0 0 0 0 0 0 0 0 0 0 0 0 1 0 0 0 0 0 0 0 0 5 0 0 0 0 6 0 0 0 0 0 0 0 0 0 2 1 0 0 0 0 0 0 0 1 8 0 0 0 0 0 5 2 0 7 0 0 0 2 0 0 0 0 0 0 8 0 0 0 0 0 0 3 0 0 0 0 0 1 0 0 0 0 0 0 0 0.5743944636678201
0 1 4 4 0 0 0 0 0 0 0 7 8 0 0 0 0 0 0 0 0 0 0 0 0 0 0 0 1 0 5 0 0 13 0 0 0 1 0 0 0 0 0 0 0 0 0 0 0 0 0 1 0 0 0 1 0 0 0 0 0 0 1 0 0 0 0 0 0 0 0 0 0 0 0 0 0 0 0 0 0 0 0 0 0 0 0 0 0 0 0 0 0 0 0 6 1 0 0 0 1 0 0 0 0 0 0 0 0 1 1 0 0 1 0 0 0 0 0 0 1 0 0 1 0 0 0 0 0 0 0 0 0 0 0 0 0 1 0 0 0 0 0 0 3 0 0 0 8 0 0 0 0 0 0 0 0 0 0 0 0 0 0 0 0 0 0 0 0 0 6 1 0 0 0 1 0 1 0 0 0 0 0 0 6 0 0 0 0 0 0 0 0 0 0 0 1 0 0 0 2 0 0 0 0 0 0 1 0 0 6 2 1 0 0 0 0 0 0 0 0 0 0 0 0 0 1 0 0 0 0 0 0 0 0 0 0 1 3 0 0 0 0 0 0 0 0 0 0 1 0 6 0 0 1 1 0 3 0 0 0 0 4 0 0 0 15 0 0 0 0 0 1 0 0 0 0 0 0 0 1 2 0 0 0 0 0 0 0 1 1 0 1 0 0 0 0 0 1 0 0 0 0 0 0 0 0 0 1 0 0 0 0 0 0 0 0 0 0 0 0 0 0 0 0 0 0 0 0 0 0 0 0 0 0 0 1 0 0 0 4 0 1 0 0 1 0 0 0 1 3 0 0 1 0 0 0 0 0 0 0 0 9 0 0 0 0 1 0 0 0 0 0 0 0 8 0 0 0 0 0 1 0 0 0 0 0 0 13 0 0 0 0 0 0 4 5 0 0 0 0 0 0 1 0 1 0 0 0 0 8 0 0 0 0 0 0 2 1 1 0 0 0 0 1 0 0 0 0 0 1 0 0 0 0 0 1 3 0 5 0 0 0 0 0 0 0 1 0 0 0 0 0 7 0 2 1 0 0 0 0 0 0 0 0 0 0 0 0 1 2 6 0 1 1 3 0 0 0 1 0 0 0 1 0 11 0 1 0 0 0 0 0 0 0 0 0 0 0 0 0 0 0 1 0 0 0 0 0 0 0 0 5 0 0 0 0 5 0 0 0 0 0 0 0 0 0 2 1 0 0 0 0 0 0 0 1 8 0 0 0 0 0 4 2 0 6 0 0 0 2 0 0 0 0 0 0 9 0 0 0 0 0 0 3 0 0 0 0 0 1 0 0 0 0 0 0 0 0.5397923875432527
0 1 4 3 0 0 0 0 0 0 0 6 8 0 0 0 0 0 0 0 0 0 0 0 0 0 0 0 1 0 2 0 0 13 0 0 0 0 0 0 0 0 0 0 0 0 0 0 0 0 0 0 0 0 0 1 0 0 0 0 0 0 1 0 0 0 0 0 0 0 0 0 0 0 0 0 0 0 0 0 0 0 0 0 0 0 0 0 0 0 0 0 0 0 0 4 1 0 0 0 1 0 0 0 0 0 0 0 0 1 1 0 0 1 0 0 0 0 0 0 1 0 0 1 0 0 0 0 0 0 0 0 0 0 0 0 0 1 0 0 0 0 0 0 3 0 0 0 10 0 0 0 0 0 0 0 0 0 0 0 0 0 0 0 0 0 0 0 0 0 5 1 0 0 0 1 0 0 0 0 0 0 0 0 5 0 0 0 0 0 0 0 0 0 0 0 1 0 0 0 2 0 0 0 0 0 0 1 0 0 5 2 1 0 0 0 0 0 0 0 0 0 0 0 0 0 1 0 0 0 0 0 0 0 0 0 0 1 2 0 0 0 0 0 0 0 0 0 0 1 0 5 0 0 1 1 0 3 0 0 0 0 4 0 0 0 15 0 0 0 0 0 1 0 0 0 0 0 0 0 1 2 0 0 0 0 0 0 0 1 1 0 1 0 0 0 0 0 1 0 0 0 0 0 0 0 0 0 1 0 0 0 0 0 0 0 0 0 0 0 0 0 0 0 0 0 0 0 0 0 0 0 0 0 0 0 1 0 0 0 3 0 1 0 0 1 0 0 0 1 3 0 0 1 0 0 0 0 0 0 0 0 11 0 0 0 0 1 0 0 0 0 0 0 0 6 0 0 0 0 0 1 0 0 0 0 0 0 13 0 0 0 0 0 0 4 6 0 0 0 0 0 0 1 0 1 0 0 0 0 8 0 0 0 0 0 0 1 1 1 0 0 0 0 1 0 0 0 0 0 1 0 0 0 0 0 1 2 0 4 0 0 0 0 0 0 0 0 0 0 0 0 0 7 0 2 0 0 0 0 0 0 0 0 0 0 0 0 0 0 2 6 0 1 1 2 0 0 0 1 0 0 0 1 0 14 0 1 0 0 0 0 0 0 0 0 0 0 0 0 0 0 0 0 0 0 0 0 0 0 0 0 6 0 0 0 0 5 0 0 0 0 0 0 0 0 0 2 1 0 0 0 0 0 0 0 1 7 0 0 0 0 0 4 2 0 6 0 0 0 2 0 0 0 0 0 0 9 0 0 0 0 0 0 3 0 0 0 0 0 1 0 0 0 0 0 0 0 0.5086505190311419
0 1 4 3 0 0 0 0 0 0 0 7 8 0 0 0 0 0 0 0 0 0 0 0 0 0 0 0 1 0 1 0 0 13 0 0 0 0 0 0 0 0 0 0 0 0 0 0 0 0 0 0 0 0 0 1 0 0 0 0 0 0 1 0 0 0 0 0 0 0 0 0 0 0 0 0 0 0 0 0 0 0 0 0 0 0 0 0 0 0 0 0 0 0 0 5 1 0 0 0 1 0 0 0 0 0 0 0 0 1 1 0 0 1 0 0 0 0 0 0 1 0 0 1 0 0 0 0 0 0 0 0 0 0 0 0 0 1 0 0 0 0 0 0 3 0 0 0 11 0 0 0 0 0 0 0 0 0 0 0 0 0 0 0 0 0 0 0 0 0 4 1 0 0 0 1 0 0 0 0 0 0 0 0 5 0 0 0 0 0 0 0 0 0 0 0 1 0 0 0 2 0 0 0 0 0 0 1 0 0 5 1 1 0 0 0 0 0 0 0 0 0 0 0 0 0 1 0 0 0 0 0 0 0 0 0 0 1 2 0 0 0 0 0 0 0 0 0 0 1 0 4 0 0 1 1 0 2 0 0 0 0 3 0 0 0 13 0 0 0 0 0 1 0 0 0 0 0 0 0 1 2 0 0 0 0 0 0 0 0 1 0 1 0 0 0 0 0 1 0 0 0 0 0 0 0 0 0 1 0 0 0 0 0 0 0 0 0 0 0 0 0 0 0 0 0 0 0 0 0 0 0 0 0 0 0 0 0 0 0 3 0 1 0 0 1 0 0 0 0 3 0 0 0 0 0 0 0 0 0 0 0 10 0 0 0 0 0 0 0 0 0 0 0 0 5 0 0 0 0 0 1 0 0 0 0 0 0 14 0 0 0 0 0 0 4 7 0 0 0 0 0 0 1 0 1 0 0 0 0 9 0 0 0 0 0 0 1 1 1 0 0 0 0 1 0 0 0 0 0 1 0 0 0 0 0 1 2 0 4 0 0 0 0 0 0 0 0 0 0 0 0 0 6 0 1 0 0 0 0 0 0 0 0 0 0 0 0 0 0 2 3 0 0 1 0 0 0 0 1 0 0 0 1 0 16 0 1 0 0 0 0 0 0 0 0 0 0 0 0 0 0 0 0 0 0 0 0 0 0 0 0 6 0 0 0 0 6 0 0 0 0 0 0 0 0 0 2 1 0 0 0 0 0 0 0 1 7 0 0 0 0 0 4 2 0 6 0 0 0 2 0 0 0 0 0 0 8 0 0 0 0 0 0 3 0 0 0 0 0 1 0 0 0 0 0 0 0 0.4826989619377163
0 0 3 3 0 0 0 0 0 0 0 6 6 0 0 0 0 0 0 0 0 0 0 0 0 0 0 0 1 0 1 0 0 12 0 0 0 0 0 0 0 0 0 0 0 0 0 0 0 0 0 0 0 0 0 1 0 0 0 0 0 0 1 0 0 0 0 0 0 0 0 0 0 0 0 0 0 0 0 0 0 0 0 0 0 0 0 0 0 0 0 0 0 0 0 5 1 0 0 0 1 0 0 0 0 0 0 0 0 1 1 0 0 1 0 0 0 0 0 0 1 0 0 1 0 0 0 0 0 0 0 0 0 0 0 0 0 1 0 0 0 0 0 0 3 0 0 0 11 0 0 0 0 0 0 0 0 0 0 0 0 0 0 0 0 0 0 0 0 0 3 1 0 0 0 1 0 0 0 0 0 0 0 0 4 0 0 0 0 0 0 0 0 0 0 0 1 0 0 0 1 0 0 0 0 0 0 1 0 0 5 1 0 0 0 0 0 0 0 0 0 0 0 0 0 0 1 0 0 0 0 0 0 0 0 0 0 1 2 0 0 0 0 0 0 0 0 0 0 1 0 4 0 0 1 0 0 2 0 0 0 0 3 0 0 0 11 0 0 0 0 0 1 0 0 0 0 0 0 0 1 1 0 0 0 0 0 0 0 0 1 0 1 0 0 0 0 0 1 0 0 0 0 0 0 0 0 0 1 0 0 0 0 0 0 0 0 0 0 0 0 0 0 0 0 0 0 0 0 0 0 0 0 0 0 0 0 0 0 0 2 0 0 0 0 1 0 0 0 0 3 0 0 0 0 0 0 0 0 0 0 0 9 0 0 0 0 0 0 0 0 0 0 0 0 5 0 0 0 0 0 1 0 0 0 0 0 0 14 0 0 0 0 0 0 4 8 0 0 0 0 0 0 1 0 1 0 0 0 0 10 0 0 0 0 0 0 1 1 1 0 0 0 0 1 0 0 0 0 0 1 0 0 0 0 0 1 3 0 2 0 0 0 0 0 0 0 0 0 0 0 0 0 4 0 1 0 0 0 0 0 0 0 0 0 0 0 0 0 0 2 3 0 0 1 0 0 0 0 1 0 0 0 1 0 18 0 0 0 0 0 0 0 0 0 0 0 0 0 0 0 0 0 0 0 0 0 0 0 0 0 0 5 0 0 0 0 7 0 0 0 0 0 0 0 0 0 2 1 0 0 0 0 0 0 0 1 8 0 0 0 0 0 4 1 0 5 0 0 0 2 0 0 0 0 0 0 4 0 0 0 0 0 0 3 0 0 0 0 0 1 0 0 0 0 0 0 0 0.444636678200692
0 0 3 3 0 0 0 0 0 0 0 5 7 0 0 0 0 0 0 0 0 0 0 0 0 0 0 0 1 0 1 0 0 11 0 0 0 0 0 0 0 0 0 0 0 0 0 0 0 0 0 0 0 0 0 1 0 0 0 0 0 0 1 0 0 0 0 0 0 0 0 0 0 0 0 0 0 0 0 0 0 0 0 0 0 0 0 0 0 0 0 0 0 0 0 6 1 0 0 0 1 0 0 0 0 0 0 0 0 1 1 0 0 1 0 0 0 0 0 0 1 0 0 1 0 0 0 0 0 0 0 0 0 0 0 0 0 1 0 0 0 0 0 0 2 0 0 0 11 0 0 0 0 0 0 0 0 0 0 0 0 0 0 0 0 0 0 0 0 0 3 1 0 0 0 1 0 0 0 0 0 0 0 0 4 0 0 0 0 0 0 0 0 0 0 0 1 0 0 0 1 0 0 0 0 0 0 1 0 0 5 1 0 0 0 0 0 0 0 0 0 0 0 0 0 0 1 0 0 0 0 0 0 0 0 0 0 1 2 0 0 0 0 0 0 0 0 0 0 1 0 4 0 0 1 0 0 2 0 0 0 0 3 0 0 0 8 0 0 0 0 0 1 0 0 0 0 0 0 0 1 1 0 0 0 0 0 0 0 0 1 0 1 0 0 0 0 0 1 0 0 0 0 0 0 0 0 0 1 0 0 0 0 0 0 0 0 0 0 0 0 0 0 0 0 0 0 0 0 0 0 0 0 0 0 0 0 0 0 0 2 0 0 0 0 0 0 0 0 0 3 0 0 0 0 0 0 0 0 0 0 0 9 0 0 0 0 0 0 0 0 0 0 0 0 3 0 0 0 0 0 1 0 0 0 0 0 0 12 0 0 0 0 0 0 3 6 0 0 0 0 0 0 1 0 0 0 0 0 0 12 0 0 0 0 0 0 1 1 1 0 0 0 0 1 0 0 0 0 0 0 0 0 0 0 0 1 5 0 2 0 0 0 0 0 0 0 0 0 0 0 0 0 3 0 1 0 0 0 0 0 0 0 0 0 0 0 0 0 0 2 3 0 0 1 0 0 0 0 1 0 0 0 1 0 19 0 0 0 0 0 0 0 0 0 0 0 0 0 0 0 0 0 0 0 0 0 0 0 0 0 0 4 0 0 0 0 8 0 0 0 0 0 0 0 0 0 1 1 0 0 0 0 0 0 0 1 9 0 0 0 0 0 3 1 0 4 0 0 0 1 0 0 0 0 0 0 2 0 0 0 0 0 0 3 0 0 0 0 0 1 0 0 0 0 0 0 0 0.4186851211072664
0 0 3 2 0 0 0 0 0 0 0 2 6 0 0 0 0 0 0 0 0 0 0 0 0 0 0 0 1 0 1 0 0 11 0 0 0 0 0 0 0 0 0 0 0 0 0 0 0 0 0 0 0 0 0 0 0 0 0 0 0 0 1 0 0 0 0 0 0 0 0 0 0 0 0 0 0 0 0 0 0 0 0 0 0 0 0 0 0 0 0 0 0 0 0 4 0 0 0 0 1 0 0 0 0 0 0 0 0 1 1 0 0 0 0 0 0 0 0 0 1 0 0 1 0 0 0 0 0 0 0 0 0 0 0 0 0 1 0 0 0 0 0 0 2 0 0 0 11 0 0 0 0 0 0 0 0 0 0 0 0 0 0 0 0 0 0 0 0 0 3 1 0 0 0 1 0 0 0 0 0 0 0 0 3 0 0 0 0 0 0 0 0 0 0 0 1 0 0 0 1 0 0 0 0 0 0 1 0 0 5 1 0 0 0 0 0 0 0 0 0 0 0 0 0 0 0 0 0 0 0 0 0 0 0 0 0 1 2 0 0 0 0 0 0 0 0 0 0 1 0 3 0 0 1 0 0 2 0 0 0 0 3 0 0 0 7 0 0 0 0 0 1 0 0 0 0 0 0 0 1 1 0 0 0 0 0 0 0 0 1 0 1 0 0 0 0 0 1 0 0 0 0 0 0 0 0 0 1 0 0 0 0 0 0 0 0 0 0 0 0 0 0 0 0 0 0 0 0 0 0 0 0 0 0 0 0 0 0 0 2 0 0 0 0 0 0 0 0 0 3 0 0 0 0 0 0 0 0 0 0 0 8 0 0 0 0 0 0 0 0 0 0 0 0 2 0 0 0 0 0 0 0 0 0 0 0 0 12 0 0 0 0 0 0 2 5 0 0 0 0 0 0 1 0 0 0 0 0 0 10 0 0 0 0 0 0 1 1 1 0 0 0 0 1 0 0 0 0 0 0 0 0 0 0 0 1 6 0 2 0 0 0 0 0 0 0 0 0 0 0 0 0 2 0 1 0 0 0 0 0 0 0 0 0 0 0 0 0 0 2 1 0 0 1 0 0 0 0 1 0 0 0 1 0 20 0 0 0 0 0 0 0 0 0 0 0 0 0 0 0 0 0 0 0 0 0 0 0 0 0 0 4 0 0 0 0 7 0 0 0 0 0 0 0 0 0 1 1 0 0 0 0 0 0 0 1 8 0 0 0 0 0 3 1 0 4 0 0 0 1 0 0 0 0 0 0 1 0 0 0 0 0 0 3 0 0 0 0 0 1 0 0 0 0 0 0 0 0.3754325259515571
0 0 3 1 0 0 0 0 0 0 0 2 4 0 0 0 0 0 0 0 0 0 0 0 0 0 0 0 1 0 1 0 0 11 0 0 0 0 0 0 0 0 0 0 0 0 0 0 0 0 0 0 0 0 0 0 0 0 0 0 0 0 1 0 0 0 0 0 0 0 0 0 0 0 0 0 0 0 0 0 0 0 0 0 0 0 0 0 0 0 0 0 0 0 0 5 0 0 0 0 1 0 0 0 0 0 0 0 0 1 1 0 0 0 0 0 0 0 0 0 1 0 0 1 0 0 0 0 0 0 0 0 0 0 0 0 0 1 0 0 0 0 0 0 2 0 0 0 10 0 0 0 0 0 0 0 0 0 0 0 0 0 0 0 0 0 0 0 0 0 3 1 0 0 0 1 0 0 0 0 0 0 0 0 3 0 0 0 0 0 0 0 0 0 0 0 1 0 0 0 0 0 0 0 0 0 0 0 0 0 4 1 0 0 0 0 0 0 0 0 0 0 0 0 0 0 0 0 0 0 0 0 0 0 0 0 0 1 2 0 0 0 0 0 0 0 0 0 0 1 0 3 0 0 1 0 0 2 0 0 0 0 3 0 0 0 4 0 0 0 0 0 0 0 0 0 0 0 0 0 1 1 0 0 0 0 0 0 0 0 1 0 1 0 0 0 0 0 1 0 0 0 0 0 0 0 0 0 0 0 0 0 0 0 0 0 0 0 0 0 0 0 0 0 0 0 0 0 0 0 0 0 0 0 0 0 0 0 0 0 2 0 0 0 0 0 0 0 0 0 1 0 0 0 0 0 0 0 0 0 0 0 10 0 0 0 0 0 0 0 0 0 0 0 0 2 0 0 0 0 0 0 0 0 0 0 0 0 10 0 0 0 0 0 0 1 4 0 0 0 0 0 0 1 0 0 0 0 0 0 7 0 0 0 0 0 0 0 1 1 0 0 0 0 0 0 0 0 0 0 0 0 0 0 0 0 0 9 0 2 0 0 0 0 0 0 0 0 0 0 0 0 0 2 0 1 0 0 0 0 0 0 0 0 0 0 0 0 0 0 2 1 0 0 1 0 0 0 0 1 0 0 0 1 0 18 0 0 0 0 0 0 0 0 0 0 0 0 0 0 0 0 0 0 0 0 0 0 0 0 0 0 3 0 0 0 0 5 0 0 0 0 0 0 0 0 0 1 1 0 0 0 0 0 0 0 1 8 0 0 0 0 0 3 1 0 4 0 0 0 0 0 0 0 0 0 0 0 0 0 0 0 0 0 2 0 0 0 0 0 1 0 0 0 0 0 0 0 0.3304498269896194
0 0 3 1 0 0 0 0 0 0 0 3 4 0 0 0 0 0 0 0 0 0 0 0 0 0 0 0 1 0 1 0 0 10 0 0 0 0 0 0 0 0 0 0 0 0 0 0 0 0 0 0 0 0 0 0 0 0 0 0 0 0 1 0 0 0 0 0 0 0 0 0 0 0 0 0 0 0 0 0 0 0 0 0 0 0 0 0 0 0 0 0 0 0 0 4 0 0 0 0 1 0 0 0 0 0 0 0 0 0 1 0 0 0 0 0 0 0 0 0 1 0 0 1 0 0 0 0 0 0 0 0 0 0 0 0 0 1 0 0 0 0 0 0 2 0 0 0 12 0 0 0 0 0 0 0 0 0 0 0 0 0 0 0 0 0 0 0 0 0 3 1 0 0 0 1 0 0 0 0 0 0 0 0 2 0 0 0 0 0 0 0 0 0 0 0 1 0 0 0 0 0 0 0 0 0 0 0 0 0 4 1 0 0 0 0 0 0 0 0 0 0 0 0 0 0 0 0 0 0 0 0 0 0 0 0 0 0 2 0 0 0 0 0 0 0 0 0 0 1 0 3 0 0 1 0 0 2 0 0 0 0 3 0 0 0 4 0 0 0 0 0 0 0 0 0 0 0 0 0 1 1 0 0 0 0 0 0 0 0 1 0 0 0 0 0 0 0 1 0 0 0 0 0 0 0 0 0 0 0 0 0 0 0 0 0 0 0 0 0 0 0 0 0 0 0 0 0 0 0 0 0 0 0 0 0 0 0 0 0 2 0 0 0 0 0 0 0 0 0 0 0 0 0 0 0 0 0 0 0 0 0 10 0 0 0 0 0 0 0 0 0 0 0 0 2 0 0 0 0 0 0 0 0 0 0 0 0 8 0 0 0 0 0 0 0 4 0 0 0 0 0 0 1 0 0 0 0 0 0 6 0 0 0 0 0 0 0 1 1 0 0 0 0 0 0 0 0 0 0 0 0 0 0 0 0 0 9 0 2 0 0 0 0 0 0 0 0 0 0 0 0 0 0 0 1 0 0 0 0 0 0 0 0 0 0 0 0 0 0 2 1 0 0 1 0 0 0 0 1 0 0 0 1 0 16 0 0 0 0 0 0 0 0 0 0 0 0 0 0 0 0 0 0 0 0 0 0 0 0 0 0 3 0 0 0 0 3 0 0 0 0 0 0 0 0 0 1 1 0 0 0 0 0 0 0 1 8 0 0 0 0 0 3 1 0 4 0 0 0 0 0 0 0 0 0 0 0 0 0 0 0 0 0 2 0 0 0 0 0 1 0 0 0 0 0 0 0 0.3062283737024221
0 0 2 1 0 0 0 0 0 0 0 2 2 0 0 0 0 0 0 0 0 0 0 0 0 0 0 0 1 0 1 0 0 10 0 0 0 0 0 0 0 0 0 0 0 0 0 0 0 0 0 0 0 0 0 0 0 0 0 0 0 0 1 0 0 0 0 0 0 0 0 0 0 0 0 0 0 0 0 0 0 0 0 0 0 0 0 0 0 0 0 0 0 0 0 6 0 0 0 0 1 0 0 0 0 0 0 0 0 0 1 0 0 0 0 0 0 0 0 0 1 0 0 1 0 0 0 0 0 0 0 0 0 0 0 0 0 1 0 0 0 0 0 0 2 0 0 0 12 0 0 0 0 0 0 0 0 0 0 0 0 0 0 0 0 0 0 0 0 0 3 1 0 0 0 1 0 0 0 0 0 0 0 0 2 0 0 0 0 0 0 0 0 0 0 0 1 0 0 0 0 0 0 0 0 0 0 0 0 0 4 1 0 0 0 0 0 0 0 0 0 0 0 0 0 0 0 0 0 0 0 0 0 0 0 0 0 0 2 0 0 0 0 0 0 0 0 0 0 1 0 3 0 0 1 0 0 1 0 0 0 0 3 0 0 0 3 0 0 0 0 0 0 0 0 0 0 0 0 0 1 1 0 0 0 0 0 0 0 0 1 0 0 0 0 0 0 0 1 0 0 0 0 0 0 0 0 0 0 0 0 0 0 0 0 0 0 0 0 0 0 0 0 0 0 0 0 0 0 0 0 0 0 0 0 0 0 0 0 0 2 0 0 0 0 0 0 0 0 0 0 0 0 0 0 0 0 0 0 0 0 0 8 0 0 0 0 0 0 0 0 0 0 0 0 2 0 0 0 0 0 0 0 0 0 0 0 0 7 0 0 0 0 0 0 0 4 0 0 0 0 0 0 1 0 0 0 0 0 0 5 0 0 0 0 0 0 0 1 1 0 0 0 0 0 0 0 0 0 0 0 0 0 0 0 0 0 9 0 2 0 0 0 0 0 0 0 0 0 0 0 0 0 0 0 1 0 0 0 0 0 0 0 0 0 0 0 0 0 0 1 1 0 0 1 0 0 0 0 1 0 0 0 1 0 16 0 0 0 0 0 0 0 0 0 0 0 0 0 0 0 0 0 0 0 0 0 0 0 0 0 0 4 0 0 0 0 3 0 0 0 0 0 0 0 0 0 1 1 0 0 0 0 0 0 0 1 8 0 0 0 0 0 2 1 0 4 0 0 0 0 0 0 0 0 0 0 0 0 0 0 0 0 0 1 0 0 0 0 0 1 0 0 0 0 0 0 0 0.2889273356401384
0 0 2 1 0 0 0 0 0 0 0 2 1 0 0 0 0 0 0 0 0 0 0 0 0 0 0 0 1 0 1 0 0 10 0 0 0 0 0 0 0 0 0 0 0 0 0 0 0 0 0 0 0 0 0 0 0 0 0 0 0 0 1 0 0 0 0 0 0 0 0 0 0 0 0 0 0 0 0 0 0 0 0 0 0 0 0 0 0 0 0 0 0 0 0 6 0 0 0 0 0 0 0 0 0 0 0 0 0 0 1 0 0 0 0 0 0 0 0 0 1 0 0 0 0 0 0 0 0 0 0 0 0 0 0 0 0 1 0 0 0 0 0 0 2 0 0 0 8 0 0 0 0 0 0 0 0 0 0 0 0 0 0 0 0 0 0 0 0 0 3 1 0 0 0 1 0 0 0 0 0 0 0 0 2 0 0 0 0 0 0 0 0 0 0 0 1 0 0 0 0 0 0 0 0 0 0 0 0 0 3 0 0 0 0 0 0 0 0 0 0 0 0 0 0 0 0 0 0 0 0 0 0 0 0 0 0 0 2 0 0 0 0 0 0 0 0 0 0 1 0 3 0 0 1 0 0 0 0 0 0 0 3 0 0 0 3 0 0 0 0 0 0 0 0 0 0 0 0 0 0 1 0 0 0 0 0 0 0 0 1 0 0 0 0 0 0 0 1 0 0 0 0 0 0 0 0 0 0 0 0 0 0 0 0 0 0 0 0 0 0 0 0 0 0 0 0 0 0 0 0 0 0 0 0 0 0 0 0 0 2 0 0 0 0 0 0 0 0 0 0 0 0 0 0 0 0 0 0 0 0 0 6 0 0 0 0 0 0 0 0 0 0 0 0 1 0 0 0 0 0 0 0 0 0 0 0 0 6 0 0 0 0 0 0 0 6 0 0 0 0 0 0 1 0 0 0 0 0 0 5 0 0 0 0 0 0 0 1 1 0 0 0 0 0 0 0 0 0 0 0 0 0 0 0 0 0 7 0 2 0 0 0 0 0 0 0 0 0 0 0 0 0 0 0 1 0 0 0 0 0 0 0 0 0 0 0 0 0 0 1 1 0 0 1 0 0 0 0 1 0 0 0 1 0 13 0 0 0 0 0 0 0 0 0 0 0 0 0 0 0 0 0 0 0 0 0 0 0 0 0 0 6 0 0 0 0 4 0 0 0 0 0 0 0 0 0 1 1 0 0 0 0 0 0 0 0 8 0 0 0 0 0 2 0 0 4 0 0 0 0 0 0 0 0 0 0 0 0 0 0 0 0 0 1 0 0 0 0 0 0 0 0 0 0 0 0 0 0.2577854671280277
0 0 1 1 0 0 0 0 0 0 0 2 1 0 0 0 0 0 0 0 0 0 0 0 0 0 0 0 0 0 1 0 0 9 0 0 0 0 0 0 0 0 0 0 0 0 0 0 0 0 0 0 0 0 0 0 0 0 0 0 0 0 1 0 0 0 0 0 0 0 0 0 0 0 0 0 0 0 0 0 0 0 0 0 0 0 0 0 0 0 0 0 0 0 0 6 0 0 0 0 0 0 0 0 0 0 0 0 0 0 1 0 0 0 0 0 0 0 0 0 1 0 0 0 0 0 0 0 0 0 0 0 0 0 0 0 0 1 0 0 0 0 0 0 1 0 0 0 8 0 0 0 0 0 0 0 0 0 0 0 0 0 0 0 0 0 0 0 0 0 3 1 0 0 0 1 0 0 0 0 0 0 0 0 2 0 0 0 0 0 0 0 0 0 0 0 1 0 0 0 0 0 0 0 0 0 0 0 0 0 3 0 0 0 0 0 0 0 0 0 0 0 0 0 0 0 0 0 0 0 0 0 0 0 0 0 0 0 2 0 0 0 0 0 0 0 0 0 0 1 0 3 0 0 0 0 0 0 0 0 0 0 3 0 0 0 3 0 0 0 0 0 0 0 0 0 0 0 0 0 0 1 0 0 0 0 0 0 0 0 1 0 0 0 0 0 0 0 1 0 0 0 0 0 0 0 0 0 0 0 0 0 0 0 0 0 0 0 0 0 0 0 0 0 0 0 0 0 0 0 0 0 0 0 0 0 0 0 0 0 1 0 0 0 0 0 0 0 0 0 0 0 0 0 0 0 0 0 0 0 0 0 7 0 0 0 0 0 0 0 0 0 0 0 0 1 0 0 0 0 0 0 0 0 0 0 0 0 6 0 0 0 0 0 0 0 7 0 0 0 0 0 0 0 0 0 0 0 0 0 4 0 0 0 0 0 0 0 1 1 0 0 0 0 0 0 0 0 0 0 0 0 0 0 0 0 0 7 0 2 0 0 0 0 0 0 0 0 0 0 0 0 0 0 0 1 0 0 0 0 0 0 0 0 0 0 0 0 0 0 1 1 0 0 1 0 0 0 0 1 0 0 0 1 0 12 0 0 0 0 0 0 0 0 0 0 0 0 0 0 0 0 0 0 0 0 0 0 0 0 0 0 4 0 0 0 0 5 0 0 0 0 0 0 0 0 0 1 0 0 0 0 0 0 0 0 0 8 0 0 0 0 0 1 0 0 4 0 0 0 0 0 0 0 0 0 0 0 0 0 0 0 0 0 0 0 0 0 0 0 0 0 0 0 0 0 0 0 0.23875432525951557
0 0 0 1 0 0 0 0 0 0 0 1 0 0 0 0 0 0 0 0 0 0 0 0 0 0 0 0 0 0 0 0 0 8 0 0 0 0 0 0 0 0 0 0 0 0 0 0 0 0 0 0 0 0 0 0 0 0 0 0 0 0 1 0 0 0 0 0 0 0 0 0 0 0 0 0 0 0 0 0 0 0 0 0 0 0 0 0 0 0 0 0 0 0 0 4 0 0 0 0 0 0 0 0 0 0 0 0 0 0 1 0 0 0 0 0 0 0 0 0 1 0 0 0 0 0 0 0 0 0 0 0 0 0 0 0 0 1 0 0 0 0 0 0 1 0 0 0 8 0 0 0 0 0 0 0 0 0 0 0 0 0 0 0 0 0 0 0 0 0 3 1 0 0 0 1 0 0 0 0 0 0 0 0 2 0 0 0 0 0 0 0 0 0 0 0 1 0 0 0 0 0 0 0 0 0 0 0 0 0 3 0 0 0 0 0 0 0 0 0 0 0 0 0 0 0 0 0 0 0 0 0 0 0 0 0 0 0 2 0 0 0 0 0 0 0 0 0 0 1 0 3 0 0 0 0 0 0 0 0 0 0 2 0 0 0 3 0 0 0 0 0 0 0 0 0 0 0 0 0 0 0 0 0 0 0 0 0 0 0 1 0 0 0 0 0 0 0 1 0 0 0 0 0 0 0 0 0 0 0 0 0 0 0 0 0 0 0 0 0 0 0 0 0 0 0 0 0 0 0 0 0 0 0 0 0 0 0 0 0 1 0 0 0 0 0 0 0 0 0 0 0 0 0 0 0 0 0 0 0 0 0 7 0 0 0 0 0 0 0 0 0 0 0 0 1 0 0 0 0 0 0 0 0 0 0 0 0 4 0 0 0 0 0 0 0 7 0 0 0 0 0 0 0 0 0 0 0 0 0 4 0 0 0 0 0 0 0 1 0 0 0 0 0 0 0 0 0 0 0 0 0 0 0 0 0 0 9 0 2 0 0 0 0 0 0 0 0 0 0 0 0 0 0 0 1 0 0 0 0 0 0 0 0 0 0 0 0 0 0 1 1 0 0 1 0 0 0 0 0 0 0 0 0 0 8 0 0 0 0 0 0 0 0 0 0 0 0 0 0 0 0 0 0 0 0 0 0 0 0 0 0 4 0 0 0 0 5 0 0 0 0 0 0 0 0 0 1 0 0 0 0 0 0 0 0 0 7 0 0 0 0 0 1 0 0 4 0 0 0 0 0 0 0 0 0 0 0 0 0 0 0 0 0 0 0 0 0 0 0 0 0 0 0 0 0 0 0 0.2093425605536332
0 0 0 1 0 0 0 0 0 0 0 1 0 0 0 0 0 0 0 0 0 0 0 0 0 0 0 0 0 0 0 0 0 7 0 0 0 0 0 0 0 0 0 0 0 0 0 0 0 0 0 0 0 0 0 0 0 0 0 0 0 0 1 0 0 0 0 0 0 0 0 0 0 0 0 0 0 0 0 0 0 0 0 0 0 0 0 0 0 0 0 0 0 0 0 4 0 0 0 0 0 0 0 0 0 0 0 0 0 0 1 0 0 0 0 0 0 0 0 0 1 0 0 0 0 0 0 0 0 0 0 0 0 0 0 0 0 1 0 0 0 0 0 0 1 0 0 0 8 0 0 0 0 0 0 0 0 0 0 0 0 0 0 0 0 0 0 0 0 0 3 1 0 0 0 1 0 0 0 0 0 0 0 0 1 0 0 0 0 0 0 0 0 0 0 0 1 0 0 0 0 0 0 0 0 0 0 0 0 0 2 0 0 0 0 0 0 0 0 0 0 0 0 0 0 0 0 0 0 0 0 0 0 0 0 0 0 0 2 0 0 0 0 0 0 0 0 0 0 1 0 3 0 0 0 0 0 0 0 0 0 0 1 0 0 0 3 0 0 0 0 0 0 0 0 0 0 0 0 0 0 0 0 0 0 0 0 0 0 0 1 0 0 0 0 0 0 0 1 0 0 0 0 0 0 0 0 0 0 0 0 0 0 0 0 0 0 0 0 0 0 0 0 0 0 0 0 0 0 0 0 0 0 0 0 0 0 0 0 0 1 0 0 0 0 0 0 0 0 0 0 0 0 0 0 0 0 0 0 0 0 0 6 0 0 0 0 0 0 0 0 0 0 0 0 1 0 0 0 0 0 0 0 0 0 0 0 0 3 0 0 0 0 0 0 0 6 0 0 0 0 0 0 0 0 0 0 0 0 0 3 0 0 0 0 0 0 0 1 0 0 0 0 0 0 0 0 0 0 0 0 0 0 0 0 0 0 10 0 2 0 0 0 0 0 0 0 0 0 0 0 0 0 0 0 1 0 0 0 0 0 0 0 0 0 0 0 0 0 0 1 1 0 0 0 0 0 0 0 0 0 0 0 0 0 8 0 0 0 0 0 0 0 0 0 0 0 0 0 0 0 0 0 0 0 0 0 0 0 0 0 0 4 0 0 0 0 4 0 0 0 0 0 0 0 0 0 0 0 0 0 0 0 0 0 0 0 6 0 0 0 0 0 1 0 0 4 0 0 0 0 0 0 0 0 0 0 0 0 0 0 0 0 0 0 0 0 0 0 0 0 0 0 0 0 0 0 0 0.1903114186851211
0 0 0 0 0 0 0 0 0 0 0 1 0 0 0 0 0 0 0 0 0 0 0 0 0 0 0 0 0 0 0 0 0 7 0 0 0 0 0 0 0 0 0 0 0 0 0 0 0 0 0 0 0 0 0 0 0 0 0 0 0 0 1 0 0 0 0 0 0 0 0 0 0 0 0 0 0 0 0 0 0 0 0 0 0 0 0 0 0 0 0 0 0 0 0 3 0 0 0 0 0 0 0 0 0 0 0 0 0 0 1 0 0 0 0 0 0 0 0 0 1 0 0 0 0 0 0 0 0 0 0 0 0 0 0 0 0 1 0 0 0 0 0 0 0 0 0 0 6 0 0 0 0 0 0 0 0 0 0 0 0 0 0 0 0 0 0 0 0 0 3 1 0 0 0 1 0 0 0 0 0 0 0 0 1 0 0 0 0 0 0 0 0 0 0 0 1 0 0 0 0 0 0 0 0 0 0 0 0 0 2 0 0 0 0 0 0 0 0 0 0 0 0 0 0 0 0 0 0 0 0 0 0 0 0 0 0 0 2 0 0 0 0 0 0 0 0 0 0 1 0 1 0 0 0 0 0 0 0 0 0 0 1 0 0 0 3 0 0 0 0 0 0 0 0 0 0 0 0 0 0 0 0 0 0 0 0 0 0 0 1 0 0 0 0 0 0 0 0 0 0 0 0 0 0 0 0 0 0 0 0 0 0 0 0 0 0 0 0 0 0 0 0 0 0 0 0 0 0 0 0 0 0 0 0 0 0 0 0 0 0 0 0 0 0 0 0 0 0 0 0 0 0 0 0 0 0 0 0 0 0 0 5 0 0 0 0 0 0 0 0 0 0 0 0 1 0 0 0 0 0 0 0 0 0 0 0 0 3 0 0 0 0 0 0 0 5 0 0 0 0 0 0 0 0 0 0 0 0 0 3 0 0 0 0 0 0 0 1 0 0 0 0 0 0 0 0 0 0 0 0 0 0 0 0 0 0 9 0 2 0 0 0 0 0 0 0 0 0 0 0 0 0 0 0 1 0 0 0 0 0 0 0 0 0 0 0 0 0 0 1 1 0 0 0 0 0 0 0 0 0 0 0 0 0 8 0 0 0 0 0 0 0 0 0 0 0 0 0 0 0 0 0 0 0 0 0 0 0 0 0 0 2 0 0 0 0 3 0 0 0 0 0 0 0 0 0 0 0 0 0 0 0 0 0 0 0 6 0 0 0 0 0 1 0 0 4 0 0 0 0 0 0 0 0 0 0 0 0 0 0 0 0 0 0 0 0 0 0 0 0 0 0 0 0 0 0 0 0.1643598615916955
0 0 0 0 0 0 0 0 0 0 0 0 0 0 0 0 0 0 0 0 0 0 0 0 0 0 0 0 0 0 0 0 0 7 0 0 0 0 0 0 0 0 0 0 0 0 0 0 0 0 0 0 0 0 0 0 0 0 0 0 0 0 1 0 0 0 0 0 0 0 0 0 0 0 0 0 0 0 0 0 0 0 0 0 0 0 0 0 0 0 0 0 0 0 0 3 0 0 0 0 0 0 0 0 0 0 0 0 0 0 1 0 0 0 0 0 0 0 0 0 1 0 0 0 0 0 0 0 0 0 0 0 0 0 0 0 0 1 0 0 0 0 0 0 0 0 0 0 6 0 0 0 0 0 0 0 0 0 0 0 0 0 0 0 0 0 0 0 0 0 2 1 0 0 0 1 0 0 0 0 0 0 0 0 1 0 0 0 0 0 0 0 0 0 0 0 1 0 0 0 0 0 0 0 0 0 0 0 0 0 2 0 0 0 0 0 0 0 0 0 0 0 0 0 0 0 0 0 0 0 0 0 0 0 0 0 0 0 2 0 0 0 0 0 0 0 0 0 0 1 0 1 0 0 0 0 0 0 0 0 0 0 1 0 0 0 3 0 0 0 0 0 0 0 0 0 0 0 0 0 0 0 0 0 0 0 0 0 0 0 1 0 0 0 0 0 0 0 0 0 0 0 0 0 0 0 0 0 0 0 0 0 0 0 0 0 0 0 0 0 0 0 0 0 0 0 0 0 0 0 0 0 0 0 0 0 0 0 0 0 0 0 0 0 0 0 0 0 0 0 0 0 0 0 0 0 0 0 0 0 0 0 5 0 0 0 0 0 0 0 0 0 0 0 0 1 0 0 0 0 0 0 0 0 0 0 0 0 3 0 0 0 0 0 0 0 7 0 0 0 0 0 0 0 0 0 0 0 0 0 2 0 0 0 0 0 0 0 0 0 0 0 0 0 0 0 0 0 0 0 0 0 0 0 0 0 0 9 0 2 0 0 0 0 0 0 0 0 0 0 0 0 0 0 0 1 0 0 0 0 0 0 0 0 0 0 0 0 0 0 1 1 0 0 0 0 0 0 0 0 0 0 0 0 0 7 0 0 0 0 0 0 0 0 0 0 0 0 0 0 0 0 0 0 0 0 0 0 0 0 0 0 1 0 0 0 0 2 0 0 0 0 0 0 0 0 0 0 0 0 0 0 0 0 0 0 0 6 0 0 0 0 0 1 0 0 3 0 0 0 0 0 0 0 0 0 0 0 0 0 0 0 0 0 0 0 0 0 0 0 0 0 0 0 0 0 0 0 0.15397923875432527
0 0 0 0 0 0 0 0 0 0 0 0 0 0 0 0 0 0 0 0 0 0 0 0 0 0 0 0 0 0 0 0 0 7 0 0 0 0 0 0 0 0 0 0 0 0 0 0 0 0 0 0 0 0 0 0 0 0 0 0 0 0 1 0 0 0 0 0 0 0 0 0 0 0 0 0 0 0 0 0 0 0 0 0 0 0 0 0 0 0 0 0 0 0 0 2 0 0 0 0 0 0 0 0 0 0 0 0 0 0 1 0 0 0 0 0 0 0 0 0 1 0 0 0 0 0 0 0 0 0 0 0 0 0 0 0 0 1 0 0 0 0 0 0 0 0 0 0 6 0 0 0 0 0 0 0 0 0 0 0 0 0 0 0 0 0 0 0 0 0 2 1 0 0 0 1 0 0 0 0 0 0 0 0 1 0 0 0 0 0 0 0 0 0 0 0 1 0 0 0 0 0 0 0 0 0 0 0 0 0 2 0 0 0 0 0 0 0 0 0 0 0 0 0 0 0 0 0 0 0 0 0 0 0 0 0 0 0 2 0 0 0 0 0 0 0 0 0 0 1 0 1 0 0 0 0 0 0 0 0 0 0 1 0 0 0 3 0 0 0 0 0 0 0 0 0 0 0 0 0 0 0 0 0 0 0 0 0 0 0 1 0 0 0 0 0 0 0 0 0 0 0 0 0 0 0 0 0 0 0 0 0 0 0 0 0 0 0 0 0 0 0 0 0 0 0 0 0 0 0 0 0 0 0 0 0 0 0 0 0 0 0 0 0 0 0 0 0 0 0 0 0 0 0 0 0 0 0 0 0 0 0 3 0 0 0 0 0 0 0 0 0 0 0 0 1 0 0 0 0 0 0 0 0 0 0 0 0 3 0 0 0 0 0 0 0 6 0 0 0 0 0 0 0 0 0 0 0 0 0 2 0 0 0 0 0 0 0 0 0 0 0 0 0 0 0 0 0 0 0 0 0 0 0 0 0 0 8 0 2 0 0 0 0 0 0 0 0 0 0 0 0 0 0 0 1 0 0 0 0 0 0 0 0 0 0 0 0 0 0 0 1 0 0 0 0 0 0 0 0 0 0 0 0 0 5 0 0 0 0 0 0 0 0 0 0 0 0 0 0 0 0 0 0 0 0 0 0 0 0 0 0 1 0 0 0 0 2 0 0 0 0 0 0 0 0 0 0 0 0 0 0 0 0 0 0 0 5 0 0 0 0 0 1 0 0 3 0 0 0 0 0 0 0 0 0 0 0 0 0 0 0 0 0 0 0 0 0 0 0 0 0 0 0 0 0 0 0 0.1384083044982699
0 0 0 0 0 0 0 0 0 0 0 0 0 0 0 0 0 0 0 0 0 0 0 0 0 0 0 0 0 0 0 0 0 7 0 0 0 0 0 0 0 0 0 0 0 0 0 0 0 0 0 0 0 0 0 0 0 0 0 0 0 0 0 0 0 0 0 0 0 0 0 0 0 0 0 0 0 0 0 0 0 0 0 0 0 0 0 0 0 0 0 0 0 0 0 1 0 0 0 0 0 0 0 0 0 0 0 0 0 0 1 0 0 0 0 0 0 0 0 0 1 0 0 0 0 0 0 0 0 0 0 0 0 0 0 0 0 0 0 0 0 0 0 0 0 0 0 0 5 0 0 0 0 0 0 0 0 0 0 0 0 0 0 0 0 0 0 0 0 0 2 1 0 0 0 1 0 0 0 0 0 0 0 0 1 0 0 0 0 0 0 0 0 0 0 0 1 0 0 0 0 0 0 0 0 0 0 0 0 0 2 0 0 0 0 0 0 0 0 0 0 0 0 0 0 0 0 0 0 0 0 0 0 0 0 0 0 0 2 0 0 0 0 0 0 0 0 0 0 1 0 1 0 0 0 0 0 0 0 0 0 0 1 0 0 0 3 0 0 0 0 0 0 0 0 0 0 0 0 0 0 0 0 0 0 0 0 0 0 0 1 0 0 0 0 0 0 0 0 0 0 0 0 0 0 0 0 0 0 0 0 0 0 0 0 0 0 0 0 0 0 0 0 0 0 0 0 0 0 0 0 0 0 0 0 0 0 0 0 0 0 0 0 0 0 0 0 0 0 0 0 0 0 0 0 0 0 0 0 0 0 0 2 0 0 0 0 0 0 0 0 0 0 0 0 1 0 0 0 0 0 0 0 0 0 0 0 0 2 0 0 0 0 0 0 0 5 0 0 0 0 0 0 0 0 0 0 0 0 0 2 0 0 0 0 0 0 0 0 0 0 0 0 0 0 0 0 0 0 0 0 0 0 0 0 0 0 8 0 2 0 0 0 0 0 0 0 0 0 0 0 0 0 0 0 1 0 0 0 0 0 0 0 0 0 0 0 0 0 0 0 1 0 0 0 0 0 0 0 0 0 0 0 0 0 4 0 0 0 0 0 0 0 0 0 0 0 0 0 0 0 0 0 0 0 0 0 0 0 0 0 0 1 0 0 0 0 2 0 0 0 0 0 0 0 0 0 0 0 0 0 0 0 0 0 0 0 4 0 0 0 0 0 1 0 0 3 0 0 0 0 0 0 0 0 0 0 0 0 0 0 0 0 0 0 0 0 0 0 0 0 0 0 0 0 0 0 0 0.12283737024221453
0 0 0 0 0 0 0 0 0 0 0 0 0 0 0 0 0 0 0 0 0 0 0 0 0 0 0 0 0 0 0 0 0 7 0 0 0 0 0 0 0 0 0 0 0 0 0 0 0 0 0 0 0 0 0 0 0 0 0 0 0 0 0 0 0 0 0 0 0 0 0 0 0 0 0 0 0 0 0 0 0 0 0 0 0 0 0 0 0 0 0 0 0 0 0 1 0 0 0 0 0 0 0 0 0 0 0 0 0 0 1 0 0 0 0 0 0 0 0 0 1 0 0 0 0 0 0 0 0 0 0 0 0 0 0 0 0 0 0 0 0 0 0 0 0 0 0 0 5 0 0 0 0 0 0 0 0 0 0 0 0 0 0 0 0 0 0 0 0 0 0 1 0 0 0 0 0 0 0 0 0 0 0 0 1 0 0 0 0 0 0 0 0 0 0 0 1 0 0 0 0 0 0 0 0 0 0 0 0 0 2 0 0 0 0 0 0 0 0 0 0 0 0 0 0 0 0 0 0 0 0 0 0 0 0 0 0 0 2 0 0 0 0 0 0 0 0 0 0 1 0 0 0 0 0 0 0 0 0 0 0 0 1 0 0 0 3 0 0 0 0 0 0 0 0 0 0 0 0 0 0 0 0 0 0 0 0 0 0 0 1 0 0 0 0 0 0 0 0 0 0 0 0 0 0 0 0 0 0 0 0 0 0 0 0 0 0 0 0 0 0 0 0 0 0 0 0 0 0 0 0 0 0 0 0 0 0 0 0 0 0 0 0 0 0 0 0 0 0 0 0 0 0 0 0 0 0 0 0 0 0 0 1 0 0 0 0 0 0 0 0 0 0 0 0 1 0 0 0 0 0 0 0 0 0 0 0 0 2 0 0 0 0 0 0 0 5 0 0 0 0 0 0 0 0 0 0 0 0 0 2 0 0 0 0 0 0 0 0 0 0 0 0 0 0 0 0 0 0 0 0 0 0 0 0 0 0 7 0 2 0 0 0 0 0 0 0 0 0 0 0 0 0 0 0 1 0 0 0 0 0 0 0 0 0 0 0 0 0 0 0 1 0 0 0 0 0 0 0 0 0 0 0 0 0 3 0 0 0 0 0 0 0 0 0 0 0 0 0 0 0 0 0 0 0 0 0 0 0 0 0 0 1 0 0 0 0 1 0 0 0 0 0 0 0 0 0 0 0 0 0 0 0 0 0 0 0 3 0 0 0 0 0 1 0 0 3 0 0 0 0 0 0 0 0 0 0 0 0 0 0 0 0 0 0 0 0 0 0 0 0 0 0 0 0 0 0 0 0.10726643598615918
0 0 0 0 0 0 0 0 0 0 0 0 0 0 0 0 0 0 0 0 0 0 0 0 0 0 0 0 0 0 0 0 0 6 0 0 0 0 0 0 0 0 0 0 0 0 0 0 0 0 0 0 0 0 0 0 0 0 0 0 0 0 0 0 0 0 0 0 0 0 0 0 0 0 0 0 0 0 0 0 0 0 0 0 0 0 0 0 0 0 0 0 0 0 0 1 0 0 0 0 0 0 0 0 0 0 0 0 0 0 1 0 0 0 0 0 0 0 0 0 1 0 0 0 0 0 0 0 0 0 0 0 0 0 0 0 0 0 0 0 0 0 0 0 0 0 0 0 5 0 0 0 0 0 0 0 0 0 0 0 0 0 0 0 0 0 0 0 0 0 0 1 0 0 0 0 0 0 0 0 0 0 0 0 1 0 0 0 0 0 0 0 0 0 0 0 1 0 0 0 0 0 0 0 0 0 0 0 0 0 2 0 0 0 0 0 0 0 0 0 0 0 0 0 0 0 0 0 0 0 0 0 0 0 0 0 0 0 2 0 0 0 0 0 0 0 0 0 0 1 0 0 0 0 0 0 0 0 0 0 0 0 1 0 0 0 1 0 0 0 0 0 0 0 0 0 0 0 0 0 0 0 0 0 0 0 0 0 0 0 1 0 0 0 0 0 0 0 0 0 0 0 0 0 0 0 0 0 0 0 0 0 0 0 0 0 0 0 0 0 0 0 0 0 0 0 0 0 0 0 0 0 0 0 0 0 0 0 0 0 0 0 0 0 0 0 0 0 0 0 0 0 0 0 0 0 0 0 0 0 0 0 1 0 0 0 0 0 0 0 0 0 0 0 0 1 0 0 0 0 0 0 0 0 0 0 0 0 2 0 0 0 0 0 0 0 5 0 0 0 0 0 0 0 0 0 0 0 0 0 1 0 0 0 0 0 0 0 0 0 0 0 0 0 0 0 0 0 0 0 0 0 0 0 0 0 0 8 0 2 0 0 0 0 0 0 0 0 0 0 0 0 0 0 0 1 0 0 0 0 0 0 0 0 0 0 0 0 0 0 0 1 0 0 0 0 0 0 0 0 0 0 0 0 0 3 0 0 0 0 0 0 0 0 0 0 0 0 0 0 0 0 0 0 0 0 0 0 0 0 0 0 1 0 0 0 0 1 0 0 0 0 0 0 0 0 0 0 0 0 0 0 0 0 0 0 0 3 0 0 0 0 0 0 0 0 3 0 0 0 0 0 0 0 0 0 0 0 0 0 0 0 0 0 0 0 0 0 0 0 0 0 0 0 0 0 0 0 0.10034602076124567
0 0 0 0 0 0 0 0 0 0 0 0 0 0 0 0 0 0 0 0 0 0 0 0 0 0 0 0 0 0 0 0 0 4 0 0 0 0 0 0 0 0 0 0 0 0 0 0 0 0 0 0 0 0 0 0 0 0 0 0 0 0 0 0 0 0 0 0 0 0 0 0 0 0 0 0 0 0 0 0 0 0 0 0 0 0 0 0 0 0 0 0 0 0 0 1 0 0 0 0 0 0 0 0 0 0 0 0 0 0 1 0 0 0 0 0 0 0 0 0 0 0 0 0 0 0 0 0 0 0 0 0 0 0 0 0 0 0 0 0 0 0 0 0 0 0 0 0 5 0 0 0 0 0 0 0 0 0 0 0 0 0 0 0 0 0 0 0 0 0 0 1 0 0 0 0 0 0 0 0 0 0 0 0 1 0 0 0 0 0 0 0 0 0 0 0 1 0 0 0 0 0 0 0 0 0 0 0 0 0 2 0 0 0 0 0 0 0 0 0 0 0 0 0 0 0 0 0 0 0 0 0 0 0 0 0 0 0 2 0 0 0 0 0 0 0 0 0 0 0 0 0 0 0 0 0 0 0 0 0 0 0 1 0 0 0 1 0 0 0 0 0 0 0 0 0 0 0 0 0 0 0 0 0 0 0 0 0 0 0 1 0 0 0 0 0 0 0 0 0 0 0 0 0 0 0 0 0 0 0 0 0 0 0 0 0 0 0 0 0 0 0 0 0 0 0 0 0 0 0 0 0 0 0 0 0 0 0 0 0 0 0 0 0 0 0 0 0 0 0 0 0 0 0 0 0 0 0 0 0 0 0 1 0 0 0 0 0 0 0 0 0 0 0 0 1 0 0 0 0 0 0 0 0 0 0 0 0 2 0 0 0 0 0 0 0 5 0 0 0 0 0 0 0 0 0 0 0 0 0 1 0 0 0 0 0 0 0 0 0 0 0 0 0 0 0 0 0 0 0 0 0 0 0 0 0 0 8 0 2 0 0 0 0 0 0 0 0 0 0 0 0 0 0 0 1 0 0 0 0 0 0 0 0 0 0 0 0 0 0 0 1 0 0 0 0 0 0 0 0 0 0 0 0 0 3 0 0 0 0 0 0 0 0 0 0 0 0 0 0 0 0 0 0 0 0 0 0 0 0 0 0 1 0 0 0 0 1 0 0 0 0 0 0 0 0 0 0 0 0 0 0 0 0 0 0 0 3 0 0 0 0 0 0 0 0 3 0 0 0 0 0 0 0 0 0 0 0 0 0 0 0 0 0 0 0 0 0 0 0 0 0 0 0 0 0 0 0 0.09342560553633218
0 0 0 0 0 0 0 0 0 0 0 0 0 0 0 0 0 0 0 0 0 0 0 0 0 0 0 0 0 0 0 0 0 4 0 0 0 0 0 0 0 0 0 0 0 0 0 0 0 0 0 0 0 0 0 0 0 0 0 0 0 0 0 0 0 0 0 0 0 0 0 0 0 0 0 0 0 0 0 0 0 0 0 0 0 0 0 0 0 0 0 0 0 0 0 1 0 0 0 0 0 0 0 0 0 0 0 0 0 0 1 0 0 0 0 0 0 0 0 0 0 0 0 0 0 0 0 0 0 0 0 0 0 0 0 0 0 0 0 0 0 0 0 0 0 0 0 0 3 0 0 0 0 0 0 0 0 0 0 0 0 0 0 0 0 0 0 0 0 0 0 1 0 0 0 0 0 0 0 0 0 0 0 0 1 0 0 0 0 0 0 0 0 0 0 0 1 0 0 0 0 0 0 0 0 0 0 0 0 0 1 0 0 0 0 0 0 0 0 0 0 0 0 0 0 0 0 0 0 0 0 0 0 0 0 0 0 0 1 0 0 0 0 0 0 0 0 0 0 0 0 0 0 0 0 0 0 0 0 0 0 0 1 0 0 0 1 0 0 0 0 0 0 0 0 0 0 0 0 0 0 0 0 0 0 0 0 0 0 0 1 0 0 0 0 0 0 0 0 0 0 0 0 0 0 0 0 0 0 0 0 0 0 0 0 0 0 0 0 0 0 0 0 0 0 0 0 0 0 0 0 0 0 0 0 0 0 0 0 0 0 0 0 0 0 0 0 0 0 0 0 0 0 0 0 0 0 0 0 0 0 0 1 0 0 0 0 0 0 0 0 0 0 0 0 1 0 0 0 0 0 0 0 0 0 0 0 0 2 0 0 0 0 0 0 0 5 0 0 0 0 0 0 0 0 0 0 0 0 0 1 0 0 0 0 0 0 0 0 0 0 0 0 0 0 0 0 0 0 0 0 0 0 0 0 0 0 8 0 2 0 0 0 0 0 0 0 0 0 0 0 0 0 0 0 1 0 0 0 0 0 0 0 0 0 0 0 0 0 0 0 1 0 0 0 0 0 0 0 0 0 0 0 0 0 2 0 0 0 0 0 0 0 0 0 0 0 0 0 0 0 0 0 0 0 0 0 0 0 0 0 0 1 0 0 0 0 1 0 0 0 0 0 0 0 0 0 0 0 0 0 0 0 0 0 0 0 3 0 0 0 0 0 0 0 0 2 0 0 0 0 0 0 0 0 0 0 0 0 0 0 0 0 0 0 0 0 0 0 0 0 0 0 0 0 0 0 0 0.08304498269896194
0 0 0 0 0 0 0 0 0 0 0 0 0 0 0 0 0 0 0 0 0 0 0 0 0 0 0 0 0 0 0 0 0 4 0 0 0 0 0 0 0 0 0 0 0 0 0 0 0 0 0 0 0 0 0 0 0 0 0 0 0 0 0 0 0 0 0 0 0 0 0 0 0 0 0 0 0 0 0 0 0 0 0 0 0 0 0 0 0 0 0 0 0 0 0 1 0 0 0 0 0 0 0 0 0 0 0 0 0 0 1 0 0 0 0 0 0 0 0 0 0 0 0 0 0 0 0 0 0 0 0 0 0 0 0 0 0 0 0 0 0 0 0 0 0 0 0 0 3 0 0 0 0 0 0 0 0 0 0 0 0 0 0 0 0 0 0 0 0 0 0 1 0 0 0 0 0 0 0 0 0 0 0 0 1 0 0 0 0 0 0 0 0 0 0 0 1 0 0 0 0 0 0 0 0 0 0 0 0 0 1 0 0 0 0 0 0 0 0 0 0 0 0 0 0 0 0 0 0 0 0 0 0 0 0 0 0 0 1 0 0 0 0 0 0 0 0 0 0 0 0 0 0 0 0 0 0 0 0 0 0 0 1 0 0 0 1 0 0 0 0 0 0 0 0 0 0 0 0 0 0 0 0 0 0 0 0 0 0 0 1 0 0 0 0 0 0 0 0 0 0 0 0 0 0 0 0 0 0 0 0 0 0 0 0 0 0 0 0 0 0 0 0 0 0 0 0 0 0 0 0 0 0 0 0 0 0 0 0 0 0 0 0 0 0 0 0 0 0 0 0 0 0 0 0 0 0 0 0 0 0 0 1 0 0 0 0 0 0 0 0 0 0 0 0 1 0 0 0 0 0 0 0 0 0 0 0 0 1 0 0 0 0 0 0 0 5 0 0 0 0 0 0 0 0 0 0 0 0 0 1 0 0 0 0 0 0 0 0 0 0 0 0 0 0 0 0 0 0 0 0 0 0 0 0 0 0 9 0 2 0 0 0 0 0 0 0 0 0 0 0 0 0 0 0 1 0 0 0 0 0 0 0 0 0 0 0 0 0 0 0 1 0 0 0 0 0 0 0 0 0 0 0 0 0 2 0 0 0 0 0 0 0 0 0 0 0 0 0 0 0 0 0 0 0 0 0 0 0 0 0 0 1 0 0 0 0 1 0 0 0 0 0 0 0 0 0 0 0 0 0 0 0 0 0 0 0 3 0 0 0 0 0 0 0 0 2 0 0 0 0 0 0 0 0 0 0 0 0 0 0 0 0 0 0 0 0 0 0 0 0 0 0 0 0 0 0 0 0.08304498269896194
0 0 0 0 0 0 0 0 0 0 0 0 0 0 0 0 0 0 0 0 0 0 0 0 0 0 0 0 0 0 0 0 0 3 0 0 0 0 0 0 0 0 0 0 0 0 0 0 0 0 0 0 0 0 0 0 0 0 0 0 0 0 0 0 0 0 0 0 0 0 0 0 0 0 0 0 0 0 0 0 0 0 0 0 0 0 0 0 0 0 0 0 0 0 0 1 0 0 0 0 0 0 0 0 0 0 0 0 0 0 1 0 0 0 0 0 0 0 0 0 0 0 0 0 0 0 0 0 0 0 0 0 0 0 0 0 0 0 0 0 0 0 0 0 0 0 0 0 2 0 0 0 0 0 0 0 0 0 0 0 0 0 0 0 0 0 0 0 0 0 0 1 0 0 0 0 0 0 0 0 0 0 0 0 1 0 0 0 0 0 0 0 0 0 0 0 1 0 0 0 0 0 0 0 0 0 0 0 0 0 1 0 0 0 0 0 0 0 0 0 0 0 0 0 0 0 0 0 0 0 0 0 0 0 0 0 0 0 1 0 0 0 0 0 0 0 0 0 0 0 0 0 0 0 0 0 0 0 0 0 0 0 1 0 0 0 1 0 0 0 0 0 0 0 0 0 0 0 0 0 0 0 0 0 0 0 0 0 0 0 1 0 0 0 0 0 0 0 0 0 0 0 0 0 0 0 0 0 0 0 0 0 0 0 0 0 0 0 0 0 0 0 0 0 0 0 0 0 0 0 0 0 0 0 0 0 0 0 0 0 0 0 0 0 0 0 0 0 0 0 0 0 0 0 0 0 0 0 0 0 0 0 1 0 0 0 0 0 0 0 0 0 0 0 0 1 0 0 0 0 0 0 0 0 0 0 0 0 1 0 0 0 0 0 0 0 5 0 0 0 0 0 0 0 0 0 0 0 0 0 1 0 0 0 0 0 0 0 0 0 0 0 0 0 0 0 0 0 0 0 0 0 0 0 0 0 0 8 0 2 0 0 0 0 0 0 0 0 0 0 0 0 0 0 0 1 0 0 0 0 0 0 0 0 0 0 0 0 0 0 0 1 0 0 0 0 0 0 0 0 0 0 0 0 0 2 0 0 0 0 0 0 0 0 0 0 0 0 0 0 0 0 0 0 0 0 0 0 0 0 0 0 1 0 0 0 0 1 0 0 0 0 0 0 0 0 0 0 0 0 0 0 0 0 0 0 0 2 0 0 0 0 0 0 0 0 2 0 0 0 0 0 0 0 0 0 0 0 0 0 0 0 0 0 0 0 0 0 0 0 0 0 0 0 0 0 0 0 0.07612456747404845
0 0 0 0 0 0 0 0 0 0 0 0 0 0 0 0 0 0 0 0 0 0 0 0 0 0 0 0 0 0 0 0 0 2 0 0 0 0 0 0 0 0 0 0 0 0 0 0 0 0 0 0 0 0 0 0 0 0 0 0 0 0 0 0 0 0 0 0 0 0 0 0 0 0 0 0 0 0 0 0 0 0 0 0 0 0 0 0 0 0 0 0 0 0 0 1 0 0 0 0 0 0 0 0 0 0 0 0 0 0 1 0 0 0 0 0 0 0 0 0 0 0 0 0 0 0 0 0 0 0 0 0 0 0 0 0 0 0 0 0 0 0 0 0 0 0 0 0 2 0 0 0 0 0 0 0 0 0 0 0 0 0 0 0 0 0 0 0 0 0 0 0 0 0 0 0 0 0 0 0 0 0 0 0 1 0 0 0 0 0 0 0 0 0 0 0 1 0 0 0 0 0 0 0 0 0 0 0 0 0 1 0 0 0 0 0 0 0 0 0 0 0 0 0 0 0 0 0 0 0 0 0 0 0 0 0 0 0 1 0 0 0 0 0 0 0 0 0 0 0 0 0 0 0 0 0 0 0 0 0 0 0 1 0 0 0 1 0 0 0 0 0 0 0 0 0 0 0 0 0 0 0 0 0 0 0 0 0 0 0 0 0 0 0 0 0 0 0 0 0 0 0 0 0 0 0 0 0 0 0 0 0 0 0 0 0 0 0 0 0 0 0 0 0 0 0 0 0 0 0 0 0 0 0 0 0 0 0 0 0 0 0 0 0 0 0 0 0 0 0 0 0 0 0 0 0 0 0 0 0 0 0 1 0 0 0 0 0 0 0 0 0 0 0 0 1 0 0 0 0 0 0 0 0 0 0 0 0 1 0 0 0 0 0 0 0 5 0 0 0 0 0 0 0 0 0 0 0 0 0 1 0 0 0 0 0 0 0 0 0 0 0 0 0 0 0 0 0 0 0 0 0 0 0 0 0 0 9 0 2 0 0 0 0 0 0 0 0 0 0 0 0 0 0 0 0 0 0 0 0 0 0 0 0 0 0 0 0 0 0 0 1 0 0 0 0 0 0 0 0 0 0 0 0 0 2 0 0 0 0 0 0 0 0 0 0 0 0 0 0 0 0 0 0 0 0 0 0 0 0 0 0 1 0 0 0 0 1 0 0 0 0 0 0 0 0 0 0 0 0 0 0 0 0 0 0 0 2 0 0 0 0 0 0 0 0 2 0 0 0 0 0 0 0 0 0 0 0 0 0 0 0 0 0 0 0 0 0 0 0 0 0 0 0 0 0 0 0 0.07093425605536333
0 0 0 0 0 0 0 0 0 0 0 0 0 0 0 0 0 0 0 0 0 0 0 0 0 0 0 0 0 0 0 0 0 2 0 0 0 0 0 0 0 0 0 0 0 0 0 0 0 0 0 0 0 0 0 0 0 0 0 0 0 0 0 0 0 0 0 0 0 0 0 0 0 0 0 0 0 0 0 0 0 0 0 0 0 0 0 0 0 0 0 0 0 0 0 1 0 0 0 0 0 0 0 0 0 0 0 0 0 0 0 0 0 0 0 0 0 0 0 0 0 0 0 0 0 0 0 0 0 0 0 0 0 0 0 0 0 0 0 0 0 0 0 0 0 0 0 0 2 0 0 0 0 0 0 0 0 0 0 0 0 0 0 0 0 0 0 0 0 0 0 0 0 0 0 0 0 0 0 0 0 0 0 0 1 0 0 0 0 0 0 0 0 0 0 0 1 0 0 0 0 0 0 0 0 0 0 0 0 0 1 0 0 0 0 0 0 0 0 0 0 0 0 0 0 0 0 0 0 0 0 0 0 0 0 0 0 0 0 0 0 0 0 0 0 0 0 0 0 0 0 0 0 0 0 0 0 0 0 0 0 0 1 0 0 0 1 0 0 0 0 0 0 0 0 0 0 0 0 0 0 0 0 0 0 0 0 0 0 0 0 0 0 0 0 0 0 0 0 0 0 0 0 0 0 0 0 0 0 0 0 0 0 0 0 0 0 0 0 0 0 0 0 0 0 0 0 0 0 0 0 0 0 0 0 0 0 0 0 0 0 0 0 0 0 0 0 0 0 0 0 0 0 0 0 0 0 0 0 0 0 0 1 0 0 0 0 0 0 0 0 0 0 0 0 1 0 0 0 0 0 0 0 0 0 0 0 0 1 0 0 0 0 0 0 0 4 0 0 0 0 0 0 0 0 0 0 0 0 0 1 0 0 0 0 0 0 0 0 0 0 0 0 0 0 0 0 0 0 0 0 0 0 0 0 0 0 9 0 2 0 0 0 0 0 0 0 0 0 0 0 0 0 0 0 0 0 0 0 0 0 0 0 0 0 0 0 0 0 0 0 1 0 0 0 0 0 0 0 0 0 0 0 0 0 2 0 0 0 0 0 0 0 0 0 0 0 0 0 0 0 0 0 0 0 0 0 0 0 0 0 0 1 0 0 0 0 1 0 0 0 0 0 0 0 0 0 0 0 0 0 0 0 0 0 0 0 2 0 0 0 0 0 0 0 0 2 0 0 0 0 0 0 0 0 0 0 0 0 0 0 0 0 0 0 0 0 0 0 0 0 0 0 0 0 0 0 0 0.0657439446366782
0 0 0 0 0 0 0 0 0 0 0 0 0 0 0 0 0 0 0 0 0 0 0 0 0 0 0 0 0 0 0 0 0 2 0 0 0 0 0 0 0 0 0 0 0 0 0 0 0 0 0 0 0 0 0 0 0 0 0 0 0 0 0 0 0 0 0 0 0 0 0 0 0 0 0 0 0 0 0 0 0 0 0 0 0 0 0 0 0 0 0 0 0 0 0 1 0 0 0 0 0 0 0 0 0 0 0 0 0 0 0 0 0 0 0 0 0 0 0 0 0 0 0 0 0 0 0 0 0 0 0 0 0 0 0 0 0 0 0 0 0 0 0 0 0 0 0 0 2 0 0 0 0 0 0 0 0 0 0 0 0 0 0 0 0 0 0 0 0 0 0 0 0 0 0 0 0 0 0 0 0 0 0 0 1 0 0 0 0 0 0 0 0 0 0 0 1 0 0 0 0 0 0 0 0 0 0 0 0 0 1 0 0 0 0 0 0 0 0 0 0 0 0 0 0 0 0 0 0 0 0 0 0 0 0 0 0 0 0 0 0 0 0 0 0 0 0 0 0 0 0 0 0 0 0 0 0 0 0 0 0 0 1 0 0 0 1 0 0 0 0 0 0 0 0 0 0 0 0 0 0 0 0 0 0 0 0 0 0 0 0 0 0 0 0 0 0 0 0 0 0 0 0 0 0 0 0 0 0 0 0 0 0 0 0 0 0 0 0 0 0 0 0 0 0 0 0 0 0 0 0 0 0 0 0 0 0 0 0 0 0 0 0 0 0 0 0 0 0 0 0 0 0 0 0 0 0 0 0 0 0 0 1 0 0 0 0 0 0 0 0 0 0 0 0 1 0 0 0 0 0 0 0 0 0 0 0 0 1 0 0 0 0 0 0 0 4 0 0 0 0 0 0 0 0 0 0 0 0 0 1 0 0 0 0 0 0 0 0 0 0 0 0 0 0 0 0 0 0 0 0 0 0 0 0 0 0 10 0 2 0 0 0 0 0 0 0 0 0 0 0 0 0 0 0 0 0 0 0 0 0 0 0 0 0 0 0 0 0 0 0 1 0 0 0 0 0 0 0 0 0 0 0 0 0 1 0 0 0 0 0 0 0 0 0 0 0 0 0 0 0 0 0 0 0 0 0 0 0 0 0 0 1 0 0 0 0 1 0 0 0 0 0 0 0 0 0 0 0 0 0 0 0 0 0 0 0 1 0 0 0 0 0 0 0 0 2 0 0 0 0 0 0 0 0 0 0 0 0 0 0 0 0 0 0 0 0 0 0 0 0 0 0 0 0 0 0 0 0.06401384083044982
0 0 0 0 0 0 0 0 0 0 0 0 0 0 0 0 0 0 0 0 0 0 0 0 0 0 0 0 0 0 0 0 0 2 0 0 0 0 0 0 0 0 0 0 0 0 0 0 0 0 0 0 0 0 0 0 0 0 0 0 0 0 0 0 0 0 0 0 0 0 0 0 0 0 0 0 0 0 0 0 0 0 0 0 0 0 0 0 0 0 0 0 0 0 0 1 0 0 0 0 0 0 0 0 0 0 0 0 0 0 0 0 0 0 0 0 0 0 0 0 0 0 0 0 0 0 0 0 0 0 0 0 0 0 0 0 0 0 0 0 0 0 0 0 0 0 0 0 2 0 0 0 0 0 0 0 0 0 0 0 0 0 0 0 0 0 0 0 0 0 0 0 0 0 0 0 0 0 0 0 0 0 0 0 1 0 0 0 0 0 0 0 0 0 0 0 1 0 0 0 0 0 0 0 0 0 0 0 0 0 0 0 0 0 0 0 0 0 0 0 0 0 0 0 0 0 0 0 0 0 0 0 0 0 0 0 0 0 0 0 0 0 0 0 0 0 0 0 0 0 0 0 0 0 0 0 0 0 0 0 0 0 1 0 0 0 1 0 0 0 0 0 0 0 0 0 0 0 0 0 0 0 0 0 0 0 0 0 0 0 0 0 0 0 0 0 0 0 0 0 0 0 0 0 0 0 0 0 0 0 0 0 0 0 0 0 0 0 0 0 0 0 0 0 0 0 0 0 0 0 0 0 0 0 0 0 0 0 0 0 0 0 0 0 0 0 0 0 0 0 0 0 0 0 0 0 0 0 0 0 0 0 0 0 0 0 0 0 0 0 0 0 0 0 0 1 0 0 0 0 0 0 0 0 0 0 0 0 1 0 0 0 0 0 0 0 3 0 0 0 0 0 0 0 0 0 0 0 0 0 1 0 0 0 0 0 0 0 0 0 0 0 0 0 0 0 0 0 0 0 0 0 0 0 0 0 0 11 0 2 0 0 0 0 0 0 0 0 0 0 0 0 0 0 0 0 0 0 0 0 0 0 0 0 0 0 0 0 0 0 0 1 0 0 0 0 0 0 0 0 0 0 0 0 0 0 0 0 0 0 0 0 0 0 0 0 0 0 0 0 0 0 0 0 0 0 0 0 0 0 0 0 1 0 0 0 0 1 0 0 0 0 0 0 0 0 0 0 0 0 0 0 0 0 0 0 0 1 0 0 0 0 0 0 0 0 2 0 0 0 0 0 0 0 0 0 0 0 0 0 0 0 0 0 0 0 0 0 0 0 0 0 0 0 0 0 0 0 0.058823529411764708
0 0 0 0 0 0 0 0 0 0 0 0 0 0 0 0 0 0 0 0 0 0 0 0 0 0 0 0 0 0 0 0 0 1 0 0 0 0 0 0 0 0 0 0 0 0 0 0 0 0 0 0 0 0 0 0 0 0 0 0 0 0 0 0 0 0 0 0 0 0 0 0 0 0 0 0 0 0 0 0 0 0 0 0 0 0 0 0 0 0 0 0 0 0 0 1 0 0 0 0 0 0 0 0 0 0 0 0 0 0 0 0 0 0 0 0 0 0 0 0 0 0 0 0 0 0 0 0 0 0 0 0 0 0 0 0 0 0 0 0 0 0 0 0 0 0 0 0 1 0 0 0 0 0 0 0 0 0 0 0 0 0 0 0 0 0 0 0 0 0 0 0 0 0 0 0 0 0 0 0 0 0 0 0 1 0 0 0 0 0 0 0 0 0 0 0 0 0 0 0 0 0 0 0 0 0 0 0 0 0 0 0 0 0 0 0 0 0 0 0 0 0 0 0 0 0 0 0 0 0 0 0 0 0 0 0 0 0 0 0 0 0 0 0 0 0 0 0 0 0 0 0 0 0 0 0 0 0 0 0 0 0 1 0 0 0 1 0 0 0 0 0 0 0 0 0 0 0 0 0 0 0 0 0 0 0 0 0 0 0 0 0 0 0 0 0 0 0 0 0 0 0 0 0 0 0 0 0 0 0 0 0 0 0 0 0 0 0 0 0 0 0 0 0 0 0 0 0 0 0 0 0 0 0 0 0 0 0 0 0 0 0 0 0 0 0 0 0 0 0 0 0 0 0 0 0 0 0 0 0 0 0 0 0 0 0 0 0 0 0 0 0 0 0 0 0 0 0 0 0 0 0 0 0 0 0 0 0 1 0 0 0 0 0 0 0 3 0 0 0 0 0 0 0 0 0 0 0 0 0 1 0 0 0 0 0 0 0 0 0 0 0 0 0 0 0 0 0 0 0 0 0 0 0 0 0 0 12 0 1 0 0 0 0 0 0 0 0 0 0 0 0 0 0 0 0 0 0 0 0 0 0 0 0 0 0 0 0 0 0 0 1 0 0 0 0 0 0 0 0 0 0 0 0 0 0 0 0 0 0 0 0 0 0 0 0 0 0 0 0 0 0 0 0 0 0 0 0 0 0 0 0 1 0 0 0 0 1 0 0 0 0 0 0 0 0 0 0 0 0 0 0 0 0 0 0 0 1 0 0 0 0 0 0 0 0 2 0 0 0 0 0 0 0 0 0 0 0 0 0 0 0 0 0 0 0 0 0 0 0 0 0 0 0 0 0 0 0 0.05190311418685121
0 0 0 0 0 0 0 0 0 0 0 0 0 0 0 0 0 0 0 0 0 0 0 0 0 0 0 0 0 0 0 0 0 0 0 0 0 0 0 0 0 0 0 0 0 0 0 0 0 0 0 0 0 0 0 0 0 0 0 0 0 0 0 0 0 0 0 0 0 0 0 0 0 0 0 0 0 0 0 0 0 0 0 0 0 0 0 0 0 0 0 0 0 0 0 1 0 0 0 0 0 0 0 0 0 0 0 0 0 0 0 0 0 0 0 0 0 0 0 0 0 0 0 0 0 0 0 0 0 0 0 0 0 0 0 0 0 0 0 0 0 0 0 0 0 0 0 0 1 0 0 0 0 0 0 0 0 0 0 0 0 0 0 0 0 0 0 0 0 0 0 0 0 0 0 0 0 0 0 0 0 0 0 0 1 0 0 0 0 0 0 0 0 0 0 0 0 0 0 0 0 0 0 0 0 0 0 0 0 0 0 0 0 0 0 0 0 0 0 0 0 0 0 0 0 0 0 0 0 0 0 0 0 0 0 0 0 0 0 0 0 0 0 0 0 0 0 0 0 0 0 0 0 0 0 0 0 0 0 0 0 0 1 0 0 0 1 0 0 0 0 0 0 0 0 0 0 0 0 0 0 0 0 0 0 0 0 0 0 0 0 0 0 0 0 0 0 0 0 0 0 0 0 0 0 0 0 0 0 0 0 0 0 0 0 0 0 0 0 0 0 0 0 0 0 0 0 0 0 0 0 0 0 0 0 0 0 0 0 0 0 0 0 0 0 0 0 0 0 0 0 0 0 0 0 0 0 0 0 0 0 0 0 0 0 0 0 0 0 0 0 0 0 0 0 0 0 0 0 0 0 0 0 0 0 0 0 0 1 0 0 0 0 0 0 0 3 0 0 0 0 0 0 0 0 0 0 0 0 0 0 0 0 0 0 0 0 0 0 0 0 0 0 0 0 0 0 0 0 0 0 0 0 0 0 0 0 10 0 1 0 0 0 0 0 0 0 0 0 0 0 0 0 0 0 0 0 0 0 0 0 0 0 0 0 0 0 0 0 0 0 1 0 0 0 0 0 0 0 0 0 0 0 0 0 0 0 0 0 0 0 0 0 0 0 0 0 0 0 0 0 0 0 0 0 0 0 0 0 0 0 0 1 0 0 0 0 0 0 0 0 0 0 0 0 0 0 0 0 0 0 0 0 0 0 0 0 1 0 0 0 0 0 0 0 0 2 0 0 0 0 0 0 0 0 0 0 0 0 0 0 0 0 0 0 0 0 0 0 0 0 0 0 0 0 0 0 0 0.04325259515570934
0 0 0 0 0 0 0 0 0 0 0 0 0 0 0 0 0 0 0 0 0 0 0 0 0 0 0 0 0 0 0 0 0 0 0 0 0 0 0 0 0 0 0 0 0 0 0 0 0 0 0 0 0 0 0 0 0 0 0 0 0 0 0 0 0 0 0 0 0 0 0 0 0 0 0 0 0 0 0 0 0 0 0 0 0 0 0 0 0 0 0 0 0 0 0 1 0 0 0 0 0 0 0 0 0 0 0 0 0 0 0 0 0 0 0 0 0 0 0 0 0 0 0 0 0 0 0 0 0 0 0 0 0 0 0 0 0 0 0 0 0 0 0 0 0 0 0 0 1 0 0 0 0 0 0 0 0 0 0 0 0 0 0 0 0 0 0 0 0 0 0 0 0 0 0 0 0 0 0 0 0 0 0 0 1 0 0 0 0 0 0 0 0 0 0 0 0 0 0 0 0 0 0 0 0 0 0 0 0 0 0 0 0 0 0 0 0 0 0 0 0 0 0 0 0 0 0 0 0 0 0 0 0 0 0 0 0 0 0 0 0 0 0 0 0 0 0 0 0 0 0 0 0 0 0 0 0 0 0 0 0 0 1 0 0 0 1 0 0 0 0 0 0 0 0 0 0 0 0 0 0 0 0 0 0 0 0 0 0 0 0 0 0 0 0 0 0 0 0 0 0 0 0 0 0 0 0 0 0 0 0 0 0 0 0 0 0 0 0 0 0 0 0 0 0 0 0 0 0 0 0 0 0 0 0 0 0 0 0 0 0 0 0 0 0 0 0 0 0 0 0 0 0 0 0 0 0 0 0 0 0 0 0 0 0 0 0 0 0 0 0 0 0 0 0 0 0 0 0 0 0 0 0 0 0 0 0 0 1 0 0 0 0 0 0 0 2 0 0 0 0 0 0 0 0 0 0 0 0 0 0 0 0 0 0 0 0 0 0 0 0 0 0 0 0 0 0 0 0 0 0 0 0 0 0 0 0 9 0 1 0 0 0 0 0 0 0 0 0 0 0 0 0 0 0 0 0 0 0 0 0 0 0 0 0 0 0 0 0 0 0 0 0 0 0 0 0 0 0 0 0 0 0 0 0 0 0 0 0 0 0 0 0 0 0 0 0 0 0 0 0 0 0 0 0 0 0 0 0 0 0 0 1 0 0 0 0 0 0 0 0 0 0 0 0 0 0 0 0 0 0 0 0 0 0 0 0 1 0 0 0 0 0 0 0 0 2 0 0 0 0 0 0 0 0 0 0 0 0 0 0 0 0 0 0 0 0 0 0 0 0 0 0 0 0 0 0 0 0.03806228373702422
0 0 0 0 0 0 0 0 0 0 0 0 0 0 0 0 0 0 0 0 0 0 0 0 0 0 0 0 0 0 0 0 0 0 0 0 0 0 0 0 0 0 0 0 0 0 0 0 0 0 0 0 0 0 0 0 0 0 0 0 0 0 0 0 0 0 0 0 0 0 0 0 0 0 0 0 0 0 0 0 0 0 0 0 0 0 0 0 0 0 0 0 0 0 0 1 0 0 0 0 0 0 0 0 0 0 0 0 0 0 0 0 0 0 0 0 0 0 0 0 0 0 0 0 0 0 0 0 0 0 0 0 0 0 0 0 0 0 0 0 0 0 0 0 0 0 0 0 1 0 0 0 0 0 0 0 0 0 0 0 0 0 0 0 0 0 0 0 0 0 0 0 0 0 0 0 0 0 0 0 0 0 0 0 1 0 0 0 0 0 0 0 0 0 0 0 0 0 0 0 0 0 0 0 0 0 0 0 0 0 0 0 0 0 0 0 0 0 0 0 0 0 0 0 0 0 0 0 0 0 0 0 0 0 0 0 0 0 0 0 0 0 0 0 0 0 0 0 0 0 0 0 0 0 0 0 0 0 0 0 0 0 0 0 0 0 1 0 0 0 0 0 0 0 0 0 0 0 0 0 0 0 0 0 0 0 0 0 0 0 0 0 0 0 0 0 0 0 0 0 0 0 0 0 0 0 0 0 0 0 0 0 0 0 0 0 0 0 0 0 0 0 0 0 0 0 0 0 0 0 0 0 0 0 0 0 0 0 0 0 0 0 0 0 0 0 0 0 0 0 0 0 0 0 0 0 0 0 0 0 0 0 0 0 0 0 0 0 0 0 0 0 0 0 0 0 0 0 0 0 0 0 0 0 0 0 0 0 1 0 0 0 0 0 0 0 1 0 0 0 0 0 0 0 0 0 0 0 0 0 0 0 0 0 0 0 0 0 0 0 0 0 0 0 0 0 0 0 0 0 0 0 0 0 0 0 0 8 0 1 0 0 0 0 0 0 0 0 0 0 0 0 0 0 0 0 0 0 0 0 0 0 0 0 0 0 0 0 0 0 0 0 0 0 0 0 0 0 0 0 0 0 0 0 0 0 0 0 0 0 0 0 0 0 0 0 0 0 0 0 0 0 0 0 0 0 0 0 0 0 0 0 1 0 0 0 0 0 0 0 0 0 0 0 0 0 0 0 0 0 0 0 0 0 0 0 0 0 0 0 0 0 0 0 0 0 2 0 0 0 0 0 0 0 0 0 0 0 0 0 0 0 0 0 0 0 0 0 0 0 0 0 0 0 0 0 0 0 0.031141868512110726
0 0 0 0 0 0 0 0 0 0 0 0 0 0 0 0 0 0 0 0 0 0 0 0 0 0 0 0 0 0 0 0 0 0 0 0 0 0 0 0 0 0 0 0 0 0 0 0 0 0 0 0 0 0 0 0 0 0 0 0 0 0 0 0 0 0 0 0 0 0 0 0 0 0 0 0 0 0 0 0 0 0 0 0 0 0 0 0 0 0 0 0 0 0 0 1 0 0 0 0 0 0 0 0 0 0 0 0 0 0 0 0 0 0 0 0 0 0 0 0 0 0 0 0 0 0 0 0 0 0 0 0 0 0 0 0 0 0 0 0 0 0 0 0 0 0 0 0 1 0 0 0 0 0 0 0 0 0 0 0 0 0 0 0 0 0 0 0 0 0 0 0 0 0 0 0 0 0 0 0 0 0 0 0 1 0 0 0 0 0 0 0 0 0 0 0 0 0 0 0 0 0 0 0 0 0 0 0 0 0 0 0 0 0 0 0 0 0 0 0 0 0 0 0 0 0 0 0 0 0 0 0 0 0 0 0 0 0 0 0 0 0 0 0 0 0 0 0 0 0 0 0 0 0 0 0 0 0 0 0 0 0 0 0 0 0 1 0 0 0 0 0 0 0 0 0 0 0 0 0 0 0 0 0 0 0 0 0 0 0 0 0 0 0 0 0 0 0 0 0 0 0 0 0 0 0 0 0 0 0 0 0 0 0 0 0 0 0 0 0 0 0 0 0 0 0 0 0 0 0 0 0 0 0 0 0 0 0 0 0 0 0 0 0 0 0 0 0 0 0 0 0 0 0 0 0 0 0 0 0 0 0 0 0 0 0 0 0 0 0 0 0 0 0 0 0 0 0 0 0 0 0 0 0 0 0 0 0 1 0 0 0 0 0 0 0 1 0 0 0 0 0 0 0 0 0 0 0 0 0 0 0 0 0 0 0 0 0 0 0 0 0 0 0 0 0 0 0 0 0 0 0 0 0 0 0 0 6 0 0 0 0 0 0 0 0 0 0 0 0 0 0 0 0 0 0 0 0 0 0 0 0 0 0 0 0 0 0 0 0 0 0 0 0 0 0 0 0 0 0 0 0 0 0 0 0 0 0 0 0 0 0 0 0 0 0 0 0 0 0 0 0 0 0 0 0 0 0 0 0 0 0 1 0 0 0 0 0 0 0 0 0 0 0 0 0 0 0 0 0 0 0 0 0 0 0 0 0 0 0 0 0 0 0 0 0 2 0 0 0 0 0 0 0 0 0 0 0 0 0 0 0 0 0 0 0 0 0 0 0 0 0 0 0 0 0 0 0 0.025951557093425605
0 0 0 0 0 0 0 0 0 0 0 0 0 0 0 0 0 0 0 0 0 0 0 0 0 0 0 0 0 0 0 0 0 0 0 0 0 0 0 0 0 0 0 0 0 0 0 0 0 0 0 0 0 0 0 0 0 0 0 0 0 0 0 0 0 0 0 0 0 0 0 0 0 0 0 0 0 0 0 0 0 0 0 0 0 0 0 0 0 0 0 0 0 0 0 1 0 0 0 0 0 0 0 0 0 0 0 0 0 0 0 0 0 0 0 0 0 0 0 0 0 0 0 0 0 0 0 0 0 0 0 0 0 0 0 0 0 0 0 0 0 0 0 0 0 0 0 0 1 0 0 0 0 0 0 0 0 0 0 0 0 0 0 0 0 0 0 0 0 0 0 0 0 0 0 0 0 0 0 0 0 0 0 0 1 0 0 0 0 0 0 0 0 0 0 0 0 0 0 0 0 0 0 0 0 0 0 0 0 0 0 0 0 0 0 0 0 0 0 0 0 0 0 0 0 0 0 0 0 0 0 0 0 0 0 0 0 0 0 0 0 0 0 0 0 0 0 0 0 0 0 0 0 0 0 0 0 0 0 0 0 0 0 0 0 0 0 0 0 0 0 0 0 0 0 0 0 0 0 0 0 0 0 0 0 0 0 0 0 0 0 0 0 0 0 0 0 0 0 0 0 0 0 0 0 0 0 0 0 0 0 0 0 0 0 0 0 0 0 0 0 0 0 0 0 0 0 0 0 0 0 0 0 0 0 0 0 0 0 0 0 0 0 0 0 0 0 0 0 0 0 0 0 0 0 0 0 0 0 0 0 0 0 0 0 0 0 0 0 0 0 0 0 0 0 0 0 0 0 0 0 0 0 0 0 0 0 0 1 0 0 0 0 0 0 0 1 0 0 0 0 0 0 0 0 0 0 0 0 0 0 0 0 0 0 0 0 0 0 0 0 0 0 0 0 0 0 0 0 0 0 0 0 0 0 0 0 7 0 0 0 0 0 0 0 0 0 0 0 0 0 0 0 0 0 0 0 0 0 0 0 0 0 0 0 0 0 0 0 0 0 0 0 0 0 0 0 0 0 0 0 0 0 0 0 0 0 0 0 0 0 0 0 0 0 0 0 0 0 0 0 0 0 0 0 0 0 0 0 0 0 0 1 0 0 0 0 0 0 0 0 0 0 0 0 0 0 0 0 0 0 0 0 0 0 0 0 0 0 0 0 0 0 0 0 0 1 0 0 0 0 0 0 0 0 0 0 0 0 0 0 0 0 0 0 0 0 0 0 0 0 0 0 0 0 0 0 0 0.02422145328719723
0 0 0 0 0 0 0 0 0 0 0 0 0 0 0 0 0 0 0 0 0 0 0 0 0 0 0 0 0 0 0 0 0 0 0 0 0 0 0 0 0 0 0 0 0 0 0 0 0 0 0 0 0 0 0 0 0 0 0 0 0 0 0 0 0 0 0 0 0 0 0 0 0 0 0 0 0 0 0 0 0 0 0 0 0 0 0 0 0 0 0 0 0 0 0 0 0 0 0 0 0 0 0 0 0 0 0 0 0 0 0 0 0 0 0 0 0 0 0 0 0 0 0 0 0 0 0 0 0 0 0 0 0 0 0 0 0 0 0 0 0 0 0 0 0 0 0 0 1 0 0 0 0 0 0 0 0 0 0 0 0 0 0 0 0 0 0 0 0 0 0 0 0 0 0 0 0 0 0 0 0 0 0 0 1 0 0 0 0 0 0 0 0 0 0 0 0 0 0 0 0 0 0 0 0 0 0 0 0 0 0 0 0 0 0 0 0 0 0 0 0 0 0 0 0 0 0 0 0 0 0 0 0 0 0 0 0 0 0 0 0 0 0 0 0 0 0 0 0 0 0 0 0 0 0 0 0 0 0 0 0 0 0 0 0 0 0 0 0 0 0 0 0 0 0 0 0 0 0 0 0 0 0 0 0 0 0 0 0 0 0 0 0 0 0 0 0 0 0 0 0 0 0 0 0 0 0 0 0 0 0 0 0 0 0 0 0 0 0 0 0 0 0 0 0 0 0 0 0 0 0 0 0 0 0 0 0 0 0 0 0 0 0 0 0 0 0 0 0 0 0 0 0 0 0 0 0 0 0 0 0 0 0 0 0 0 0 0 0 0 0 0 0 0 0 0 0 0 0 0 0 0 0 0 0 0 0 0 0 0 0 0 0 0 0 0 1 0 0 0 0 0 0 0 0 0 0 0 0 0 0 0 0 0 0 0 0 0 0 0 0 0 0 0 0 0 0 0 0 0 0 0 0 0 0 0 0 6 0 0 0 0 0 0 0 0 0 0 0 0 0 0 0 0 0 0 0 0 0 0 0 0 0 0 0 0 0 0 0 0 0 0 0 0 0 0 0 0 0 0 0 0 0 0 0 0 0 0 0 0 0 0 0 0 0 0 0 0 0 0 0 0 0 0 0 0 0 0 0 0 0 0 1 0 0 0 0 0 0 0 0 0 0 0 0 0 0 0 0 0 0 0 0 0 0 0 0 0 0 0 0 0 0 0 0 0 1 0 0 0 0 0 0 0 0 0 0 0 0 0 0 0 0 0 0 0 0 0 0 0 0 0 0 0 0 0 0 0 0.01903114186851211
0 0 0 0 0 0 0 0 0 0 0 0 0 0 0 0 0 0 0 0 0 0 0 0 0 0 0 0 0 0 0 0 0 0 0 0 0 0 0 0 0 0 0 0 0 0 0 0 0 0 0 0 0 0 0 0 0 0 0 0 0 0 0 0 0 0 0 0 0 0 0 0 0 0 0 0 0 0 0 0 0 0 0 0 0 0 0 0 0 0 0 0 0 0 0 0 0 0 0 0 0 0 0 0 0 0 0 0 0 0 0 0 0 0 0 0 0 0 0 0 0 0 0 0 0 0 0 0 0 0 0 0 0 0 0 0 0 0 0 0 0 0 0 0 0 0 0 0 1 0 0 0 0 0 0 0 0 0 0 0 0 0 0 0 0 0 0 0 0 0 0 0 0 0 0 0 0 0 0 0 0 0 0 0 1 0 0 0 0 0 0 0 0 0 0 0 0 0 0 0 0 0 0 0 0 0 0 0 0 0 0 0 0 0 0 0 0 0 0 0 0 0 0 0 0 0 0 0 0 0 0 0 0 0 0 0 0 0 0 0 0 0 0 0 0 0 0 0 0 0 0 0 0 0 0 0 0 0 0 0 0 0 0 0 0 0 0 0 0 0 0 0 0 0 0 0 0 0 0 0 0 0 0 0 0 0 0 0 0 0 0 0 0 0 0 0 0 0 0 0 0 0 0 0 0 0 0 0 0 0 0 0 0 0 0 0 0 0 0 0 0 0 0 0 0 0 0 0 0 0 0 0 0 0 0 0 0 0 0 0 0 0 0 0 0 0 0 0 0 0 0 0 0 0 0 0 0 0 0 0 0 0 0 0 0 0 0 0 0 0 0 0 0 0 0 0 0 0 0 0 0 0 0 0 0 0 0 0 0 0 0 0 0 0 0 0 1 0 0 0 0 0 0 0 0 0 0 0 0 0 0 0 0 0 0 0 0 0 0 0 0 0 0 0 0 0 0 0 0 0 0 0 0 0 0 0 0 6 0 0 0 0 0 0 0 0 0 0 0 0 0 0 0 0 0 0 0 0 0 0 0 0 0 0 0 0 0 0 0 0 0 0 0 0 0 0 0 0 0 0 0 0 0 0 0 0 0 0 0 0 0 0 0 0 0 0 0 0 0 0 0 0 0 0 0 0 0 0 0 0 0 0 1 0 0 0 0 0 0 0 0 0 0 0 0 0 0 0 0 0 0 0 0 0 0 0 0 0 0 0 0 0 0 0 0 0 1 0 0 0 0 0 0 0 0 0 0 0 0 0 0 0 0 0 0 0 0 0 0 0 0 0 0 0 0 0 0 0 0.01903114186851211
0 0 0 0 0 0 0 0 0 0 0 0 0 0 0 0 0 0 0 0 0 0 0 0 0 0 0 0 0 0 0 0 0 0 0 0 0 0 0 0 0 0 0 0 0 0 0 0 0 0 0 0 0 0 0 0 0 0 0 0 0 0 0 0 0 0 0 0 0 0 0 0 0 0 0 0 0 0 0 0 0 0 0 0 0 0 0 0 0 0 0 0 0 0 0 0 0 0 0 0 0 0 0 0 0 0 0 0 0 0 0 0 0 0 0 0 0 0 0 0 0 0 0 0 0 0 0 0 0 0 0 0 0 0 0 0 0 0 0 0 0 0 0 0 0 0 0 0 1 0 0 0 0 0 0 0 0 0 0 0 0 0 0 0 0 0 0 0 0 0 0 0 0 0 0 0 0 0 0 0 0 0 0 0 0 0 0 0 0 0 0 0 0 0 0 0 0 0 0 0 0 0 0 0 0 0 0 0 0 0 0 0 0 0 0 0 0 0 0 0 0 0 0 0 0 0 0 0 0 0 0 0 0 0 0 0 0 0 0 0 0 0 0 0 0 0 0 0 0 0 0 0 0 0 0 0 0 0 0 0 0 0 0 0 0 0 0 0 0 0 0 0 0 0 0 0 0 0 0 0 0 0 0 0 0 0 0 0 0 0 0 0 0 0 0 0 0 0 0 0 0 0 0 0 0 0 0 0 0 0 0 0 0 0 0 0 0 0 0 0 0 0 0 0 0 0 0 0 0 0 0 0 0 0 0 0 0 0 0 0 0 0 0 0 0 0 0 0 0 0 0 0 0 0 0 0 0 0 0 0 0 0 0 0 0 0 0 0 0 0 0 0 0 0 0 0 0 0 0 0 0 0 0 0 0 0 0 0 0 0 0 0 0 0 0 0 1 0 0 0 0 0 0 0 0 0 0 0 0 0 0 0 0 0 0 0 0 0 0 0 0 0 0 0 0 0 0 0 0 0 0 0 0 0 0 0 0 6 0 0 0 0 0 0 0 0 0 0 0 0 0 0 0 0 0 0 0 0 0 0 0 0 0 0 0 0 0 0 0 0 0 0 0 0 0 0 0 0 0 0 0 0 0 0 0 0 0 0 0 0 0 0 0 0 0 0 0 0 0 0 0 0 0 0 0 0 0 0 0 0 0 0 1 0 0 0 0 0 0 0 0 0 0 0 0 0 0 0 0 0 0 0 0 0 0 0 0 0 0 0 0 0 0 0 0 0 1 0 0 0 0 0 0 0 0 0 0 0 0 0 0 0 0 0 0 0 0 0 0 0 0 0 0 0 0 0 0 0 0.01730103806228374
0 0 0 0 0 0 0 0 0 0 0 0 0 0 0 0 0 0 0 0 0 0 0 0 0 0 0 0 0 0 0 0 0 0 0 0 0 0 0 0 0 0 0 0 0 0 0 0 0 0 0 0 0 0 0 0 0 0 0 0 0 0 0 0 0 0 0 0 0 0 0 0 0 0 0 0 0 0 0 0 0 0 0 0 0 0 0 0 0 0 0 0 0 0 0 0 0 0 0 0 0 0 0 0 0 0 0 0 0 0 0 0 0 0 0 0 0 0 0 0 0 0 0 0 0 0 0 0 0 0 0 0 0 0 0 0 0 0 0 0 0 0 0 0 0 0 0 0 1 0 0 0 0 0 0 0 0 0 0 0 0 0 0 0 0 0 0 0 0 0 0 0 0 0 0 0 0 0 0 0 0 0 0 0 0 0 0 0 0 0 0 0 0 0 0 0 0 0 0 0 0 0 0 0 0 0 0 0 0 0 0 0 0 0 0 0 0 0 0 0 0 0 0 0 0 0 0 0 0 0 0 0 0 0 0 0 0 0 0 0 0 0 0 0 0 0 0 0 0 0 0 0 0 0 0 0 0 0 0 0 0 0 0 0 0 0 0 0 0 0 0 0 0 0 0 0 0 0 0 0 0 0 0 0 0 0 0 0 0 0 0 0 0 0 0 0 0 0 0 0 0 0 0 0 0 0 0 0 0 0 0 0 0 0 0 0 0 0 0 0 0 0 0 0 0 0 0 0 0 0 0 0 0 0 0 0 0 0 0 0 0 0 0 0 0 0 0 0 0 0 0 0 0 0 0 0 0 0 0 0 0 0 0 0 0 0 0 0 0 0 0 0 0 0 0 0 0 0 0 0 0 0 0 0 0 0 0 0 0 0 0 0 0 0 0 0 1 0 0 0 0 0 0 0 0 0 0 0 0 0 0 0 0 0 0 0 0 0 0 0 0 0 0 0 0 0 0 0 0 0 0 0 0 0 0 0 0 6 0 0 0 0 0 0 0 0 0 0 0 0 0 0 0 0 0 0 0 0 0 0 0 0 0 0 0 0 0 0 0 0 0 0 0 0 0 0 0 0 0 0 0 0 0 0 0 0 0 0 0 0 0 0 0 0 0 0 0 0 0 0 0 0 0 0 0 0 0 0 0 0 0 0 1 0 0 0 0 0 0 0 0 0 0 0 0 0 0 0 0 0 0 0 0 0 0 0 0 0 0 0 0 0 0 0 0 0 1 0 0 0 0 0 0 0 0 0 0 0 0 0 0 0 0 0 0 0 0 0 0 0 0 0 0 0 0 0 0 0 0.01730103806228374
0 0 0 0 0 0 0 0 0 0 0 0 0 0 0 0 0 0 0 0 0 0 0 0 0 0 0 0 0 0 0 0 0 0 0 0 0 0 0 0 0 0 0 0 0 0 0 0 0 0 0 0 0 0 0 0 0 0 0 0 0 0 0 0 0 0 0 0 0 0 0 0 0 0 0 0 0 0 0 0 0 0 0 0 0 0 0 0 0 0 0 0 0 0 0 0 0 0 0 0 0 0 0 0 0 0 0 0 0 0 0 0 0 0 0 0 0 0 0 0 0 0 0 0 0 0 0 0 0 0 0 0 0 0 0 0 0 0 0 0 0 0 0 0 0 0 0 0 1 0 0 0 0 0 0 0 0 0 0 0 0 0 0 0 0 0 0 0 0 0 0 0 0 0 0 0 0 0 0 0 0 0 0 0 0 0 0 0 0 0 0 0 0 0 0 0 0 0 0 0 0 0 0 0 0 0 0 0 0 0 0 0 0 0 0 0 0 0 0 0 0 0 0 0 0 0 0 0 0 0 0 0 0 0 0 0 0 0 0 0 0 0 0 0 0 0 0 0 0 0 0 0 0 0 0 0 0 0 0 0 0 0 0 0 0 0 0 0 0 0 0 0 0 0 0 0 0 0 0 0 0 0 0 0 0 0 0 0 0 0 0 0 0 0 0 0 0 0 0 0 0 0 0 0 0 0 0 0 0 0 0 0 0 0 0 0 0 0 0 0 0 0 0 0 0 0 0 0 0 0 0 0 0 0 0 0 0 0 0 0 0 0 0 0 0 0 0 0 0 0 0 0 0 0 0 0 0 0 0 0 0 0 0 0 0 0 0 0 0 0 0 0 0 0 0 0 0 0 0 0 0 0 0 0 0 0 0 0 0 0 0 0 0 0 0 0 1 0 0 0 0 0 0 0 0 0 0 0 0 0 0 0 0 0 0 0 0 0 0 0 0 0 0 0 0 0 0 0 0 0 0 0 0 0 0 0 0 5 0 0 0 0 0 0 0 0 0 0 0 0 0 0 0 0 0 0 0 0 0 0 0 0 0 0 0 0 0 0 0 0 0 0 0 0 0 0 0 0 0 0 0 0 0 0 0 0 0 0 0 0 0 0 0 0 0 0 0 0 0 0 0 0 0 0 0 0 0 0 0 0 0 0 1 0 0 0 0 0 0 0 0 0 0 0 0 0 0 0 0 0 0 0 0 0 0 0 0 0 0 0 0 0 0 0 0 0 0 0 0 0 0 0 0 0 0 0 0 0 0 0 0 0 0 0 0 0 0 0 0 0 0 0 0 0 0 0 0 0 0.01384083044982699
0 0 0 0 0 0 0 0 0 0 0 0 0 0 0 0 0 0 0 0 0 0 0 0 0 0 0 0 0 0 0 0 0 0 0 0 0 0 0 0 0 0 0 0 0 0 0 0 0 0 0 0 0 0 0 0 0 0 0 0 0 0 0 0 0 0 0 0 0 0 0 0 0 0 0 0 0 0 0 0 0 0 0 0 0 0 0 0 0 0 0 0 0 0 0 0 0 0 0 0 0 0 0 0 0 0 0 0 0 0 0 0 0 0 0 0 0 0 0 0 0 0 0 0 0 0 0 0 0 0 0 0 0 0 0 0 0 0 0 0 0 0 0 0 0 0 0 0 0 0 0 0 0 0 0 0 0 0 0 0 0 0 0 0 0 0 0 0 0 0 0 0 0 0 0 0 0 0 0 0 0 0 0 0 0 0 0 0 0 0 0 0 0 0 0 0 0 0 0 0 0 0 0 0 0 0 0 0 0 0 0 0 0 0 0 0 0 0 0 0 0 0 0 0 0 0 0 0 0 0 0 0 0 0 0 0 0 0 0 0 0 0 0 0 0 0 0 0 0 0 0 0 0 0 0 0 0 0 0 0 0 0 0 0 0 0 0 0 0 0 0 0 0 0 0 0 0 0 0 0 0 0 0 0 0 0 0 0 0 0 0 0 0 0 0 0 0 0 0 0 0 0 0 0 0 0 0 0 0 0 0 0 0 0 0 0 0 0 0 0 0 0 0 0 0 0 0 0 0 0 0 0 0 0 0 0 0 0 0 0 0 0 0 0 0 0 0 0 0 0 0 0 0 0 0 0 0 0 0 0 0 0 0 0 0 0 0 0 0 0 0 0 0 0 0 0 0 0 0 0 0 0 0 0 0 0 0 0 0 0 0 0 0 0 0 0 1 0 0 0 0 0 0 0 0 0 0 0 0 0 0 0 0 0 0 0 0 0 0 0 0 0 0 0 0 0 0 0 0 0 0 0 0 0 0 0 0 4 0 0 0 0 0 0 0 0 0 0 0 0 0 0 0 0 0 0 0 0 0 0 0 0 0 0 0 0 0 0 0 0 0 0 0 0 0 0 0 0 0 0 0 0 0 0 0 0 0 0 0 0 0 0 0 0 0 0 0 0 0 0 0 0 0 0 0 0 0 0 0 0 0 0 1 0 0 0 0 0 0 0 0 0 0 0 0 0 0 0 0 0 0 0 0 0 0 0 0 0 0 0 0 0 0 0 0 0 0 0 0 0 0 0 0 0 0 0 0 0 0 0 0 0 0 0 0 0 0 0 0 0 0 0 0 0 0 0 0 0 0.010380622837370242
0 0 0 0 0 0 0 0 0 0 0 0 0 0 0 0 0 0 0 0 0 0 0 0 0 0 0 0 0 0 0 0 0 0 0 0 0 0 0 0 0 0 0 0 0 0 0 0 0 0 0 0 0 0 0 0 0 0 0 0 0 0 0 0 0 0 0 0 0 0 0 0 0 0 0 0 0 0 0 0 0 0 0 0 0 0 0 0 0 0 0 0 0 0 0 0 0 0 0 0 0 0 0 0 0 0 0 0 0 0 0 0 0 0 0 0 0 0 0 0 0 0 0 0 0 0 0 0 0 0 0 0 0 0 0 0 0 0 0 0 0 0 0 0 0 0 0 0 0 0 0 0 0 0 0 0 0 0 0 0 0 0 0 0 0 0 0 0 0 0 0 0 0 0 0 0 0 0 0 0 0 0 0 0 0 0 0 0 0 0 0 0 0 0 0 0 0 0 0 0 0 0 0 0 0 0 0 0 0 0 0 0 0 0 0 0 0 0 0 0 0 0 0 0 0 0 0 0 0 0 0 0 0 0 0 0 0 0 0 0 0 0 0 0 0 0 0 0 0 0 0 0 0 0 0 0 0 0 0 0 0 0 0 0 0 0 0 0 0 0 0 0 0 0 0 0 0 0 0 0 0 0 0 0 0 0 0 0 0 0 0 0 0 0 0 0 0 0 0 0 0 0 0 0 0 0 0 0 0 0 0 0 0 0 0 0 0 0 0 0 0 0 0 0 0 0 0 0 0 0 0 0 0 0 0 0 0 0 0 0 0 0 0 0 0 0 0 0 0 0 0 0 0 0 0 0 0 0 0 0 0 0 0 0 0 0 0 0 0 0 0 0 0 0 0 0 0 0 0 0 0 0 0 0 0 0 0 0 0 0 0 0 0 0 0 0 1 0 0 0 0 0 0 0 0 0 0 0 0 0 0 0 0 0 0 0 0 0 0 0 0 0 0 0 0 0 0 0 0 0 0 0 0 0 0 0 0 3 0 0 0 0 0 0 0 0 0 0 0 0 0 0 0 0 0 0 0 0 0 0 0 0 0 0 0 0 0 0 0 0 0 0 0 0 0 0 0 0 0 0 0 0 0 0 0 0 0 0 0 0 0 0 0 0 0 0 0 0 0 0 0 0 0 0 0 0 0 0 0 0 0 0 1 0 0 0 0 0 0 0 0 0 0 0 0 0 0 0 0 0 0 0 0 0 0 0 0 0 0 0 0 0 0 0 0 0 0 0 0 0 0 0 0 0 0 0 0 0 0 0 0 0 0 0 0 0 0 0 0 0 0 0 0 0 0 0 0 0 0.00865051903114187
0 0 0 0 0 0 0 0 0 0 0 0 0 0 0 0 0 0 0 0 0 0 0 0 0 0 0 0 0 0 0 0 0 0 0 0 0 0 0 0 0 0 0 0 0 0 0 0 0 0 0 0 0 0 0 0 0 0 0 0 0 0 0 0 0 0 0 0 0 0 0 0 0 0 0 0 0 0 0 0 0 0 0 0 0 0 0 0 0 0 0 0 0 0 0 0 0 0 0 0 0 0 0 0 0 0 0 0 0 0 0 0 0 0 0 0 0 0 0 0 0 0 0 0 0 0 0 0 0 0 0 0 0 0 0 0 0 0 0 0 0 0 0 0 0 0 0 0 0 0 0 0 0 0 0 0 0 0 0 0 0 0 0 0 0 0 0 0 0 0 0 0 0 0 0 0 0 0 0 0 0 0 0 0 0 0 0 0 0 0 0 0 0 0 0 0 0 0 0 0 0 0 0 0 0 0 0 0 0 0 0 0 0 0 0 0 0 0 0 0 0 0 0 0 0 0 0 0 0 0 0 0 0 0 0 0 0 0 0 0 0 0 0 0 0 0 0 0 0 0 0 0 0 0 0 0 0 0 0 0 0 0 0 0 0 0 0 0 0 0 0 0 0 0 0 0 0 0 0 0 0 0 0 0 0 0 0 0 0 0 0 0 0 0 0 0 0 0 0 0 0 0 0 0 0 0 0 0 0 0 0 0 0 0 0 0 0 0 0 0 0 0 0 0 0 0 0 0 0 0 0 0 0 0 0 0 0 0 0 0 0 0 0 0 0 0 0 0 0 0 0 0 0 0 0 0 0 0 0 0 0 0 0 0 0 0 0 0 0 0 0 0 0 0 0 0 0 0 0 0 0 0 0 0 0 0 0 0 0 0 0 0 0 0 0 0 1 0 0 0 0 0 0 0 0 0 0 0 0 0 0 0 0 0 0 0 0 0 0 0 0 0 0 0 0 0 0 0 0 0 0 0 0 0 0 0 0 2 0 0 0 0 0 0 0 0 0 0 0 0 0 0 0 0 0 0 0 0 0 0 0 0 0 0 0 0 0 0 0 0 0 0 0 0 0 0 0 0 0 0 0 0 0 0 0 0 0 0 0 0 0 0 0 0 0 0 0 0 0 0 0 0 0 0 0 0 0 0 0 0 0 0 1 0 0 0 0 0 0 0 0 0 0 0 0 0 0 0 0 0 0 0 0 0 0 0 0 0 0 0 0 0 0 0 0 0 0 0 0 0 0 0 0 0 0 0 0 0 0 0 0 0 0 0 0 0 0 0 0 0 0 0 0 0 0 0 0 0 0.006920415224913495
0 0 0 0 0 0 0 0 0 0 0 0 0 0 0 0 0 0 0 0 0 0 0 0 0 0 0 0 0 0 0 0 0 0 0 0 0 0 0 0 0 0 0 0 0 0 0 0 0 0 0 0 0 0 0 0 0 0 0 0 0 0 0 0 0 0 0 0 0 0 0 0 0 0 0 0 0 0 0 0 0 0 0 0 0 0 0 0 0 0 0 0 0 0 0 0 0 0 0 0 0 0 0 0 0 0 0 0 0 0 0 0 0 0 0 0 0 0 0 0 0 0 0 0 0 0 0 0 0 0 0 0 0 0 0 0 0 0 0 0 0 0 0 0 0 0 0 0 0 0 0 0 0 0 0 0 0 0 0 0 0 0 0 0 0 0 0 0 0 0 0 0 0 0 0 0 0 0 0 0 0 0 0 0 0 0 0 0 0 0 0 0 0 0 0 0 0 0 0 0 0 0 0 0 0 0 0 0 0 0 0 0 0 0 0 0 0 0 0 0 0 0 0 0 0 0 0 0 0 0 0 0 0 0 0 0 0 0 0 0 0 0 0 0 0 0 0 0 0 0 0 0 0 0 0 0 0 0 0 0 0 0 0 0 0 0 0 0 0 0 0 0 0 0 0 0 0 0 0 0 0 0 0 0 0 0 0 0 0 0 0 0 0 0 0 0 0 0 0 0 0 0 0 0 0 0 0 0 0 0 0 0 0 0 0 0 0 0 0 0 0 0 0 0 0 0 0 0 0 0 0 0 0 0 0 0 0 0 0 0 0 0 0 0 0 0 0 0 0 0 0 0 0 0 0 0 0 0 0 0 0 0 0 0 0 0 0 0 0 0 0 0 0 0 0 0 0 0 0 0 0 0 0 0 0 0 0 0 0 0 0 0 0 0 0 0 0 0 0 0 0 0 0 0 0 0 0 0 0 0 0 0 0 0 0 0 0 0 0 0 0 0 0 0 0 0 0 0 0 0 0 0 0 0 0 0 0 2 0 0 0 0 0 0 0 0 0 0 0 0 0 0 0 0 0 0 0 0 0 0 0 0 0 0 0 0 0 0 0 0 0 0 0 0 0 0 0 0 0 0 0 0 0 0 0 0 0 0 0 0 0 0 0 0 0 0 0 0 0 0 0 0 0 0 0 0 0 0 0 0 0 0 1 0 0 0 0 0 0 0 0 0 0 0 0 0 0 0 0 0 0 0 0 0 0 0 0 0 0 0 0 0 0 0 0 0 0 0 0 0 0 0 0 0 0 0 0 0 0 0 0 0 0 0 0 0 0 0 0 0 0 0 0 0 0 0 0 0 0.005190311418685121
0 0 0 0 0 0 0 0 0 0 0 0 0 0 0 0 0 0 0 0 0 0 0 0 0 0 0 0 0 0 0 0 0 0 0 0 0 0 0 0 0 0 0 0 0 0 0 0 0 0 0 0 0 0 0 0 0 0 0 0 0 0 0 0 0 0 0 0 0 0 0 0 0 0 0 0 0 0 0 0 0 0 0 0 0 0 0 0 0 0 0 0 0 0 0 0 0 0 0 0 0 0 0 0 0 0 0 0 0 0 0 0 0 0 0 0 0 0 0 0 0 0 0 0 0 0 0 0 0 0 0 0 0 0 0 0 0 0 0 0 0 0 0 0 0 0 0 0 0 0 0 0 0 0 0 0 0 0 0 0 0 0 0 0 0 0 0 0 0 0 0 0 0 0 0 0 0 0 0 0 0 0 0 0 0 0 0 0 0 0 0 0 0 0 0 0 0 0 0 0 0 0 0 0 0 0 0 0 0 0 0 0 0 0 0 0 0 0 0 0 0 0 0 0 0 0 0 0 0 0 0 0 0 0 0 0 0 0 0 0 0 0 0 0 0 0 0 0 0 0 0 0 0 0 0 0 0 0 0 0 0 0 0 0 0 0 0 0 0 0 0 0 0 0 0 0 0 0 0 0 0 0 0 0 0 0 0 0 0 0 0 0 0 0 0 0 0 0 0 0 0 0 0 0 0 0 0 0 0 0 0 0 0 0 0 0 0 0 0 0 0 0 0 0 0 0 0 0 0 0 0 0 0 0 0 0 0 0 0 0 0 0 0 0 0 0 0 0 0 0 0 0 0 0 0 0 0 0 0 0 0 0 0 0 0 0 0 0 0 0 0 0 0 0 0 0 0 0 0 0 0 0 0 0 0 0 0 0 0 0 0 0 0 0 0 0 0 0 0 0 0 0 0 0 0 0 0 0 0 0 0 0 0 0 0 0 0 0 0 0 0 0 0 0 0 0 0 0 0 0 0 0 0 0 0 0 0 2 0 0 0 0 0 0 0 0 0 0 0 0 0 0 0 0 0 0 0 0 0 0 0 0 0 0 0 0 0 0 0 0 0 0 0 0 0 0 0 0 0 0 0 0 0 0 0 0 0 0 0 0 0 0 0 0 0 0 0 0 0 0 0 0 0 0 0 0 0 0 0 0 0 0 1 0 0 0 0 0 0 0 0 0 0 0 0 0 0 0 0 0 0 0 0 0 0 0 0 0 0 0 0 0 0 0 0 0 0 0 0 0 0 0 0 0 0 0 0 0 0 0 0 0 0 0 0 0 0 0 0 0 0 0 0 0 0 0 0 0 0.005190311418685121
0 0 0 0 0 0 0 0 0 0 0 0 0 0 0 0 0 0 0 0 0 0 0 0 0 0 0 0 0 0 0 0 0 0 0 0 0 0 0 0 0 0 0 0 0 0 0 0 0 0 0 0 0 0 0 0 0 0 0 0 0 0 0 0 0 0 0 0 0 0 0 0 0 0 0 0 0 0 0 0 0 0 0 0 0 0 0 0 0 0 0 0 0 0 0 0 0 0 0 0 0 0 0 0 0 0 0 0 0 0 0 0 0 0 0 0 0 0 0 0 0 0 0 0 0 0 0 0 0 0 0 0 0 0 0 0 0 0 0 0 0 0 0 0 0 0 0 0 0 0 0 0 0 0 0 0 0 0 0 0 0 0 0 0 0 0 0 0 0 0 0 0 0 0 0 0 0 0 0 0 0 0 0 0 0 0 0 0 0 0 0 0 0 0 0 0 0 0 0 0 0 0 0 0 0 0 0 0 0 0 0 0 0 0 0 0 0 0 0 0 0 0 0 0 0 0 0 0 0 0 0 0 0 0 0 0 0 0 0 0 0 0 0 0 0 0 0 0 0 0 0 0 0 0 0 0 0 0 0 0 0 0 0 0 0 0 0 0 0 0 0 0 0 0 0 0 0 0 0 0 0 0 0 0 0 0 0 0 0 0 0 0 0 0 0 0 0 0 0 0 0 0 0 0 0 0 0 0 0 0 0 0 0 0 0 0 0 0 0 0 0 0 0 0 0 0 0 0 0 0 0 0 0 0 0 0 0 0 0 0 0 0 0 0 0 0 0 0 0 0 0 0 0 0 0 0 0 0 0 0 0 0 0 0 0 0 0 0 0 0 0 0 0 0 0 0 0 0 0 0 0 0 0 0 0 0 0 0 0 0 0 0 0 0 0 0 0 0 0 0 0 0 0 0 0 0 0 0 0 0 0 0 0 0 0 0 0 0 0 0 0 0 0 0 0 0 0 0 0 0 0 0 0 0 0 0 0 2 0 0 0 0 0 0 0 0 0 0 0 0 0 0 0 0 0 0 0 0 0 0 0 0 0 0 0 0 0 0 0 0 0 0 0 0 0 0 0 0 0 0 0 0 0 0 0 0 0 0 0 0 0 0 0 0 0 0 0 0 0 0 0 0 0 0 0 0 0 0 0 0 0 0 1 0 0 0 0 0 0 0 0 0 0 0 0 0 0 0 0 0 0 0 0 0 0 0 0 0 0 0 0 0 0 0 0 0 0 0 0 0 0 0 0 0 0 0 0 0 0 0 0 0 0 0 0 0 0 0 0 0 0 0 0 0 0 0 0 0 0.005190311418685121
0 0 0 0 0 0 0 0 0 0 0 0 0 0 0 0 0 0 0 0 0 0 0 0 0 0 0 0 0 0 0 0 0 0 0 0 0 0 0 0 0 0 0 0 0 0 0 0 0 0 0 0 0 0 0 0 0 0 0 0 0 0 0 0 0 0 0 0 0 0 0 0 0 0 0 0 0 0 0 0 0 0 0 0 0 0 0 0 0 0 0 0 0 0 0 0 0 0 0 0 0 0 0 0 0 0 0 0 0 0 0 0 0 0 0 0 0 0 0 0 0 0 0 0 0 0 0 0 0 0 0 0 0 0 0 0 0 0 0 0 0 0 0 0 0 0 0 0 0 0 0 0 0 0 0 0 0 0 0 0 0 0 0 0 0 0 0 0 0 0 0 0 0 0 0 0 0 0 0 0 0 0 0 0 0 0 0 0 0 0 0 0 0 0 0 0 0 0 0 0 0 0 0 0 0 0 0 0 0 0 0 0 0 0 0 0 0 0 0 0 0 0 0 0 0 0 0 0 0 0 0 0 0 0 0 0 0 0 0 0 0 0 0 0 0 0 0 0 0 0 0 0 0 0 0 0 0 0 0 0 0 0 0 0 0 0 0 0 0 0 0 0 0 0 0 0 0 0 0 0 0 0 0 0 0 0 0 0 0 0 0 0 0 0 0 0 0 0 0 0 0 0 0 0 0 0 0 0 0 0 0 0 0 0 0 0 0 0 0 0 0 0 0 0 0 0 0 0 0 0 0 0 0 0 0 0 0 0 0 0 0 0 0 0 0 0 0 0 0 0 0 0 0 0 0 0 0 0 0 0 0 0 0 0 0 0 0 0 0 0 0 0 0 0 0 0 0 0 0 0 0 0 0 0 0 0 0 0 0 0 0 0 0 0 0 0 0 0 0 0 0 0 0 0 0 0 0 0 0 0 0 0 0 0 0 0 0 0 0 0 0 0 0 0 0 0 0 0 0 0 0 0 0 0 0 0 0 1 0 0 0 0 0 0 0 0 0 0 0 0 0 0 0 0 0 0 0 0 0 0 0 0 0 0 0 0 0 0 0 0 0 0 0 0 0 0 0 0 0 0 0 0 0 0 0 0 0 0 0 0 0 0 0 0 0 0 0 0 0 0 0 0 0 0 0 0 0 0 0 0 0 0 1 0 0 0 0 0 0 0 0 0 0 0 0 0 0 0 0 0 0 0 0 0 0 0 0 0 0 0 0 0 0 0 0 0 0 0 0 0 0 0 0 0 0 0 0 0 0 0 0 0 0 0 0 0 0 0 0 0 0 0 0 0 0 0 0 0 0.0034602076124567477
0 0 0 0 0 0 0 0 0 0 0 0 0 0 0 0 0 0 0 0 0 0 0 0 0 0 0 0 0 0 0 0 0 0 0 0 0 0 0 0 0 0 0 0 0 0 0 0 0 0 0 0 0 0 0 0 0 0 0 0 0 0 0 0 0 0 0 0 0 0 0 0 0 0 0 0 0 0 0 0 0 0 0 0 0 0 0 0 0 0 0 0 0 0 0 0 0 0 0 0 0 0 0 0 0 0 0 0 0 0 0 0 0 0 0 0 0 0 0 0 0 0 0 0 0 0 0 0 0 0 0 0 0 0 0 0 0 0 0 0 0 0 0 0 0 0 0 0 0 0 0 0 0 0 0 0 0 0 0 0 0 0 0 0 0 0 0 0 0 0 0 0 0 0 0 0 0 0 0 0 0 0 0 0 0 0 0 0 0 0 0 0 0 0 0 0 0 0 0 0 0 0 0 0 0 0 0 0 0 0 0 0 0 0 0 0 0 0 0 0 0 0 0 0 0 0 0 0 0 0 0 0 0 0 0 0 0 0 0 0 0 0 0 0 0 0 0 0 0 0 0 0 0 0 0 0 0 0 0 0 0 0 0 0 0 0 0 0 0 0 0 0 0 0 0 0 0 0 0 0 0 0 0 0 0 0 0 0 0 0 0 0 0 0 0 0 0 0 0 0 0 0 0 0 0 0 0 0 0 0 0 0 0 0 0 0 0 0 0 0 0 0 0 0 0 0 0 0 0 0 0 0 0 0 0 0 0 0 0 0 0 0 0 0 0 0 0 0 0 0 0 0 0 0 0 0 0 0 0 0 0 0 0 0 0 0 0 0 0 0 0 0 0 0 0 0 0 0 0 0 0 0 0 0 0 0 0 0 0 0 0 0 0 0 0 0 0 0 0 0 0 0 0 0 0 0 0 0 0 0 0 0 0 0 0 0 0 0 0 0 0 0 0 0 0 0 0 0 0 0 0 0 0 0 0 0 0 1 0 0 0 0 0 0 0 0 0 0 0 0 0 0 0 0 0 0 0 0 0 0 0 0 0 0 0 0 0 0 0 0 0 0 0 0 0 0 0 0 0 0 0 0 0 0 0 0 0 0 0 0 0 0 0 0 0 0 0 0 0 0 0 0 0 0 0 0 0 0 0 0 0 0 1 0 0 0 0 0 0 0 0 0 0 0 0 0 0 0 0 0 0 0 0 0 0 0 0 0 0 0 0 0 0 0 0 0 0 0 0 0 0 0 0 0 0 0 0 0 0 0 0 0 0 0 0 0 0 0 0 0 0 0 0 0 0 0 0 0 0.0034602076124567477
0 0 0 0 0 0 0 0 0 0 0 0 0 0 0 0 0 0 0 0 0 0 0 0 0 0 0 0 0 0 0 0 0 0 0 0 0 0 0 0 0 0 0 0 0 0 0 0 0 0 0 0 0 0 0 0 0 0 0 0 0 0 0 0 0 0 0 0 0 0 0 0 0 0 0 0 0 0 0 0 0 0 0 0 0 0 0 0 0 0 0 0 0 0 0 0 0 0 0 0 0 0 0 0 0 0 0 0 0 0 0 0 0 0 0 0 0 0 0 0 0 0 0 0 0 0 0 0 0 0 0 0 0 0 0 0 0 0 0 0 0 0 0 0 0 0 0 0 0 0 0 0 0 0 0 0 0 0 0 0 0 0 0 0 0 0 0 0 0 0 0 0 0 0 0 0 0 0 0 0 0 0 0 0 0 0 0 0 0 0 0 0 0 0 0 0 0 0 0 0 0 0 0 0 0 0 0 0 0 0 0 0 0 0 0 0 0 0 0 0 0 0 0 0 0 0 0 0 0 0 0 0 0 0 0 0 0 0 0 0 0 0 0 0 0 0 0 0 0 0 0 0 0 0 0 0 0 0 0 0 0 0 0 0 0 0 0 0 0 0 0 0 0 0 0 0 0 0 0 0 0 0 0 0 0 0 0 0 0 0 0 0 0 0 0 0 0 0 0 0 0 0 0 0 0 0 0 0 0 0 0 0 0 0 0 0 0 0 0 0 0 0 0 0 0 0 0 0 0 0 0 0 0 0 0 0 0 0 0 0 0 0 0 0 0 0 0 0 0 0 0 0 0 0 0 0 0 0 0 0 0 0 0 0 0 0 0 0 0 0 0 0 0 0 0 0 0 0 0 0 0 0 0 0 0 0 0 0 0 0 0 0 0 0 0 0 0 0 0 0 0 0 0 0 0 0 0 0 0 0 0 0 0 0 0 0 0 0 0 0 0 0 0 0 0 0 0 0 0 0 0 0 0 0 0 0 0 1 0 0 0 0 0 0 0 0 0 0 0 0 0 0 0 0 0 0 0 0 0 0 0 0 0 0 0 0 0 0 0 0 0 0 0 0 0 0 0 0 0 0 0 0 0 0 0 0 0 0 0 0 0 0 0 0 0 0 0 0 0 0 0 0 0 0 0 0 0 0 0 0 0 0 0 0 0 0 0 0 0 0 0 0 0 0 0 0 0 0 0 0 0 0 0 0 0 0 0 0 0 0 0 0 0 0 0 0 0 0 0 0 0 0 0 0 0 0 0 0 0 0 0 0 0 0 0 0 0 0 0 0 0 0 0 0 0 0 0 0 0.0017301038062283738
0 0 0 0 0 0 0 0 0 0 0 0 0 0 0 0 0 0 0 0 0 0 0 0 0 0 0 0 0 0 0 0 0 0 0 0 0 0 0 0 0 0 0 0 0 0 0 0 0 0 0 0 0 0 0 0 0 0 0 0 0 0 0 0 0 0 0 0 0 0 0 0 0 0 0 0 0 0 0 0 0 0 0 0 0 0 0 0 0 0 0 0 0 0 0 0 0 0 0 0 0 0 0 0 0 0 0 0 0 0 0 0 0 0 0 0 0 0 0 0 0 0 0 0 0 0 0 0 0 0 0 0 0 0 0 0 0 0 0 0 0 0 0 0 0 0 0 0 0 0 0 0 0 0 0 0 0 0 0 0 0 0 0 0 0 0 0 0 0 0 0 0 0 0 0 0 0 0 0 0 0 0 0 0 0 0 0 0 0 0 0 0 0 0 0 0 0 0 0 0 0 0 0 0 0 0 0 0 0 0 0 0 0 0 0 0 0 0 0 0 0 0 0 0 0 0 0 0 0 0 0 0 0 0 0 0 0 0 0 0 0 0 0 0 0 0 0 0 0 0 0 0 0 0 0 0 0 0 0 0 0 0 0 0 0 0 0 0 0 0 0 0 0 0 0 0 0 0 0 0 0 0 0 0 0 0 0 0 0 0 0 0 0 0 0 0 0 0 0 0 0 0 0 0 0 0 0 0 0 0 0 0 0 0 0 0 0 0 0 0 0 0 0 0 0 0 0 0 0 0 0 0 0 0 0 0 0 0 0 0 0 0 0 0 0 0 0 0 0 0 0 0 0 0 0 0 0 0 0 0 0 0 0 0 0 0 0 0 0 0 0 0 0 0 0 0 0 0 0 0 0 0 0 0 0 0 0 0 0 0 0 0 0 0 0 0 0 0 0 0 0 0 0 0 0 0 0 0 0 0 0 0 0 0 0 0 0 0 0 0 0 0 0 0 0 0 0 0 0 0 0 0 0 0 0 0 0 1 0 0 0 0 0 0 0 0 0 0 0 0 0 0 0 0 0 0 0 0 0 0 0 0 0 0 0 0 0 0 0 0 0 0 0 0 0 0 0 0 0 0 0 0 0 0 0 0 0 0 0 0 0 0 0 0 0 0 0 0 0 0 0 0 0 0 0 0 0 0 0 0 0 0 0 0 0 0 0 0 0 0 0 0 0 0 0 0 0 0 0 0 0 0 0 0 0 0 0 0 0 0 0 0 0 0 0 0 0 0 0 0 0 0 0 0 0 0 0 0 0 0 0 0 0 0 0 0 0 0 0 0 0 0 0 0 0 0 0 0 0.0017301038062283738
0 0 0 0 0 0 0 0 0 0 0 0 0 0 0 0 0 0 0 0 0 0 0 0 0 0 0 0 0 0 0 0 0 0 0 0 0 0 0 0 0 0 0 0 0 0 0 0 0 0 0 0 0 0 0 0 0 0 0 0 0 0 0 0 0 0 0 0 0 0 0 0 0 0 0 0 0 0 0 0 0 0 0 0 0 0 0 0 0 0 0 0 0 0 0 0 0 0 0 0 0 0 0 0 0 0 0 0 0 0 0 0 0 0 0 0 0 0 0 0 0 0 0 0 0 0 0 0 0 0 0 0 0 0 0 0 0 0 0 0 0 0 0 0 0 0 0 0 0 0 0 0 0 0 0 0 0 0 0 0 0 0 0 0 0 0 0 0 0 0 0 0 0 0 0 0 0 0 0 0 0 0 0 0 0 0 0 0 0 0 0 0 0 0 0 0 0 0 0 0 0 0 0 0 0 0 0 0 0 0 0 0 0 0 0 0 0 0 0 0 0 0 0 0 0 0 0 0 0 0 0 0 0 0 0 0 0 0 0 0 0 0 0 0 0 0 0 0 0 0 0 0 0 0 0 0 0 0 0 0 0 0 0 0 0 0 0 0 0 0 0 0 0 0 0 0 0 0 0 0 0 0 0 0 0 0 0 0 0 0 0 0 0 0 0 0 0 0 0 0 0 0 0 0 0 0 0 0 0 0 0 0 0 0 0 0 0 0 0 0 0 0 0 0 0 0 0 0 0 0 0 0 0 0 0 0 0 0 0 0 0 0 0 0 0 0 0 0 0 0 0 0 0 0 0 0 0 0 0 0 0 0 0 0 0 0 0 0 0 0 0 0 0 0 0 0 0 0 0 0 0 0 0 0 0 0 0 0 0 0 0 0 0 0 0 0 0 0 0 0 0 0 0 0 0 0 0 0 0 0 0 0 0 0 0 0 0 0 0 0 0 0 0 0 0 0 0 0 0 0 0 0 0 0 0 0 0 1 0 0 0 0 0 0 0 0 0 0 0 0 0 0 0 0 0 0 0 0 0 0 0 0 0 0 0 0 0 0 0 0 0 0 0 0 0 0 0 0 0 0 0 0 0 0 0 0 0 0 0 0 0 0 0 0 0 0 0 0 0 0 0 0 0 0 0 0 0 0 0 0 0 0 0 0 0 0 0 0 0 0 0 0 0 0 0 0 0 0 0 0 0 0 0 0 0 0 0 0 0 0 0 0 0 0 0 0 0 0 0 0 0 0 0 0 0 0 0 0 0 0 0 0 0 0 0 0 0 0 0 0 0 0 0 0 0 0 0 0 0.0017301038062283738
0 0 0 0 0 0 0 0 0 0 0 0 0 0 0 0 0 0 0 0 0 0 0 0 0 0 0 0 0 0 0 0 0 0 0 0 0 0 0 0 0 0 0 0 0 0 0 0 0 0 0 0 0 0 0 0 0 0 0 0 0 0 0 0 0 0 0 0 0 0 0 0 0 0 0 0 0 0 0 0 0 0 0 0 0 0 0 0 0 0 0 0 0 0 0 0 0 0 0 0 0 0 0 0 0 0 0 0 0 0 0 0 0 0 0 0 0 0 0 0 0 0 0 0 0 0 0 0 0 0 0 0 0 0 0 0 0 0 0 0 0 0 0 0 0 0 0 0 0 0 0 0 0 0 0 0 0 0 0 0 0 0 0 0 0 0 0 0 0 0 0 0 0 0 0 0 0 0 0 0 0 0 0 0 0 0 0 0 0 0 0 0 0 0 0 0 0 0 0 0 0 0 0 0 0 0 0 0 0 0 0 0 0 0 0 0 0 0 0 0 0 0 0 0 0 0 0 0 0 0 0 0 0 0 0 0 0 0 0 0 0 0 0 0 0 0 0 0 0 0 0 0 0 0 0 0 0 0 0 0 0 0 0 0 0 0 0 0 0 0 0 0 0 0 0 0 0 0 0 0 0 0 0 0 0 0 0 0 0 0 0 0 0 0 0 0 0 0 0 0 0 0 0 0 0 0 0 0 0 0 0 0 0 0 0 0 0 0 0 0 0 0 0 0 0 0 0 0 0 0 0 0 0 0 0 0 0 0 0 0 0 0 0 0 0 0 0 0 0 0 0 0 0 0 0 0 0 0 0 0 0 0 0 0 0 0 0 0 0 0 0 0 0 0 0 0 0 0 0 0 0 0 0 0 0 0 0 0 0 0 0 0 0 0 0 0 0 0 0 0 0 0 0 0 0 0 0 0 0 0 0 0 0 0 0 0 0 0 0 0 0 0 0 0 0 0 0 0 0 0 0 0 0 0 0 0 0 1 0 0 0 0 0 0 0 0 0 0 0 0 0 0 0 0 0 0 0 0 0 0 0 0 0 0 0 0 0 0 0 0 0 0 0 0 0 0 0 0 0 0 0 0 0 0 0 0 0 0 0 0 0 0 0 0 0 0 0 0 0 0 0 0 0 0 0 0 0 0 0 0 0 0 0 0 0 0 0 0 0 0 0 0 0 0 0 0 0 0 0 0 0 0 0 0 0 0 0 0 0 0 0 0 0 0 0 0 0 0 0 0 0 0 0 0 0 0 0 0 0 0 0 0 0 0 0 0 0 0 0 0 0 0 0 0 0 0 0 0 0.0017301038062283738
0 0 0 0 0 0 0 0 0 0 0 0 0 0 0 0 0 0 0 0 0 0 0 0 0 0 0 0 0 0 0 0 0 0 0 0 0 0 0 0 0 0 0 0 0 0 0 0 0 0 0 0 0 0 0 0 0 0 0 0 0 0 0 0 0 0 0 0 0 0 0 0 0 0 0 0 0 0 0 0 0 0 0 0 0 0 0 0 0 0 0 0 0 0 0 0 0 0 0 0 0 0 0 0 0 0 0 0 0 0 0 0 0 0 0 0 0 0 0 0 0 0 0 0 0 0 0 0 0 0 0 0 0 0 0 0 0 0 0 0 0 0 0 0 0 0 0 0 0 0 0 0 0 0 0 0 0 0 0 0 0 0 0 0 0 0 0 0 0 0 0 0 0 0 0 0 0 0 0 0 0 0 0 0 0 0 0 0 0 0 0 0 0 0 0 0 0 0 0 0 0 0 0 0 0 0 0 0 0 0 0 0 0 0 0 0 0 0 0 0 0 0 0 0 0 0 0 0 0 0 0 0 0 0 0 0 0 0 0 0 0 0 0 0 0 0 0 0 0 0 0 0 0 0 0 0 0 0 0 0 0 0 0 0 0 0 0 0 0 0 0 0 0 0 0 0 0 0 0 0 0 0 0 0 0 0 0 0 0 0 0 0 0 0 0 0 0 0 0 0 0 0 0 0 0 0 0 0 0 0 0 0 0 0 0 0 0 0 0 0 0 0 0 0 0 0 0 0 0 0 0 0 0 0 0 0 0 0 0 0 0 0 0 0 0 0 0 0 0 0 0 0 0 0 0 0 0 0 0 0 0 0 0 0 0 0 0 0 0 0 0 0 0 0 0 0 0 0 0 0 0 0 0 0 0 0 0 0 0 0 0 0 0 0 0 0 0 0 0 0 0 0 0 0 0 0 0 0 0 0 0 0 0 0 0 0 0 0 0 0 0 0 0 0 0 0 0 0 0 0 0 0 0 0 0 0 0 1 0 0 0 0 0 0 0 0 0 0 0 0 0 0 0 0 0 0 0 0 0 0 0 0 0 0 0 0 0 0 0 0 0 0 0 0 0 0 0 0 0 0 0 0 0 0 0 0 0 0 0 0 0 0 0 0 0 0 0 0 0 0 0 0 0 0 0 0 0 0 0 0 0 0 0 0 0 0 0 0 0 0 0 0 0 0 0 0 0 0 0 0 0 0 0 0 0 0 0 0 0 0 0 0 0 0 0 0 0 0 0 0 0 0 0 0 0 0 0 0 0 0 0 0 0 0 0 0 0 0 0 0 0 0 0 0 0 0 0 0 0.0017301038062283738
0 0 0 0 0 0 0 0 0 0 0 0 0 0 0 0 0 0 0 0 0 0 0 0 0 0 0 0 0 0 0 0 0 0 0 0 0 0 0 0 0 0 0 0 0 0 0 0 0 0 0 0 0 0 0 0 0 0 0 0 0 0 0 0 0 0 0 0 0 0 0 0 0 0 0 0 0 0 0 0 0 0 0 0 0 0 0 0 0 0 0 0 0 0 0 0 0 0 0 0 0 0 0 0 0 0 0 0 0 0 0 0 0 0 0 0 0 0 0 0 0 0 0 0 0 0 0 0 0 0 0 0 0 0 0 0 0 0 0 0 0 0 0 0 0 0 0 0 0 0 0 0 0 0 0 0 0 0 0 0 0 0 0 0 0 0 0 0 0 0 0 0 0 0 0 0 0 0 0 0 0 0 0 0 0 0 0 0 0 0 0 0 0 0 0 0 0 0 0 0 0 0 0 0 0 0 0 0 0 0 0 0 0 0 0 0 0 0 0 0 0 0 0 0 0 0 0 0 0 0 0 0 0 0 0 0 0 0 0 0 0 0 0 0 0 0 0 0 0 0 0 0 0 0 0 0 0 0 0 0 0 0 0 0 0 0 0 0 0 0 0 0 0 0 0 0 0 0 0 0 0 0 0 0 0 0 0 0 0 0 0 0 0 0 0 0 0 0 0 0 0 0 0 0 0 0 0 0 0 0 0 0 0 0 0 0 0 0 0 0 0 0 0 0 0 0 0 0 0 0 0 0 0 0 0 0 0 0 0 0 0 0 0 0 0 0 0 0 0 0 0 0 0 0 0 0 0 0 0 0 0 0 0 0 0 0 0 0 0 0 0 0 0 0 0 0 0 0 0 0 0 0 0 0 0 0 0 0 0 0 0 0 0 0 0 0 0 0 0 0 0 0 0 0 0 0 0 0 0 0 0 0 0 0 0 0 0 0 0 0 0 0 0 0 0 0 0 0 0 0 0 0 0 0 0 0 0 1 0 0 0 0 0 0 0 0 0 0 0 0 0 0 0 0 0 0 0 0 0 0 0 0 0 0 0 0 0 0 0 0 0 0 0 0 0 0 0 0 0 0 0 0 0 0 0 0 0 0 0 0 0 0 0 0 0 0 0 0 0 0 0 0 0 0 0 0 0 0 0 0 0 0 0 0 0 0 0 0 0 0 0 0 0 0 0 0 0 0 0 0 0 0 0 0 0 0 0 0 0 0 0 0 0 0 0 0 0 0 0 0 0 0 0 0 0 0 0 0 0 0 0 0 0 0 0 0 0 0 0 0 0 0 0 0 0 0 0 0 0.0017301038062283738
0 0 0 0 0 0 0 0 0 0 0 0 0 0 0 0 0 0 0 0 0 0 0 0 0 0 0 0 0 0 0 0 0 0 0 0 0 0 0 0 0 0 0 0 0 0 0 0 0 0 0 0 0 0 0 0 0 0 0 0 0 0 0 0 0 0 0 0 0 0 0 0 0 0 0 0 0 0 0 0 0 0 0 0 0 0 0 0 0 0 0 0 0 0 0 0 0 0 0 0 0 0 0 0 0 0 0 0 0 0 0 0 0 0 0 0 0 0 0 0 0 0 0 0 0 0 0 0 0 0 0 0 0 0 0 0 0 0 0 0 0 0 0 0 0 0 0 0 0 0 0 0 0 0 0 0 0 0 0 0 0 0 0 0 0 0 0 0 0 0 0 0 0 0 0 0 0 0 0 0 0 0 0 0 0 0 0 0 0 0 0 0 0 0 0 0 0 0 0 0 0 0 0 0 0 0 0 0 0 0 0 0 0 0 0 0 0 0 0 0 0 0 0 0 0 0 0 0 0 0 0 0 0 0 0 0 0 0 0 0 0 0 0 0 0 0 0 0 0 0 0 0 0 0 0 0 0 0 0 0 0 0 0 0 0 0 0 0 0 0 0 0 0 0 0 0 0 0 0 0 0 0 0 0 0 0 0 0 0 0 0 0 0 0 0 0 0 0 0 0 0 0 0 0 0 0 0 0 0 0 0 0 0 0 0 0 0 0 0 0 0 0 0 0 0 0 0 0 0 0 0 0 0 0 0 0 0 0 0 0 0 0 0 0 0 0 0 0 0 0 0 0 0 0 0 0 0 0 0 0 0 0 0 0 0 0 0 0 0 0 0 0 0 0 0 0 0 0 0 0 0 0 0 0 0 0 0 0 0 0 0 0 0 0 0 0 0 0 0 0 0 0 0 0 0 0 0 0 0 0 0 0 0 0 0 0 0 0 0 0 0 0 0 0 0 0 0 0 0 0 0 0 0 0 0 0 0 1 0 0 0 0 0 0 0 0 0 0 0 0 0 0 0 0 0 0 0 0 0 0 0 0 0 0 0 0 0 0 0 0 0 0 0 0 0 0 0 0 0 0 0 0 0 0 0 0 0 0 0 0 0 0 0 0 0 0 0 0 0 0 0 0 0 0 0 0 0 0 0 0 0 0 0 0 0 0 0 0 0 0 0 0 0 0 0 0 0 0 0 0 0 0 0 0 0 0 0 0 0 0 0 0 0 0 0 0 0 0 0 0 0 0 0 0 0 0 0 0 0 0 0 0 0 0 0 0 0 0 0 0 0 0 0 0 0 0 0 0 0.0017301038062283738
0 0 0 0 0 0 0 0 0 0 0 0 0 0 0 0 0 0 0 0 0 0 0 0 0 0 0 0 0 0 0 0 0 0 0 0 0 0 0 0 0 0 0 0 0 0 0 0 0 0 0 0 0 0 0 0 0 0 0 0 0 0 0 0 0 0 0 0 0 0 0 0 0 0 0 0 0 0 0 0 0 0 0 0 0 0 0 0 0 0 0 0 0 0 0 0 0 0 0 0 0 0 0 0 0 0 0 0 0 0 0 0 0 0 0 0 0 0 0 0 0 0 0 0 0 0 0 0 0 0 0 0 0 0 0 0 0 0 0 0 0 0 0 0 0 0 0 0 0 0 0 0 0 0 0 0 0 0 0 0 0 0 0 0 0 0 0 0 0 0 0 0 0 0 0 0 0 0 0 0 0 0 0 0 0 0 0 0 0 0 0 0 0 0 0 0 0 0 0 0 0 0 0 0 0 0 0 0 0 0 0 0 0 0 0 0 0 0 0 0 0 0 0 0 0 0 0 0 0 0 0 0 0 0 0 0 0 0 0 0 0 0 0 0 0 0 0 0 0 0 0 0 0 0 0 0 0 0 0 0 0 0 0 0 0 0 0 0 0 0 0 0 0 0 0 0 0 0 0 0 0 0 0 0 0 0 0 0 0 0 0 0 0 0 0 0 0 0 0 0 0 0 0 0 0 0 0 0 0 0 0 0 0 0 0 0 0 0 0 0 0 0 0 0 0 0 0 0 0 0 0 0 0 0 0 0 0 0 0 0 0 0 0 0 0 0 0 0 0 0 0 0 0 0 0 0 0 0 0 0 0 0 0 0 0 0 0 0 0 0 0 0 0 0 0 0 0 0 0 0 0 0 0 0 0 0 0 0 0 0 0 0 0 0 0 0 0 0 0 0 0 0 0 0 0 0 0 0 0 0 0 0 0 0 0 0 0 0 0 0 0 0 0 0 0 0 0 0 0 0 0 0 0 0 0 0 0 1 0 0 0 0 0 0 0 0 0 0 0 0 0 0 0 0 0 0 0 0 0 0 0 0 0 0 0 0 0 0 0 0 0 0 0 0 0 0 0 0 0 0 0 0 0 0 0 0 0 0 0 0 0 0 0 0 0 0 0 0 0 0 0 0 0 0 0 0 0 0 0 0 0 0 0 0 0 0 0 0 0 0 0 0 0 0 0 0 0 0 0 0 0 0 0 0 0 0 0 0 0 0 0 0 0 0 0 0 0 0 0 0 0 0 0 0 0 0 0 0 0 0 0 0 0 0 0 0 0 0 0 0 0 0 0 0 0 0 0 0 0.0017301038062283738
0 0 0 0 0 0 0 0 0 0 0 0 0 0 0 0 0 0 0 0 0 0 0 0 0 0 0 0 0 0 0 0 0 0 0 0 0 0 0 0 0 0 0 0 0 0 0 0 0 0 0 0 0 0 0 0 0 0 0 0 0 0 0 0 0 0 0 0 0 0 0 0 0 0 0 0 0 0 0 0 0 0 0 0 0 0 0 0 0 0 0 0 0 0 0 0 0 0 0 0 0 0 0 0 0 0 0 0 0 0 0 0 0 0 0 0 0 0 0 0 0 0 0 0 0 0 0 0 0 0 0 0 0 0 0 0 0 0 0 0 0 0 0 0 0 0 0 0 0 0 0 0 0 0 0 0 0 0 0 0 0 0 0 0 0 0 0 0 0 0 0 0 0 0 0 0 0 0 0 0 0 0 0 0 0 0 0 0 0 0 0 0 0 0 0 0 0 0 0 0 0 0 0 0 0 0 0 0 0 0 0 0 0 0 0 0 0 0 0 0 0 0 0 0 0 0 0 0 0 0 0 0 0 0 0 0 0 0 0 0 0 0 0 0 0 0 0 0 0 0 0 0 0 0 0 0 0 0 0 0 0 0 0 0 0 0 0 0 0 0 0 0 0 0 0 0 0 0 0 0 0 0 0 0 0 0 0 0 0 0 0 0 0 0 0 0 0 0 0 0 0 0 0 0 0 0 0 0 0 0 0 0 0 0 0 0 0 0 0 0 0 0 0 0 0 0 0 0 0 0 0 0 0 0 0 0 0 0 0 0 0 0 0 0 0 0 0 0 0 0 0 0 0 0 0 0 0 0 0 0 0 0 0 0 0 0 0 0 0 0 0 0 0 0 0 0 0 0 0 0 0 0 0 0 0 0 0 0 0 0 0 0 0 0 0 0 0 0 0 0 0 0 0 0 0 0 0 0 0 0 0 0 0 0 0 0 0 0 0 0 0 0 0 0 0 0 0 0 0 0 0 0 0 0 0 0 0 1 0 0 0 0 0 0 0 0 0 0 0 0 0 0 0 0 0 0 0 0 0 0 0 0 0 0 0 0 0 0 0 0 0 0 0 0 0 0 0 0 0 0 0 0 0 0 0 0 0 0 0 0 0 0 0 0 0 0 0 0 0 0 0 0 0 0 0 0 0 0 0 0 0 0 0 0 0 0 0 0 0 0 0 0 0 0 0 0 0 0 0 0 0 0 0 0 0 0 0 0 0 0 0 0 0 0 0 0 0 0 0 0 0 0 0 0 0 0 0 0 0 0 0 0 0 0 0 0 0 0 0 0 0 0 0 0 0 0 0 0 0.0017301038062283738
0 0 0 0 0 0 0 0 0 0 0 0 0 0 0 0 0 0 0 0 0 0 0 0 0 0 0 0 0 0 0 0 0 0 0 0 0 0 0 0 0 0 0 0 0 0 0 0 0 0 0 0 0 0 0 0 0 0 0 0 0 0 0 0 0 0 0 0 0 0 0 0 0 0 0 0 0 0 0 0 0 0 0 0 0 0 0 0 0 0 0 0 0 0 0 0 0 0 0 0 0 0 0 0 0 0 0 0 0 0 0 0 0 0 0 0 0 0 0 0 0 0 0 0 0 0 0 0 0 0 0 0 0 0 0 0 0 0 0 0 0 0 0 0 0 0 0 0 0 0 0 0 0 0 0 0 0 0 0 0 0 0 0 0 0 0 0 0 0 0 0 0 0 0 0 0 0 0 0 0 0 0 0 0 0 0 0 0 0 0 0 0 0 0 0 0 0 0 0 0 0 0 0 0 0 0 0 0 0 0 0 0 0 0 0 0 0 0 0 0 0 0 0 0 0 0 0 0 0 0 0 0 0 0 0 0 0 0 0 0 0 0 0 0 0 0 0 0 0 0 0 0 0 0 0 0 0 0 0 0 0 0 0 0 0 0 0 0 0 0 0 0 0 0 0 0 0 0 0 0 0 0 0 0 0 0 0 0 0 0 0 0 0 0 0 0 0 0 0 0 0 0 0 0 0 0 0 0 0 0 0 0 0 0 0 0 0 0 0 0 0 0 0 0 0 0 0 0 0 0 0 0 0 0 0 0 0 0 0 0 0 0 0 0 0 0 0 0 0 0 0 0 0 0 0 0 0 0 0 0 0 0 0 0 0 0 0 0 0 0 0 0 0 0 0 0 0 0 0 0 0 0 0 0 0 0 0 0 0 0 0 0 0 0 0 0 0 0 0 0 0 0 0 0 0 0 0 0 0 0 0 0 0 0 0 0 0 0 0 0 0 0 0 0 0 0 0 0 0 0 0 0 0 0 0 0 0 0 0 0 0 0 0 0 0 0 0 0 0 0 0 0 0 0 0 0 0 0 0 0 0 0 0 0 0 0 0 0 0 0 0 0 0 0 0 0 0 0 0 0 0 0 0 0 0 0 0 0 0 0 0 0 0 0 0 0 0 0 0 0 0 0 0 0 0 0 0 0 0 0 0 0 0 0 0 0 0 0 0 0 0 0 0 0 0 0 0 0 0 0 0 0 0 0 0 0 0 0 0 0 0 0 0 0 0 0 0 0 0 0 0 0 0 0 0 0 0 0 0 0 0 0 0 0 0 0 0 0 0 0 0 0 0 0 0 0 0 0 0.0
# curves: 578
