# Supplementary material for: Large-deviations of disease spreading dynamics with vaccination
Source: PLoS One. 2023 Jul 10;18(7):e0287932. doi: 10.1371/journal.pone.0287932 (PMC10332629; doi:10.1371/journal.pone.0287932)
Supplement: S1 Data — (GZ) [file pone.0287932.s002.gz › DATA/data_supporting_information/fig4/3200.rate]

#sir_rate pdf-to-rate-opt --index-left 0 --index-right 0 --index-log 1 --n 3200 -l 3200.out 
#left right val
0.0015625 0.0015625 0.0029808747625746105
0.0018750000000000001 0.0018750000000000001 0.002853259002312318
0.0021875 0.0021875 0.002685039049663396
0.0025 0.0025 0.0025365400943050786
0.0028125 0.0028125 0.002362477458978582
0.003125 0.003125 0.0022376789726372009
0.0034375 0.0034375 0.0021651111336440278
0.0037500000000000003 0.0037500000000000003 0.0020633752897876035
0.0040625 0.0040625 0.001976474346130685
0.004375 0.004375 0.0018945825071612984
0.004687500000000001 0.004687500000000001 0.0018077233013735596
0.005 0.005 0.0017347700607891772
0.0053124999999999995 0.0053124999999999995 0.0016712729003045824
0.005625 0.005625 0.0016159692755990385
0.0059375 0.0059375 0.0015624895014117358
0.00625 0.00625 0.0014944821517662408
0.006562500000000001 0.006562500000000001 0.001448233439851974
0.006875000000000001 0.006875000000000001 0.0014057306569480923
0.0071874999999999994 0.0071874999999999994 0.0013516585833925057
0.0075 0.0075 0.0013128623916066783
0.0078125 0.0078125 0.001266506475604555
0.008125 0.008125 0.0012370069188133767
0.0084375 0.0084375 0.001189776029698773
0.00875 0.00875 0.0011638466430345138
0.0090625 0.0090625 0.0011346636437044827
0.009375 0.009375 0.001100595625185307
0.0096875 0.0096875 0.0010698958569727898
0.01 0.01 0.0010450756985496038
0.0103125 0.0103125 0.0010144017129619212
0.010624999999999999 0.010624999999999999 0.0009928269903164934
0.0109375 0.0109375 0.0009745650591291868
0.01125 0.01125 0.000944548731571903
0.0115625 0.0115625 0.0009286124980721353
0.011875 0.011875 0.0009005592149201735
0.0121875 0.0121875 0.0008864442786753474
0.0125 0.0125 0.000862899377682271
0.0128125 0.0128125 0.00084280027887381
0.013125 0.013125 0.0008269505274423532
0.0134375 0.0134375 0.0008087205830733235
0.01375 0.01375 0.0007991658612147296
0.0140625 0.0140625 0.0007783569784094018
0.014375 0.014375 0.000764381055291411
0.0146875 0.0146875 0.0007501634024898675
0.015 0.015 0.0007393838222424949
0.0153125 0.0153125 0.0007252501917920742
0.015625 0.015625 0.0007102956063058223
0.0159375 0.0159375 0.0007006987330545922
0.01625 0.01625 0.0006877681783043352
0.0165625 0.0165625 0.0006773625511661658
0.016875 0.016875 0.0006652454861763282
0.0171875 0.0171875 0.000653909503503585
0.0175 0.0175 0.0006496557331684491
0.017812500000000002 0.017812500000000002 0.0006355517598806849
0.018125000000000002 0.018125000000000002 0.0006240732122090456
0.018437500000000002 0.018437500000000002 0.000611252579742703
0.018750000000000003 0.018750000000000003 0.0006092509201830309
0.019062500000000003 0.019062500000000003 0.000597055704992694
0.019375000000000003 0.019375000000000003 0.0005950465874601123
0.0196875 0.0196875 0.0005892598977624728
0.02 0.02 0.0005805698337284573
0.0203125 0.0203125 0.0005683675359721385
0.020625 0.020625 0.0005683225020540741
0.0209375 0.0209375 0.0005610235810264266
0.02125 0.02125 0.0005484624393584794
0.021562500000000002 0.021562500000000002 0.0005455035003146055
0.021875000000000002 0.021875000000000002 0.0005373496222920138
0.022187500000000002 0.022187500000000002 0.000535455864166792
0.022500000000000003 0.022500000000000003 0.0005343160084215974
0.022812500000000003 0.022812500000000003 0.0005263326842583134
0.023125000000000003 0.023125000000000003 0.0005218412027738785
0.023437500000000003 0.023437500000000003 0.0005156018244459628
0.02375 0.02375 0.0005121257519290031
0.0240625 0.0240625 0.0005033185386052806
0.024375 0.024375 0.0005022112490046483
0.0246875 0.0246875 0.0004962784343609901
0.025 0.025 0.0004930656246696989
0.0253125 0.0253125 0.00048790448019155703
0.025625000000000002 0.025625000000000002 0.0004874252921057146
0.025937500000000002 0.025937500000000002 0.00048195424368152075
0.026250000000000002 0.026250000000000002 0.00048378820270319394
0.026562500000000003 0.026562500000000003 0.00047458455111051346
0.026875000000000003 0.026875000000000003 0.0004740052974166595
0.027187500000000003 0.027187500000000003 0.00047213281508587325
0.027500000000000004 0.027500000000000004 0.000465486308335387
0.0278125 0.0278125 0.00046588405415342205
0.028125 0.028125 0.00046113855870902164
0.0284375 0.0284375 0.00045807572326659425
0.02875 0.02875 0.0004555651127791047
0.0290625 0.0290625 0.00045796214515573413
0.029375000000000002 0.029375000000000002 0.0004538989127848189
0.029687500000000002 0.029687500000000002 0.00044697542268184765
0.030000000000000002 0.030000000000000002 0.00044785791477063404
0.030312500000000003 0.030312500000000003 0.00044787321672717554
0.030625000000000003 0.030625000000000003 0.00044262922852053647
0.030937500000000003 0.030937500000000003 0.00044343321734427427
0.03125 0.03125 0.0004396724714769107
0.0315625 0.0315625 0.00044337010867941384
0.031875 0.031875 0.0004426170163944952
0.0321875 0.0321875 0.0004351239641484108
0.0325 0.0325 0.0004393881221374566
0.0328125 0.0328125 0.000435854465165602
0.033125 0.033125 0.00043450655107327087
0.0334375 0.0334375 0.00042979004927884624
0.03375 0.03375 0.0004312697562253643
0.0340625 0.0340625 0.000428318126531774
0.034375 0.034375 0.0004259221431759424
0.0346875 0.0346875 0.0004268538910611568
0.035 0.035 0.00042400620845530894
0.035312500000000004 0.035312500000000004 0.00042840952878575134
0.035625000000000004 0.035625000000000004 0.0004293685615717277
0.035937500000000004 0.035937500000000004 0.00043009236199612847
0.036250000000000004 0.036250000000000004 0.00042388874394697334
0.036562500000000005 0.036562500000000005 0.00042432450042812105
0.036875000000000005 0.036875000000000005 0.0004224833438809456
0.037187500000000005 0.037187500000000005 0.000421261970094625
0.037500000000000006 0.037500000000000006 0.00041979012192718375
0.0378125 0.0378125 0.0004218595300053244
0.038125 0.038125 0.0004238729066679645
0.0384375 0.0384375 0.00042152341393231923
0.03875 0.03875 0.0004230147452710791
0.0390625 0.0390625 0.00041943251726396904
0.039375 0.039375 0.00042452802290991027
0.0396875 0.0396875 0.00041655441259229895
0.04 0.04 0.0004175695633623114
0.0403125 0.0403125 0.00041622657858532896
0.040625 0.040625 0.0004225028835835858
0.0409375 0.0409375 0.00042066514464543725
0.04125 0.04125 0.0004184114205663657
0.0415625 0.0415625 0.0004227108330698728
0.041875 0.041875 0.00042412687853996765
0.0421875 0.0421875 0.0004183075325304976
0.0425 0.0425 0.00041694537971542143
0.0428125 0.0428125 0.00041303902908384755
0.043125000000000004 0.043125000000000004 0.0004186969102417632
0.043437500000000004 0.043437500000000004 0.0004177780675226805
0.043750000000000004 0.043750000000000004 0.00042246072922669036
0.044062500000000004 0.044062500000000004 0.00041992640318683385
0.044375000000000005 0.044375000000000005 0.0004178498199825049
0.044687500000000005 0.044687500000000005 0.0004198791775024021
0.045000000000000005 0.045000000000000005 0.0004188568067781238
0.045312500000000006 0.045312500000000006 0.00042022343285342325
0.045625 0.045625 0.00042020179563993337
0.0459375 0.0459375 0.0004243284008550264
0.04625 0.04625 0.00042157576370050614
0.0465625 0.0465625 0.0004201634568923462
0.046875 0.046875 0.000421605427200702
0.0471875 0.0471875 0.0004211536814711438
0.0475 0.0475 0.0004244851067086739
0.0478125 0.0478125 0.00042454644790358985
0.048125 0.048125 0.0004235447950621798
0.0484375 0.0484375 0.0004250606074850562
0.04875 0.04875 0.0004278735109157761
0.0490625 0.0490625 0.0004227003500780114
0.049375 0.049375 0.0004259980102389747
0.0496875 0.0496875 0.0004313665661895762
0.05 0.05 0.0004300787596587914
0.0503125 0.0503125 0.00042813084007074873
0.050625 0.050625 0.000429979272708888
0.050937500000000004 0.050937500000000004 0.0004291425735497892
0.051250000000000004 0.051250000000000004 0.00042837798431580575
0.051562500000000004 0.051562500000000004 0.0004300630491688527
0.051875000000000004 0.051875000000000004 0.0004290171042257469
0.052187500000000005 0.052187500000000005 0.0004329539984747775
0.052500000000000005 0.052500000000000005 0.00043182540639123495
0.052812500000000005 0.052812500000000005 0.00043118940367957133
0.053125000000000006 0.053125000000000006 0.0004310332793105326
0.053437500000000006 0.053437500000000006 0.0004357828809431007
0.05375 0.05375 0.00043643265082211365
0.0540625 0.0540625 0.0004337594046570442
0.054375 0.054375 0.0004355976027971642
0.0546875 0.0546875 0.0004340230384849718
0.055 0.055 0.0004392125478861958
0.0553125 0.0553125 0.0004368964896610289
0.055625 0.055625 0.0004405501564753955
0.0559375 0.0559375 0.00044107076848139105
0.05625 0.05625 0.00044259092936784503
0.0565625 0.0565625 0.00044226757559638353
0.056875 0.056875 0.00044152321755575817
0.0571875 0.0571875 0.0004404838478515466
0.0575 0.0575 0.0004396380841098091
0.0578125 0.0578125 0.0004433508787279329
0.058125 0.058125 0.00044488949596756423
0.0584375 0.0584375 0.00044161125170733516
0.058750000000000004 0.058750000000000004 0.00044769015992671634
0.059062500000000004 0.059062500000000004 0.0004469366898370238
0.059375000000000004 0.059375000000000004 0.00044513570305390745
0.059687500000000004 0.059687500000000004 0.00044491190923675754
0.060000000000000005 0.060000000000000005 0.0004473948394206525
0.060312500000000005 0.060312500000000005 0.00044819083681938587
0.060625000000000005 0.060625000000000005 0.0004487836748307355
0.060937500000000006 0.060937500000000006 0.00044759931801912814
0.061250000000000006 0.061250000000000006 0.0004494512130816105
0.0615625 0.0615625 0.0004465704622575817
0.061875 0.061875 0.00044854503028833614
0.0621875 0.0621875 0.00045094562664929193
0.0625 0.0625 0.00045194998331833306
0.0628125 0.0628125 0.0004533888504437708
0.063125 0.063125 0.00045474160263348846
0.0634375 0.0634375 0.00045100765673453206
0.06375 0.06375 0.0004553918669724343
0.0640625 0.0640625 0.00045394679522653604
0.064375 0.064375 0.00045191777502779544
0.0646875 0.0646875 0.0004571462295666847
0.065 0.065 0.0004553901722333445
0.0653125 0.0653125 0.0004580111468737071
0.06562499999999999 0.06562499999999999 0.00046242994278760557
0.0659375 0.0659375 0.0004587087848122673
0.06624999999999999 0.06624999999999999 0.00045878078389228924
0.0665625 0.0665625 0.0004610521110789936
0.06687499999999999 0.06687499999999999 0.0004610092836052705
0.0671875 0.0671875 0.0004654002544671981
0.06749999999999999 0.06749999999999999 0.00046450504803772146
0.0678125 0.0678125 0.0004636338539225641
0.06812499999999999 0.06812499999999999 0.0004614936799606092
0.0684375 0.0684375 0.0004610704249769314
0.06874999999999999 0.06874999999999999 0.00046427988240443506
0.0690625 0.0690625 0.0004625372189201429
0.06937499999999999 0.06937499999999999 0.00046747785000704294
0.0696875 0.0696875 0.00046679362611042036
0.06999999999999999 0.06999999999999999 0.00047011967696051576
0.0703125 0.0703125 0.00047132447451264447
0.070625 0.070625 0.0004699190102659428
0.0709375 0.0709375 0.00046953212483486726
0.07125 0.07125 0.0004706875221144361
0.0715625 0.0715625 0.0004711498829533279
0.071875 0.071875 0.0004743123054089513
0.0721875 0.0721875 0.000473071249519069
0.0725 0.0725 0.0004722483813405288
0.0728125 0.0728125 0.0004739253807465181
0.073125 0.073125 0.00047687777056885054
0.0734375 0.0734375 0.0004751555410772103
0.07375 0.07375 0.0004743273862086695
0.07406249999999999 0.07406249999999999 0.0004749782723139484
0.074375 0.074375 0.00047697388861303586
0.07468749999999999 0.07468749999999999 0.00047761923774034107
0.075 0.075 0.000476713925095661
0.07531249999999999 0.07531249999999999 0.0004789965998287188
0.075625 0.075625 0.00047843877664405286
0.07593749999999999 0.07593749999999999 0.0004762362805874055
0.07625 0.07625 0.0004799678346650699
0.07656249999999999 0.07656249999999999 0.000480389531566939
0.076875 0.076875 0.00048140696800609654
0.07718749999999999 0.07718749999999999 0.0004811327706977916
0.0775 0.0775 0.0004810166571536877
0.07781249999999999 0.07781249999999999 0.00048097309174733487
0.078125 0.078125 0.0004835789644909889
0.0784375 0.0784375 0.00048278378203442986
0.07875 0.07875 0.0004842310789064709
0.0790625 0.0790625 0.0004898887488333644
0.079375 0.079375 0.00048645474765997775
0.0796875 0.0796875 0.0004842677718669621
0.08 0.08 0.000488945301564311
0.0803125 0.0803125 0.0004860307843077281
0.080625 0.080625 0.0004876509771708281
0.0809375 0.0809375 0.0004885165593753137
0.08125 0.08125 0.0004865260108547667
0.0815625 0.0815625 0.0004896352746401279
0.08187499999999999 0.08187499999999999 0.0004899664545105206
0.0821875 0.0821875 0.0004891863203315799
0.08249999999999999 0.08249999999999999 0.0004910371171932004
0.0828125 0.0828125 0.0004892528618678509
0.08312499999999999 0.08312499999999999 0.0004929167786248801
0.0834375 0.0834375 0.0004922028814118782
0.08374999999999999 0.08374999999999999 0.0004911980276753118
0.0840625 0.0840625 0.0004971183788215402
0.08437499999999999 0.08437499999999999 0.0004940959443645363
0.0846875 0.0846875 0.0004925932939937687
0.08499999999999999 0.08499999999999999 0.0004910280502444554
0.0853125 0.0853125 0.0004945769066083119
0.08562499999999999 0.08562499999999999 0.0004954211043865644
0.0859375 0.0859375 0.0004940440798019304
0.08625 0.08625 0.0004977595930614543
0.0865625 0.0865625 0.0004987838598680005
0.086875 0.086875 0.0004987085366897235
0.0871875 0.0871875 0.0004984107318640053
0.0875 0.0875 0.0004998507970104752
0.0878125 0.0878125 0.0004990417018041144
0.088125 0.088125 0.0005050921221761034
0.0884375 0.0884375 0.0004976090660056087
0.08875 0.08875 0.0004972870681436099
0.0890625 0.0890625 0.0005019508187563656
0.089375 0.089375 0.0004978107050707194
0.08968749999999999 0.08968749999999999 0.0005022168607988309
0.09 0.09 0.0005014627063808739
0.09031249999999999 0.09031249999999999 0.0005055307618825963
0.090625 0.090625 0.0005058803450603604
0.09093749999999999 0.09093749999999999 0.0005070498230119443
0.09125 0.09125 0.0005018860069926749
0.09156249999999999 0.09156249999999999 0.0005036114003571559
0.091875 0.091875 0.0005024250354310439
0.09218749999999999 0.09218749999999999 0.0005031596804253878
0.0925 0.0925 0.0005087243189227074
0.09281249999999999 0.09281249999999999 0.0005043687337019001
0.093125 0.093125 0.0005047294261115697
0.09343749999999999 0.09343749999999999 0.0005060422786761494
0.09375 0.09375 0.0005095799190260605
0.0940625 0.0940625 0.0005069963873066622
0.094375 0.094375 0.0005069888533932262
0.0946875 0.0946875 0.0005072759979137413
0.095 0.095 0.0005064762870661263
0.0953125 0.0953125 0.0005082688295215217
0.095625 0.095625 0.0005125006488037589
0.0959375 0.0959375 0.000511552117132886
0.09625 0.09625 0.0005097782821517356
0.0965625 0.0965625 0.0005098707804276366
0.096875 0.096875 0.0005104056252311314
0.0971875 0.0971875 0.0005093950035736886
0.0975 0.0975 0.0005140840277463416
0.0978125 0.0978125 0.0005105399315390675
0.09812499999999999 0.09812499999999999 0.0005099020705894207
0.0984375 0.0984375 0.0005140662194474586
0.09874999999999999 0.09874999999999999 0.0005128323379095691
0.0990625 0.0990625 0.0005129791025288725
0.09937499999999999 0.09937499999999999 0.0005127527115699295
0.0996875 0.0996875 0.0005136322586351639
0.09999999999999999 0.09999999999999999 0.0005124321228078291
0.1003125 0.1003125 0.0005117549614547789
0.10062499999999999 0.10062499999999999 0.0005169057629081405
0.1009375 0.1009375 0.0005169810996345113
0.10124999999999999 0.10124999999999999 0.0005138294313224069
0.1015625 0.1015625 0.0005172400973063831
0.101875 0.101875 0.0005144040018423913
0.1021875 0.1021875 0.0005134975146682434
0.1025 0.1025 0.000512276649409897
0.1028125 0.1028125 0.0005142629133638433
0.103125 0.103125 0.0005161106442778795
0.1034375 0.1034375 0.0005186546985285631
0.10375 0.10375 0.0005173796431264968
0.1040625 0.1040625 0.0005157892771872261
0.104375 0.104375 0.0005176485410147501
0.1046875 0.1046875 0.0005172329596583237
0.105 0.105 0.0005150805913346125
0.1053125 0.1053125 0.0005171783345093493
0.105625 0.105625 0.0005161158836938552
0.10593749999999999 0.10593749999999999 0.0005177080304103322
0.10625 0.10625 0.0005200302344835286
0.10656249999999999 0.10656249999999999 0.0005167526729249682
0.106875 0.106875 0.0005210616051804629
0.10718749999999999 0.10718749999999999 0.0005177003339753999
0.1075 0.1075 0.0005175331693711097
0.10781249999999999 0.10781249999999999 0.0005208069433291574
0.108125 0.108125 0.0005178944537458221
0.10843749999999999 0.10843749999999999 0.0005163780271886225
0.10875 0.10875 0.0005207078562027885
0.10906249999999999 0.10906249999999999 0.0005200147408965919
0.109375 0.109375 0.0005206284163388944
0.1096875 0.1096875 0.0005207750221496333
0.11 0.11 0.0005231052962512528
0.1103125 0.1103125 0.0005217813790708085
0.110625 0.110625 0.000514555052781197
0.1109375 0.1109375 0.000517342256916169
0.11125 0.11125 0.0005185266973160191
0.1115625 0.1115625 0.0005219722110100742
0.111875 0.111875 0.0005190617740748261
0.1121875 0.1121875 0.0005197104985078872
0.1125 0.1125 0.0005187314343331565
0.1128125 0.1128125 0.0005198337454553912
0.113125 0.113125 0.0005210579672549061
0.1134375 0.1134375 0.0005200315241953515
0.11374999999999999 0.11374999999999999 0.0005239392352647444
0.1140625 0.1140625 0.0005212151487112966
0.11437499999999999 0.11437499999999999 0.0005212709868370845
0.1146875 0.1146875 0.000518205536906108
0.11499999999999999 0.11499999999999999 0.0005212438006586798
0.1153125 0.1153125 0.0005212100400878914
0.11562499999999999 0.11562499999999999 0.0005238590366097714
0.1159375 0.1159375 0.0005232743446282337
0.11624999999999999 0.11624999999999999 0.0005209657780377731
0.1165625 0.1165625 0.00051986629532876
0.11687499999999999 0.11687499999999999 0.000525455067861859
0.1171875 0.1171875 0.0005196063799453364
0.1175 0.1175 0.0005231334738468434
0.1178125 0.1178125 0.0005218205750520613
0.118125 0.118125 0.0005195645213451827
0.1184375 0.1184375 0.0005225200708323449
0.11875 0.11875 0.0005200813305255846
0.1190625 0.1190625 0.0005232940701080111
0.119375 0.119375 0.0005207522679396085
0.1196875 0.1196875 0.0005254628393273272
0.12 0.12 0.0005189822498448944
0.1203125 0.1203125 0.000525361963087244
0.120625 0.120625 0.0005227746386506405
0.1209375 0.1209375 0.0005208256664440488
0.12125 0.12125 0.0005209902920454847
0.12156249999999999 0.12156249999999999 0.0005255507919406761
0.121875 0.121875 0.0005249362741255963
0.12218749999999999 0.12218749999999999 0.0005228632331073772
0.1225 0.1225 0.0005230921064979324
0.12281249999999999 0.12281249999999999 0.000522230458728999
0.123125 0.123125 0.000523655629804435
0.12343749999999999 0.12343749999999999 0.0005237100044183875
0.12375 0.12375 0.0005240307885153071
0.12406249999999999 0.12406249999999999 0.00052300269437723
0.124375 0.124375 0.0005237754958439006
0.12468749999999999 0.12468749999999999 0.000522461932567548
0.125 0.125 0.0005229535712561792
0.1253125 0.1253125 0.0005245038768233135
0.12562500000000001 0.12562500000000001 0.0005215602381983882
0.1259375 0.1259375 0.0005228821607227639
0.12625 0.12625 0.0005221888597156716
0.1265625 0.1265625 0.0005188798741550573
0.126875 0.126875 0.0005218878302342602
0.1271875 0.1271875 0.0005232357750283829
0.1275 0.1275 0.0005252262144099459
0.1278125 0.1278125 0.0005203168609756504
0.128125 0.128125 0.0005234737765831164
0.1284375 0.1284375 0.0005243358547559784
0.12875 0.12875 0.0005227927757044658
0.1290625 0.1290625 0.0005233938306614093
0.129375 0.129375 0.0005202669555294179
0.12968749999999998 0.12968749999999998 0.0005199104591332423
0.13 0.13 0.0005228148961877207
0.1303125 0.1303125 0.0005230848687718556
0.130625 0.130625 0.0005209577442977178
0.13093749999999998 0.13093749999999998 0.0005232461312812384
0.13125 0.13125 0.0005253703352138746
0.1315625 0.1315625 0.0005239209368644592
0.131875 0.131875 0.0005222986453102377
0.13218749999999999 0.13218749999999999 0.0005197339163588617
0.1325 0.1325 0.0005221579381389946
0.1328125 0.1328125 0.0005204531573003722
0.133125 0.133125 0.0005210750692388313
0.1334375 0.1334375 0.00052367622179219
0.13375 0.13375 0.0005201232667576497
0.1340625 0.1340625 0.00052338147626926
0.134375 0.134375 0.0005200346095318531
0.1346875 0.1346875 0.000522101114834086
0.135 0.135 0.000521848442460967
0.1353125 0.1353125 0.0005221360979894341
0.135625 0.135625 0.0005222494409745763
0.1359375 0.1359375 0.0005228467224055928
0.13625 0.13625 0.0005228205343297452
0.1365625 0.1365625 0.0005222170873195127
0.136875 0.136875 0.0005209602994951969
0.1371875 0.1371875 0.0005189082021409004
0.1375 0.1375 0.0005219432166336767
0.1378125 0.1378125 0.0005217697910402311
0.138125 0.138125 0.0005201088093616586
0.1384375 0.1384375 0.0005196429403502119
0.13874999999999998 0.13874999999999998 0.0005217630287238393
0.1390625 0.1390625 0.0005210725937239326
0.139375 0.139375 0.0005191177772092868
0.1396875 0.1396875 0.0005177530727447456
0.13999999999999999 0.13999999999999999 0.0005192399206370163
0.1403125 0.1403125 0.0005217177317304878
0.140625 0.140625 0.0005227154940976255
0.1409375 0.1409375 0.0005187117919858086
0.14125 0.14125 0.000516752299250982
0.1415625 0.1415625 0.0005212753214525105
0.141875 0.141875 0.0005175099276977065
0.1421875 0.1421875 0.0005203898737782611
0.1425 0.1425 0.0005193108968245195
0.1428125 0.1428125 0.0005178947625817554
0.143125 0.143125 0.0005190223232913141
0.1434375 0.1434375 0.0005145976548874681
0.14375 0.14375 0.0005160107202537285
0.1440625 0.1440625 0.000516110666477264
0.144375 0.144375 0.0005155096944534747
0.1446875 0.1446875 0.0005165916722042552
0.145 0.145 0.0005156460511598808
0.1453125 0.1453125 0.0005149902496675731
0.145625 0.145625 0.0005138839878022714
0.1459375 0.1459375 0.0005152643412703823
0.14625 0.14625 0.000515946507228473
0.14656249999999998 0.14656249999999998 0.0005145050404721022
0.146875 0.146875 0.0005154576300404548
0.1471875 0.1471875 0.0005097792739619093
0.1475 0.1475 0.0005116900991998655
0.14781249999999999 0.14781249999999999 0.000513275941224409
0.148125 0.148125 0.0005138037158012757
0.1484375 0.1484375 0.0005120446088628782
0.14875 0.14875 0.0005167524413354846
0.1490625 0.1490625 0.0005123735233545262
0.149375 0.149375 0.0005143289207536648
0.1496875 0.1496875 0.0005132960556968374
0.15 0.15 0.0005120382548275994
0.1503125 0.1503125 0.000513937684933994
0.150625 0.150625 0.0005117022985772044
0.1509375 0.1509375 0.0005130825949358011
0.15125 0.15125 0.000514280561444838
0.1515625 0.1515625 0.0005097786797753901
0.151875 0.151875 0.0005095154053907804
0.1521875 0.1521875 0.0005107625642200696
0.1525 0.1525 0.0005086395245982408
0.1528125 0.1528125 0.000509252302717557
0.153125 0.153125 0.0005078703139535823
0.1534375 0.1534375 0.0005088605209726056
0.15375 0.15375 0.000506842356514343
0.1540625 0.1540625 0.0005101976373125507
0.15437499999999998 0.15437499999999998 0.0005082249025707903
0.1546875 0.1546875 0.0005083354867630404
0.155 0.155 0.0005077972278599213
0.1553125 0.1553125 0.0005085184688706516
0.15562499999999999 0.15562499999999999 0.0005057802714512382
0.1559375 0.1559375 0.0005066239111945625
0.15625 0.15625 0.0005066815107060216
0.1565625 0.1565625 0.0005086806461970243
0.156875 0.156875 0.0005075849547530275
0.1571875 0.1571875 0.0005072232518742879
0.1575 0.1575 0.0005082602403250083
0.1578125 0.1578125 0.0005056688047543518
0.158125 0.158125 0.0005049666702917468
0.1584375 0.1584375 0.0005047787636455011
0.15875 0.15875 0.0005034869539423204
0.1590625 0.1590625 0.0005035292039300267
0.159375 0.159375 0.000503559866919198
0.1596875 0.1596875 0.0005039210141709996
0.16 0.16 0.0005050975838139938
0.1603125 0.1603125 0.0005060856316443765
0.160625 0.160625 0.0005044184144694725
0.1609375 0.1609375 0.0005039576876254297
0.16125 0.16125 0.0005046981822477222
0.1615625 0.1615625 0.0005005035282091023
0.161875 0.161875 0.0005044467889371479
0.16218749999999998 0.16218749999999998 0.0005021364584548609
0.1625 0.1625 0.000499413815877738
0.1628125 0.1628125 0.0004971529122668281
0.163125 0.163125 0.0004992312511302033
0.16343749999999999 0.16343749999999999 0.0004989934108924801
0.16375 0.16375 0.0004980428478527702
0.1640625 0.1640625 0.0004969053360890846
0.164375 0.164375 0.0005001964345320883
0.1646875 0.1646875 0.0004952402542084526
0.165 0.165 0.0004967513266473487
0.1653125 0.1653125 0.0004989331260418061
0.165625 0.165625 0.0004948996875916114
0.1659375 0.1659375 0.0004956849074524447
0.16625 0.16625 0.0004930316390652199
0.1665625 0.1665625 0.000497339688031412
0.166875 0.166875 0.0004954902706460785
0.1671875 0.1671875 0.0004946867402504439
0.1675 0.1675 0.0004942425530197727
0.1678125 0.1678125 0.0004933645402869355
0.168125 0.168125 0.000492420611857358
0.1684375 0.1684375 0.0004908887077848128
0.16875 0.16875 0.0004956857717801754
0.1690625 0.1690625 0.0004904336459528746
0.169375 0.169375 0.0004913326167426023
0.1696875 0.1696875 0.0004921286149266566
0.16999999999999998 0.16999999999999998 0.0004899227170914146
0.1703125 0.1703125 0.0004911254961657483
0.170625 0.170625 0.0004904983258363255
0.1709375 0.1709375 0.0004910572721459739
0.17124999999999999 0.17124999999999999 0.0004901702628909842
0.1715625 0.1715625 0.0004899846184275546
0.171875 0.171875 0.0004871848980140654
0.1721875 0.1721875 0.00048748545807124555
0.1725 0.1725 0.00048675400648238754
0.1728125 0.1728125 0.00048752252138087077
0.173125 0.173125 0.00048497204158653637
0.1734375 0.1734375 0.00048338793223044377
0.17375 0.17375 0.0004847320876171613
0.1740625 0.1740625 0.0004862969153038137
0.174375 0.174375 0.0004846853787599092
0.1746875 0.1746875 0.00048680496861153166
0.175 0.175 0.00048263849840591346
0.1753125 0.1753125 0.00048455845879576755
0.175625 0.175625 0.00048261080779694605
0.1759375 0.1759375 0.00048211231695874347
0.17625 0.17625 0.00048044868912748497
0.1765625 0.1765625 0.0004829805017702009
0.176875 0.176875 0.000480118973254845
0.1771875 0.1771875 0.00047963804979872076
0.1775 0.1775 0.0004799707237619973
0.17781249999999998 0.17781249999999998 0.0004799214929328825
0.178125 0.178125 0.0004781955578027037
0.1784375 0.1784375 0.00047559796984556716
0.17875 0.17875 0.00047915535133848005
0.17906249999999999 0.17906249999999999 0.0004775783638196476
0.179375 0.179375 0.00047609483197642063
0.1796875 0.1796875 0.0004735863539262713
0.18 0.18 0.0004753006926824931
0.1803125 0.1803125 0.0004761160566019671
0.180625 0.180625 0.00047243978372770037
0.1809375 0.1809375 0.0004758788032557868
0.18125 0.18125 0.0004744701331546275
0.1815625 0.1815625 0.00047321970216853164
0.181875 0.181875 0.0004751132765021692
0.1821875 0.1821875 0.00047134820921440607
0.1825 0.1825 0.0004711612565438658
0.1828125 0.1828125 0.0004685772290445413
0.183125 0.183125 0.00047001565127589905
0.1834375 0.1834375 0.0004681771991129508
0.18375 0.18375 0.0004690979179471915
0.1840625 0.1840625 0.0004706367424889501
0.184375 0.184375 0.0004679050456568121
0.1846875 0.1846875 0.0004688692632285735
0.185 0.185 0.0004688647323015855
0.1853125 0.1853125 0.000468970890611365
0.18562499999999998 0.18562499999999998 0.0004639875131747133
0.1859375 0.1859375 0.00046591989547402265
0.18625 0.18625 0.00046437219927121894
0.1865625 0.1865625 0.0004641315168048441
0.18687499999999999 0.18687499999999999 0.00046297844683278644
0.1871875 0.1871875 0.0004629077793670177
0.1875 0.1875 0.0004626473638575712
0.1878125 0.1878125 0.0004598921196819215
0.188125 0.188125 0.0004600870202219356
0.1884375 0.1884375 0.00046210312361608943
0.18875 0.18875 0.0004639277275966802
0.1890625 0.1890625 0.0004597616834001388
0.189375 0.189375 0.0004621917203738163
0.1896875 0.1896875 0.000460147457561959
0.19 0.19 0.0004599767406144152
0.1903125 0.1903125 0.0004597952716486268
0.190625 0.190625 0.00045658109789198874
0.1909375 0.1909375 0.00045556651828059755
0.19125 0.19125 0.0004553490716327317
0.1915625 0.1915625 0.00045708821184602106
0.191875 0.191875 0.0004552475538997099
0.1921875 0.1921875 0.0004569284481672975
0.1925 0.1925 0.0004554113996111134
0.1928125 0.1928125 0.00045391497363682153
0.193125 0.193125 0.0004501179762237481
0.1934375 0.1934375 0.00045304757504966374
0.19375 0.19375 0.00045016835474202723
0.1940625 0.1940625 0.00045291212635118855
0.194375 0.194375 0.0004501338249003803
0.19468749999999999 0.19468749999999999 0.0004509255721727589
0.195 0.195 0.00045030620507666906
0.1953125 0.1953125 0.00044898145599504667
0.195625 0.195625 0.00044825180269964947
0.1959375 0.1959375 0.0004469651146300229
0.19625 0.19625 0.00044841772798124777
0.1965625 0.1965625 0.00044591130884997246
0.196875 0.196875 0.0004464423008101341
0.1971875 0.1971875 0.00044311889183534363
0.1975 0.1975 0.0004422523510708421
0.1978125 0.1978125 0.0004441829243734218
0.198125 0.198125 0.00044374483957202625
0.1984375 0.1984375 0.0004438906208858537
0.19875 0.19875 0.00044335021946972783
0.1990625 0.1990625 0.000441482658319675
0.199375 0.199375 0.00043951785888454535
0.1996875 0.1996875 0.00043811075617550065
0.2 0.2 0.00043779668704568804
0.2003125 0.2003125 0.0004391783649590542
0.200625 0.200625 0.0004409922791135767
0.2009375 0.2009375 0.00044299017238863455
0.20125 0.20125 0.0004377287768937903
0.2015625 0.2015625 0.00043777871659997223
0.201875 0.201875 0.00043785243531310053
0.2021875 0.2021875 0.0004357500857692007
0.20249999999999999 0.20249999999999999 0.00043476332877626745
0.2028125 0.2028125 0.00043569785727811316
0.203125 0.203125 0.0004348685290018046
0.2034375 0.2034375 0.00043341641718788954
0.20375 0.20375 0.0004322265012162666
0.2040625 0.2040625 0.0004326631398250965
0.204375 0.204375 0.00043214201307792985
0.2046875 0.2046875 0.00043010534219148724
0.205 0.205 0.000428325523319027
0.2053125 0.2053125 0.00043094346668862924
0.205625 0.205625 0.00042962495510754257
0.2059375 0.2059375 0.0004274967969904981
0.20625 0.20625 0.00042761523218453083
0.2065625 0.2065625 0.00042629820425057905
0.206875 0.206875 0.00042623895661765776
0.2071875 0.2071875 0.000424998630272197
0.2075 0.2075 0.0004262720639732851
0.2078125 0.2078125 0.00042411978110458974
0.208125 0.208125 0.00042264264893490856
0.2084375 0.2084375 0.0004227366586360519
0.20875 0.20875 0.0004234573857315068
0.2090625 0.2090625 0.00042116851483262193
0.209375 0.209375 0.00042070206350118143
0.2096875 0.2096875 0.0004212644144044724
0.21 0.21 0.00041793345900772083
0.21031249999999999 0.21031249999999999 0.00041822541252097727
0.210625 0.210625 0.0004164543735045726
0.2109375 0.2109375 0.0004159081121296024
0.21125 0.21125 0.0004151585598305865
0.2115625 0.2115625 0.00041545425869867484
0.211875 0.211875 0.0004152362620402239
0.2121875 0.2121875 0.00041577188461665705
0.2125 0.2125 0.00041278053745964495
0.2128125 0.2128125 0.0004153998046897658
0.213125 0.213125 0.00041024256652189125
0.2134375 0.2134375 0.0004093723329725902
0.21375 0.21375 0.00041384680166035317
0.2140625 0.2140625 0.0004107353210761952
0.214375 0.214375 0.0004108989119234955
0.2146875 0.2146875 0.0004115380686103395
0.215 0.215 0.0004076458445976133
0.2153125 0.2153125 0.00040941279312245075
0.215625 0.215625 0.0004056723988466397
0.2159375 0.2159375 0.0004077130067935693
0.21625 0.21625 0.0004058443923787139
0.2165625 0.2165625 0.0004054295402172412
0.216875 0.216875 0.0004052134605665868
0.2171875 0.2171875 0.000402966085931612
0.2175 0.2175 0.0004040765143739645
0.2178125 0.2178125 0.0004006028355683025
0.21812499999999999 0.21812499999999999 0.000397681697314797
0.2184375 0.2184375 0.00040032380597823913
0.21875 0.21875 0.0004001924216937705
0.2190625 0.2190625 0.0004006128557476798
0.219375 0.219375 0.000398233137102019
0.2196875 0.2196875 0.00039693449609004626
0.22 0.22 0.00039860071719768317
0.2203125 0.2203125 0.00039539757343963933
0.220625 0.220625 0.0003965249374734435
0.2209375 0.2209375 0.0003936942119866552
0.22125 0.22125 0.0003925217517185953
0.2215625 0.2215625 0.0003915453354298191
0.221875 0.221875 0.00039128867704160144
0.2221875 0.2221875 0.0003923435419564006
0.2225 0.2225 0.00039150755710748035
0.2228125 0.2228125 0.000390054069332898
0.223125 0.223125 0.0003892034946629305
0.2234375 0.2234375 0.0003889879181997413
0.22375 0.22375 0.00038678486241056396
0.2240625 0.2240625 0.0003873425311857709
0.224375 0.224375 0.00038944784036902547
0.2246875 0.2246875 0.00038773924811503547
0.225 0.225 0.0003830892549126719
0.2253125 0.2253125 0.00038424209556318716
0.225625 0.225625 0.00038511140683396847
0.22593749999999999 0.22593749999999999 0.00038434285621811114
0.22625 0.22625 0.0003825932558638339
0.2265625 0.2265625 0.0003835117249678295
0.226875 0.226875 0.0003812881504021064
0.2271875 0.2271875 0.00037928396147023135
0.2275 0.2275 0.00037901285749888426
0.2278125 0.2278125 0.000378321159110128
0.228125 0.228125 0.00037819841427223625
0.2284375 0.2284375 0.000376845076626804
0.22875 0.22875 0.000377086375320055
0.2290625 0.2290625 0.00037647524093422074
0.229375 0.229375 0.0003745411067290446
0.2296875 0.2296875 0.0003729185189675036
0.23 0.23 0.00037145791321518593
0.2303125 0.2303125 0.00037414697935602814
0.230625 0.230625 0.0003726709753036795
0.2309375 0.2309375 0.0003707436558000499
0.23125 0.23125 0.00037046721401529635
0.2315625 0.2315625 0.00036861440038395366
0.231875 0.231875 0.000370405125752833
0.2321875 0.2321875 0.00036701565211575283
0.2325 0.2325 0.0003668626426125887
0.2328125 0.2328125 0.00036547467873882737
0.233125 0.233125 0.0003649188645429901
0.2334375 0.2334375 0.0003643374777115515
0.23374999999999999 0.23374999999999999 0.00036396826117639995
0.2340625 0.2340625 0.0003644463443923704
0.234375 0.234375 0.00036286110945291393
0.2346875 0.2346875 0.00036238817146055436
0.235 0.235 0.00036205096267509843
0.2353125 0.2353125 0.00035951745093639815
0.235625 0.235625 0.0003599644007173944
0.2359375 0.2359375 0.0003604455703951658
0.23625 0.23625 0.0003580727879742182
0.2365625 0.2365625 0.0003565914436877115
0.236875 0.236875 0.0003564119395122397
0.2371875 0.2371875 0.000356302711876033
0.2375 0.2375 0.000355152474939792
0.2378125 0.2378125 0.0003547979073655835
0.238125 0.238125 0.0003518013200089109
0.2384375 0.2384375 0.000353502248736839
0.23875 0.23875 0.00034993095068564526
0.2390625 0.2390625 0.0003495499697715377
0.239375 0.239375 0.00035092261189409105
0.2396875 0.2396875 0.00034901123185051143
0.24 0.24 0.0003491780852262576
0.2403125 0.2403125 0.00035033415972039283
0.240625 0.240625 0.00034852321064193597
0.2409375 0.2409375 0.00034751574699720434
0.24125 0.24125 0.0003447982139678748
0.24156249999999999 0.24156249999999999 0.0003455797705336883
0.241875 0.241875 0.00034252250694991466
0.2421875 0.2421875 0.0003456453078988353
0.2425 0.2425 0.0003436571197265384
0.2428125 0.2428125 0.00034198835728920695
0.243125 0.243125 0.00034053365177909404
0.2434375 0.2434375 0.00033913100604206366
0.24375 0.24375 0.00033852614537968953
0.2440625 0.2440625 0.0003379379440021325
0.244375 0.244375 0.0003373538215922135
0.2446875 0.2446875 0.00033722650557178695
0.245 0.245 0.0003349503384808036
0.2453125 0.2453125 0.00033572986140427636
0.245625 0.245625 0.0003334512119510509
0.2459375 0.2459375 0.00033436437068238667
0.24625 0.24625 0.0003339046993030266
0.2465625 0.2465625 0.00033114733914119967
0.246875 0.246875 0.00033142241236399
0.2471875 0.2471875 0.0003314160559707853
0.2475 0.2475 0.00033032161790279714
0.2478125 0.2478125 0.00032995586508155093
0.248125 0.248125 0.00032728255840816414
0.2484375 0.2484375 0.0003273683281868615
0.24875 0.24875 0.0003253677340710095
0.2490625 0.2490625 0.0003264406283197903
0.249375 0.249375 0.00032507412045164016
0.2496875 0.2496875 0.00032372523271164343
0.25 0.25 0.00032444297393704547
0.2503125 0.2503125 0.0003221474597839362
0.250625 0.250625 0.0003206784529822753
0.25093750000000004 0.25093750000000004 0.00032009307150440757
0.25125000000000003 0.25125000000000003 0.00032066073925172934
0.2515625 0.2515625 0.0003186023284439363
0.251875 0.251875 0.00031870482942059016
0.2521875 0.2521875 0.00031512924181437206
0.2525 0.2525 0.0003174952410503352
0.25281250000000005 0.25281250000000005 0.0003159540265075928
0.25312500000000004 0.25312500000000004 0.000314121830543997
0.25343750000000004 0.25343750000000004 0.0003135859873519576
0.25375000000000003 0.25375000000000003 0.00031353085389391707
0.2540625 0.2540625 0.000313641847092393
0.254375 0.254375 0.0003108957017655486
0.2546875 0.2546875 0.00030987069990555513
0.255 0.255 0.00030778627683987426
0.25531250000000005 0.25531250000000005 0.00030878523762005016
0.25562500000000005 0.25562500000000005 0.0003067490450214935
0.25593750000000004 0.25593750000000004 0.00030563624405972666
0.25625000000000003 0.25625000000000003 0.00030420018530252313
0.2565625 0.2565625 0.0003058970462785039
0.256875 0.256875 0.0003027506345864646
0.2571875 0.2571875 0.0003051128581316329
0.2575 0.2575 0.00030245390908707596
0.2578125 0.2578125 0.00030130525877938386
0.25812500000000005 0.25812500000000005 0.0003013813525295343
0.25843750000000004 0.25843750000000004 0.00030063053868390063
0.25875000000000004 0.25875000000000004 0.00029872032816827666
0.25906250000000003 0.25906250000000003 0.00029811649741068194
0.259375 0.259375 0.00029660817791829123
0.2596875 0.2596875 0.0002966503881062639
0.26 0.26 0.0002934979560833726
0.2603125 0.2603125 0.00029391810550559184
0.26062500000000005 0.26062500000000005 0.0002919806870198911
0.26093750000000004 0.26093750000000004 0.0002946811056133788
0.26125000000000004 0.26125000000000004 0.00029440561042264193
0.26156250000000003 0.26156250000000003 0.0002921240402489272
0.261875 0.261875 0.00028974671390687634
0.2621875 0.2621875 0.0002893888222962567
0.2625 0.2625 0.0002882175856487255
0.2628125 0.2628125 0.0002889639865323798
0.26312500000000005 0.26312500000000005 0.0002879078370047806
0.26343750000000005 0.26343750000000005 0.0002874992215509968
0.26375000000000004 0.26375000000000004 0.0002866722778903342
0.26406250000000003 0.26406250000000003 0.00028568526564521843
0.264375 0.264375 0.00028418382124816564
0.2646875 0.2646875 0.00027979736946666096
0.265 0.265 0.0002832493485584185
0.2653125 0.2653125 0.0002816384253563177
0.265625 0.265625 0.00028253279387691164
0.26593750000000005 0.26593750000000005 0.0002815683250456698
0.26625000000000004 0.26625000000000004 0.00027816243869619643
0.26656250000000004 0.26656250000000004 0.0002790421570850649
0.26687500000000003 0.26687500000000003 0.00027648757082966377
0.2671875 0.2671875 0.00027596662928504117
0.2675 0.2675 0.0002744588550225948
0.2678125 0.2678125 0.0002760550559520878
0.268125 0.268125 0.00027423509120862817
0.26843750000000005 0.26843750000000005 0.0002718811414734823
0.26875000000000004 0.26875000000000004 0.0002707874778673235
0.26906250000000004 0.26906250000000004 0.00027285505916743437
0.26937500000000003 0.26937500000000003 0.00026903343293863043
0.2696875 0.2696875 0.00026947509975793686
0.27 0.27 0.0002679644003009628
0.2703125 0.2703125 0.00026627467038354516
0.270625 0.270625 0.0002668461581690576
0.27093750000000005 0.27093750000000005 0.0002639833763611334
0.27125000000000005 0.27125000000000005 0.0002633611411122961
0.27156250000000004 0.27156250000000004 0.0002626818224072744
0.27187500000000003 0.27187500000000003 0.00026329998630248656
0.2721875 0.2721875 0.00026159460804509526
0.2725 0.2725 0.00026195377158231105
0.2728125 0.2728125 0.00025928875967719695
0.273125 0.273125 0.00025883832002816597
0.27343750000000006 0.27343750000000006 0.0002595264501624138
0.27375000000000005 0.27375000000000005 0.0002582718546905111
0.27406250000000004 0.27406250000000004 0.00025640355025750297
0.27437500000000004 0.27437500000000004 0.00025536247160905625
0.27468750000000003 0.27468750000000003 0.00025503750057760596
0.275 0.275 0.00025441195997612226
0.2753125 0.2753125 0.00025344211774564114
0.275625 0.275625 0.0002524743069134465
0.2759375 0.2759375 0.00024940503974427543
0.27625000000000005 0.27625000000000005 0.0002497037190077486
0.27656250000000004 0.27656250000000004 0.00024830645583497914
0.27687500000000004 0.27687500000000004 0.0002503954073358903
0.27718750000000003 0.27718750000000003 0.0002457594136151454
0.2775 0.2775 0.00024664284969722755
0.2778125 0.2778125 0.0002464485831012553
0.278125 0.278125 0.00024490399131890444
0.2784375 0.2784375 0.00024412042567133264
0.27875000000000005 0.27875000000000005 0.00024599331711501753
0.27906250000000005 0.27906250000000005 0.00024076375423611973
0.27937500000000004 0.27937500000000004 0.00024294575405034885
0.27968750000000003 0.27968750000000003 0.00024188855718810108
0.28 0.28 0.0002386311017006721
0.2803125 0.2803125 0.00023965991244402786
0.280625 0.280625 0.00023958934081096285
0.2809375 0.2809375 0.00023946414576611857
0.28125000000000006 0.28125000000000006 0.00023477580169048662
0.28156250000000005 0.28156250000000005 0.00023457176783229892
0.28187500000000004 0.28187500000000004 0.0002367916461938046
0.28218750000000004 0.28218750000000004 0.00023594915868567067
0.28250000000000003 0.28250000000000003 0.00023447443791925701
0.2828125 0.2828125 0.0002328934699997157
0.283125 0.283125 0.00023222237059232386
0.2834375 0.2834375 0.00023040118575475338
0.28375 0.28375 0.00022958577531908913
0.28406250000000005 0.28406250000000005 0.00022967831078287747
0.28437500000000004 0.28437500000000004 0.0002275572691586575
0.28468750000000004 0.28468750000000004 0.000227672637812516
0.28500000000000003 0.28500000000000003 0.00022857379398035307
0.2853125 0.2853125 0.00022541480451197492
0.285625 0.285625 0.00022529267977749947
0.2859375 0.2859375 0.0002240969378088869
0.28625 0.28625 0.000222953554327486
0.28656250000000005 0.28656250000000005 0.00022199480498016647
0.28687500000000005 0.28687500000000005 0.00022388895986420824
0.28718750000000004 0.28718750000000004 0.00022206495415904052
0.28750000000000003 0.28750000000000003 0.00021776300224987498
0.2878125 0.2878125 0.00021844953817297383
0.288125 0.288125 0.00021998884029419356
0.2884375 0.2884375 0.00021849674370999906
0.28875 0.28875 0.00021754979835060168
0.28906250000000006 0.28906250000000006 0.00021500892867283493
0.28937500000000005 0.28937500000000005 0.00021378546863847457
0.28968750000000004 0.28968750000000004 0.00021257959107253335
0.29000000000000004 0.29000000000000004 0.00021188635357237526
0.29031250000000003 0.29031250000000003 0.00020898383931743458
0.290625 0.290625 0.0002105010983382985
0.2909375 0.2909375 0.00021057475455919266
0.29125 0.29125 0.00020930286684466318
0.2915625 0.2915625 0.0002077117126932495
0.29187500000000005 0.29187500000000005 0.0002068804838383839
0.29218750000000004 0.29218750000000004 0.00020593630471279367
0.29250000000000004 0.29250000000000004 0.000203868703198524
0.29281250000000003 0.29281250000000003 0.00020259676581081443
0.293125 0.293125 0.00020510452761104273
0.2934375 0.2934375 0.00020150555477935054
0.29375 0.29375 0.00020185969295091456
0.2940625 0.2940625 0.0001998510231497116
0.29437500000000005 0.29437500000000005 0.00019984564441814372
0.29468750000000005 0.29468750000000005 0.00019948007547224942
0.29500000000000004 0.29500000000000004 0.00019794126212916612
0.29531250000000003 0.29531250000000003 0.0001989324686927919
0.295625 0.295625 0.00019656828624819506
0.2959375 0.2959375 0.00019591433954303973
0.29625 0.29625 0.00019430109125032297
0.2965625 0.2965625 0.00019310189310983022
0.29687500000000006 0.29687500000000006 0.00019252229410614323
0.29718750000000005 0.29718750000000005 0.0001914227279499179
0.29750000000000004 0.29750000000000004 0.0001914899385039688
0.29781250000000004 0.29781250000000004 0.00019102176700900312
0.29812500000000003 0.29812500000000003 0.00018965006828028402
0.2984375 0.2984375 0.00018816245116361967
0.29875 0.29875 0.00018776423699822453
0.2990625 0.2990625 0.0001875311086394843
0.299375 0.299375 0.0001883411562093525
0.29968750000000005 0.29968750000000005 0.00018553515936664555
0.30000000000000004 0.30000000000000004 0.00018293949883327776
0.30031250000000004 0.30031250000000004 0.0001830641887253913
0.30062500000000003 0.30062500000000003 0.00018438039110519347
0.3009375 0.3009375 0.00018033767012749904
0.30125 0.30125 0.00018153763169279096
0.3015625 0.3015625 0.00017912748184442705
0.301875 0.301875 0.00017812888128470954
0.30218750000000005 0.30218750000000005 0.00018031300807600837
0.30250000000000005 0.30250000000000005 0.00017756538799284274
0.30281250000000004 0.30281250000000004 0.00017675707933734403
0.30312500000000003 0.30312500000000003 0.0001741977893640797
0.3034375 0.3034375 0.0001747145843386819
0.30375 0.30375 0.00017358227001786287
0.3040625 0.3040625 0.00017428499372830047
0.304375 0.304375 0.00017295967027936671
0.30468750000000006 0.30468750000000006 0.00017146076089377492
0.30500000000000005 0.30500000000000005 0.0001716977440679853
0.30531250000000004 0.30531250000000004 0.00017158068520961058
0.30562500000000004 0.30562500000000004 0.00016940423271275857
0.30593750000000003 0.30593750000000003 0.00016818912929755976
0.30625 0.30625 0.00016842915365786063
0.3065625 0.3065625 0.00016535838218074468
0.306875 0.306875 0.00016583044290295867
0.3071875 0.3071875 0.00016303642429483768
0.30750000000000005 0.30750000000000005 0.0001653393730729403
0.30781250000000004 0.30781250000000004 0.00016182877246101826
0.30812500000000004 0.30812500000000004 0.00016487600530612126
0.30843750000000003 0.30843750000000003 0.00016178848939741078
0.30875 0.30875 0.00016171730617904308
0.3090625 0.3090625 0.00016065485388878188
0.309375 0.309375 0.00015876232348150033
0.3096875 0.3096875 0.00015935087046469457
0.31000000000000005 0.31000000000000005 0.00015594270741411302
0.31031250000000005 0.31031250000000005 0.00015917396030314844
0.31062500000000004 0.31062500000000004 0.0001552072313683735
0.31093750000000003 0.31093750000000003 0.00015478411891519517
0.31125 0.31125 0.00015544825211301485
0.3115625 0.3115625 0.0001529282507172035
0.311875 0.311875 0.00015106811200821826
0.3121875 0.3121875 0.00015036436182289006
0.31250000000000006 0.31250000000000006 0.00015113605081647392
0.31281250000000005 0.31281250000000005 0.00014970238742530444
0.31312500000000004 0.31312500000000004 0.00014922279462272414
0.31343750000000004 0.31343750000000004 0.00015025939802637632
0.31375000000000003 0.31375000000000003 0.0001485077767496656
0.3140625 0.3140625 0.00014737744406756768
0.314375 0.314375 0.0001448546968461477
0.3146875 0.3146875 0.00014375240819619633
0.315 0.315 0.00014329124662863308
0.31531250000000005 0.31531250000000005 0.00014219975932096567
0.31562500000000004 0.31562500000000004 0.00014242501650237613
0.31593750000000004 0.31593750000000004 0.0001413963258568296
0.31625000000000003 0.31625000000000003 0.0001412271415869465
0.3165625 0.3165625 0.00013808254923529406
0.316875 0.316875 0.00013895141444448508
0.3171875 0.3171875 0.0001380519581838034
0.3175 0.3175 0.00013866391570761675
0.31781250000000005 0.31781250000000005 0.00013723503880123852
0.31812500000000005 0.31812500000000005 0.0001382421641677037
0.31843750000000004 0.31843750000000004 0.0001350037122852704
0.31875000000000003 0.31875000000000003 0.0001354140624768255
0.3190625 0.3190625 0.00013302200962732406
0.319375 0.319375 0.00013152189097948648
0.3196875 0.3196875 0.0001336577375830345
0.32 0.32 0.00013153072890216604
0.32031250000000006 0.32031250000000006 0.00013108661756195718
0.32062500000000005 0.32062500000000005 0.00012867059902819808
0.32093750000000004 0.32093750000000004 0.00012803967495442626
0.32125000000000004 0.32125000000000004 0.0001280235136441801
0.32156250000000003 0.32156250000000003 0.00012879628010124702
0.321875 0.321875 0.0001257228290259388
0.3221875 0.3221875 0.00012506826460408825
0.3225 0.3225 0.0001241140390455174
0.3228125 0.3228125 0.00012236355495299567
0.32312500000000005 0.32312500000000005 0.00012321648931743368
0.32343750000000004 0.32343750000000004 0.00012197411950788596
0.32375000000000004 0.32375000000000004 0.00012106604681772707
0.32406250000000003 0.32406250000000003 0.00011991991562921965
0.324375 0.324375 0.0001191900107261831
0.3246875 0.3246875 0.00012068899655392508
0.325 0.325 0.00011859349725715701
0.3253125 0.3253125 0.00011710760402153036
0.32562500000000005 0.32562500000000005 0.00011633129264249201
0.32593750000000005 0.32593750000000005 0.00011577748823127514
0.32625000000000004 0.32625000000000004 0.00011534455684438698
0.32656250000000003 0.32656250000000003 0.00011510183415042879
0.326875 0.326875 0.00011187837363177552
0.3271875 0.3271875 0.00011196894440472136
0.3275 0.3275 0.00011055007730657683
0.3278125 0.3278125 0.00011179341323779864
0.32812500000000006 0.32812500000000006 0.00011076019509351692
0.32843750000000005 0.32843750000000005 0.00010942437109131138
0.32875000000000004 0.32875000000000004 0.0001096613444869683
0.32906250000000004 0.32906250000000004 0.00010978038542482538
0.32937500000000003 0.32937500000000003 0.00010787993561038833
0.3296875 0.3296875 0.00010708618572958579
0.33 0.33 0.00010731205816930995
0.3303125 0.3303125 0.00010518065757371544
0.330625 0.330625 0.00010543249768211831
0.33093750000000005 0.33093750000000005 0.00010428864676040295
0.33125000000000004 0.33125000000000004 0.00010312922528539899
0.33156250000000004 0.33156250000000004 0.00010161398576226562
0.33187500000000003 0.33187500000000003 0.00010321444749356859
0.3321875 0.3321875 0.0001000997043168302
0.3325 0.3325 0.00010175026250730241
0.3328125 0.3328125 0.00009901103430813129
0.333125 0.333125 0.00009756529447800316
0.33343750000000005 0.33343750000000005 0.0000974421994403472
0.33375000000000005 0.33375000000000005 0.00009819699593499788
0.33406250000000004 0.33406250000000004 0.00009521824909695974
0.33437500000000003 0.33437500000000003 0.00009405981771914827
0.3346875 0.3346875 0.00009313077867780195
0.335 0.335 0.00009271735416681504
0.3353125 0.3353125 0.00009454054347827372
0.335625 0.335625 0.00009000435643903782
0.33593750000000006 0.33593750000000006 0.00009276611130511583
0.33625000000000005 0.33625000000000005 0.00009024784963811708
0.33656250000000004 0.33656250000000004 0.00009121748046938649
0.33687500000000004 0.33687500000000004 0.00008907205047308496
0.33718750000000003 0.33718750000000003 0.00008845718700197636
0.3375 0.3375 0.00008771911704800236
0.3378125 0.3378125 0.00008521588367187908
0.338125 0.338125 0.00008653116994316565
0.3384375 0.3384375 0.0000870460689555886
0.33875000000000005 0.33875000000000005 0.00008519686192564441
0.33906250000000004 0.33906250000000004 0.00008332248722323131
0.33937500000000004 0.33937500000000004 0.0000846448780223248
0.33968750000000003 0.33968750000000003 0.0000849424441497696
0.34 0.34 0.00008505025696599707
0.3403125 0.3403125 0.00008270537995988493
0.340625 0.340625 0.00007829725750727707
0.3409375 0.3409375 0.00008067287272353683
0.34125000000000005 0.34125000000000005 0.00008121377642237296
0.34156250000000005 0.34156250000000005 0.00007783678350677239
0.34187500000000004 0.34187500000000004 0.00007890418473722311
0.34218750000000003 0.34218750000000003 0.00007724016960764326
0.3425 0.3425 0.00007827729077529742
0.3428125 0.3428125 0.00007661793530479039
0.343125 0.343125 0.00007557640161297334
0.3434375 0.3434375 0.0000746569886403517
0.34375000000000006 0.34375000000000006 0.00007510825519493853
0.34406250000000005 0.34406250000000005 0.00007418795170708074
0.34437500000000004 0.34437500000000004 0.00007206609783400969
0.34468750000000004 0.34468750000000004 0.00007031717514225896
0.34500000000000003 0.34500000000000003 0.00007119877988850536
0.3453125 0.3453125 0.00007233418283304825
0.345625 0.345625 0.00007145629452350217
0.3459375 0.3459375 0.00007045507217469653
0.34625 0.34625 0.0000693562259400945
0.34656250000000005 0.34656250000000005 0.00006746969358640279
0.34687500000000004 0.34687500000000004 0.00006849066530444618
0.34718750000000004 0.34718750000000004 0.00006884860647110217
0.34750000000000003 0.34750000000000003 0.00006570924236325469
0.3478125 0.3478125 0.00006403890805355318
0.348125 0.348125 0.00006475401864388216
0.3484375 0.3484375 0.00006327059260398876
0.34875 0.34875 0.0000640232405546957
0.34906250000000005 0.34906250000000005 0.00006277192608296697
0.34937500000000005 0.34937500000000005 0.00005914620142336317
0.34968750000000004 0.34968750000000004 0.00006247901519585629
0.35000000000000003 0.35000000000000003 0.00006041682887003905
0.3503125 0.3503125 0.00005868403831942742
0.350625 0.350625 0.00005791781009497276
0.3509375 0.3509375 0.00005955376430735325
0.35125 0.35125 0.000058205370541699299
0.35156250000000006 0.35156250000000006 0.00005672681604600762
0.35187500000000005 0.35187500000000005 0.00005747941807245999
0.35218750000000004 0.35218750000000004 0.00005484268364331496
0.35250000000000004 0.35250000000000004 0.00005815273598737587
0.35281250000000003 0.35281250000000003 0.00005608100212950028
0.353125 0.353125 0.000054039050455070547
0.3534375 0.3534375 0.00005183998431113735
0.35375 0.35375 0.00005391080278691919
0.3540625 0.3540625 0.000053390691402353018
0.35437500000000005 0.35437500000000005 0.000050624145115415
0.35468750000000004 0.35468750000000004 0.000051843929604731938
0.35500000000000004 0.35500000000000004 0.000051779467961946167
0.35531250000000003 0.35531250000000003 0.000051804329972814287
0.355625 0.355625 0.00005195125469155355
0.3559375 0.3559375 0.000047700091710981118
0.35625 0.35625 0.00004746082764957516
0.3565625 0.3565625 0.00004945451216570876
0.35687500000000005 0.35687500000000005 0.000049197901044644346
0.35718750000000005 0.35718750000000005 0.000046932390587161918
0.35750000000000004 0.35750000000000004 0.00004519873755857751
0.35781250000000003 0.35781250000000003 0.00004546085760922684
0.358125 0.358125 0.0000469247433214955
0.3584375 0.3584375 0.000044868559864921019
0.35875 0.35875 0.00004446339461556056
0.3590625 0.3590625 0.00004382070215540584
0.35937500000000006 0.35937500000000006 0.000044317988002853567
0.35968750000000005 0.35968750000000005 0.00004185510264618884
0.36000000000000004 0.36000000000000004 0.00004142951495853675
0.36031250000000004 0.36031250000000004 0.000041251879426876717
0.36062500000000003 0.36062500000000003 0.00004179078301460914
0.3609375 0.3609375 0.00004162051858857407
0.36125 0.36125 0.00004081586028044479
0.3615625 0.3615625 0.000039013134570197559
0.361875 0.361875 0.000036878867763561377
0.36218750000000005 0.36218750000000005 0.00003829362716572214
0.36250000000000004 0.36250000000000004 0.000038050357551089247
0.36281250000000004 0.36281250000000004 0.000038483355836188769
0.36312500000000003 0.36312500000000003 0.000036307090092562336
0.3634375 0.3634375 0.00003713827696744733
0.36375 0.36375 0.00003545902967802566
0.3640625 0.3640625 0.000036767995710316388
0.364375 0.364375 0.000034816642268884957
0.36468750000000005 0.36468750000000005 0.0000341888622022813
0.36500000000000005 0.36500000000000005 0.00003414736606860354
0.36531250000000004 0.36531250000000004 0.00003377700861898896
0.36562500000000003 0.36562500000000003 0.00003226100739058181
0.3659375 0.3659375 0.000031655641652045797
0.36625 0.36625 0.000032291499971672349
0.3665625 0.3665625 0.00003167667980413731
0.366875 0.366875 0.00003093139318770065
0.36718750000000006 0.36718750000000006 0.00003100914529498896
0.36750000000000005 0.36750000000000005 0.00003178060591759585
0.36781250000000004 0.36781250000000004 0.00002858941111410422
0.36812500000000004 0.36812500000000004 0.00002941579467444493
0.36843750000000003 0.36843750000000003 0.00002713883622610855
0.36875 0.36875 0.000028809678161974198
0.3690625 0.3690625 0.000026527502350453376
0.369375 0.369375 0.000027422584197611494
0.3696875 0.3696875 0.000027793815984198204
0.37000000000000005 0.37000000000000005 0.000025071161353709086
0.37031250000000004 0.37031250000000004 0.00002564870044574559
0.37062500000000004 0.37062500000000004 0.00002721114912001627
0.37093750000000003 0.37093750000000003 0.000022721652147267736
0.37125 0.37125 0.000024837884203171666
0.3715625 0.3715625 0.000023982602985895403
0.371875 0.371875 0.000023405591522145175
0.3721875 0.3721875 0.000020639538445171023
0.37250000000000005 0.37250000000000005 0.000022609565565546206
0.37281250000000005 0.37281250000000005 0.000022810885010632116
0.37312500000000004 0.37312500000000004 0.00002265861580456809
0.37343750000000003 0.37343750000000003 0.000020924571670164948
0.37375 0.37375 0.00002044521323710404
0.3740625 0.3740625 0.000021057841094109833
0.374375 0.374375 0.000020218397903860485
0.3746875 0.3746875 0.000020160097784435684
0.37500000000000006 0.37500000000000006 0.000020325527488982256
0.37531250000000005 0.37531250000000005 0.000017638202199307046
0.37562500000000004 0.37562500000000004 0.000019040634118991916
0.37593750000000004 0.37593750000000004 0.00001894060449503628
0.37625000000000003 0.37625000000000003 0.0000174510358226751
0.3765625 0.3765625 0.000017495239015906428
0.376875 0.376875 0.00001631842665772269
0.3771875 0.3771875 0.000016715009936830594
0.37750000000000006 0.37750000000000006 0.000017192111546890128
0.37781250000000005 0.37781250000000005 0.000016429795712068
0.37812500000000004 0.37812500000000004 0.000015703923000996159
0.37843750000000004 0.37843750000000004 0.000014886317234262222
0.37875000000000003 0.37875000000000003 0.000015937220232514945
0.3790625 0.3790625 0.000013900802531879452
0.379375 0.379375 0.000014317365525629478
0.3796875 0.3796875 0.00001556739681809593
0.38 0.38 0.000014856641521018269
0.38031250000000005 0.38031250000000005 0.00001280907806778522
0.38062500000000005 0.38062500000000005 0.000013774564778580817
0.38093750000000004 0.38093750000000004 0.000013782617588517
0.38125000000000003 0.38125000000000003 0.000012146747249058138
0.3815625 0.3815625 0.000011447407231603081
0.381875 0.381875 0.000010449577296768001
0.3821875 0.3821875 0.0000130223713238102
0.3825 0.3825 0.000010716500410986219
0.38281250000000006 0.38281250000000006 0.000011869478999837155
0.38312500000000005 0.38312500000000005 0.000010240496361752004
0.38343750000000004 0.38343750000000004 0.000012070000348208318
0.38375000000000004 0.38375000000000004 0.000011273091330704134
0.38406250000000003 0.38406250000000003 0.000012356823116879874
0.384375 0.384375 0.000009324068041935863
0.3846875 0.3846875 0.00000945870575592663
0.385 0.385 0.000009009098210948415
0.38531250000000006 0.38531250000000006 0.00000765461853916965
0.38562500000000005 0.38562500000000005 0.000008670040687601085
0.38593750000000004 0.38593750000000004 0.000008654138744945955
0.38625000000000004 0.38625000000000004 0.000008659220623595185
0.38656250000000003 0.38656250000000003 0.00000909124387133835
0.386875 0.386875 0.000008375474213571867
0.3871875 0.3871875 0.000007306953023308816
0.3875 0.3875 0.000007959247357107219
0.3878125 0.3878125 0.00000660027774489029
0.38812500000000005 0.38812500000000005 0.0000059873422037551829
0.38843750000000005 0.38843750000000005 0.0000068267516719997959
0.38875000000000004 0.38875000000000004 0.000006184131297755119
0.38906250000000003 0.38906250000000003 0.000005499880799697456
0.389375 0.389375 0.000007773644819013054
0.3896875 0.3896875 0.00000701214829602133
0.39 0.39 0.000007029874188896703
0.3903125 0.3903125 0.00000429178464082851
0.39062500000000006 0.39062500000000006 0.000006689377377590213
0.39093750000000005 0.39093750000000005 0.000005305363016232516
0.39125000000000004 0.39125000000000004 0.0000035176538615493506
0.39156250000000004 0.39156250000000004 0.000005705112363480174
0.39187500000000003 0.39187500000000003 0.0000034742459218441419
0.3921875 0.3921875 0.000002687330795428833
0.3925 0.3925 0.000004704558286399709
0.3928125 0.3928125 0.000002201889399233042
0.39312500000000006 0.39312500000000006 0.0000037835626167417024
0.39343750000000005 0.39343750000000005 0.0000020508453732139997
0.39375000000000004 0.39375000000000004 0.000005073137887400252
0.39406250000000004 0.39406250000000004 0.000003602538968124861
0.39437500000000003 0.39437500000000003 0.000002562588542701831
0.3946875 0.3946875 0.0000032987317760965275
0.395 0.395 0.0000035363414144948216
0.3953125 0.3953125 0.000003446053099209268
0.395625 0.395625 0.0000033530068876063097
0.39593750000000005 0.39593750000000005 0.0000025701199009001598
0.39625000000000005 0.39625000000000005 0.0000021279403524801165
0.39656250000000004 0.39656250000000004 0.0000035166839310691257
0.39687500000000003 0.39687500000000003 0.0000022528706267258286
0.3971875 0.3971875 0.000002925518792858963
0.3975 0.3975 0.0000016742855786061303
0.3978125 0.3978125 0.0000021089053588643359
0.398125 0.398125 0.00000152457557090369
0.39843750000000006 0.39843750000000006 0.0
0.39875000000000005 0.39875000000000005 9.020372467887687e-7
0.39906250000000004 0.39906250000000004 0.0000015667970727320275
0.39937500000000004 0.39937500000000004 0.0000010998036025663917
0.39968750000000003 0.39968750000000003 0.000001027300543213921
0.4 0.4 3.828515300562628e-7
0.4003125 0.4003125 0.000001612083706065419
0.400625 0.400625 0.0000018186348713099309
0.40093750000000006 0.40093750000000006 7.588932753289858e-7
0.40125000000000005 0.40125000000000005 0.0000013704845376033407
0.40156250000000004 0.40156250000000004 5.113728959408735e-7
0.40187500000000004 0.40187500000000004 6.850002759437078e-7
0.40218750000000003 0.40218750000000003 0.0000013458557166372873
0.4025 0.4025 0.000002547137280305275
0.4028125 0.4028125 0.0000037839078850181826
0.403125 0.403125 0.0000023590484487836227
0.4034375 0.4034375 0.000002433773682781234
0.40375000000000005 0.40375000000000005 0.0000016663051991395008
0.40406250000000005 0.40406250000000005 0.000003321030948640817
0.40437500000000004 0.40437500000000004 0.00000282317929355179
0.40468750000000003 0.40468750000000003 0.000001538016071282581
0.405 0.405 0.0000018099322963889293
0.4053125 0.4053125 8.156219003193125e-7
0.405625 0.405625 0.000002526319238924232
0.4059375 0.4059375 4.444972858150633e-7
0.40625000000000006 0.40625000000000006 0.0000014720914215573113
0.40656250000000005 0.40656250000000005 0.000004482726222665217
0.40687500000000004 0.40687500000000004 0.0000019534918315037058
0.40718750000000004 0.40718750000000004 0.0000019457923878109068
0.40750000000000003 0.40750000000000003 0.0000032806280810649499
0.4078125 0.4078125 0.0000013677359365399009
0.408125 0.408125 0.000002503230252509604
0.4084375 0.4084375 0.000002272797393400002
0.40875000000000006 0.40875000000000006 0.0000026446252460405404
0.40906250000000005 0.40906250000000005 0.0000012988365516298346
0.40937500000000004 0.40937500000000004 0.0000036678658515768016
0.40968750000000004 0.40968750000000004 0.000004429598200530853
0.41000000000000003 0.41000000000000003 0.0000036949268252961934
0.4103125 0.4103125 0.000004606055998614101
0.410625 0.410625 0.000002966622426446347
0.4109375 0.4109375 0.000004711243403133819
0.41125 0.41125 0.000004370578702663061
0.41156250000000005 0.41156250000000005 0.000005442090244216051
0.41187500000000005 0.41187500000000005 0.000005531897968989448
0.41218750000000004 0.41218750000000004 0.000003668844696430335
0.41250000000000003 0.41250000000000003 0.000004641757539301577
0.4128125 0.4128125 0.000005488027662142487
0.413125 0.413125 0.00000506486903504292
0.4134375 0.4134375 0.000005935131177221798
0.41375 0.41375 0.000005638795314120146
0.41406250000000006 0.41406250000000006 0.000006768057947799974
0.41437500000000005 0.41437500000000005 0.00000651119448318515
0.41468750000000004 0.41468750000000004 0.0000032885151411817189
0.41500000000000004 0.41500000000000004 0.000004810997888946825
0.41531250000000003 0.41531250000000003 0.000006716132168124679
0.415625 0.415625 0.000005217923856128495
0.4159375 0.4159375 0.0000062898229090211248
0.41625 0.41625 0.000007297142841999915
0.41656250000000006 0.41656250000000006 0.000009449771697540367
0.41687500000000005 0.41687500000000005 0.000009520138305581347
0.41718750000000004 0.41718750000000004 0.000008776213553629803
0.41750000000000004 0.41750000000000004 0.000008032654700333708
0.41781250000000003 0.41781250000000003 0.000006171984917794043
0.418125 0.418125 0.00000744923034739646
0.4184375 0.4184375 0.000008818964767789756
0.41875 0.41875 0.000006975779025807289
0.4190625 0.4190625 0.000009135662653140923
0.41937500000000005 0.41937500000000005 0.000009715504673711605
0.41968750000000005 0.41968750000000005 0.000009648329527814663
0.42000000000000004 0.42000000000000004 0.000011039794639093419
0.42031250000000003 0.42031250000000003 0.000009888826161098244
0.420625 0.420625 0.000011882594339425554
0.4209375 0.4209375 0.000012016081087173544
0.42125 0.42125 0.000010974420437442369
0.4215625 0.4215625 0.000012545442963711213
0.42187500000000006 0.42187500000000006 0.000011803154632922903
0.42218750000000005 0.42218750000000005 0.00001303194529042286
0.42250000000000004 0.42250000000000004 0.000010363079191878203
0.42281250000000004 0.42281250000000004 0.000014196643307773165
0.42312500000000003 0.42312500000000003 0.000014890208336464063
0.4234375 0.4234375 0.000014912794257792629
0.42375 0.42375 0.00001683857608192216
0.4240625 0.4240625 0.000015313303657540825
0.42437500000000006 0.42437500000000006 0.000015671593763848345
0.42468750000000005 0.42468750000000005 0.000016786337250449436
0.42500000000000004 0.42500000000000004 0.000017320086548696193
0.42531250000000004 0.42531250000000004 0.00001720301901056274
0.42562500000000003 0.42562500000000003 0.00001823104129701714
0.4259375 0.4259375 0.000019361342637287
0.42625 0.42625 0.000018077918247255709
0.4265625 0.4265625 0.000020670476676540069
0.426875 0.426875 0.000019131724308058387
0.42718750000000005 0.42718750000000005 0.000019479086965259249
0.42750000000000005 0.42750000000000005 0.00002203853831214247
0.42781250000000004 0.42781250000000004 0.000020841643443107295
0.42812500000000003 0.42812500000000003 0.000023156055480337319
0.4284375 0.4284375 0.00002183028590338823
0.42875 0.42875 0.000021601010026406354
0.4290625 0.4290625 0.000021589382063245218
0.429375 0.429375 0.000024816911713720079
0.42968750000000006 0.42968750000000006 0.00002442974341105485
0.43000000000000005 0.43000000000000005 0.000024763982951045883
0.43031250000000004 0.43031250000000004 0.000026315495480744767
0.43062500000000004 0.43062500000000004 0.000025473508122520438
0.43093750000000003 0.43093750000000003 0.000027484271807699596
0.43125 0.43125 0.000028628646936647264
0.4315625 0.4315625 0.00002930114750401651
0.431875 0.431875 0.000030198409059922
0.43218750000000006 0.43218750000000006 0.000029153675772000124
0.43250000000000005 0.43250000000000005 0.000029675162987982869
0.43281250000000004 0.43281250000000004 0.000031098133879393596
0.43312500000000004 0.43312500000000004 0.00003113214948967358
0.43343750000000003 0.43343750000000003 0.000031721511786760777
0.43375 0.43375 0.000033477250503978097
0.4340625 0.4340625 0.00003358468171709648
0.434375 0.434375 0.00003435858497485405
0.4346875 0.4346875 0.000035071207741361568
0.43500000000000005 0.43500000000000005 0.000036458118995592309
0.43531250000000005 0.43531250000000005 0.000036929336642166726
0.43562500000000004 0.43562500000000004 0.00003676694679455517
0.43593750000000003 0.43593750000000003 0.00003856960739319603
0.43625 0.43625 0.000038554511106623387
0.4365625 0.4365625 0.000038392873850964297
0.436875 0.436875 0.000039482399809656439
0.4371875 0.4371875 0.00003930816097556507
0.43750000000000006 0.43750000000000006 0.00004157476395505791
0.43781250000000005 0.43781250000000005 0.00003917465161417592
0.43812500000000004 0.43812500000000004 0.00004235753350062988
0.43843750000000004 0.43843750000000004 0.0000427252025692201
0.43875000000000003 0.43875000000000003 0.000043395360122661079
0.4390625 0.4390625 0.00004305431642961862
0.439375 0.439375 0.000044419388615741067
0.4396875 0.4396875 0.00004463570200013224
0.44000000000000006 0.44000000000000006 0.00004736839980811993
0.44031250000000005 0.44031250000000005 0.000047426768545608656
0.44062500000000004 0.44062500000000004 0.00004582988526456933
0.44093750000000004 0.44093750000000004 0.000047987065980806799
0.44125000000000003 0.44125000000000003 0.00005042072917974211
0.4415625 0.4415625 0.00005036268541064022
0.441875 0.441875 0.00005299238581939344
0.4421875 0.4421875 0.0000512240898891366
0.4425 0.4425 0.00005416519923871516
0.44281250000000005 0.44281250000000005 0.000055949210148655549
0.44312500000000005 0.44312500000000005 0.00005578686550607555
0.44343750000000004 0.44343750000000004 0.000055689574783489187
0.44375000000000003 0.44375000000000003 0.000055556714616091248
0.4440625 0.4440625 0.00005713102620974247
0.444375 0.444375 0.0000589506984597958
0.4446875 0.4446875 0.00005956392974163893
0.445 0.445 0.00006202750006856792
0.44531250000000006 0.44531250000000006 0.00006206929878211666
0.44562500000000005 0.44562500000000005 0.00006402353490702191
0.44593750000000004 0.44593750000000004 0.00006348969007547497
0.44625000000000004 0.44625000000000004 0.0000639020583753972
0.44656250000000003 0.44656250000000003 0.00006659411317287245
0.446875 0.446875 0.00006793723668856345
0.4471875 0.4471875 0.00006903264096232056
0.4475 0.4475 0.00007019787755925642
0.44781250000000006 0.44781250000000006 0.00006991365322095861
0.44812500000000005 0.44812500000000005 0.00007116642946405541
0.44843750000000004 0.44843750000000004 0.00007167835241344683
0.44875000000000004 0.44875000000000004 0.00007321926805849144
0.44906250000000003 0.44906250000000003 0.0000739368182235103
0.449375 0.449375 0.00007471669078000742
0.4496875 0.4496875 0.00007687066657206522
0.45 0.45 0.00007676012451555107
0.4503125 0.4503125 0.00007713021428266286
0.45062500000000005 0.45062500000000005 0.00008011390214354757
0.45093750000000005 0.45093750000000005 0.00008008831409373396
0.45125000000000004 0.45125000000000004 0.00007879431201916163
0.45156250000000003 0.45156250000000003 0.00008080192846623171
0.451875 0.451875 0.00008219054707213228
0.4521875 0.4521875 0.00008293535241220995
0.4525 0.4525 0.00008275926273229508
0.4528125 0.4528125 0.00008595781658968151
0.45312500000000006 0.45312500000000006 0.00008805115178857207
0.45343750000000005 0.45343750000000005 0.0000881213999204914
0.45375000000000004 0.45375000000000004 0.0000890516362427051
0.45406250000000004 0.45406250000000004 0.00009059857022552267
0.45437500000000003 0.45437500000000003 0.00009234352994905143
0.4546875 0.4546875 0.00009265594475958423
0.455 0.455 0.00009330644605829938
0.4553125 0.4553125 0.00009535448055745122
0.45562500000000006 0.45562500000000006 0.00009637083502963786
0.45593750000000005 0.45593750000000005 0.00009686094554834995
0.45625000000000004 0.45625000000000004 0.00009988384287444645
0.45656250000000004 0.45656250000000004 0.00010256893074050885
0.45687500000000003 0.45687500000000003 0.00010309855749824438
0.4571875 0.4571875 0.00010168450574216039
0.4575 0.4575 0.000105787447925509
0.4578125 0.4578125 0.00010622145665480993
0.458125 0.458125 0.00010556469448146544
0.45843750000000005 0.45843750000000005 0.00010956333895748791
0.45875000000000005 0.45875000000000005 0.0001107627652120923
0.45906250000000004 0.45906250000000004 0.00011057281635500082
0.45937500000000003 0.45937500000000003 0.0001114641263100266
0.4596875 0.4596875 0.00011600795175291021
0.46 0.46 0.00011505023216901232
0.4603125 0.4603125 0.0001160062182791783
0.460625 0.460625 0.0001162468736523109
0.46093750000000006 0.46093750000000006 0.00012105190718251347
0.46125000000000005 0.46125000000000005 0.00012239624115479246
0.46156250000000004 0.46156250000000004 0.00012288415368805048
0.46187500000000004 0.46187500000000004 0.00012402317831117064
0.46218750000000003 0.46218750000000003 0.00012447466686810958
0.4625 0.4625 0.00012608280629626203
0.4628125 0.4628125 0.00012797254145834806
0.463125 0.463125 0.00013003207199951912
0.46343750000000006 0.46343750000000006 0.00013207563163933805
0.46375000000000005 0.46375000000000005 0.00013116484342321242
0.46406250000000004 0.46406250000000004 0.00013353909349267314
0.46437500000000004 0.46437500000000004 0.00013506942723731256
0.46468750000000003 0.46468750000000003 0.00013636898897646912
0.465 0.465 0.0001346665085134337
0.4653125 0.4653125 0.00014012227008411491
0.465625 0.465625 0.00013968551152864997
0.4659375 0.4659375 0.00014440823739364213
0.46625000000000005 0.46625000000000005 0.00014514624916548465
0.46656250000000005 0.46656250000000005 0.0001461780442926736
0.46687500000000004 0.46687500000000004 0.00014825217622724913
0.46718750000000003 0.46718750000000003 0.00014957699541282807
0.4675 0.4675 0.00015238748199735243
0.4678125 0.4678125 0.0001523740996031907
0.468125 0.468125 0.00015412525150180773
0.4684375 0.4684375 0.0001557494509940242
0.46875000000000006 0.46875000000000006 0.00015578742520646943
0.46906250000000005 0.46906250000000005 0.00015997955664824202
0.46937500000000004 0.46937500000000004 0.00015939344923515653
0.46968750000000004 0.46968750000000004 0.00016328013953357168
0.47000000000000003 0.47000000000000003 0.00016434088409259125
0.4703125 0.4703125 0.00016630120943178544
0.470625 0.470625 0.00016878704896014274
0.4709375 0.4709375 0.00017005046158527894
0.47125000000000006 0.47125000000000006 0.0001716103509862552
0.47156250000000005 0.47156250000000005 0.00017326492770509093
0.47187500000000004 0.47187500000000004 0.00017293317591856965
0.47218750000000004 0.47218750000000004 0.00017552413877384607
0.47250000000000003 0.47250000000000003 0.0001781199610001966
0.4728125 0.4728125 0.0001794458851282897
0.473125 0.473125 0.00018066803278548568
0.4734375 0.4734375 0.00018338442802985573
0.47375 0.47375 0.00018289564426851444
0.47406250000000005 0.47406250000000005 0.00018647805169198995
0.47437500000000005 0.47437500000000005 0.00018662170131453204
0.47468750000000004 0.47468750000000004 0.00019071797649980742
0.47500000000000003 0.47500000000000003 0.00019256964900170542
0.4753125 0.4753125 0.0001950373577031773
0.475625 0.475625 0.00019603918992855835
0.4759375 0.4759375 0.00019834596991113253
0.47625 0.47625 0.00019984442629715146
0.47656250000000006 0.47656250000000006 0.00020119896432448678
0.47687500000000005 0.47687500000000005 0.00020325851425719298
0.47718750000000004 0.47718750000000004 0.00020599895992946671
0.47750000000000004 0.47750000000000004 0.00020874044888184287
0.47781250000000003 0.47781250000000003 0.00020860804217244874
0.478125 0.478125 0.0002121884284434572
0.4784375 0.4784375 0.00021287218595896683
0.47875 0.47875 0.00021480576792161062
0.47906250000000006 0.47906250000000006 0.00021839589912587214
0.47937500000000005 0.47937500000000005 0.00021758923623718196
0.47968750000000004 0.47968750000000004 0.00022167494090658685
0.48000000000000004 0.48000000000000004 0.00022542486694521356
0.48031250000000003 0.48031250000000003 0.00022481420224145757
0.480625 0.480625 0.00022843277117786087
0.4809375 0.4809375 0.0002304952619166189
0.48125 0.48125 0.00023271732438139646
0.4815625 0.4815625 0.00023360868109573472
0.48187500000000005 0.48187500000000005 0.00023624160688823906
0.48218750000000005 0.48218750000000005 0.00023842457769280437
0.48250000000000004 0.48250000000000004 0.00024103667500930404
0.48281250000000003 0.48281250000000003 0.00024211770483494906
0.483125 0.483125 0.0002431827827339027
0.4834375 0.4834375 0.00024797597761015743
0.48375 0.48375 0.000247476420439086
0.4840625 0.4840625 0.0002509490321877479
0.48437500000000006 0.48437500000000006 0.0002526021338129017
0.48468750000000005 0.48468750000000005 0.00025591312895133526
0.48500000000000004 0.48500000000000004 0.00025907229163073524
0.48531250000000004 0.48531250000000004 0.00025955421534512227
0.48562500000000003 0.48562500000000003 0.0002629165797148499
0.4859375 0.4859375 0.00026328814157375465
0.48625 0.48625 0.0002646638521798241
0.4865625 0.4865625 0.0002686845387123801
0.48687500000000006 0.48687500000000006 0.00027112360933916177
0.48718750000000005 0.48718750000000005 0.00027281346947095734
0.48750000000000004 0.48750000000000004 0.00027452398007400637
0.48781250000000004 0.48781250000000004 0.00027690048412098913
0.48812500000000003 0.48812500000000003 0.0002801534249100856
0.4884375 0.4884375 0.00028464157643482693
0.48875 0.48875 0.00028502531398546626
0.4890625 0.4890625 0.0002870986549360434
0.48937500000000006 0.48937500000000006 0.00028911261000025344
0.48968750000000005 0.48968750000000005 0.0002932799669060845
0.49000000000000005 0.49000000000000005 0.00029582227030912117
0.49031250000000004 0.49031250000000004 0.00029670049921559356
0.49062500000000003 0.49062500000000003 0.00030083055205173156
0.4909375 0.4909375 0.0003021315384794055
0.49125 0.49125 0.00030509337006154823
0.4915625 0.4915625 0.00030674938701989035
0.491875 0.491875 0.00030918505629476834
0.49218750000000006 0.49218750000000006 0.00031243150711478165
0.49250000000000005 0.49250000000000005 0.0003125522363206847
0.49281250000000004 0.49281250000000004 0.0003163514834715293
0.49312500000000004 0.49312500000000004 0.00031781475238036545
0.49343750000000003 0.49343750000000003 0.00032309794721131817
0.49375 0.49375 0.0003232621100827288
0.4940625 0.4940625 0.00032671028529852614
0.494375 0.494375 0.0003299835521169813
0.49468750000000006 0.49468750000000006 0.0003335425654366032
0.49500000000000005 0.49500000000000005 0.00033487265690383553
0.49531250000000004 0.49531250000000004 0.0003391135047201939
0.49562500000000004 0.49562500000000004 0.0003399790104161042
0.49593750000000003 0.49593750000000003 0.00034227079643286854
0.49625 0.49625 0.00034740352779965905
0.4965625 0.4965625 0.0003488028254337935
0.496875 0.496875 0.0003508396293735489
0.49718750000000006 0.49718750000000006 0.0003517004076106922
0.49750000000000005 0.49750000000000005 0.00035577059757031993
0.49781250000000005 0.49781250000000005 0.0003594583733277321
0.49812500000000004 0.49812500000000004 0.0003621462664695006
0.49843750000000003 0.49843750000000003 0.0003637748467065628
0.49875 0.49875 0.000367202730159168
0.4990625 0.4990625 0.0003696694835332009
0.499375 0.499375 0.00037338595871096907
0.4996875 0.4996875 0.0003767187085338034
0.5 0.5 0.00037920323944079336
0.5003125 0.5003125 0.0003822069215908936
0.500625 0.500625 0.00038352298930812963
0.5009375 0.5009375 0.0003871896710372172
0.50125 0.50125 0.00038940682522997286
0.5015625 0.5015625 0.0003937288050600467
0.5018750000000001 0.5018750000000001 0.0003963193223095462
0.5021875 0.5021875 0.00039941323943495796
0.5025000000000001 0.5025000000000001 0.0004031254168327748
0.5028125 0.5028125 0.00040481725001155407
0.503125 0.503125 0.000407489741105675
0.5034375 0.5034375 0.0004114895773878968
0.50375 0.50375 0.0004144691396291581
0.5040625000000001 0.5040625000000001 0.0004156369505670778
0.504375 0.504375 0.0004212815078748652
0.5046875000000001 0.5046875000000001 0.00042089516639267943
0.505 0.505 0.00042625182748359233
0.5053125 0.5053125 0.0004277796716443099
0.505625 0.505625 0.0004317535215446388
0.5059375 0.5059375 0.0004351927032084326
0.50625 0.50625 0.00043879202163496386
0.5065625 0.5065625 0.00044199621735614106
0.5068750000000001 0.5068750000000001 0.0004448988955860759
0.5071875 0.5071875 0.00044777627204378896
0.5075000000000001 0.5075000000000001 0.0004486579207905812
0.5078125 0.5078125 0.0004539211296141812
0.508125 0.508125 0.00045733045744250877
0.5084375 0.5084375 0.0004611964670593589
0.50875 0.50875 0.00046405096331638665
0.5090625000000001 0.5090625000000001 0.0004633042769326082
0.509375 0.509375 0.0004704683443533819
0.5096875000000001 0.5096875000000001 0.0004742411977286332
0.51 0.51 0.00047764165982672424
0.5103125000000001 0.5103125000000001 0.000479875172058817
0.510625 0.510625 0.00048255571739084916
0.5109375 0.5109375 0.00048503319196320965
0.51125 0.51125 0.0004887965852139224
0.5115625 0.5115625 0.00049371229978247
0.5118750000000001 0.5118750000000001 0.0004938775396078868
0.5121875 0.5121875 0.0004987416930981274
0.5125000000000001 0.5125000000000001 0.0005005551517907688
0.5128125 0.5128125 0.0005056569643298325
0.513125 0.513125 0.0005103299843539208
0.5134375 0.5134375 0.000512702592064211
0.51375 0.51375 0.0005170209065744461
0.5140625 0.5140625 0.0005205956422534771
0.514375 0.514375 0.0005230235122023207
0.5146875000000001 0.5146875000000001 0.0005279624488505162
0.515 0.515 0.0005318550586717447
0.5153125000000001 0.5153125000000001 0.0005357642444464128
0.515625 0.515625 0.0005361614839360264
0.5159375 0.5159375 0.0005409626200323779
0.51625 0.51625 0.0005440954207420063
0.5165625 0.5165625 0.0005491279454156034
0.5168750000000001 0.5168750000000001 0.000553553999862982
0.5171875 0.5171875 0.000556157235856204
0.5175000000000001 0.5175000000000001 0.0005600434975255157
0.5178125 0.5178125 0.000561325182947514
0.5181250000000001 0.5181250000000001 0.0005663691479406892
0.5184375 0.5184375 0.0005701253244268475
0.51875 0.51875 0.0005732037629384462
0.5190625 0.5190625 0.0005779362534711501
0.519375 0.519375 0.0005809505842569128
0.5196875000000001 0.5196875000000001 0.0005862907734857201
0.52 0.52 0.0005883813272129613
0.5203125000000001 0.5203125000000001 0.0005898838545275505
0.520625 0.520625 0.0005972847609114486
0.5209375 0.5209375 0.000597804612939549
0.52125 0.52125 0.000604891528967206
0.5215625 0.5215625 0.0006081857330017723
0.521875 0.521875 0.0006117273326475487
0.5221875 0.5221875 0.0006160072730396727
0.5225000000000001 0.5225000000000001 0.0006184647909521206
0.5228125 0.5228125 0.0006226516736031499
0.5231250000000001 0.5231250000000001 0.0006256804701420264
0.5234375 0.5234375 0.0006299677628535917
0.52375 0.52375 0.0006341084072234039
0.5240625 0.5240625 0.0006383956014364283
0.524375 0.524375 0.0006433762910859546
0.5246875000000001 0.5246875000000001 0.0006467301672092197
0.525 0.525 0.0006503360435557025
0.5253125000000001 0.5253125000000001 0.0006548798886198278
0.525625 0.525625 0.0006580243558485991
0.5259375000000001 0.5259375000000001 0.0006621387352675054
0.52625 0.52625 0.0006678383251562519
0.5265625 0.5265625 0.0006703227443405522
0.526875 0.526875 0.0006746992068149512
0.5271875 0.5271875 0.0006786218573852077
0.5275000000000001 0.5275000000000001 0.0006845514366126409
0.5278125 0.5278125 0.0006864184549197976
0.5281250000000001 0.5281250000000001 0.0006914130491308471
0.5284375 0.5284375 0.0006947043448091463
0.52875 0.52875 0.0006999173161466399
0.5290625 0.5290625 0.0007040252201906694
0.529375 0.529375 0.0007074149886607576
0.5296875 0.5296875 0.0007110145643430213
0.53 0.53 0.0007156310039642314
0.5303125000000001 0.5303125000000001 0.000719729059360955
0.530625 0.530625 0.000724375479963368
0.5309375000000001 0.5309375000000001 0.0007290078322347559
0.53125 0.53125 0.0007355990302697645
0.5315625 0.5315625 0.0007394186652432664
0.531875 0.531875 0.0007437738297650747
0.5321875 0.5321875 0.0007457977402903705
0.5325000000000001 0.5325000000000001 0.0007513870437383236
0.5328125 0.5328125 0.0007561634180516897
0.5331250000000001 0.5331250000000001 0.000761035542767828
0.5334375 0.5334375 0.0007662435534664691
0.5337500000000001 0.5337500000000001 0.0007687649271967286
0.5340625 0.5340625 0.0007744606192049727
0.534375 0.534375 0.0007768404602445246
0.5346875 0.5346875 0.0007838960681775957
0.535 0.535 0.0007881319374347341
0.5353125000000001 0.5353125000000001 0.0007905108396889764
0.535625 0.535625 0.0007976081344394817
0.5359375000000001 0.5359375000000001 0.0008004793589648919
0.53625 0.53625 0.0008053792915887928
0.5365625 0.5365625 0.0008084040425872133
0.536875 0.536875 0.0008140084038734117
0.5371875 0.5371875 0.0008204265705571685
0.5375000000000001 0.5375000000000001 0.0008239695758968415
0.5378125 0.5378125 0.0008297140602093998
0.5381250000000001 0.5381250000000001 0.0008348001278104255
0.5384375 0.5384375 0.0008381258910914037
0.5387500000000001 0.5387500000000001 0.0008448615791947506
0.5390625 0.5390625 0.0008484381278857911
0.539375 0.539375 0.0008520437021883845
0.5396875 0.5396875 0.0008569475533997352
0.54 0.54 0.0008623322472789633
0.5403125000000001 0.5403125000000001 0.0008659671818307594
0.540625 0.540625 0.0008721403191156122
0.5409375000000001 0.5409375000000001 0.0008781192349859648
0.54125 0.54125 0.000882427763865657
0.5415625000000001 0.5415625000000001 0.0008883376825171366
0.541875 0.541875 0.0008906213747292345
0.5421875 0.5421875 0.000897568739549804
0.5425 0.5425 0.0009006274722643836
0.5428125 0.5428125 0.0009055800224652797
0.5431250000000001 0.5431250000000001 0.0009117930020062735
0.5434375 0.5434375 0.0009158088869379206
0.5437500000000001 0.5437500000000001 0.0009205889505558061
0.5440625 0.5440625 0.0009283888703284222
0.544375 0.544375 0.0009315003746151997
0.5446875 0.5446875 0.0009366600718271769
0.545 0.545 0.0009420956097298372
0.5453125000000001 0.5453125000000001 0.0009458264654913638
0.545625 0.545625 0.000949948230844716
0.5459375000000001 0.5459375000000001 0.0009580846372704867
0.54625 0.54625 0.0009596913611152626
0.5465625000000001 0.5465625000000001 0.0009682512495374102
0.546875 0.546875 0.0009734614573949551
0.5471875 0.5471875 0.0009789827324429592
0.5475 0.5475 0.0009836033183144985
0.5478125 0.5478125 0.0009877852287029452
0.5481250000000001 0.5481250000000001 0.000993631713429954
0.5484375 0.5484375 0.0009995026070763103
0.5487500000000001 0.5487500000000001 0.001005364759714143
0.5490625 0.5490625 0.001009971727387809
0.5493750000000001 0.5493750000000001 0.0010157166379002117
0.5496875 0.5496875 0.001019334480688379
0.55 0.55 0.001024956631333812
0.5503125 0.5503125 0.0010316168257222048
0.550625 0.550625 0.0010370921445104717
0.5509375000000001 0.5509375000000001 0.0010429724418881304
0.55125 0.55125 0.0010474365723343717
0.5515625000000001 0.5515625000000001 0.00105212050844561
0.551875 0.551875 0.0010602639015496864
0.5521875 0.5521875 0.0010657434448356892
0.5525 0.5525 0.0010709513756923953
0.5528125 0.5528125 0.0010764739396662469
0.5531250000000001 0.5531250000000001 0.001082813665374969
0.5534375 0.5534375 0.0010891120454865319
0.5537500000000001 0.5537500000000001 0.0010952431810088756
0.5540625 0.5540625 0.0010993282153591584
0.5543750000000001 0.5543750000000001 0.0011048143432401718
0.5546875 0.5546875 0.0011115359120788737
0.555 0.555 0.0011164336569543048
0.5553125 0.5553125 0.001122422737080307
0.555625 0.555625 0.001128676904317923
0.5559375000000001 0.5559375000000001 0.0011331668239513366
0.55625 0.55625 0.0011385344524236126
0.5565625000000001 0.5565625000000001 0.0011455094264569335
0.556875 0.556875 0.0011487535146902052
0.5571875000000001 0.5571875000000001 0.0011561329645858468
0.5575 0.5575 0.0011625776525561079
0.5578125 0.5578125 0.0011672177462217198
0.558125 0.558125 0.0011735004090506457
0.5584375 0.5584375 0.0011790036357615395
0.5587500000000001 0.5587500000000001 0.0011868999258397599
0.5590625 0.5590625 0.001191104842588396
0.5593750000000001 0.5593750000000001 0.0011969252989996692
0.5596875 0.5596875 0.0012034666141968512
0.56 0.56 0.0012094684584191827
0.5603125 0.5603125 0.0012158369944097153
0.560625 0.560625 0.001222736606771276
0.5609375000000001 0.5609375000000001 0.001227049748072337
0.56125 0.56125 0.0012372503658310084
0.5615625000000001 0.5615625000000001 0.001239700605053735
0.561875 0.561875 0.0012489011805930607
0.5621875000000001 0.5621875000000001 0.0012542616317962044
0.5625 0.5625 0.001258363201835545
0.5628125 0.5628125 0.0012661868295916713
0.563125 0.563125 0.0012703841144400979
0.5634375 0.5634375 0.0012774653616141226
0.5637500000000001 0.5637500000000001 0.001283285311102748
0.5640625 0.5640625 0.0012927299783489
0.5643750000000001 0.5643750000000001 0.001297273699093462
0.5646875 0.5646875 0.0013050209936711433
0.5650000000000001 0.5650000000000001 0.0013099619990393445
0.5653125 0.5653125 0.0013170390226321678
0.565625 0.565625 0.0013234203794738403
0.5659375 0.5659375 0.0013284956549758083
0.56625 0.56625 0.001338522344740526
0.5665625000000001 0.5665625000000001 0.0013432384099698527
0.566875 0.566875 0.0013495267551187005
0.5671875000000001 0.5671875000000001 0.0013566989600439738
0.5675 0.5675 0.0013587259894945986
0.5678125 0.5678125 0.0013677619655110307
0.568125 0.568125 0.0013756932968472169
0.5684375 0.5684375 0.001381714386598523
0.5687500000000001 0.5687500000000001 0.0013867870941759058
0.5690625 0.5690625 0.0013957700038767897
0.5693750000000001 0.5693750000000001 0.0014008578688266007
0.5696875 0.5696875 0.001408383754133735
0.5700000000000001 0.5700000000000001 0.0014149553757222497
0.5703125 0.5703125 0.0014221552300006412
0.570625 0.570625 0.0014283899747218493
0.5709375 0.5709375 0.0014339090765056449
0.57125 0.57125 0.0014421982078748775
0.5715625000000001 0.5715625000000001 0.0014493894404310564
0.571875 0.571875 0.0014558439203304608
0.5721875000000001 0.5721875000000001 0.0014641070486477292
0.5725 0.5725 0.0014702383653671533
0.5728125000000001 0.5728125000000001 0.0014791633083559258
0.573125 0.573125 0.0014847096326945156
0.5734375 0.5734375 0.00149109449507301
0.57375 0.57375 0.0015012140192234279
0.5740625 0.5740625 0.0015050217563716733
0.5743750000000001 0.5743750000000001 0.0015124044921891603
0.5746875 0.5746875 0.0015185526570552135
0.5750000000000001 0.5750000000000001 0.0015278253042647125
0.5753125 0.5753125 0.001535477464772189
0.575625 0.575625 0.00154070271102049
0.5759375 0.5759375 0.0015487911574937025
0.57625 0.57625 0.001556956942946679
0.5765625000000001 0.5765625000000001 0.0015632781602554118
0.576875 0.576875 0.0015702797737054899
0.5771875000000001 0.5771875000000001 0.0015785643965290516
0.5775 0.5775 0.001585662006477571
0.5778125000000001 0.5778125000000001 0.0015937185945864566
0.578125 0.578125 0.0015990546390007629
0.5784375 0.5784375 0.0016061141887445305
0.57875 0.57875 0.0016122924367574488
0.5790625 0.5790625 0.0016204539172850357
0.5793750000000001 0.5793750000000001 0.0016297873798752556
0.5796875 0.5796875 0.0016362800923439229
0.5800000000000001 0.5800000000000001 0.0016458924370121547
0.5803125 0.5803125 0.0016508980799173428
0.5806250000000001 0.5806250000000001 0.0016580685840405226
0.5809375 0.5809375 0.0016655589472694727
0.58125 0.58125 0.001673240868707649
0.5815625 0.5815625 0.0016830958915444376
0.581875 0.581875 0.0016897361820350263
0.5821875000000001 0.5821875000000001 0.001696500859290424
0.5825 0.5825 0.0017066100177389405
0.5828125000000001 0.5828125000000001 0.0017115879052003805
0.583125 0.583125 0.0017198008724089035
0.5834375 0.5834375 0.0017283241930817896
0.58375 0.58375 0.001736620562776233
0.5840625 0.5840625 0.0017440099243526317
0.5843750000000001 0.5843750000000001 0.0017534866082713607
0.5846875 0.5846875 0.0017580251032645297
0.5850000000000001 0.5850000000000001 0.0017669709938706608
0.5853125 0.5853125 0.0017765474382999223
0.5856250000000001 0.5856250000000001 0.001782505811732339
0.5859375 0.5859375 0.0017921994938084117
0.58625 0.58625 0.0017995463252901707
0.5865625 0.5865625 0.0018063298034095149
0.586875 0.586875 0.001816369810490491
0.5871875000000001 0.5871875000000001 0.0018240579502297448
0.5875 0.5875 0.001831326051334937
0.5878125000000001 0.5878125000000001 0.0018387631030803306
0.588125 0.588125 0.0018479941601401568
0.5884375000000001 0.5884375000000001 0.0018540805067727229
0.58875 0.58875 0.001864824081368489
0.5890625 0.5890625 0.0018715346392411746
0.589375 0.589375 0.0018801517585900012
0.5896875 0.5896875 0.0018891196970502972
0.5900000000000001 0.5900000000000001 0.0018968355306468017
0.5903125 0.5903125 0.0019050613602715344
0.5906250000000001 0.5906250000000001 0.001912637580999521
0.5909375 0.5909375 0.001921301343797535
0.59125 0.59125 0.0019305613738144598
0.5915625 0.5915625 0.001940191074072571
0.591875 0.591875 0.001948095133436994
0.5921875000000001 0.5921875000000001 0.001957698040736341
0.5925 0.5925 0.001965108380908388
0.5928125000000001 0.5928125000000001 0.001973776082770766
0.593125 0.593125 0.001981732604371139
0.5934375000000001 0.5934375000000001 0.001991955369601598
0.59375 0.59375 0.0019997349212568934
0.5940625 0.5940625 0.002008865287807636
0.594375 0.594375 0.002017112246293927
0.5946875 0.5946875 0.002025200913713235
0.5950000000000001 0.5950000000000001 0.0020360696503036168
0.5953125 0.5953125 0.0020418085607084885
0.5956250000000001 0.5956250000000001 0.002050606397136631
0.5959375 0.5959375 0.002060308177852328
0.5962500000000001 0.5962500000000001 0.0020713623629761126
0.5965625 0.5965625 0.002078760574137533
0.596875 0.596875 0.002087132561866821
0.5971875 0.5971875 0.0020971364094505265
0.5975 0.5975 0.0021064138528258597
0.5978125000000001 0.5978125000000001 0.002113850300896422
0.598125 0.598125 0.0021247134095012689
0.5984375000000001 0.5984375000000001 0.002133640259888456
0.59875 0.59875 0.002140247481980567
0.5990625 0.5990625 0.002150486896438828
0.599375 0.599375 0.00215931995408121
0.5996875 0.5996875 0.0021679084014082168
0.6000000000000001 0.6000000000000001 0.0021782390598383829
0.6003125 0.6003125 0.0021877644113969757
0.6006250000000001 0.6006250000000001 0.0021941294708139739
0.6009375 0.6009375 0.0022048932809184357
0.6012500000000001 0.6012500000000001 0.0022151125619986505
0.6015625 0.6015625 0.0022254384027249037
0.601875 0.601875 0.0022348927466249144
0.6021875 0.6021875 0.0022440030164455899
0.6025 0.6025 0.0022519332024191248
0.6028125000000001 0.6028125000000001 0.0022621541039833977
0.603125 0.603125 0.002272080809916546
0.6034375000000001 0.6034375000000001 0.00228108932385696
0.60375 0.60375 0.0022879814576522077
0.6040625000000001 0.6040625000000001 0.002300843911472245
0.604375 0.604375 0.002309948182920294
0.6046875 0.6046875 0.002317973857561922
0.605 0.605 0.0023314344927429
0.6053125 0.6053125 0.0023374758919284266
0.6056250000000001 0.6056250000000001 0.0023477211310211456
0.6059375 0.6059375 0.0023574058595484767
0.6062500000000001 0.6062500000000001 0.0023674745766218638
0.6065625 0.6065625 0.0023772419079307837
0.606875 0.606875 0.0023863316730547347
0.6071875 0.6071875 0.0023942051368281856
0.6075 0.6075 0.0024056769801698888
0.6078125000000001 0.6078125000000001 0.0024156478429391058
0.608125 0.608125 0.002427988644408181
0.6084375000000001 0.6084375000000001 0.002438096897788812
0.60875 0.60875 0.002447370525949133
0.6090625000000001 0.6090625000000001 0.0024555708148484686
0.609375 0.609375 0.002465987270862271
0.6096875 0.6096875 0.002478365392452344
0.61 0.61 0.002487047414763845
0.6103125 0.6103125 0.002496918687948267
0.6106250000000001 0.6106250000000001 0.0025071972178230237
0.6109375 0.6109375 0.002518804255308646
0.6112500000000001 0.6112500000000001 0.002528915094783895
0.6115625 0.6115625 0.0025380419951188317
0.6118750000000001 0.6118750000000001 0.0025483089055259625
0.6121875 0.6121875 0.002559203227967914
0.6125 0.6125 0.0025689691795973449
0.6128125 0.6128125 0.0025806629179740624
0.613125 0.613125 0.0025931685670943728
0.6134375000000001 0.6134375000000001 0.002599116236144145
0.61375 0.61375 0.002609510005901736
0.6140625000000001 0.6140625000000001 0.0026222354130684595
0.614375 0.614375 0.002630020383255056
0.6146875 0.6146875 0.002643873488007854
0.615 0.615 0.002654196766793667
0.6153125 0.6153125 0.002664434982572208
0.6156250000000001 0.6156250000000001 0.002674382217822871
0.6159375 0.6159375 0.0026858017893355557
0.6162500000000001 0.6162500000000001 0.00269609052010936
0.6165625 0.6165625 0.002706547643041132
0.6168750000000001 0.6168750000000001 0.0027169431511440626
0.6171875 0.6171875 0.0027270992068777536
0.6175 0.6175 0.0027369556140234968
0.6178125 0.6178125 0.0027482010445612486
0.618125 0.618125 0.002759343045894694
0.6184375000000001 0.6184375000000001 0.0027733587897438357
0.61875 0.61875 0.002782383439797803
0.6190625000000001 0.6190625000000001 0.0027941551337800389
0.619375 0.619375 0.002804489702880966
0.6196875000000001 0.6196875000000001 0.00281863060422778
0.62 0.62 0.0028275778268378804
0.6203125 0.6203125 0.0028384968768359168
0.620625 0.620625 0.0028493776302672575
0.6209375 0.6209375 0.0028606299883702508
0.6212500000000001 0.6212500000000001 0.0028693955420695828
0.6215625 0.6215625 0.0028820932595641608
0.6218750000000001 0.6218750000000001 0.002895737536676386
0.6221875 0.6221875 0.002906039924929813
0.6225 0.6225 0.0029175258066474589
0.6228125 0.6228125 0.0029291776578259096
0.623125 0.623125 0.00294099910947728
0.6234375000000001 0.6234375000000001 0.0029513233467606109
0.62375 0.62375 0.0029619629379043514
0.6240625000000001 0.6240625000000001 0.0029747331548461337
0.624375 0.624375 0.0029842706750884539
0.6246875000000001 0.6246875000000001 0.0029958048432253716
0.625 0.625 0.003008240646943311
0.6253125 0.6253125 0.0030202464609920419
0.625625 0.625625 0.0030313385919677178
0.6259375 0.6259375 0.0030435806507979619
0.6262500000000001 0.6262500000000001 0.00305711377370392
0.6265625 0.6265625 0.003067970556123911
0.6268750000000001 0.6268750000000001 0.003080571113334751
0.6271875 0.6271875 0.0030944446334795498
0.6275000000000001 0.6275000000000001 0.00310486578658049
0.6278125 0.6278125 0.003114473944302084
0.628125 0.628125 0.003126053242796103
0.6284375 0.6284375 0.003139096955120521
0.62875 0.62875 0.0031492634438675998
0.6290625000000001 0.6290625000000001 0.0031618133459305629
0.629375 0.629375 0.003178577439318943
0.6296875000000001 0.6296875000000001 0.0031882815145952536
0.63 0.63 0.003200268408601053
0.6303125 0.6303125 0.003213853342194972
0.630625 0.630625 0.003226242445976905
0.6309375 0.6309375 0.003236232757201677
0.6312500000000001 0.6312500000000001 0.003248862369454951
0.6315625 0.6315625 0.0032619925115835955
0.6318750000000001 0.6318750000000001 0.0032721248198288646
0.6321875 0.6321875 0.003286883113785685
0.6325000000000001 0.6325000000000001 0.0032998445132526126
0.6328125 0.6328125 0.0033114184314503118
0.633125 0.633125 0.0033242598554799618
0.6334375 0.6334375 0.003337754942066375
0.63375 0.63375 0.003349478254897393
0.6340625000000001 0.6340625000000001 0.003358878231238251
0.634375 0.634375 0.0033757816683719088
0.6346875000000001 0.6346875000000001 0.003388191785025473
0.635 0.635 0.003400035858925152
0.6353125000000001 0.6353125000000001 0.003412370833070373
0.635625 0.635625 0.003426283166330585
0.6359375 0.6359375 0.0034393526031101407
0.63625 0.63625 0.003450680847999499
0.6365625 0.6365625 0.0034650049997542134
0.6368750000000001 0.6368750000000001 0.003475964999892913
0.6371875 0.6371875 0.003492190190647071
0.6375000000000001 0.6375000000000001 0.003502526954934765
0.6378125 0.6378125 0.0035165415783515935
0.638125 0.638125 0.0035289965782852666
0.6384375 0.6384375 0.0035426361420126566
0.63875 0.63875 0.0035577366744535918
0.6390625000000001 0.6390625000000001 0.0035686066640898204
0.639375 0.639375 0.0035817199255209406
0.6396875000000001 0.6396875000000001 0.0035976669457514437
0.64 0.64 0.0036104334912943484
0.6403125000000001 0.6403125000000001 0.0036228337778371237
0.640625 0.640625 0.0036361050703881349
0.6409375 0.6409375 0.0036523004246637265
0.64125 0.64125 0.0036645386533434647
0.6415625 0.6415625 0.0036748884445629247
0.6418750000000001 0.6418750000000001 0.003688455859349805
0.6421875 0.6421875 0.0037037781254989274
0.6425000000000001 0.6425000000000001 0.00371721232370643
0.6428125 0.6428125 0.0037312653520992437
0.6431250000000001 0.6431250000000001 0.00374699047788994
0.6434375 0.6434375 0.0037597142981984075
0.64375 0.64375 0.0037738797217974939
0.6440625 0.6440625 0.003786435974235159
0.644375 0.644375 0.0038010349005531795
0.6446875000000001 0.6446875000000001 0.0038152046407347618
0.645 0.645 0.0038272608514174869
0.6453125000000001 0.6453125000000001 0.0038428541921407797
0.645625 0.645625 0.0038565046529463007
0.6459375 0.6459375 0.003873300243220727
0.64625 0.64625 0.0038839821038278048
0.6465625 0.6465625 0.0038994000245705557
0.6468750000000001 0.6468750000000001 0.003913545850526683
0.6471875 0.6471875 0.003928290815149545
0.6475000000000001 0.6475000000000001 0.0039402552376637729
0.6478125 0.6478125 0.003956739355136063
0.6481250000000001 0.6481250000000001 0.003970328037430935
0.6484375 0.6484375 0.003985452200337668
0.64875 0.64875 0.003999485561526419
0.6490625 0.6490625 0.004014017022954741
0.649375 0.649375 0.004030618165730937
0.6496875000000001 0.6496875000000001 0.004043246651108994
0.65 0.65 0.004061544450400269
0.6503125000000001 0.6503125000000001 0.004074779948491429
0.650625 0.650625 0.004088378320324002
0.6509375000000001 0.6509375000000001 0.0041021958144478
0.65125 0.65125 0.004118548983448775
0.6515625 0.6515625 0.004133219939334609
0.651875 0.651875 0.004145832822043682
0.6521875 0.6521875 0.004162976043527227
0.6525000000000001 0.6525000000000001 0.0041755636621679859
0.6528125 0.6528125 0.004192203411347768
0.6531250000000001 0.6531250000000001 0.004208952731293342
0.6534375 0.6534375 0.004221199857541861
0.65375 0.65375 0.004237598844592646
0.6540625 0.6540625 0.004250075555887187
0.654375 0.654375 0.004267647496530196
0.6546875000000001 0.6546875000000001 0.004281900025736461
0.655 0.655 0.004300364363245716
0.6553125000000001 0.6553125000000001 0.0043152136485818779
0.655625 0.655625 0.0043284896131548749
0.6559375000000001 0.6559375000000001 0.004344211857674365
0.65625 0.65625 0.004357626217838126
0.6565625 0.6565625 0.004375602462757066
0.656875 0.656875 0.004390705060133088
0.6571875 0.6571875 0.004404910946006328
0.6575000000000001 0.6575000000000001 0.004423150970138664
0.6578125 0.6578125 0.004439441073921018
0.6581250000000001 0.6581250000000001 0.004455839513961146
0.6584375 0.6584375 0.004471990089714831
0.6587500000000001 0.6587500000000001 0.004485686347298439
0.6590625 0.6590625 0.004504248909194971
0.659375 0.659375 0.004518804785832406
0.6596875 0.6596875 0.004536186364956429
0.66 0.66 0.004552740320137236
0.6603125000000001 0.6603125000000001 0.00456842395790531
0.660625 0.660625 0.004582089439393584
0.6609375000000001 0.6609375000000001 0.004599952903594208
0.66125 0.66125 0.004616877802536999
0.6615625 0.6615625 0.004629502334919427
0.661875 0.661875 0.004646595958149717
0.6621875 0.6621875 0.004664445133622945
0.6625000000000001 0.6625000000000001 0.004682905628660992
0.6628125 0.6628125 0.004698297172677138
0.6631250000000001 0.6631250000000001 0.00471489463821756
0.6634375 0.6634375 0.004731932621841357
0.6637500000000001 0.6637500000000001 0.0047495413233852559
0.6640625 0.6640625 0.004764136833889035
0.664375 0.664375 0.0047827900810903599
0.6646875 0.6646875 0.004798762434089371
0.665 0.665 0.004813497309750856
0.6653125000000001 0.6653125000000001 0.00482884785411873
0.665625 0.665625 0.004847978887844098
0.6659375000000001 0.6659375000000001 0.004864068815685426
0.66625 0.66625 0.004882100790767515
0.6665625000000001 0.6665625000000001 0.004899535868826929
0.666875 0.666875 0.004915067622783512
0.6671875 0.6671875 0.004931379049526673
0.6675 0.6675 0.004949740607499423
0.6678125 0.6678125 0.004967705505108915
0.6681250000000001 0.6681250000000001 0.004985031574208314
0.6684375 0.6684375 0.005003861982377469
0.6687500000000001 0.6687500000000001 0.005020684645927339
0.6690625 0.6690625 0.005039556697026928
0.669375 0.669375 0.005051954042143903
0.6696875 0.6696875 0.005071970557001461
0.67 0.67 0.005087519720134945
0.6703125000000001 0.6703125000000001 0.0051058785982896139
0.670625 0.670625 0.0051257404044668729
0.6709375000000001 0.6709375000000001 0.005142515651370092
0.67125 0.67125 0.005161008370722167
0.6715625000000001 0.6715625000000001 0.00517789779555548
0.671875 0.671875 0.005197224835405703
0.6721875 0.6721875 0.0052133986832872069
0.6725 0.6725 0.00523253615458276
0.6728125 0.6728125 0.005250252734310702
0.6731250000000001 0.6731250000000001 0.00526926010831869
0.6734375 0.6734375 0.005286318062005536
0.6737500000000001 0.6737500000000001 0.00530413648070494
0.6740625 0.6740625 0.005323113613515988
0.6743750000000001 0.6743750000000001 0.005339753712885063
0.6746875 0.6746875 0.005359446293702488
0.675 0.675 0.00537827915314238
0.6753125 0.6753125 0.005395950060426196
0.675625 0.675625 0.005416942061975801
0.6759375000000001 0.6759375000000001 0.005433082350163084
0.67625 0.67625 0.0054531479063731039
0.6765625000000001 0.6765625000000001 0.005470271293067408
0.676875 0.676875 0.005490196067344621
0.6771875 0.6771875 0.005508249901535225
0.6775 0.6775 0.005527442120757142
0.6778125 0.6778125 0.0055468043317783428
0.6781250000000001 0.6781250000000001 0.005564496805208366
0.6784375 0.6784375 0.005584089275719607
0.6787500000000001 0.6787500000000001 0.0056024422701768179
0.6790625 0.6790625 0.005622701297298666
0.6793750000000001 0.6793750000000001 0.005640479557932019
0.6796875 0.6796875 0.005657222197621668
0.68 0.68 0.005679263797763696
0.6803125 0.6803125 0.005698607414833689
0.680625 0.680625 0.005716134974887993
0.6809375000000001 0.6809375000000001 0.005740443636527929
0.68125 0.68125 0.005756970654395237
0.6815625000000001 0.6815625000000001 0.00577413513786695
0.681875 0.681875 0.005796260512163373
0.6821875000000001 0.6821875000000001 0.00581560905391303
0.6825 0.6825 0.0058347079233886539
0.6828125 0.6828125 0.005854550403501303
0.683125 0.683125 0.005875354302777966
0.6834375 0.6834375 0.005896024466292764
0.6837500000000001 0.6837500000000001 0.005914877722695793
0.6840625 0.6840625 0.005934982020103833
0.6843750000000001 0.6843750000000001 0.005955093357856061
0.6846875 0.6846875 0.005975044633630673
0.685 0.685 0.00599574945478369
0.6853125 0.6853125 0.006015110477998918
0.685625 0.685625 0.0060360056469441658
0.6859375000000001 0.6859375000000001 0.006053588564136505
0.68625 0.68625 0.00607587786466524
0.6865625000000001 0.6865625000000001 0.0060943118553676059
0.686875 0.686875 0.006116226266568846
0.6871875000000001 0.6871875000000001 0.006137800290038864
0.6875 0.6875 0.006157903668805729
0.6878125 0.6878125 0.0061793662694481919
0.688125 0.688125 0.0062002558168504809
0.6884375 0.6884375 0.006219982435351592
0.6887500000000001 0.6887500000000001 0.006241903484707052
0.6890625 0.6890625 0.006261908408506292
0.6893750000000001 0.6893750000000001 0.0062836229493175069
0.6896875 0.6896875 0.006305192743533363
0.6900000000000001 0.6900000000000001 0.0063248134791799109
0.6903125 0.6903125 0.006347131547035368
0.690625 0.690625 0.006368765415293994
0.6909375 0.6909375 0.00638814475137839
0.69125 0.69125 0.0064103983633798599
0.6915625000000001 0.6915625000000001 0.00643222567423328
0.691875 0.691875 0.006452586855743511
0.6921875000000001 0.6921875000000001 0.006477066785027423
0.6925 0.6925 0.006497101662809845
0.6928125 0.6928125 0.00651786987373234
0.693125 0.693125 0.006539361029817052
0.6934375 0.6934375 0.006559547970513202
0.6937500000000001 0.6937500000000001 0.006583385013703341
0.6940625 0.6940625 0.006605415615153917
0.6943750000000001 0.6943750000000001 0.00662695282677143
0.6946875 0.6946875 0.006649410619786471
0.6950000000000001 0.6950000000000001 0.006671413471354025
0.6953125 0.6953125 0.00669406601002123
0.695625 0.695625 0.006714887159213035
0.6959375 0.6959375 0.006738201083837565
0.69625 0.69625 0.006759369935587178
0.6965625000000001 0.6965625000000001 0.006782366056668873
0.696875 0.696875 0.006803704850441517
0.6971875000000001 0.6971875000000001 0.006827357797831093
0.6975 0.6975 0.006851222800692577
0.6978125000000001 0.6978125000000001 0.006874420271375023
0.698125 0.698125 0.00689672466718643
0.6984375 0.6984375 0.0069194109766529
0.69875 0.69875 0.006942827089806983
0.6990625 0.6990625 0.006965469292358268
0.6993750000000001 0.6993750000000001 0.006987779259939325
0.6996875 0.6996875 0.0070092619003486078
0.7000000000000001 0.7000000000000001 0.007032534168659201
0.7003125 0.7003125 0.00706114334251263
0.700625 0.700625 0.0070821644698175769
0.7009375 0.7009375 0.007104560345119266
0.70125 0.70125 0.00712681047027913
0.7015625000000001 0.7015625000000001 0.007148953346585885
0.701875 0.701875 0.00717692014690483
0.7021875000000001 0.7021875000000001 0.00719885900247022
0.7025 0.7025 0.007221289293117048
0.7028125000000001 0.7028125000000001 0.007245853134237478
0.703125 0.703125 0.007267605811371322
0.7034375 0.7034375 0.007292164888580026
0.70375 0.70375 0.007317404338449964
0.7040625 0.7040625 0.007341615773366382
0.7043750000000001 0.7043750000000001 0.0073662935556351419
0.7046875 0.7046875 0.007389283214205843
0.7050000000000001 0.7050000000000001 0.007413152630681776
0.7053125 0.7053125 0.007437451337085097
0.7056250000000001 0.7056250000000001 0.007464255793854525
0.7059375 0.7059375 0.007485993008922574
0.70625 0.70625 0.007510536643251856
0.7065625 0.7065625 0.007537800386428836
0.706875 0.706875 0.007562115358226865
0.7071875000000001 0.7071875000000001 0.0075856164829758809
0.7075 0.7075 0.007611427215355333
0.7078125000000001 0.7078125000000001 0.0076384124427322
0.708125 0.708125 0.007662723893034706
0.7084375 0.7084375 0.00768540093952064
0.70875 0.70875 0.007715406232040187
0.7090625 0.7090625 0.007738140816848652
0.7093750000000001 0.7093750000000001 0.0077627809914181358
0.7096875 0.7096875 0.007786886569931886
0.7100000000000001 0.7100000000000001 0.007811280443142166
0.7103125 0.7103125 0.007838630390836743
0.7106250000000001 0.7106250000000001 0.00786205737516973
0.7109375 0.7109375 0.007889699599263214
0.71125 0.71125 0.007918898962963578
0.7115625 0.7115625 0.007939792037784345
0.711875 0.711875 0.007966318031896649
0.7121875000000001 0.7121875000000001 0.007992521200995987
0.7125 0.7125 0.008021307874009782
0.7128125000000001 0.7128125000000001 0.008044447738053656
0.713125 0.713125 0.00806963917539446
0.7134375000000001 0.7134375000000001 0.008099312686265662
0.71375 0.71375 0.008125982830783255
0.7140625 0.7140625 0.008149485203694077
0.714375 0.714375 0.008176643200877304
0.7146875 0.7146875 0.008203065328817726
0.7150000000000001 0.7150000000000001 0.008231741785664838
0.7153125 0.7153125 0.008259851857320216
0.7156250000000001 0.7156250000000001 0.008284355372379277
0.7159375 0.7159375 0.008314098533678295
0.71625 0.71625 0.008337189848207324
0.7165625 0.7165625 0.008365529800988427
0.716875 0.716875 0.008394740453717614
0.7171875000000001 0.7171875000000001 0.008417897793763304
0.7175 0.7175 0.008446139437596728
0.7178125000000001 0.7178125000000001 0.008472865009786932
0.718125 0.718125 0.00849854312477438
0.7184375000000001 0.7184375000000001 0.008529542106761669
0.71875 0.71875 0.008557224059446242
0.7190625 0.7190625 0.008585658066023601
0.719375 0.719375 0.00861454850255868
0.7196875 0.7196875 0.008639535039756482
0.7200000000000001 0.7200000000000001 0.008667338977565444
0.7203125 0.7203125 0.008695081181143419
0.7206250000000001 0.7206250000000001 0.00872394546631182
0.7209375 0.7209375 0.008751491067073247
0.7212500000000001 0.7212500000000001 0.008781093665547248
0.7215625 0.7215625 0.0088086354461216
0.721875 0.721875 0.008837016241062404
0.7221875 0.7221875 0.008864957366379829
0.7225 0.7225 0.008894401447263665
0.7228125000000001 0.7228125000000001 0.008920404519481862
0.723125 0.723125 0.008953030863314282
0.7234375000000001 0.7234375000000001 0.008982176514704635
0.72375 0.72375 0.009012211674103828
0.7240625 0.7240625 0.009039647478020967
0.724375 0.724375 0.009069270982511918
0.7246875 0.7246875 0.009100009984012356
0.7250000000000001 0.7250000000000001 0.009127815132594324
0.7253125 0.7253125 0.009156927744521999
0.7256250000000001 0.7256250000000001 0.009187654829082144
0.7259375 0.7259375 0.009215521309537596
0.7262500000000001 0.7262500000000001 0.009246160086954565
0.7265625 0.7265625 0.009276986332079704
0.726875 0.726875 0.009306825530613064
0.7271875 0.7271875 0.009337136508343546
0.7275 0.7275 0.009367177931057753
0.7278125000000001 0.7278125000000001 0.009398907212088833
0.728125 0.728125 0.009429347943237785
0.7284375000000001 0.7284375000000001 0.009460489755954292
0.72875 0.72875 0.009490388692414379
0.7290625000000001 0.7290625000000001 0.009519575017060894
0.729375 0.729375 0.009549625186797546
0.7296875 0.7296875 0.009578888728758973
0.73 0.73 0.009610383991746553
0.7303125 0.7303125 0.009641868590463388
0.7306250000000001 0.7306250000000001 0.009674610825661845
0.7309375 0.7309375 0.009704303183892894
0.7312500000000001 0.7312500000000001 0.009736990931012279
0.7315625 0.7315625 0.009768122347018165
0.731875 0.731875 0.009797533307983204
0.7321875 0.7321875 0.009829423307577395
0.7325 0.7325 0.009860339373187461
0.7328125000000001 0.7328125000000001 0.009892890165025613
0.733125 0.733125 0.009926160721048853
0.7334375000000001 0.7334375000000001 0.009956103162978623
0.73375 0.73375 0.00998705671021812
0.7340625000000001 0.7340625000000001 0.010022305056994282
0.734375 0.734375 0.010049038391399201
0.7346875 0.7346875 0.010083633826078732
0.735 0.735 0.010117340815468178
0.7353125 0.7353125 0.01014795051096118
0.7356250000000001 0.7356250000000001 0.010182001484038224
0.7359375 0.7359375 0.010213163890348796
0.7362500000000001 0.7362500000000001 0.010247300823140276
0.7365625 0.7365625 0.010282185525325344
0.7368750000000001 0.7368750000000001 0.010315157450852555
0.7371875 0.7371875 0.010348298916239004
0.7375 0.7375 0.010384883470608979
0.7378125 0.7378125 0.010417169651062276
0.738125 0.738125 0.010448678753104823
0.7384375000000001 0.7384375000000001 0.010483710652658615
0.73875 0.73875 0.010516057310883199
0.7390625000000001 0.7390625000000001 0.01054991529760643
0.739375 0.739375 0.010584752899745316
0.7396875 0.7396875 0.010617433324763424
0.74 0.74 0.010651544323669747
0.7403125 0.7403125 0.01068826706219986
0.7406250000000001 0.7406250000000001 0.010720221619183155
0.7409375 0.7409375 0.01075519042454326
0.7412500000000001 0.7412500000000001 0.010790958655843118
0.7415625 0.7415625 0.010825828662339998
0.7418750000000001 0.7418750000000001 0.010858646463033044
0.7421875 0.7421875 0.010896240728254498
0.7425 0.7425 0.010929273847668104
0.7428125 0.7428125 0.010963127956747244
0.743125 0.743125 0.011000060016325862
0.7434375000000001 0.7434375000000001 0.011037428594999581
0.74375 0.74375 0.011070781757308905
0.7440625000000001 0.7440625000000001 0.011106299921755828
0.744375 0.744375 0.011142386193288338
0.7446875000000001 0.7446875000000001 0.011177760798291767
0.745 0.745 0.011212749069953844
0.7453125 0.7453125 0.011248629542392133
0.745625 0.745625 0.011288595061921878
0.7459375 0.7459375 0.011324147476561948
0.7462500000000001 0.7462500000000001 0.01136104045772446
0.7465625 0.7465625 0.011395515386118613
0.7468750000000001 0.7468750000000001 0.011432438846089651
0.7471875 0.7471875 0.011469280501846358
0.7475 0.7475 0.01150503873575783
0.7478125 0.7478125 0.011543026872096874
0.748125 0.748125 0.011580398569183172
0.7484375000000001 0.7484375000000001 0.01161963071619555
0.74875 0.74875 0.011655960255387897
0.7490625000000001 0.7490625000000001 0.011693762693959199
0.749375 0.749375 0.011728306323869476
0.7496875000000001 0.7496875000000001 0.011770930319583442
0.75 0.75 0.011807344198287244
0.7503125 0.7503125 0.011844275334899532
0.750625 0.750625 0.011883004573808169
0.7509375 0.7509375 0.011918918237263949
0.7512500000000001 0.7512500000000001 0.01195869997903728
0.7515625 0.7515625 0.011996659216512938
0.7518750000000001 0.7518750000000001 0.01203585824398576
0.7521875 0.7521875 0.012077027806883119
0.7525000000000001 0.7525000000000001 0.012115025576928129
0.7528125 0.7528125 0.01215188875845115
0.753125 0.753125 0.012191244000083328
0.7534375000000001 0.7534375000000001 0.012230517983667281
0.75375 0.75375 0.01227170412623788
0.7540625000000001 0.7540625000000001 0.01231209096998076
0.754375 0.754375 0.012349885001191032
0.7546875000000001 0.7546875000000001 0.01239154098520278
0.755 0.755 0.012428749747752743
0.7553125 0.7553125 0.012470741413186618
0.755625 0.755625 0.012508997001085551
0.7559375 0.7559375 0.012551547386610204
0.7562500000000001 0.7562500000000001 0.012592016075205158
0.7565625 0.7565625 0.012632162054144882
0.7568750000000001 0.7568750000000001 0.012671543423474822
0.7571875 0.7571875 0.012715719503092091
0.7575000000000001 0.7575000000000001 0.012753995029348379
0.7578125 0.7578125 0.012795496238033574
0.758125 0.758125 0.012835564002036514
0.7584375 0.7584375 0.012877046682887975
0.75875 0.75875 0.01291707861445851
0.7590625000000001 0.7590625000000001 0.012956689404639262
0.759375 0.759375 0.013004293106955452
0.7596875000000001 0.7596875000000001 0.013045314128725498
0.76 0.76 0.013086923621503856
0.7603125000000001 0.7603125000000001 0.013129014340628085
0.760625 0.760625 0.013174938222601645
0.7609375 0.7609375 0.013212994590555168
0.7612500000000001 0.7612500000000001 0.013255861619264956
0.7615625 0.7615625 0.013299267356200828
0.7618750000000001 0.7618750000000001 0.01334157129542615
0.7621875 0.7621875 0.01338629450766578
0.7625000000000001 0.7625000000000001 0.013431401692042182
0.7628125 0.7628125 0.013470449274276743
0.763125 0.763125 0.0135181778716102
0.7634375 0.7634375 0.013559120959805597
0.76375 0.76375 0.013603667373528816
0.7640625000000001 0.7640625000000001 0.013648014816695732
0.764375 0.764375 0.01369304656923523
0.7646875000000001 0.7646875000000001 0.013736631133960845
0.765 0.765 0.013782040735191022
0.7653125000000001 0.7653125000000001 0.013824042274416216
0.765625 0.765625 0.013868824898645618
0.7659375 0.7659375 0.013914547452718807
0.76625 0.76625 0.013961448402332475
0.7665625 0.7665625 0.014005113661227619
0.7668750000000001 0.7668750000000001 0.01405233237455265
0.7671875 0.7671875 0.014100162704384094
0.7675000000000001 0.7675000000000001 0.014143495403256854
0.7678125 0.7678125 0.014188921215747608
0.7681250000000001 0.7681250000000001 0.01423856141257176
0.7684375 0.7684375 0.014283344595844574
0.76875 0.76875 0.014328017848208034
0.7690625000000001 0.7690625000000001 0.014376367806359118
0.769375 0.769375 0.014423684118207355
0.7696875000000001 0.7696875000000001 0.014469662806188626
0.77 0.77 0.014516310363950607
0.7703125000000001 0.7703125000000001 0.014561595730821229
0.770625 0.770625 0.014608088020175613
0.7709375 0.7709375 0.014658399528407793
0.77125 0.77125 0.014704350857377249
0.7715625 0.7715625 0.014754422344754602
0.7718750000000001 0.7718750000000001 0.014802740782460666
0.7721875 0.7721875 0.014852267551425798
0.7725000000000001 0.7725000000000001 0.014900625271536693
0.7728125 0.7728125 0.014947997270428074
0.7731250000000001 0.7731250000000001 0.014995815482965223
0.7734375 0.7734375 0.015043115258252695
0.77375 0.77375 0.015094013204773266
0.7740625 0.7740625 0.015143050620953199
0.774375 0.774375 0.015192805624001427
0.7746875000000001 0.7746875000000001 0.015240903836172992
0.775 0.775 0.015293231476211578
0.7753125000000001 0.7753125000000001 0.015341696502235034
0.775625 0.775625 0.01539276309161253
0.7759375000000001 0.7759375000000001 0.015444754862643653
0.77625 0.77625 0.015495458192461417
0.7765625 0.7765625 0.015548257268046939
0.7768750000000001 0.7768750000000001 0.01559841990721818
0.7771875 0.7771875 0.015647113576592737
0.7775000000000001 0.7775000000000001 0.015697924335377274
0.7778125 0.7778125 0.015748741757071966
0.7781250000000001 0.7781250000000001 0.01580237751049741
0.7784375 0.7784375 0.015854426542278756
0.77875 0.77875 0.015903819851188863
0.7790625 0.7790625 0.015957470955421085
0.779375 0.779375 0.01600858035826349
0.7796875000000001 0.7796875000000001 0.016063097464395948
0.78 0.78 0.016116765466040917
0.7803125000000001 0.7803125000000001 0.016171059689366369
0.780625 0.780625 0.016222030903365507
0.7809375000000001 0.7809375000000001 0.016273565911009995
0.78125 0.78125 0.016326520107978937
0.7815625 0.7815625 0.016381826110382106
0.781875 0.781875 0.01643918009114707
0.7821875 0.7821875 0.01649149256761443
0.7825000000000001 0.7825000000000001 0.016547255427070107
0.7828125 0.7828125 0.016602894205108768
0.7831250000000001 0.7831250000000001 0.01665464426164084
0.7834375 0.7834375 0.01671209892767713
0.7837500000000001 0.7837500000000001 0.016763182677143136
0.7840625 0.7840625 0.016820378834884493
0.784375 0.784375 0.016877041619607876
0.7846875000000001 0.7846875000000001 0.0169356850842351
0.785 0.785 0.016991086234329209
0.7853125000000001 0.7853125000000001 0.017046057254368843
0.785625 0.785625 0.01710491867001396
0.7859375000000001 0.7859375000000001 0.017159642020935417
0.78625 0.78625 0.017217611787868526
0.7865625 0.7865625 0.017274786860082986
0.786875 0.786875 0.017334154891096976
0.7871875 0.7871875 0.017388056585195673
0.7875000000000001 0.7875000000000001 0.017448586308446789
0.7878125 0.7878125 0.01750417255604144
0.7881250000000001 0.7881250000000001 0.01756354457909656
0.7884375 0.7884375 0.017622576233938954
0.7887500000000001 0.7887500000000001 0.017681979812700974
0.7890625 0.7890625 0.017740815808142578
0.789375 0.789375 0.017797476847478585
0.7896875 0.7896875 0.017857102071477495
0.79 0.79 0.017919328450961299
0.7903125000000001 0.7903125000000001 0.0179802352335951
0.790625 0.790625 0.018037971714621995
0.7909375000000001 0.7909375000000001 0.018098008412791804
0.79125 0.79125 0.018160525301471908
0.7915625000000001 0.7915625000000001 0.018219347051714485
0.791875 0.791875 0.018282357955113346
0.7921875 0.7921875 0.01834374323086821
0.7925000000000001 0.7925000000000001 0.018409292285795247
0.7928125 0.7928125 0.018465673981578745
0.7931250000000001 0.7931250000000001 0.018530173273698513
0.7934375 0.7934375 0.018592220744933178
0.7937500000000001 0.7937500000000001 0.01865414388634207
0.7940625 0.7940625 0.018716161239194487
0.794375 0.794375 0.018780169910847447
0.7946875 0.7946875 0.018841442486341423
0.795 0.795 0.01890652191356023
0.7953125000000001 0.7953125000000001 0.018970313326275663
0.795625 0.795625 0.019035485728732376
0.7959375000000001 0.7959375000000001 0.01910160870633321
0.79625 0.79625 0.01916616883969824
0.7965625000000001 0.7965625000000001 0.01922734604504442
0.796875 0.796875 0.019293271676237839
0.7971875 0.7971875 0.019358343114689953
0.7975 0.7975 0.019425403916016279
0.7978125 0.7978125 0.019491302344759446
0.7981250000000001 0.7981250000000001 0.019554256049619895
0.7984375 0.7984375 0.019618027510943608
0.7987500000000001 0.7987500000000001 0.019689576506976847
0.7990625 0.7990625 0.019753218256526346
0.7993750000000001 0.7993750000000001 0.019820917532128416
0.7996875 0.7996875 0.01988973059535399
0.8 0.8 0.019959208983899348
0.8003125000000001 0.8003125000000001 0.020025843563976497
0.800625 0.800625 0.020093783423332725
0.8009375000000001 0.8009375000000001 0.02016222789371483
0.80125 0.80125 0.0202308512369834
0.8015625000000001 0.8015625000000001 0.020302644590807187
0.801875 0.801875 0.020373571681801995
0.8021875 0.8021875 0.020442479313568269
0.8025 0.8025 0.020512565326866209
0.8028125 0.8028125 0.020584659420103663
0.8031250000000001 0.8031250000000001 0.020656362860717399
0.8034375 0.8034375 0.020725619932998087
0.8037500000000001 0.8037500000000001 0.020795283786362766
0.8040625 0.8040625 0.02086789782254852
0.8043750000000001 0.8043750000000001 0.020941667446335359
0.8046875 0.8046875 0.021013751221975089
0.805 0.805 0.02108488977636027
0.8053125 0.8053125 0.021159178078397034
0.805625 0.805625 0.021235312584182477
0.8059375000000001 0.8059375000000001 0.02131104817920231
0.80625 0.80625 0.021385351118877985
0.8065625000000001 0.8065625000000001 0.021457652007969648
0.806875 0.806875 0.021532442747261218
0.8071875000000001 0.8071875000000001 0.021610590830289733
0.8075 0.8075 0.021684729935680423
0.8078125 0.8078125 0.02175902029063065
0.8081250000000001 0.8081250000000001 0.02183578630227649
0.8084375 0.8084375 0.02191151091869011
0.8087500000000001 0.8087500000000001 0.021990358604518185
0.8090625 0.8090625 0.022067125995066048
0.8093750000000001 0.8093750000000001 0.02214281839548251
0.8096875 0.8096875 0.022221058827981714
0.81 0.81 0.02229877588580516
0.8103125 0.8103125 0.022379680998010255
0.810625 0.810625 0.022457411433112807
0.8109375000000001 0.8109375000000001 0.022536472764817747
0.81125 0.81125 0.02261601578295925
0.8115625000000001 0.8115625000000001 0.02269876564815773
0.811875 0.811875 0.022778901822262458
0.8121875000000001 0.8121875000000001 0.02285871583898001
0.8125 0.8125 0.02293970309520417
0.8128125 0.8128125 0.023027358045983615
0.813125 0.813125 0.023109525896163019
0.8134375 0.8134375 0.023187829874925203
0.8137500000000001 0.8137500000000001 0.02327076155463196
0.8140625 0.8140625 0.023354924137993919
0.8143750000000001 0.8143750000000001 0.023442459905722535
0.8146875 0.8146875 0.023525237057528217
0.8150000000000001 0.8150000000000001 0.023611957050101469
0.8153125 0.8153125 0.02369379518344491
0.815625 0.815625 0.023777897542465493
0.8159375000000001 0.8159375000000001 0.023863737685691084
0.81625 0.81625 0.023953406530842854
0.8165625000000001 0.8165625000000001 0.024040504380358549
0.816875 0.816875 0.02412927039229601
0.8171875000000001 0.8171875000000001 0.024217621125765158
0.8175 0.8175 0.0243078089785399
0.8178125 0.8178125 0.024393519903010146
0.818125 0.818125 0.02448116762706684
0.8184375 0.8184375 0.024575857395390426
0.8187500000000001 0.8187500000000001 0.024664796344071539
0.8190625 0.8190625 0.024757510820105488
0.8193750000000001 0.8193750000000001 0.024848469343693549
0.8196875 0.8196875 0.024938464663389248
0.8200000000000001 0.8200000000000001 0.025033602996320633
0.8203125 0.8203125 0.025125187058010896
0.820625 0.820625 0.025221067835679534
0.8209375 0.8209375 0.025316905504856873
0.82125 0.82125 0.025408750792820193
0.8215625000000001 0.8215625000000001 0.02550200549543134
0.821875 0.821875 0.025603605451565486
0.8221875000000001 0.8221875000000001 0.025696972396440033
0.8225 0.8225 0.025794698914513134
0.8228125000000001 0.8228125000000001 0.025890988586878308
0.823125 0.823125 0.025986494593647149
0.8234375 0.8234375 0.02608844641931568
0.8237500000000001 0.8237500000000001 0.026185319203860904
0.8240625 0.8240625 0.02628560993068787
0.8243750000000001 0.8243750000000001 0.02637915039641135
0.8246875 0.8246875 0.02648074865928608
0.8250000000000001 0.8250000000000001 0.026584784372078734
0.8253125 0.8253125 0.026684245048574637
0.825625 0.825625 0.026786893769572847
0.8259375 0.8259375 0.026892637028261256
0.82625 0.82625 0.026998951104791045
0.8265625000000001 0.8265625000000001 0.02709923818060639
0.826875 0.826875 0.027206992417379774
0.8271875000000001 0.8271875000000001 0.027312287942000008
0.8275 0.8275 0.027421918342071865
0.8278125000000001 0.8278125000000001 0.027527407056678629
0.828125 0.828125 0.027636607066455399
0.8284375 0.8284375 0.02774440461808604
0.82875 0.82875 0.027856350631728506
0.8290625 0.8290625 0.027962646802219688
0.8293750000000001 0.8293750000000001 0.028071279730101114
0.8296875 0.8296875 0.028187395589384855
0.8300000000000001 0.8300000000000001 0.02829938134134722
0.8303125 0.8303125 0.02841067261179641
0.8306250000000001 0.8306250000000001 0.028526152455241196
0.8309375 0.8309375 0.028639684245697778
0.83125 0.83125 0.02875448402488108
0.8315625000000001 0.8315625000000001 0.02887259292419038
0.831875 0.831875 0.028987799014539348
0.8321875000000001 0.8321875000000001 0.02910347627198771
0.8325 0.8325 0.029221380448896659
0.8328125000000001 0.8328125000000001 0.029342488223799778
0.833125 0.833125 0.029461498089435744
0.8334375 0.8334375 0.029583893296320029
0.83375 0.83375 0.02970781890890921
0.8340625 0.8340625 0.0298276175517655
0.8343750000000001 0.8343750000000001 0.02995050127074508
0.8346875 0.8346875 0.030076687295319917
0.8350000000000001 0.8350000000000001 0.03020589105261356
0.8353125 0.8353125 0.030328339973063065
0.8356250000000001 0.8356250000000001 0.03045876268339575
0.8359375 0.8359375 0.03058845881648803
0.83625 0.83625 0.030713826963381736
0.8365625 0.8365625 0.03085065936880543
0.836875 0.836875 0.03098039734952202
0.8371875000000001 0.8371875000000001 0.031117425366603579
0.8375 0.8375 0.03125129457167374
0.8378125000000001 0.8378125000000001 0.03138679045884313
0.838125 0.838125 0.03151902277140643
0.8384375000000001 0.8384375000000001 0.031658101188166098
0.83875 0.83875 0.03179360067603683
0.8390625 0.8390625 0.03193331633713183
0.8393750000000001 0.8393750000000001 0.032073915008512868
0.8396875 0.8396875 0.03221585739254158
0.8400000000000001 0.8400000000000001 0.03236084979511274
0.8403125 0.8403125 0.032503967030814918
0.8406250000000001 0.8406250000000001 0.03265016247461392
0.8409375 0.8409375 0.03280497302868261
0.84125 0.84125 0.03295241440377752
0.8415625 0.8415625 0.03310439306498324
0.841875 0.841875 0.03325424073888712
0.8421875000000001 0.8421875000000001 0.033413283131482989
0.8425 0.8425 0.033569565173766
0.8428125000000001 0.8428125000000001 0.03372214303688198
0.843125 0.843125 0.03387926769881906
0.8434375000000001 0.8434375000000001 0.03404479311944296
0.84375 0.84375 0.03420484096031629
0.8440625 0.8440625 0.03436516597597617
0.844375 0.844375 0.03452821259010194
0.8446875 0.8446875 0.034700844120416279
0.8450000000000001 0.8450000000000001 0.03486326143271047
0.8453125 0.8453125 0.03503826188517558
0.8456250000000001 0.8456250000000001 0.035211447463245237
0.8459375 0.8459375 0.035388940708041539
0.8462500000000001 0.8462500000000001 0.035566579034164099
0.8465625 0.8465625 0.03574479372781218
0.846875 0.846875 0.03592917776061542
0.8471875000000001 0.8471875000000001 0.036112326422491628
0.8475 0.8475 0.036297527607129457
0.8478125000000001 0.8478125000000001 0.036477638811872829
