# Supplementary material for: Large-deviations of disease spreading dynamics with vaccination
Source: PLoS One. 2023 Jul 10;18(7):e0287932. doi: 10.1371/journal.pone.0287932 (PMC10332629; doi:10.1371/journal.pone.0287932)
Supplement: S1 Data — (GZ) [file pone.0287932.s002.gz › DATA/data_supporting_information/fig4/shift.dat]

#N	shift
1414	0.45544554455445546
2000	0.4225
3200	0.39843750000000006
4525	0.37856353591160224
6400	0.34046875000000004
