# Supplementary material for: Large-deviations of disease spreading dynamics with vaccination
Source: PLoS One. 2023 Jul 10;18(7):e0287932. doi: 10.1371/journal.pone.0287932 (PMC10332629; doi:10.1371/journal.pone.0287932)
Supplement: S1 Data — (GZ) [file pone.0287932.s002.gz › DATA/data_supporting_information/fig2/3200.rate]

#sir_rate pdf-to-rate-opt --n 3200 --index-left 0 --index-right 0 --index-log 1 -l 3200.out 
#left right val
0.0015625 0.0015625 0.0029004286459410205
0.0018750000000000001 0.0018750000000000001 0.002732575068684631
0.0021875 0.0021875 0.002562306170545389
0.0025 0.0025 0.0024030992065800515
0.0028125 0.0028125 0.0022613893862804114
0.003125 0.003125 0.0021431916161040117
0.0034375 0.0034375 0.002057546595531221
0.0037500000000000003 0.0037500000000000003 0.0019519820597215439
0.0040625 0.0040625 0.0018719763808217167
0.004375 0.004375 0.0017755329076932063
0.004687500000000001 0.004687500000000001 0.0017044418199125324
0.005 0.005 0.0016337643279772773
0.0053124999999999995 0.0053124999999999995 0.0015755788412759598
0.005625 0.005625 0.0015059883669238924
0.0059375 0.0059375 0.0014542023822557967
0.00625 0.00625 0.0013876465079987249
0.006562500000000001 0.006562500000000001 0.001345361198306023
0.006875000000000001 0.006875000000000001 0.0012845570346161756
0.0071874999999999994 0.0071874999999999994 0.0012450386981248982
0.0075 0.0075 0.0012011904866145412
0.0078125 0.0078125 0.0011671429027849895
0.008125 0.008125 0.0011329803737963208
0.0084375 0.0084375 0.0010948638621753079
0.00875 0.00875 0.001058172412165984
0.0090625 0.0090625 0.0010244518551014628
0.009375 0.009375 0.0009971873833811824
0.0096875 0.0096875 0.0009666126041315745
0.01 0.01 0.0009434663514024292
0.0103125 0.0103125 0.0009133844075972998
0.010624999999999999 0.010624999999999999 0.0008846871464903697
0.0109375 0.0109375 0.0008645704595809396
0.01125 0.01125 0.0008391477010484911
0.0115625 0.0115625 0.0008178615973206152
0.011875 0.011875 0.000805518147234582
0.0121875 0.0121875 0.0007817107597162992
0.0125 0.0125 0.0007651425384169924
0.0128125 0.0128125 0.0007377732027745231
0.013125 0.013125 0.0007254471804925479
0.0134375 0.0134375 0.0007102838859467178
0.01375 0.01375 0.000695110377168891
0.0140625 0.0140625 0.000677515183498539
0.014375 0.014375 0.0006655956889619382
0.0146875 0.0146875 0.0006531872659090755
0.015 0.015 0.0006432708710026458
0.0153125 0.0153125 0.0006330234993341738
0.015625 0.015625 0.0006216951947007127
0.0159375 0.0159375 0.0006090922622468671
0.01625 0.01625 0.0006044732776515828
0.0165625 0.0165625 0.0005931490797692663
0.016875 0.016875 0.0005819531607653879
0.0171875 0.0171875 0.000574659330471046
0.0175 0.0175 0.000565625999294178
0.017812500000000002 0.017812500000000002 0.0005595777452912799
0.018125000000000002 0.018125000000000002 0.0005532551604099247
0.018437500000000002 0.018437500000000002 0.000547023783324833
0.018750000000000003 0.018750000000000003 0.0005370356110851769
0.019062500000000003 0.019062500000000003 0.0005305903084313587
0.019375000000000003 0.019375000000000003 0.0005233649372221375
0.0196875 0.0196875 0.0005219068585569026
0.02 0.02 0.0005110758893427956
0.0203125 0.0203125 0.0005059726690900885
0.020625 0.020625 0.0005002650439834109
0.0209375 0.0209375 0.0005019170524772762
0.02125 0.02125 0.0004951610241166835
0.021562500000000002 0.021562500000000002 0.0004898074825394359
0.021875000000000002 0.021875000000000002 0.0004862042178478027
0.022187500000000002 0.022187500000000002 0.0004814998211740539
0.022500000000000003 0.022500000000000003 0.0004783891685773949
0.022812500000000003 0.022812500000000003 0.00047455733472196083
0.023125000000000003 0.023125000000000003 0.00047090863596560193
0.023437500000000003 0.023437500000000003 0.0004660907637803812
0.02375 0.02375 0.00046470194362106554
0.0240625 0.0240625 0.0004617174813377812
0.024375 0.024375 0.0004595438572997978
0.0246875 0.0246875 0.0004573733822009611
0.025 0.025 0.00045866351370619975
0.0253125 0.0253125 0.00045462924678062546
0.025625000000000002 0.025625000000000002 0.0004523796686313742
0.025937500000000002 0.025937500000000002 0.0004494465184561267
0.026250000000000002 0.026250000000000002 0.00044632516440312476
0.026562500000000003 0.026562500000000003 0.00044489059080054486
0.026875000000000003 0.026875000000000003 0.0004407530127179681
0.027187500000000003 0.027187500000000003 0.000441580463761509
0.027500000000000004 0.027500000000000004 0.0004390023234706808
0.0278125 0.0278125 0.0004413306161074951
0.028125 0.028125 0.0004361865208532966
0.0284375 0.0284375 0.0004356788839145147
0.02875 0.02875 0.0004339488422344298
0.0290625 0.0290625 0.0004309701638716254
0.029375000000000002 0.029375000000000002 0.0004302478214505251
0.029687500000000002 0.029687500000000002 0.0004299355542187959
0.030000000000000002 0.030000000000000002 0.00042913162135505884
0.030312500000000003 0.030312500000000003 0.0004286367530262376
0.030625000000000003 0.030625000000000003 0.00043122298300403314
0.030937500000000003 0.030937500000000003 0.00042649398144737043
0.03125 0.03125 0.00042557761769385354
0.0315625 0.0315625 0.0004269371520550011
0.031875 0.031875 0.00042623037779490576
0.0321875 0.0321875 0.000429175500207342
0.0325 0.0325 0.00042831859308892976
0.0328125 0.0328125 0.0004285908984451
0.033125 0.033125 0.00042658537723603017
0.0334375 0.0334375 0.00042730906761178364
0.03375 0.03375 0.0004250401194575849
0.0340625 0.0340625 0.0004241538688181222
0.034375 0.034375 0.00042519153140216994
0.0346875 0.0346875 0.0004262386679913023
0.035 0.035 0.0004189618157161891
0.035312500000000004 0.035312500000000004 0.00042158642400587284
0.035625000000000004 0.035625000000000004 0.0004246673800988999
0.035937500000000004 0.035937500000000004 0.00042499428668938853
0.036250000000000004 0.036250000000000004 0.00042422713385941027
0.036562500000000005 0.036562500000000005 0.0004259055692548477
0.036875000000000005 0.036875000000000005 0.00042191370771725177
0.037187500000000005 0.037187500000000005 0.0004241939112041205
0.037500000000000006 0.037500000000000006 0.00042356760105184417
0.0378125 0.0378125 0.00042045923040354556
0.038125 0.038125 0.00042379597044179976
0.0384375 0.0384375 0.00042583850098130245
0.03875 0.03875 0.00042168770457412383
0.0390625 0.0390625 0.0004246458696065826
0.039375 0.039375 0.0004263026692363019
0.0396875 0.0396875 0.0004247925061400549
0.04 0.04 0.0004233115953999055
0.0403125 0.0403125 0.0004221843689516971
0.040625 0.040625 0.0004264605522775647
0.0409375 0.0409375 0.00042692554188246586
0.04125 0.04125 0.0004254721967314762
0.0415625 0.0415625 0.00042742283721888005
0.041875 0.041875 0.00042832774521112034
0.0421875 0.0421875 0.00042972318420788985
0.0425 0.0425 0.0004297191089778882
0.0428125 0.0428125 0.0004283284716044419
0.043125000000000004 0.043125000000000004 0.00042970441805937894
0.043437500000000004 0.043437500000000004 0.00043295617179395804
0.043750000000000004 0.043750000000000004 0.00042850457380809746
0.044062500000000004 0.044062500000000004 0.00042832682959833857
0.044375000000000005 0.044375000000000005 0.00042960171840800176
0.044687500000000005 0.044687500000000005 0.0004330967048186658
0.045000000000000005 0.045000000000000005 0.00042905537532988606
0.045312500000000006 0.045312500000000006 0.00043144403056446595
0.045625 0.045625 0.00043173073462240123
0.0459375 0.0459375 0.0004318569015553016
0.04625 0.04625 0.0004358494515959603
0.0465625 0.0465625 0.0004311652547207324
0.046875 0.046875 0.00043141894255658046
0.0471875 0.0471875 0.0004321872925470101
0.0475 0.0475 0.00043588418753197654
0.0478125 0.0478125 0.0004376100571673778
0.048125 0.048125 0.0004389832292920134
0.0484375 0.0484375 0.00043688945071945675
0.04875 0.04875 0.0004351543164247321
0.0490625 0.0490625 0.00043406270897998944
0.049375 0.049375 0.00043778548493535755
0.0496875 0.0496875 0.00043660200731285997
0.05 0.05 0.0004396553909775643
0.0503125 0.0503125 0.00043965526918313477
0.050625 0.050625 0.0004393667811492831
0.050937500000000004 0.050937500000000004 0.0004388569765574107
0.051250000000000004 0.051250000000000004 0.00043691185047573227
0.051562500000000004 0.051562500000000004 0.0004407401228299264
0.051875000000000004 0.051875000000000004 0.000442526646483555
0.052187500000000005 0.052187500000000005 0.00044209176836627575
0.052500000000000005 0.052500000000000005 0.00044362650084778883
0.052812500000000005 0.052812500000000005 0.0004473863115037071
0.053125000000000006 0.053125000000000006 0.000444972084550388
0.053437500000000006 0.053437500000000006 0.0004497927429412704
0.05375 0.05375 0.0004487516462216092
0.0540625 0.0540625 0.0004496574546745199
0.054375 0.054375 0.0004496044120530834
0.0546875 0.0546875 0.00045065510522276616
0.055 0.055 0.0004506920081008303
0.0553125 0.0553125 0.00044939410872263917
0.055625 0.055625 0.000452851769502626
0.0559375 0.0559375 0.00045452552039291133
0.05625 0.05625 0.0004511898930108217
0.0565625 0.0565625 0.00045297193881615354
0.056875 0.056875 0.0004522593031088672
0.0571875 0.0571875 0.0004547243953593059
0.0575 0.0575 0.0004555187124168257
0.0578125 0.0578125 0.00045449855180859097
0.058125 0.058125 0.0004566419821131175
0.0584375 0.0584375 0.00045504975075377725
0.058750000000000004 0.058750000000000004 0.00045770696719499944
0.059062500000000004 0.059062500000000004 0.00045640959783557853
0.059375000000000004 0.059375000000000004 0.00045944680683303785
0.059687500000000004 0.059687500000000004 0.00045892730090958054
0.060000000000000005 0.060000000000000005 0.00046068001889078964
0.060312500000000005 0.060312500000000005 0.0004626302739785489
0.060625000000000005 0.060625000000000005 0.0004630638600208439
0.060937500000000006 0.060937500000000006 0.0004610046875418077
0.061250000000000006 0.061250000000000006 0.00046223666607646204
0.0615625 0.0615625 0.0004622730381108418
0.061875 0.061875 0.00046192875434723947
0.0621875 0.0621875 0.0004629300985732605
0.0625 0.0625 0.00046578197417353466
0.0628125 0.0628125 0.0004658101107228585
0.063125 0.063125 0.00046724760375849226
0.0634375 0.0634375 0.0004672658122356132
0.06375 0.06375 0.0004664613532378263
0.0640625 0.0640625 0.000468917191047602
0.064375 0.064375 0.0004672927030968923
0.0646875 0.0646875 0.00046827677961959994
0.065 0.065 0.0004684767219999884
0.0653125 0.0653125 0.0004715241002835685
0.06562499999999999 0.06562499999999999 0.00047124298610363763
0.0659375 0.0659375 0.0004727231981752366
0.06624999999999999 0.06624999999999999 0.00047499730521288443
0.0665625 0.0665625 0.000474097302149817
0.06687499999999999 0.06687499999999999 0.0004733066181061629
0.0671875 0.0671875 0.00047598451012141965
0.06749999999999999 0.06749999999999999 0.00047560860030121545
0.0678125 0.0678125 0.00047779950454056644
0.06812499999999999 0.06812499999999999 0.0004773665893389774
0.0684375 0.0684375 0.0004764219589791502
0.06874999999999999 0.06874999999999999 0.00047733126691929434
0.0690625 0.0690625 0.00047868241624346366
0.06937499999999999 0.06937499999999999 0.0004787017259295525
0.0696875 0.0696875 0.00048059048908136685
0.06999999999999999 0.06999999999999999 0.0004789110014024507
0.0703125 0.0703125 0.00047966431385959655
0.070625 0.070625 0.0004804258987740497
0.0709375 0.0709375 0.0004816741774177031
0.07125 0.07125 0.00048032927509432497
0.0715625 0.0715625 0.00048114973089465453
0.071875 0.071875 0.00048160936435888744
0.0721875 0.0721875 0.00048269109184427285
0.0725 0.0725 0.0004842029567353902
0.0728125 0.0728125 0.0004879263800947087
0.073125 0.073125 0.00048781706756433616
0.0734375 0.0734375 0.0004853938734080006
0.07375 0.07375 0.0004888070754585491
0.07406249999999999 0.07406249999999999 0.00048762849213427055
0.074375 0.074375 0.0004859081844750782
0.07468749999999999 0.07468749999999999 0.0004872047317555579
0.075 0.075 0.0004883671277933034
0.07531249999999999 0.07531249999999999 0.0004888449582738809
0.075625 0.075625 0.0004871879677069757
0.07593749999999999 0.07593749999999999 0.000488823716305505
0.07625 0.07625 0.0004883614823103287
0.07656249999999999 0.07656249999999999 0.0004921355438503399
0.076875 0.076875 0.0004912873311512916
0.07718749999999999 0.07718749999999999 0.0004928152382648013
0.0775 0.0775 0.0004934192919651698
0.07781249999999999 0.07781249999999999 0.0004935952030519971
0.078125 0.078125 0.0004925637782356579
0.0784375 0.0784375 0.0004923511756488724
0.07875 0.07875 0.0004919962739374925
0.0790625 0.0790625 0.0004967247625037587
0.079375 0.079375 0.0004969820024150332
0.0796875 0.0796875 0.00049591878997427
0.08 0.08 0.0004981040743196719
0.0803125 0.0803125 0.0004959051069488145
0.080625 0.080625 0.0004965626848395106
0.0809375 0.0809375 0.0004961853870008554
0.08125 0.08125 0.0004988017032689262
0.0815625 0.0815625 0.0005009394591381522
0.08187499999999999 0.08187499999999999 0.0005004043048717765
0.0821875 0.0821875 0.0005014673812311606
0.08249999999999999 0.08249999999999999 0.0004989509396121555
0.0828125 0.0828125 0.0005009678857141569
0.08312499999999999 0.08312499999999999 0.0005021607873940239
0.0834375 0.0834375 0.0005027279316801681
0.08374999999999999 0.08374999999999999 0.0005025501270489682
0.0840625 0.0840625 0.0005037027496772356
0.08437499999999999 0.08437499999999999 0.0005026067864017877
0.0846875 0.0846875 0.0005051627771549435
0.08499999999999999 0.08499999999999999 0.0005028535689368945
0.0853125 0.0853125 0.0005064266431130866
0.08562499999999999 0.08562499999999999 0.0005054740866474805
0.0859375 0.0859375 0.0005027581831018225
0.08625 0.08625 0.0005038873443667773
0.0865625 0.0865625 0.0005036117751472794
0.086875 0.086875 0.0005077183346567281
0.0871875 0.0871875 0.0005050967479631426
0.0875 0.0875 0.0005079423240146803
0.0878125 0.0878125 0.0005088443342209088
0.088125 0.088125 0.0005085591031341622
0.0884375 0.0884375 0.0005069915825094976
0.08875 0.08875 0.0005079017431587141
0.0890625 0.0890625 0.0005125784792433666
0.089375 0.089375 0.0005105870781084768
0.08968749999999999 0.08968749999999999 0.0005115158572698103
0.09 0.09 0.0005108163841265639
0.09031249999999999 0.09031249999999999 0.0005103539183110523
0.090625 0.090625 0.0005123825497533925
0.09093749999999999 0.09093749999999999 0.0005123251292302991
0.09125 0.09125 0.000513182496712794
0.09156249999999999 0.09156249999999999 0.000511371408534381
0.091875 0.091875 0.0005143566202990927
0.09218749999999999 0.09218749999999999 0.0005125608518179465
0.0925 0.0925 0.000513360146614844
0.09281249999999999 0.09281249999999999 0.0005100286116717537
0.093125 0.093125 0.0005136322329867485
0.09343749999999999 0.09343749999999999 0.0005144217619526779
0.09375 0.09375 0.0005137562894048675
0.0940625 0.0940625 0.0005149538449088733
0.094375 0.094375 0.0005130629453152369
0.0946875 0.0946875 0.00051645116104877
0.095 0.095 0.0005122468169696796
0.0953125 0.0953125 0.0005133902183676849
0.095625 0.095625 0.0005161946014130136
0.0959375 0.0959375 0.0005178748172178654
0.09625 0.09625 0.0005170056379308881
0.0965625 0.0965625 0.0005144925909792337
0.096875 0.096875 0.0005163722511537456
0.0971875 0.0971875 0.0005176608246903927
0.0975 0.0975 0.0005183541861572105
0.0978125 0.0978125 0.0005175154104833058
0.09812499999999999 0.09812499999999999 0.000515925003296039
0.0984375 0.0984375 0.0005193935036662167
0.09874999999999999 0.09874999999999999 0.0005188766599905964
0.0990625 0.0990625 0.0005171873396449991
0.09937499999999999 0.09937499999999999 0.0005172874387451454
0.0996875 0.0996875 0.0005194880883037018
0.09999999999999999 0.09999999999999999 0.0005193135224639704
0.1003125 0.1003125 0.0005209297237023269
0.10062499999999999 0.10062499999999999 0.0005226005303404742
0.1009375 0.1009375 0.0005198167300224954
0.10124999999999999 0.10124999999999999 0.0005205620595295576
0.1015625 0.1015625 0.0005207729283963803
0.101875 0.101875 0.0005232390747494607
0.1021875 0.1021875 0.0005198842863083257
0.1025 0.1025 0.0005211170418445042
0.1028125 0.1028125 0.000523593165524948
0.103125 0.103125 0.000524265781942195
0.1034375 0.1034375 0.0005253334185763346
0.10375 0.10375 0.0005251475478207378
0.1040625 0.1040625 0.0005208109073685243
0.104375 0.104375 0.00052197208292637
0.1046875 0.1046875 0.0005221900023756739
0.105 0.105 0.0005234411655105116
0.1053125 0.1053125 0.0005226251543276268
0.105625 0.105625 0.0005227291227546637
0.10593749999999999 0.10593749999999999 0.0005223558038938143
0.10625 0.10625 0.000525975153034542
0.10656249999999999 0.10656249999999999 0.0005248268018774866
0.106875 0.106875 0.0005235994091904161
0.10718749999999999 0.10718749999999999 0.0005244683991496243
0.1075 0.1075 0.0005243173296327448
0.10781249999999999 0.10781249999999999 0.000523644882011053
0.108125 0.108125 0.0005239067104046628
0.10843749999999999 0.10843749999999999 0.0005254421534997837
0.10875 0.10875 0.0005243072510040632
0.10906249999999999 0.10906249999999999 0.0005250382297978638
0.109375 0.109375 0.0005259271415572463
0.1096875 0.1096875 0.0005260860485562827
0.11 0.11 0.0005262516238431183
0.1103125 0.1103125 0.0005265460423213058
0.110625 0.110625 0.000527772742468437
0.1109375 0.1109375 0.0005255594322371993
0.11125 0.11125 0.0005252111254513984
0.1115625 0.1115625 0.0005251343260978236
0.111875 0.111875 0.00052641770781172
0.1121875 0.1121875 0.0005247120081267572
0.1125 0.1125 0.0005263574716857876
0.1128125 0.1128125 0.0005278652706212155
0.113125 0.113125 0.0005252333132379594
0.1134375 0.1134375 0.0005253725992006382
0.11374999999999999 0.11374999999999999 0.0005258482977603876
0.1140625 0.1140625 0.0005269782973309759
0.11437499999999999 0.11437499999999999 0.0005272971673583443
0.1146875 0.1146875 0.0005273193504931881
0.11499999999999999 0.11499999999999999 0.0005288241572606171
0.1153125 0.1153125 0.0005261549397687841
0.11562499999999999 0.11562499999999999 0.0005260299575071158
0.1159375 0.1159375 0.0005284547859595037
0.11624999999999999 0.11624999999999999 0.0005300653965754369
0.1165625 0.1165625 0.00052675365922143
0.11687499999999999 0.11687499999999999 0.0005283014610636316
0.1171875 0.1171875 0.000527575957525185
0.1175 0.1175 0.0005259593541757199
0.1178125 0.1178125 0.0005253474930037401
0.118125 0.118125 0.0005262223426981399
0.1184375 0.1184375 0.0005288170585045913
0.11875 0.11875 0.000526044819387848
0.1190625 0.1190625 0.0005274628799812727
0.119375 0.119375 0.0005282838950748434
0.1196875 0.1196875 0.0005294402565595763
0.12 0.12 0.0005275626154421971
0.1203125 0.1203125 0.0005253686681141522
0.120625 0.120625 0.0005296329491147112
0.1209375 0.1209375 0.0005256491369056259
0.12125 0.12125 0.0005289132656815482
0.12156249999999999 0.12156249999999999 0.0005268326874539996
0.121875 0.121875 0.0005265595767427866
0.12218749999999999 0.12218749999999999 0.0005285486651233058
0.1225 0.1225 0.000527946740586144
0.12281249999999999 0.12281249999999999 0.0005279325747001085
0.123125 0.123125 0.0005262504351337008
0.12343749999999999 0.12343749999999999 0.0005263556497605499
0.12375 0.12375 0.0005276452803978011
0.12406249999999999 0.12406249999999999 0.0005279966364998902
0.124375 0.124375 0.0005270178256348182
0.12468749999999999 0.12468749999999999 0.0005276468242469782
0.125 0.125 0.0005285439013797704
0.1253125 0.1253125 0.0005282166939655846
0.12562500000000001 0.12562500000000001 0.000528739596617369
0.1259375 0.1259375 0.0005298701843916404
0.12625 0.12625 0.0005273403065568362
0.1265625 0.1265625 0.0005284909510031032
0.126875 0.126875 0.0005270261626232488
0.1271875 0.1271875 0.0005268169059131384
0.1275 0.1275 0.0005296844517900152
0.1278125 0.1278125 0.0005282572342129368
0.128125 0.128125 0.0005273060772059432
0.1284375 0.1284375 0.0005262389472248242
0.12875 0.12875 0.0005279155512283083
0.1290625 0.1290625 0.0005268654666947212
0.129375 0.129375 0.0005260827595078789
0.12968749999999998 0.12968749999999998 0.0005266805048851866
0.13 0.13 0.0005251084228275818
0.1303125 0.1303125 0.0005243137242680629
0.130625 0.130625 0.0005259886562247941
0.13093749999999998 0.13093749999999998 0.0005260261390356404
0.13125 0.13125 0.000524344761768569
0.1315625 0.1315625 0.0005259955246296891
0.131875 0.131875 0.0005231923664396428
0.13218749999999999 0.13218749999999999 0.0005241179171796695
0.1325 0.1325 0.0005231486576471179
0.1328125 0.1328125 0.0005236342776781213
0.133125 0.133125 0.0005238235507298065
0.1334375 0.1334375 0.0005235999327967142
0.13375 0.13375 0.0005230328920011338
0.1340625 0.1340625 0.0005257095985083007
0.134375 0.134375 0.0005225754318415202
0.1346875 0.1346875 0.0005250941105835893
0.135 0.135 0.0005235271168367388
0.1353125 0.1353125 0.0005222683823990121
0.135625 0.135625 0.0005216531242640906
0.1359375 0.1359375 0.0005231627787207823
0.13625 0.13625 0.0005223785939620799
0.1365625 0.1365625 0.0005224857587644245
0.136875 0.136875 0.0005231910327447801
0.1371875 0.1371875 0.0005222483644541327
0.1375 0.1375 0.0005226765071448971
0.1378125 0.1378125 0.0005214598860778432
0.138125 0.138125 0.0005227251584932801
0.1384375 0.1384375 0.0005227420547988925
0.13874999999999998 0.13874999999999998 0.0005211542459011325
0.1390625 0.1390625 0.0005216162695927834
0.139375 0.139375 0.0005217210429427731
0.1396875 0.1396875 0.000521010802716374
0.13999999999999999 0.13999999999999999 0.0005222698132900918
0.1403125 0.1403125 0.0005219398529550869
0.140625 0.140625 0.0005214207845765789
0.1409375 0.1409375 0.0005175943354973927
0.14125 0.14125 0.0005180309680147506
0.1415625 0.1415625 0.0005195945667038805
0.141875 0.141875 0.0005191484324363796
0.1421875 0.1421875 0.0005196120729665637
0.1425 0.1425 0.0005186098123141357
0.1428125 0.1428125 0.0005176977397284958
0.143125 0.143125 0.0005182294464358343
0.1434375 0.1434375 0.0005169166466646128
0.14375 0.14375 0.0005183488798372972
0.1440625 0.1440625 0.0005180867804031199
0.144375 0.144375 0.0005164828213316179
0.1446875 0.1446875 0.0005181594121304226
0.145 0.145 0.0005177345668049371
0.1453125 0.1453125 0.0005177433519826868
0.145625 0.145625 0.0005159735680511817
0.1459375 0.1459375 0.0005157820218841962
0.14625 0.14625 0.0005142414997809374
0.14656249999999998 0.14656249999999998 0.0005155878935311987
0.146875 0.146875 0.0005137970871083725
0.1471875 0.1471875 0.000515254626571164
0.1475 0.1475 0.000516206283647572
0.14781249999999999 0.14781249999999999 0.0005142946463304267
0.148125 0.148125 0.0005153025506109995
0.1484375 0.1484375 0.0005136688510655875
0.14875 0.14875 0.0005131666114215587
0.1490625 0.1490625 0.0005141665625356686
0.149375 0.149375 0.0005124764766543952
0.1496875 0.1496875 0.0005113017347162731
0.15 0.15 0.0005130993397616921
0.1503125 0.1503125 0.0005124250841828394
0.150625 0.150625 0.0005127153859098029
0.1509375 0.1509375 0.0005121719736098461
0.15125 0.15125 0.00051211868920857
0.1515625 0.1515625 0.0005130419472318514
0.151875 0.151875 0.0005102163431215883
0.1521875 0.1521875 0.0005099598597607741
0.1525 0.1525 0.0005121676522272401
0.1528125 0.1528125 0.0005099781792609946
0.153125 0.153125 0.0005103910795478975
0.1534375 0.1534375 0.0005109786792132711
0.15375 0.15375 0.0005088597595425215
0.1540625 0.1540625 0.0005081739247110151
0.15437499999999998 0.15437499999999998 0.0005086033420465673
0.1546875 0.1546875 0.0005071519282034124
0.155 0.155 0.0005085043983570891
0.1553125 0.1553125 0.0005069618330042341
0.15562499999999999 0.15562499999999999 0.000508206874283576
0.1559375 0.1559375 0.0005067041086133096
0.15625 0.15625 0.0005059782557252086
0.1565625 0.1565625 0.0005049561148581269
0.156875 0.156875 0.0005050118393007044
0.1571875 0.1571875 0.0005071233913929013
0.1575 0.1575 0.0005049756231626577
0.1578125 0.1578125 0.0005039992130501028
0.158125 0.158125 0.0005064166416420153
0.1584375 0.1584375 0.0005029559524927016
0.15875 0.15875 0.0005043604425624641
0.1590625 0.1590625 0.0005023317780856023
0.159375 0.159375 0.0005019813459110431
0.1596875 0.1596875 0.0005028487672162243
0.16 0.16 0.0005006766733688886
0.1603125 0.1603125 0.0005009889635522742
0.160625 0.160625 0.0005022446751733831
0.1609375 0.1609375 0.000499526880421318
0.16125 0.16125 0.0005011880298120304
0.1615625 0.1615625 0.0004980476825940554
0.161875 0.161875 0.0004981564932836244
0.16218749999999998 0.16218749999999998 0.0004988401150045606
0.1625 0.1625 0.0004968704753634579
0.1628125 0.1628125 0.0004987903849792102
0.163125 0.163125 0.0004971826115243186
0.16343749999999999 0.16343749999999999 0.0004963294694652565
0.16375 0.16375 0.0004958837639173345
0.1640625 0.1640625 0.0004956310534425744
0.164375 0.164375 0.0004954123637803541
0.1646875 0.1646875 0.000494980550400447
0.165 0.165 0.0004954346004994396
0.1653125 0.1653125 0.0004936920043223799
0.165625 0.165625 0.0004920823312727093
0.1659375 0.1659375 0.0004927670079761738
0.16625 0.16625 0.0004914439333473311
0.1665625 0.1665625 0.0004921938740554065
0.166875 0.166875 0.0004898967544772573
0.1671875 0.1671875 0.0004903384399624951
0.1675 0.1675 0.0004910249642477934
0.1678125 0.1678125 0.0004890704191781553
0.168125 0.168125 0.000488987397864072
0.1684375 0.1684375 0.0004905629230267995
0.16875 0.16875 0.0004888495817867618
0.1690625 0.1690625 0.0004887455923798782
0.169375 0.169375 0.0004887960319854851
0.1696875 0.1696875 0.0004871428562406039
0.16999999999999998 0.16999999999999998 0.0004861859598069558
0.1703125 0.1703125 0.00048560330757706433
0.170625 0.170625 0.0004856961273399267
0.1709375 0.1709375 0.00048633227784766606
0.17124999999999999 0.17124999999999999 0.00048490255274552
0.1715625 0.1715625 0.00048471857705601856
0.171875 0.171875 0.00048351498465383573
0.1721875 0.1721875 0.0004844021413418539
0.1725 0.1725 0.00048367539340443406
0.1728125 0.1728125 0.0004821876732675805
0.173125 0.173125 0.00048208265226469635
0.1734375 0.1734375 0.00048138466759519946
0.17375 0.17375 0.0004816803644494306
0.1740625 0.1740625 0.00048010998579660406
0.174375 0.174375 0.0004788321270621735
0.1746875 0.1746875 0.0004808820670914939
0.175 0.175 0.0004796558424828076
0.1753125 0.1753125 0.0004793001257711722
0.175625 0.175625 0.00047690180714762094
0.1759375 0.1759375 0.00047714186049018794
0.17625 0.17625 0.00047731136201464386
0.1765625 0.1765625 0.00047552052678575787
0.176875 0.176875 0.00047554201099698557
0.1771875 0.1771875 0.0004742544466882743
0.1775 0.1775 0.00047372554079814637
0.17781249999999998 0.17781249999999998 0.000472249757956939
0.178125 0.178125 0.0004737224703210605
0.1784375 0.1784375 0.0004735300197353875
0.17875 0.17875 0.000472872176302188
0.17906249999999999 0.17906249999999999 0.000471710740047923
0.179375 0.179375 0.0004708745559596664
0.1796875 0.1796875 0.0004727692313358821
0.18 0.18 0.0004701098052164327
0.1803125 0.1803125 0.00046876889944437764
0.180625 0.180625 0.0004684157447433706
0.1809375 0.1809375 0.00046988406292073476
0.18125 0.18125 0.00046700089846819906
0.1815625 0.1815625 0.00046800396663432053
0.181875 0.181875 0.0004667533137579444
0.1821875 0.1821875 0.0004649878583991486
0.1825 0.1825 0.00046649167302755077
0.1828125 0.1828125 0.0004642797614254304
0.183125 0.183125 0.00046300341222443696
0.1834375 0.1834375 0.0004616022262985811
0.18375 0.18375 0.00046409221431003314
0.1840625 0.1840625 0.0004627506369440184
0.184375 0.184375 0.0004619118700046814
0.1846875 0.1846875 0.00046219880791153377
0.185 0.185 0.00046174189987976304
0.1853125 0.1853125 0.0004606262461797882
0.18562499999999998 0.18562499999999998 0.0004589215190466412
0.1859375 0.1859375 0.0004570118398738712
0.18625 0.18625 0.0004570298224392147
0.1865625 0.1865625 0.00045649479055544093
0.18687499999999999 0.18687499999999999 0.00045750383722442596
0.1871875 0.1871875 0.00045675572727579345
0.1875 0.1875 0.00045623593547558527
0.1878125 0.1878125 0.00045306080098811484
0.188125 0.188125 0.0004544422535539894
0.1884375 0.1884375 0.000453909580824778
0.18875 0.18875 0.00045489645445470964
0.1890625 0.1890625 0.0004525911811607478
0.189375 0.189375 0.00045230675605059277
0.1896875 0.1896875 0.0004515533828865089
0.19 0.19 0.00045167929514672804
0.1903125 0.1903125 0.0004504574914548304
0.190625 0.190625 0.0004498076364897388
0.1909375 0.1909375 0.00045000454448965995
0.19125 0.19125 0.0004493180877651875
0.1915625 0.1915625 0.00044834225128076064
0.191875 0.191875 0.00044810873226841573
0.1921875 0.1921875 0.00044620806191575916
0.1925 0.1925 0.0004469865212873805
0.1928125 0.1928125 0.00044481830149145846
0.193125 0.193125 0.0004444695220972775
0.1934375 0.1934375 0.00044338263899194196
0.19375 0.19375 0.0004427121501106513
0.1940625 0.1940625 0.0004431376079065615
0.194375 0.194375 0.0004411872346481376
0.19468749999999999 0.19468749999999999 0.0004407697763544205
0.195 0.195 0.0004395583208296821
0.1953125 0.1953125 0.0004390488234050997
0.195625 0.195625 0.0004411798774089884
0.1959375 0.1959375 0.00043830364986832156
0.19625 0.19625 0.0004393874265539082
0.1965625 0.1965625 0.00043712890642712797
0.196875 0.196875 0.00043686536143567695
0.1971875 0.1971875 0.00043599220560964244
0.1975 0.1975 0.0004366316865970233
0.1978125 0.1978125 0.00043458469823457846
0.198125 0.198125 0.00043341121391303396
0.1984375 0.1984375 0.0004339293492848849
0.19875 0.19875 0.0004334135196250397
0.1990625 0.1990625 0.00043216884494737896
0.199375 0.199375 0.0004312955507677703
0.1996875 0.1996875 0.00042914247395179917
0.2 0.2 0.0004275513067977627
0.2003125 0.2003125 0.00042855146820689046
0.200625 0.200625 0.00042861490448650545
0.2009375 0.2009375 0.00042657387850674117
0.20125 0.20125 0.00042672835778320207
0.2015625 0.2015625 0.0004257548335569211
0.201875 0.201875 0.00042552195285222057
0.2021875 0.2021875 0.00042507531299449975
0.20249999999999999 0.20249999999999999 0.0004244202372121207
0.2028125 0.2028125 0.0004222374648278675
0.203125 0.203125 0.00041986820373507156
0.2034375 0.2034375 0.0004230510670336353
0.20375 0.20375 0.00042105592098222076
0.2040625 0.2040625 0.0004195540223333356
0.204375 0.204375 0.0004185533168405047
0.2046875 0.2046875 0.0004202082650714037
0.205 0.205 0.0004159007282939264
0.2053125 0.2053125 0.00041664124252191757
0.205625 0.205625 0.00041624711848978695
0.2059375 0.2059375 0.0004173852954755351
0.20625 0.20625 0.0004146436496109806
0.2065625 0.2065625 0.00041401313050901236
0.206875 0.206875 0.0004146354400964853
0.2071875 0.2071875 0.00041346601671815635
0.2075 0.2075 0.00041303825998297835
0.2078125 0.2078125 0.00041140515116851
0.208125 0.208125 0.0004110731646909786
0.2084375 0.2084375 0.0004094032418856413
0.20875 0.20875 0.000410065793848103
0.2090625 0.2090625 0.00040882325933174027
0.209375 0.209375 0.0004075676477444743
0.2096875 0.2096875 0.0004068539533639788
0.21 0.21 0.00040635915427460667
0.21031249999999999 0.21031249999999999 0.00040537537779403843
0.210625 0.210625 0.00040556439829864414
0.2109375 0.2109375 0.00040381483235908997
0.21125 0.21125 0.00040451833362633915
0.2115625 0.2115625 0.0004030240567682935
0.211875 0.211875 0.00040148809897241276
0.2121875 0.2121875 0.00039945806132391795
0.2125 0.2125 0.0003999575339849762
0.2128125 0.2128125 0.00039954443806548666
0.213125 0.213125 0.0003986005019916287
0.2134375 0.2134375 0.00039622752037306487
0.21375 0.21375 0.0003968734910145825
0.2140625 0.2140625 0.0003953474797966634
0.214375 0.214375 0.00039592401070262317
0.2146875 0.2146875 0.00039484568605470665
0.215 0.215 0.00039430561738737046
0.2153125 0.2153125 0.00039480369173360333
0.215625 0.215625 0.0003926066178840499
0.2159375 0.2159375 0.00039203896192913876
0.21625 0.21625 0.0003918373160983254
0.2165625 0.2165625 0.00038970111408310034
0.216875 0.216875 0.0003914461850146063
0.2171875 0.2171875 0.0003887365628730099
0.2175 0.2175 0.00038829763635539797
0.2178125 0.2178125 0.00038614861783022123
0.21812499999999999 0.21812499999999999 0.0003854390172437307
0.2184375 0.2184375 0.00038645959370111726
0.21875 0.21875 0.0003843371637670596
0.2190625 0.2190625 0.00038305157020156053
0.219375 0.219375 0.00038348879278806574
0.2196875 0.2196875 0.0003842121616910918
0.22 0.22 0.00038184911501890615
0.2203125 0.2203125 0.00038108929133813193
0.220625 0.220625 0.0003796917509271409
0.2209375 0.2209375 0.00037976506298444324
0.22125 0.22125 0.0003771388052300714
0.2215625 0.2215625 0.0003769322222382268
0.221875 0.221875 0.00037550451325676795
0.2221875 0.2221875 0.0003754775760357083
0.2225 0.2225 0.0003751823205219803
0.2228125 0.2228125 0.0003732875968797814
0.223125 0.223125 0.0003730992520492043
0.2234375 0.2234375 0.00037334274823103033
0.22375 0.22375 0.0003734774058592854
0.2240625 0.2240625 0.00037120063968007196
0.224375 0.224375 0.0003702669054332496
0.2246875 0.2246875 0.00036804114374682287
0.225 0.225 0.0003696078222876427
0.2253125 0.2253125 0.00036797741169786836
0.225625 0.225625 0.00036805746643755945
0.22593749999999999 0.22593749999999999 0.0003656577821672214
0.22625 0.22625 0.0003660792203336828
0.2265625 0.2265625 0.0003639999758350274
0.226875 0.226875 0.0003638190079152325
0.2271875 0.2271875 0.0003623321145294884
0.2275 0.2275 0.0003615594996813936
0.2278125 0.2278125 0.000360259133105506
0.228125 0.228125 0.0003603341602142219
0.2284375 0.2284375 0.0003584704225859122
0.22875 0.22875 0.00035828368159909876
0.2290625 0.2290625 0.00035701104162474213
0.229375 0.229375 0.00035695792920251574
0.2296875 0.2296875 0.000356414116344095
0.23 0.23 0.00035478581499982716
0.2303125 0.2303125 0.0003553103530664187
0.230625 0.230625 0.0003537398387484331
0.2309375 0.2309375 0.0003518720226945203
0.23125 0.23125 0.00035216782876790355
0.2315625 0.2315625 0.00035074754957238916
0.231875 0.231875 0.0003507519206841293
0.2321875 0.2321875 0.00034880027297430285
0.2325 0.2325 0.0003468406314875996
0.2328125 0.2328125 0.0003476940581029283
0.233125 0.233125 0.00034688143478896975
0.2334375 0.2334375 0.00034579402905980503
0.23374999999999999 0.23374999999999999 0.0003434394825781577
0.2340625 0.2340625 0.0003440234882638749
0.234375 0.234375 0.00034211324470653044
0.2346875 0.2346875 0.0003418228452949784
0.235 0.235 0.00034183393099114533
0.2353125 0.2353125 0.00034016241826283813
0.235625 0.235625 0.0003384618879396315
0.2359375 0.2359375 0.0003370072841971211
0.23625 0.23625 0.00033789782491351925
0.2365625 0.2365625 0.00033687195406098926
0.236875 0.236875 0.0003363017881026688
0.2371875 0.2371875 0.00033537663723476834
0.2375 0.2375 0.0003356709630558933
0.2378125 0.2378125 0.00033391697920111225
0.238125 0.238125 0.000333979075603099
0.2384375 0.2384375 0.00033169412156706685
0.23875 0.23875 0.0003299121510450462
0.2390625 0.2390625 0.00032828928548083434
0.239375 0.239375 0.0003307782960633009
0.2396875 0.2396875 0.00032669076340205466
0.24 0.24 0.00032569431467153966
0.2403125 0.2403125 0.000326701057439338
0.240625 0.240625 0.00032418086188063525
0.2409375 0.2409375 0.00032421008872002223
0.24125 0.24125 0.0003246805654147355
0.24156249999999999 0.24156249999999999 0.00032186541022207995
0.241875 0.241875 0.0003231060800400502
0.2421875 0.2421875 0.00032193292763845464
0.2425 0.2425 0.00032012426353429755
0.2428125 0.2428125 0.0003200779598420706
0.243125 0.243125 0.00031851062336451163
0.2434375 0.2434375 0.00031663309864411726
0.24375 0.24375 0.0003179499113384748
0.2440625 0.2440625 0.0003160103717625021
0.244375 0.244375 0.0003143711482492651
0.2446875 0.2446875 0.0003145435370336521
0.245 0.245 0.00031438300537183265
0.2453125 0.2453125 0.0003122594524147206
0.245625 0.245625 0.0003108011510303648
0.2459375 0.2459375 0.00031123482709088067
0.24625 0.24625 0.00031175849015575873
0.2465625 0.2465625 0.0003088494554432889
0.246875 0.246875 0.000307317504814633
0.2471875 0.2471875 0.0003081967671374143
0.2475 0.2475 0.00030673177576684424
0.2478125 0.2478125 0.00030620400755696636
0.248125 0.248125 0.00030460934041750843
0.2484375 0.2484375 0.0003037188307083589
0.24875 0.24875 0.00030282612920797355
0.2490625 0.2490625 0.0003027255141237223
0.249375 0.249375 0.0003016238150138084
0.2496875 0.2496875 0.0002994576938756317
0.25 0.25 0.0002983204577286436
0.2503125 0.2503125 0.0002987870231032332
0.250625 0.250625 0.00029699472177782454
0.25093750000000004 0.25093750000000004 0.0002988044973585289
0.25125000000000003 0.25125000000000003 0.0002974354919729166
0.2515625 0.2515625 0.00029494398763663815
0.251875 0.251875 0.0002945925292502709
0.2521875 0.2521875 0.000293485626189471
0.2525 0.2525 0.00029116760577503566
0.25281250000000005 0.25281250000000005 0.0002915204161594768
0.25312500000000004 0.25312500000000004 0.0002903510113883439
0.25343750000000004 0.25343750000000004 0.00028851573312498404
0.25375000000000003 0.25375000000000003 0.00028923942900469147
0.2540625 0.2540625 0.0002902268169297974
0.254375 0.254375 0.0002863031604387876
0.2546875 0.2546875 0.00028505063014591143
0.255 0.255 0.00028584087988030174
0.25531250000000005 0.25531250000000005 0.00028420020319708695
0.25562500000000005 0.25562500000000005 0.0002844259080846804
0.25593750000000004 0.25593750000000004 0.000283047559802482
0.25625000000000003 0.25625000000000003 0.0002815372845895762
0.2565625 0.2565625 0.0002818202088807378
0.256875 0.256875 0.0002801068135661239
0.2571875 0.2571875 0.0002803656595961383
0.2575 0.2575 0.00027887658443445337
0.2578125 0.2578125 0.0002752195763111979
0.25812500000000005 0.25812500000000005 0.00027627444714862517
0.25843750000000004 0.25843750000000004 0.0002758171056097632
0.25875000000000004 0.25875000000000004 0.000272950608131481
0.25906250000000003 0.25906250000000003 0.00027392660368968187
0.259375 0.259375 0.0002712378648016922
0.2596875 0.2596875 0.0002726052462347459
0.26 0.26 0.00027100525405921545
0.2603125 0.2603125 0.000270373747847546
0.26062500000000005 0.26062500000000005 0.00026794157512263794
0.26093750000000004 0.26093750000000004 0.0002677545291474726
0.26125000000000004 0.26125000000000004 0.00026793417135404613
0.26156250000000003 0.26156250000000003 0.00026625060522956665
0.261875 0.261875 0.00026589272550085156
0.2621875 0.2621875 0.0002649352279109617
0.2625 0.2625 0.0002619399002778171
0.2628125 0.2628125 0.00026271073050717774
0.26312500000000005 0.26312500000000005 0.00026074984385385014
0.26343750000000005 0.26343750000000005 0.0002622443834177548
0.26375000000000004 0.26375000000000004 0.00025979276801987015
0.26406250000000003 0.26406250000000003 0.0002593286095242819
0.264375 0.264375 0.0002567387691814377
0.2646875 0.2646875 0.00025815963293805537
0.265 0.265 0.00025656720917281554
0.2653125 0.2653125 0.0002548505007992671
0.265625 0.265625 0.00025294841581167255
0.26593750000000005 0.26593750000000005 0.0002514828492418418
0.26625000000000004 0.26625000000000004 0.0002526792306916626
0.26656250000000004 0.26656250000000004 0.0002508156542635467
0.26687500000000003 0.26687500000000003 0.0002493825834566783
0.2671875 0.2671875 0.00025012154916725075
0.2675 0.2675 0.000249018379702739
0.2678125 0.2678125 0.00024829107663722346
0.268125 0.268125 0.00024727482884531217
0.26843750000000005 0.26843750000000005 0.0002461654328305823
0.26875000000000004 0.26875000000000004 0.00024581961356445465
0.26906250000000004 0.26906250000000004 0.0002446412313241984
0.26937500000000003 0.26937500000000003 0.00024362010873423925
0.2696875 0.2696875 0.00024240596966032673
0.27 0.27 0.00024165299093623928
0.2703125 0.2703125 0.00024165683204916942
0.270625 0.270625 0.0002394314869414248
0.27093750000000005 0.27093750000000005 0.000238204487733478
0.27125000000000005 0.27125000000000005 0.00023847871222697317
0.27156250000000004 0.27156250000000004 0.0002366841652759297
0.27187500000000003 0.27187500000000003 0.00023567740341043714
0.2721875 0.2721875 0.00023608212840680023
0.2725 0.2725 0.00023486500945597816
0.2728125 0.2728125 0.0002331122534105945
0.273125 0.273125 0.00023159927861160826
0.27343750000000006 0.27343750000000006 0.00023112682258210905
0.27375000000000005 0.27375000000000005 0.0002283672189986176
0.27406250000000004 0.27406250000000004 0.00022830237573881606
0.27437500000000004 0.27437500000000004 0.00022819995907339102
0.27468750000000003 0.27468750000000003 0.00022861676663765118
0.275 0.275 0.0002261296312451365
0.2753125 0.2753125 0.00022514804756183283
0.275625 0.275625 0.0002261186631136283
0.2759375 0.2759375 0.00022518014521375086
0.27625000000000005 0.27625000000000005 0.00022347050660676338
0.27656250000000004 0.27656250000000004 0.0002213781741996134
0.27687500000000004 0.27687500000000004 0.00022250560140969885
0.27718750000000003 0.27718750000000003 0.00022142672058888274
0.2775 0.2775 0.0002193086761125775
0.2778125 0.2778125 0.00021877821427066015
0.278125 0.278125 0.00021812385214304398
0.2784375 0.2784375 0.00021800910117397707
0.27875000000000005 0.27875000000000005 0.00021450877775813266
0.27906250000000005 0.27906250000000005 0.00021516770908633023
0.27937500000000004 0.27937500000000004 0.00021421625345470136
0.27968750000000003 0.27968750000000003 0.00021493198200582946
0.28 0.28 0.00021239203015823064
0.2803125 0.2803125 0.00021058896857067182
0.280625 0.280625 0.000209891506434365
0.2809375 0.2809375 0.0002097777258470106
0.28125000000000006 0.28125000000000006 0.0002086031990836937
0.28156250000000005 0.28156250000000005 0.0002084758407827376
0.28187500000000004 0.28187500000000004 0.00020839191877206038
0.28218750000000004 0.28218750000000004 0.00020657046512112504
0.28250000000000003 0.28250000000000003 0.00020484046562291368
0.2828125 0.2828125 0.00020537209903151226
0.283125 0.283125 0.00020397824855755106
0.2834375 0.2834375 0.000202622747722432
0.28375 0.28375 0.0002016893082518455
0.28406250000000005 0.28406250000000005 0.00019928479942419772
0.28437500000000004 0.28437500000000004 0.0001999912646044195
0.28468750000000004 0.28468750000000004 0.00019961526536774654
0.28500000000000003 0.28500000000000003 0.00019671444155046423
0.2853125 0.2853125 0.00019696944207907752
0.285625 0.285625 0.00019725209673474156
0.2859375 0.2859375 0.00019409679473339551
0.28625 0.28625 0.0001937011425436165
0.28656250000000005 0.28656250000000005 0.00019230776385164878
0.28687500000000005 0.28687500000000005 0.00019305051117646222
0.28718750000000004 0.28718750000000004 0.00019093778666714702
0.28750000000000003 0.28750000000000003 0.00019132853301367242
0.2878125 0.2878125 0.0001898724410919078
0.288125 0.288125 0.00018961796758557492
0.2884375 0.2884375 0.00018899226353820696
0.28875 0.28875 0.00018764421738812085
0.28906250000000006 0.28906250000000006 0.00018612261454001728
0.28937500000000005 0.28937500000000005 0.00018457997110385514
0.28968750000000004 0.28968750000000004 0.00018527410712526827
0.29000000000000004 0.29000000000000004 0.00018396477753212435
0.29031250000000003 0.29031250000000003 0.0001834362137994207
0.290625 0.290625 0.00018056851558191444
0.2909375 0.2909375 0.00018084765742590423
0.29125 0.29125 0.00018059156666530888
0.2915625 0.2915625 0.0001801767515865232
0.29187500000000005 0.29187500000000005 0.00017904284574820576
0.29218750000000004 0.29218750000000004 0.0001768466230056701
0.29250000000000004 0.29250000000000004 0.00017688314811577227
0.29281250000000003 0.29281250000000003 0.0001764770825942185
0.293125 0.293125 0.00017509606758556385
0.2934375 0.2934375 0.0001744816657563205
0.29375 0.29375 0.00017218631085580936
0.2940625 0.2940625 0.00017086664250332272
0.29437500000000005 0.29437500000000005 0.0001712619554752315
0.29468750000000005 0.29468750000000005 0.00016990395597330058
0.29500000000000004 0.29500000000000004 0.0001699052738781421
0.29531250000000003 0.29531250000000003 0.0001682656121419622
0.295625 0.295625 0.00016871504772850528
0.2959375 0.2959375 0.00016680091488092323
0.29625 0.29625 0.0001672805594880117
0.2965625 0.2965625 0.00016653533571196803
0.29687500000000006 0.29687500000000006 0.0001648324546642913
0.29718750000000005 0.29718750000000005 0.0001647068964528902
0.29750000000000004 0.29750000000000004 0.0001635872129193674
0.29781250000000004 0.29781250000000004 0.00016270596347714347
0.29812500000000003 0.29812500000000003 0.00015993915317596914
0.2984375 0.2984375 0.0001606908785433537
0.29875 0.29875 0.00015923886262644057
0.2990625 0.2990625 0.00015887360148378256
0.299375 0.299375 0.00015901377965079174
0.29968750000000005 0.29968750000000005 0.00015817195646061966
0.30000000000000004 0.30000000000000004 0.00015597605214425728
0.30031250000000004 0.30031250000000004 0.00015490624832887408
0.30062500000000003 0.30062500000000003 0.000154792373935271
0.3009375 0.3009375 0.0001548228938700685
0.30125 0.30125 0.00015427739677377023
0.3015625 0.3015625 0.00015207296345802853
0.301875 0.301875 0.00015091769838624373
0.30218750000000005 0.30218750000000005 0.00015271836400421662
0.30250000000000005 0.30250000000000005 0.00014890229625481687
0.30281250000000004 0.30281250000000004 0.00014846612735866
0.30312500000000003 0.30312500000000003 0.00014670250082381842
0.3034375 0.3034375 0.00014688650253279943
0.30375 0.30375 0.00014418627459918126
0.3040625 0.3040625 0.00014618441577909073
0.304375 0.304375 0.00014428398187590853
0.30468750000000006 0.30468750000000006 0.00014188031639696282
0.30500000000000005 0.30500000000000005 0.0001422020475289877
0.30531250000000004 0.30531250000000004 0.00014225023255777454
0.30562500000000004 0.30562500000000004 0.00014105235412083532
0.30593750000000003 0.30593750000000003 0.00013926687200455128
0.30625 0.30625 0.00013928662177544794
0.3065625 0.3065625 0.00013877602422171373
0.306875 0.306875 0.00013752981376666539
0.3071875 0.3071875 0.00013749470101750646
0.30750000000000005 0.30750000000000005 0.00013719787988321678
0.30781250000000004 0.30781250000000004 0.0001343991188531852
0.30812500000000004 0.30812500000000004 0.00013454022222747004
0.30843750000000003 0.30843750000000003 0.00013282850764951144
0.30875 0.30875 0.00013155450371255407
0.3090625 0.3090625 0.0001312883177793482
0.309375 0.309375 0.0001302182842509074
0.3096875 0.3096875 0.00013026818905350403
0.31000000000000005 0.31000000000000005 0.00012885427018188882
0.31031250000000005 0.31031250000000005 0.0001268970407640125
0.31062500000000004 0.31062500000000004 0.00012792439890756612
0.31093750000000003 0.31093750000000003 0.00012812854220675907
0.31125 0.31125 0.00012518799373038912
0.3115625 0.3115625 0.0001253537435107736
0.311875 0.311875 0.0001247446592380761
0.3121875 0.3121875 0.00012405449572931466
0.31250000000000006 0.31250000000000006 0.00012408117496691125
0.31281250000000005 0.31281250000000005 0.0001217012540492668
0.31312500000000004 0.31312500000000004 0.00012236380728836572
0.31343750000000004 0.31343750000000004 0.00011867703527685888
0.31375000000000003 0.31375000000000003 0.00011999342668208158
0.3140625 0.3140625 0.00011786974087469497
0.314375 0.314375 0.00011827646337882306
0.3146875 0.3146875 0.0001164543454069809
0.315 0.315 0.00011567173495416152
0.31531250000000005 0.31531250000000005 0.00011407570641895685
0.31562500000000004 0.31562500000000004 0.00011433940137953191
0.31593750000000004 0.31593750000000004 0.00011319345489276287
0.31625000000000003 0.31625000000000003 0.00011323220903745158
0.3165625 0.3165625 0.00011166328184456669
0.316875 0.316875 0.00011161784352127502
0.3171875 0.3171875 0.00011143767627633792
0.3175 0.3175 0.0001096239048977277
0.31781250000000005 0.31781250000000005 0.00010900909340684283
0.31812500000000005 0.31812500000000005 0.00010669336216375639
0.31843750000000004 0.31843750000000004 0.00010623776215749084
0.31875000000000003 0.31875000000000003 0.00010716647382311465
0.3190625 0.3190625 0.00010456792107018737
0.319375 0.319375 0.00010495978096896122
0.3196875 0.3196875 0.0001046241925800328
0.32 0.32 0.00010339957423897018
0.32031250000000006 0.32031250000000006 0.00010326331799080765
0.32062500000000005 0.32062500000000005 0.00010348755827202483
0.32093750000000004 0.32093750000000004 0.00010215754647657473
0.32125000000000004 0.32125000000000004 0.00010028910752775725
0.32156250000000003 0.32156250000000003 0.00009885049611326033
0.321875 0.321875 0.00010047775791931598
0.3221875 0.3221875 0.00009960078549005162
0.3225 0.3225 0.00009815752573328257
0.3228125 0.3228125 0.00009710867905972739
0.32312500000000005 0.32312500000000005 0.00009586051953992179
0.32343750000000004 0.32343750000000004 0.00009542352939530052
0.32375000000000004 0.32375000000000004 0.00009381062435716677
0.32406250000000003 0.32406250000000003 0.00009387531566392744
0.324375 0.324375 0.0000940704709386304
0.3246875 0.3246875 0.00009254215040653693
0.325 0.325 0.00009233397022717735
0.3253125 0.3253125 0.00009060153114871344
0.32562500000000005 0.32562500000000005 0.00009042308799734152
0.32593750000000005 0.32593750000000005 0.00008918077966041973
0.32625000000000004 0.32625000000000004 0.0000880618260569435
0.32656250000000003 0.32656250000000003 0.00008781085321026287
0.326875 0.326875 0.0000882910138094731
0.3271875 0.3271875 0.00008575502432049101
0.3275 0.3275 0.00008554632817616862
0.3278125 0.3278125 0.00008671034619842582
0.32812500000000006 0.32812500000000006 0.00008422911350404325
0.32843750000000005 0.32843750000000005 0.00008403279393980208
0.32875000000000004 0.32875000000000004 0.00008398636325743019
0.32906250000000004 0.32906250000000004 0.00008178693422523833
0.32937500000000003 0.32937500000000003 0.00008153315012099707
0.3296875 0.3296875 0.00008099145914913081
0.33 0.33 0.00008107859378831241
0.3303125 0.3303125 0.00007974822595096528
0.330625 0.330625 0.00007846879627640597
0.33093750000000005 0.33093750000000005 0.00007863315201231082
0.33125000000000004 0.33125000000000004 0.00007674216526392963
0.33156250000000004 0.33156250000000004 0.00007709614458340918
0.33187500000000003 0.33187500000000003 0.000076442877071338
0.3321875 0.3321875 0.000076354390736431
0.3325 0.3325 0.00007465482276241349
0.3328125 0.3328125 0.00007370791646209404
0.333125 0.333125 0.00007350105375663116
0.33343750000000005 0.33343750000000005 0.00007309660816073963
0.33375000000000005 0.33375000000000005 0.00007196693770372356
0.33406250000000004 0.33406250000000004 0.00007069000947846607
0.33437500000000003 0.33437500000000003 0.0000712716434565943
0.3346875 0.3346875 0.00007101878653242025
0.335 0.335 0.00006869494336518838
0.3353125 0.3353125 0.00006945937307023894
0.335625 0.335625 0.000067682989081083
0.33593750000000006 0.33593750000000006 0.00006847377507378135
0.33625000000000005 0.33625000000000005 0.00006763247658183084
0.33656250000000004 0.33656250000000004 0.00006593426295350578
0.33687500000000004 0.33687500000000004 0.00006643605194149002
0.33718750000000003 0.33718750000000003 0.00006535485005891757
0.3375 0.3375 0.00006426799010075059
0.3378125 0.3378125 0.00006301096714400893
0.338125 0.338125 0.00006299022783153426
0.3384375 0.3384375 0.00006312925625691032
0.33875000000000005 0.33875000000000005 0.00006050168245874378
0.33906250000000004 0.33906250000000004 0.00006153460232474951
0.33937500000000004 0.33937500000000004 0.00006060870049574618
0.33968750000000003 0.33968750000000003 0.000059985469017014928
0.34 0.34 0.00005922195544682098
0.3403125 0.3403125 0.00005897582588718878
0.340625 0.340625 0.000058662956425455237
0.3409375 0.3409375 0.00005795392429346443
0.34125000000000005 0.34125000000000005 0.000056435921259133189
0.34156250000000005 0.34156250000000005 0.000055784519390293547
0.34187500000000004 0.34187500000000004 0.0000560799393906196
0.34218750000000003 0.34218750000000003 0.000054609305552870557
0.3425 0.3425 0.000054017397367955717
0.3428125 0.3428125 0.00005323902203139191
0.343125 0.343125 0.00005251292027789382
0.3434375 0.3434375 0.00005165914196398339
0.34375000000000006 0.34375000000000006 0.0000519905506035761
0.34406250000000005 0.34406250000000005 0.00005250258095377468
0.34437500000000004 0.34437500000000004 0.00005041707922830526
0.34468750000000004 0.34468750000000004 0.00005073088870453913
0.34500000000000003 0.34500000000000003 0.00005020235559182281
0.3453125 0.3453125 0.000049292183587357709
0.345625 0.345625 0.00004803682905458567
0.3459375 0.3459375 0.00004859546342366567
0.34625 0.34625 0.00004676204134909244
0.34656250000000005 0.34656250000000005 0.00004734977055346801
0.34687500000000004 0.34687500000000004 0.00004649598091228588
0.34718750000000004 0.34718750000000004 0.000045813955169797768
0.34750000000000003 0.34750000000000003 0.000045366131212002067
0.3478125 0.3478125 0.000044258023763999108
0.348125 0.348125 0.000044833134097831728
0.3484375 0.3484375 0.000043482876920893448
0.34875 0.34875 0.00004159277627997158
0.34906250000000005 0.34906250000000005 0.0000421427560616522
0.34937500000000005 0.34937500000000005 0.00004056268650761059
0.34968750000000004 0.34968750000000004 0.000041444710541405357
0.35000000000000003 0.35000000000000003 0.00004153664747715913
0.3503125 0.3503125 0.000038690723046165448
0.350625 0.350625 0.000038916560712209418
0.3509375 0.3509375 0.0000394327060779093
0.35125 0.35125 0.00003802456295240198
0.35156250000000006 0.35156250000000006 0.00003791794130626389
0.35187500000000005 0.35187500000000005 0.00003812448611760825
0.35218750000000004 0.35218750000000004 0.00003702185766063244
0.35250000000000004 0.35250000000000004 0.00003585582357887762
0.35281250000000003 0.35281250000000003 0.000036184367031945127
0.353125 0.353125 0.000036005625598207008
0.3534375 0.3534375 0.00003521408735795208
0.35375 0.35375 0.00003421564066156832
0.3540625 0.3540625 0.000034926984252804707
0.35437500000000005 0.35437500000000005 0.000033790837032693607
0.35468750000000004 0.35468750000000004 0.00003342779069968009
0.35500000000000004 0.35500000000000004 0.000032224301643103858
0.35531250000000003 0.35531250000000003 0.00003186469399876508
0.355625 0.355625 0.00003168242949019075
0.3559375 0.3559375 0.00003110646813621657
0.35625 0.35625 0.000030989156888644586
0.3565625 0.3565625 0.0000302816058519868
0.35687500000000005 0.35687500000000005 0.000030053395321641626
0.35718750000000005 0.35718750000000005 0.00002865929752838371
0.35750000000000004 0.35750000000000004 0.00002866709626722717
0.35781250000000003 0.35781250000000003 0.000029093616651334544
0.358125 0.358125 0.000028112690551539296
0.3584375 0.3584375 0.000027324948581902926
0.35875 0.35875 0.000028041762695462693
0.3590625 0.3590625 0.00002667919706797223
0.35937500000000006 0.35937500000000006 0.000026989900014676064
0.35968750000000005 0.35968750000000005 0.000026350072089066505
0.36000000000000004 0.36000000000000004 0.000025458295211383619
0.36031250000000004 0.36031250000000004 0.000024064409277077364
0.36062500000000003 0.36062500000000003 0.000023320427346078136
0.3609375 0.3609375 0.000024015302706663454
0.36125 0.36125 0.00002304093134954246
0.3615625 0.3615625 0.000023394480342807455
0.361875 0.361875 0.00002186556259023859
0.36218750000000005 0.36218750000000005 0.000022404976887828455
0.36250000000000004 0.36250000000000004 0.000021624376363277874
0.36281250000000004 0.36281250000000004 0.00002090263701443859
0.36312500000000003 0.36312500000000003 0.00002045713686882187
0.3634375 0.3634375 0.000020191699823308107
0.36375 0.36375 0.000020629545560274456
0.3640625 0.3640625 0.000021223988416835424
0.364375 0.364375 0.000020217687422121126
0.36468750000000005 0.36468750000000005 0.000018789281818363473
0.36500000000000005 0.36500000000000005 0.00001757381720089165
0.36531250000000004 0.36531250000000004 0.000019024670385165105
0.36562500000000003 0.36562500000000003 0.000017671260335113468
0.3659375 0.3659375 0.000017393351525686207
0.36625 0.36625 0.00001771746595581776
0.3665625 0.3665625 0.000017848040997250947
0.366875 0.366875 0.00001702138053392261
0.36718750000000006 0.36718750000000006 0.000015197389354082122
0.36750000000000005 0.36750000000000005 0.00001615871147959692
0.36781250000000004 0.36781250000000004 0.00001494578546004828
0.36812500000000004 0.36812500000000004 0.000015914788429258687
0.36843750000000003 0.36843750000000003 0.000014891813033609787
0.36875 0.36875 0.000014274020661586313
0.3690625 0.3690625 0.000014543471365329039
0.369375 0.369375 0.000014065048654172009
0.3696875 0.3696875 0.000013916681726898017
0.37000000000000005 0.37000000000000005 0.000013312621189984242
0.37031250000000004 0.37031250000000004 0.000011653048221594664
0.37062500000000004 0.37062500000000004 0.000013811304351627689
0.37093750000000003 0.37093750000000003 0.000012736789537311732
0.37125 0.37125 0.00001117833493078697
0.3715625 0.3715625 0.000011759566063367913
0.371875 0.371875 0.000010724026962039306
0.3721875 0.3721875 0.000010896862495499594
0.37250000000000005 0.37250000000000005 0.000009699188402972968
0.37281250000000005 0.37281250000000005 0.000009916249421487863
0.37312500000000004 0.37312500000000004 0.000011112889845584884
0.37343750000000003 0.37343750000000003 0.000008896537826340963
0.37375 0.37375 0.000009765195882615588
0.3740625 0.3740625 0.0000099557558390924
0.374375 0.374375 0.000009249803533432249
0.3746875 0.3746875 0.000008862266645005498
0.37500000000000006 0.37500000000000006 0.000008771887234300597
0.37531250000000005 0.37531250000000005 0.000008968289752637993
0.37562500000000004 0.37562500000000004 0.000008002455811081759
0.37593750000000004 0.37593750000000004 0.000007843652242728414
0.37625000000000003 0.37625000000000003 0.0000072404425392789228
0.3765625 0.3765625 0.000008088238751592994
0.376875 0.376875 0.0000068781267365917459
0.3771875 0.3771875 0.000007994988784895262
0.37750000000000006 0.37750000000000006 0.000006711688160448883
0.37781250000000005 0.37781250000000005 0.0000064974413059996128
0.37812500000000004 0.37812500000000004 0.00000555803444418526
0.37843750000000004 0.37843750000000004 0.000006134977080125392
0.37875000000000003 0.37875000000000003 0.0000061222227944170369
0.3790625 0.3790625 0.000005527103557038666
0.379375 0.379375 0.000006305905151036929
0.3796875 0.3796875 0.000007142108252729338
0.38 0.38 0.000004942489878861673
0.38031250000000005 0.38031250000000005 0.000005330763177050261
0.38062500000000005 0.38062500000000005 0.000004426462103507018
0.38093750000000004 0.38093750000000004 0.0000042880725395901359
0.38125000000000003 0.38125000000000003 0.0000053595912799175799
0.3815625 0.3815625 0.000004573520451624626
0.381875 0.381875 0.000004924251132857357
0.3821875 0.3821875 0.000004637025908681115
0.3825 0.3825 0.00000237269763296371
0.38281250000000006 0.38281250000000006 0.0000025409815858247607
0.38312500000000005 0.38312500000000005 0.00000295464947625175
0.38343750000000004 0.38343750000000004 0.0000031248662946642784
0.38375000000000004 0.38375000000000004 0.000003976910463720682
0.38406250000000003 0.38406250000000003 0.000003122703371986565
0.384375 0.384375 0.000003365770366476901
0.3846875 0.3846875 0.000001922870450758035
0.385 0.385 0.000003335250947864249
0.38531250000000006 0.38531250000000006 0.0000030905020614788974
0.38562500000000005 0.38562500000000005 0.0000022429632475638079
0.38593750000000004 0.38593750000000004 0.0000015845573801669816
0.38625000000000004 0.38625000000000004 0.000002987945064780045
0.38656250000000003 0.38656250000000003 0.0000024003286548933435
0.386875 0.386875 0.000002204170471960666
0.3871875 0.3871875 0.0000028976121761553317
0.3875 0.3875 0.0000029153939349565226
0.3878125 0.3878125 0.000002014917991755255
0.38812500000000005 0.38812500000000005 0.00000321593820604225
0.38843750000000005 0.38843750000000005 0.0000026293299864862476
0.38875000000000004 0.38875000000000004 0.000001970333363277097
0.38906250000000003 0.38906250000000003 0.0000018964810677261652
0.389375 0.389375 0.000002761319703105077
0.3896875 0.3896875 8.429811672031788e-7
0.39 0.39 0.0000024505114942846228
0.3903125 0.3903125 0.0000014936851218911663
0.39062500000000006 0.39062500000000006 0.000001822690091499797
0.39093750000000005 0.39093750000000005 8.59700934978272e-7
0.39125000000000004 0.39125000000000004 0.00000172433497398739
0.39156250000000004 0.39156250000000004 0.000001535005019752888
0.39187500000000003 0.39187500000000003 0.0000019682891137058277
0.3921875 0.3921875 0.0000016209179742216764
0.3925 0.3925 6.032600942164628e-7
0.3928125 0.3928125 0.000002297495280226562
0.39312500000000006 0.39312500000000006 8.390758963406817e-7
0.39343750000000005 0.39343750000000005 0.0000024260097189268694
0.39375000000000004 0.39375000000000004 0.0
0.39406250000000004 0.39406250000000004 0.000002029457258917813
0.39437500000000003 0.39437500000000003 0.0000026367782119279296
0.3946875 0.3946875 0.000001467324855611437
0.395 0.395 0.0000021269149737665386
0.3953125 0.3953125 0.0000021080809877678846
0.395625 0.395625 0.000003455471630864869
0.39593750000000005 0.39593750000000005 0.0000017094327377434999
0.39625000000000005 0.39625000000000005 0.000001235691107248887
0.39656250000000004 0.39656250000000004 0.000002647905600124394
0.39687500000000003 0.39687500000000003 0.000002782551894890792
0.3971875 0.3971875 0.0000019899625702438194
0.3975 0.3975 0.0000027171498555788005
0.3978125 0.3978125 0.000001975641339563034
0.398125 0.398125 0.0000018754588638650685
0.39843750000000006 0.39843750000000006 0.000003235294709688218
0.39875000000000005 0.39875000000000005 0.0000034959920701345449
0.39906250000000004 0.39906250000000004 0.000002197866524445845
0.39937500000000004 0.39937500000000004 0.0000031435674295702839
0.39968750000000003 0.39968750000000003 0.0000035392584892957178
0.4 0.4 0.000003374589154159376
0.4003125 0.4003125 0.000003182598245413343
0.400625 0.400625 0.000003684156315036111
0.40093750000000006 0.40093750000000006 0.000004216579523107537
0.40125000000000005 0.40125000000000005 0.0000056232168274548189
0.40156250000000004 0.40156250000000004 0.00000446431919123684
0.40187500000000004 0.40187500000000004 0.000004356419467477094
0.40218750000000003 0.40218750000000003 0.000005277694374816201
0.4025 0.4025 0.000005686889187443429
0.4028125 0.4028125 0.000005459306784039446
0.403125 0.403125 0.0000051641482549827739
0.4034375 0.4034375 0.000005890229585557582
0.40375000000000005 0.40375000000000005 0.000005383186198984697
0.40406250000000005 0.40406250000000005 0.000005115780421498131
0.40437500000000004 0.40437500000000004 0.000005629535669397724
0.40468750000000003 0.40468750000000003 0.000005673242396201457
0.405 0.405 0.000005719064980586074
0.4053125 0.4053125 0.0000062350693191851008
0.405625 0.405625 0.000005467000311484935
0.4059375 0.4059375 0.0000075017440486938409
0.40625000000000006 0.40625000000000006 0.0000065314745130293969
0.40656250000000005 0.40656250000000005 0.000008024890567471686
0.40687500000000004 0.40687500000000004 0.000007926149238652908
0.40718750000000004 0.40718750000000004 0.000008882437107702235
0.40750000000000003 0.40750000000000003 0.000006589557534430828
0.4078125 0.4078125 0.000007935233907344867
0.408125 0.408125 0.000009411846990576493
0.4084375 0.4084375 0.000009842461365837114
0.40875000000000006 0.40875000000000006 0.000008499265531421207
0.40906250000000005 0.40906250000000005 0.000010657318308672731
0.40937500000000004 0.40937500000000004 0.00000914361775983724
0.40968750000000004 0.40968750000000004 0.000010550055928412467
0.41000000000000003 0.41000000000000003 0.000010030204888998194
0.4103125 0.4103125 0.000009722329045666406
0.410625 0.410625 0.000011494074093331699
0.4109375 0.4109375 0.000011771206547979234
0.41125 0.41125 0.00001206115810102864
0.41156250000000005 0.41156250000000005 0.000012480710699359433
0.41187500000000005 0.41187500000000005 0.000013258575354042934
0.41218750000000004 0.41218750000000004 0.000012506078033438291
0.41250000000000003 0.41250000000000003 0.000013216270147809698
0.4128125 0.4128125 0.000014351592397035464
0.413125 0.413125 0.000013715280750619069
0.4134375 0.4134375 0.000014954666688919098
0.41375 0.41375 0.00001551148742902174
0.41406250000000006 0.41406250000000006 0.00001526239679944198
0.41437500000000005 0.41437500000000005 0.00001674607513053113
0.41468750000000004 0.41468750000000004 0.0000157928634100566
0.41500000000000004 0.41500000000000004 0.00001666149150699516
0.41531250000000003 0.41531250000000003 0.00001707284893766103
0.415625 0.415625 0.000016720096122146555
0.4159375 0.4159375 0.0000177750597277266
0.41625 0.41625 0.000017432998610289193
0.41656250000000006 0.41656250000000006 0.0000184499282390346
0.41687500000000005 0.41687500000000005 0.000017856279465217204
0.41718750000000004 0.41718750000000004 0.00001932926699807616
0.41750000000000004 0.41750000000000004 0.000020359548390688668
0.41781250000000003 0.41781250000000003 0.000018949290356693427
0.418125 0.418125 0.000019661102212503897
0.4184375 0.4184375 0.00001967367129877671
0.41875 0.41875 0.000020156596638048336
0.4190625 0.4190625 0.000022970185542128624
0.41937500000000005 0.41937500000000005 0.00002210438723877691
0.41968750000000005 0.41968750000000005 0.00002349979135813843
0.42000000000000004 0.42000000000000004 0.000023879124070451918
0.42031250000000003 0.42031250000000003 0.000024498977563519956
0.420625 0.420625 0.000025652355837001878
0.4209375 0.4209375 0.000026394611242395409
0.42125 0.42125 0.000025615201346390074
0.4215625 0.4215625 0.00002638695654170385
0.42187500000000006 0.42187500000000006 0.000027182013211785669
0.42218750000000005 0.42218750000000005 0.000026551670995486426
0.42250000000000004 0.42250000000000004 0.0000283713105521418
0.42281250000000004 0.42281250000000004 0.0000289843318121933
0.42312500000000003 0.42312500000000003 0.000029215259387283054
0.4234375 0.4234375 0.00003040943838660996
0.42375 0.42375 0.00003050061172364866
0.4240625 0.4240625 0.00003160268421027214
0.42437500000000006 0.42437500000000006 0.00003161278991910721
0.42468750000000005 0.42468750000000005 0.000032077244342407948
0.42500000000000004 0.42500000000000004 0.0000325816707328041
0.42531250000000004 0.42531250000000004 0.000033297768234377107
0.42562500000000003 0.42562500000000003 0.000034763098070545386
0.4259375 0.4259375 0.00003382882099309752
0.42625 0.42625 0.00003539986630152436
0.4265625 0.4265625 0.00003706774724613818
0.426875 0.426875 0.0000365997976758105
0.42718750000000005 0.42718750000000005 0.000038323192670636927
0.42750000000000005 0.42750000000000005 0.0000387192803195203
0.42781250000000004 0.42781250000000004 0.00003865583405127847
0.42812500000000003 0.42812500000000003 0.00004066562667478813
0.4284375 0.4284375 0.0000412301364272321
0.42875 0.42875 0.00004089227555649543
0.4290625 0.4290625 0.000042990189354131139
0.429375 0.429375 0.000041238661741493338
0.42968750000000006 0.42968750000000006 0.00004302495438268558
0.43000000000000005 0.43000000000000005 0.00004419953843335907
0.43031250000000004 0.43031250000000004 0.00004465259264129081
0.43062500000000004 0.43062500000000004 0.00004548005223893912
0.43093750000000003 0.43093750000000003 0.000045996627561916307
0.43125 0.43125 0.000047471889809512526
0.4315625 0.4315625 0.000047542337784483519
0.431875 0.431875 0.0000479848357525326
0.43218750000000006 0.43218750000000006 0.00004973396995753014
0.43250000000000005 0.43250000000000005 0.000049938764008430818
0.43281250000000004 0.43281250000000004 0.00005168743312416828
0.43312500000000004 0.43312500000000004 0.00005275758028362829
0.43343750000000003 0.43343750000000003 0.00005383624238047976
0.43375 0.43375 0.000052937022535732748
0.4340625 0.4340625 0.000054182960087857909
0.434375 0.434375 0.00005477525900818167
0.4346875 0.4346875 0.00005580079974552821
0.43500000000000005 0.43500000000000005 0.000057890065854971818
0.43531250000000005 0.43531250000000005 0.000058989183681174779
0.43562500000000004 0.43562500000000004 0.00005934598339525936
0.43593750000000003 0.43593750000000003 0.00006138710972724887
0.43625 0.43625 0.00006092750918137562
0.4365625 0.4365625 0.00006132972120467134
0.436875 0.436875 0.0000622592799834655
0.4371875 0.4371875 0.000062995818546887
0.43750000000000006 0.43750000000000006 0.00006409152740913682
0.43781250000000005 0.43781250000000005 0.00006570832529190305
0.43812500000000004 0.43812500000000004 0.00006673764595096051
0.43843750000000004 0.43843750000000004 0.00006764203187187756
0.43875000000000003 0.43875000000000003 0.00006817110488580909
0.4390625 0.4390625 0.00007058501705847965
0.439375 0.439375 0.00007082029629225758
0.4396875 0.4396875 0.00007234968181824789
0.44000000000000006 0.44000000000000006 0.0000721728646102229
0.44031250000000005 0.44031250000000005 0.00007280147954929887
0.44062500000000004 0.44062500000000004 0.00007448426204447329
0.44093750000000004 0.44093750000000004 0.0000744164357340844
0.44125000000000003 0.44125000000000003 0.00007574578680310661
0.4415625 0.4415625 0.00007610195496821439
0.441875 0.441875 0.00007907868597138934
0.4421875 0.4421875 0.00007939021255965926
0.4425 0.4425 0.0000810496198775399
0.44281250000000005 0.44281250000000005 0.00008265997513543595
0.44312500000000005 0.44312500000000005 0.00008289546590716553
0.44343750000000004 0.44343750000000004 0.00008419637340453107
0.44375000000000003 0.44375000000000003 0.00008460253971759898
0.4440625 0.4440625 0.00008579129834911873
0.444375 0.444375 0.00008616394425609475
0.4446875 0.4446875 0.00008840535551528524
0.445 0.445 0.0000892829208063307
0.44531250000000006 0.44531250000000006 0.00008953328143356215
0.44562500000000005 0.44562500000000005 0.00009160004171344255
0.44593750000000004 0.44593750000000004 0.00009248376456770491
0.44625000000000004 0.44625000000000004 0.00009305542809657174
0.44656250000000003 0.44656250000000003 0.00009439017618204906
0.446875 0.446875 0.00009666589274771105
0.4471875 0.4471875 0.00009716268734326166
0.4475 0.4475 0.00009864149101422495
0.44781250000000006 0.44781250000000006 0.00009932815576610128
0.44812500000000005 0.44812500000000005 0.00010178103609877225
0.44843750000000004 0.44843750000000004 0.00010121938409684666
0.44875000000000004 0.44875000000000004 0.00010336749573252018
0.44906250000000003 0.44906250000000003 0.00010342650011050747
0.449375 0.449375 0.00010666274601799222
0.4496875 0.4496875 0.00010698275949428315
0.45 0.45 0.00010940199256700322
0.4503125 0.4503125 0.00010949088302933017
0.45062500000000005 0.45062500000000005 0.00011136331062603429
0.45093750000000005 0.45093750000000005 0.00011193253752761852
0.45125000000000004 0.45125000000000004 0.00011368568052856377
0.45156250000000003 0.45156250000000003 0.00011619008193807889
0.451875 0.451875 0.00011491037170535418
0.4521875 0.4521875 0.00011854643562101607
0.4525 0.4525 0.0001194263626861597
0.4528125 0.4528125 0.00012007238170638691
0.45312500000000006 0.45312500000000006 0.00012208642686571382
0.45343750000000005 0.45343750000000005 0.00012142311788421699
0.45375000000000004 0.45375000000000004 0.00012628560374317125
0.45406250000000004 0.45406250000000004 0.00012519934769412283
0.45437500000000003 0.45437500000000003 0.00012664006594008268
0.4546875 0.4546875 0.0001282110322516124
0.455 0.455 0.00013082138585150563
0.4553125 0.4553125 0.00013177605151762595
0.45562500000000006 0.45562500000000006 0.0001335179426782884
0.45593750000000005 0.45593750000000005 0.00013529508000839646
0.45625000000000004 0.45625000000000004 0.00013602955506585208
0.45656250000000004 0.45656250000000004 0.00013764479545939966
0.45687500000000003 0.45687500000000003 0.00013907097987556224
0.4571875 0.4571875 0.00014162608905992247
0.4575 0.4575 0.00014264638193876693
0.4578125 0.4578125 0.00014258523379355004
0.458125 0.458125 0.00014415332564195204
0.45843750000000005 0.45843750000000005 0.00014571210657497795
0.45875000000000005 0.45875000000000005 0.00014779611667608866
0.45906250000000004 0.45906250000000004 0.00014986327257231072
0.45937500000000003 0.45937500000000003 0.000150874608318897
0.4596875 0.4596875 0.00015276224590943455
0.46 0.46 0.00015435585416839135
0.4603125 0.4603125 0.00015545899036229426
0.460625 0.460625 0.00015798886104789744
0.46093750000000006 0.46093750000000006 0.0001589463855868904
0.46125000000000005 0.46125000000000005 0.00016115134025751368
0.46156250000000004 0.46156250000000004 0.00016239818366660868
0.46187500000000004 0.46187500000000004 0.00016382178177562452
0.46218750000000003 0.46218750000000003 0.00016540340359339249
0.4625 0.4625 0.000167062918234857
0.4628125 0.4628125 0.00016896850304540977
0.463125 0.463125 0.00017056120342617717
0.46343750000000006 0.46343750000000006 0.00017145905772001198
0.46375000000000005 0.46375000000000005 0.00017453178566631566
0.46406250000000004 0.46406250000000004 0.00017534562255196818
0.46437500000000004 0.46437500000000004 0.0001773819238333682
0.46468750000000003 0.46468750000000003 0.00017877903982833855
0.465 0.465 0.00018032719494483554
0.4653125 0.4653125 0.0001819643000895918
0.465625 0.465625 0.0001832424341362445
0.4659375 0.4659375 0.00018521239443006882
0.46625000000000005 0.46625000000000005 0.00018645004246608165
0.46656250000000005 0.46656250000000005 0.00018894037658986657
0.46687500000000004 0.46687500000000004 0.00019123825428829977
0.46718750000000003 0.46718750000000003 0.00019228335506956914
0.4675 0.4675 0.00019459741232697825
0.4678125 0.4678125 0.00019546555796499536
0.468125 0.468125 0.00019684926365255592
0.4684375 0.4684375 0.00019918510470850044
0.46875000000000006 0.46875000000000006 0.00020217524773304802
0.46906250000000005 0.46906250000000005 0.0002043308154382097
0.46937500000000004 0.46937500000000004 0.0002046169608975855
0.46968750000000004 0.46968750000000004 0.0002064594943252353
0.47000000000000003 0.47000000000000003 0.00020872468196692805
0.4703125 0.4703125 0.00021128530076066656
0.470625 0.470625 0.00021307438765656836
0.4709375 0.4709375 0.0002150518892811842
0.47125000000000006 0.47125000000000006 0.0002173517949836817
0.47156250000000005 0.47156250000000005 0.0002185897498111758
0.47187500000000004 0.47187500000000004 0.0002206533115330474
0.47218750000000004 0.47218750000000004 0.00022287759803237177
0.47250000000000003 0.47250000000000003 0.0002239512249629309
0.4728125 0.4728125 0.00022727773302928133
0.473125 0.473125 0.00022962336072686942
0.4734375 0.4734375 0.00023127760300651235
0.47375 0.47375 0.0002332687093486419
0.47406250000000005 0.47406250000000005 0.00023516093137498548
0.47437500000000005 0.47437500000000005 0.00023755699239217792
0.47468750000000004 0.47468750000000004 0.00024024033455738978
0.47500000000000003 0.47500000000000003 0.0002409768335893956
0.4753125 0.4753125 0.0002433981073108272
0.475625 0.475625 0.00024544838567845846
0.4759375 0.4759375 0.0002477140962039543
0.47625 0.47625 0.0002494292923286551
0.47656250000000006 0.47656250000000006 0.0002518022084319904
0.47687500000000005 0.47687500000000005 0.0002544722164596981
0.47718750000000004 0.47718750000000004 0.0002566070721817144
0.47750000000000004 0.47750000000000004 0.0002595078418709205
0.47781250000000003 0.47781250000000003 0.00025955605510728715
0.478125 0.478125 0.00026176068116907057
0.4784375 0.4784375 0.0002645107845182517
0.47875 0.47875 0.00026641489131831004
0.47906250000000006 0.47906250000000006 0.0002699333994142537
0.47937500000000005 0.47937500000000005 0.00027150841307934894
0.47968750000000004 0.47968750000000004 0.0002741365927708781
0.48000000000000004 0.48000000000000004 0.0002750280089886502
0.48031250000000003 0.48031250000000003 0.00027902062987817495
0.480625 0.480625 0.0002805914888826452
0.4809375 0.4809375 0.000283582617596772
0.48125 0.48125 0.00028448993559146386
0.4815625 0.4815625 0.00028708640720322744
0.48187500000000005 0.48187500000000005 0.00028960255044710025
0.48218750000000005 0.48218750000000005 0.0002918673433829327
0.48250000000000004 0.48250000000000004 0.00029474389302098423
0.48281250000000003 0.48281250000000003 0.00029714895529695917
0.483125 0.483125 0.00029959941821325906
0.4834375 0.4834375 0.0003025259209616107
0.48375 0.48375 0.00030506664104557133
0.4840625 0.4840625 0.0003053475673635018
0.48437500000000006 0.48437500000000006 0.00030811955997162856
0.48468750000000005 0.48468750000000005 0.0003112431828141219
0.48500000000000004 0.48500000000000004 0.000312750461997868
0.48531250000000004 0.48531250000000004 0.00031659719044608366
0.48562500000000003 0.48562500000000003 0.00031790082598513985
0.4859375 0.4859375 0.00032182304026221576
0.48625 0.48625 0.000322960921562392
0.4865625 0.4865625 0.00032685256396256754
0.48687500000000006 0.48687500000000006 0.00032855037585886475
0.48718750000000005 0.48718750000000005 0.0003316192812158303
0.48750000000000004 0.48750000000000004 0.0003325778889663642
0.48781250000000004 0.48781250000000004 0.0003352474828325419
0.48812500000000003 0.48812500000000003 0.000338646435441043
0.4884375 0.4884375 0.0003414390791647135
0.48875 0.48875 0.0003442993849363186
0.4890625 0.4890625 0.00034628322454376424
0.48937500000000006 0.48937500000000006 0.0003478091759293964
0.48968750000000005 0.48968750000000005 0.0003508015661014651
0.49000000000000005 0.49000000000000005 0.00035318103369510106
0.49031250000000004 0.49031250000000004 0.0003568127602887614
0.49062500000000003 0.49062500000000003 0.00035944638889401977
0.4909375 0.4909375 0.00036135058042070887
0.49125 0.49125 0.00036436046803205375
0.4915625 0.4915625 0.0003674500195750386
0.491875 0.491875 0.0003702424270962836
0.49218750000000006 0.49218750000000006 0.00037372752239996077
0.49250000000000005 0.49250000000000005 0.0003741587225854756
0.49281250000000004 0.49281250000000004 0.0003784348565652165
0.49312500000000004 0.49312500000000004 0.0003806035719105405
0.49343750000000003 0.49343750000000003 0.0003839531434364512
0.49375 0.49375 0.0003859989974973254
0.4940625 0.4940625 0.00039104183821518667
0.494375 0.494375 0.00039218245625448204
0.49468750000000006 0.49468750000000006 0.000394565069582174
0.49500000000000005 0.49500000000000005 0.0003982022361954777
0.49531250000000004 0.49531250000000004 0.00040042851455856425
0.49562500000000004 0.49562500000000004 0.0004023591457633413
0.49593750000000003 0.49593750000000003 0.00040774806024953137
0.49625 0.49625 0.0004101786924196834
0.4965625 0.4965625 0.0004122981582827226
0.496875 0.496875 0.00041662163019705865
0.49718750000000006 0.49718750000000006 0.00041995096959720644
0.49750000000000005 0.49750000000000005 0.0004206085044978028
0.49781250000000005 0.49781250000000005 0.00042343859005247774
0.49812500000000004 0.49812500000000004 0.000427215748598204
0.49843750000000003 0.49843750000000003 0.0004307001888129118
0.49875 0.49875 0.0004338612998389914
0.4990625 0.4990625 0.000437920548585292
0.499375 0.499375 0.000439229793110027
0.4996875 0.4996875 0.00044380642218618877
0.5 0.5 0.000445409175201681
0.5003125 0.5003125 0.00044855337985826135
0.500625 0.500625 0.00045020593925159676
0.5009375 0.5009375 0.00045538814041082125
0.50125 0.50125 0.0004577606473011295
0.5015625 0.5015625 0.0004613617708457234
0.5018750000000001 0.5018750000000001 0.00046535822470914574
0.5021875 0.5021875 0.000466480123377894
0.5025000000000001 0.5025000000000001 0.0004699732739330372
0.5028125 0.5028125 0.0004737722790249259
0.503125 0.503125 0.0004769672521570723
0.5034375 0.5034375 0.00047919956385412445
0.50375 0.50375 0.0004828129765879677
0.5040625000000001 0.5040625000000001 0.00048678582402868133
0.504375 0.504375 0.0004895205923941617
0.5046875000000001 0.5046875000000001 0.0004923132904003549
0.505 0.505 0.0004954256230497856
0.5053125 0.5053125 0.0004996410756078553
0.505625 0.505625 0.0005035964333586099
0.5059375 0.5059375 0.0005072773695045889
0.50625 0.50625 0.0005102091595165525
0.5065625 0.5065625 0.0005136614741247013
0.5068750000000001 0.5068750000000001 0.0005165733781161996
0.5071875 0.5071875 0.0005197313283663838
0.5075000000000001 0.5075000000000001 0.0005242920884100696
0.5078125 0.5078125 0.0005255363361236707
0.508125 0.508125 0.0005290638187382219
0.5084375 0.5084375 0.0005316197806064587
0.50875 0.50875 0.0005362389819610967
0.5090625000000001 0.5090625000000001 0.0005402094587349351
0.509375 0.509375 0.0005436870730877054
0.5096875000000001 0.5096875000000001 0.0005474646288051994
0.51 0.51 0.0005507709268064314
0.5103125000000001 0.5103125000000001 0.0005531529409493641
0.510625 0.510625 0.0005580042702858634
0.5109375 0.5109375 0.0005609865092170121
0.51125 0.51125 0.0005647860723143794
0.5115625 0.5115625 0.0005678120590969671
0.5118750000000001 0.5118750000000001 0.0005720243698664
0.5121875 0.5121875 0.0005760352420979848
0.5125000000000001 0.5125000000000001 0.0005784191326368278
0.5128125 0.5128125 0.0005829777009291982
0.513125 0.513125 0.0005861807436854911
0.5134375 0.5134375 0.0005898636744289668
0.51375 0.51375 0.0005927898599014766
0.5140625 0.5140625 0.0005977658103174949
0.514375 0.514375 0.0006006985706846664
0.5146875000000001 0.5146875000000001 0.0006047294969130841
0.515 0.515 0.0006081055124522174
0.5153125000000001 0.5153125000000001 0.0006119328156789219
0.515625 0.515625 0.0006156299458275635
0.5159375 0.5159375 0.0006197909367311348
0.51625 0.51625 0.0006243721538223659
0.5165625 0.5165625 0.0006274187354830165
0.5168750000000001 0.5168750000000001 0.000632375589278674
0.5171875 0.5171875 0.0006335258978523741
0.5175000000000001 0.5175000000000001 0.0006393192808160877
0.5178125 0.5178125 0.0006410657275263282
0.5181250000000001 0.5181250000000001 0.0006475547995820985
0.5184375 0.5184375 0.0006513557627103808
0.51875 0.51875 0.0006541883023380774
0.5190625 0.5190625 0.000658630488054071
0.519375 0.519375 0.0006624615518925918
0.5196875000000001 0.5196875000000001 0.000666162168753587
0.52 0.52 0.0006710013192866814
0.5203125000000001 0.5203125000000001 0.0006745531266559444
0.520625 0.520625 0.0006790639155099352
0.5209375 0.5209375 0.0006813681710995679
0.52125 0.52125 0.0006866155875111755
0.5215625 0.5215625 0.0006899339928017141
0.521875 0.521875 0.0006937039672412717
0.5221875 0.5221875 0.0006990319188270001
0.5225000000000001 0.5225000000000001 0.0007029320695155171
0.5228125 0.5228125 0.0007078414890666297
0.5231250000000001 0.5231250000000001 0.0007124057044459926
0.5234375 0.5234375 0.0007146250873007982
0.52375 0.52375 0.0007197614452534396
0.5240625 0.5240625 0.0007242428394934053
0.524375 0.524375 0.0007282093436842404
0.5246875000000001 0.5246875000000001 0.0007320644968444981
0.525 0.525 0.0007359297195955396
0.5253125000000001 0.5253125000000001 0.0007405851073489416
0.525625 0.525625 0.000745307871167509
0.5259375000000001 0.5259375000000001 0.0007487230952865685
0.52625 0.52625 0.0007516286598540097
0.5265625 0.5265625 0.0007581576054796083
0.526875 0.526875 0.0007625513406429628
0.5271875 0.5271875 0.0007662665225754551
0.5275000000000001 0.5275000000000001 0.0007719394424125685
0.5278125 0.5278125 0.0007745692129095718
0.5281250000000001 0.5281250000000001 0.0007794442894476865
0.5284375 0.5284375 0.0007845009827821867
0.52875 0.52875 0.0007895124050467767
0.5290625 0.5290625 0.0007924959164007461
0.529375 0.529375 0.0007986889071692398
0.5296875 0.5296875 0.0008019881519319697
0.53 0.53 0.0008060186863003331
0.5303125000000001 0.5303125000000001 0.0008110042733268635
0.530625 0.530625 0.0008147275504618932
0.5309375000000001 0.5309375000000001 0.0008196950247852709
0.53125 0.53125 0.0008244776025111758
0.5315625 0.5315625 0.0008288171574235626
0.531875 0.531875 0.0008330364189965358
0.5321875 0.5321875 0.0008382760498828142
0.5325000000000001 0.5325000000000001 0.0008425715918493821
0.5328125 0.5328125 0.00084802888297002
0.5331250000000001 0.5331250000000001 0.0008535947051058748
0.5334375 0.5334375 0.0008582196148213469
0.5337500000000001 0.5337500000000001 0.0008611539517119511
0.5340625 0.5340625 0.0008671723212523608
0.534375 0.534375 0.0008704271258588178
0.5346875 0.5346875 0.0008771828707944968
0.535 0.535 0.000880922636978706
0.5353125000000001 0.5353125000000001 0.0008862818543289173
0.535625 0.535625 0.0008908713569460128
0.5359375000000001 0.5359375000000001 0.0008963261226930399
0.53625 0.53625 0.0009002400738754692
0.5365625 0.5365625 0.0009059071431751344
0.536875 0.536875 0.0009098905827913586
0.5371875 0.5371875 0.0009153527133691334
0.5375000000000001 0.5375000000000001 0.0009208736059055102
0.5378125 0.5378125 0.0009261424906759897
0.5381250000000001 0.5381250000000001 0.0009311307703844848
0.5384375 0.5384375 0.0009355741416174029
0.5387500000000001 0.5387500000000001 0.0009406548239014545
0.5390625 0.5390625 0.0009450387607163221
0.539375 0.539375 0.0009499293618787262
0.5396875 0.5396875 0.0009553213778422156
0.54 0.54 0.0009605811622359498
0.5403125000000001 0.5403125000000001 0.0009652179776838777
0.540625 0.540625 0.0009695916969113018
0.5409375000000001 0.5409375000000001 0.0009754826144732664
0.54125 0.54125 0.0009824615458360422
0.5415625000000001 0.5415625000000001 0.0009864616681151033
0.541875 0.541875 0.000992182054518441
0.5421875 0.5421875 0.0009974927686924813
0.5425 0.5425 0.001003543623640743
0.5428125 0.5428125 0.0010076597502825498
0.5431250000000001 0.5431250000000001 0.001012894575912087
0.5434375 0.5434375 0.0010185022835129403
0.5437500000000001 0.5437500000000001 0.001023347668492654
0.5440625 0.5440625 0.001028867151022414
0.544375 0.544375 0.0010339573756482075
0.5446875 0.5446875 0.0010397367786844645
0.545 0.545 0.0010452093462341352
0.5453125000000001 0.5453125000000001 0.0010508804106879066
0.545625 0.545625 0.0010572513857060225
0.5459375000000001 0.5459375000000001 0.0010604025435484465
0.54625 0.54625 0.0010671120716331696
0.5465625000000001 0.5465625000000001 0.0010718404718959955
0.546875 0.546875 0.0010780911703756557
0.5471875 0.5471875 0.0010835908012950926
0.5475 0.5475 0.0010894078553757559
0.5478125 0.5478125 0.0010954349482577512
0.5481250000000001 0.5481250000000001 0.001100244612885725
0.5484375 0.5484375 0.0011063989033830314
0.5487500000000001 0.5487500000000001 0.0011126937352081775
0.5490625 0.5490625 0.0011170535906029447
0.5493750000000001 0.5493750000000001 0.0011237103515580952
0.5496875 0.5496875 0.0011288465526677649
0.55 0.55 0.001134901748792154
0.5503125 0.5503125 0.0011398121677285143
0.550625 0.550625 0.001146565511491693
0.5509375000000001 0.5509375000000001 0.00115317088835777
0.55125 0.55125 0.0011587217227305405
0.5515625000000001 0.5515625000000001 0.001164179137805077
0.551875 0.551875 0.0011690203844390429
0.5521875 0.5521875 0.0011750596509735564
0.5525 0.5525 0.001181828404262764
0.5528125 0.5528125 0.0011871489895156549
0.5531250000000001 0.5531250000000001 0.0011936894839605969
0.5534375 0.5534375 0.0011994443791846692
0.5537500000000001 0.5537500000000001 0.0012034655813911284
0.5540625 0.5540625 0.0012115739680940326
0.5543750000000001 0.5543750000000001 0.0012184208821896612
0.5546875 0.5546875 0.001222028775887331
0.555 0.555 0.0012290700452280768
0.5553125 0.5553125 0.00123579111501141
0.555625 0.555625 0.0012425730155045997
0.5559375000000001 0.5559375000000001 0.001248380316868335
0.55625 0.55625 0.0012519989301827289
0.5565625000000001 0.5565625000000001 0.0012608846375974802
0.556875 0.556875 0.0012664528879401784
0.5571875000000001 0.5571875000000001 0.001272176829707637
0.5575 0.5575 0.0012794996395250143
0.5578125 0.5578125 0.0012853524688794857
0.558125 0.558125 0.0012919609904755532
0.5584375 0.5584375 0.0012975489431850539
0.5587500000000001 0.5587500000000001 0.0013034496597936234
0.5590625 0.5590625 0.0013104368094304939
0.5593750000000001 0.5593750000000001 0.0013159444196661056
0.5596875 0.5596875 0.0013219735236186842
0.56 0.56 0.0013294975450070207
0.5603125 0.5603125 0.0013354561960084756
0.560625 0.560625 0.001342220663401436
0.5609375000000001 0.5609375000000001 0.0013491114565455146
0.56125 0.56125 0.0013551050215337107
0.5615625000000001 0.5615625000000001 0.0013622357134400899
0.561875 0.561875 0.001368827918146815
0.5621875000000001 0.5621875000000001 0.0013756329477422444
0.5625 0.5625 0.001382803763449653
0.5628125 0.5628125 0.0013864339239049308
0.563125 0.563125 0.0013937330098196899
0.5634375 0.5634375 0.001401461196333413
0.5637500000000001 0.5637500000000001 0.0014079916173828553
0.5640625 0.5640625 0.0014154009148227253
0.5643750000000001 0.5643750000000001 0.0014217753961649467
0.5646875 0.5646875 0.001428181233584531
0.5650000000000001 0.5650000000000001 0.0014348662801599189
0.5653125 0.5653125 0.0014410931759419567
0.565625 0.565625 0.0014488561348863739
0.5659375 0.5659375 0.0014557923077391953
0.56625 0.56625 0.001461064847638012
0.5665625000000001 0.5665625000000001 0.0014688915827534909
0.566875 0.566875 0.0014758916120854293
0.5671875000000001 0.5671875000000001 0.0014826848055278309
0.5675 0.5675 0.0014902808288266166
0.5678125 0.5678125 0.001495895206320105
0.568125 0.568125 0.0015040664612465107
0.5684375 0.5684375 0.0015113739037563809
0.5687500000000001 0.5687500000000001 0.0015183853620359606
0.5690625 0.5690625 0.0015247623419069087
0.5693750000000001 0.5693750000000001 0.0015315920762016596
0.5696875 0.5696875 0.001540340273181232
0.5700000000000001 0.5700000000000001 0.0015457966749528353
0.5703125 0.5703125 0.001553385902389431
0.570625 0.570625 0.0015603183733608197
0.5709375 0.5709375 0.0015667028481667848
0.57125 0.57125 0.001574486493144565
0.5715625000000001 0.5715625000000001 0.00158247383795527
0.571875 0.571875 0.0015887928151325053
0.5721875000000001 0.5721875000000001 0.0015965901538105422
0.5725 0.5725 0.0016049032255002953
0.5728125000000001 0.5728125000000001 0.0016115185935202909
0.573125 0.573125 0.0016206431917174126
0.5734375 0.5734375 0.0016258878529713456
0.57375 0.57375 0.00163517311025334
0.5740625 0.5740625 0.001641901342774752
0.5743750000000001 0.5743750000000001 0.0016489009709944119
0.5746875 0.5746875 0.001657061321935462
0.5750000000000001 0.5750000000000001 0.001663813242071452
0.5753125 0.5753125 0.0016717062927674135
0.575625 0.575625 0.0016796975345124729
0.5759375 0.5759375 0.00168619325003794
0.57625 0.57625 0.0016945358516024373
0.5765625000000001 0.5765625000000001 0.001702591726851861
0.576875 0.576875 0.0017095809110726395
0.5771875000000001 0.5771875000000001 0.0017186988709944709
0.5775 0.5775 0.0017264300420255319
0.5778125000000001 0.5778125000000001 0.001732405314875722
0.578125 0.578125 0.0017396718453066493
0.5784375 0.5784375 0.0017485410147167914
0.57875 0.57875 0.0017573112974409509
0.5790625 0.5790625 0.0017630321301864677
0.5793750000000001 0.5793750000000001 0.0017723388761815415
0.5796875 0.5796875 0.0017806150054775214
0.5800000000000001 0.5800000000000001 0.0017882506196533698
0.5803125 0.5803125 0.0017967709943082914
0.5806250000000001 0.5806250000000001 0.001802317675392458
0.5809375 0.5809375 0.0018116049406552893
0.58125 0.58125 0.0018199740105143119
0.5815625 0.5815625 0.0018277324622466315
0.581875 0.581875 0.0018351250750191326
0.5821875000000001 0.5821875000000001 0.0018442510890851277
0.5825 0.5825 0.0018517266186032955
0.5828125000000001 0.5828125000000001 0.0018616057895771172
0.583125 0.583125 0.0018693022349407227
0.5834375 0.5834375 0.0018781954185772769
0.58375 0.58375 0.0018856890984189018
0.5840625 0.5840625 0.0018931921403069984
0.5843750000000001 0.5843750000000001 0.0019025064531842595
0.5846875 0.5846875 0.0019097676187824892
0.5850000000000001 0.5850000000000001 0.0019191193012636505
0.5853125 0.5853125 0.0019261736357449669
0.5856250000000001 0.5856250000000001 0.0019347733458082559
0.5859375 0.5859375 0.0019433895844909149
0.58625 0.58625 0.0019532807439777
0.5865625 0.5865625 0.001961017611694001
0.586875 0.586875 0.001969097947170237
0.5871875000000001 0.5871875000000001 0.0019765841365374677
0.5875 0.5875 0.0019872216234597926
0.5878125000000001 0.5878125000000001 0.0019939359292960479
0.588125 0.588125 0.0020039571453943775
0.5884375000000001 0.5884375000000001 0.0020121617794213125
0.58875 0.58875 0.0020208347968167265
0.5890625 0.5890625 0.0020279679049117584
0.589375 0.589375 0.0020385301989223755
0.5896875 0.5896875 0.002046870467497074
0.5900000000000001 0.5900000000000001 0.0020558109857131037
0.5903125 0.5903125 0.0020640884703792925
0.5906250000000001 0.5906250000000001 0.0020735352638497517
0.5909375 0.5909375 0.0020810673706668167
0.59125 0.59125 0.002090965647841586
0.5915625 0.5915625 0.002101988522198731
0.591875 0.591875 0.0021096722339829217
0.5921875000000001 0.5921875000000001 0.002118095095012403
0.5925 0.5925 0.002125668443698668
0.5928125000000001 0.5928125000000001 0.0021355591621741306
0.593125 0.593125 0.0021448216045162565
0.5934375000000001 0.5934375000000001 0.0021537306367728347
0.59375 0.59375 0.0021620821022420245
0.5940625 0.5940625 0.0021725951970719568
0.594375 0.594375 0.002182936143057073
0.5946875 0.5946875 0.0021906475848397987
0.5950000000000001 0.5950000000000001 0.002199378042057402
0.5953125 0.5953125 0.0022086950553589096
0.5956250000000001 0.5956250000000001 0.0022174401218993677
0.5959375 0.5959375 0.0022277296784956404
0.5962500000000001 0.5962500000000001 0.002238297323995535
0.5965625 0.5965625 0.002246232075555376
0.596875 0.596875 0.0022546073362097764
0.5971875 0.5971875 0.0022661758516310194
0.5975 0.5975 0.0022752293496211327
0.5978125000000001 0.5978125000000001 0.002283394938355653
0.598125 0.598125 0.0022938278857750889
0.5984375000000001 0.5984375000000001 0.0023042415011770187
0.59875 0.59875 0.0023127848591616144
0.5990625 0.5990625 0.002322012247892187
0.599375 0.599375 0.002333420786715735
0.5996875 0.5996875 0.0023414028737326478
0.6000000000000001 0.6000000000000001 0.0023522291783467047
0.6003125 0.6003125 0.0023620577215814925
0.6006250000000001 0.6006250000000001 0.0023707385759569488
0.6009375 0.6009375 0.0023815815635630235
0.6012500000000001 0.6012500000000001 0.0023900606914630678
0.6015625 0.6015625 0.00240165589948136
0.601875 0.601875 0.0024103058978689917
0.6021875 0.6021875 0.002420234236981236
0.6025 0.6025 0.0024304478715906085
0.6028125000000001 0.6028125000000001 0.0024406215502622656
0.603125 0.603125 0.0024500155597652186
0.6034375000000001 0.6034375000000001 0.0024588648805613639
0.60375 0.60375 0.0024699273113487805
0.6040625000000001 0.6040625000000001 0.0024802236585177797
0.604375 0.604375 0.002490203252507804
0.6046875 0.6046875 0.0025018795244204268
0.605 0.605 0.0025110005170851685
0.6053125 0.6053125 0.002520059755509437
0.6056250000000001 0.6056250000000001 0.0025310003663275685
0.6059375 0.6059375 0.002541151326274741
0.6062500000000001 0.6062500000000001 0.002552087639846939
0.6065625 0.6065625 0.002562601207317319
0.606875 0.606875 0.0025733954294410589
0.6071875 0.6071875 0.002583612284128194
0.6075 0.6075 0.0025938434107103545
0.6078125000000001 0.6078125000000001 0.0026048048522581978
0.608125 0.608125 0.0026161224964192477
0.6084375000000001 0.6084375000000001 0.0026249518805124465
0.60875 0.60875 0.0026349469956664405
0.6090625000000001 0.6090625000000001 0.0026453695343061809
0.609375 0.609375 0.0026574530932617888
0.6096875 0.6096875 0.002668935186183762
0.61 0.61 0.00267795703591069
0.6103125 0.6103125 0.0026880721539782124
0.6106250000000001 0.6106250000000001 0.002699202792449257
0.6109375 0.6109375 0.002709203066231634
0.6112500000000001 0.6112500000000001 0.002721248476250233
0.6115625 0.6115625 0.002732312546197456
0.6118750000000001 0.6118750000000001 0.0027426401641113447
0.6121875 0.6121875 0.0027536515174136739
0.6125 0.6125 0.0027649013807262317
0.6128125 0.6128125 0.0027757654795324898
0.613125 0.613125 0.0027882559414169106
0.6134375000000001 0.6134375000000001 0.0027978369861289349
0.61375 0.61375 0.0028084361251864244
0.6140625000000001 0.6140625000000001 0.002820378790587319
0.614375 0.614375 0.0028302314756199649
0.6146875 0.6146875 0.0028405481112821126
0.615 0.615 0.0028524359452806364
0.6153125 0.6153125 0.0028645092400820554
0.6156250000000001 0.6156250000000001 0.0028772082825300568
0.6159375 0.6159375 0.0028855537387963918
0.6162500000000001 0.6162500000000001 0.0028971083044031424
0.6165625 0.6165625 0.0029102764378850047
0.6168750000000001 0.6168750000000001 0.002922721632303811
0.6171875 0.6171875 0.0029325147049750084
0.6175 0.6175 0.002944663437743908
0.6178125 0.6178125 0.0029558019155656834
0.618125 0.618125 0.002965955454178176
0.6184375000000001 0.6184375000000001 0.0029785131856395637
0.61875 0.61875 0.0029921946460453516
0.6190625000000001 0.6190625000000001 0.0030028286611209558
0.619375 0.619375 0.0030148548904373438
0.6196875000000001 0.6196875000000001 0.0030249110099168209
0.62 0.62 0.0030369813605629579
0.6203125 0.6203125 0.0030486751243426785
0.620625 0.620625 0.003061435571568935
0.6209375 0.6209375 0.003072978068115471
0.6212500000000001 0.6212500000000001 0.0030846694157888336
0.6215625 0.6215625 0.0030938181681117147
0.6218750000000001 0.6218750000000001 0.003108434301259721
0.6221875 0.6221875 0.0031216056512790217
0.6225 0.6225 0.0031310675645240188
0.6228125 0.6228125 0.0031437467219842518
0.623125 0.623125 0.0031572201756389745
0.6234375000000001 0.6234375000000001 0.003169009399794786
0.62375 0.62375 0.0031812440034156314
0.6240625000000001 0.6240625000000001 0.0031932217553176445
0.624375 0.624375 0.0032059482571053117
0.6246875000000001 0.6246875000000001 0.0032188908661623858
0.625 0.625 0.0032311406369993289
0.6253125 0.6253125 0.003242295374376461
0.625625 0.625625 0.003255925917566423
0.6259375 0.6259375 0.0032679880704523549
0.6262500000000001 0.6262500000000001 0.003278991654691152
0.6265625 0.6265625 0.003292374114451706
0.6268750000000001 0.6268750000000001 0.003304715127136098
0.6271875 0.6271875 0.0033181065033980456
0.6275000000000001 0.6275000000000001 0.003329050332283845
0.6278125 0.6278125 0.0033421038067426606
0.628125 0.628125 0.0033547379860556986
0.6284375 0.6284375 0.0033668356464992327
0.62875 0.62875 0.003381120711632222
0.6290625000000001 0.6290625000000001 0.0033941480628856374
0.629375 0.629375 0.0034057352242599077
0.6296875000000001 0.6296875000000001 0.0034179328168613897
0.63 0.63 0.0034309458088207674
0.6303125 0.6303125 0.003444780770344173
0.630625 0.630625 0.003456949971791057
0.6309375 0.6309375 0.003471499659930341
0.6312500000000001 0.6312500000000001 0.0034834273171215057
0.6315625 0.6315625 0.003497062484485654
0.6318750000000001 0.6318750000000001 0.0035083648836843328
0.6321875 0.6321875 0.003523440364173426
0.6325000000000001 0.6325000000000001 0.0035368474032874219
0.6328125 0.6328125 0.0035497061878966829
0.633125 0.633125 0.0035627934483251986
0.6334375 0.6334375 0.0035759799950349985
0.63375 0.63375 0.0035891583120454294
0.6340625000000001 0.6340625000000001 0.0036031283860254797
0.634375 0.634375 0.003614832973773559
0.6346875000000001 0.6346875000000001 0.003630838137017759
0.635 0.635 0.00364266687774472
0.6353125000000001 0.6353125000000001 0.0036574342888702449
0.635625 0.635625 0.003670563536974904
0.6359375 0.6359375 0.0036846234014944535
0.63625 0.63625 0.0036976188975755437
0.6365625 0.6365625 0.0037105031837588486
0.6368750000000001 0.6368750000000001 0.003726702296579881
0.6371875 0.6371875 0.0037411395330232916
0.6375000000000001 0.6375000000000001 0.0037534201808540835
0.6378125 0.6378125 0.0037675931474661836
0.638125 0.638125 0.003782306718112425
0.6384375 0.6384375 0.0037956995952362316
0.63875 0.63875 0.0038107294459180679
0.6390625000000001 0.6390625000000001 0.0038253560010368685
0.639375 0.639375 0.0038390705186584926
0.6396875000000001 0.6396875000000001 0.003852440579335924
0.64 0.64 0.003867984874976644
0.6403125000000001 0.6403125000000001 0.003880073374375107
0.640625 0.640625 0.0038947090986744127
0.6409375 0.6409375 0.003910000808374591
0.64125 0.64125 0.003925750479785434
0.6415625 0.6415625 0.003939725496517018
0.6418750000000001 0.6418750000000001 0.003952963277978625
0.6421875 0.6421875 0.003969534603656337
0.6425000000000001 0.6425000000000001 0.0039827319453352139
0.6428125 0.6428125 0.003996100575887253
0.6431250000000001 0.6431250000000001 0.0040124749294408149
0.6434375 0.6434375 0.004025550798210523
0.64375 0.64375 0.004041067867283952
0.6440625 0.6440625 0.0040539095796120849
0.644375 0.644375 0.0040684683889054139
0.6446875000000001 0.6446875000000001 0.004084390912961859
0.645 0.645 0.004098883090229504
0.6453125000000001 0.6453125000000001 0.0041133011681301679
0.645625 0.645625 0.004128154117017888
0.6459375 0.6459375 0.004145112768768407
0.64625 0.64625 0.004158560305345311
0.6465625 0.6465625 0.00417585493125923
0.6468750000000001 0.6468750000000001 0.004189876580854367
0.6471875 0.6471875 0.0042066862868030499
0.6475000000000001 0.6475000000000001 0.004219379937415587
0.6478125 0.6478125 0.004235787138413513
0.6481250000000001 0.6481250000000001 0.0042505805984164369
0.6484375 0.6484375 0.004265858887915962
0.64875 0.64875 0.004280463842227113
0.6490625 0.6490625 0.00429699141427097
0.649375 0.649375 0.0043129501295755359
0.6496875000000001 0.6496875000000001 0.004328175792033641
0.65 0.65 0.004344508136942338
0.6503125000000001 0.6503125000000001 0.004361007462737201
0.650625 0.650625 0.004374560897563249
0.6509375000000001 0.6509375000000001 0.004390921913771106
0.65125 0.65125 0.0044068438205074459
0.6515625 0.6515625 0.004421953639168197
0.651875 0.651875 0.0044384480470864
0.6521875 0.6521875 0.004455247329246926
0.6525000000000001 0.6525000000000001 0.004471058973042705
0.6528125 0.6528125 0.004486700446528246
0.6531250000000001 0.6531250000000001 0.004502366986105004
0.6534375 0.6534375 0.004518095421204401
0.65375 0.65375 0.004534830289044264
0.6540625 0.6540625 0.004551517732539371
0.654375 0.654375 0.004566879940061289
0.6546875000000001 0.6546875000000001 0.004583162641167303
0.655 0.655 0.004598916509345222
0.6553125000000001 0.6553125000000001 0.004615833168509543
0.655625 0.655625 0.004631693157624149
0.6559375000000001 0.6559375000000001 0.004648929564407147
0.65625 0.65625 0.004665113496882171
0.6565625 0.6565625 0.004682696462514409
0.656875 0.656875 0.004698415319154013
0.6571875 0.6571875 0.0047161764175531338
0.6575000000000001 0.6575000000000001 0.0047307872887085
0.6578125 0.6578125 0.004747780345985846
0.6581250000000001 0.6581250000000001 0.004765479126284286
0.6584375 0.6584375 0.00478274996005644
0.6587500000000001 0.6587500000000001 0.0047989733183512639
0.6590625 0.6590625 0.0048156999708322098
0.659375 0.659375 0.004831976620261779
0.6596875 0.6596875 0.004849872197017421
0.66 0.66 0.004866454473971039
0.6603125000000001 0.6603125000000001 0.004884461992829325
0.660625 0.660625 0.004901769781783548
0.6609375000000001 0.6609375000000001 0.004918260700690045
0.66125 0.66125 0.00493535958367383
0.6615625 0.6615625 0.004952820684292413
0.661875 0.661875 0.00497020011175886
0.6621875 0.6621875 0.004988317487594105
0.6625000000000001 0.6625000000000001 0.0050056471635983959
0.6628125 0.6628125 0.0050217415653437459
0.6631250000000001 0.6631250000000001 0.005040148247466944
0.6634375 0.6634375 0.005059231449708592
0.6637500000000001 0.6637500000000001 0.005077319609309882
0.6640625 0.6640625 0.005094301123620653
0.664375 0.664375 0.005112114971202312
0.6646875 0.6646875 0.005130260922835486
0.665 0.665 0.005148168551194477
0.6653125000000001 0.6653125000000001 0.005166991436893469
0.665625 0.665625 0.005184550578806844
0.6659375000000001 0.6659375000000001 0.005201382290795937
0.66625 0.66625 0.005219615936774155
0.6665625000000001 0.6665625000000001 0.005238357188324785
0.666875 0.666875 0.0052571483444479789
0.6671875 0.6671875 0.005275225425208788
0.6675 0.6675 0.005293245043470287
0.6678125 0.6678125 0.005311284726695462
0.6681250000000001 0.6681250000000001 0.0053297545307847298
0.6684375 0.6684375 0.005349086587619758
0.6687500000000001 0.6687500000000001 0.005367866679533163
0.6690625 0.6690625 0.005386913725151651
0.669375 0.669375 0.005404137594294095
0.6696875 0.6696875 0.0054236715249423449
0.67 0.67 0.0054408729475939059
0.6703125000000001 0.6703125000000001 0.005462226736132406
0.670625 0.670625 0.00548198592293362
0.6709375000000001 0.6709375000000001 0.005497919691898258
0.67125 0.67125 0.005518629208422648
0.6715625000000001 0.6715625000000001 0.005537280885312919
0.671875 0.671875 0.005557232585750929
0.6721875 0.6721875 0.005577233132204783
0.6725 0.6725 0.005594175370045949
0.6728125 0.6728125 0.005612883868058754
0.6731250000000001 0.6731250000000001 0.005634431849752309
0.6734375 0.6734375 0.005652769820326585
0.6737500000000001 0.6737500000000001 0.005672625930351314
0.6740625 0.6740625 0.0056909464749277699
0.6743750000000001 0.6743750000000001 0.005709707093435485
0.6746875 0.6746875 0.005731081322181631
0.675 0.675 0.005750537651388525
0.6753125 0.6753125 0.005769204502655875
0.675625 0.675625 0.005789833294729421
0.6759375000000001 0.6759375000000001 0.005809256281634775
0.67625 0.67625 0.005828333875434416
0.6765625000000001 0.6765625000000001 0.00584813459835932
0.676875 0.676875 0.0058671407698508049
0.6771875 0.6771875 0.005888954862370625
0.6775 0.6775 0.005909103027437508
0.6778125 0.6778125 0.00593052847785038
0.6781250000000001 0.6781250000000001 0.0059490536237876479
0.6784375 0.6784375 0.0059702705560778
0.6787500000000001 0.6787500000000001 0.005990484144499731
0.6790625 0.6790625 0.006012041230555862
0.6793750000000001 0.6793750000000001 0.0060319481487744138
0.6796875 0.6796875 0.006051969344071288
0.68 0.68 0.0060725885333487669
0.6803125 0.6803125 0.006093037344520762
0.680625 0.680625 0.006113932669761384
0.6809375000000001 0.6809375000000001 0.0061339829004421479
0.68125 0.68125 0.00615546553183333
0.6815625000000001 0.6815625000000001 0.006175818326326429
0.681875 0.681875 0.006197190101941941
0.6821875000000001 0.6821875000000001 0.006218905511112035
0.6825 0.6825 0.006238759115438877
0.6828125 0.6828125 0.0062628450005497719
0.683125 0.683125 0.0062798030133776419
0.6834375 0.6834375 0.0063026471554952609
0.6837500000000001 0.6837500000000001 0.006324609600240167
0.6840625 0.6840625 0.006346144487713212
0.6843750000000001 0.6843750000000001 0.006367146127029551
0.6846875 0.6846875 0.006389223884491058
0.685 0.685 0.0064107808214252299
0.6853125 0.6853125 0.006431021526653756
0.685625 0.685625 0.0064529398278628199
0.6859375000000001 0.6859375000000001 0.006474542402751625
0.68625 0.68625 0.006497353225687225
0.6865625000000001 0.6865625000000001 0.006519065513357448
0.686875 0.686875 0.006541192020531064
0.6871875000000001 0.6871875000000001 0.006562239542471529
0.6875 0.6875 0.006585256352561972
0.6878125 0.6878125 0.006607031996265925
0.688125 0.688125 0.006629322276678264
0.6884375 0.6884375 0.0066501635198137208
0.6887500000000001 0.6887500000000001 0.006671883727871275
0.6890625 0.6890625 0.006695651208328905
0.6893750000000001 0.6893750000000001 0.0067174681160234
0.6896875 0.6896875 0.006741279056925814
0.6900000000000001 0.6900000000000001 0.006762463025744046
0.6903125 0.6903125 0.006785413364739697
0.690625 0.690625 0.006807864822629494
0.6909375 0.6909375 0.0068312072191391158
0.69125 0.69125 0.006855169379848369
0.6915625000000001 0.6915625000000001 0.006877791445262866
0.691875 0.691875 0.006900471084953681
0.6921875000000001 0.6921875000000001 0.00692486426706934
0.6925 0.6925 0.006944907163885865
0.6928125 0.6928125 0.006969915622205534
0.693125 0.693125 0.006991380201127509
0.6934375 0.6934375 0.007016156449487143
0.6937500000000001 0.6937500000000001 0.0070390678458916969
0.6940625 0.6940625 0.007064883671507172
0.6943750000000001 0.6943750000000001 0.0070859621731259509
0.6946875 0.6946875 0.007110937627851654
0.6950000000000001 0.6950000000000001 0.007134275691799955
0.6953125 0.6953125 0.007157503322522811
0.695625 0.695625 0.007181509149746352
0.6959375 0.6959375 0.007203992291457191
0.69625 0.69625 0.007228046231043615
0.6965625000000001 0.6965625000000001 0.007253648911061219
0.696875 0.696875 0.007278611818211897
0.6971875000000001 0.6971875000000001 0.0073027454928445288
0.6975 0.6975 0.007327718128994789
0.6978125000000001 0.6978125000000001 0.007350670789340312
0.698125 0.698125 0.0073758118996506
0.6984375 0.6984375 0.007398965630179879
0.69875 0.69875 0.007423575099694643
0.6990625 0.6990625 0.007447576276992834
0.6993750000000001 0.6993750000000001 0.007471854473872162
0.6996875 0.6996875 0.007498135219159718
0.7000000000000001 0.7000000000000001 0.007523021284421552
0.7003125 0.7003125 0.0075463979934833739
0.700625 0.700625 0.007573322185613731
0.7009375 0.7009375 0.007597959532421646
0.70125 0.70125 0.007621908711904152
0.7015625000000001 0.7015625000000001 0.007646931737271052
0.701875 0.701875 0.007672966674129108
0.7021875000000001 0.7021875000000001 0.007699332101255698
0.7025 0.7025 0.007722257310043104
0.7028125000000001 0.7028125000000001 0.007747981945211854
0.703125 0.703125 0.007776869610495745
0.7034375 0.7034375 0.007800338446100206
0.70375 0.70375 0.007826617451679728
0.7040625 0.7040625 0.00785288197244427
0.7043750000000001 0.7043750000000001 0.007878973135441239
0.7046875 0.7046875 0.007905190186745652
0.7050000000000001 0.7050000000000001 0.007931416000583577
0.7053125 0.7053125 0.007956862785192275
0.7056250000000001 0.7056250000000001 0.00798386124435038
0.7059375 0.7059375 0.008009888439205915
0.70625 0.70625 0.008036592204465792
0.7065625 0.7065625 0.008062794116823202
0.706875 0.706875 0.008088699768578737
0.7071875000000001 0.7071875000000001 0.008116363176337557
0.7075 0.7075 0.008144294182716927
0.7078125000000001 0.7078125000000001 0.008170416663863206
0.708125 0.708125 0.00819595752363674
0.7084375 0.7084375 0.008223964038402492
0.70875 0.70875 0.00825049484636933
0.7090625 0.7090625 0.008278094209202296
0.7093750000000001 0.7093750000000001 0.008306002722839637
0.7096875 0.7096875 0.008331928910289982
0.7100000000000001 0.7100000000000001 0.008358983844722352
0.7103125 0.7103125 0.008389524246542603
0.7106250000000001 0.7106250000000001 0.008415853119534942
0.7109375 0.7109375 0.008443264300981905
0.71125 0.71125 0.008470963728384134
0.7115625 0.7115625 0.008498805319466013
0.711875 0.711875 0.008524879003476947
0.7121875000000001 0.7121875000000001 0.008553355407787369
0.7125 0.7125 0.008579849646498602
0.7128125000000001 0.7128125000000001 0.008608773750898816
0.713125 0.713125 0.008637910534429075
0.7134375000000001 0.7134375000000001 0.008665752941880286
0.71375 0.71375 0.008693358638265892
0.7140625 0.7140625 0.008723561724962843
0.714375 0.714375 0.008752675661114904
0.7146875 0.7146875 0.008781269856841299
0.7150000000000001 0.7150000000000001 0.008810263489574188
0.7153125 0.7153125 0.008838381723976568
0.7156250000000001 0.7156250000000001 0.008868151497510425
0.7159375 0.7159375 0.008895469837967633
0.71625 0.71625 0.008924811471187957
0.7165625 0.7165625 0.008954057725346111
0.716875 0.716875 0.008981872326609414
0.7171875000000001 0.7171875000000001 0.009013299745982223
0.7175 0.7175 0.009044501488116787
0.7178125000000001 0.7178125000000001 0.009072167635467896
0.718125 0.718125 0.009101528180902812
0.7184375000000001 0.7184375000000001 0.009129864610476718
0.71875 0.71875 0.009160194062173163
0.7190625 0.7190625 0.009191047748424575
0.719375 0.719375 0.009222156462418589
0.7196875 0.7196875 0.009249380404806494
0.7200000000000001 0.7200000000000001 0.009281531717922728
0.7203125 0.7203125 0.00930981955654646
0.7206250000000001 0.7206250000000001 0.009341457881628768
0.7209375 0.7209375 0.009373856581789178
0.7212500000000001 0.7212500000000001 0.009402130679525179
0.7215625 0.7215625 0.00943372396821206
0.721875 0.721875 0.009463692515496562
0.7221875 0.7221875 0.00949401657475497
0.7225 0.7225 0.009525160288627084
0.7228125000000001 0.7228125000000001 0.00955636195337564
0.723125 0.723125 0.009590414455866682
0.7234375000000001 0.7234375000000001 0.009619733177821482
0.72375 0.72375 0.009651545552838438
0.7240625 0.7240625 0.009682609153854825
0.724375 0.724375 0.009716513634746096
0.7246875 0.7246875 0.009745962997711898
0.7250000000000001 0.7250000000000001 0.009777356118545248
0.7253125 0.7253125 0.009808425004182154
0.7256250000000001 0.7256250000000001 0.009843914109599832
0.7259375 0.7259375 0.009873514547271359
0.7262500000000001 0.7262500000000001 0.009904459512200786
0.7265625 0.7265625 0.009937914387281656
0.726875 0.726875 0.009970898533641335
0.7271875 0.7271875 0.01000074813266631
0.7275 0.7275 0.010034556960533939
0.7278125000000001 0.7278125000000001 0.010069235438606196
0.728125 0.728125 0.010102553872990757
0.7284375000000001 0.7284375000000001 0.010132467205640563
0.72875 0.72875 0.010165042557090828
0.7290625000000001 0.7290625000000001 0.01020015947468033
0.729375 0.729375 0.010233988631046007
0.7296875 0.7296875 0.010265463888688364
0.73 0.73 0.010302125886537148
0.7303125 0.7303125 0.010334633329465545
0.7306250000000001 0.7306250000000001 0.010366487917647657
0.7309375 0.7309375 0.010400309807767513
0.7312500000000001 0.7312500000000001 0.01043461434492169
0.7315625 0.7315625 0.010467646828600557
0.731875 0.731875 0.010501864693282275
0.7321875 0.7321875 0.010537400303791149
0.7325 0.7325 0.010572071696881416
0.7328125000000001 0.7328125000000001 0.010604929502952217
0.733125 0.733125 0.010641636832250307
0.7334375000000001 0.7334375000000001 0.010674724728511352
0.73375 0.73375 0.01070931000793632
0.7340625000000001 0.7340625000000001 0.010745377449485675
0.734375 0.734375 0.010780169573396824
0.7346875 0.7346875 0.0108144070157058
0.735 0.735 0.010850392446736374
0.7353125 0.7353125 0.010886544584614917
0.7356250000000001 0.7356250000000001 0.010920411357466955
0.7359375 0.7359375 0.010957150716437792
0.7362500000000001 0.7362500000000001 0.010992266818112303
0.7365625 0.7365625 0.011028786878062653
0.7368750000000001 0.7368750000000001 0.011064097366684702
0.7371875 0.7371875 0.011099226070746036
0.7375 0.7375 0.011134160082599725
0.7378125 0.7378125 0.011170161637729267
0.738125 0.738125 0.011209236574933862
0.7384375000000001 0.7384375000000001 0.011244375454953925
0.73875 0.73875 0.011280963367118473
0.7390625000000001 0.7390625000000001 0.011318029180337766
0.739375 0.739375 0.01135420514269873
0.7396875 0.7396875 0.01139362349716844
0.74 0.74 0.011428462203567428
0.7403125 0.7403125 0.011465607699185999
0.7406250000000001 0.7406250000000001 0.011502588876319707
0.7409375 0.7409375 0.011539555902753357
0.7412500000000001 0.7412500000000001 0.011577127265782195
0.7415625 0.7415625 0.011614105250608067
0.7418750000000001 0.7418750000000001 0.011653989738760838
0.7421875 0.7421875 0.0116904316405477
0.7425 0.7425 0.011729863336488336
0.7428125 0.7428125 0.011767730119776004
0.743125 0.743125 0.011807196064131198
0.7434375000000001 0.7434375000000001 0.011845188407754724
0.74375 0.74375 0.011883647625884576
0.7440625000000001 0.7440625000000001 0.011922942619575833
0.744375 0.744375 0.011959748784864662
0.7446875000000001 0.7446875000000001 0.012002068339833092
0.745 0.745 0.012040117887645575
0.7453125 0.7453125 0.012078525724739125
0.745625 0.745625 0.012118584408536939
0.7459375 0.7459375 0.012156608269687362
0.7462500000000001 0.7462500000000001 0.012198502859060705
0.7465625 0.7465625 0.012239580354369133
0.7468750000000001 0.7468750000000001 0.012278816442197468
0.7471875 0.7471875 0.012320016746343837
0.7475 0.7475 0.012358527370504628
0.7478125 0.7478125 0.012403360420172451
0.748125 0.748125 0.012441872714251774
0.7484375000000001 0.7484375000000001 0.01248134023469864
0.74875 0.74875 0.012521296919801037
0.7490625000000001 0.7490625000000001 0.012560558861891175
0.749375 0.749375 0.012603286147361986
0.7496875000000001 0.7496875000000001 0.012644956930439598
0.75 0.75 0.012686787124175392
0.7503125 0.7503125 0.012727456510810509
0.750625 0.750625 0.012769325428223488
0.7509375 0.7509375 0.012811839250713586
0.7512500000000001 0.7512500000000001 0.012855466512440375
0.7515625 0.7515625 0.012896477723816587
0.7518750000000001 0.7518750000000001 0.012937098687575732
0.7521875 0.7521875 0.012980696944332635
0.7525000000000001 0.7525000000000001 0.013023499321334977
0.7528125 0.7528125 0.013067141177812665
0.753125 0.753125 0.013111218420362158
0.7534375000000001 0.7534375000000001 0.013151973361137172
0.75375 0.75375 0.013196803263039249
0.7540625000000001 0.7540625000000001 0.013240136390497919
0.754375 0.754375 0.013284105485717058
0.7546875000000001 0.7546875000000001 0.01332827230902607
0.755 0.755 0.013371731299895714
0.7553125 0.7553125 0.013414162590048813
0.755625 0.755625 0.013458102184752266
0.7559375 0.7559375 0.01350339603478718
0.7562500000000001 0.7562500000000001 0.013548218707907983
0.7565625 0.7565625 0.013592355914250169
0.7568750000000001 0.7568750000000001 0.013637463086913349
0.7571875 0.7571875 0.01368026629064455
0.7575000000000001 0.7575000000000001 0.013727083879295648
0.7578125 0.7578125 0.01377538390629711
0.758125 0.758125 0.013819498413121143
0.7584375 0.7584375 0.013864498983614469
0.75875 0.75875 0.013909217656117117
0.7590625000000001 0.7590625000000001 0.013955448511174477
0.759375 0.759375 0.014002590565415687
0.7596875000000001 0.7596875000000001 0.014048908828923344
0.76 0.76 0.01409734831396879
0.7603125000000001 0.7603125000000001 0.014143588346551998
0.760625 0.760625 0.014186946788741828
0.7609375 0.7609375 0.014236387944606806
0.7612500000000001 0.7612500000000001 0.0142830672840071
0.7615625 0.7615625 0.014330318520238073
0.7618750000000001 0.7618750000000001 0.014380030518125392
0.7621875 0.7621875 0.014427409869061188
0.7625000000000001 0.7625000000000001 0.014475906253599609
0.7628125 0.7628125 0.014524072336598785
0.763125 0.763125 0.014573183221450754
0.7634375 0.7634375 0.014621932890235222
0.76375 0.76375 0.014671543817172459
0.7640625000000001 0.7640625000000001 0.014721495869896909
0.764375 0.764375 0.014768655254354285
0.7646875000000001 0.7646875000000001 0.014819024311053538
0.765 0.765 0.01486822495080993
0.7653125000000001 0.7653125000000001 0.014917367626130822
0.765625 0.765625 0.014967704881741326
0.7659375 0.7659375 0.015019439460237781
0.76625 0.76625 0.015069343029164342
0.7665625 0.7665625 0.01511860651122194
0.7668750000000001 0.7668750000000001 0.015172323776058115
0.7671875 0.7671875 0.01522239308734198
0.7675000000000001 0.7675000000000001 0.015272947343209743
0.7678125 0.7678125 0.015323063316218518
0.7681250000000001 0.7681250000000001 0.015375767324000842
0.7684375 0.7684375 0.015428457942963775
0.76875 0.76875 0.015478956201767279
0.7690625000000001 0.7690625000000001 0.015533216002648785
0.769375 0.769375 0.015588620176410277
0.7696875000000001 0.7696875000000001 0.015638678083294976
0.77 0.77 0.015693461004475847
0.7703125000000001 0.7703125000000001 0.015743136352903397
0.770625 0.770625 0.015797321544342374
0.7709375 0.7709375 0.01585445489732021
0.77125 0.77125 0.015908581282485094
0.7715625 0.7715625 0.015963453215449568
0.7718750000000001 0.7718750000000001 0.016014891904756569
0.7721875 0.7721875 0.016071396509863089
0.7725000000000001 0.7725000000000001 0.016124408542090429
0.7728125 0.7728125 0.016180347497908769
0.7731250000000001 0.7731250000000001 0.016236308643911843
0.7734375 0.7734375 0.01629057645748288
0.77375 0.77375 0.0163495236734596
0.7740625 0.7740625 0.016404113235604636
0.774375 0.774375 0.016460144013409025
0.7746875000000001 0.7746875000000001 0.016516647549834074
0.775 0.775 0.016572903919786706
0.7753125000000001 0.7753125000000001 0.016628951961155604
0.775625 0.775625 0.016688374271896665
0.7759375000000001 0.7759375000000001 0.016744559190071483
0.77625 0.77625 0.016802107810379824
0.7765625 0.7765625 0.01686305390918856
0.7768750000000001 0.7768750000000001 0.016920166696053
0.7771875 0.7771875 0.016978258458006356
0.7775000000000001 0.7775000000000001 0.017038474150954904
0.7778125 0.7778125 0.017095525512613255
0.7781250000000001 0.7781250000000001 0.01715621356233754
0.7784375 0.7784375 0.017215738503648414
0.77875 0.77875 0.017275702611001393
0.7790625 0.7790625 0.01733832167330746
0.779375 0.779375 0.017397576636819506
0.7796875000000001 0.7796875000000001 0.01745865004262173
0.78 0.78 0.01751991244313863
0.7803125000000001 0.7803125000000001 0.017581119605950394
0.780625 0.780625 0.017644892316543705
0.7809375000000001 0.7809375000000001 0.017704909013738929
0.78125 0.78125 0.017769065911519639
0.7815625 0.7815625 0.017830023589018874
0.781875 0.781875 0.01789371042934334
0.7821875 0.7821875 0.017956511782726366
0.7825000000000001 0.7825000000000001 0.01801974560296934
0.7828125 0.7828125 0.018082447179629706
0.7831250000000001 0.7831250000000001 0.018148816139314119
0.7834375 0.7834375 0.01821166340400626
0.7837500000000001 0.7837500000000001 0.018278322724692179
0.7840625 0.7840625 0.018344641761845375
0.784375 0.784375 0.018410035258812766
0.7846875000000001 0.7846875000000001 0.01847597206868663
0.785 0.785 0.018542457003954558
0.7853125000000001 0.7853125000000001 0.018608074691224036
0.785625 0.785625 0.018674634560565518
0.7859375000000001 0.7859375000000001 0.018743354185346247
0.78625 0.78625 0.01881146092588283
0.7865625 0.7865625 0.01887881924726968
0.786875 0.786875 0.0189467345194973
0.7871875 0.7871875 0.019013990282147797
0.7875000000000001 0.7875000000000001 0.019084143851272486
0.7878125 0.7878125 0.01915182505438719
0.7881250000000001 0.7881250000000001 0.019220950227157139
0.7884375 0.7884375 0.0192930261192738
0.7887500000000001 0.7887500000000001 0.01936413280803535
0.7890625 0.7890625 0.01943464833853597
0.789375 0.789375 0.019504289531065274
0.7896875 0.7896875 0.01957808033538337
0.79 0.79 0.019646828904813328
0.7903125000000001 0.7903125000000001 0.01971984558433547
0.790625 0.790625 0.019793713490601086
0.7909375000000001 0.7909375000000001 0.019867961970304484
0.79125 0.79125 0.019939260788413097
0.7915625000000001 0.7915625000000001 0.02001084831872442
0.791875 0.791875 0.02008409459468792
0.7921875 0.7921875 0.02016208442955006
0.7925000000000001 0.7925000000000001 0.020240045440951889
0.7928125 0.7928125 0.020314390044938518
0.7931250000000001 0.7931250000000001 0.020388454371534038
0.7934375 0.7934375 0.020465409558424433
0.7937500000000001 0.7937500000000001 0.020541590258912166
0.7940625 0.7940625 0.020617579313371344
0.794375 0.794375 0.02069583523960964
0.7946875 0.7946875 0.02077367420560552
0.795 0.795 0.020854563136685414
0.7953125000000001 0.7953125000000001 0.020935381329958839
0.795625 0.795625 0.021012495036510028
0.7959375000000001 0.7959375000000001 0.02109303371070159
0.79625 0.79625 0.021172819200592845
0.7965625000000001 0.7965625000000001 0.02125189089851816
0.796875 0.796875 0.021336506172342324
0.7971875 0.7971875 0.02141793447617191
0.7975 0.7975 0.02150054004264613
0.7978125 0.7978125 0.02158479199889335
0.7981250000000001 0.7981250000000001 0.021666973145478213
0.7984375 0.7984375 0.021753344412806794
0.7987500000000001 0.7987500000000001 0.021837534476348055
0.7990625 0.7990625 0.021921654168379727
0.7993750000000001 0.7993750000000001 0.02200870958259735
0.7996875 0.7996875 0.02209763747445576
0.8 0.8 0.022182302381835968
0.8003125000000001 0.8003125000000001 0.022271607980669494
0.800625 0.800625 0.022358719476515383
0.8009375000000001 0.8009375000000001 0.022447477203242095
0.80125 0.80125 0.022538214550377298
0.8015625000000001 0.8015625000000001 0.02262522177830668
0.801875 0.801875 0.02271702913396866
0.8021875 0.8021875 0.022810628958476764
0.8025 0.8025 0.02289945639657611
0.8028125 0.8028125 0.022994971943875874
0.8031250000000001 0.8031250000000001 0.023084563647899484
0.8034375 0.8034375 0.0231811417398434
0.8037500000000001 0.8037500000000001 0.023274554409016814
0.8040625 0.8040625 0.023367541562264048
0.8043750000000001 0.8043750000000001 0.023465676417038018
0.8046875 0.8046875 0.023561723663437979
0.805 0.805 0.023655351373263576
0.8053125 0.8053125 0.023756868363649178
0.805625 0.805625 0.023855457637604297
0.8059375000000001 0.8059375000000001 0.02395296127406506
0.80625 0.80625 0.024054128359180583
0.8065625000000001 0.8065625000000001 0.024152808505864519
0.806875 0.806875 0.024256369410891777
0.8071875000000001 0.8071875000000001 0.024362114522968649
0.8075 0.8075 0.024463299290467815
0.8078125 0.8078125 0.024571256181036239
0.8081250000000001 0.8081250000000001 0.0246741319124584
0.8084375 0.8084375 0.02478237830160713
0.8087500000000001 0.8087500000000001 0.024888322154570275
0.8090625 0.8090625 0.02499586506484763
0.8093750000000001 0.8093750000000001 0.02510689426921064
0.8096875 0.8096875 0.02521466180518113
0.81 0.81 0.02532433426718874
0.8103125 0.8103125 0.025438175472713596
0.810625 0.810625 0.02554909649518052
0.8109375000000001 0.8109375000000001 0.0256617310987423
0.81125 0.81125 0.025776567389904815
0.8115625000000001 0.8115625000000001 0.02589101175169956
0.811875 0.811875 0.02600752280584443
0.8121875000000001 0.8121875000000001 0.026126432068119183
0.8125 0.8125 0.026244725508349069
0.8128125 0.8128125 0.026369268357511384
0.813125 0.813125 0.026487927363425959
0.8134375 0.8134375 0.026610724493591345
0.8137500000000001 0.8137500000000001 0.0267362224848566
0.8140625 0.8140625 0.02685909920992671
0.8143750000000001 0.8143750000000001 0.026988309542685188
0.8146875 0.8146875 0.027112219391982895
0.8150000000000001 0.8150000000000001 0.027243969525417655
0.8153125 0.8153125 0.02737245673743188
0.815625 0.815625 0.027505259088301399
0.8159375000000001 0.8159375000000001 0.027637816348071478
0.81625 0.81625 0.02777089323522912
0.8165625000000001 0.8165625000000001 0.027909938963839716
0.816875 0.816875 0.028050768884112486
0.8171875000000001 0.8171875000000001 0.028188693834719625
0.8175 0.8175 0.028327249284295559
0.8178125 0.8178125 0.02846998047271965
0.818125 0.818125 0.02861668268055956
0.8184375 0.8184375 0.028761127216856056
0.8187500000000001 0.8187500000000001 0.028906366481089936
0.8190625 0.8190625 0.029055133491269048
0.8193750000000001 0.8193750000000001 0.029206469864678839
0.8196875 0.8196875 0.029358208035915383
0.8200000000000001 0.8200000000000001 0.029517971507248516
0.8203125 0.8203125 0.029672313218245456
0.820625 0.820625 0.029831811057455777
0.8209375 0.8209375 0.02999428557630618
0.82125 0.82125 0.030162574174161104
0.8215625000000001 0.8215625000000001 0.030326955662836984
0.821875 0.821875 0.03049551801967272
0.8221875000000001 0.8221875000000001 0.030670235153969977
0.8225 0.8225 0.030847900598204405
0.8228125000000001 0.8228125000000001 0.03102422980479014
0.823125 0.823125 0.03120595452981098
0.8234375 0.8234375 0.0313902483002924
0.8237500000000001 0.8237500000000001 0.03157810262447706
0.8240625 0.8240625 0.03176799439746327
0.8243750000000001 0.8243750000000001 0.03196064245021564
0.8246875 0.8246875 0.03215637395453372
0.8250000000000001 0.8250000000000001 0.03236652929365463
0.8253125 0.8253125 0.03257126821020973
0.825625 0.825625 0.03277800716935966
0.8259375 0.8259375 0.032992251515170416
0.82625 0.82625 0.03321456026200704
0.8265625000000001 0.8265625000000001 0.033436517561650908
0.826875 0.826875 0.03366072532073076
0.8271875000000001 0.8271875000000001 0.03389307885261651
0.8275 0.8275 0.03413791236979355
0.8278125000000001 0.8278125000000001 0.03438056506029483
0.828125 0.828125 0.03463764871200629
0.8284375 0.8284375 0.03489077151595676
0.82875 0.82875 0.03515575100589882
0.8290625 0.8290625 0.03542818229215334
0.8293750000000001 0.8293750000000001 0.03571347255005076
0.8296875 0.8296875 0.036009233635817827
0.8300000000000001 0.8300000000000001 0.036312877158147769
0.8303125 0.8303125 0.0366257543759054
0.8306250000000001 0.8306250000000001 0.03695334033063799
0.8309375 0.8309375 0.03728338119834791
0.83125 0.83125 0.037640328210610227
0.8315625000000001 0.8315625000000001 0.03800709384027688
0.831875 0.831875 0.03838561247208826
0.8321875000000001 0.8321875000000001 0.03879054190173616
0.8325 0.8325 0.03920534365160831
0.8328125000000001 0.8328125000000001 0.039637893424516599
0.833125 0.833125 0.04010740605197337
0.8334375 0.8334375 0.04060641745629807
0.83375 0.83375 0.04114116769250293
0.8340625 0.8340625 0.04170948677259861
0.8343750000000001 0.8343750000000001 0.042318856670505586
