# Supplementary material for: Large-deviations of disease spreading dynamics with vaccination
Source: PLoS One. 2023 Jul 10;18(7):e0287932. doi: 10.1371/journal.pone.0287932 (PMC10332629; doi:10.1371/journal.pone.0287932)
Supplement: S1 Data — (GZ) [file pone.0287932.s002.gz › DATA/data_supporting_information/fig2/shift.dat]

#N	shift
1414	0.4214992927864215
2000	0.399
3200	0.39163
4525	0.354
6400	0.34765625
